# Supplementary material for: Sex-specific behavioral feedback modulates sensorimotor processing and drives flexible social behavior
Source: Nat Commun. 2026 May 4;17:4026. doi: 10.1038/s41467-026-72057-9 (PMC13139495; doi:10.1038/s41467-026-72057-9)
Supplement: Supplementary file 15 — Source Data [file 41467_2026_72057_MOESM15_ESM.zip]

Archive with 16 entries (16 files):
- source_data/fig1.xlsx
- source_data/fig2.xlsx
- source_data/fig3.xlsx
- source_data/fig4.xlsx
- source_data/fig5.xlsx
- source_data/fig6.xlsx
- source_data/fig7.xlsx
- source_data/figS1.xlsx
- source_data/figS2.xlsx
- source_data/figS3.xlsx
- source_data/figS4.xlsx
- source_data/figS5.xlsx
- source_data/figS6.xlsx
- source_data/figS7.xlsx
- source_data/figS8.xlsx
- source_data/figS9.xlsx
