# Supplementary material for: Sex-specific behavioral feedback modulates sensorimotor processing and drives flexible social behavior
Source: Nat Commun. 2026 May 4;17:4026. doi: 10.1038/s41467-026-72057-9 (PMC13139495; doi:10.1038/s41467-026-72057-9)
Supplement: Supplementary file 15 — Source Data [file 41467_2026_72057_MOESM15_ESM.zip › source_data/fig1.xlsx]

## Sheet: fig1a_interaction_ratio
Unnamed: 0	datename	analysis_group	interaction_ratio	courtship_latency
0	localhost-20200706_122314	male-female	0.971698	0.25
1	localhost-20200708_122011	male-female	0.993285	0.25
2	localhost-20200707_113229	male-female	0.580718	0.25
3	localhost-20200710_120433	male-female	0.971928	0.25
4	localhost-20200710_134643	male-female	0.994877	0.25
5	localhost-20200709_123809	male-female	0.990034	0.25
6	localhost-20200709_115547	male-female	0.995177	0.25
7	localhost-20200710_131755	male-female	0.982847	0.25
8	localhost-20220214_114900	male-female	0.924104	0.28
9	localhost-20220214_122614	male-female	0.872772	0.57
10	localhost-20220214_130838	male-female	0.859727	0.25
11	localhost-20220214_132737	male-female	0.890366	2.01
12	localhost-20220216_093349	male-female	0.857281	0.25
13	localhost-20220216_101942	male-female	0.706398	50.2
14	localhost-20220218_114657	male-female	0.938408	0.25
15	localhost-20220224_120331	male-female	0.927598	23.84
16	localhost-20220225_121823	male-female	0.861059	0.25
17	localhost-20220302_113245	male-female	0.876524	0.25
18	localhost-20220302_125321	male-female	0.934696	0.25
19	localhost-20220502_115227	male-female	0.921726	0.25
20	localhost-20210127_145608	male-female	0.720428	17.88
21	localhost-20210210_094512	male-female	0.608546	0.79
22	localhost-20210210_100441	male-female	0.697669	56.23
23	localhost-20210617_121041	male-female	0.651481	124.95
24	localhost-20210617_123045	male-female	0.879338	0.34
25	localhost-20220502_123531	male-female	0.924174	1.53
26	localhost-20220506_130520	male-female	0.727662	9.38
27	localhost-20220509_115048	male-female	0.920718	0.25
28	localhost-20220509_124215	male-female	0.922429	0.25
29	localhost-20220511_115515	male-female	0.905522	0.25
30	localhost-20200706_132556	male-male	0.381946	337.27
31	localhost-20200708_120051	male-male	0.413806	318.93
32	localhost-20200812_143257	male-male	0.840985	6.56
33	localhost-20200709_111319	male-male	0.741298	98.44
34	localhost-20200812_155855	male-male	0.487096	0.37
35	localhost-20210222_144954	male-male	0.435822	17.88
36	localhost-20210222_152829	male-male	0.639782	83.96
37	localhost-20210308_120623	male-male	0.672483	34.56
38	localhost-20210308_122507	male-male	0.706195	0.25
39	localhost-20220214_120801	male-male	0.666552	0.25
40	localhost-20220214_135209	male-male	0.820515	0.25
41	localhost-20220222_122109	male-male	0.833361	43.57
42	localhost-20220223_121135	male-male	0.715991	51.18
43	localhost-20220224_124055	male-male	0.87737	0.25
44	localhost-20220224_130031	male-male	0.833171	21.03
45	localhost-20220225_123838	male-male	0.81128	0.25
46	localhost-20220225_125855	male-male	0.462736	94.05
47	localhost-20220302_115211	male-male	0.851668	0.25
48	localhost-20220302_131417	male-male	0.705996	0.25
49	localhost-20220302_133433	male-male	0.894982	23.95
50	localhost-20220502_125611	male-male	0.89405	0.25
51	localhost-20210201_124220	male-male	0.790506	12.57
52	localhost-20210201_132121	male-male	0.803915	23.05
53	localhost-20210209_114709	male-male	0.771017	73.99
54	localhost-20210209_122417	male-male	0.839441	3.48
55	localhost-20220304_121729	male-male	0.773168	91.71
56	localhost-20220304_123618	male-male	0.698458	0.25
57	localhost-20220502_133927	male-male	0.842127	0.49
58	localhost-20220509_121352	male-male	0.876771	13.55
59	localhost-20220509_130538	male-male	0.730014	50.82

## Sheet: fig1b_song_vs_flicks
analysis_group	datename	song_type	song_amount
male-male	localhost-20220225_123838	flick
male-male	localhost-20220225_123838	song	0.278944
male-male	localhost-20220225_123838	flick
male-male	localhost-20220225_123838	song	0.0745516
male-male	localhost-20220225_123838	flick
male-male	localhost-20220225_123838	song	0.37741
male-male	localhost-20220225_123838	flick	0.05
male-male	localhost-20220225_123838	song	0.0712531
male-male	localhost-20220225_125855	flick
male-male	localhost-20220225_125855	song	0.0759339
male-male	localhost-20220225_125855	flick
male-male	localhost-20220225_125855	song	0.139917
male-male	localhost-20220225_125855	flick
male-male	localhost-20220225_125855	song	0.0891007
male-male	localhost-20220225_125855	flick	0.05
male-male	localhost-20220225_125855	song	0.136598
male-male	localhost-20220302_115211	flick
male-male	localhost-20220302_115211	song	0.237971
male-male	localhost-20220302_115211	flick
male-male	localhost-20220302_115211	song	0.251071
male-male	localhost-20220302_115211	flick
male-male	localhost-20220302_115211	song	0.242928
male-male	localhost-20220302_115211	flick	0.05
male-male	localhost-20220302_115211	song	0.0164835
male-male	localhost-20220302_131417	flick
male-male	localhost-20220302_131417	song	0.201389
male-male	localhost-20220302_131417	flick
male-male	localhost-20220302_131417	song	0.195701
male-male	localhost-20220302_131417	flick
male-male	localhost-20220302_131417	song	0.302886
male-male	localhost-20220302_131417	flick	0.05
male-male	localhost-20220302_131417	song	0.0840336
male-male	localhost-20220302_133433	flick
male-male	localhost-20220302_133433	song	0.198934
male-male	localhost-20220302_133433	flick
male-male	localhost-20220302_133433	song	0.118698
male-male	localhost-20220302_133433	flick
male-male	localhost-20220302_133433	song	0.282204
male-male	localhost-20220302_133433	flick	0.05
male-male	localhost-20220302_133433	song	0.0457516
male-male	localhost-20220502_125611	flick
male-male	localhost-20220502_125611	song	0.314726
male-male	localhost-20220502_125611	flick
male-male	localhost-20220502_125611	song	0.305095
male-male	localhost-20220502_125611	flick
male-male	localhost-20220502_125611	song	0.330297
male-male	localhost-20220502_125611	flick	0.05
male-male	localhost-20220502_125611	song	0.00662252
male-male	localhost-20210201_124220	flick
male-male	localhost-20210201_124220	song	0.175817
male-male	localhost-20210201_124220	flick
male-male	localhost-20210201_124220	song	0.102764
male-male	localhost-20210201_124220	flick
male-male	localhost-20210201_124220	song	0.221461
male-male	localhost-20210201_124220	flick	0.05
male-male	localhost-20210201_124220	song	0
male-male	localhost-20210201_132121	flick
male-male	localhost-20210201_132121	song	0.121706
male-male	localhost-20210201_132121	flick
male-male	localhost-20210201_132121	song	0.0863525
male-male	localhost-20210201_132121	flick
male-male	localhost-20210201_132121	song	0.165996
male-male	localhost-20210201_132121	flick	0.05
male-male	localhost-20210201_132121	song	0.0157068
male-male	localhost-20210209_114709	flick
male-male	localhost-20210209_114709	song	0.258882
male-male	localhost-20210209_114709	flick
male-male	localhost-20210209_114709	song	0.263934
male-male	localhost-20210209_114709	flick
male-male	localhost-20210209_114709	song	0.312254
male-male	localhost-20210209_114709	flick	0.05
male-male	localhost-20210209_114709	song	0.0888889
male-male	localhost-20210209_122417	flick	0.0034673
male-male	localhost-20210209_122417	song	0.284806
male-male	localhost-20210209_122417	flick	0.0126939
male-male	localhost-20210209_122417	song	0.0937941
male-male	localhost-20210209_122417	flick	0.000793097
male-male	localhost-20210209_122417	song	0.326893
male-male	localhost-20210209_122417	flick	0.151515
male-male	localhost-20210209_122417	song	0.0606061
male-male	localhost-20220304_121729	flick
male-male	localhost-20220304_121729	song	0.252382
male-male	localhost-20220304_121729	flick
male-male	localhost-20220304_121729	song	0.146551
male-male	localhost-20220304_121729	flick
male-male	localhost-20220304_121729	song	0.396639
male-male	localhost-20220304_121729	flick	0.151515
male-male	localhost-20220304_121729	song	0.020202
male-male	localhost-20220304_123618	flick
male-male	localhost-20220304_123618	song	0.162329
male-male	localhost-20220304_123618	flick
male-male	localhost-20220304_123618	song	0.1355
male-male	localhost-20220304_123618	flick
male-male	localhost-20220304_123618	song	0.303765
male-male	localhost-20220304_123618	flick	0.151515
male-male	localhost-20220304_123618	song	0
male-male	localhost-20220502_133927	flick	0.0065568
male-male	localhost-20220502_133927	song	0.114522
male-male	localhost-20220502_133927	flick	0.00294826
male-male	localhost-20220502_133927	song	0.13311
male-male	localhost-20220502_133927	flick	0.0228704
male-male	localhost-20220502_133927	song	0.0992156
male-male	localhost-20220502_133927	flick	0
male-male	localhost-20220502_133927	song	0.00348432
male-male	localhost-20220509_121352	flick	0.0302923
male-male	localhost-20220509_121352	song	0.238296
male-male	localhost-20220509_121352	flick	0.0734948
male-male	localhost-20220509_121352	song	0.0724727
male-male	localhost-20220509_121352	flick	0.0238948
male-male	localhost-20220509_121352	song	0.271906
male-male	localhost-20220509_121352	flick	0.0485437
male-male	localhost-20220509_121352	song	0.0776699
male-male	localhost-20220509_130538	flick	0.017655
male-male	localhost-20220509_130538	song	0.0977892
male-male	localhost-20220509_130538	flick	0.067841
male-male	localhost-20220509_130538	song	0.0723704
male-male	localhost-20220509_130538	flick	0.0065516
male-male	localhost-20220509_130538	song	0.136181
male-male	localhost-20220509_130538	flick	0.136691
male-male	localhost-20220509_130538	song	0

## Sheet: fig1b_wing_extension_ratios
analysis_group	datename	we_type	we_ratio
male-female	localhost-20220218_114657	bwe	0.00242617
male-female	localhost-20220218_114657	bwe	3.93432e-05
male-female	localhost-20220218_114657	bwe	0.00246551
male-female	localhost-20220218_114657	bwe	0
male-female	localhost-20220218_114657	bwe	0.00278773
male-female	localhost-20220218_114657	bwe	5.29315e-05
male-female	localhost-20220218_114657	bwe	0.00284066
male-female	localhost-20220218_114657	bwe	0
male-female	localhost-20220218_114657	bwe	0.00139918
male-female	localhost-20220218_114657	bwe	0
male-female	localhost-20220218_114657	bwe	0.00139918
male-female	localhost-20220218_114657	bwe	0.00139918
male-female	localhost-20220218_114657	bwe	0
male-female	localhost-20220218_114657	bwe	0
male-female	localhost-20220218_114657	bwe	0
male-female	localhost-20220218_114657	bwe	0
male-female	localhost-20220224_120331	uwe	0.140131
male-female	localhost-20220224_120331	uwe	0.00105542
male-female	localhost-20220224_120331	uwe	0.140708
male-female	localhost-20220224_120331	uwe	0.000478455
male-female	localhost-20220224_120331	uwe	0.132253
male-female	localhost-20220224_120331	uwe	0.000495403
male-female	localhost-20220224_120331	uwe	0.13251
male-female	localhost-20220224_120331	uwe	0.00151095
male-female	localhost-20220224_120331	uwe	0.160383
male-female	localhost-20220224_120331	uwe	0.00107443
male-female	localhost-20220224_120331	uwe	0.160383
male-female	localhost-20220224_120331	uwe	0.00107443
male-female	localhost-20220224_120331	uwe	0
male-female	localhost-20220224_120331	uwe	0.229508
male-female	localhost-20220224_120331	uwe	0.229508
male-female	localhost-20220224_120331	uwe	0
male-female	localhost-20220224_120331	bwe	0.00226563
male-female	localhost-20220224_120331	bwe	2.81444e-05
male-female	localhost-20220224_120331	bwe	0.00229377
male-female	localhost-20220224_120331	bwe	0
male-female	localhost-20220224_120331	bwe	0.0022194
male-female	localhost-20220224_120331	bwe	3.96322e-05
male-female	localhost-20220224_120331	bwe	0.00225904
male-female	localhost-20220224_120331	bwe	0
male-female	localhost-20220224_120331	bwe	0.00239305
male-female	localhost-20220224_120331	bwe	0
male-female	localhost-20220224_120331	bwe	0.00239305
male-female	localhost-20220224_120331	bwe	0.00239305
male-female	localhost-20220224_120331	bwe	0
male-female	localhost-20220224_120331	bwe	0
male-female	localhost-20220224_120331	bwe	0
male-female	localhost-20220224_120331	bwe	0
male-female	localhost-20220225_121823	uwe	0.192851
male-female	localhost-20220225_121823	uwe	0.00529159
male-female	localhost-20220225_121823	uwe	0.194225
male-female	localhost-20220225_121823	uwe	0.00391736
male-female	localhost-20220225_121823	uwe	0.194239
male-female	localhost-20220225_121823	uwe	0.00506213
male-female	localhost-20220225_121823	uwe	0.195251
male-female	localhost-20220225_121823	uwe	0.0162676
male-female	localhost-20220225_121823	uwe	0.205497
male-female	localhost-20220225_121823	uwe	0
male-female	localhost-20220225_121823	uwe	0.205497
male-female	localhost-20220225_121823	uwe	0
male-female	localhost-20220225_121823	uwe	0
male-female	localhost-20220225_121823	uwe	0.0462107
male-female	localhost-20220225_121823	uwe	0.0462107
male-female	localhost-20220225_121823	uwe	0
male-female	localhost-20220225_121823	bwe	0.000773994
male-female	localhost-20220225_121823	bwe	0.000110571
male-female	localhost-20220225_121823	bwe	0.000884564
male-female	localhost-20220225_121823	bwe	0
male-female	localhost-20220225_121823	bwe	0.000800144
male-female	localhost-20220225_121823	bwe	4.89884e-05
male-female	localhost-20220225_121823	bwe	0.000849132
male-female	localhost-20220225_121823	bwe	0
male-female	localhost-20220225_121823	bwe	0
male-female	localhost-20220225_121823	bwe	0.0026178
male-female	localhost-20220225_121823	bwe	0.0026178
male-female	localhost-20220225_121823	bwe	0.0026178
male-female	localhost-20220225_121823	bwe	0
male-female	localhost-20220225_121823	bwe	0
male-female	localhost-20220225_121823	bwe	0
male-female	localhost-20220225_121823	bwe	0
male-female	localhost-20220302_125321	uwe	0.172798
male-female	localhost-20220302_125321	uwe	0.00117374
male-female	localhost-20220302_125321	uwe	0.173385
male-female	localhost-20220302_125321	uwe	0.000586871
male-female	localhost-20220302_125321	uwe	0.211431
male-female	localhost-20220302_125321	uwe	0.00118193
male-female	localhost-20220302_125321	uwe	0.211699
male-female	localhost-20220302_125321	uwe	0.0039802
male-female	localhost-20220302_125321	uwe	0.104446
male-female	localhost-20220302_125321	uwe	0
male-female	localhost-20220302_125321	uwe	0.104446
male-female	localhost-20220302_125321	uwe	0
male-female	localhost-20220302_125321	uwe	0
male-female	localhost-20220302_125321	uwe	0.13615
male-female	localhost-20220302_125321	uwe	0.13615
male-female	localhost-20220302_125321	uwe	0
male-female	localhost-20220302_125321	bwe	0.0028771
male-female	localhost-20220302_125321	bwe	1.43139e-05
male-female	localhost-20220302_125321	bwe	0.00289141
male-female	localhost-20220302_125321	bwe	0
male-female	localhost-20220302_125321	bwe	0.000557513
male-female	localhost-20220302_125321	bwe	2.23005e-05
male-female	localhost-20220302_125321	bwe	0.000579814
male-female	localhost-20220302_125321	bwe	0
male-female	localhost-20220302_125321	bwe	0.00709477
male-female	localhost-20220302_125321	bwe	0
male-female	localhost-20220302_125321	bwe	0.00709477
male-female	localhost-20220302_125321	bwe	0.00709477
male-female	localhost-20220302_125321	bwe	0
male-female	localhost-20220302_125321	bwe	0
male-female	localhost-20220302_125321	bwe	0
male-female	localhost-20220302_125321	bwe	0
male-female	localhost-20220502_115227	uwe	0.189217
male-female	localhost-20220502_115227	uwe	0.000799169
male-female	localhost-20220502_115227	uwe	0.189976
male-female	localhost-20220502_115227	uwe	3.99584e-05

## Sheet: fig1c_courter_position
azimuth	radius	hist	group
0.0872665	0.1	0	male-female
0.174533	0.1	0	male-female
0.261799	0.1	0	male-female
0.349066	0.1	0	male-female
0.436332	0.1	0	male-female
0.523599	0.1	0	male-female
0.610865	0.1	0	male-female
0.698132	0.1	0	male-female
0.785398	0.1	0	male-female
0.872665	0.1	0	male-female
0.959931	0.1	0	male-female
1.0472	0.1	0	male-female
1.13446	0.1	0	male-female
1.22173	0.1	0	male-female
1.309	0.1	0	male-female
1.39626	0.1	0	male-female
1.48353	0.1	0	male-female
1.5708	0.1	0	male-female
1.65806	0.1	0	male-female
1.74533	0.1	0	male-female
1.8326	0.1	0	male-female
1.91986	0.1	0	male-female
2.00713	0.1	0	male-female
2.0944	0.1	0	male-female
2.18166	0.1	0	male-female
2.26893	0.1	0	male-female
2.35619	0.1	0	male-female
2.44346	0.1	0	male-female
2.53073	0.1	0	male-female
2.61799	0.1	0	male-female
2.70526	0.1	0	male-female
2.79253	0.1	0	male-female
2.87979	0.1	0	male-female
2.96706	0.1	0	male-female
3.05433	0.1	0	male-female
3.14159	0.1	0	male-female
0.0872665	0.2	0	male-female
0.174533	0.2	0	male-female
0.261799	0.2	0	male-female
0.349066	0.2	0	male-female
0.436332	0.2	0	male-female
0.523599	0.2	0	male-female
0.610865	0.2	0	male-female
0.698132	0.2	0	male-female
0.785398	0.2	0	male-female
0.872665	0.2	0	male-female
0.959931	0.2	0	male-female
1.0472	0.2	0	male-female
1.13446	0.2	0	male-female
1.22173	0.2	0	male-female
1.309	0.2	0	male-female
1.39626	0.2	0	male-female
1.48353	0.2	0	male-female
1.5708	0.2	0	male-female
1.65806	0.2	0	male-female
1.74533	0.2	0	male-female
1.8326	0.2	0	male-female
1.91986	0.2	0	male-female
2.00713	0.2	0	male-female
2.0944	0.2	0	male-female
2.18166	0.2	0	male-female
2.26893	0.2	0	male-female
2.35619	0.2	0	male-female
2.44346	0.2	0	male-female
2.53073	0.2	0	male-female
2.61799	0.2	0	male-female
2.70526	0.2	0	male-female
2.79253	0.2	0	male-female
2.87979	0.2	0	male-female
2.96706	0.2	0	male-female
3.05433	0.2	0	male-female
3.14159	0.2	0	male-female
0.0872665	0.3	0	male-female
0.174533	0.3	0	male-female
0.261799	0.3	0	male-female
0.349066	0.3	0	male-female
0.436332	0.3	0	male-female
0.523599	0.3	0	male-female
0.610865	0.3	0	male-female
0.698132	0.3	0	male-female
0.785398	0.3	0	male-female
0.872665	0.3	0	male-female
0.959931	0.3	0	male-female
1.0472	0.3	0	male-female
1.13446	0.3	0	male-female
1.22173	0.3	0	male-female
1.309	0.3	0	male-female
1.39626	0.3	0	male-female
1.48353	0.3	0	male-female
1.5708	0.3	0	male-female
1.65806	0.3	0	male-female
1.74533	0.3	0	male-female
1.8326	0.3	0	male-female
1.91986	0.3	0	male-female
2.00713	0.3	0	male-female
2.0944	0.3	0	male-female
2.18166	0.3	0	male-female
2.26893	0.3	0	male-female
2.35619	0.3	0	male-female
2.44346	0.3	0	male-female
2.53073	0.3	0	male-female
2.61799	0.3	0	male-female
2.70526	0.3	0	male-female
2.79253	0.3	0	male-female
2.87979	0.3	0	male-female
2.96706	0.3	0	male-female
3.05433	0.3	0	male-female
3.14159	0.3	0	male-female
0.0872665	0.4	0	male-female
0.174533	0.4	0	male-female
0.261799	0.4	0	male-female
0.349066	0.4	0	male-female
0.436332	0.4	0	male-female
0.523599	0.4	0	male-female
0.610865	0.4	0	male-female
0.698132	0.4	0	male-female
0.785398	0.4	0	male-female
0.872665	0.4	0	male-female
0.959931	0.4	0	male-female
1.0472	0.4	0	male-female
1.13446	0.4	0	male-female
1.22173	0.4	0	male-female
1.309	0.4	0	male-female
1.39626	0.4	0	male-female
1.48353	0.4	0	male-female
1.5708	0.4	0	male-female
1.65806	0.4	0	male-female
1.74533	0.4	0	male-female
1.8326	0.4	0	male-female
1.91986	0.4	0	male-female
2.00713	0.4	0	male-female
2.0944	0.4	0	male-female
2.18166	0.4	0	male-female
2.26893	0.4	0	male-female
2.35619	0.4	0	male-female
2.44346	0.4	0	male-female
2.53073	0.4	0	male-female
2.61799	0.4	0	male-female
2.70526	0.4	0	male-female
2.79253	0.4	0	male-female
2.87979	0.4	0	male-female
2.96706	0.4	0	male-female
3.05433	0.4	0	male-female
3.14159	0.4	0	male-female
0.0872665	0.5	0	male-female
0.174533	0.5	0	male-female
0.261799	0.5	0	male-female
0.349066	0.5	0	male-female
0.436332	0.5	0	male-female
0.523599	0.5	0	male-female
0.610865	0.5	0	male-female
0.698132	0.5	0	male-female
0.785398	0.5	0	male-female
0.872665	0.5	0	male-female
0.959931	0.5	0	male-female
1.0472	0.5	0	male-female
1.13446	0.5	0	male-female
1.22173	0.5	0	male-female
1.309	0.5	0	male-female
1.39626	0.5	0	male-female
1.48353	0.5	0	male-female
1.5708	0.5	0	male-female
1.65806	0.5	0	male-female
1.74533	0.5	0	male-female
1.8326	0.5	0	male-female
1.91986	0.5	0	male-female
2.00713	0.5	0	male-female
2.0944	0.5	0	male-female
2.18166	0.5	0	male-female
2.26893	0.5	0	male-female
2.35619	0.5	0	male-female
2.44346	0.5	0	male-female
2.53073	0.5	0	male-female
2.61799	0.5	0	male-female
2.70526	0.5	0	male-female
2.79253	0.5	0	male-female
2.87979	0.5	0	male-female
2.96706	0.5	0.000161196	male-female
3.05433	0.5	0.00360004	male-female
3.14159	0.5	0.000752246	male-female
0.0872665	0.6	0	male-female
0.174533	0.6	0	male-female
0.261799	0.6	0	male-female
0.349066	0.6	0	male-female
0.436332	0.6	0	male-female
0.523599	0.6	0	male-female
0.610865	0.6	0	male-female
0.698132	0.6	0	male-female
0.785398	0.6	0	male-female
0.872665	0.6	0	male-female
0.959931	0.6	0	male-female
1.0472	0.6	0	male-female
1.13446	0.6	0	male-female
1.22173	0.6	0	male-female
1.309	0.6	0	male-female
1.39626	0.6	0	male-female
1.48353	0.6	0	male-female
1.5708	0.6	0	male-female
1.65806	0.6	0	male-female
1.74533	0.6	0	male-female
1.8326	0.6	0	male-female
1.91986	0.6	0	male-female
2.00713	0.6	5.37319e-05	male-female
2.0944	0.6	0	male-female
2.18166	0.6	5.37319e-05	male-female
2.26893	0.6	5.37319e-05	male-female
2.35619	0.6	0.000483587	male-female
2.44346	0.6	5.37319e-05	male-female
2.53073	0.6	0	male-female
2.61799	0.6	0	male-female
2.70526	0.6	0	male-female
2.79253	0.6	0.000161196	male-female
2.87979	0.6	0	male-female
2.96706	0.6	0.000644783	male-female
3.05433	0.6	0.00746873	male-female
3.14159	0.6	0.00161196	male-female
0.0872665	0.7	0	male-female
0.174533	0.7	0	male-female
0.261799	0.7	0	male-female
0.349066	0.7	0	male-female
0.436332	0.7	0	male-female
0.523599	0.7	5.37319e-05	male-female
0.610865	0.7	0	male-female
0.698132	0.7	0	male-female
0.785398	0.7	0	male-female
0.872665	0.7	0	male-female
0.959931	0.7	5.37319e-05	male-female
1.0472	0.7	5.37319e-05	male-female
1.13446	0.7	0	male-female
1.22173	0.7	0	male-female
1.309	0.7	0	male-female
1.39626	0.7	0	male-female
1.48353	0.7	0	male-female
1.5708	0.7	0	male-female
1.65806	0.7	5.37319e-05	male-female
1.74533	0.7	0	male-female
1.8326	0.7	0	male-female
1.91986	0.7	0	male-female
2.00713	0.7	0	male-female
2.0944	0.7	0	male-female
2.18166	0.7	5.37319e-05	male-female
2.26893	0.7	0.000107464	male-female
2.35619	0.7	5.37319e-05	male-female
2.44346	0.7	0	male-female
2.53073	0.7	0.000967174	male-female
2.61799	0.7	0.000161196	male-female
2.70526	0.7	0.000967174	male-female
2.79253	0.7	0.00085971	male-female
2.87979	0.7	0.00150449	male-female
2.96706	0.7	0.00139703	male-female
3.05433	0.7	0.00257913	male-female
3.14159	0.7	0.00865083	male-female
0.0872665	0.8	0	male-female
0.174533	0.8	0	male-female
0.261799	0.8	5.37319e-05	male-female
0.349066	0.8	0	male-female
0.436332	0.8	0	male-female
0.523599	0.8	0	male-female
0.610865	0.8	0	male-female
0.698132	0.8	5.37319e-05	male-female
0.785398	0.8	0	male-female
0.872665	0.8	5.37319e-05	male-female
0.959931	0.8	5.37319e-05	male-female
1.0472	0.8	0.000107464	male-female
1.13446	0.8	0	male-female
1.22173	0.8	5.37319e-05	male-female
1.309	0.8	0	male-female
1.39626	0.8	0.000107464	male-female
1.48353	0.8	0	male-female
1.5708	0.8	0.000161196	male-female
1.65806	0.8	0.000214928	male-female
1.74533	0.8	0.000214928	male-female
1.8326	0.8	0.000322391	male-female
1.91986	0.8	0.000537319	male-female
2.00713	0.8	0.00182688	male-female
2.0944	0.8	0.00150449	male-female
2.18166	0.8	0.00655529	male-female
2.26893	0.8	0.00762993	male-female
2.35619	0.8	0.00553438	male-female
2.44346	0.8	0.00424482	male-female
2.53073	0.8	0.00155822	male-female
2.61799	0.8	0.0023642	male-female
2.70526	0.8	0.0050508	male-female
2.79253	0.8	0.00220301	male-female
2.87979	0.8	0.0072538	male-female
2.96706	0.8	0.0108538	male-female
3.05433	0.8	0.00865083	male-female
3.14159	0.8	0.00730754	male-female
0.0872665	0.9	5.37319e-05	male-female
0.174533	0.9	0.000161196	male-female
0.261799	0.9	5.37319e-05	male-female
0.349066	0.9	0.000107464	male-female
0.436332	0.9	0	male-female
0.523599	0.9	0.000161196	male-female
0.610865	0.9	0.000214928	male-female
0.698132	0.9	0.000161196	male-female
0.785398	0.9	5.37319e-05	male-female
0.872665	0.9	0.000268659	male-female
0.959931	0.9	0.000161196	male-female
1.0472	0.9	0.000268659	male-female
1.13446	0.9	0.000591051	male-female
1.22173	0.9	0.000591051	male-female
1.309	0.9	0.000698514	male-female
1.39626	0.9	0.00085971	male-female
1.48353	0.9	0.000805978	male-female
1.5708	0.9	0.00295525	male-female
1.65806	0.9	0.00193435	male-female
1.74533	0.9	0.00515826	male-female
1.8326	0.9	0.00639409	male-female
1.91986	0.9	0.00918815	male-female
2.00713	0.9	0.0119285	male-female
2.0944	0.9	0.0149912	male-female
2.18166	0.9	0.0207405	male-female
2.26893	0.9	0.0262749	male-female
2.35619	0.9	0.0363227	male-female
2.44346	0.9	0.0288003	male-female
2.53073	0.9	0.0326153	male-female
2.61799	0.9	0.0480363	male-female
2.70526	0.9	0.0234271	male-female
2.79253	0.9	0.0157434	male-female
2.87979	0.9	0.0421795	male-female
2.96706	0.9	0.0435766	male-female
3.05433	0.9	0.0242868	male-female
3.14159	0.9	0.0220301	male-female
0.0872665	1	0.000483587	male-female
0.174533	1	0.0011821	male-female
0.261799	1	0.000537319	male-female
0.349066	1	0.00085971	male-female
0.436332	1	0.000483587	male-female
0.523599	1	0.000591051	male-female
0.610865	1	0.00145076	male-female
0.698132	1	0.000752246	male-female
0.785398	1	0.000805978	male-female
0.872665	1	0.000752246	male-female
0.959931	1	0.00231047	male-female
1.0472	1	0.00257913	male-female
1.13446	1	0.00128957	male-female
1.22173	1	0.00462094	male-female
1.309	1	0.00811351	male-female
1.39626	1	0.0101553	male-female
1.48353	1	0.0085971	male-female
1.5708	1	0.0132718	male-female
1.65806	1	0.0161733	male-female
1.74533	1	0.0284242	male-female
1.8326	1	0.0328302	male-female
1.91986	1	0.0269734	male-female
2.00713	1	0.0504005	male-female
2.0944	1	0.0519587	male-female
2.18166	1	0.0676484	male-female
2.26893	1	0.179357	male-female
2.35619	1	0.0762993	male-female
2.44346	1	0.119392	male-female
2.53073	1	0.150825	male-female
2.61799	1	0.169524	male-female
2.70526	1	0.256409	male-female
2.79253	1	0.256623	male-female
2.87979	1	0.235238	male-female
2.96706	1	0.1591	male-female
3.05433	1	0.109935	male-female
3.14159	1	0.0956965	male-female
0.0872665	1.1	0.000698514	male-female
0.174533	1.1	0.00279406	male-female
0.261799	1.1	0.000913442	male-female
0.349066	1.1	0.00220301	male-female
0.436332	1.1	0.00241793	male-female
0.523599	1.1	0.00204181	male-female
0.610865	1.1	0.00435228	male-female
0.698132	1.1	0.00317018	male-female
0.785398	1.1	0.0038687	male-female
0.872665	1.1	0.00881203	male-female
0.959931	1.1	0.01123	male-female
1.0472	1.1	0.00848964	male-female
1.13446	1.1	0.00752246	male-female
1.22173	1.1	0.0398153	male-female
1.309	1.1	0.0455646	male-female
1.39626	1.1	0.0364302	male-female
1.48353	1.1	0.0298212	male-female
1.5708	1.1	0.0239107	male-female
1.65806	1.1	0.0538393	male-female
1.74533	1.1	0.0684544	male-female
1.8326	1.1	0.0410512	male-female
1.91986	1.1	0.0561498	male-female
2.00713	1.1	0.0756008	male-female
2.0944	1.1	0.0911293	male-female
2.18166	1.1	0.150772	male-female
2.26893	1.1	0.117888	male-female
2.35619	1.1	0.134652	male-female
2.44346	1.1	0.188706	male-female
2.53073	1.1	0.293322	male-female
2.61799	1.1	0.479826	male-female
2.70526	1.1	0.811083	male-female
2.79253	1.1	0.988505	male-female
2.87979	1.1	1.31084	male-female
2.96706	1.1	0.772181	male-female
3.05433	1.1	0.725971	male-female
3.14159	1.1	0.781476	male-female
0.0872665	1.2	0.00317018	male-female
0.174533	1.2	0.00376123	male-female
0.261799	1.2	0.00381496	male-female
0.349066	1.2	0.00360004	male-female
0.436332	1.2	0.00456721	male-female
0.523599	1.2	0.00360004	male-female
0.610865	1.2	0.00343884	male-female
0.698132	1.2	0.00634036	male-female
0.785398	1.2	0.00650156	male-female
0.872665	1.2	0.0104777	male-female
0.959931	1.2	0.0150987	male-female
1.0472	1.2	0.0275645	male-female
1.13446	1.2	0.022245	male-female
1.22173	1.2	0.031272	male-female
1.309	1.2	0.052711	male-female
1.39626	1.2	0.0383108	male-female
1.48353	1.2	0.0360004	male-female
1.5708	1.2	0.0695828	male-female
1.65806	1.2	0.0530334	male-female
1.74533	1.2	0.0603946	male-female
1.8326	1.2	0.108377	male-female
1.91986	1.2	0.106604	male-female
2.00713	1.2	0.122294	male-female
2.0944	1.2	0.152652	male-female
2.18166	1.2	0.192199	male-female
2.26893	1.2	0.18242	male-female
2.35619	1.2	0.294827	male-female
2.44346	1.2	0.301328	male-female
2.53073	1.2	0.394553	male-female
2.61799	1.2	0.810707	male-female
2.70526	1.2	0.921126	male-female
2.79253	1.2	1.53915	male-female
2.87979	1.2	1.71722	male-female
2.96706	1.2	1.64522	male-female
3.05433	1.2	1.53104	male-female
3.14159	1.2	1.82393	male-female
0.0872665	1.3	0.0194509	male-female
0.174533	1.3	0.0264361	male-female
0.261799	1.3	0.0210629	male-female
0.349066	1.3	0.0213853	male-female
0.436332	1.3	0.025254	male-female
0.523599	1.3	0.0122509	male-female
0.610865	1.3	0.133416	male-female
0.698132	1.3	0.16716	male-female
0.785398	1.3	0.0375586	male-female
0.872665	1.3	0.0204718	male-female
0.959931	1.3	0.0239644	male-female
1.0472	1.3	0.0368063	male-female
1.13446	1.3	0.0613618	male-female
1.22173	1.3	0.0614693	male-female
1.309	1.3	0.0909143	male-female
1.39626	1.3	0.0443288	male-female
1.48353	1.3	0.0642096	male-female
1.5708	1.3	0.116222	male-female
1.65806	1.3	0.0877442	male-female
1.74533	1.3	0.078556	male-female
1.8326	1.3	0.0945681	male-female
1.91986	1.3	0.153082	male-female
2.00713	1.3	0.129225	male-female
2.0944	1.3	0.184354	male-female
2.18166	1.3	0.208748	male-female
2.26893	1.3	0.290367	male-female
2.35619	1.3	0.297997	male-female
2.44346	1.3	0.455861	male-female
2.53073	1.3	0.594167	male-female
2.61799	1.3	0.908391	male-female
2.70526	1.3	1.26345	male-female
2.79253	1.3	1.66913	male-female
2.87979	1.3	1.99969	male-female
2.96706	1.3	2.29403	male-female
3.05433	1.3	2.95192	male-female
3.14159	1.3	2.76037	male-female
0.0872665	1.4	0.0809739	male-female
0.174533	1.4	0.106335	male-female
0.261799	1.4	0.0210092	male-female
0.349066	1.4	0.02606	male-female
0.436332	1.4	0.0386332	male-female
0.523599	1.4	0.0269734	male-female
0.610865	1.4	0.092795	male-female
0.698132	1.4	0.117082	male-female
0.785398	1.4	0.0627588	male-female
0.872665	1.4	0.0326153	male-female
0.959931	1.4	0.0375049	male-female
1.0472	1.4	0.0432542	male-female
1.13446	1.4	0.100801	male-female
1.22173	1.4	0.101338	male-female
1.309	1.4	0.067326	male-female
1.39626	1.4	0.0944606	male-female
1.48353	1.4	0.190909	male-female
1.5708	1.4	0.0620066	male-female
1.65806	1.4	0.149697	male-female
1.74533	1.4	0.144754	male-female
1.8326	1.4	0.126646	male-female
1.91986	1.4	0.198163	male-female
2.00713	1.4	0.24088	male-female
2.0944	1.4	0.301436	male-female
2.18166	1.4	0.291657	male-female
2.26893	1.4	0.21611	male-female
2.35619	1.4	0.227984	male-female
2.44346	1.4	0.479127	male-female
2.53073	1.4	0.557737	male-female
2.61799	1.4	0.636132	male-female
2.70526	1.4	1.03767	male-female
2.79253	1.4	1.25007	male-female
2.87979	1.4	1.58068	male-female
2.96706	1.4	2.6125	male-female
3.05433	1.4	3.4455	male-female
3.14159	1.4	3.84086	male-female
0.0872665	1.5	0.263447	male-female
0.174533	1.5	0.230563	male-female
0.261799	1.5	0.228522	male-female
0.349066	1.5	0.0327764	male-female
0.436332	1.5	0.0385795	male-female
0.523599	1.5	0.0487885	male-female
0.610865	1.5	0.0479288	male-female
0.698132	1.5	0.0840904	male-female
0.785398	1.5	0.0552364	male-female
0.872665	1.5	0.0704962	male-female
0.959931	1.5	0.0587289	male-female
1.0472	1.5	0.123315	male-female
1.13446	1.5	0.0471766	male-female
1.22173	1.5	0.120198	male-female
1.309	1.5	0.0817262	male-female
1.39626	1.5	0.0909681	male-female
1.48353	1.5	0.0931173	male-female
1.5708	1.5	0.138521	male-female
1.65806	1.5	0.35146	male-female
1.74533	1.5	0.110849	male-female
1.8326	1.5	0.12138	male-female
1.91986	1.5	0.173876	male-female
2.00713	1.5	0.114288	male-female
2.0944	1.5	0.226641	male-female
2.18166	1.5	0.391276	male-female
2.26893	1.5	0.195584	male-female
2.35619	1.5	0.223256	male-female
2.44346	1.5	0.357854	male-female
2.53073	1.5	0.590782	male-female
2.61799	1.5	0.628717	male-female
2.70526	1.5	0.716676	male-female
2.79253	1.5	0.824086	male-female
2.87979	1.5	1.33008	male-female
2.96706	1.5	1.94783	male-female
3.05433	1.5	2.53389	male-female
3.14159	1.5	3.05116	male-female
0.0872665	1.6	0.058514	male-female
0.174533	1.6	0.136748	male-female
0.261799	1.6	0.15061	male-female
0.349066	1.6	0.108162	male-female
0.436332	1.6	0.0735052	male-female
0.523599	1.6	0.169846	male-female
0.610865	1.6	0.0329376	male-female
0.698132	1.6	0.058514	male-female
0.785398	1.6	0.0714097	male-female
0.872665	1.6	0.0906994	male-female
0.959931	1.6	0.0530871	male-female
1.0472	1.6	0.174414	male-female
1.13446	1.6	0.222181	male-female
1.22173	1.6	0.405514	male-female
1.309	1.6	0.14384	male-female
1.39626	1.6	0.0501318	male-female
1.48353	1.6	0.2534	male-female
1.5708	1.6	0.138736	male-female
1.65806	1.6	0.131374	male-female
1.74533	1.6	0.108431	male-female
1.8326	1.6	0.119768	male-female
1.91986	1.6	0.146258	male-female
2.00713	1.6	0.107517	male-female
2.0944	1.6	0.148139	male-female
2.18166	1.6	0.138736	male-female
2.26893	1.6	0.116491	male-female
2.35619	1.6	0.19999	male-female
2.44346	1.6	0.297513	male-female
2.53073	1.6	0.380368	male-female
2.61799	1.6	0.887758	male-female
2.70526	1.6	0.544949	male-female
2.79253	1.6	0.482459	male-female
2.87979	1.6	0.789536	male-female
2.96706	1.6	1.15083	male-female
3.05433	1.6	1.71082	male-female
3.14159	1.6	2.09581	male-female
0.0872665	1.7	0.0478751	male-female
0.174533	1.7	0.171082	male-female
0.261799	1.7	0.0591588	male-female
0.349066	1.7	0.0827471	male-female
0.436332	1.7	0.153619	male-female
0.523599	1.7	0.0562035	male-female
0.610865	1.7	0.056311	male-female
0.698132	1.7	0.0852725	male-female
0.785398	1.7	0.241149	male-female
0.872665	1.7	0.316481	male-female
0.959931	1.7	0.094783	male-female
1.0472	1.7	0.130676	male-female
1.13446	1.7	0.165978	male-female
1.22173	1.7	0.541671	male-female
1.309	1.7	0.240558	male-female
1.39626	1.7	0.0732366	male-female
1.48353	1.7	0.103273	male-female
1.5708	1.7	0.0499169	male-female
1.65806	1.7	0.122294	male-female
1.74533	1.7	0.156145	male-female
1.8326	1.7	0.0363227	male-female
1.91986	1.7	0.0560961	male-female
2.00713	1.7	0.0652305	male-female
2.0944	1.7	0.0496483	male-female
2.18166	1.7	0.120037	male-female
2.26893	1.7	0.0836068	male-female
2.35619	1.7	0.123906	male-female
2.44346	1.7	0.164581	male-female
2.53073	1.7	0.128527	male-female
2.61799	1.7	0.22648	male-female
2.70526	1.7	0.368816	male-female
2.79253	1.7	0.359466	male-female
2.87979	1.7	0.472787	male-female
2.96706	1.7	0.751709	male-female
3.05433	1.7	1.00559	male-female
3.14159	1.7	1.29209	male-female
0.0872665	1.8	0.0253614	male-female
0.174533	1.8	0.0944606	male-female
0.261799	1.8	0.079953	male-female
0.349066	1.8	0.0399228	male-female
0.436332	1.8	0.0978458	male-female
0.523599	1.8	0.129762	male-female
0.610865	1.8	0.0944606	male-female
0.698132	1.8	0.022245	male-female
0.785398	1.8	0.119124	male-female
0.872665	1.8	0.306755	male-female
0.959931	1.8	0.147978	male-female
1.0472	1.8	0.131052	male-female
1.13446	1.8	0.0664126	male-female
1.22173	1.8	0.172533	male-female
1.309	1.8	0.161894	male-female
1.39626	1.8	1.09957	male-female
1.48353	1.8	0.0676484	male-female
1.5708	1.8	0.0511527	male-female
1.65806	1.8	0.123798	male-female
1.74533	1.8	0.0800605	male-female
1.8326	1.8	0.0163882	male-female
1.91986	1.8	0.0222987	male-female
2.00713	1.8	0.0436303	male-female
2.0944	1.8	0.04809	male-female
2.18166	1.8	0.0577618	male-female
2.26893	1.8	0.0467467	male-female
2.35619	1.8	0.0589976	male-female
2.44346	1.8	0.0912905	male-female
2.53073	1.8	0.0709798	male-female
2.61799	1.8	0.110903	male-female
2.70526	1.8	0.216056	male-female
2.79253	1.8	0.221698	male-female
2.87979	1.8	0.295418	male-female
2.96706	1.8	0.484017	male-female
3.05433	1.8	0.67815	male-female
3.14159	1.8	0.896678	male-female
0.0872665	1.9	0.0151524	male-female
0.174533	1.9	0.0263286	male-female
0.261799	1.9	0.195423	male-female
0.349066	1.9	0.0562035	male-female
0.436332	1.9	0.204342	male-female
0.523599	1.9	0.164097	male-female
0.610865	1.9	0.0404601	male-female
0.698132	1.9	0.0584603	male-female
0.785398	1.9	0.200689	male-female
0.872665	1.9	0.0847889	male-female
0.959931	1.9	0.224116	male-female
1.0472	1.9	0.15593	male-female
1.13446	1.9	0.174038	male-female
1.22173	1.9	0.0456184	male-female
1.309	1.9	0.0782336	male-female
1.39626	1.9	0.184247	male-female
1.48353	1.9	0.0604484	male-female
1.5708	1.9	0.177476	male-female
1.65806	1.9	0.0357854	male-female
1.74533	1.9	0.0627051	male-female
1.8326	1.9	0.0118747	male-female
1.91986	1.9	0.0405676	male-female
2.00713	1.9	0.0241793	male-female
2.0944	1.9	0.00988667	male-female
2.18166	1.9	0.0149375	male-female
2.26893	1.9	0.0239644	male-female
2.35619	1.9	0.0293376	male-female
2.44346	1.9	0.0371287	male-female
2.53073	1.9	0.0449199	male-female
2.61799	1.9	0.0856486	male-female
2.70526	1.9	0.191285	male-female
2.79253	1.9	0.146795	male-female
2.87979	1.9	0.20488	male-female
2.96706	1.9	0.322338	male-female
3.05433	1.9	0.482351	male-female
3.14159	1.9	0.625654	male-female
0.0872665	2	0.0196659	male-female
0.174533	2	0.0177853	male-female
0.261799	2	0.0540005	male-female
0.349066	2	0.055505	male-female
0.436332	2	0.244373	male-female
0.523599	2	0.15953	male-female
0.610865	2	0.0426094	male-female
0.698132	2	0.0829083	male-female
0.785398	2	0.0932785	male-female
0.872665	2	0.0250928	male-female
0.959931	2	0.0897322	male-female
1.0472	2	0.0157972	male-female
1.13446	2	0.0159584	male-female
1.22173	2	0.0790396	male-female
1.309	2	0.109667	male-female
1.39626	2	0.192199	male-female
1.48353	2	0.0314331	male-female
1.5708	2	0.0425019	male-female
1.65806	2	0.00999413	male-female
1.74533	2	0.00816725	male-female
1.8326	2	0.00472841	male-female
1.91986	2	0.0449199	male-female
2.00713	2	0.00934935	male-female
2.0944	2	0.0084359	male-female
2.18166	2	0.00752246	male-female
2.26893	2	0.0085971	male-female
2.35619	2	0.0260062	male-female
2.44346	2	0.0434691	male-female
2.53073	2	0.0289078	male-female
2.61799	2	0.063726	male-female
2.70526	2	0.0692604	male-female
2.79253	2	0.0894098	male-female
2.87979	2	0.170599	male-female
2.96706	2	0.219763	male-female
3.05433	2	0.325347	male-female
3.14159	2	0.448876	male-female
0.0872665	2.1	0.0105314	male-female
0.174533	2.1	0.0117673	male-female
0.261799	2.1	0.138252	male-female
0.349066	2.1	0.0845202	male-female
0.436332	2.1	0.00832844	male-female
0.523599	2.1	0.0072538	male-female
0.610865	2.1	0.0101553	male-female
0.698132	2.1	0.0898397	male-female
0.785398	2.1	0.028263	male-female
0.872665	2.1	0.07415	male-female
0.959931	2.1	0.191071	male-female
1.0472	2.1	0.0119822	male-female
1.13446	2.1	0.0952666	male-female
1.22173	2.1	0.0176241	male-female
1.309	2.1	0.0116061	male-female
1.39626	2.1	0.0954278	male-female
1.48353	2.1	0.0193972	male-female
1.5708	2.1	0.0269734	male-female
1.65806	2.1	0.0116598	male-female
1.74533	2.1	0.00462094	male-female
1.8326	2.1	0.0037075	male-female
1.91986	2.1	0.00940308	male-female
2.00713	2.1	0.00381496	male-female
2.0944	2.1	0.00660902	male-female
2.18166	2.1	0.0038687	male-female
2.26893	2.1	0.00564185	male-female
2.35619	2.1	0.0378272	male-female
2.44346	2.1	0.0167643	male-female
2.53073	2.1	0.018645	male-female
2.61799	2.1	0.0259525	male-female
2.70526	2.1	0.0517975	male-female
2.79253	2.1	0.0639409	male-female
2.87979	2.1	0.106013	male-female
2.96706	2.1	0.336039	male-female
3.05433	2.1	0.274946	male-female
3.14159	2.1	0.301275	male-female
0.0872665	2.2	0.00424482	male-female
0.174533	2.2	0.00913442	male-female
0.261799	2.2	0.0246629	male-female
0.349066	2.2	0.0122509	male-female
0.436332	2.2	0.00639409	male-female
0.523599	2.2	0.00343884	male-female
0.610865	2.2	0.00634036	male-female
0.698132	2.2	0.0959114	male-female
0.785398	2.2	0.007415	male-female
0.872665	2.2	0.028048	male-female
0.959931	2.2	0.0490035	male-female
1.0472	2.2	0.101822	male-female
1.13446	2.2	0.00617917	male-female
1.22173	2.2	0.00472841	male-female
1.309	2.2	0.00961801	male-female
1.39626	2.2	0.00639409	male-female
1.48353	2.2	0.0430392	male-female
1.5708	2.2	0.010424	male-female
1.65806	2.2	0.00800605	male-female
1.74533	2.2	0.00128957	male-female
1.8326	2.2	0.00274033	male-female
1.91986	2.2	0.00257913	male-female
2.00713	2.2	0.0025254	male-female
2.0944	2.2	0.00376123	male-female
2.18166	2.2	0.00279406	male-female
2.26893	2.2	0.0131106	male-female
2.35619	2.2	0.00822098	male-female
2.44346	2.2	0.00746873	male-female
2.53073	2.2	0.0104777	male-female
2.61799	2.2	0.0371825	male-female
2.70526	2.2	0.025254	male-female
2.79253	2.2	0.0451348	male-female
2.87979	2.2	0.0624364	male-female
2.96706	2.2	0.176348	male-female
3.05433	2.2	0.179357	male-female
3.14159	2.2	0.218581	male-female
0.0872665	2.3	0.00612543	male-female
0.174533	2.3	0.0285854	male-female
0.261799	2.3	0.0167106	male-female
0.349066	2.3	0.00999413	male-female
0.436332	2.3	0.00360004	male-female
0.523599	2.3	0.00295525	male-female
0.610865	2.3	0.00300899	male-female
0.698132	2.3	0.00574931	male-female
0.785398	2.3	0.00295525	male-female
0.872665	2.3	0.00295525	male-female
0.959931	2.3	0.00494333	male-female
1.0472	2.3	0.00548065	male-female
1.13446	2.3	0.00274033	male-female
1.22173	2.3	0.00284779	male-female
1.309	2.3	0.00451348	male-female
1.39626	2.3	0.00784485	male-female
1.48353	2.3	0.00198808	male-female
1.5708	2.3	0.00317018	male-female
1.65806	2.3	0.0121971	male-female
1.74533	2.3	0.00601797	male-female
1.8326	2.3	0.00155822	male-female
1.91986	2.3	0.00150449	male-female
2.00713	2.3	0.0025254	male-female
2.0944	2.3	0.00247167	male-female
2.18166	2.3	0.00198808	male-female
2.26893	2.3	0.00698514	male-female
2.35619	2.3	0.00397616	male-female
2.44346	2.3	0.00709261	male-female
2.53073	2.3	0.0121434	male-female
2.61799	2.3	0.0188062	male-female
2.70526	2.3	0.0233196	male-female
2.79253	2.3	0.0299287	male-female
2.87979	2.3	0.0432004	male-female
2.96706	2.3	0.080759	male-female
3.05433	2.3	0.129279	male-female
3.14159	2.3	0.182635	male-female
0.0872665	2.4	0.00360004	male-female
0.174533	2.4	0.0133255	male-female
0.261799	2.4	0.0116061	male-female
0.349066	2.4	0.0072538	male-female
0.436332	2.4	0.00225674	male-female
0.523599	2.4	0.00311645	male-female
0.610865	2.4	0.00204181	male-female
0.698132	2.4	0.00155822	male-female
0.785398	2.4	0.00155822	male-female
0.872665	2.4	0.00161196	male-female
0.959931	2.4	0.00295525	male-female
1.0472	2.4	0.00214928	male-female
1.13446	2.4	0.00161196	male-female
1.22173	2.4	0.00112837	male-female
1.309	2.4	0.00177315	male-female
1.39626	2.4	0.0013433	male-female
1.48353	2.4	0.00795232	male-female
1.5708	2.4	0.00580304	male-female
1.65806	2.4	0.00317018	male-female
1.74533	2.4	0.00128957	male-female
1.8326	2.4	0.00145076	male-female
1.91986	2.4	0.000752246	male-female
2.00713	2.4	0.000913442	male-female
2.0944	2.4	0.00601797	male-female
2.18166	2.4	0.00263286	male-female
2.26893	2.4	0.0179464	male-female
2.35619	2.4	0.00655529	male-female
2.44346	2.4	0.00601797	male-female
2.53073	2.4	0.00596424	male-female
2.61799	2.4	0.0102091	male-female
2.70526	2.4	0.0177315	male-female
2.79253	2.4	0.0284242	male-female
2.87979	2.4	0.0361616	male-female
2.96706	2.4	0.0591588	male-female
3.05433	2.4	0.0950517	male-female
3.14159	2.4	0.138145	male-female
0.0872665	2.5	0.000967174	male-female
0.174533	2.5	0.00225674	male-female
0.261799	2.5	0.00811351	male-female
0.349066	2.5	0.00284779	male-female
0.436332	2.5	0.000537319	male-female
0.523599	2.5	0.00209554	male-female
0.610865	2.5	0.00155822	male-female
0.698132	2.5	0.00166569	male-female
0.785398	2.5	0.00161196	male-female
0.872665	2.5	0.00166569	male-female
0.959931	2.5	0.00220301	male-female
1.0472	2.5	0.00188062	male-female
1.13446	2.5	0.000537319	male-female
1.22173	2.5	0.00085971	male-female
1.309	2.5	0.000698514	male-female
1.39626	2.5	0.00107464	male-female
1.48353	2.5	0.00247167	male-female
1.5708	2.5	0.00182688	male-female
1.65806	2.5	0.00085971	male-female
1.74533	2.5	0.000537319	male-female
1.8326	2.5	0.000967174	male-female
1.91986	2.5	0.00220301	male-female
2.00713	2.5	0.00209554	male-female
2.0944	2.5	0.0287466	male-female
2.18166	2.5	0.00295525	male-female
2.26893	2.5	0.00703888	male-female
2.35619	2.5	0.00220301	male-female
2.44346	2.5	0.00424482	male-female
2.53073	2.5	0.00682395	male-female
2.61799	2.5	0.0124121	male-female
2.70526	2.5	0.0123046	male-female
2.79253	2.5	0.0194509	male-female
2.87979	2.5	0.0324541	male-female
2.96706	2.5	0.0487348	male-female
3.05433	2.5	0.0717321	male-female
3.14159	2.5	0.115577	male-female
0.0872665	2.6	0.00085971	male-female
0.174533	2.6	0.00112837	male-female
0.261799	2.6	0.00220301	male-female
0.349066	2.6	0.00128957	male-female
0.436332	2.6	0.000483587	male-female
0.523599	2.6	0.00193435	male-female
0.610865	2.6	0.000698514	male-female
0.698132	2.6	0.00107464	male-female
0.785398	2.6	0.000967174	male-female
0.872665	2.6	0.000805978	male-female
0.959931	2.6	0.0011821	male-female
1.0472	2.6	0.000752246	male-female
1.13446	2.6	0.000967174	male-female
1.22173	2.6	0.00123583	male-female
1.309	2.6	0.000698514	male-female
1.39626	2.6	0.000644783	male-female
1.48353	2.6	0.000483587	male-female
1.5708	2.6	0.000698514	male-female
1.65806	2.6	0.00112837	male-female
1.74533	2.6	0.000805978	male-female
1.8326	2.6	0.00128957	male-female
1.91986	2.6	0.00182688	male-female
2.00713	2.6	0.00945681	male-female
2.0944	2.6	0.0350869	male-female
2.18166	2.6	0.00209554	male-female
2.26893	2.6	0.00521199	male-female
2.35619	2.6	0.00247167	male-female
2.44346	2.6	0.00392243	male-female
2.53073	2.6	0.00515826	male-female
2.61799	2.6	0.00961801	male-female
2.70526	2.6	0.0105852	male-female
2.79253	2.6	0.0160121	male-female
2.87979	2.6	0.0287466	male-female
2.96706	2.6	0.0348183	male-female
3.05433	2.6	0.0613081	male-female
3.14159	2.6	0.0877442	male-female
0.0872665	2.7	0.000644783	male-female
0.174533	2.7	0.0011821	male-female
0.261799	2.7	0.0011821	male-female
0.349066	2.7	0.00150449	male-female
0.436332	2.7	0.000698514	male-female
0.523599	2.7	0.00112837	male-female
0.610865	2.7	0.000483587	male-female
0.698132	2.7	0.00107464	male-female
0.785398	2.7	0.000483587	male-female
0.872665	2.7	0.000752246	male-female
0.959931	2.7	0.00128957	male-female
1.0472	2.7	0.000913442	male-female
1.13446	2.7	0.00102091	male-female
1.22173	2.7	0.000752246	male-female
1.309	2.7	0.000107464	male-female
1.39626	2.7	0.000429855	male-female
1.48353	2.7	0.000268659	male-female
1.5708	2.7	0.000161196	male-female
1.65806	2.7	0.000591051	male-female
1.74533	2.7	0.00198808	male-female
1.8326	2.7	0.00295525	male-female
1.91986	2.7	0.00397616	male-female
2.00713	2.7	0.0117673	male-female
2.0944	2.7	0.0207405	male-female
2.18166	2.7	0.00102091	male-female
2.26893	2.7	0.00290152	male-female
2.35619	2.7	0.00209554	male-female
2.44346	2.7	0.00365377	male-female
2.53073	2.7	0.00639409	male-female
2.61799	2.7	0.00956427	male-female
2.70526	2.7	0.0103703	male-female
2.79253	2.7	0.0109613	male-female
2.87979	2.7	0.024448	male-female
2.96706	2.7	0.0272958	male-female
3.05433	2.7	0.055505	male-female
3.14159	2.7	0.0713559	male-female
0.0872665	2.8	0.000805978	male-female
0.174533	2.8	0.000429855	male-female
0.261799	2.8	0.000805978	male-female
0.349066	2.8	0.000698514	male-female
0.436332	2.8	0.00247167	male-female
0.523599	2.8	0.000591051	male-female
0.610865	2.8	0.000429855	male-female
0.698132	2.8	0.00166569	male-female
0.785398	2.8	0.000268659	male-female
0.872665	2.8	0.000483587	male-female
0.959931	2.8	0.000376123	male-female
1.0472	2.8	0.000805978	male-female
1.13446	2.8	0.000429855	male-female
1.22173	2.8	0.000967174	male-female
1.309	2.8	0.000752246	male-female
1.39626	2.8	0.000214928	male-female
1.48353	2.8	0.000214928	male-female
1.5708	2.8	0.0011821	male-female
1.65806	2.8	0.00128957	male-female
1.74533	2.8	0.0013433	male-female
1.8326	2.8	0.00360004	male-female
1.91986	2.8	0.00392243	male-female
2.00713	2.8	0.00343884	male-female
2.0944	2.8	0.00225674	male-female
2.18166	2.8	0.000805978	male-female
2.26893	2.8	0.00182688	male-female
2.35619	2.8	0.0013433	male-female
2.44346	2.8	0.00402989	male-female
2.53073	2.8	0.00666275	male-female
2.61799	2.8	0.0085971	male-female
2.70526	2.8	0.0113374	male-female
2.79253	2.8	0.0100479	male-female
2.87979	2.8	0.0176778	male-female
2.96706	2.8	0.0263824	male-female
3.05433	2.8	0.0443288	male-female
3.14159	2.8	0.0497557	male-female
0.0872665	2.9	0.000537319	male-female
0.174533	2.9	0.000752246	male-female
0.261799	2.9	0.000752246	male-female
0.349066	2.9	0.000805978	male-female
0.436332	2.9	0.00182688	male-female
0.523599	2.9	0.000591051	male-female
0.610865	2.9	0.00123583	male-female
0.698132	2.9	0.00150449	male-female
0.785398	2.9	0.000644783	male-female
0.872665	2.9	0.000591051	male-female
0.959931	2.9	0.000805978	male-female
1.0472	2.9	0.00085971	male-female
1.13446	2.9	0.000805978	male-female
1.22173	2.9	0.000805978	male-female
1.309	2.9	0.000752246	male-female
1.39626	2.9	0.000805978	male-female
1.48353	2.9	0.000752246	male-female
1.5708	2.9	0.00231047	male-female
1.65806	2.9	0.00107464	male-female
1.74533	2.9	0.000537319	male-female
1.8326	2.9	0.00193435	male-female
1.91986	2.9	0.00300899	male-female
2.00713	2.9	0.00537319	male-female
2.0944	2.9	0.00408362	male-female
2.18166	2.9	0.00193435	male-female
2.26893	2.9	0.00214928	male-female
2.35619	2.9	0.00445975	male-female
2.44346	2.9	0.00300899	male-female
2.53073	2.9	0.00526572	male-female
2.61799	2.9	0.00762993	male-female
2.70526	2.9	0.0105852	male-female
2.79253	2.9	0.00891949	male-female
2.87979	2.9	0.0171942	male-female
2.96706	2.9	0.0313257	male-female
3.05433	2.9	0.0478214	male-female
3.14159	2.9	0.0389019	male-female
0.0872665	3	0.000322391	male-female
0.174533	3	0.000322391	male-female
0.261799	3	0.000752246	male-female
0.349066	3	0.000591051	male-female
0.436332	3	0.000537319	male-female
0.523599	3	0.000644783	male-female
0.610865	3	0.000967174	male-female
0.698132	3	0.000591051	male-female
0.785398	3	0.000913442	male-female
0.872665	3	0.000161196	male-female
0.959931	3	0.000805978	male-female
1.0472	3	0.000591051	male-female
1.13446	3	0.000376123	male-female
1.22173	3	0.000591051	male-female
1.309	3	0.000752246	male-female
1.39626	3	0.000698514	male-female
1.48353	3	0.000483587	male-female
1.5708	3	0.00085971	male-female
1.65806	3	0.000268659	male-female
1.74533	3	0.000107464	male-female
1.8326	3	0.000698514	male-female
1.91986	3	0.00773739	male-female
2.00713	3	0.00263286	male-female
2.0944	3	0.00161196	male-female
2.18166	3	0.00145076	male-female
2.26893	3	0.00145076	male-female
2.35619	3	0.00225674	male-female
2.44346	3	0.00193435	male-female
2.53073	3	0.00225674	male-female
2.61799	3	0.00333138	male-female
2.70526	3	0.00591051	male-female
2.79253	3	0.00720007	male-female
2.87979	3	0.0248241	male-female
2.96706	3	0.0227823	male-female
3.05433	3	0.0661977	male-female
3.14159	3	0.0293376	male-female
0.0872665	0.1	0	male-male
0.174533	0.1	0	male-male
0.261799	0.1	0	male-male
0.349066	0.1	0	male-male
0.436332	0.1	0	male-male
0.523599	0.1	0	male-male
0.610865	0.1	0	male-male
0.698132	0.1	0	male-male
0.785398	0.1	0	male-male
0.872665	0.1	0	male-male
0.959931	0.1	0	male-male
1.0472	0.1	0	male-male
1.13446	0.1	0	male-male
1.22173	0.1	0	male-male
1.309	0.1	0	male-male
1.39626	0.1	0	male-male
1.48353	0.1	0	male-male
1.5708	0.1	0	male-male
1.65806	0.1	0	male-male
1.74533	0.1	0	male-male
1.8326	0.1	0	male-male
1.91986	0.1	0	male-male
2.00713	0.1	0	male-male
2.0944	0.1	0	male-male
2.18166	0.1	0	male-male
2.26893	0.1	0	male-male
2.35619	0.1	0	male-male
2.44346	0.1	0	male-male
2.53073	0.1	0	male-male
2.61799	0.1	0	male-male
2.70526	0.1	0	male-male
2.79253	0.1	0	male-male
2.87979	0.1	0	male-male
2.96706	0.1	0	male-male
3.05433	0.1	0	male-male
3.14159	0.1	0	male-male
0.0872665	0.2	0	male-male
0.174533	0.2	0	male-male
0.261799	0.2	0	male-male
0.349066	0.2	0	male-male
0.436332	0.2	0	male-male
0.523599	0.2	0	male-male
0.610865	0.2	0	male-male
0.698132	0.2	0	male-male
0.785398	0.2	0	male-male
0.872665	0.2	0	male-male
0.959931	0.2	0	male-male
1.0472	0.2	0	male-male
1.13446	0.2	0	male-male
1.22173	0.2	0	male-male
1.309	0.2	0	male-male
1.39626	0.2	0	male-male
1.48353	0.2	0	male-male
1.5708	0.2	0	male-male
1.65806	0.2	0	male-male
1.74533	0.2	0	male-male
1.8326	0.2	0	male-male
1.91986	0.2	0	male-male
2.00713	0.2	0	male-male
2.0944	0.2	0	male-male
2.18166	0.2	0	male-male
2.26893	0.2	0	male-male
2.35619	0.2	0	male-male
2.44346	0.2	0	male-male
2.53073	0.2	0	male-male
2.61799	0.2	0	male-male
2.70526	0.2	0	male-male
2.79253	0.2	0	male-male
2.87979	0.2	0	male-male
2.96706	0.2	0	male-male
3.05433	0.2	0	male-male
3.14159	0.2	0	male-male
0.0872665	0.3	0	male-male
0.174533	0.3	0	male-male
0.261799	0.3	0	male-male
0.349066	0.3	0	male-male
0.436332	0.3	0	male-male
0.523599	0.3	0	male-male
0.610865	0.3	0	male-male
0.698132	0.3	0	male-male
0.785398	0.3	0	male-male
0.872665	0.3	0	male-male
0.959931	0.3	0	male-male
1.0472	0.3	0	male-male
1.13446	0.3	0	male-male
1.22173	0.3	0	male-male
1.309	0.3	0	male-male
1.39626	0.3	0	male-male
1.48353	0.3	0	male-male
1.5708	0.3	0	male-male
1.65806	0.3	0	male-male
1.74533	0.3	0	male-male
1.8326	0.3	0	male-male
1.91986	0.3	0	male-male
2.00713	0.3	0	male-male
2.0944	0.3	0	male-male
2.18166	0.3	0	male-male
2.26893	0.3	0	male-male
2.35619	0.3	0	male-male
2.44346	0.3	0	male-male
2.53073	0.3	0	male-male
2.61799	0.3	0	male-male
2.70526	0.3	0	male-male
2.79253	0.3	0	male-male
2.87979	0.3	0	male-male
2.96706	0.3	0	male-male
3.05433	0.3	0	male-male
3.14159	0.3	0	male-male
0.0872665	0.4	0	male-male
0.174533	0.4	0	male-male
0.261799	0.4	0	male-male
0.349066	0.4	0	male-male
0.436332	0.4	0	male-male
0.523599	0.4	0	male-male
0.610865	0.4	0	male-male
0.698132	0.4	0	male-male
0.785398	0.4	0	male-male
0.872665	0.4	0	male-male
0.959931	0.4	0	male-male
1.0472	0.4	0	male-male
1.13446	0.4	0	male-male
1.22173	0.4	0	male-male
1.309	0.4	0	male-male
1.39626	0.4	0	male-male
1.48353	0.4	0	male-male
1.5708	0.4	0	male-male
1.65806	0.4	0	male-male
1.74533	0.4	0	male-male
1.8326	0.4	0	male-male
1.91986	0.4	0	male-male
2.00713	0.4	0	male-male
2.0944	0.4	0	male-male
2.18166	0.4	0	male-male
2.26893	0.4	0	male-male
2.35619	0.4	0	male-male
2.44346	0.4	0	male-male
2.53073	0.4	0	male-male
2.61799	0.4	0	male-male
2.70526	0.4	0	male-male
2.79253	0.4	0	male-male
2.87979	0.4	0	male-male
2.96706	0.4	0	male-male
3.05433	0.4	6.24048e-05	male-male
3.14159	0.4	0	male-male
0.0872665	0.5	6.24048e-05	male-male
0.174533	0.5	0.00012481	male-male
0.261799	0.5	6.24048e-05	male-male
0.349066	0.5	0	male-male
0.436332	0.5	0	male-male
0.523599	0.5	0	male-male
0.610865	0.5	0	male-male
0.698132	0.5	0	male-male
0.785398	0.5	0	male-male
0.872665	0.5	6.24048e-05	male-male
0.959931	0.5	0	male-male
1.0472	0.5	6.24048e-05	male-male
1.13446	0.5	0	male-male
1.22173	0.5	0	male-male
1.309	0.5	6.24048e-05	male-male
1.39626	0.5	0	male-male
1.48353	0.5	0	male-male
1.5708	0.5	0	male-male
1.65806	0.5	0	male-male
1.74533	0.5	0	male-male
1.8326	0.5	0	male-male
1.91986	0.5	0	male-male
2.00713	0.5	0	male-male
2.0944	0.5	0	male-male
2.18166	0.5	0	male-male
2.26893	0.5	0	male-male
2.35619	0.5	6.24048e-05	male-male
2.44346	0.5	0	male-male
2.53073	0.5	0	male-male
2.61799	0.5	0	male-male
2.70526	0.5	0	male-male
2.79253	0.5	0	male-male
2.87979	0.5	0	male-male
2.96706	0.5	0	male-male
3.05433	0.5	0.00012481	male-male
3.14159	0.5	0	male-male
0.0872665	0.6	0.000187214	male-male
0.174533	0.6	0	male-male
0.261799	0.6	0	male-male
0.349066	0.6	6.24048e-05	male-male
0.436332	0.6	0	male-male
0.523599	0.6	6.24048e-05	male-male
0.610865	0.6	0	male-male
0.698132	0.6	0	male-male
0.785398	0.6	0	male-male
0.872665	0.6	0	male-male
0.959931	0.6	0	male-male
1.0472	0.6	0	male-male
1.13446	0.6	0.00012481	male-male
1.22173	0.6	6.24048e-05	male-male
1.309	0.6	0.000187214	male-male
1.39626	0.6	6.24048e-05	male-male
1.48353	0.6	6.24048e-05	male-male
1.5708	0.6	0	male-male
1.65806	0.6	0	male-male
1.74533	0.6	0	male-male
1.8326	0.6	0.00012481	male-male
1.91986	0.6	6.24048e-05	male-male
2.00713	0.6	0.00012481	male-male
2.0944	0.6	0.000249619	male-male
2.18166	0.6	0	male-male
2.26893	0.6	6.24048e-05	male-male
2.35619	0.6	0.00012481	male-male
2.44346	0.6	0	male-male
2.53073	0.6	0	male-male
2.61799	0.6	0	male-male
2.70526	0.6	0	male-male
2.79253	0.6	0.000187214	male-male
2.87979	0.6	0.000624048	male-male
2.96706	0.6	0.00012481	male-male
3.05433	0.6	0	male-male
3.14159	0.6	0.000312024	male-male
0.0872665	0.7	0.000624048	male-male
0.174533	0.7	0.000249619	male-male
0.261799	0.7	0.000249619	male-male
0.349066	0.7	0	male-male
0.436332	0.7	0.000249619	male-male
0.523599	0.7	0.000187214	male-male
0.610865	0.7	0.00012481	male-male
0.698132	0.7	6.24048e-05	male-male
0.785398	0.7	0.00012481	male-male
0.872665	0.7	0	male-male
0.959931	0.7	0.000249619	male-male
1.0472	0.7	6.24048e-05	male-male
1.13446	0.7	6.24048e-05	male-male
1.22173	0.7	6.24048e-05	male-male
1.309	0.7	6.24048e-05	male-male
1.39626	0.7	0	male-male
1.48353	0.7	0	male-male
1.5708	0.7	0.00012481	male-male
1.65806	0.7	6.24048e-05	male-male
1.74533	0.7	0	male-male
1.8326	0.7	6.24048e-05	male-male
1.91986	0.7	0	male-male
2.00713	0.7	6.24048e-05	male-male
2.0944	0.7	0.000187214	male-male
2.18166	0.7	0	male-male
2.26893	0.7	6.24048e-05	male-male
2.35619	0.7	6.24048e-05	male-male
2.44346	0.7	0.000187214	male-male
2.53073	0.7	0.000312024	male-male
2.61799	0.7	0	male-male
2.70526	0.7	0.00012481	male-male
2.79253	0.7	0.000436833	male-male
2.87979	0.7	0.000249619	male-male
2.96706	0.7	0.000249619	male-male
3.05433	0.7	0.000561643	male-male
3.14159	0.7	0.000374429	male-male
0.0872665	0.8	0.0012481	male-male
0.174533	0.8	0.0012481	male-male
0.261799	0.8	0.000998476	male-male
0.349066	0.8	0.000936071	male-male
0.436332	0.8	0.000561643	male-male
0.523599	0.8	0.000187214	male-male
0.610865	0.8	0.000436833	male-male
0.698132	0.8	0.000312024	male-male
0.785398	0.8	0.000187214	male-male
0.872665	0.8	0.000312024	male-male
0.959931	0.8	0.000624048	male-male
1.0472	0.8	0.00012481	male-male
1.13446	0.8	0	male-male
1.22173	0.8	0.00012481	male-male
1.309	0.8	0	male-male
1.39626	0.8	0	male-male
1.48353	0.8	6.24048e-05	male-male
1.5708	0.8	0	male-male
1.65806	0.8	0	male-male
1.74533	0.8	0	male-male
1.8326	0.8	6.24048e-05	male-male
1.91986	0.8	0.000187214	male-male
2.00713	0.8	6.24048e-05	male-male
2.0944	0.8	6.24048e-05	male-male
2.18166	0.8	0	male-male
2.26893	0.8	0.00012481	male-male
2.35619	0.8	0.000187214	male-male
2.44346	0.8	0	male-male
2.53073	0.8	0	male-male
2.61799	0.8	0.000249619	male-male
2.70526	0.8	0.000187214	male-male
2.79253	0.8	0.00012481	male-male
2.87979	0.8	0.000312024	male-male
2.96706	0.8	0.000436833	male-male
3.05433	0.8	0.00180974	male-male
3.14159	0.8	0.00237138	male-male
0.0872665	0.9	0.00280821	male-male
0.174533	0.9	0.0039315	male-male
0.261799	0.9	0.00474276	male-male
0.349066	0.9	0.002621	male-male
0.436332	0.9	0.00143531	male-male
0.523599	0.9	0.000873667	male-male
0.610865	0.9	0.000748857	male-male
0.698132	0.9	0.000436833	male-male
0.785398	0.9	0.00112329	male-male
0.872665	0.9	0.000936071	male-male
0.959931	0.9	6.24048e-05	male-male
1.0472	0.9	0.000436833	male-male
1.13446	0.9	0.000374429	male-male
1.22173	0.9	0.000249619	male-male
1.309	0.9	6.24048e-05	male-male
1.39626	0.9	0.000374429	male-male
1.48353	0.9	0.000187214	male-male
1.5708	0.9	0.000312024	male-male
1.65806	0.9	0.000249619	male-male
1.74533	0.9	0.000436833	male-male
1.8326	0.9	0.000436833	male-male
1.91986	0.9	0.000624048	male-male
2.00713	0.9	0.000748857	male-male
2.0944	0.9	0.000748857	male-male
2.18166	0.9	0.000873667	male-male
2.26893	0.9	0.000436833	male-male
2.35619	0.9	0.00274581	male-male
2.44346	0.9	0.0025586	male-male
2.53073	0.9	0.00174733	male-male
2.61799	0.9	0.00180974	male-male
2.70526	0.9	0.0026834	male-male
2.79253	0.9	0.0013105	male-male
2.87979	0.9	0.000811262	male-male
2.96706	0.9	0.00156012	male-male
3.05433	0.9	0.00299543	male-male
3.14159	0.9	0.00312024	male-male
0.0872665	1	0.0100472	male-male
0.174533	1	0.012481	male-male
0.261799	1	0.0091111	male-male
0.349066	1	0.00817502	male-male
0.436332	1	0.00748857	male-male
0.523599	1	0.00424352	male-male
0.610865	1	0.00287062	male-male
0.698132	1	0.00305783	male-male
0.785398	1	0.00243379	male-male
0.872665	1	0.00174733	male-male
0.959931	1	0.00112329	male-male
1.0472	1	0.000748857	male-male
1.13446	1	0.00106088	male-male
1.22173	1	0.000811262	male-male
1.309	1	0.000936071	male-male
1.39626	1	0.000312024	male-male
1.48353	1	0.000561643	male-male
1.5708	1	0.000811262	male-male
1.65806	1	0.00149771	male-male
1.74533	1	0.0025586	male-male
1.8326	1	0.002621	male-male
1.91986	1	0.00405631	male-male
2.00713	1	0.00817502	male-male
2.0944	1	0.0112953	male-male
2.18166	1	0.0171613	male-male
2.26893	1	0.0220913	male-male
2.35619	1	0.0228401	male-male
2.44346	1	0.025898	male-male
2.53073	1	0.0170365	male-male
2.61799	1	0.0155388	male-male
2.70526	1	0.0143531	male-male
2.79253	1	0.0116697	male-male
2.87979	1	0.00686452	male-male
2.96706	1	0.00842464	male-male
3.05433	1	0.0102344	male-male
3.14159	1	0.00767579	male-male
0.0872665	1.1	0.0282694	male-male
0.174533	1.1	0.0300167	male-male
0.261799	1.1	0.0255235	male-male
0.349066	1.1	0.0194079	male-male
0.436332	1.1	0.0155388	male-male
0.523599	1.1	0.0112329	male-male
0.610865	1.1	0.0111705	male-male
0.698132	1.1	0.00798781	male-male
0.785398	1.1	0.00698933	male-male
0.872665	1.1	0.0053044	male-male
0.959931	1.1	0.00324505	male-male
1.0472	1.1	0.00561643	male-male
1.13446	1.1	0.00505479	male-male
1.22173	1.1	0.00555402	male-male
1.309	1.1	0.00480517	male-male
1.39626	1.1	0.00511719	male-male
1.48353	1.1	0.00605326	male-male
1.5708	1.1	0.00767579	male-male
1.65806	1.1	0.00936071	male-male
1.74533	1.1	0.0178478	male-male
1.8326	1.1	0.0251491	male-male
1.91986	1.1	0.0260852	male-male
2.00713	1.1	0.0357579	male-male
2.0944	1.1	0.036382	male-male
2.18166	1.1	0.0392526	male-male
2.26893	1.1	0.0645889	male-male
2.35619	1.1	0.0618431	male-male
2.44346	1.1	0.0758842	male-male
2.53073	1.1	0.0833728	male-male
2.61799	1.1	0.105277	male-male
2.70526	1.1	0.113077	male-male
2.79253	1.1	0.0882403	male-male
2.87979	1.1	0.081251	male-male
2.96706	1.1	0.0972266	male-male
3.05433	1.1	0.0802525	male-male
3.14159	1.1	0.0854321	male-male
0.0872665	1.2	0.0955417	male-male
0.174533	1.2	0.0834352	male-male
0.261799	1.2	0.0744489	male-male
0.349066	1.2	0.0574124	male-male
0.436332	1.2	0.0408127	male-male
0.523599	1.2	0.0312648	male-male
0.610865	1.2	0.0216545	male-male
0.698132	1.2	0.0227777	male-male
0.785398	1.2	0.0234642	male-male
0.872665	1.2	0.0199695	male-male
0.959931	1.2	0.0166621	male-male
1.0472	1.2	0.0139787	male-male
1.13446	1.2	0.0192831	male-male
1.22173	1.2	0.0217793	male-male
1.309	1.2	0.0179726	male-male
1.39626	1.2	0.0155388	male-male
1.48353	1.2	0.0207184	male-male
1.5708	1.2	0.0249619	male-male
1.65806	1.2	0.028519	male-male
1.74533	1.2	0.037006	male-male
1.8326	1.2	0.0494246	male-male
1.91986	1.2	0.0519208	male-male
2.00713	1.2	0.0765082	male-male
2.0944	1.2	0.0770075	male-male
2.18166	1.2	0.0746985	male-male
2.26893	1.2	0.0811886	male-male
2.35619	1.2	0.111393	male-male
2.44346	1.2	0.212488	male-male
2.53073	1.2	0.212675	male-male
2.61799	1.2	0.254237	male-male
2.70526	1.2	0.265345	male-male
2.79253	1.2	0.287811	male-male
2.87979	1.2	0.302913	male-male
2.96706	1.2	0.309528	male-male
3.05433	1.2	0.287624	male-male
3.14159	1.2	0.308966	male-male
0.0872665	1.3	0.525511	male-male
0.174533	1.3	0.44894	male-male
0.261799	1.3	0.339794	male-male
0.349066	1.3	0.202628	male-male
0.436332	1.3	0.125059	male-male
0.523599	1.3	0.0846833	male-male
0.610865	1.3	0.0667731	male-male
0.698132	1.3	0.0523576	male-male
0.785398	1.3	0.052732	male-male
0.872665	1.3	0.043933	male-male
0.959931	1.3	0.0365692	male-male
1.0472	1.3	0.0351963	male-male
1.13446	1.3	0.0328249	male-male
1.22173	1.3	0.0345098	male-male
1.309	1.3	0.0309528	male-male
1.39626	1.3	0.0397518	male-male
1.48353	1.3	0.0398766	male-male
1.5708	1.3	0.0418112	male-male
1.65806	1.3	0.0538553	male-male
1.74533	1.3	0.0708294	male-male
1.8326	1.3	0.0950425	male-male
1.91986	1.3	0.151644	male-male
2.00713	1.3	0.11601	male-male
2.0944	1.3	0.106213	male-male
2.18166	1.3	0.0955417	male-male
2.26893	1.3	0.118382	male-male
2.35619	1.3	0.176231	male-male
2.44346	1.3	0.307406	male-male
2.53073	1.3	0.300042	male-male
2.61799	1.3	0.296672	male-male
2.70526	1.3	0.432715	male-male
2.79253	1.3	0.535246	male-male
2.87979	1.3	0.576433	male-male
2.96706	1.3	0.674408	male-male
3.05433	1.3	0.697186	male-male
3.14159	1.3	0.809951	male-male
0.0872665	1.4	3.59345	male-male
0.174533	1.4	2.36439	male-male
0.261799	1.4	1.25877	male-male
0.349066	1.4	0.644891	male-male
0.436332	1.4	0.325815	male-male
0.523599	1.4	0.182409	male-male
0.610865	1.4	0.11988	male-male
0.698132	1.4	0.0843088	male-male
0.785398	1.4	0.070767	male-male
0.872665	1.4	0.0549162	male-male
0.959931	1.4	0.0543545	male-male
1.0472	1.4	0.0647761	male-male
1.13446	1.4	0.0403135	male-male
1.22173	1.4	0.047178	male-male
1.309	1.4	0.0488629	male-male
1.39626	1.4	0.0518584	male-male
1.48353	1.4	0.0467412	male-male
1.5708	1.4	0.0673347	male-male
1.65806	1.4	0.073388	male-male
1.74533	1.4	0.0931703	male-male
1.8326	1.4	0.092047	male-male
1.91986	1.4	0.240071	male-male
2.00713	1.4	0.123374	male-male
2.0944	1.4	0.117383	male-male
2.18166	1.4	0.11988	male-male
2.26893	1.4	0.17205	male-male
2.35619	1.4	0.186715	male-male
2.44346	1.4	0.287	male-male
2.53073	1.4	0.382479	male-male
2.61799	1.4	0.386847	male-male
2.70526	1.4	0.580926	male-male
2.79253	1.4	0.795536	male-male
2.87979	1.4	0.967648	male-male
2.96706	1.4	1.26544	male-male
3.05433	1.4	1.45671	male-male
3.14159	1.4	1.45778	male-male
0.0872665	1.5	5.00012	male-male
0.174533	1.5	3.0451	male-male
0.261799	1.5	1.46189	male-male
0.349066	1.5	0.726891	male-male
0.436332	1.5	0.343289	male-male
0.523599	1.5	0.212301	male-male
0.610865	1.5	0.120566	male-male
0.698132	1.5	0.0800029	male-male
0.785398	1.5	0.0632784	male-male
0.872665	1.5	0.0649634	male-male
0.959931	1.5	0.0496742	male-male
1.0472	1.5	0.0335738	male-male
1.13446	1.5	0.0448066	male-male
1.22173	1.5	0.0627168	male-male
1.309	1.5	0.0694565	male-male
1.39626	1.5	0.0620927	male-male
1.48353	1.5	0.0519832	male-male
1.5708	1.5	0.115948	male-male
1.65806	1.5	0.133297	male-male
1.74533	1.5	0.0479893	male-male
1.8326	1.5	0.057038	male-male
1.91986	1.5	0.206497	male-male
2.00713	1.5	0.168742	male-male
2.0944	1.5	0.124747	male-male
2.18166	1.5	0.120316	male-male
2.26893	1.5	0.176543	male-male
2.35619	1.5	0.241319	male-male
2.44346	1.5	0.347095	male-male
2.53073	1.5	0.240882	male-male
2.61799	1.5	0.408689	male-male
2.70526	1.5	0.702428	male-male
2.79253	1.5	0.979817	male-male
2.87979	1.5	1.04753	male-male
2.96706	1.5	1.39774	male-male
3.05433	1.5	1.73797	male-male
3.14159	1.5	1.84824	male-male
0.0872665	1.6	4.05725	male-male
0.174533	1.6	2.25712	male-male
0.261799	1.6	1.03598	male-male
0.349066	1.6	0.364069	male-male
0.436332	1.6	0.234767	male-male
0.523599	1.6	0.130488	male-male
0.610865	1.6	0.0847457	male-male
0.698132	1.6	0.0654626	male-male
0.785398	1.6	0.0617807	male-male
0.872665	1.6	0.0580364	male-male
0.959931	1.6	0.0380045	male-male
1.0472	1.6	0.0301415	male-male
1.13446	1.6	0.0293302	male-male
1.22173	1.6	0.0680212	male-male
1.309	1.6	0.0275829	male-male
1.39626	1.6	0.0409375	male-male
1.48353	1.6	0.0326377	male-male
1.5708	1.6	0.101969	male-male
1.65806	1.6	0.0957289	male-male
1.74533	1.6	0.0391902	male-male
1.8326	1.6	0.0705798	male-male
1.91986	1.6	0.0560395	male-male
2.00713	1.6	0.113889	male-male
2.0944	1.6	0.0796285	male-male
2.18166	1.6	0.167806	male-male
2.26893	1.6	0.196325	male-male
2.35619	1.6	0.295549	male-male
2.44346	1.6	0.30129	male-male
2.53073	1.6	0.225593	male-male
2.61799	1.6	0.295799	male-male
2.70526	1.6	0.532313	male-male
2.79253	1.6	0.713474	male-male
2.87979	1.6	0.91423	male-male
2.96706	1.6	1.31281	male-male
3.05433	1.6	1.50595	male-male
3.14159	1.6	1.9152	male-male
0.0872665	1.7	3.73873	male-male
0.174533	1.7	1.36467	male-male
0.261799	1.7	0.636965	male-male
0.349066	1.7	0.30647	male-male
0.436332	1.7	0.150583	male-male
0.523599	1.7	0.0757594	male-male
0.610865	1.7	0.0506103	male-male
0.698132	1.7	0.0380045	male-male
0.785398	1.7	0.0405007	male-male
0.872665	1.7	0.0552282	male-male
0.959931	1.7	0.0865554	male-male
1.0472	1.7	0.0318888	male-male
1.13446	1.7	0.0278949	male-male
1.22173	1.7	0.0271461	male-male
1.309	1.7	0.0467412	male-male
1.39626	1.7	0.0562267	male-male
1.48353	1.7	0.0258356	male-male
1.5708	1.7	0.0336986	male-male
1.65806	1.7	0.0833728	male-male
1.74533	1.7	0.0432465	male-male
1.8326	1.7	0.0869298	male-male
1.91986	1.7	0.0566011	male-male
2.00713	1.7	0.0406879	male-male
2.0944	1.7	0.0685204	male-male
2.18166	1.7	0.108023	male-male
2.26893	1.7	0.144592	male-male
2.35619	1.7	0.116572	male-male
2.44346	1.7	0.171239	male-male
2.53073	1.7	0.161628	male-male
2.61799	1.7	0.216108	male-male
2.70526	1.7	0.399078	male-male
2.79253	1.7	0.518584	male-male
2.87979	1.7	0.635343	male-male
2.96706	1.7	0.986994	male-male
3.05433	1.7	1.26301	male-male
3.14159	1.7	1.39749	male-male
0.0872665	1.8	2.27353	male-male
0.174533	1.8	1.1568	male-male
0.261799	1.8	0.386348	male-male
0.349066	1.8	0.107461	male-male
0.436332	1.8	0.116135	male-male
0.523599	1.8	0.0500486	male-male
0.610865	1.8	0.037006	male-male
0.698132	1.8	0.0356331	male-male
0.785398	1.8	0.0492374	male-male
0.872665	1.8	0.0250867	male-male
0.959931	1.8	0.0455555	male-male
1.0472	1.8	0.0211552	male-male
1.13446	1.8	0.04256	male-male
1.22173	1.8	0.0276453	male-male
1.309	1.8	0.0142907	male-male
1.39626	1.8	0.0253363	male-male
1.48353	1.8	0.0241506	male-male
1.5708	1.8	0.0298295	male-male
1.65806	1.8	0.0278949	male-male
1.74533	1.8	0.05735	male-male
1.8326	1.8	0.0406255	male-male
1.91986	1.8	0.0250867	male-male
2.00713	1.8	0.0376925	male-male
2.0944	1.8	0.060595	male-male
2.18166	1.8	0.0686452	male-male
2.26893	1.8	0.0727015	male-male
2.35619	1.8	0.0787548	male-male
2.44346	1.8	0.111517	male-male
2.53073	1.8	0.148648	male-male
2.61799	1.8	0.280447	male-male
2.70526	1.8	0.279449	male-male
2.79253	1.8	0.413681	male-male
2.87979	1.8	0.602393	male-male
2.96706	1.8	0.736688	male-male
3.05433	1.8	0.860437	male-male
3.14159	1.8	1.11031	male-male
0.0872665	1.9	0.926336	male-male
0.174533	1.9	0.37811	male-male
0.261799	1.9	0.158695	male-male
0.349066	1.9	0.097289	male-male
0.436332	1.9	0.0984123	male-male
0.523599	1.9	0.0269589	male-male
0.610865	1.9	0.0293926	male-male
0.698132	1.9	0.0542921	male-male
0.785398	1.9	0.0385661	male-male
0.872665	1.9	0.0672099	male-male
0.959931	1.9	0.0421856	male-male
1.0472	1.9	0.0123561	male-male
1.13446	1.9	0.0259604	male-male
1.22173	1.9	0.013417	male-male
1.309	1.9	0.015102	male-male
1.39626	1.9	0.0369436	male-male
1.48353	1.9	0.0225905	male-male
1.5708	1.9	0.0227777	male-male
1.65806	1.9	0.0360075	male-male
1.74533	1.9	0.0668355	male-male
1.8326	1.9	0.0349467	male-male
1.91986	1.9	0.0124185	male-male
2.00713	1.9	0.0423104	male-male
2.0944	1.9	0.0287686	male-male
2.18166	1.9	0.0575996	male-male
2.26893	1.9	0.0863682	male-male
2.35619	1.9	0.0788172	male-male
2.44346	1.9	0.0670227	male-male
2.53073	1.9	0.0886148	male-male
2.61799	1.9	0.15414	male-male
2.70526	1.9	0.212613	male-male
2.79253	1.9	0.274082	male-male
2.87979	1.9	0.354958	male-male
2.96706	1.9	0.514777	male-male
3.05433	1.9	0.667606	male-male
3.14159	1.9	0.780496	male-male
0.0872665	2	0.399515	male-male
0.174533	2	0.14896	male-male
0.261799	2	0.0881155	male-male
0.349066	2	0.049175	male-male
0.436332	2	0.0191583	male-male
0.523599	2	0.0214048	male-male
0.610865	2	0.0680836	male-male
0.698132	2	0.0315768	male-male
0.785398	2	0.0377549	male-male
0.872665	2	0.0692069	male-male
0.959931	2	0.0313896	male-male
1.0472	2	0.0104216	male-male
1.13446	2	0.0116073	male-male
1.22173	2	0.00561643	male-male
1.309	2	0.00848705	male-male
1.39626	2	0.0146027	male-male
1.48353	2	0.00705174	male-male
1.5708	2	0.0122313	male-male
1.65806	2	0.0196575	male-male
1.74533	2	0.0194703	male-male
1.8326	2	0.017723	male-male
1.91986	2	0.0184094	male-male
2.00713	2	0.0177854	male-male
2.0944	2	0.0179102	male-male
2.18166	2	0.0394398	male-male
2.26893	2	0.0608446	male-male
2.35619	2	0.0428097	male-male
2.44346	2	0.044557	male-male
2.53073	2	0.0698933	male-male
2.61799	2	0.107523	male-male
2.70526	2	0.16687	male-male
2.79253	2	0.230523	male-male
2.87979	2	0.269776	male-male
2.96706	2	0.423791	male-male
3.05433	2	0.552157	male-male
3.14159	2	0.614063	male-male
0.0872665	2.1	0.136854	male-male
0.174533	2.1	0.12587	male-male
0.261799	2.1	0.0435585	male-male
0.349066	2.1	0.0217793	male-male
0.436332	2.1	0.01635	male-male
0.523599	2.1	0.0120441	male-male
0.610865	2.1	0.0106088	male-male
0.698132	2.1	0.02128	male-male
0.785398	2.1	0.0104216	male-male
0.872665	2.1	0.0739496	male-male
0.959931	2.1	0.018035	male-male
1.0472	2.1	0.0159756	male-male
1.13446	2.1	0.00904869	male-male
1.22173	2.1	0.00829983	male-male
1.309	2.1	0.00667731	male-male
1.39626	2.1	0.00773819	male-male
1.48353	2.1	0.0106088	male-male
1.5708	2.1	0.00979755	male-male
1.65806	2.1	0.0118569	male-male
1.74533	2.1	0.00605326	male-male
1.8326	2.1	0.0200943	male-male
1.91986	2.1	0.0214048	male-male
2.00713	2.1	0.00511719	male-male
2.0944	2.1	0.0111705	male-male
2.18166	2.1	0.0189086	male-male
2.26893	2.1	0.0825615	male-male
2.35619	2.1	0.0746985	male-male
2.44346	2.1	0.0361948	male-male
2.53073	2.1	0.0800029	male-male
2.61799	2.1	0.0685828	male-male
2.70526	2.1	0.113389	male-male
2.79253	2.1	0.179726	male-male
2.87979	2.1	0.212675	male-male
2.96706	2.1	0.349529	male-male
3.05433	2.1	0.425975	male-male
3.14159	2.1	0.510533	male-male
0.0872665	2.2	0.0438081	male-male
0.174533	2.2	0.0621551	male-male
0.261799	2.2	0.0344474	male-male
0.349066	2.2	0.0438081	male-male
0.436332	2.2	0.0152892	male-male
0.523599	2.2	0.00599086	male-male
0.610865	2.2	0.0238386	male-male
0.698132	2.2	0.0267092	male-male
0.785398	2.2	0.0169117	male-male
0.872665	2.2	0.00611567	male-male
0.959931	2.2	0.00711414	male-male
1.0472	2.2	0.00630288	male-male
1.13446	2.2	0.010484	male-male
1.22173	2.2	0.00480517	male-male
1.309	2.2	0.00449314	male-male
1.39626	2.2	0.00355707	male-male
1.48353	2.2	0.00798781	male-male
1.5708	2.2	0.00436833	male-male
1.65806	2.2	0.00574124	male-male
1.74533	2.2	0.00929831	male-male
1.8326	2.2	0.010484	male-male
1.91986	2.2	0.0803149	male-male
2.00713	2.2	0.00773819	male-male
2.0944	2.2	0.01635	male-male
2.18166	2.2	0.0129178	male-male
2.26893	2.2	0.0257108	male-male
2.35619	2.2	0.0149147	male-male
2.44346	2.2	0.044869	male-male
2.53073	2.2	0.0639649	male-male
2.61799	2.2	0.0461171	male-male
2.70526	2.2	0.0843088	male-male
2.79253	2.2	0.123998	male-male
2.87979	2.2	0.165747	male-male
2.96706	2.2	0.27689	male-male
3.05433	2.2	0.375302	male-male
3.14159	2.2	0.390654	male-male
0.0872665	2.3	0.0269589	male-male
0.174533	2.3	0.0543545	male-male
0.261799	2.3	0.0630288	male-male
0.349066	2.3	0.0136042	male-male
0.436332	2.3	0.00929831	male-male
0.523599	2.3	0.0053044	male-male
0.610865	2.3	0.0132298	male-male
0.698132	2.3	0.00667731	male-male
0.785398	2.3	0.00673971	male-male
0.872665	2.3	0.00717655	male-male
0.959931	2.3	0.00617807	male-male
1.0472	2.3	0.00705174	male-male
1.13446	2.3	0.0131674	male-male
1.22173	2.3	0.00424352	male-male
1.309	2.3	0.00299543	male-male
1.39626	2.3	0.00536681	male-male
1.48353	2.3	0.0120441	male-male
1.5708	2.3	0.00836224	male-male
1.65806	2.3	0.00486757	male-male
1.74533	2.3	0.00511719	male-male
1.8326	2.3	0.00599086	male-male
1.91986	2.3	0.00280821	male-male
2.00713	2.3	0.0039315	male-male
2.0944	2.3	0.00805021	male-male
2.18166	2.3	0.0109832	male-male
2.26893	2.3	0.0141659	male-male
2.35619	2.3	0.012481	male-male
2.44346	2.3	0.0272709	male-male
2.53073	2.3	0.0470532	male-male
2.61799	2.3	0.0335738	male-male
2.70526	2.3	0.0819375	male-male
2.79253	2.3	0.0799405	male-male
2.87979	2.3	0.132236	male-male
2.96706	2.3	0.204875	male-male
3.05433	2.3	0.27015	male-male
3.14159	2.3	0.311462	male-male
0.0872665	2.4	0.00511719	male-male
0.174533	2.4	0.0106088	male-male
0.261799	2.4	0.133047	male-male
0.349066	2.4	0.00536681	male-male
0.436332	2.4	0.00549162	male-male
0.523599	2.4	0.00405631	male-male
0.610865	2.4	0.0025586	male-male
0.698132	2.4	0.00424352	male-male
0.785398	2.4	0.00430593	male-male
0.872665	2.4	0.0151644	male-male
0.959931	2.4	0.00624048	male-male
1.0472	2.4	0.0100472	male-male
1.13446	2.4	0.00854945	male-male
1.22173	2.4	0.00180974	male-male
1.309	2.4	0.00380669	male-male
1.39626	2.4	0.00605326	male-male
1.48353	2.4	0.0216545	male-male
1.5708	2.4	0.0260852	male-male
1.65806	2.4	0.00411871	male-male
1.74533	2.4	0.00299543	male-male
1.8326	2.4	0.00411871	male-male
1.91986	2.4	0.00455555	male-male
2.00713	2.4	0.00299543	male-male
2.0944	2.4	0.0117945	male-male
2.18166	2.4	0.0105464	male-male
2.26893	2.4	0.0102344	male-male
2.35619	2.4	0.0109832	male-male
2.44346	2.4	0.0147899	male-male
2.53073	2.4	0.0338858	male-male
2.61799	2.4	0.0421856	male-male
2.70526	2.4	0.0540425	male-male
2.79253	2.4	0.0686452	male-male
2.87979	2.4	0.101657	male-male
2.96706	2.4	0.174858	male-male
3.05433	2.4	0.236202	male-male
3.14159	2.4	0.266718	male-male
0.0872665	2.5	0.00287062	male-male
0.174533	2.5	0.00324505	male-male
0.261799	2.5	0.00324505	male-male
0.349066	2.5	0.00611567	male-male
0.436332	2.5	0.00324505	male-male
0.523599	2.5	0.00449314	male-male
0.610865	2.5	0.00249619	male-male
0.698132	2.5	0.00343226	male-male
0.785398	2.5	0.0025586	male-male
0.872665	2.5	0.0525448	male-male
0.959931	2.5	0.0112329	male-male
1.0472	2.5	0.0846209	male-male
1.13446	2.5	0.148586	male-male
1.22173	2.5	0.00187214	male-male
1.309	2.5	0.00842464	male-male
1.39626	2.5	0.00792541	male-male
1.48353	2.5	0.00205936	male-male
1.5708	2.5	0.00174733	male-male
1.65806	2.5	0.00168493	male-male
1.74533	2.5	0.00187214	male-male
1.8326	2.5	0.00474276	male-male
1.91986	2.5	0.00361948	male-male
2.00713	2.5	0.00305783	male-male
2.0944	2.5	0.007863	male-male
2.18166	2.5	0.00761338	male-male
2.26893	2.5	0.00617807	male-male
2.35619	2.5	0.00879907	male-male
2.44346	2.5	0.0140411	male-male
2.53073	2.5	0.022965	male-male
2.61799	2.5	0.0343226	male-male
2.70526	2.5	0.0512967	male-male
2.79253	2.5	0.0665235	male-male
2.87979	2.5	0.0984747	male-male
2.96706	2.5	0.138913	male-male
3.05433	2.5	0.190522	male-male
3.14159	2.5	0.228901	male-male
0.0872665	2.6	0.00299543	male-male
0.174533	2.6	0.00280821	male-male
0.261799	2.6	0.002621	male-male
0.349066	2.6	0.00836224	male-male
0.436332	2.6	0.00287062	male-male
0.523599	2.6	0.00673971	male-male
0.610865	2.6	0.00205936	male-male
0.698132	2.6	0.00205936	male-male
0.785398	2.6	0.00318264	male-male
0.872665	2.6	0.00617807	male-male
0.959931	2.6	0.00511719	male-male
1.0472	2.6	0.00205936	male-male
1.13446	2.6	0.00443074	male-male
1.22173	2.6	0.00361948	male-male
1.309	2.6	0.00792541	male-male
1.39626	2.6	0.00168493	male-male
1.48353	2.6	0.002621	male-male
1.5708	2.6	0.000873667	male-male
1.65806	2.6	0.00168493	male-male
[truncated: 161 more rows]

## Sheet: fig1d_P(quadrant)
analysis_group	datename	quadrant	time_spent_ratio
male-female	localhost-20200706_122314	Head	0.209015
male-female	localhost-20200707_113229	Head	0.569595
male-female	localhost-20200708_122011	Head	0.0911941
male-female	localhost-20200709_115547	Head	0.0990161
male-female	localhost-20200709_123809	Head	0.115694
male-female	localhost-20200710_120433	Head	0.045567
male-female	localhost-20200710_131755	Head	0.128972
male-female	localhost-20200710_134643	Head	0.128387
male-female	localhost-20210127_145608	Head	0.42646
male-female	localhost-20210210_094512	Head	0.18846
male-female	localhost-20210210_100441	Head	0.184603
male-female	localhost-20210617_121041	Head	0.134252
male-female	localhost-20210617_123045	Head	0.152739
male-female	localhost-20220214_114900	Head	0.064474
male-female	localhost-20220214_122614	Head	0.0862183
male-female	localhost-20220214_130838	Head	0.0416887
male-female	localhost-20220214_132737	Head	0.134741
male-female	localhost-20220216_093349	Head	0.134789
male-female	localhost-20220216_101942	Head	0.0343838
male-female	localhost-20220218_114657	Head	0.254559
male-female	localhost-20220224_120331	Head	0.25994
male-female	localhost-20220225_121823	Head	0.0305608
male-female	localhost-20220302_113245	Head	0.252664
male-female	localhost-20220302_125321	Head	0.3306
male-female	localhost-20220502_115227	Head	0.055613
male-female	localhost-20220502_123531	Head	0.0457574
male-female	localhost-20220506_130520	Head	0.0339133
male-female	localhost-20220509_115048	Head	0.157259
male-female	localhost-20220509_124215	Head	0.24409
male-female	localhost-20220511_115515	Head	0.212977
male-female	localhost-20200706_122314	Tail	0.790985
male-female	localhost-20200707_113229	Tail	0.430405
male-female	localhost-20200708_122011	Tail	0.908806
male-female	localhost-20200709_115547	Tail	0.900984
male-female	localhost-20200709_123809	Tail	0.884306
male-female	localhost-20200710_120433	Tail	0.954433
male-female	localhost-20200710_131755	Tail	0.871028
male-female	localhost-20200710_134643	Tail	0.871613
male-female	localhost-20210127_145608	Tail	0.57354
male-female	localhost-20210210_094512	Tail	0.81154
male-female	localhost-20210210_100441	Tail	0.815397
male-female	localhost-20210617_121041	Tail	0.865748
male-female	localhost-20210617_123045	Tail	0.847261
male-female	localhost-20220214_114900	Tail	0.935526
male-female	localhost-20220214_122614	Tail	0.913782
male-female	localhost-20220214_130838	Tail	0.958311
male-female	localhost-20220214_132737	Tail	0.865259
male-female	localhost-20220216_093349	Tail	0.865211
male-female	localhost-20220216_101942	Tail	0.965616
male-female	localhost-20220218_114657	Tail	0.745441
male-female	localhost-20220224_120331	Tail	0.74006
male-female	localhost-20220225_121823	Tail	0.969439
male-female	localhost-20220302_113245	Tail	0.747336
male-female	localhost-20220302_125321	Tail	0.6694
male-female	localhost-20220502_115227	Tail	0.944387
male-female	localhost-20220502_123531	Tail	0.954243
male-female	localhost-20220506_130520	Tail	0.966087
male-female	localhost-20220509_115048	Tail	0.842741
male-female	localhost-20220509_124215	Tail	0.75591
male-female	localhost-20220511_115515	Tail	0.787023
male-male	localhost-20200706_132556	Head	0.0469448
male-male	localhost-20200708_120051	Head	0.12507
male-male	localhost-20200709_111319	Head	0.0992062
male-male	localhost-20200812_143257	Head	0.541652
male-male	localhost-20200812_155855	Head	0.156793
male-male	localhost-20210201_124220	Head	0.919688
male-male	localhost-20210201_132121	Head	0.701476
male-male	localhost-20210209_114709	Head	0.663097
male-male	localhost-20210209_122417	Head	0.930639
male-male	localhost-20210222_144954	Head	0.315488
male-male	localhost-20210222_152829	Head	0.194691
male-male	localhost-20210308_120623	Head	0.0826702
male-male	localhost-20210308_122507	Head	0.151936
male-male	localhost-20220214_120801	Head	0.189003
male-male	localhost-20220214_135209	Head	0.111797
male-male	localhost-20220222_122109	Head	0.034051
male-male	localhost-20220223_121135	Head	0.0467329
male-male	localhost-20220224_124055	Head	0.281698
male-male	localhost-20220224_130031	Head	0.152708
male-male	localhost-20220225_123838	Head	0.889744
male-male	localhost-20220225_125855	Head	0.12056
male-male	localhost-20220302_115211	Head	0.749922
male-male	localhost-20220302_131417	Head	0.669877
male-male	localhost-20220302_133433	Head	0.589095
male-male	localhost-20220304_121729	Head	0.629808
male-male	localhost-20220304_123618	Head	0.487084
male-male	localhost-20220502_125611	Head	0.552823
male-male	localhost-20220502_133927	Head	0.232528
male-male	localhost-20220509_121352	Head	0.894784
male-male	localhost-20220509_130538	Head	0.92555
male-male	localhost-20200706_132556	Tail	0.953055
male-male	localhost-20200708_120051	Tail	0.87493
male-male	localhost-20200709_111319	Tail	0.900794
male-male	localhost-20200812_143257	Tail	0.458348
male-male	localhost-20200812_155855	Tail	0.843207
male-male	localhost-20210201_124220	Tail	0.0803122
male-male	localhost-20210201_132121	Tail	0.298524
male-male	localhost-20210209_114709	Tail	0.336903
male-male	localhost-20210209_122417	Tail	0.0693605
male-male	localhost-20210222_144954	Tail	0.684512
male-male	localhost-20210222_152829	Tail	0.805309
male-male	localhost-20210308_120623	Tail	0.91733
male-male	localhost-20210308_122507	Tail	0.848064
male-male	localhost-20220214_120801	Tail	0.810997
male-male	localhost-20220214_135209	Tail	0.888203
male-male	localhost-20220222_122109	Tail	0.965949
male-male	localhost-20220223_121135	Tail	0.953267
male-male	localhost-20220224_124055	Tail	0.718302
male-male	localhost-20220224_130031	Tail	0.847292
male-male	localhost-20220225_123838	Tail	0.110256
male-male	localhost-20220225_125855	Tail	0.87944
male-male	localhost-20220302_115211	Tail	0.250078
male-male	localhost-20220302_131417	Tail	0.330123
male-male	localhost-20220302_133433	Tail	0.410905
male-male	localhost-20220304_121729	Tail	0.370192
male-male	localhost-20220304_123618	Tail	0.512916
male-male	localhost-20220502_125611	Tail	0.447177
male-male	localhost-20220502_133927	Tail	0.767472
male-male	localhost-20220509_121352	Tail	0.105216
male-male	localhost-20220509_130538	Tail	0.07445

## Sheet: fig1f_kde_diff_mean
	-2.061130863435522443e-19	-3.109623303238816386e-19	-2.586012567715108775e-19	-3.356057301960156981e-19	1.121842756070046429e-19	-1.611593997277694750e-19	-3.969835601907648675e-21	-1.387684658152819573e-19	5.982933676639467100e-20	-2.076063261085157414e-19	2.190096558003106118e-21	-1.926872654360005733e-19	9.388627622795082309e-20	-1.897783486574983563e-20	9.045173653172353195e-20	5.302070859124577814e-20	8.474963658621733514e-20	-1.452809511720662936e-19	-1.318863706684236591e-19	-1.973831878026508423e-19	-1.453508382332061062e-21	-1.607736270349213193e-19	-1.098010678461929979e-19	-1.160643234759101129e-19	-1.200743463888208310e-19	7.387032659093916851e-20	1.019331292489169466e-20	-1.096940539635225031e-19	-1.550186180986704016e-19	5.529612804891996229e-20	2.413547035430470829e-19	7.497017203304912486e-20	-1.148336831882472798e-20	5.577564734468033911e-20	8.417399011994401688e-20	1.413919552808878134e-19	4.067352696957533389e-20	1.388567225679088548e-19	2.549022828519265908e-19	-2.772754536956224483e-19	2.135869126372498602e-19	-1.365625421186635277e-20	1.540227063838407564e-19	-6.186885925570575297e-20	2.503341083611196143e-19	-3.399883121552928301e-20	1.161870975001776719e-19	-1.931673415124297375e-19	-7.073379456949336513e-20
0	-1.99402e-19	-2.65187e-19	-2.36029e-19	-3.22563e-19	6.82992e-20	-1.00067e-19	-5.49029e-20	-1.39178e-19	3.56656e-20	-2.87895e-19	2.99852e-20	-1.79425e-19	2.06689e-19	-1.26549e-19	-1.79513e-20	6.60895e-20	1.2438e-19	-1.75224e-19	-8.2544e-20	-2.37078e-19	-1.87654e-20	-2.09309e-19	-1.37246e-19	-1.42214e-19	-9.10988e-20	5.71593e-20	-2.36056e-20	-1.20692e-19	-1.26724e-19	5.65153e-20	2.74624e-19	6.59968e-20	-4.05581e-20	2.57772e-20	4.641e-20	1.43511e-19	5.43607e-20	1.46951e-19	2.82716e-19	-2.36959e-19	2.14001e-19	2.69945e-20	1.84976e-19	-1.00612e-19	2.45348e-19	-2.88312e-20	5.1871e-20	-2.13098e-19	-1.15823e-19
1	-1.79839e-19	-2.17403e-19	-2.02667e-19	-3.07068e-19	1.56136e-20	-4.2678e-20	-9.26212e-20	-1.40164e-19	9.65758e-22	-2.77712e-19	-4.4224e-20	-1.74102e-19	2.32814e-19	8.94129e-20	1.09673e-19	8.219e-20	3.54881e-20	-1.60417e-19	-6.75825e-20	-2.80718e-19	-1.64991e-20	-2.68823e-19	-1.55556e-19	-1.64599e-19	-7.03838e-20	3.64941e-20	-6.67726e-20	-1.30029e-19	-1.05151e-19	4.55552e-20	2.86581e-19	5.20464e-20	-7.45624e-20	-9.94577e-21	9.52627e-21	1.32845e-19	7.07551e-20	1.29332e-19	3.12663e-19	-1.97904e-19	2.27453e-19	4.58347e-20	2.13512e-19	-1.40656e-19	2.46909e-19	-2.11655e-20	1.94273e-21	-2.18625e-19	-1.31266e-19
2	-1.52516e-19	-1.73067e-19	-1.65027e-19	-2.93789e-19	-3.91339e-20	8.19014e-21	-1.06629e-19	-1.29973e-19	-2.97209e-20	-2.33426e-19	1.23171e-20	-1.76753e-19	1.69294e-19	-4.28964e-20	3.01396e-19	1.11593e-19	1.63955e-19	-1.50205e-19	-6.95567e-20	-2.68742e-19	5.12951e-21	-3.25046e-19	-1.7073e-19	-1.81917e-19	-6.05305e-20	1.31571e-20	-1.14002e-19	-1.35138e-19	-9.15145e-20	1.99893e-20	2.74335e-19	3.85013e-20	-1.06312e-19	-4.82796e-20	-2.49123e-20	1.10742e-19	8.39378e-20	8.48339e-20	3.39211e-19	-1.67211e-19	2.39795e-19	4.71344e-20	2.36831e-19	-1.75801e-19	2.48086e-19	-1.00334e-20	-2.64041e-20	-2.14658e-19	-1.21056e-19
3	-1.22764e-19	-1.34482e-19	-1.28473e-19	-2.86924e-19	-8.74296e-20	4.99595e-20	-1.16362e-19	-1.27064e-19	-9.1067e-20	-2.11638e-19	-9.92669e-20	-1.6318e-19	2.34392e-19	-1.16391e-19	1.51846e-19	1.71031e-20	1.26071e-19	-1.75557e-19	-9.768e-20	-2.42471e-19	-7.33893e-21	-3.77432e-19	-1.78041e-19	-1.94671e-19	-6.00036e-20	-8.26234e-21	-1.56074e-19	-1.34591e-19	-8.29191e-20	-1.58354e-20	2.40996e-19	3.27838e-20	-1.27942e-19	-8.51467e-20	-5.28049e-20	8.34226e-20	9.1242e-20	1.99329e-20	3.56511e-19	-1.51302e-19	2.38272e-19	4.03455e-20	2.51315e-19	-1.97266e-19	2.44573e-19	9.16395e-21	-3.03483e-20	-2.05884e-19	-9.26642e-20
4	-9.36856e-20	-1.01824e-19	-9.58016e-20	-2.89125e-19	-1.23489e-19	8.0532e-20	-1.27592e-19	-1.37668e-19	-1.61072e-19	-2.19268e-19	-6.4559e-20	-1.1537e-19	1.61173e-19	-1.19478e-19	1.02377e-19	6.53809e-20	-1.31088e-20	-1.93878e-19	-1.4387e-19	-2.29316e-19	-5.02317e-21	-4.1084e-19	-1.87203e-19	-2.05154e-19	-6.11448e-20	-2.07065e-20	-1.81693e-19	-1.28996e-19	-7.41632e-20	-5.29697e-20	1.95794e-19	4.10979e-20	-1.3312e-19	-1.15594e-19	-7.05926e-20	5.86418e-20	9.1754e-20	-5.43847e-20	3.61641e-19	-1.53076e-19	2.15518e-19	3.54056e-20	2.53602e-19	-1.98992e-19	2.36455e-19	4.19016e-20	-1.09839e-20	-1.93882e-19	-5.57727e-20
5	-6.60051e-20	-7.48296e-20	-6.79085e-20	-2.99911e-19	-1.41636e-19	1.02198e-19	-1.46045e-19	-1.458e-19	-2.05907e-19	-1.80108e-19	-1.31169e-19	-9.92019e-20	1.73241e-19	-1.38284e-19	1.42147e-19	1.00965e-19	-6.22475e-20	-5.18122e-20	-6.42366e-20	-1.72342e-19	1.28697e-20	-4.23092e-19	-1.83154e-19	-2.08263e-19	-5.75273e-20	-1.64216e-20	-1.81714e-19	-1.19941e-19	-5.9557e-20	-8.14397e-20	1.50488e-19	6.5872e-20	-1.19549e-19	-1.345e-19	-7.67438e-20	4.23613e-20	8.59641e-20	-1.26727e-19	3.55128e-19	-1.70958e-19	1.7216e-19	3.65896e-20	2.41865e-19	-1.79097e-19	2.27186e-19	9.10965e-20	2.77258e-20	-1.76116e-19	-1.92469e-20
6	-3.94326e-20	-5.3602e-20	-4.5273e-20	-3.15324e-19	-1.41065e-19	1.12623e-19	-1.79707e-19	-1.67715e-19	-2.50447e-19	-1.83054e-19	-2.21977e-19	-7.6293e-20	5.61664e-20	-2.10576e-19	1.15597e-19	1.14281e-19	-4.50818e-20	-4.10834e-20	-7.87691e-20	-1.38549e-19	1.75248e-20	-4.25867e-19	-1.83883e-19	-2.08142e-19	-4.58339e-20	5.91644e-21	-1.54151e-19	-1.10128e-19	-3.65733e-20	-9.50348e-20	1.1465e-19	1.03118e-19	-9.02718e-20	-1.38839e-19	-7.47329e-20	3.52579e-20	7.29877e-20	-1.9052e-19	3.38889e-19	-2.00371e-19	1.14283e-19	4.024e-20	2.16612e-19	-1.43735e-19	2.19083e-19	1.52224e-19	7.77162e-20	-1.50516e-19	9.89401e-21
7	-1.40305e-20	-3.80215e-20	-2.84862e-20	-3.28287e-19	-1.23171e-19	1.09466e-19	-2.22472e-19	-1.83598e-19	-2.73524e-19	-2.01535e-19	-2.87336e-19	-1.08196e-19	-4.86145e-20	-1.90906e-19	-1.45243e-20	8.15627e-20	-1.61529e-19	5.92643e-20	-9.08826e-20	-1.32669e-19	4.24982e-20	-4.02273e-19	-1.96461e-19	-2.08041e-19	-2.69238e-20	4.16812e-20	-1.05542e-19	-1.02882e-19	-7.15729e-21	-9.30806e-20	9.29034e-20	1.44532e-19	-5.05077e-20	-1.2847e-19	-7.18918e-20	3.3777e-20	5.23708e-20	-2.4303e-19	3.15872e-19	-2.35425e-19	5.13039e-20	3.65722e-20	1.79904e-19	-1.04561e-19	2.11971e-19	2.14157e-19	1.26838e-19	-1.17751e-19	2.7438e-20
8	9.72075e-21	-2.63042e-20	-1.71894e-20	-3.30891e-19	-9.07043e-20	8.89311e-20	-2.64039e-19	-2.16326e-19	-2.79848e-19	-2.17388e-19	-3.20034e-19	-1.27674e-19	-3.84641e-20	-2.35538e-19	4.70193e-20	3.42332e-20	-2.13958e-19	1.13038e-19	-9.4592e-20	-1.77122e-19	2.80589e-20	-3.89622e-19	-2.28636e-19	-2.15238e-19	-5.31866e-21	8.04149e-20	-4.82723e-20	-1.02791e-19	2.3866e-20	-7.94523e-20	8.41767e-20	1.80699e-19	-5.73189e-21	-1.04011e-19	-7.3409e-20	3.35066e-20	2.66119e-20	-2.82186e-19	2.89529e-19	-2.69895e-19	-6.99929e-21	1.51329e-20	1.35164e-19	-7.51022e-20	2.0145e-19	2.61207e-19	1.61132e-19	-8.37137e-20	3.27688e-20
9	3.15386e-20	-1.3944e-20	-8.49108e-21	-3.17059e-19	-4.76441e-20	4.73313e-20	-2.9843e-19	-2.40251e-19	-2.56397e-19	-2.46252e-19	-3.8316e-19	-1.10765e-19	-1.39238e-19	-3.23585e-19	-1.79416e-20	-6.09987e-20	-3.26465e-19	6.89943e-20	-1.26701e-19	-2.19539e-19	-3.82392e-21	-3.92904e-19	-2.92716e-19	-2.4005e-19	1.18193e-20	1.10984e-19	4.43742e-21	-1.13196e-19	5.22277e-20	-5.9312e-20	8.29264e-20	2.07894e-19	4.14245e-20	-6.87899e-20	-8.0586e-20	3.08172e-20	1.866e-21	-3.04204e-19	2.63793e-19	-2.99238e-19	-5.26076e-20	-2.9144e-20	8.65217e-20	-6.40166e-20	1.82964e-19	2.80495e-19	1.6813e-19	-5.57185e-20	2.74738e-20
10	5.16788e-20	5.76806e-21	3.19653e-21	-2.84005e-19	4.65716e-21	-1.43806e-20	-3.19861e-19	-2.75589e-19	-2.3199e-19	-2.62661e-19	-4.02353e-19	-1.48316e-19	-9.10637e-20	-2.7715e-19	-1.68273e-20	-4.76463e-20	-3.61112e-19	5.54963e-20	-2.14733e-19	-3.4644e-19	-9.6164e-20	-4.19967e-19	-3.82567e-19	-2.89017e-19	1.92922e-20	1.23973e-19	4.19402e-20	-1.35884e-19	7.78103e-20	-3.61798e-20	8.17521e-20	2.28614e-19	9.07134e-20	-2.58867e-20	-8.80554e-20	2.61705e-20	-1.1611e-20	-3.02867e-19	2.44058e-19	-3.1807e-19	-8.04808e-20	-9.02443e-20	3.93535e-20	-7.15457e-20	1.55081e-19	2.66602e-19	1.42017e-19	-3.97619e-20	1.4618e-20
11	7.03943e-20	3.92177e-20	2.41942e-20	-2.31903e-19	6.56199e-20	-9.16969e-20	-3.32096e-19	-3.08729e-19	-1.88264e-19	-2.85061e-19	-4.03441e-19	-1.87911e-19	-1.52268e-19	-3.60726e-19	-2.26475e-19	-1.84308e-19	-4.45969e-19	2.87891e-21	-2.52638e-19	-5.14478e-19	-2.08787e-19	-4.74456e-19	-4.84261e-19	-3.61808e-19	1.45887e-20	1.144e-19	5.75088e-20	-1.69208e-19	1.0541e-19	-1.27923e-20	7.30556e-20	2.48325e-19	1.41306e-19	1.78682e-20	-9.02809e-20	2.14818e-20	-5.70456e-21	-2.74318e-19	2.35143e-19	-3.21266e-19	-8.98876e-20	-1.52001e-19	-5.56802e-22	-8.8863e-20	1.20914e-19	2.24877e-19	8.41027e-20	-3.78856e-20	-3.58184e-21
12	8.71869e-20	8.89766e-20	5.84383e-20	-1.62878e-19	1.34752e-19	-1.72942e-19	-3.34812e-19	-3.52982e-19	-1.55354e-19	-2.67936e-19	-3.56019e-19	-1.49449e-19	-4.27492e-20	-2.84472e-19	-2.01621e-19	-2.05217e-19	-4.70487e-19	-5.01204e-20	-2.6958e-19	-6.52979e-19	-3.48945e-19	-5.55987e-19	-5.71073e-19	-4.48338e-19	5.65748e-22	8.26695e-20	4.83825e-20	-2.09691e-19	1.40282e-19	7.78089e-21	5.03637e-20	2.68385e-19	1.86888e-19	5.3625e-20	-8.58458e-20	1.76071e-20	2.27087e-20	-2.22458e-19	2.3894e-19	-3.02952e-19	-8.43706e-20	-1.93742e-19	-2.80944e-20	-1.02783e-19	8.75797e-20	1.68172e-19	3.22201e-21	-4.93533e-20	-2.61096e-20
13	1.00752e-19	1.51135e-19	1.05268e-19	-8.06534e-20	2.09258e-19	-2.41184e-19	-3.34589e-19	-3.84192e-19	-1.25616e-19	-2.42102e-19	-3.31985e-19	-1.26923e-19	-1.55616e-20	-2.81215e-19	-1.68204e-19	-1.88939e-19	-4.29674e-19	-1.4211e-19	-2.95108e-19	-7.91076e-19	-5.00938e-19	-6.44353e-19	-6.13699e-19	-5.27e-19	-1.50792e-20	3.48561e-20	1.66314e-20	-2.53191e-19	1.83608e-19	1.95242e-20	1.05716e-20	2.81608e-19	2.15865e-19	7.21581e-20	-8.09766e-20	1.12885e-20	6.70212e-20	-1.59547e-19	2.53646e-19	-2.6044e-19	-7.01717e-20	-2.00186e-19	-4.10367e-20	-1.01384e-19	6.25939e-20	1.12319e-19	-8.95739e-20	-7.29684e-20	-5.36238e-20
14	1.0975e-19	2.15661e-19	1.59404e-19	9.27633e-21	2.82805e-19	-2.78123e-19	-3.29226e-19	-3.90268e-19	-9.97627e-20	-1.62484e-19	-3.35932e-19	-1.18802e-19	-3.3577e-20	-1.59584e-19	-8.13625e-20	-1.39105e-19	-3.78941e-19	-2.01568e-19	-3.05441e-19	-9.15399e-19	-6.04543e-19	-7.09426e-19	-5.86393e-19	-5.749e-19	-2.06026e-20	-1.87666e-20	-3.152e-20	-2.96014e-19	2.29442e-19	1.61104e-20	-4.43949e-20	2.74964e-19	2.14246e-19	6.80906e-20	-8.60865e-20	-2.15419e-21	1.14268e-19	-1.04329e-19	2.72153e-19	-1.97192e-19	-5.48854e-20	-1.67861e-19	-4.05075e-20	-7.96634e-20	4.99145e-20	6.8372e-20	-1.81146e-19	-1.0804e-19	-8.60247e-20
15	1.13464e-19	2.70153e-19	2.13036e-19	9.95682e-20	3.48307e-19	-2.70113e-19	-3.15467e-19	-3.60051e-19	-7.06896e-20	-1.24418e-19	-2.99511e-19	-1.40465e-19	1.38584e-19	-1.83415e-19	-1.87187e-19	-1.20443e-19	-3.41094e-19	-2.23262e-19	-2.50726e-19	-9.62582e-19	-6.53586e-19	-7.34625e-19	-4.93403e-19	-5.76145e-19	-7.49713e-21	-6.70351e-20	-8.58103e-20	-3.34614e-19	2.68486e-19	-6.56642e-21	-1.06702e-19	2.39554e-19	1.74168e-19	4.37018e-20	-1.0866e-19	-2.79138e-20	1.50514e-19	-7.2878e-20	2.85187e-19	-1.23984e-19	-4.56365e-20	-1.06301e-19	-2.98131e-20	-4.02606e-20	4.84566e-20	4.15377e-20	-2.62213e-19	-1.53475e-19	-1.21761e-19
16	1.11591e-19	3.05446e-19	2.58763e-19	1.82081e-19	4.01037e-19	-2.1782e-19	-2.85212e-19	-2.91898e-19	-5.04404e-20	-6.88224e-20	-3.37502e-19	-1.79993e-19	1.10885e-19	-2.20993e-19	-8.4742e-20	-1.51093e-19	-2.30587e-19	-2.67025e-19	-1.92096e-19	-9.68578e-19	-6.33949e-19	-7.06407e-19	-3.51425e-19	-5.28295e-19	2.59959e-20	-1.01751e-19	-1.3637e-19	-3.65612e-19	2.92531e-19	-4.5891e-20	-1.64446e-19	1.77678e-19	9.88894e-20	7.1669e-21	-1.48141e-19	-6.66061e-20	1.66981e-19	-7.4343e-20	2.82384e-19	-5.80332e-20	-4.82585e-20	-3.26565e-20	-1.33729e-20	6.9549e-21	5.21622e-20	2.94028e-20	-3.26623e-19	-2.06227e-19	-1.58251e-19
17	1.03448e-19	3.19674e-19	2.91882e-19	2.50169e-19	4.42396e-19	-1.29486e-19	-2.38268e-19	-1.87201e-19	-1.31483e-20	-3.22004e-20	-2.85533e-19	-2.32396e-19	1.50189e-19	-2.48018e-19	-9.27982e-20	-2.11081e-19	-2.14324e-19	-1.90675e-19	-1.80358e-19	-9.74758e-19	-5.38255e-19	-6.42864e-19	-2.03935e-19	-4.49585e-19	7.02988e-20	-1.20429e-19	-1.75722e-19	-3.85641e-19	2.99742e-19	-9.41835e-20	-2.06068e-19	1.02357e-19	4.97482e-21	-2.95001e-20	-1.93909e-19	-1.1498e-19	1.62796e-19	-1.06082e-19	2.57032e-19	-1.53128e-20	-6.62904e-20	3.52103e-20	4.82484e-21	4.98748e-20	5.25775e-20	2.60686e-20	-3.76043e-19	-2.61691e-19	-1.92497e-19
18	8.78775e-20	3.18337e-19	3.11191e-19	2.9995e-19	4.76624e-19	-2.39928e-20	-1.77424e-19	-5.6923e-20	5.31304e-20	3.08014e-20	-2.85801e-19	-2.20194e-19	2.32306e-19	-3.99108e-20	2.90453e-20	-2.4069e-19	-1.54438e-19	-2.06681e-19	-1.64107e-19	-8.45725e-19	-4.36908e-19	-5.56278e-19	-8.56182e-20	-3.64762e-19	1.11019e-19	-1.26403e-19	-2.02295e-19	-3.93456e-19	2.92496e-19	-1.41652e-19	-2.25096e-19	3.02384e-20	-8.65242e-20	-5.68876e-20	-2.33568e-19	-1.68518e-19	1.42964e-19	-1.60146e-19	2.03468e-19	-7.44827e-21	-1.02359e-19	8.25428e-20	2.10011e-20	7.58524e-20	4.21264e-20	2.42543e-20	-4.16355e-19	-3.13774e-19	-2.21672e-19
19	6.41559e-20	3.10131e-19	3.18226e-19	3.29868e-19	5.0728e-19	8.17358e-20	-1.0308e-19	7.8365e-20	1.34951e-19	6.37463e-20	-3.04571e-19	-1.44348e-19	2.38091e-19	-1.00261e-19	2.28553e-20	-1.83957e-19	3.32661e-20	-8.92991e-20	-1.48139e-19	-7.82919e-19	-3.02801e-19	-5.05164e-19	-2.67373e-20	-2.95542e-19	1.33382e-19	-1.25012e-19	-2.18589e-19	-3.89996e-19	2.75003e-19	-1.81171e-19	-2.22735e-19	-2.6792e-20	-1.56992e-19	-7.08372e-20	-2.57212e-19	-2.23883e-19	1.14125e-19	-2.25748e-19	1.23153e-19	-3.77401e-20	-1.57643e-19	1.00943e-19	3.18316e-20	7.61598e-20	1.78111e-20	1.88133e-20	-4.55291e-19	-3.56334e-19	-2.41325e-19
20	3.33609e-20	3.01815e-19	3.15854e-19	3.40157e-19	5.332e-19	1.74383e-19	-2.15295e-20	2.05947e-19	2.20157e-19	1.00007e-19	-2.07598e-19	-7.80074e-20	2.53681e-19	-1.45733e-19	1.81681e-19	-3.07421e-19	2.58448e-20	-5.09523e-20	-1.01585e-19	-6.8566e-19	-2.21636e-19	-4.69641e-19	-1.93714e-20	-2.57601e-19	1.29711e-19	-1.22083e-19	-2.29823e-19	-3.80837e-19	2.47965e-19	-2.10716e-19	-2.05026e-19	-6.55035e-20	-1.97622e-19	-7.31003e-20	-2.61759e-19	-2.78004e-19	8.32635e-20	-2.95561e-19	2.30105e-20	-1.01317e-19	-2.30446e-19	8.86039e-20	3.43295e-20	4.88655e-20	-1.72755e-20	6.65019e-21	-4.94104e-19	-3.84062e-19	-2.45634e-19
21	-1.29938e-21	2.9525e-19	3.06749e-19	3.31803e-19	5.48818e-19	2.44775e-19	5.93419e-20	3.11442e-19	3.19968e-19	1.35988e-19	-1.36868e-19	8.52017e-20	2.6765e-19	-1.152e-19	1.9737e-19	-3.04763e-19	8.42691e-20	-4.96444e-20	-1.5432e-19	-6.16217e-19	-1.66422e-19	-4.63871e-19	-5.27299e-20	-2.4987e-19	1.00504e-19	-1.2234e-19	-2.40192e-19	-3.73603e-19	2.09409e-19	-2.32797e-19	-1.81225e-19	-8.79373e-20	-2.12051e-19	-6.97411e-20	-2.50703e-19	-3.28052e-19	5.44864e-20	-3.63751e-19	-8.2868e-20	-1.88071e-19	-3.14639e-19	5.0967e-20	2.75252e-20	-2.59118e-24	-5.46528e-20	-1.14812e-20	-5.26303e-19	-3.93841e-19	-2.30305e-19
22	-3.53101e-20	2.88587e-19	2.92721e-19	3.07645e-19	5.47205e-19	2.87053e-19	1.28102e-19	3.96189e-19	4.23584e-19	1.7045e-19	-1.07623e-19	1.38218e-19	2.92172e-19	5.25354e-20	2.12536e-19	-2.22357e-19	3.42195e-20	-3.23662e-20	-1.86824e-19	-5.53218e-19	-1.19519e-19	-4.68828e-19	-1.02653e-19	-2.61609e-19	5.2718e-20	-1.28699e-19	-2.53833e-19	-3.7558e-19	1.55829e-19	-2.51614e-19	-1.60432e-19	-9.93611e-20	-2.12809e-19	-6.80404e-20	-2.30985e-19	-3.71594e-19	3.12115e-20	-4.27235e-19	-1.77332e-19	-2.85363e-19	-3.98831e-19	-3.7216e-22	1.39176e-20	-5.76001e-20	-8.43187e-20	-3.18178e-20	-5.4016e-19	-3.84617e-19	-1.95882e-19
23	-6.40861e-20	2.8004e-19	2.75031e-19	2.72906e-19	5.26464e-19	2.99275e-19	1.75831e-19	4.52545e-19	4.8379e-19	1.8401e-19	-3.91507e-20	1.10888e-19	3.10509e-19	4.68292e-20	1.26217e-19	-2.2634e-19	1.91676e-20	-1.13367e-19	-2.74631e-19	-5.15241e-19	-8.82798e-20	-4.72878e-19	-1.41456e-19	-2.76859e-19	-4.33148e-21	-1.42431e-19	-2.73513e-19	-3.89462e-19	8.56414e-20	-2.70916e-19	-1.49208e-19	-1.0483e-19	-2.1578e-19	-7.61189e-20	-2.11225e-19	-4.07527e-19	1.47847e-20	-4.81407e-19	-2.4488e-19	-3.80119e-19	-4.6885e-19	-5.11988e-20	-6.66518e-22	-1.088e-19	-9.8487e-20	-4.85547e-20	-5.2627e-19	-3.57473e-19	-1.50435e-19
24	-8.35845e-20	2.71173e-19	2.55753e-19	2.34986e-19	4.90696e-19	2.83644e-19	1.97845e-19	4.71335e-19	5.21728e-19	1.93719e-19	1.94096e-20	6.76018e-20	2.71077e-19	-9.13963e-20	1.15451e-19	-3.0195e-19	-9.21704e-20	-1.8824e-19	-2.98801e-19	-4.87466e-19	-5.75609e-20	-4.64975e-19	-1.48336e-19	-2.81668e-19	-6.1392e-20	-1.63187e-19	-3.01195e-19	-4.12426e-19	4.51474e-22	-2.92862e-19	-1.5014e-19	-1.11369e-19	-2.34923e-19	-9.97442e-20	-1.99689e-19	-4.38535e-19	4.29749e-21	-5.23582e-19	-2.77415e-19	-4.61851e-19	-5.11811e-19	-8.90434e-20	-9.14285e-21	-1.40765e-19	-9.45828e-20	-5.58932e-20	-4.82467e-19	-3.15481e-19	-1.06318e-19
25	-9.05262e-20	2.6703e-19	2.39368e-19	2.01829e-19	4.49342e-19	2.45145e-19	1.94774e-19	4.75505e-19	5.37849e-19	1.89477e-19	3.86831e-20	1.28172e-19	2.82113e-19	-3.85004e-20	6.513e-20	-2.7692e-19	-1.8927e-19	-1.62249e-19	-3.32057e-19	-4.48658e-19	-2.96947e-20	-4.40349e-19	-1.21395e-19	-2.68876e-19	-1.10468e-19	-1.88088e-19	-3.36939e-19	-4.36709e-19	-9.43314e-20	-3.1783e-19	-1.6062e-19	-1.26429e-19	-2.77655e-19	-1.42614e-19	-2.02946e-19	-4.68455e-19	-3.43875e-21	-5.52011e-19	-2.76329e-19	-5.23399e-19	-5.20136e-19	-1.08056e-19	-5.93287e-21	-1.47708e-19	-7.5133e-20	-4.87849e-20	-4.15654e-19	-2.62764e-19	-7.60508e-20
26	-8.30007e-20	2.73081e-19	2.3314e-19	1.79481e-19	4.12851e-19	1.95902e-19	1.77039e-19	4.58609e-19	5.45012e-19	2.09971e-19	6.23148e-20	6.59746e-20	2.86533e-19	1.1437e-19	1.73379e-19	-1.61465e-19	-7.47887e-20	-9.83104e-20	-3.38648e-19	-3.93302e-19	2.83038e-20	-3.97212e-19	-6.44764e-20	-2.38133e-19	-1.45905e-19	-2.13663e-19	-3.78108e-19	-4.55146e-19	-1.90113e-19	-3.44024e-19	-1.73833e-19	-1.56051e-19	-3.43419e-19	-2.02985e-19	-2.24106e-19	-5.00191e-19	-1.24784e-20	-5.68715e-19	-2.49589e-19	-5.61463e-19	-4.94555e-19	-1.0936e-19	1.12187e-20	-1.29677e-19	-4.52697e-20	-2.41794e-20	-3.38435e-19	-2.03721e-19	-6.73595e-20
27	-6.16319e-20	2.91145e-19	2.45211e-19	1.69844e-19	3.88611e-19	1.46974e-19	1.52836e-19	4.26577e-19	5.09095e-19	2.03676e-19	5.55091e-20	2.88416e-20	2.37974e-19	-1.1208e-20	-3.5987e-20	-2.0602e-19	-5.378e-20	-6.65612e-20	-3.1185e-19	-3.66706e-19	5.05892e-20	-3.49384e-19	4.19522e-21	-2.0073e-19	-1.65896e-19	-2.37147e-19	-4.19462e-19	-4.63733e-19	-2.77089e-19	-3.68482e-19	-1.81758e-19	-2.00905e-19	-4.24156e-19	-2.74173e-19	-2.61694e-19	-5.3155e-19	-2.64959e-20	-5.77973e-19	-2.07944e-19	-5.74852e-19	-4.42096e-19	-9.87563e-20	4.15587e-20	-9.12962e-20	-1.03291e-20	1.6544e-20	-2.62332e-19	-1.41454e-19	-8.10359e-20
28	-3.04051e-20	3.1745e-19	2.80768e-19	1.70424e-19	3.78785e-19	1.11119e-19	1.35447e-19	3.78459e-19	4.96405e-19	2.0931e-19	6.78437e-20	-7.29666e-21	1.91538e-19	-1.09203e-21	1.36759e-19	-3.13295e-19	-2.42103e-19	-5.32533e-20	-2.85789e-19	-3.32168e-19	7.49959e-20	-2.96812e-19	6.87351e-20	-1.65342e-19	-1.72259e-19	-2.58102e-19	-4.54561e-19	-4.64627e-19	-3.46146e-19	-3.86951e-19	-1.79611e-19	-2.54158e-19	-5.07289e-19	-3.45977e-19	-3.10714e-19	-5.56677e-19	-4.66321e-20	-5.84936e-19	-1.60121e-19	-5.63286e-19	-3.73578e-19	-8.24948e-20	8.2638e-20	-3.84572e-20	2.58603e-20	6.89226e-20	-1.93144e-19	-7.86627e-20	-1.1046e-19
29	4.09997e-21	3.44002e-19	3.38438e-19	1.75204e-19	3.79377e-19	9.43319e-20	1.29948e-19	3.36948e-19	4.76551e-19	2.50875e-19	6.99435e-20	-3.15853e-20	3.01402e-19	-7.91634e-20	1.97817e-20	-2.28976e-19	-1.59495e-19	-7.24886e-20	-2.3707e-19	-2.97736e-19	8.63987e-20	-2.49699e-19	1.18386e-19	-1.39898e-19	-1.69129e-19	-2.77304e-19	-4.77989e-19	-4.62059e-19	-3.91089e-19	-3.94773e-19	-1.67306e-19	-3.03169e-19	-5.78872e-19	-4.06858e-19	-3.63522e-19	-5.68063e-19	-7.15563e-20	-5.93125e-19	-1.12627e-19	-5.26363e-19	-3.00714e-19	-6.54958e-20	1.30856e-19	2.26594e-20	6.00005e-20	1.24667e-19	-1.30338e-19	-1.57023e-20	-1.44585e-19
30	3.51471e-20	3.62084e-19	4.0958e-19	1.7714e-19	3.83281e-19	9.72109e-20	1.3286e-19	2.85246e-19	4.67041e-19	2.4938e-19	9.46321e-20	-6.41763e-20	2.5329e-19	1.4132e-19	8.31389e-20	-2.1635e-19	-1.47997e-19	-5.67095e-20	-2.55158e-19	-2.68017e-19	7.42747e-20	-2.13526e-19	1.45234e-19	-1.27847e-19	-1.62177e-19	-2.95709e-19	-4.86747e-19	-4.59256e-19	-4.09576e-19	-3.88675e-19	-1.48498e-19	-3.33092e-19	-6.26839e-19	-4.47438e-19	-4.12184e-19	-5.61765e-19	-9.9883e-20	-6.0346e-19	-7.03211e-20	-4.66875e-19	-2.33647e-19	-4.97687e-20	1.79e-19	8.41501e-20	8.7838e-20	1.74571e-19	-7.11195e-20	4.5956e-20	-1.72144e-19
31	5.83681e-20	3.65282e-19	4.81206e-19	1.70202e-19	3.84408e-19	1.15921e-19	1.35783e-19	2.42698e-19	4.3526e-19	3.08504e-19	1.12523e-19	-5.58032e-20	2.48244e-20	7.41698e-20	1.24093e-19	-2.48639e-19	-1.32415e-19	-4.65454e-20	-2.3432e-19	-2.5855e-19	7.94007e-20	-1.85334e-19	1.53727e-19	-1.26366e-19	-1.54586e-19	-3.12682e-19	-4.82004e-19	-4.54806e-19	-4.05456e-19	-3.68062e-19	-1.28877e-19	-3.3229e-19	-6.45536e-19	-4.61788e-19	-4.49621e-19	-5.38943e-19	-1.26743e-19	-6.14175e-19	-3.79599e-20	-3.8853e-19	-1.8082e-19	-3.5086e-20	2.19344e-19	1.38594e-19	1.04819e-19	2.0972e-19	-1.53545e-20	1.05185e-19	-1.84573e-19
32	7.2826e-20	3.50236e-19	5.40621e-19	1.50549e-19	3.79285e-19	1.40486e-19	1.28785e-19	2.09506e-19	4.16128e-19	3.37637e-19	1.68048e-19	-3.11165e-20	3.06578e-19	1.13221e-19	-8.78975e-20	-3.21932e-19	-4.18643e-19	-7.39636e-20	-1.46533e-19	-2.27035e-19	5.90133e-20	-1.48969e-19	1.51373e-19	-1.2495e-19	-1.48266e-19	-3.27091e-19	-4.68355e-19	-4.44747e-19	-3.86764e-19	-3.36945e-19	-1.13015e-19	-2.99706e-19	-6.35298e-19	-4.51619e-19	-4.70629e-19	-5.05237e-19	-1.49727e-19	-6.23306e-19	-1.73814e-20	-2.998e-19	-1.4874e-19	-1.79449e-20	2.45594e-19	1.7831e-19	1.08777e-19	2.25656e-19	3.17417e-20	1.56535e-19	-1.80427e-19
33	8.01296e-20	3.15605e-19	5.79043e-19	1.1575e-19	3.67491e-19	1.59757e-19	1.10598e-19	1.88821e-19	3.86758e-19	3.33842e-19	1.81267e-19	7.3021e-20	2.29479e-19	2.0661e-19	-3.35507e-20	-9.524e-20	-8.34304e-20	-1.6361e-20	-1.21086e-19	-1.97441e-19	7.75266e-20	-1.28643e-19	1.44269e-19	-1.19508e-19	-1.42272e-19	-3.37081e-19	-4.52495e-19	-4.24028e-19	-3.6438e-19	-3.02308e-19	-1.03543e-19	-2.43317e-19	-6.03047e-19	-4.23012e-19	-4.71867e-19	-4.68195e-19	-1.64039e-19	-6.28108e-19	-8.29143e-21	-2.0682e-19	-1.40356e-19	7.00581e-21	2.58733e-19	2.00793e-19	1.00373e-19	2.22877e-19	6.17028e-20	1.93707e-19	-1.64141e-19
34	8.26869e-20	2.61041e-19	5.92806e-19	6.56156e-20	3.47662e-19	1.63173e-19	6.93774e-20	1.77191e-19	3.44366e-19	3.88714e-19	1.39313e-19	8.77518e-20	2.36686e-19	6.21117e-20	3.68101e-20	3.15351e-20	-6.35222e-20	1.00557e-20	-2.04049e-19	-1.68506e-19	9.14284e-20	-9.14753e-20	1.23252e-19	-1.02184e-19	-1.37379e-19	-3.40477e-19	-4.39751e-19	-3.91373e-19	-3.46156e-19	-2.71631e-19	-9.99155e-20	-1.77544e-19	-5.59185e-19	-3.84288e-19	-4.51274e-19	-4.31342e-19	-1.67498e-19	-6.23259e-19	-6.2023e-21	-1.14015e-19	-1.54207e-19	4.51468e-20	2.6425e-19	2.09756e-19	8.41033e-20	2.06956e-19	6.71988e-20	2.1078e-19	-1.41837e-19
35	8.23996e-20	1.87531e-19	5.82983e-19	2.33201e-21	3.18259e-19	1.41603e-19	2.00982e-20	1.55418e-19	2.83761e-19	3.28576e-19	1.45596e-19	6.25125e-20	1.54497e-19	1.28056e-19	7.24013e-20	4.20567e-20	7.78459e-20	-3.23868e-20	-6.69794e-20	-1.20085e-19	1.07463e-19	-7.99551e-20	9.95957e-20	-7.33959e-20	-1.33151e-19	-3.34699e-19	-4.33243e-19	-3.49797e-19	-3.33232e-19	-2.49623e-19	-9.85115e-20	-1.15342e-19	-5.11922e-19	-3.42024e-19	-4.07579e-19	-3.93842e-19	-1.57728e-19	-6.04086e-19	-7.38426e-21	-2.07819e-20	-1.82601e-19	9.74014e-20	2.7222e-19	2.12278e-19	6.59402e-20	1.85083e-19	4.62125e-20	2.0595e-19	-1.18776e-19
36	8.03145e-20	9.8813e-20	5.54454e-19	-6.81359e-20	2.77231e-19	9.14185e-20	-3.4063e-20	1.22208e-19	2.25556e-19	2.95553e-19	2.00763e-19	1.3624e-19	2.2201e-19	1.45092e-19	2.84601e-19	2.67123e-20	-3.2609e-21	-8.1652e-20	-2.88564e-21	-8.64273e-20	1.22612e-19	-5.69115e-20	7.06073e-20	-4.12772e-20	-1.27724e-19	-3.16724e-19	-4.30722e-19	-3.06053e-19	-3.20248e-19	-2.37047e-19	-9.36856e-20	-6.32035e-20	-4.64096e-19	-3.00392e-19	-3.42137e-19	-3.5098e-19	-1.36022e-19	-5.66466e-19	-9.95642e-21	7.29616e-20	-2.14823e-19	1.58096e-19	2.88728e-19	2.16094e-19	5.11844e-20	1.63723e-19	3.15476e-21	1.83016e-19	-9.6851e-20
37	7.72899e-20	2.39596e-21	5.15035e-19	-1.36222e-19	2.24969e-19	1.97271e-20	-7.95151e-20	7.57053e-20	1.69939e-19	2.47758e-19	1.67126e-19	1.88268e-19	2.33287e-19	2.58027e-20	2.0824e-19	9.39194e-20	8.04388e-20	8.58562e-21	9.59229e-21	-5.52359e-20	1.53142e-19	-5.16036e-20	4.01754e-20	-1.40734e-20	-1.21748e-19	-2.84082e-19	-4.27114e-19	-2.66633e-19	-3.00002e-19	-2.29821e-19	-8.02415e-20	-1.90265e-20	-4.13047e-19	-2.59277e-19	-2.59787e-19	-3.01404e-19	-1.04751e-19	-5.11137e-19	-1.53997e-20	1.64386e-19	-2.40015e-19	2.15009e-19	3.13622e-19	2.24241e-19	4.34508e-20	1.47471e-19	-5.33198e-20	1.50105e-19	-7.50135e-20
38	7.50793e-20	-9.09076e-20	4.74154e-19	-1.91023e-19	1.67113e-19	-6.15046e-20	-1.07355e-19	1.31505e-20	1.16835e-19	2.16581e-19	1.5245e-19	2.66224e-19	2.70788e-19	3.1179e-20	1.84535e-19	1.03435e-19	1.27465e-19	-3.509e-20	8.60815e-20	-2.55772e-20	1.68079e-19	-5.27879e-20	9.99905e-21	5.9941e-21	-1.14791e-19	-2.38655e-19	-4.17049e-19	-2.35033e-19	-2.69172e-19	-2.23e-19	-5.72291e-20	2.27476e-20	-3.55141e-19	-2.18594e-19	-1.7016e-19	-2.49605e-19	-6.77163e-20	-4.43964e-19	-2.8377e-20	2.45227e-19	-2.52104e-19	2.53781e-19	3.39387e-19	2.34158e-19	4.36333e-20	1.37388e-19	-1.12601e-19	1.17478e-19	-5.13102e-20
39	7.69781e-20	-1.68964e-19	4.4097e-19	-2.23647e-19	1.1481e-19	-1.35957e-19	-1.08686e-19	-4.88893e-20	7.21243e-20	1.3542e-19	1.55157e-19	3.05533e-19	1.63585e-19	3.53586e-20	2.20228e-19	1.73328e-19	4.8299e-20	1.22819e-20	6.21688e-20	-1.57229e-20	1.81209e-19	-5.76364e-20	-1.58064e-20	1.55289e-20	-1.07049e-19	-1.86215e-19	-3.9782e-19	-2.11546e-19	-2.30204e-19	-2.12259e-19	-2.83985e-20	6.62352e-20	-2.90891e-19	-1.78668e-19	-8.55695e-20	-2.06507e-19	-2.84699e-20	-3.76338e-19	-5.30674e-20	3.03587e-19	-2.51402e-19	2.63194e-19	3.56558e-19	2.38541e-19	4.9301e-20	1.30898e-19	-1.64226e-19	9.29852e-20	-2.60597e-20
40	8.72684e-20	-2.21162e-19	4.2218e-19	-2.30212e-19	8.1799e-20	-1.92302e-19	-8.51903e-20	-1.0551e-19	2.94886e-20	9.57222e-20	1.39771e-19	2.71092e-19	1.68049e-19	-4.08059e-20	2.60527e-19	1.33713e-19	6.66688e-20	-7.84445e-21	8.60067e-20	-2.79978e-20	1.6497e-19	-7.66615e-20	-3.63276e-20	1.36166e-20	-9.69377e-20	-1.35709e-19	-3.70201e-19	-1.94108e-19	-1.89989e-19	-1.9644e-19	-9.35273e-22	1.09981e-19	-2.27514e-19	-1.41807e-19	-1.58482e-20	-1.83648e-19	9.66893e-21	-3.19652e-19	-9.07073e-20	3.28748e-19	-2.44747e-19	2.39096e-19	3.56204e-19	2.298e-19	5.41712e-20	1.22378e-19	-2.01179e-19	7.86963e-20	-3.81738e-21
41	1.08895e-19	-2.41147e-19	4.20215e-19	-2.12902e-19	8.05457e-20	-2.19921e-19	-3.41541e-20	-1.34719e-19	1.33555e-21	8.27177e-21	1.9998e-19	3.20337e-19	1.75748e-19	-9.35334e-20	2.70191e-19	8.1876e-20	2.53015e-20	-4.46763e-20	6.15753e-20	-5.0461e-20	1.34104e-19	-9.0329e-20	-4.83469e-20	9.72819e-22	-8.34579e-20	-9.5514e-20	-3.37155e-19	-1.80792e-19	-1.55392e-19	-1.75723e-19	1.8389e-20	1.48727e-19	-1.75723e-19	-1.10967e-19	3.64101e-20	-1.87186e-19	4.46781e-20	-2.82484e-19	-1.37914e-19	3.17605e-19	-2.40923e-19	1.84951e-19	3.34613e-19	2.03292e-19	4.93933e-20	1.04905e-19	-2.20822e-19	7.01514e-20	5.89799e-21
42	1.40686e-19	-2.28528e-19	4.32326e-19	-1.79406e-19	1.16598e-19	-2.1862e-19	3.51035e-20	-1.25657e-19	-7.61659e-21	-1.11006e-20	2.30337e-19	2.84986e-19	1.60285e-20	-2.07196e-20	2.10258e-19	6.73155e-20	-1.61385e-20	-6.79671e-20	1.02139e-19	-5.92627e-20	1.06304e-19	-1.08028e-19	-5.46116e-20	-1.77243e-20	-6.53267e-20	-7.08953e-20	-3.01467e-19	-1.70715e-19	-1.29784e-19	-1.50277e-19	2.77377e-20	1.75408e-19	-1.45008e-19	-8.76356e-20	7.86904e-20	-2.1276e-19	7.48448e-20	-2.66672e-19	-1.86412e-19	2.77565e-19	-2.44624e-19	1.1106e-19	2.93075e-19	1.60142e-19	2.58251e-20	7.41301e-20	-2.25867e-19	5.97594e-20	-6.59437e-21
43	1.75964e-19	-1.89411e-19	4.50818e-19	-1.39974e-19	1.86338e-19	-1.91952e-19	1.15735e-19	-9.16902e-20	1.49071e-20	-6.42772e-20	2.79281e-19	2.45306e-19	2.2715e-20	-2.4894e-20	2.40236e-19	5.91532e-20	-2.00282e-20	-8.08846e-20	6.6076e-20	-6.84045e-20	5.42565e-20	-1.05509e-19	-5.66235e-20	-3.57708e-20	-4.45023e-20	-6.42024e-20	-2.66257e-19	-1.63462e-19	-1.1248e-19	-1.19142e-19	3.07007e-20	1.85893e-19	-1.37482e-19	-7.13755e-20	1.24868e-19	-2.47976e-19	1.0013e-19	-2.67824e-19	-2.25642e-19	2.24146e-19	-2.5482e-19	3.09551e-20	2.3733e-19	1.06193e-19	-2.0992e-20	3.11473e-20	-2.22713e-19	4.02451e-20	-4.69172e-20
44	2.04278e-19	-1.35335e-19	4.64993e-19	-1.0438e-19	2.76444e-19	-1.4962e-19	1.97938e-19	-4.30326e-20	5.65655e-20	-7.44239e-20	3.13744e-19	1.84632e-19	-2.56261e-21	-4.61121e-20	2.60493e-19	1.33804e-19	6.54344e-20	-1.91102e-20	9.33882e-20	-8.08443e-20	3.20689e-20	-1.05651e-19	-5.87447e-20	-4.99658e-20	-2.4124e-20	-7.49932e-20	-2.34026e-19	-1.5749e-19	-1.00418e-19	-8.11473e-20	3.56104e-20	1.81097e-19	-1.46284e-19	-5.82976e-20	1.88329e-19	-2.76274e-19	1.21751e-19	-2.7666e-19	-2.44849e-19	1.75488e-19	-2.63103e-19	-4.18769e-20	1.75056e-19	5.01244e-20	-8.91437e-20	-1.87247e-20	-2.18709e-19	8.972e-21	-1.13076e-19
45	2.15639e-19	-8.09184e-20	4.64616e-19	-7.95214e-20	3.67315e-19	-1.04296e-19	2.71272e-19	5.78218e-21	1.12444e-19	-7.55805e-20	3.44219e-19	9.21411e-20	-1.00728e-20	-1.03321e-19	2.4219e-19	4.65955e-20	6.12824e-20	-4.16984e-20	6.72262e-20	-7.57981e-20	-2.03005e-20	-9.86544e-20	-6.27601e-20	-5.81017e-20	-6.89869e-21	-1.00943e-19	-2.0742e-19	-1.49083e-19	-8.95068e-20	-3.58853e-20	5.078e-20	1.66646e-19	-1.57819e-19	-4.42664e-20	2.7516e-19	-2.85033e-19	1.42914e-19	-2.83988e-19	-2.36909e-19	1.44347e-19	-2.59907e-19	-9.78629e-20	1.15304e-19	2.61277e-22	-1.70117e-19	-6.69126e-20	-2.1856e-19	-3.12872e-20	-1.94827e-19
46	2.04826e-19	-4.03684e-20	4.43834e-19	-6.8557e-20	4.39708e-19	-7.01371e-20	3.22346e-19	4.40141e-20	1.64698e-19	-7.95946e-20	3.53283e-19	4.77519e-20	-2.03007e-20	-1.33959e-19	1.04501e-19	-4.91036e-21	5.96463e-20	-4.54401e-20	8.02198e-20	-1.02765e-19	-5.12653e-20	-9.75866e-20	-6.51273e-20	-6.29515e-20	6.21155e-21	-1.36166e-19	-1.8812e-19	-1.34688e-19	-7.65816e-20	1.395e-20	7.97083e-20	1.50124e-19	-1.59217e-19	-2.55244e-20	3.80162e-19	-2.69078e-19	1.67184e-19	-2.82908e-19	-2.00248e-19	1.35431e-19	-2.37665e-19	-1.33771e-19	6.48018e-20	-3.77328e-20	-2.5295e-19	-1.06611e-19	-2.22404e-19	-7.22386e-20	-2.77346e-19
47	1.73339e-19	-2.37895e-20	4.03592e-19	-7.1794e-20	4.80932e-19	-5.7791e-20	3.4849e-19	5.99367e-20	2.0181e-19	-7.5037e-20	3.44135e-19	3.99848e-20	2.52884e-20	-1.54227e-19	1.86117e-19	-2.53392e-20	6.46495e-20	-6.77257e-21	5.88101e-20	-1.3036e-19	-9.2702e-20	-9.6329e-20	-6.08102e-20	-6.53185e-20	1.77652e-20	-1.71993e-19	-1.7527e-19	-1.12996e-19	-6.11528e-20	6.25842e-20	1.18326e-19	1.37632e-19	-1.42524e-19	-1.02661e-21	4.87818e-19	-2.3169e-19	1.97716e-19	-2.71195e-19	-1.39122e-19	1.44868e-19	-1.95302e-19	-1.50786e-19	2.79467e-20	-6.14946e-20	-3.27648e-19	-1.33703e-19	-2.25515e-19	-1.05823e-19	-3.45303e-19
48	1.28462e-19	-3.41821e-20	3.51089e-19	-8.72377e-20	4.87894e-19	-6.8557e-20	3.3771e-19	5.62832e-20	2.02031e-19	-7.16302e-20	3.38463e-19	-3.25696e-20	3.8895e-20	-1.7672e-19	-3.66567e-21	-1.96463e-19	9.46572e-21	-4.91299e-20	4.54057e-20	-1.69316e-19	-1.27948e-19	-1.11144e-19	-4.87998e-20	-6.99163e-20	3.05907e-20	-1.98588e-19	-1.65031e-19	-8.55407e-20	-4.53183e-20	1.0105e-19	1.55118e-19	1.31268e-19	-1.08623e-19	2.74316e-20	5.77525e-19	-1.81692e-19	2.33534e-19	-2.512e-19	-6.30056e-20	1.64862e-19	-1.37967e-19	-1.53927e-19	5.67476e-21	-7.21898e-20	-3.88353e-19	-1.47828e-19	-2.20121e-19	-1.23792e-19	-3.86951e-19
49	8.02806e-20	-6.64234e-20	2.96548e-19	-1.11243e-19	4.67529e-19	-9.80262e-20	2.99645e-19	3.86909e-20	1.96685e-19	-6.87681e-20	3.09516e-19	-7.0093e-20	1.58047e-19	-5.06613e-20	9.40869e-20	-5.99596e-20	1.52837e-20	-1.00983e-19	-1.08663e-20	-1.68132e-19	-1.3209e-19	-1.1848e-19	-2.28171e-20	-7.38086e-20	4.48558e-20	-2.09112e-19	-1.51929e-19	-5.64995e-20	-3.31112e-20	1.2153e-19	1.77753e-19	1.29659e-19	-6.39106e-20	5.80841e-20	6.31707e-19	-1.2772e-19	2.72271e-19	-2.26611e-19	1.76085e-20	1.86091e-19	-7.42551e-20	-1.46919e-19	-1.87049e-21	-7.23557e-20	-4.31459e-19	-1.50111e-19	-1.99299e-19	-1.22346e-19	-3.95247e-19
50	3.80437e-20	-1.08972e-19	2.49025e-19	-1.37894e-19	4.31025e-19	-1.36048e-19	2.36486e-19	1.33679e-20	1.76898e-19	-4.79029e-20	3.17396e-19	2.93026e-20	1.33959e-19	-1.60922e-19	1.24194e-19	-1.49979e-19	5.08429e-21	-1.09101e-20	5.89793e-20	-1.49633e-19	-1.20672e-19	-1.38082e-19	2.76537e-21	-8.02061e-20	5.8019e-20	-2.00516e-19	-1.31698e-19	-2.87535e-20	-2.67508e-20	1.19559e-19	1.78768e-19	1.30191e-19	-1.66767e-20	8.89569e-20	6.41796e-19	-7.60687e-20	3.09404e-19	-2.01642e-19	9.34698e-20	2.01376e-19	-1.25948e-20	-1.33279e-19	4.89107e-21	-6.53522e-20	-4.55506e-19	-1.43088e-19	-1.61259e-19	-1.0102e-19	-3.69228e-19
51	7.23231e-21	-1.48056e-19	2.13766e-19	-1.60571e-19	3.8823e-19	-1.71534e-19	1.60902e-19	-2.94319e-20	1.53446e-19	-3.9529e-20	2.73682e-19	-1.25381e-20	1.28633e-19	-1.69022e-19	-4.11416e-20	-2.63855e-19	-4.16687e-20	-6.48144e-20	2.24137e-20	-1.48792e-19	-1.10636e-19	-1.61502e-19	2.25235e-20	-8.81861e-20	6.48808e-20	-1.75989e-19	-1.03568e-19	-3.61764e-21	-2.60852e-20	9.65342e-20	1.59821e-19	1.31288e-19	2.66369e-20	1.17577e-19	6.08898e-19	-3.01715e-20	3.41301e-19	-1.80196e-19	1.57439e-19	2.04619e-19	3.92581e-20	-1.17222e-19	2.44954e-20	-5.344e-20	-4.60436e-19	-1.2995e-19	-1.09915e-19	-6.25688e-20	-3.14639e-19
52	-1.19586e-20	-1.72934e-19	1.91966e-19	-1.72865e-19	3.45968e-19	-1.94449e-19	8.20171e-20	-7.22377e-20	1.21776e-19	-7.46774e-20	2.15665e-19	1.21243e-20	1.73725e-20	-8.04671e-20	-5.7608e-20	-2.74396e-19	-1.31348e-19	-8.34152e-20	4.41705e-20	-1.57726e-19	-1.05972e-19	-1.85918e-19	2.53912e-20	-1.02146e-19	6.0204e-20	-1.41609e-19	-7.15043e-20	1.95741e-20	-2.70528e-20	5.98355e-20	1.30481e-19	1.35907e-19	6.32176e-20	1.42075e-19	5.44683e-19	1.10147e-20	3.67408e-19	-1.64235e-19	2.05792e-19	1.92182e-19	7.56607e-20	-1.04564e-19	5.40682e-20	-3.88262e-20	-4.47478e-19	-1.1519e-19	-5.39504e-20	-1.18346e-20	-2.42874e-19
53	-2.42674e-20	-1.80021e-19	1.82026e-19	-1.71872e-19	3.05819e-19	-2.00942e-19	1.16732e-20	-1.11477e-19	1.0464e-19	-7.14963e-20	1.65583e-19	7.82709e-20	6.24283e-21	-2.24693e-19	-5.67468e-20	-3.57557e-19	-2.35413e-19	-3.83848e-20	2.57598e-20	-1.51598e-19	-1.11301e-19	-2.17587e-19	1.28521e-20	-1.23093e-19	4.2426e-20	-1.04996e-19	-4.34158e-20	3.90947e-20	-2.56669e-20	1.98095e-20	1.02084e-19	1.49025e-19	9.28606e-20	1.60494e-19	4.65202e-19	4.85885e-20	3.88287e-19	-1.5587e-19	2.37035e-19	1.6161e-19	9.25941e-20	-1.02373e-19	8.76835e-20	-2.36277e-20	-4.18684e-19	-1.03383e-19	-2.54158e-21	4.56132e-20	-1.67914e-19
54	-3.71307e-20	-1.73901e-19	1.80875e-19	-1.60242e-19	2.66527e-19	-1.95514e-19	-4.52129e-20	-1.50543e-19	8.37527e-20	-7.05425e-20	9.29425e-20	5.97114e-20	-8.73385e-20	-1.70071e-19	-1.17965e-19	-3.25183e-19	-2.71012e-19	-7.62028e-20	1.82184e-20	-1.46039e-19	-1.30325e-19	-2.37121e-19	-1.16373e-20	-1.51433e-19	1.36601e-20	-7.41445e-20	-2.92407e-20	5.07681e-20	-2.073e-20	-1.42082e-20	8.08975e-20	1.74476e-19	1.1575e-19	1.71914e-19	3.85538e-19	8.39679e-20	4.05056e-19	-1.5495e-19	2.52305e-19	1.13283e-19	8.91253e-20	-1.15095e-19	1.19033e-19	-1.10878e-20	-3.76027e-19	-9.85606e-20	3.82069e-20	1.04251e-19	-1.02308e-19
55	-5.72414e-20	-1.64292e-19	1.84888e-19	-1.45871e-19	2.26318e-19	-1.88631e-19	-8.49736e-20	-1.82817e-19	7.17411e-20	-9.15761e-20	4.2282e-20	6.8254e-20	-1.48899e-19	-2.11546e-19	-2.69405e-19	-3.80654e-19	-3.47132e-19	-2.64267e-20	-5.24004e-20	-1.93786e-19	-1.75499e-19	-2.60453e-19	-4.10663e-20	-1.85019e-19	-2.13392e-20	-5.57353e-20	-3.63226e-20	4.91653e-20	-1.5871e-20	-3.83575e-20	6.59808e-20	2.11082e-19	1.30542e-19	1.76086e-19	3.15149e-19	1.16072e-19	4.16869e-19	-1.61153e-19	2.54606e-19	4.98914e-20	6.8096e-20	-1.41547e-19	1.42103e-19	-4.11625e-21	-3.21316e-19	-1.01874e-19	6.66015e-20	1.59446e-19	-5.2576e-20
56	-8.68199e-20	-1.60276e-19	1.90671e-19	-1.37877e-19	1.84376e-19	-1.9116e-19	-1.16176e-19	-2.10725e-19	6.32895e-20	-7.59406e-20	-1.26378e-20	1.21912e-19	-2.51411e-19	-1.48312e-19	-2.90433e-19	-3.70311e-19	-3.54111e-19	-1.1824e-19	-4.84413e-20	-1.70499e-19	-2.00742e-19	-2.67354e-19	-7.05453e-20	-2.19437e-19	-5.5678e-20	-5.24509e-20	-6.61273e-20	3.18285e-20	-1.6071e-20	-5.49976e-20	5.1666e-20	2.50573e-19	1.34775e-19	1.73088e-19	2.56085e-19	1.41606e-19	4.21937e-19	-1.7296e-19	2.48007e-19	-2.26173e-20	3.5769e-20	-1.74707e-19	1.54163e-19	-4.9563e-21	-2.57708e-19	-1.12253e-19	8.39316e-20	2.0795e-19	-1.90087e-20
57	-1.20936e-19	-1.64622e-19	1.96137e-19	-1.4139e-19	1.43218e-19	-2.11576e-19	-1.40123e-19	-2.49558e-19	4.16914e-20	-6.6196e-20	-4.10062e-20	-1.41869e-20	-1.80542e-19	-2.39409e-19	-6.41363e-20	-4.44608e-19	-3.35937e-19	-8.02882e-20	-1.09278e-19	-2.2347e-19	-2.25966e-19	-2.83212e-19	-9.55491e-20	-2.50198e-19	-8.35923e-20	-6.20154e-20	-1.11581e-19	1.61474e-21	-2.40711e-20	-6.95811e-20	3.23578e-20	2.8209e-19	1.24437e-19	1.5955e-19	2.04467e-19	1.54662e-19	4.18243e-19	-1.90998e-19	2.35102e-19	-9.73719e-20	-8.36313e-22	-2.06705e-19	1.53618e-19	-1.42801e-20	-1.91861e-19	-1.26736e-19	9.2444e-20	2.47303e-19	2.39581e-21
58	-1.47422e-19	-1.71519e-19	2.01468e-19	-1.5308e-19	1.07829e-19	-2.4934e-19	-1.6345e-19	-2.83124e-19	5.23466e-20	-5.39757e-20	-6.74983e-20	1.39153e-20	-2.85635e-19	-1.65856e-19	-1.84501e-20	-4.25349e-19	-2.90429e-19	-1.08366e-19	-1.16161e-19	-2.3943e-19	-2.46548e-19	-2.81761e-19	-1.09304e-19	-2.72774e-19	-9.98674e-20	-7.82496e-20	-1.59364e-19	-3.45838e-20	-3.62146e-20	-8.58054e-20	5.33489e-21	2.95813e-19	9.73563e-20	1.30635e-19	1.54413e-19	1.50158e-19	4.06249e-19	-2.166e-19	2.16327e-19	-1.66878e-19	-3.57691e-20	-2.32454e-19	1.39468e-19	-3.24222e-20	-1.34882e-19	-1.42839e-19	9.19576e-20	2.74873e-19	1.49787e-20
59	-1.50254e-19	-1.69127e-19	2.09119e-19	-1.61729e-19	8.51871e-20	-2.92543e-19	-1.8375e-19	-3.19186e-19	3.77251e-20	-8.07244e-20	-1.02893e-19	-8.79094e-20	-2.47662e-19	-1.31746e-19	-5.5751e-20	-3.21407e-19	-3.04775e-19	-1.07575e-19	-1.47573e-19	-2.74054e-19	-2.64856e-19	-2.85774e-19	-1.1343e-19	-2.84326e-19	-1.04285e-19	-9.48241e-20	-1.9528e-19	-6.94888e-20	-4.52803e-20	-1.03513e-19	-2.97024e-20	2.88753e-19	5.38033e-20	8.12876e-20	1.01775e-19	1.26382e-19	3.88527e-19	-2.50627e-19	1.90746e-19	-2.25439e-19	-6.63844e-20	-2.51545e-19	1.09931e-19	-5.78632e-20	-9.83251e-20	-1.59444e-19	8.04339e-20	2.87685e-19	1.88503e-20
60	-1.16277e-19	-1.45937e-19	2.22335e-19	-1.53741e-19	7.77974e-20	-3.27246e-19	-1.96147e-19	-3.33955e-19	5.7665e-20	-7.74984e-20	-1.07548e-19	-5.83599e-20	-2.82647e-19	-7.12054e-20	-3.15614e-20	-3.27254e-19	-2.2708e-19	-1.39658e-19	-1.07867e-19	-2.69669e-19	-2.50099e-19	-2.7194e-19	-1.01217e-19	-2.84949e-19	-1.01754e-19	-1.09123e-19	-2.10047e-19	-1.00897e-19	-4.5527e-20	-1.20372e-19	-7.26791e-20	2.62657e-19	-1.50034e-21	1.10249e-20	4.68455e-20	8.74675e-20	3.68905e-19	-2.905e-19	1.59105e-19	-2.67835e-19	-9.07685e-20	-2.67355e-19	6.55032e-20	-8.72044e-20	-8.90192e-20	-1.77913e-19	5.36178e-20	2.83915e-19	1.06673e-20
61	-4.23691e-20	-9.75293e-20	2.42602e-19	-1.20995e-19	8.29637e-20	-3.39102e-19	-1.96694e-19	-3.40083e-19	8.86417e-20	-1.01782e-19	-1.34511e-19	-1.68287e-19	-3.29475e-19	-1.43627e-20	-2.5967e-20	-3.52254e-19	-2.16007e-19	-1.03298e-19	-1.06193e-19	-2.78285e-19	-2.378e-19	-2.62321e-19	-8.11217e-20	-2.8085e-19	-1.02452e-19	-1.24234e-19	-2.02424e-19	-1.3157e-19	-3.79927e-20	-1.35965e-19	-1.24518e-19	2.22024e-19	-6.12898e-20	-7.46565e-20	-5.25988e-21	4.10707e-20	3.5082e-19	-3.29685e-19	1.25674e-19	-2.92085e-19	-1.0917e-19	-2.81772e-19	9.6581e-21	-1.14017e-19	-1.05019e-19	-1.99328e-19	8.903e-21	2.64241e-19	-1.20068e-20
62	6.07598e-20	-2.99948e-20	2.6746e-19	-6.58689e-20	8.9388e-20	-3.2674e-19	-1.83563e-19	-3.2239e-19	1.28513e-19	-8.3462e-20	-9.99302e-20	-1.7557e-19	-2.76258e-19	-1.25508e-19	7.86578e-20	-2.54308e-19	-2.17019e-19	-6.13186e-21	-7.50281e-20	-2.9256e-19	-2.24538e-19	-2.4545e-19	-5.84007e-20	-2.75768e-19	-1.16335e-19	-1.45991e-19	-1.7804e-19	-1.6737e-19	-2.96856e-20	-1.52828e-19	-1.84956e-19	1.70111e-19	-1.17287e-19	-1.6581e-19	-4.73252e-20	-3.64594e-21	3.3553e-19	-3.61407e-19	9.89152e-20	-2.99641e-19	-1.18696e-19	-2.95293e-19	-4.93993e-20	-1.33626e-19	-1.35614e-19	-2.24317e-19	-5.23594e-20	2.31431e-19	-4.5102e-20
63	1.711e-19	4.20464e-20	2.90146e-19	-1.58054e-21	8.2716e-20	-2.93982e-19	-1.65427e-19	-2.91148e-19	1.50757e-19	-1.43976e-19	-1.27355e-19	-2.87473e-19	-2.98786e-20	2.97743e-20	-1.40937e-20	-1.46438e-19	-2.25519e-19	1.93911e-21	-5.40695e-20	-2.76261e-19	-1.7798e-19	-2.29172e-19	-4.22975e-20	-2.73567e-19	-1.46596e-19	-1.77214e-19	-1.45209e-19	-2.10606e-19	-2.72348e-20	-1.7373e-19	-2.50567e-19	1.09727e-19	-1.62699e-19	-2.50404e-19	-7.19511e-20	-4.13491e-20	3.22363e-19	-3.80563e-19	8.62902e-20	-2.97435e-19	-1.18707e-19	-3.05224e-19	-1.01699e-19	-1.42763e-19	-1.66895e-19	-2.50251e-19	-1.24793e-19	1.90058e-19	-7.73523e-20
64	2.63669e-19	1.01692e-19	3.01524e-19	5.36526e-20	4.92196e-20	-2.55311e-19	-1.41388e-19	-2.40618e-19	1.82869e-19	-1.23088e-19	-2.60372e-22	-1.17122e-19	-9.67023e-20	-9.99951e-20	6.77143e-20	-1.14836e-19	-5.59511e-20	1.02672e-19	-6.9501e-20	-2.39652e-19	-1.71985e-19	-2.12333e-19	-3.25498e-20	-2.69208e-19	-1.88427e-19	-2.13149e-19	-1.117e-19	-2.569e-19	-3.38655e-20	-1.96612e-19	-3.139e-19	4.4939e-20	-1.91668e-19	-3.17405e-19	-7.58896e-20	-7.01086e-20	3.11147e-19	-3.84543e-19	9.30693e-20	-2.93179e-19	-1.08143e-19	-3.09442e-19	-1.40185e-19	-1.4043e-19	-1.8725e-19	-2.71678e-19	-1.98683e-19	1.4482e-19	-9.43344e-20
65	3.20353e-19	1.36619e-19	2.93296e-19	8.46034e-20	-1.48062e-20	-2.19597e-19	-1.25294e-19	-2.09953e-19	1.68927e-19	-1.70699e-19	1.88137e-21	-1.25698e-19	2.82298e-20	-4.50313e-20	1.49771e-19	2.63453e-20	-6.03781e-20	1.08731e-19	-1.86692e-19	-1.93524e-19	-1.50073e-19	-2.10334e-19	-4.16121e-20	-2.6155e-19	-2.25843e-19	-2.44082e-19	-8.09303e-20	-2.97063e-19	-4.41392e-20	-2.1241e-19	-3.64429e-19	-1.65268e-20	-2.02541e-19	-3.59376e-19	-6.04002e-20	-9.3073e-20	3.02585e-19	-3.74093e-19	1.20121e-19	-2.93633e-19	-8.67366e-20	-3.06578e-19	-1.62889e-19	-1.27808e-19	-1.92797e-19	-2.79902e-19	-2.63079e-19	1.01113e-19	-8.59888e-20
66	3.3615e-19	1.42961e-19	2.60904e-19	8.41802e-20	-1.01449e-19	-1.90802e-19	-1.13437e-19	-1.90922e-19	1.25212e-19	-1.50437e-19	9.7598e-21	-2.22323e-19	6.12989e-20	-1.69692e-19	1.41364e-19	-6.74757e-21	-1.39759e-19	1.14799e-19	-1.21678e-19	-2.08614e-19	-1.90112e-19	-2.01068e-19	-4.83349e-20	-2.38212e-19	-2.45229e-19	-2.57763e-19	-5.33303e-20	-3.19886e-19	-5.30581e-20	-2.09481e-19	-3.94936e-19	-6.65432e-20	-1.9473e-19	-3.74978e-19	-3.3236e-20	-1.13611e-19	2.95294e-19	-3.50094e-19	1.62997e-19	-2.97967e-19	-5.41078e-20	-2.9631e-19	-1.7307e-19	-1.05018e-19	-1.85828e-19	-2.66072e-19	-3.09439e-19	6.53038e-20	-4.93676e-20
67	3.1888e-19	1.24724e-19	2.04641e-19	5.52165e-20	-1.93893e-19	-1.73675e-19	-1.13326e-19	-1.78406e-19	9.96326e-20	-1.9627e-19	6.25541e-20	-1.2962e-19	9.51873e-21	-2.811e-19	2.45964e-19	6.69513e-20	-2.69783e-20	2.90716e-20	-1.83575e-19	-1.51485e-19	-1.51767e-19	-1.57326e-19	-5.69089e-20	-1.98643e-19	-2.35567e-19	-2.46364e-19	-2.811e-20	-3.19224e-19	-5.48566e-20	-1.82051e-19	-4.03472e-19	-9.76774e-20	-1.72807e-19	-3.68269e-19	-5.2329e-21	-1.3523e-19	2.86247e-19	-3.15127e-19	2.14256e-19	-3.03139e-19	-1.08222e-20	-2.78276e-19	-1.77419e-19	-7.25798e-20	-1.72912e-19	-2.25034e-19	-3.32338e-19	4.43946e-20	9.85664e-21
68	2.83488e-19	9.01708e-20	1.29015e-19	6.82933e-21	-2.74679e-19	-1.69527e-19	-1.13851e-19	-1.74871e-19	7.3405e-20	-2.35973e-19	8.69453e-20	-1.19048e-19	-3.87718e-20	-9.25467e-20	1.95877e-21	4.76978e-20	-7.54449e-20	3.22724e-20	-1.37067e-19	-1.19345e-19	-1.67575e-19	-1.27408e-19	-5.43761e-20	-1.44421e-19	-1.98516e-19	-2.1195e-19	-3.64491e-21	-2.96365e-19	-4.90052e-20	-1.34965e-19	-3.94285e-19	-1.0936e-19	-1.43623e-19	-3.47133e-19	1.23147e-20	-1.61858e-19	2.69344e-19	-2.73252e-19	2.61975e-19	-3.05513e-19	3.99157e-20	-2.54257e-19	-1.82709e-19	-3.24285e-20	-1.61532e-19	-1.60303e-19	-3.31061e-19	4.40114e-20	8.15883e-20
69	2.44862e-19	4.7934e-20	4.12189e-20	-5.09834e-20	-3.32038e-19	-1.77315e-19	-1.11436e-19	-1.81762e-19	6.15721e-20	-2.51039e-19	1.74801e-19	-1.65809e-19	-4.03917e-20	-1.47183e-19	9.13118e-20	3.12309e-20	-6.13926e-20	-1.14899e-20	-2.10665e-19	-1.41468e-19	-1.45637e-19	-8.75957e-20	-4.54193e-20	-8.75622e-20	-1.4422e-19	-1.64593e-19	1.91284e-20	-2.58829e-19	-3.78729e-20	-8.17919e-20	-3.74316e-19	-1.06675e-19	-1.14779e-19	-3.21398e-19	1.12592e-20	-1.97521e-19	2.38485e-19	-2.32377e-19	2.92424e-19	-3.07444e-19	8.97576e-20	-2.28904e-19	-1.94281e-19	9.71746e-21	-1.5834e-19	-8.39727e-20	-3.07064e-19	6.71454e-20	1.54848e-19
70	2.12972e-19	4.67389e-21	-5.0547e-20	-1.10889e-19	-3.64688e-19	-1.98692e-19	-1.08313e-19	-1.87718e-19	9.1582e-20	-2.2659e-19	1.66561e-19	-1.36367e-19	-2.25635e-20	-1.31414e-19	8.20651e-21	3.92371e-20	-7.65549e-20	-8.35582e-20	-1.70157e-19	-1.38019e-19	-1.49256e-19	-5.75903e-20	-3.17888e-20	-4.02808e-20	-8.29259e-20	-1.18163e-19	3.87296e-20	-2.18101e-19	-2.47081e-20	-3.89851e-20	-3.49824e-19	-9.73717e-20	-9.05593e-20	-2.97995e-19	-1.03946e-20	-2.43677e-19	1.92145e-19	-2.00797e-19	2.95758e-19	-3.14155e-19	1.26626e-19	-2.09823e-19	-2.14369e-19	4.53304e-20	-1.67147e-19	-1.35928e-20	-2.65064e-19	1.09581e-19	2.19488e-19
71	1.91481e-19	-3.57397e-20	-1.38501e-19	-1.69028e-19	-3.80445e-19	-2.32322e-19	-9.88457e-20	-1.94817e-19	1.07274e-19	-2.28612e-19	1.73772e-19	-2.21165e-19	2.54428e-20	-1.08027e-19	5.72187e-20	-4.73076e-20	-9.83129e-20	-1.30722e-19	-1.87175e-19	-1.49846e-19	-1.42666e-19	-4.7282e-20	-1.81982e-20	-1.38019e-20	-2.47281e-20	-8.25508e-20	5.44275e-20	-1.83526e-19	-1.12369e-20	-1.62452e-20	-3.23593e-19	-8.75034e-20	-7.06314e-20	-2.7895e-19	-4.73395e-20	-2.96162e-19	1.34817e-19	-1.84874e-19	2.69254e-19	-3.30532e-19	1.39165e-19	-2.03141e-19	-2.42155e-19	6.61046e-20	-1.8873e-19	3.58159e-20	-2.10797e-19	1.60991e-19	2.66002e-19
72	1.78892e-19	-7.19041e-20	-2.16149e-19	-2.23041e-19	-3.89096e-19	-2.71804e-19	-8.48187e-20	-1.91508e-19	1.45983e-19	-1.89547e-19	1.97747e-19	-1.19304e-19	1.35683e-20	-1.33123e-19	1.26909e-19	-8.42382e-20	4.11708e-20	-8.57696e-20	-1.1902e-19	-1.56399e-19	-1.0644e-19	-5.20968e-20	-5.67895e-21	-8.73007e-21	2.74392e-20	-5.94789e-20	6.91226e-20	-1.59114e-19	2.43204e-21	-1.21261e-20	-2.94308e-19	-7.77061e-20	-4.98975e-20	-2.61545e-19	-8.77915e-20	-3.43191e-19	7.72523e-20	-1.85873e-19	2.20934e-19	-3.55138e-19	1.21808e-19	-2.10539e-19	-2.71904e-19	6.67872e-20	-2.19482e-19	5.60563e-20	-1.52112e-19	2.06004e-19	2.85429e-19
73	1.70501e-19	-1.04099e-19	-2.78498e-19	-2.70266e-19	-3.98097e-19	-3.10124e-19	-7.07944e-20	-1.70763e-19	1.70517e-19	-1.32917e-19	1.77416e-19	-1.96088e-19	-7.00398e-20	-1.37399e-19	2.22002e-20	-1.56245e-19	8.68404e-20	-1.92263e-19	-1.28407e-19	-1.99715e-19	-9.5465e-20	-6.35363e-20	2.10145e-21	-2.16642e-20	7.51344e-20	-4.24236e-20	8.99947e-20	-1.40192e-19	2.03411e-20	-1.36904e-20	-2.57837e-19	-6.38863e-20	-2.13159e-20	-2.40392e-19	-1.1798e-19	-3.69982e-19	2.98079e-20	-2.00849e-19	1.65719e-19	-3.81826e-19	7.81861e-20	-2.28381e-19	-2.95243e-19	4.76182e-20	-2.50856e-19	4.85446e-20	-9.59266e-20	2.28443e-19	2.71748e-19
74	1.60153e-19	-1.33395e-19	-3.21798e-19	-3.07311e-19	-4.0769e-19	-3.39113e-19	-5.39214e-20	-1.40149e-19	2.08792e-19	-1.04655e-19	1.89598e-19	-1.57568e-19	-1.5084e-19	-1.42988e-20	-6.91085e-20	-1.15276e-20	1.52363e-19	-1.81211e-19	-7.12306e-20	-2.18584e-19	-5.02211e-20	-7.84592e-20	1.21509e-20	-4.42689e-20	1.22156e-19	-2.1969e-20	1.2529e-19	-1.17367e-19	4.67937e-20	-3.62773e-21	-2.08845e-19	-3.87326e-20	2.26989e-20	-2.09627e-19	-1.25679e-19	-3.6439e-19	1.52129e-21	-2.22597e-19	1.22128e-19	-4.00255e-19	2.05047e-20	-2.49737e-19	-3.03722e-19	1.19196e-20	-2.72493e-19	2.03536e-20	-4.86531e-20	2.16757e-19	2.23423e-19
75	1.41754e-19	-1.61049e-19	-3.43607e-19	-3.31324e-19	-4.13454e-19	-3.54775e-19	-4.01361e-20	-9.29928e-20	2.21688e-19	-8.569e-20	1.38685e-19	-1.31558e-19	-1.34518e-19	9.74685e-21	-1.02644e-20	-2.68633e-19	1.62063e-19	-1.95618e-19	-1.26506e-20	-2.11292e-19	-2.38969e-20	-9.11265e-20	2.39768e-20	-6.93794e-20	1.70709e-19	8.07453e-21	1.79093e-19	-8.17397e-20	8.56813e-20	3.14028e-20	-1.44645e-19	2.47835e-21	8.52182e-20	-1.65654e-19	-1.04684e-19	-3.24813e-19	-2.46102e-21	-2.43412e-19	1.04717e-19	-4.01548e-19	-3.34533e-20	-2.67954e-19	-2.9258e-19	-3.46197e-20	-2.76963e-19	-1.91378e-20	-1.30604e-20	1.68505e-19	1.46468e-19
76	1.1069e-19	-1.88352e-19	-3.43576e-19	-3.41752e-19	-4.09909e-19	-3.55991e-19	-3.23354e-20	-3.84218e-20	2.13522e-19	-1.07526e-19	1.26345e-19	-2.2288e-19	-2.28388e-19	-1.18527e-19	-1.53449e-19	-2.33108e-19	1.64942e-19	-2.1268e-19	-4.24264e-21	-2.33952e-19	1.99731e-20	-9.55286e-20	3.30817e-20	-9.28484e-20	2.1937e-19	4.55663e-20	2.46572e-19	-3.16834e-20	1.33577e-19	9.29564e-20	-6.86413e-20	5.77255e-20	1.63305e-19	-1.08662e-19	-5.73892e-20	-2.61406e-19	1.92096e-20	-2.56426e-19	1.20643e-19	-3.80855e-19	-6.60575e-20	-2.7941e-19	-2.6359e-19	-8.77655e-20	-2.62098e-19	-6.27827e-20	1.02981e-20	9.17748e-20	5.34547e-20
77	6.52829e-20	-2.16784e-19	-3.24854e-19	-3.41364e-19	-3.95075e-19	-3.45157e-19	-2.73902e-20	1.02097e-20	1.95362e-19	-1.30652e-19	7.63363e-20	-3.09977e-19	-2.67499e-19	-1.73802e-19	-2.22412e-19	-3.59741e-19	1.27447e-19	-2.73826e-19	2.87442e-20	-2.18199e-19	5.42789e-20	-7.37396e-20	4.25167e-20	-1.09702e-19	2.64348e-19	8.17363e-20	3.13807e-19	2.63379e-20	1.8099e-19	1.70138e-19	9.32607e-21	1.18167e-19	2.45129e-19	-4.28852e-20	6.34014e-21	-1.92582e-19	6.39543e-20	-2.57941e-19	1.66383e-19	-3.38663e-19	-6.57328e-20	-2.83301e-19	-2.24514e-19	-1.44248e-19	-2.3107e-19	-1.0559e-19	2.34152e-20	3.78154e-21	-3.72233e-20
78	7.9619e-21	-2.47582e-19	-2.94515e-19	-3.36185e-19	-3.70998e-19	-3.25476e-19	-2.27956e-20	4.48287e-20	1.62315e-19	-1.69859e-19	3.46953e-20	-3.51292e-19	-3.10512e-19	-1.74902e-19	-2.09419e-19	-2.62361e-19	7.93395e-20	-2.23535e-19	2.73963e-20	-2.02969e-19	7.47501e-20	-3.45415e-20	4.75457e-20	-1.17281e-19	3.00803e-19	1.04754e-19	3.63113e-19	8.15137e-20	2.14272e-19	2.44784e-19	7.67038e-20	1.71569e-19	3.14812e-19	2.56804e-20	7.16652e-20	-1.35417e-19	1.25023e-19	-2.46861e-19	2.29248e-19	-2.78377e-19	-3.16759e-20	-2.81137e-19	-1.86237e-19	-2.02552e-19	-1.89332e-19	-1.46293e-19	2.95858e-20	-7.59167e-20	-1.08066e-19
79	-5.4564e-20	-2.8066e-19	-2.6173e-19	-3.33465e-19	-3.41204e-19	-3.00398e-19	-1.93302e-20	5.79396e-20	1.11659e-19	-2.22182e-19	1.09976e-20	-3.84076e-19	-2.34567e-19	-2.0422e-19	-2.02361e-19	-3.38063e-19	6.97201e-20	-3.16022e-19	6.94356e-20	-2.02346e-19	7.72426e-20	2.14233e-20	4.5622e-20	-1.14727e-19	3.25752e-19	1.05848e-19	3.81263e-19	1.24834e-19	2.23976e-19	3.00123e-19	1.22347e-19	2.07746e-19	3.56286e-19	8.83541e-20	1.22717e-19	-1.00569e-19	1.9073e-19	-2.25628e-19	2.90808e-19	-2.04971e-19	2.57935e-20	-2.74701e-19	-1.57454e-19	-2.60765e-19	-1.41387e-19	-1.84204e-19	3.15616e-20	-1.30823e-19	-1.46299e-19
80	-1.12681e-19	-3.13769e-19	-2.33983e-19	-3.38403e-19	-3.08581e-19	-2.7167e-19	-1.1884e-20	5.26459e-20	5.37347e-20	-2.61142e-19	-1.83958e-20	-4.19729e-19	-2.61559e-19	-2.08678e-19	-2.43908e-19	-3.03009e-19	-3.87671e-20	-3.53445e-19	1.37487e-20	-2.11212e-19	7.31177e-20	8.67433e-20	3.2865e-20	-1.04607e-19	3.40421e-19	8.24144e-20	3.64364e-19	1.5198e-19	2.09215e-19	3.2609e-19	1.40063e-19	2.23857e-19	3.61114e-19	1.3719e-19	1.48621e-19	-8.8292e-20	2.48646e-19	-1.97382e-19	3.3432e-19	-1.22216e-19	9.02061e-20	-2.64969e-19	-1.40934e-19	-3.14935e-19	-8.87656e-20	-2.20476e-19	3.2096e-20	-1.53875e-19	-1.47696e-19
81	-1.56767e-19	-3.42735e-19	-2.13417e-19	-3.51238e-19	-2.72571e-19	-2.38088e-19	-9.36457e-22	4.16626e-20	-1.43248e-21	-3.19125e-19	-4.63856e-20	-4.74965e-19	-2.52541e-19	-2.13198e-19	-2.83081e-19	-3.91311e-19	-1.44233e-19	-3.77387e-19	8.20724e-21	-2.03618e-19	4.5674e-20	1.47925e-19	9.56866e-21	-9.04434e-20	3.47471e-19	3.83908e-20	3.18173e-19	1.62751e-19	1.78723e-19	3.21507e-19	1.29118e-19	2.2416e-19	3.31042e-19	1.66845e-19	1.4487e-19	-9.23214e-20	2.87512e-19	-1.66277e-19	3.49388e-19	-3.44346e-20	1.46126e-19	-2.51523e-19	-1.33027e-19	-3.59352e-19	-3.19331e-20	-2.55528e-19	3.23965e-20	-1.46812e-19	-1.1592e-19
82	-1.80766e-19	-3.62992e-19	-1.95818e-19	-3.66737e-19	-2.31609e-19	-2.02766e-19	1.48918e-20	2.88802e-20	-4.56013e-20	-3.43404e-19	-8.34829e-20	-4.06778e-19	-2.66862e-19	-2.03658e-19	-1.83007e-19	-2.1659e-19	-2.28259e-20	-3.22071e-19	-1.01105e-20	-2.43499e-19	-1.0782e-21	1.95223e-19	-2.68221e-20	-7.86465e-20	3.50713e-19	-1.83463e-20	2.53695e-19	1.59414e-19	1.44492e-19	2.91608e-19	9.37101e-20	2.1677e-19	2.76952e-19	1.74932e-19	1.16942e-19	-1.04005e-19	3.04243e-19	-1.34366e-19	3.35108e-19	5.16941e-20	1.85373e-19	-2.33267e-19	-1.25993e-19	-3.87209e-19	2.83103e-20	-2.89132e-19	3.40319e-20	-1.19057e-19	-5.96755e-20
83	-1.84318e-19	-3.71081e-19	-1.73329e-19	-3.76232e-19	-1.85016e-19	-1.64449e-19	3.44848e-20	2.19782e-20	-8.46427e-20	-3.54935e-19	-1.42518e-19	-3.40789e-19	-2.13183e-19	-1.9982e-19	-1.63351e-19	-4.11655e-19	-1.03797e-19	-3.18853e-19	3.3573e-20	-2.68012e-19	-4.59155e-20	2.11846e-19	-7.82638e-20	-7.18612e-20	3.51535e-19	-7.72372e-20	1.83753e-19	1.45402e-19	1.16991e-19	2.44627e-19	4.11931e-20	2.08129e-19	2.13342e-19	1.63209e-19	7.55863e-20	-1.14894e-19	3.02161e-19	-1.04484e-19	2.98341e-19	1.25058e-19	2.086e-19	-2.09377e-19	-1.11662e-19	-3.92751e-19	9.02758e-20	-3.18407e-19	3.89319e-20	-8.16914e-20	1.18622e-20
84	-1.72436e-19	-3.65155e-19	-1.39208e-19	-3.71843e-19	-1.35019e-19	-1.27351e-19	6.19829e-20	2.57253e-20	-1.00921e-19	-3.49216e-19	-1.40616e-19	-3.24365e-19	-2.52847e-19	-2.40499e-19	-2.89169e-19	-3.87829e-19	-1.30102e-19	-3.37134e-19	-1.56279e-20	-3.2868e-19	-7.38761e-20	2.06292e-19	-1.3731e-19	-6.84656e-20	3.50706e-19	-1.28285e-19	1.19796e-19	1.26377e-19	1.01213e-19	1.89525e-19	-1.856e-20	2.0026e-19	1.53474e-19	1.36642e-19	3.39885e-20	-1.20439e-19	2.90672e-19	-7.90026e-20	2.50072e-19	1.71588e-19	2.21098e-19	-1.80517e-19	-8.43292e-20	-3.72399e-19	1.52177e-19	-3.39099e-19	5.05939e-20	-4.40576e-20	9.09366e-20
85	-1.5281e-19	-3.4467e-19	-9.19845e-20	-3.49976e-19	-8.5158e-20	-9.4567e-20	1.0075e-19	3.98013e-20	-1.13018e-19	-3.2395e-19	-1.8212e-19	-2.76759e-19	-2.88652e-19	-1.73333e-19	-2.91742e-19	-4.31743e-19	-2.22313e-19	-3.75821e-19	-4.97401e-21	-3.44848e-19	-1.10426e-19	1.71588e-19	-1.99922e-19	-6.11931e-20	3.47404e-19	-1.63155e-19	7.15912e-20	1.10617e-19	9.78869e-20	1.35582e-19	-7.49524e-20	1.89666e-19	1.03845e-19	1.01084e-19	-7.68682e-22	-1.19623e-19	2.78652e-19	-6.04026e-20	1.99248e-19	1.80275e-19	2.26259e-19	-1.49693e-19	-4.30685e-20	-3.27452e-19	2.11831e-19	-3.46624e-19	7.07385e-20	-1.06894e-20	1.7109e-19
86	-1.32282e-19	-3.10119e-19	-3.6651e-20	-3.12313e-19	-3.78453e-20	-6.79148e-20	1.49846e-19	5.54305e-20	-9.15778e-20	-2.7598e-19	-1.94537e-19	-2.21378e-19	-2.51853e-19	-2.12819e-19	-3.21796e-19	-3.96269e-19	-1.714e-19	-2.91026e-19	-3.75638e-20	-3.46529e-19	-1.02897e-19	1.31647e-19	-2.58864e-19	-4.19972e-20	3.4113e-19	-1.77704e-19	4.50664e-20	1.07366e-19	1.06241e-19	9.18371e-20	-1.17186e-19	1.71976e-19	6.64876e-20	6.39023e-20	-2.74182e-20	-1.15786e-19	2.71467e-19	-4.9885e-20	1.51295e-19	1.49081e-19	2.22916e-19	-1.22348e-19	8.84439e-21	-2.63993e-19	2.6634e-19	-3.39608e-19	9.67393e-20	1.82551e-20	2.4496e-19
87	-1.13978e-19	-2.63501e-19	1.75018e-20	-2.64256e-19	6.6312e-21	-4.54894e-20	2.00499e-19	6.14947e-20	-7.31583e-20	-1.98855e-19	-2.11832e-19	-1.10476e-19	-2.86159e-19	-2.07398e-19	-1.45574e-19	-3.97937e-19	-1.75523e-19	-2.844e-19	-4.06294e-20	-3.06548e-19	-9.15924e-20	9.06547e-20	-3.10205e-19	-9.88925e-21	3.29224e-19	-1.72544e-19	4.08783e-20	1.23615e-19	1.25703e-19	6.6724e-20	-1.35119e-19	1.46694e-19	4.11899e-20	3.35881e-20	-4.88182e-20	-1.12424e-19	2.70941e-19	-4.52434e-20	1.08213e-19	8.94594e-20	2.06262e-19	-1.04851e-19	6.50279e-20	-1.92871e-19	3.10983e-19	-3.21545e-19	1.18937e-19	4.48541e-20	3.02891e-19
88	-9.61906e-20	-2.089e-19	6.117e-20	-2.12149e-19	4.9626e-20	-2.16004e-20	2.51639e-19	7.32172e-20	-3.2655e-20	-1.34156e-19	-1.90094e-19	-1.27208e-19	-1.43337e-19	-1.30221e-19	-1.85655e-19	-2.49666e-19	-1.3484e-19	-2.47753e-19	-3.69997e-20	-2.95836e-19	-4.45353e-20	6.82701e-20	-3.50434e-19	3.05724e-20	3.10404e-19	-1.52423e-19	5.3933e-20	1.6097e-19	1.55075e-19	6.53921e-20	-1.21977e-19	1.19624e-19	2.94669e-20	1.77077e-20	-6.52241e-20	-1.10803e-19	2.76982e-19	-4.27937e-20	7.19564e-20	2.33154e-20	1.73043e-19	-1.01553e-19	1.193e-19	-1.25018e-19	3.42395e-19	-2.99091e-19	1.2459e-19	6.97803e-20	3.34375e-19
89	-7.34623e-20	-1.52306e-19	8.90781e-20	-1.60919e-19	9.15247e-20	8.39977e-21	2.89986e-19	8.62252e-20	2.18108e-21	-5.52853e-20	-2.01346e-19	-7.67781e-20	-1.33024e-19	-5.88697e-20	-1.17079e-19	-1.65372e-19	-1.61721e-19	-2.10587e-19	-9.98257e-21	-2.20062e-19	-2.04889e-20	4.70872e-20	-3.77239e-19	6.86207e-20	2.82668e-19	-1.23974e-19	7.61421e-20	2.14784e-19	1.89988e-19	8.75328e-20	-7.63039e-20	1.00856e-19	3.32825e-20	2.16251e-20	-7.21287e-20	-1.07122e-19	2.90428e-19	-3.56202e-20	4.66697e-20	-2.33833e-20	1.25091e-19	-1.11807e-19	1.66463e-19	-6.7753e-20	3.59396e-19	-2.78421e-19	1.03288e-19	9.04785e-20	3.32336e-19
90	-3.96683e-20	-1.00392e-19	1.01859e-19	-1.13017e-19	1.32219e-19	4.92206e-20	3.19489e-19	1.07377e-19	4.76222e-20	2.45519e-20	-1.76699e-19	-8.71048e-20	-1.21867e-19	-8.25918e-20	-1.25065e-19	-1.69342e-19	-1.78593e-19	-2.4697e-19	-1.94965e-20	-1.71522e-19	-4.91134e-21	4.27212e-20	-3.86819e-19	9.19423e-20	2.45716e-19	-9.43656e-20	1.00459e-19	2.76154e-19	2.23025e-19	1.26139e-19	-4.98974e-21	1.01274e-19	5.4561e-20	4.659e-20	-5.98515e-20	-9.37468e-20	3.12307e-19	-1.81968e-20	3.84371e-20	-3.20951e-20	7.0198e-20	-1.29928e-19	2.05569e-19	-2.04473e-20	3.65081e-19	-2.59483e-19	5.37725e-20	1.02659e-19	2.96431e-19
91	8.07566e-21	-5.86984e-20	1.0492e-19	-6.82246e-20	1.70286e-19	9.97463e-20	3.33306e-19	1.375e-19	9.91292e-20	7.17275e-20	-1.37403e-19	-7.74195e-20	-7.31917e-20	1.34815e-20	-1.3277e-19	-6.55774e-20	-1.5641e-19	-2.15003e-19	1.85829e-22	-1.29739e-19	-1.31139e-21	4.58351e-20	-3.7829e-19	9.25913e-20	2.00159e-19	-6.90282e-20	1.22234e-19	3.33898e-19	2.45953e-19	1.687e-19	7.75e-20	1.26511e-19	9.08923e-20	8.91697e-20	-2.0017e-20	-6.33552e-20	3.43431e-19	1.29857e-20	5.15179e-20	3.83271e-21	2.04386e-20	-1.46279e-19	2.37882e-19	2.43234e-20	3.65072e-19	-2.3689e-19	-1.48025e-20	1.02683e-19	2.35633e-19
92	6.67319e-20	-3.00045e-20	1.05523e-19	-2.43965e-20	2.05596e-19	1.54357e-19	3.3255e-19	1.76437e-19	1.48371e-19	1.27826e-19	-9.64326e-20	-4.71916e-20	-5.8151e-20	-6.18366e-20	-7.09126e-20	-9.40064e-20	-1.90103e-19	-2.16773e-19	-1.52666e-20	-7.92723e-20	-2.2689e-20	5.62898e-20	-3.54108e-19	7.08028e-20	1.48098e-19	-5.07306e-20	1.38389e-19	3.77819e-19	2.52838e-19	2.01903e-19	1.51795e-19	1.74311e-19	1.35111e-19	1.41422e-19	4.77767e-20	-1.44213e-20	3.81559e-19	5.48407e-20	8.31247e-20	7.52802e-20	-1.41462e-20	-1.52603e-19	2.64855e-19	7.68775e-20	3.64602e-19	-2.01311e-19	-8.69174e-20	9.16909e-20	1.64473e-19
93	1.2765e-19	-1.35282e-20	1.10016e-19	2.15348e-20	2.3942e-19	2.07902e-19	3.11376e-19	2.18273e-19	1.77902e-19	1.71868e-19	-3.22529e-20	-1.98195e-20	-6.96243e-21	3.70316e-20	-7.98589e-20	-4.77218e-20	-1.55716e-19	-1.79735e-19	-2.95336e-20	-3.87321e-20	-5.80913e-20	7.14725e-20	-3.1201e-19	3.15236e-20	9.10964e-20	-3.88975e-20	1.44526e-19	3.99668e-19	2.41887e-19	2.16448e-19	2.01008e-19	2.36119e-19	1.78588e-19	1.9446e-19	1.35109e-19	4.86617e-20	4.24134e-19	1.02165e-19	1.23313e-19	1.64704e-19	-2.66071e-20	-1.43529e-19	2.86404e-19	1.43841e-19	3.65613e-19	-1.47251e-19	-1.47807e-19	7.50983e-20	9.88769e-20
94	1.79965e-19	-5.35476e-21	1.22569e-19	7.1988e-20	2.72759e-19	2.54294e-19	2.75599e-19	2.4995e-19	1.90692e-19	1.26287e-19	-9.00343e-20	-1.05851e-20	-1.8922e-19	-9.86587e-20	-2.85821e-19	-1.27047e-19	-1.50304e-19	-2.08508e-19	-5.30174e-20	-3.78145e-20	-1.00767e-19	7.95378e-20	-2.58333e-19	-1.56869e-20	2.99215e-20	-3.09961e-20	1.35705e-19	3.94675e-19	2.14723e-19	2.09808e-19	2.15653e-19	2.98814e-19	2.14417e-19	2.39873e-19	2.26702e-19	1.15807e-19	4.6736e-19	1.46853e-19	1.59551e-19	2.52462e-19	-1.76795e-20	-1.19071e-19	3.01247e-19	2.25647e-19	3.67248e-19	-7.46114e-20	-1.88604e-19	6.18551e-20	5.0998e-20
95	2.1518e-19	-1.97805e-22	1.44742e-19	1.27288e-19	3.05198e-19	2.89443e-19	2.34476e-19	2.82786e-19	1.84805e-19	1.27236e-19	-3.71179e-20	-1.52018e-20	-1.03655e-19	-1.50409e-19	-2.27974e-19	-2.28873e-19	-1.77066e-19	-2.38374e-19	-2.95163e-20	-2.90616e-20	-1.23569e-19	8.57471e-20	-1.93339e-19	-6.09739e-20	-3.22447e-20	-2.40062e-20	1.08183e-19	3.63248e-19	1.74107e-19	1.85184e-19	1.9669e-19	3.49271e-19	2.39742e-19	2.72801e-19	3.05627e-19	1.75953e-19	5.06732e-19	1.84326e-19	1.83084e-19	3.24148e-19	7.09562e-21	-8.0884e-20	3.08334e-19	3.14083e-19	3.6816e-19	8.86611e-21	-2.06171e-19	6.00922e-20	2.6451e-20
96	2.30226e-19	6.25402e-21	1.74791e-19	1.84737e-19	3.34309e-19	3.11575e-19	1.90088e-19	2.94283e-19	1.82133e-19	1.37232e-19	-5.74032e-20	-9.10649e-22	-1.29275e-19	-2.90179e-21	-6.94113e-20	-1.7105e-19	-2.27281e-19	-1.80236e-19	-4.6823e-20	3.24307e-20	-1.1566e-19	9.00733e-20	-1.18416e-19	-9.70629e-20	-9.14547e-20	-1.64922e-20	6.40993e-20	3.11889e-19	1.23971e-19	1.4965e-19	1.54549e-19	3.78286e-19	2.54222e-19	2.90896e-19	3.59364e-19	2.20085e-19	5.36938e-19	2.11747e-19	1.94209e-19	3.74499e-19	3.79595e-20	-3.06768e-20	3.06593e-19	3.97063e-19	3.67853e-19	9.30832e-20	-2.01072e-19	7.55929e-20	2.55775e-20
97	2.27529e-19	1.56546e-20	2.06736e-19	2.39057e-19	3.55583e-19	3.17612e-19	1.57066e-19	2.99384e-19	1.7131e-19	1.50444e-19	-4.2851e-20	5.5651e-20	-1.59424e-19	-2.79813e-19	-3.24366e-19	-1.42126e-19	-1.22947e-19	-1.39871e-19	5.39209e-20	7.06694e-20	-8.93684e-20	8.18335e-20	-5.39365e-20	-1.20057e-19	-1.40624e-19	-7.78012e-21	1.21492e-20	2.52487e-19	6.85075e-20	1.0946e-19	1.02971e-19	3.83717e-19	2.59705e-19	2.94398e-19	3.79902e-19	2.43673e-19	5.5046e-19	2.30464e-19	2.00058e-19	4.0789e-19	6.69103e-20	3.13707e-20	2.95798e-19	4.62848e-19	3.69818e-19	1.66442e-19	-1.74528e-19	1.08338e-19	4.49736e-20
98	2.12747e-19	2.68486e-20	2.30881e-19	2.84424e-19	3.64589e-19	3.03852e-19	1.38571e-19	2.68993e-19	1.3876e-19	1.04808e-19	-6.52724e-20	1.04665e-19	-5.71801e-20	-5.25426e-20	-1.24078e-20	-1.44099e-19	-9.08305e-20	-7.75561e-20	5.16814e-20	9.05482e-20	-3.91513e-20	7.83923e-20	6.3867e-21	-1.29278e-19	-1.73582e-19	2.42594e-22	-3.50098e-20	1.96894e-19	1.35547e-20	6.91783e-20	5.52024e-20	3.69911e-19	2.569e-19	2.86214e-19	3.65831e-19	2.45788e-19	5.42788e-19	2.42261e-19	2.1113e-19	4.33598e-19	8.91031e-20	1.05169e-19	2.75266e-19	5.05661e-19	3.78032e-19	2.21459e-19	-1.27331e-19	1.5339e-19	7.97129e-20
99	1.91994e-19	3.72731e-20	2.36993e-19	3.1622e-19	3.57534e-19	2.69162e-19	1.31953e-19	2.34576e-19	1.42995e-19	9.05858e-20	4.05334e-20	1.9147e-19	6.05477e-21	-1.26166e-19	-9.11755e-20	-2.69896e-20	-1.14039e-19	-1.95477e-20	1.669e-19	7.38275e-20	3.22674e-20	8.17034e-20	5.19067e-20	-1.22005e-19	-1.89539e-19	6.45466e-21	-6.53003e-20	1.54371e-19	-3.51098e-20	3.05651e-20	1.88085e-20	3.4545e-19	2.45841e-19	2.71227e-19	3.21984e-19	2.30814e-19	5.12689e-19	2.50252e-19	2.34462e-19	4.63629e-19	1.05969e-19	1.88082e-19	2.43586e-19	5.26194e-19	3.94361e-19	2.54987e-19	-6.27823e-20	2.01328e-19	1.23842e-19
100	1.69818e-19	4.47984e-20	2.18947e-19	3.32945e-19	3.32729e-19	2.15773e-19	1.28566e-19	1.90978e-19	1.26311e-19	8.8671e-20	3.68363e-20	1.69954e-19	1.4136e-19	3.71123e-21	-6.68129e-20	-6.21064e-20	-2.92649e-20	-2.31049e-20	2.16041e-19	1.36692e-19	7.96952e-20	8.73806e-20	8.44654e-20	-1.02652e-19	-1.92895e-19	8.53135e-21	-7.28666e-20	1.27559e-19	-7.27187e-20	-5.97693e-21	-5.06672e-21	3.19609e-19	2.27099e-19	2.52981e-19	2.58143e-19	2.0668e-19	4.6766e-19	2.57948e-19	2.72149e-19	5.05415e-19	1.23035e-19	2.74061e-19	1.99842e-19	5.30734e-19	4.16551e-19	2.68415e-19	1.22678e-20	2.42267e-19	1.70435e-19
101	1.48481e-19	4.86482e-20	1.77683e-19	3.35855e-19	2.90034e-19	1.50772e-19	1.21678e-19	1.65891e-19	1.2289e-19	8.30292e-20	1.80577e-20	2.93082e-19	1.66148e-19	-9.59795e-20	-2.89218e-20	5.1296e-20	-8.58875e-20	-7.57257e-21	3.41976e-19	1.7434e-19	1.59356e-19	1.0117e-19	1.03579e-19	-7.41856e-20	-1.94081e-19	3.48852e-21	-6.08882e-20	1.14192e-19	-9.84572e-20	-4.0841e-20	-2.08011e-20	2.98028e-19	2.02913e-19	2.33162e-19	1.87825e-19	1.8278e-19	4.19648e-19	2.67768e-19	3.20328e-19	5.60267e-19	1.46463e-19	3.539e-19	1.45599e-19	5.25797e-19	4.39683e-19	2.66386e-19	8.78705e-20	2.69585e-19	2.13729e-19
102	1.28001e-19	4.91482e-20	1.20268e-19	3.27375e-19	2.32298e-19	8.56995e-20	1.04974e-19	1.48516e-19	9.35868e-20	1.15145e-19	9.03735e-20	3.69916e-19	2.38713e-19	1.07442e-19	5.42703e-20	1.77485e-19	-1.01272e-20	8.04672e-20	3.81348e-19	2.11119e-19	2.11454e-19	1.11616e-19	1.06233e-19	-4.48487e-20	-2.0131e-19	-1.18387e-20	-3.98503e-20	1.07839e-19	-1.1578e-19	-7.48065e-20	-3.60621e-20	2.81425e-19	1.76173e-19	2.10639e-19	1.23367e-19	1.67467e-19	3.81312e-19	2.79084e-19	3.72059e-19	6.21435e-19	1.79956e-19	4.19113e-19	8.71665e-20	5.14778e-19	4.60001e-19	2.55652e-19	1.54343e-19	2.82182e-19	2.49816e-19
103	1.06856e-19	4.6754e-20	5.58929e-20	3.09034e-19	1.64106e-19	3.32003e-20	7.95846e-20	1.46441e-19	7.49254e-20	1.65923e-19	9.49277e-20	4.18286e-19	2.59497e-19	-1.23748e-20	9.94073e-20	1.80538e-19	-1.24706e-19	2.21597e-20	4.89967e-19	1.96441e-19	2.30731e-19	1.12485e-19	9.57863e-20	-2.04218e-20	-2.20275e-19	-3.87295e-20	-2.33423e-20	1.01734e-19	-1.31368e-19	-1.08101e-19	-5.92649e-20	2.65176e-19	1.50312e-19	1.82038e-19	7.19244e-20	1.63969e-19	3.58089e-19	2.86131e-19	4.18329e-19	6.76875e-19	2.22746e-19	4.64247e-19	3.45912e-20	4.97069e-19	4.78065e-19	2.42055e-19	2.05651e-19	2.8463e-19	2.77814e-19
104	8.33005e-20	4.11344e-20	-8.00171e-21	2.80973e-19	9.2243e-20	-2.12117e-21	4.80891e-20	1.51866e-19	2.01879e-20	1.80373e-19	1.36904e-19	4.05975e-19	2.9816e-19	7.6079e-20	6.87423e-20	2.21456e-19	-1.17668e-19	9.87505e-21	4.86691e-19	2.15946e-19	2.23709e-19	9.49915e-20	6.42031e-20	-1.11655e-20	-2.50469e-19	-7.60187e-20	-2.30297e-20	8.95077e-20	-1.51875e-19	-1.40753e-19	-9.71641e-20	2.41461e-19	1.27267e-19	1.44041e-19	3.19095e-20	1.69528e-19	3.4726e-19	2.80712e-19	4.50309e-19	7.13259e-19	2.70722e-19	4.88612e-19	-5.88204e-22	4.70776e-19	4.98456e-19	2.30656e-19	2.42297e-19	2.84232e-19	2.99859e-19
105	5.71302e-20	3.11961e-20	-6.67601e-20	2.4457e-19	2.3794e-20	-2.26925e-20	2.0926e-20	1.58213e-19	-1.04424e-20	2.40073e-19	1.16424e-19	3.57332e-19	3.85831e-19	-3.01504e-20	1.34142e-19	2.97784e-19	-5.34126e-20	-5.83551e-21	4.74987e-19	1.87394e-19	2.2561e-19	6.22493e-20	1.78581e-20	-1.89998e-20	-2.87939e-19	-1.19186e-19	-4.31783e-20	6.67349e-20	-1.81674e-19	-1.72358e-19	-1.50834e-19	2.03604e-19	1.08327e-19	9.68746e-20	-2.04396e-21	1.77132e-19	3.40423e-19	2.55797e-19	4.60766e-19	7.19963e-19	3.18591e-19	4.95156e-19	-9.44001e-21	4.35979e-19	5.25715e-19	2.23634e-19	2.69019e-19	2.88193e-19	3.1944e-19
106	3.09473e-20	1.61432e-20	-1.16798e-19	2.051e-19	-3.42785e-20	-3.76018e-20	-4.81999e-21	1.69273e-19	-5.26059e-20	2.92473e-19	1.80143e-19	4.31273e-19	4.02418e-19	9.75927e-20	7.89462e-20	2.44756e-19	6.89749e-20	2.46956e-20	4.08297e-19	2.12681e-19	1.84456e-19	1.26689e-20	-4.95992e-20	-4.10082e-20	-3.26882e-19	-1.62619e-19	-7.87354e-20	3.25681e-20	-2.20521e-19	-2.02377e-19	-2.15538e-19	1.48057e-19	9.32468e-20	4.38876e-20	-3.76837e-20	1.80169e-19	3.27256e-19	2.08656e-19	4.44602e-19	6.92728e-19	3.61445e-19	4.88436e-19	8.21943e-21	3.95787e-19	5.58709e-19	2.20181e-19	2.90757e-19	2.99622e-19	3.38667e-19
107	1.00659e-20	-3.12917e-21	-1.53465e-19	1.72046e-19	-7.65975e-20	-5.01003e-20	-2.34666e-20	1.77113e-19	-5.98918e-20	3.3195e-19	1.73951e-19	4.22558e-19	4.22538e-19	6.77083e-20	1.84144e-19	3.52589e-19	8.51288e-20	2.64941e-20	4.00836e-19	1.93363e-19	1.42972e-19	-4.15338e-20	-1.17089e-19	-7.15881e-20	-3.62547e-19	-2.00316e-19	-1.1814e-19	-9.61434e-21	-2.64204e-19	-2.29515e-19	-2.80303e-19	7.85595e-20	8.175e-20	-8.11242e-21	-7.66394e-20	1.75581e-19	3.00441e-19	1.44045e-19	4.01315e-19	6.3395e-19	3.94374e-19	4.7147e-19	4.34727e-20	3.55741e-19	5.89864e-19	2.16817e-19	3.07784e-19	3.16516e-19	3.56854e-19
108	7.79547e-22	-2.32685e-20	-1.70916e-19	1.55662e-19	-9.99833e-20	-6.13561e-20	-3.98952e-20	1.83457e-19	-7.87798e-20	3.63009e-19	2.2151e-19	4.52958e-19	5.17077e-19	1.89457e-19	2.49076e-19	4.83219e-19	1.22814e-19	-3.77248e-20	3.18643e-19	2.39527e-19	8.38834e-20	-8.57354e-20	-1.80653e-19	-9.9991e-20	-3.90717e-19	-2.28564e-19	-1.498e-19	-5.30047e-20	-3.05931e-19	-2.52355e-19	-3.31985e-19	3.95617e-21	7.34654e-20	-5.27433e-20	-1.15664e-19	1.64725e-19	2.59048e-19	7.27709e-20	3.35633e-19	5.51709e-19	4.12975e-19	4.45623e-19	8.1671e-20	3.21079e-19	6.0871e-19	2.09492e-19	3.16477e-19	3.33209e-19	3.72818e-19
109	7.70856e-21	-3.93174e-20	-1.64355e-19	1.61153e-19	-1.0556e-19	-6.37518e-20	-5.51221e-20	2.0109e-19	-7.40299e-20	3.49587e-19	2.19927e-19	5.06204e-19	5.04299e-19	2.80284e-19	2.6014e-19	5.60794e-19	2.19143e-19	1.6466e-20	3.1218e-19	2.84408e-19	3.93462e-20	-1.17739e-19	-2.24859e-19	-1.19744e-19	-4.09024e-19	-2.46778e-19	-1.68015e-19	-8.83819e-20	-3.39339e-19	-2.68968e-19	-3.59637e-19	-6.42302e-20	6.81197e-20	-8.50947e-20	-1.46822e-19	1.52196e-19	2.07155e-19	9.52531e-21	2.56669e-19	4.57426e-19	4.1396e-19	4.1013e-19	1.08867e-19	2.95438e-19	6.09534e-19	1.9705e-19	3.13359e-19	3.44129e-19	3.86448e-19
110	3.12948e-20	-4.67421e-20	-1.32926e-19	1.85074e-19	-9.6843e-20	-5.52388e-20	-6.81159e-20	2.218e-19	-1.00546e-19	3.02492e-19	2.28649e-19	5.33576e-19	5.01235e-19	3.69292e-19	1.92259e-19	5.86341e-19	3.09462e-19	5.23085e-20	2.33501e-19	3.06671e-19	-2.88179e-20	-1.33019e-19	-2.50821e-19	-1.27354e-19	-4.17625e-19	-2.57255e-19	-1.75828e-19	-1.07688e-19	-3.60884e-19	-2.78466e-19	-3.59276e-19	-1.15846e-19	6.38652e-20	-1.04707e-19	-1.63705e-19	1.42677e-19	1.52596e-19	-3.20523e-20	1.75257e-19	3.61643e-19	3.96413e-19	3.64075e-19	1.17554e-19	2.79832e-19	5.9471e-19	1.83934e-19	2.99842e-19	3.47405e-19	4.008e-19
111	6.64062e-20	-4.36966e-20	-8.11371e-20	2.15798e-19	-7.9888e-20	-3.11613e-20	-7.36799e-20	2.53901e-19	-1.00215e-19	2.67788e-19	2.05094e-19	5.44064e-19	3.5238e-19	4.01242e-19	2.79074e-19	6.5574e-19	3.51213e-19	1.43151e-19	2.24207e-19	3.5095e-19	-7.88563e-20	-1.31916e-19	-2.54274e-19	-1.27731e-19	-4.18614e-19	-2.62671e-19	-1.81738e-19	-1.06777e-19	-3.71655e-19	-2.82479e-19	-3.35204e-19	-1.44744e-19	5.73094e-20	-1.12753e-19	-1.62783e-19	1.37953e-19	1.02751e-19	-4.36884e-20	1.00111e-19	2.73078e-19	3.64017e-19	3.07736e-19	1.08044e-19	2.73227e-19	5.7449e-19	1.77859e-19	2.83978e-19	3.45292e-19	4.19746e-19
112	1.0301e-19	-3.21761e-20	-1.78328e-20	2.37745e-19	-6.04653e-20	1.25487e-21	-7.36339e-20	2.85813e-19	-1.08644e-19	2.15494e-19	1.96722e-19	5.1234e-19	3.78816e-19	3.5696e-19	3.79522e-19	6.93246e-19	3.61111e-19	1.47992e-19	1.79723e-19	3.81535e-19	-1.18503e-19	-1.33297e-19	-2.47968e-19	-1.22866e-19	-4.14288e-19	-2.64887e-19	-1.93818e-19	-8.74843e-20	-3.76931e-19	-2.84724e-19	-2.98075e-19	-1.49373e-19	4.31793e-20	-1.11395e-19	-1.46314e-19	1.37559e-19	6.29308e-20	-2.36723e-20	3.78278e-20	1.97054e-19	3.23462e-19	2.4374e-19	8.52244e-20	2.72548e-19	5.58633e-19	1.84302e-19	2.73732e-19	3.4169e-19	4.46348e-19
113	1.29083e-19	-1.77257e-20	4.64052e-20	2.37017e-19	-4.30013e-20	3.09097e-20	-6.21094e-20	3.09512e-19	-9.95309e-20	1.67604e-19	1.62679e-19	4.73486e-19	2.62197e-19	3.70873e-19	3.74888e-19	7.68293e-19	5.34925e-19	1.38869e-19	1.72626e-19	3.85699e-19	-1.68115e-19	-1.38444e-19	-2.36419e-19	-1.16177e-19	-4.04593e-19	-2.62898e-19	-2.14851e-19	-5.6729e-20	-3.83226e-19	-2.90313e-19	-2.60982e-19	-1.33951e-19	1.7873e-20	-1.01268e-19	-1.20238e-19	1.37665e-19	3.25603e-20	2.12544e-20	-8.67105e-21	1.35624e-19	2.81064e-19	1.77843e-19	5.41906e-20	2.74106e-19	5.51189e-19	2.01663e-19	2.72615e-19	3.38791e-19	4.77292e-19
114	1.35138e-19	-7.87319e-21	1.01968e-19	2.06426e-19	-3.07482e-20	5.1403e-20	-3.83377e-20	3.21036e-19	-9.70514e-20	7.25678e-20	9.47519e-20	4.20868e-19	1.41019e-19	4.23878e-19	1.58003e-19	6.19787e-19	4.29544e-19	6.78205e-20	6.7695e-20	3.21943e-19	-2.01548e-19	-1.52791e-19	-2.24409e-19	-1.06362e-19	-3.87521e-19	-2.5516e-19	-2.40848e-19	-2.48032e-20	-3.95531e-19	-3.02376e-19	-2.34805e-19	-1.0639e-19	-1.77327e-20	-8.02343e-20	-9.12738e-20	1.36337e-19	9.87796e-21	8.03824e-20	-3.64815e-20	8.90838e-20	2.41267e-19	1.19697e-19	1.96415e-20	2.74354e-19	5.47149e-19	2.20598e-19	2.76036e-19	3.35089e-19	5.03428e-19
115	1.18333e-19	-9.77462e-21	1.41984e-19	1.48338e-19	-2.66414e-20	5.50731e-20	-4.40049e-21	3.27222e-19	-7.63625e-20	2.7527e-20	1.06425e-20	3.22414e-19	-1.50671e-20	2.60877e-19	1.93992e-19	5.83368e-19	4.46939e-19	1.97804e-20	4.48241e-21	2.56077e-19	-2.38256e-19	-1.64282e-19	-2.075e-19	-9.01644e-20	-3.58899e-19	-2.39931e-19	-2.64248e-19	2.61864e-22	-4.13042e-19	-3.19628e-19	-2.23062e-19	-7.46751e-20	-5.65168e-20	-4.38981e-20	-6.31206e-20	1.3449e-19	-6.85892e-21	1.43164e-19	-4.35963e-20	5.72775e-20	2.05706e-19	7.93195e-20	-1.27173e-20	2.71366e-19	5.36357e-19	2.28119e-19	2.75162e-19	3.25699e-19	5.11916e-19
116	8.3762e-20	-2.74723e-20	1.63061e-19	7.4233e-20	-3.41069e-20	4.11322e-20	3.9976e-20	3.25699e-19	-5.05667e-20	4.40869e-21	-1.97079e-20	2.90078e-19	-1.04366e-19	1.35042e-19	4.57512e-20	4.02662e-19	3.93863e-19	4.65552e-21	-5.78172e-20	2.08257e-19	-2.76069e-19	-1.75713e-19	-1.96791e-19	-6.71168e-20	-3.16345e-19	-2.1638e-19	-2.77113e-19	1.53918e-20	-4.27646e-19	-3.35218e-19	-2.2026e-19	-4.37402e-20	-8.71329e-20	1.06217e-20	-3.49893e-20	1.36866e-19	-1.50962e-20	2.01885e-19	-2.83578e-20	4.15315e-20	1.75868e-19	6.38573e-20	-3.58821e-20	2.64717e-19	5.09721e-19	2.1419e-19	2.62311e-19	3.05349e-19	4.92547e-19
117	4.20256e-20	-5.98168e-20	1.65241e-19	1.14827e-21	-5.43433e-20	1.15734e-20	8.49272e-20	3.20295e-19	-2.27603e-20	-6.43139e-21	-3.51649e-20	2.33755e-19	-1.68975e-19	9.28737e-20	5.00074e-21	3.13121e-19	2.64037e-19	-8.94015e-20	-1.45554e-19	1.62218e-19	-3.04251e-19	-1.80248e-19	-1.88933e-19	-4.0879e-20	-2.60032e-19	-1.84128e-19	-2.74215e-19	2.51834e-20	-4.24572e-19	-3.37744e-19	-2.13924e-19	-1.35878e-20	-9.80589e-20	8.37863e-20	-8.18949e-22	1.49316e-19	-1.0405e-20	2.5399e-19	7.54587e-21	4.45744e-20	1.54502e-19	7.29211e-20	-4.39302e-20	2.5508e-19	4.64108e-19	1.75534e-19	2.35501e-19	2.70636e-19	4.40827e-19
118	4.38081e-21	-1.00102e-19	1.51455e-19	-5.41573e-20	-8.48564e-20	-2.59937e-20	1.26122e-19	3.21458e-19	3.49713e-21	1.55295e-20	-2.46253e-20	2.49406e-19	-1.24763e-19	1.82869e-19	4.89395e-20	2.93841e-19	2.10961e-19	-3.72048e-20	-2.20268e-19	1.52391e-19	-3.23281e-19	-1.8618e-19	-1.91868e-19	-1.54252e-20	-1.93285e-19	-1.43548e-19	-2.5251e-19	3.85396e-20	-3.88503e-19	-3.15234e-19	-1.90423e-19	1.97227e-20	-8.15947e-20	1.72241e-19	4.8614e-20	1.77136e-19	1.14676e-20	3.00632e-19	5.95104e-20	6.8901e-20	1.45625e-19	9.84236e-20	-3.67399e-20	2.43306e-19	4.02784e-19	1.15981e-19	1.98705e-19	2.21371e-19	3.59556e-19
119	-2.17919e-20	-1.38066e-19	1.26777e-19	-8.09057e-20	-1.19738e-19	-6.21967e-20	1.53371e-19	3.22752e-19	1.66549e-20	5.65947e-20	1.4645e-21	2.55263e-19	-1.43596e-19	7.11329e-20	1.8867e-19	2.89381e-19	2.06688e-19	-1.37932e-19	-2.73688e-19	1.27875e-19	-3.45817e-19	-1.94365e-19	-2.08468e-19	5.43975e-21	-1.20796e-19	-9.65646e-20	-2.12312e-19	6.48759e-20	-3.0965e-19	-2.60356e-19	-1.42797e-19	5.98043e-20	-3.62334e-20	2.69032e-19	1.19771e-19	2.21212e-19	4.93082e-20	3.43521e-19	1.18251e-19	1.13437e-19	1.52197e-19	1.27731e-19	-2.11437e-20	2.30246e-19	3.33628e-19	4.35974e-20	1.57951e-19	1.60393e-19	2.55724e-19
120	-3.50524e-20	-1.63575e-19	9.73438e-20	-7.6943e-20	-1.50236e-19	-9.15235e-20	1.60121e-19	3.21596e-19	2.79484e-20	1.02259e-19	2.59476e-20	2.7033e-19	-1.08726e-20	1.5608e-19	2.3962e-20	2.96467e-19	2.15156e-19	-1.43442e-19	-2.89615e-19	1.05476e-19	-3.56709e-19	-2.1074e-19	-2.35656e-19	1.83655e-20	-4.99332e-20	-4.8307e-20	-1.57967e-19	1.07727e-19	-1.90597e-19	-1.75013e-19	-7.54413e-20	1.0489e-19	3.26893e-20	3.65411e-19	2.12293e-19	2.78142e-19	9.68127e-20	3.8351e-19	1.72611e-19	1.71722e-19	1.74022e-19	1.48957e-19	-8.93733e-21	2.17191e-19	2.6458e-19	-3.21926e-20	1.17333e-19	9.201e-20	1.38477e-19
121	-3.92693e-20	-1.70507e-19	6.91186e-20	-4.83339e-20	-1.69847e-19	-1.08871e-19	1.48704e-19	3.05831e-19	9.80616e-21	1.3719e-19	1.00239e-19	3.0017e-19	1.97933e-20	2.44476e-19	2.21951e-19	4.21124e-19	1.13375e-19	-1.32582e-19	-2.83815e-19	9.28317e-20	-3.44317e-19	-2.35715e-19	-2.67913e-19	2.08064e-20	1.02675e-20	-7.71055e-21	-9.92828e-20	1.62749e-19	-4.63796e-20	-7.23177e-20	-3.05985e-21	1.47879e-19	1.17061e-19	4.53507e-19	3.17579e-19	3.41338e-19	1.44293e-19	4.20779e-19	2.11765e-19	2.32375e-19	2.06467e-19	1.5709e-19	-1.10608e-20	2.04546e-19	2.01173e-19	-1.03877e-19	7.7014e-20	2.06305e-20	1.60206e-20
122	-4.13167e-20	-1.59147e-19	4.64194e-20	-5.75882e-21	-1.76454e-19	-1.18717e-19	1.19046e-19	2.72596e-19	-2.0194e-21	1.74139e-19	1.51288e-19	3.65621e-19	1.01607e-19	2.51019e-19	2.23944e-19	2.72741e-19	1.38357e-19	-1.52896e-19	-3.05588e-19	5.82357e-20	-3.34498e-19	-2.80122e-19	-3.04691e-19	9.93251e-21	5.0806e-20	1.55825e-20	-4.96794e-20	2.19263e-19	9.93232e-20	2.71282e-20	5.52061e-20	1.77218e-19	2.07207e-19	5.28892e-19	4.2005e-19	4.04117e-19	1.8341e-19	4.55914e-19	2.28647e-19	2.82674e-19	2.40866e-19	1.53662e-19	-3.3169e-20	1.91e-19	1.43444e-19	-1.65916e-19	3.34494e-20	-5.01054e-20	-1.03073e-19
123	-4.8453e-20	-1.36349e-19	3.07706e-20	3.97267e-20	-1.73879e-19	-1.24546e-19	8.0702e-20	2.11381e-19	-2.58247e-20	2.31507e-19	2.24314e-19	3.45266e-19	1.98895e-19	2.46761e-19	2.45414e-19	3.91023e-19	1.58579e-19	-2.12831e-19	-2.34441e-19	1.0164e-19	-3.10896e-19	-3.14789e-19	-3.34957e-19	-1.80757e-20	6.70841e-20	1.66823e-20	-2.19173e-20	2.64395e-19	2.23833e-19	1.01803e-19	8.48708e-20	1.83748e-19	2.94519e-19	5.91093e-19	5.03672e-19	4.60024e-19	2.11675e-19	4.91117e-19	2.22634e-19	3.13774e-19	2.6742e-19	1.45439e-19	-7.37478e-20	1.7171e-19	8.65708e-20	-2.15097e-19	-1.63979e-20	-1.16978e-19	-2.09682e-19
124	-6.63482e-20	-1.1357e-19	2.06634e-20	7.98036e-20	-1.6749e-19	-1.36314e-19	3.9811e-20	1.22987e-19	-4.55129e-20	2.48559e-19	2.17632e-19	3.98166e-19	3.31421e-19	2.13096e-19	1.102e-19	2.57558e-19	1.38364e-19	-1.84481e-19	-2.36703e-19	8.21742e-20	-2.95837e-19	-3.5444e-19	-3.54182e-19	-6.32492e-20	6.26439e-20	-1.06972e-21	-2.11843e-20	2.89448e-19	3.13372e-19	1.38219e-19	8.18704e-20	1.64574e-19	3.70239e-19	6.42512e-19	5.56585e-19	5.03864e-19	2.32886e-19	5.28624e-19	1.99367e-19	3.23976e-19	2.79161e-19	1.3942e-19	-1.25546e-19	1.4077e-19	2.17167e-20	-2.47913e-19	-7.15586e-20	-1.75593e-19	-2.92669e-19
125	-9.78044e-20	-1.03448e-19	1.26934e-20	1.1006e-19	-1.62605e-19	-1.5566e-19	-4.34449e-22	2.13852e-20	-7.58972e-20	2.25767e-19	2.98024e-19	3.60458e-19	3.4881e-19	1.54084e-19	1.92477e-19	2.78825e-19	2.55834e-20	-2.8736e-19	-1.25575e-19	9.06179e-20	-2.98474e-19	-3.79093e-19	-3.45451e-19	-1.18951e-19	5.02495e-20	-2.5987e-20	-4.18516e-20	2.93251e-19	3.66712e-19	1.35459e-19	5.39716e-20	1.25396e-19	4.24498e-19	6.85988e-19	5.74848e-19	5.3247e-19	2.55374e-19	5.70446e-19	1.70101e-19	3.20909e-19	2.76582e-19	1.42325e-19	-1.76505e-19	9.68016e-20	-5.7986e-20	-2.60647e-19	-1.22859e-19	-2.18505e-19	-3.38963e-19
126	-1.42299e-19	-1.15857e-19	3.80848e-21	1.29263e-19	-1.60246e-19	-1.80029e-19	-3.03363e-20	-7.88253e-20	-8.35466e-20	2.42938e-19	3.00209e-19	4.49854e-19	3.88852e-19	-2.6255e-20	-3.14168e-20	4.08875e-20	1.31096e-19	-2.35511e-19	-4.45174e-20	1.28037e-19	-3.14738e-19	-3.83564e-19	-2.98108e-19	-1.70741e-19	4.71799e-20	-4.36603e-20	-6.81886e-20	2.82294e-19	3.92082e-19	1.04338e-19	1.77147e-20	7.8084e-20	4.48753e-19	7.22941e-19	5.63713e-19	5.45989e-19	2.88369e-19	6.16652e-19	1.48658e-19	3.18778e-19	2.67083e-19	1.59745e-19	-2.11307e-19	4.74696e-20	-1.53384e-19	-2.50387e-19	-1.55713e-19	-2.36412e-19	-3.41816e-19
127	-1.9578e-19	-1.54164e-19	-6.1446e-21	1.37878e-19	-1.59974e-19	-2.00143e-19	-5.67032e-20	-1.64403e-19	-1.0669e-19	2.37359e-19	3.70792e-19	4.09149e-19	4.64004e-19	-2.0018e-19	1.63212e-20	-1.30418e-19	2.36615e-20	-3.32124e-19	-7.57051e-21	1.1419e-19	-3.37421e-19	-3.52651e-19	-2.04852e-19	-2.0198e-19	6.5111e-20	-4.24909e-20	-8.19324e-20	2.66138e-19	3.98703e-19	6.21819e-20	-9.11066e-21	3.52838e-20	4.35251e-19	7.50106e-19	5.29958e-19	5.45485e-19	3.34464e-19	6.63897e-19	1.47658e-19	3.32078e-19	2.60259e-19	1.98286e-19	-2.13948e-19	7.93177e-21	-2.5327e-19	-2.18149e-19	-1.55051e-19	-2.2119e-19	-2.99956e-19
128	-2.50777e-19	-2.12865e-19	-1.2951e-20	1.3782e-19	-1.59181e-19	-2.0212e-19	-7.42103e-20	-2.33523e-19	-1.37349e-19	2.21608e-19	4.12471e-19	3.20291e-19	1.73935e-19	-3.54973e-19	1.32425e-20	-1.81271e-19	1.39141e-19	-1.04466e-19	3.05544e-20	1.20642e-19	-3.62676e-19	-3.03123e-19	-7.75715e-20	-2.0551e-19	1.08796e-19	-1.85677e-20	-6.78099e-20	2.54156e-19	3.92775e-19	2.66774e-20	-1.23329e-20	7.00042e-21	3.83965e-19	7.6055e-19	4.81603e-19	5.33443e-19	3.90271e-19	7.05064e-19	1.75554e-19	3.68492e-19	2.65177e-19	2.61265e-19	-1.72903e-19	-4.33594e-21	-3.38593e-19	-1.69958e-19	-1.13464e-19	-1.69208e-19	-2.21736e-19
129	-2.97296e-19	-2.77887e-19	-9.01829e-21	1.3346e-19	-1.55439e-19	-1.805e-19	-9.00589e-20	-2.65189e-19	-1.48686e-19	1.19849e-19	4.14559e-19	3.3196e-19	2.80351e-19	-5.03559e-19	-3.98991e-20	-3.3582e-19	4.34399e-20	-4.02215e-19	2.30281e-19	1.00403e-19	-3.61821e-19	-1.9779e-19	7.18577e-20	-1.74427e-19	1.70211e-19	2.51614e-20	-2.09325e-20	2.51271e-19	3.75183e-19	1.12178e-20	1.30313e-20	-1.45688e-21	3.02133e-19	7.48648e-19	4.25005e-19	5.12316e-19	4.44747e-19	7.30702e-19	2.30828e-19	4.26501e-19	2.80282e-19	3.47617e-19	-8.83718e-20	1.91358e-20	-3.8724e-19	-1.17242e-19	-3.7083e-20	-8.43192e-20	-1.21726e-19
130	-3.25075e-19	-3.30607e-19	1.27583e-20	1.31597e-19	-1.42401e-19	-1.40392e-19	-1.11863e-19	-2.75347e-19	-1.5788e-19	1.29422e-19	4.18209e-19	2.10761e-19	5.03432e-20	-2.73971e-19	-8.11994e-20	-3.3472e-19	-1.9741e-19	-4.3823e-19	1.71815e-19	1.092e-19	-3.43765e-19	-1.08792e-19	2.15509e-19	-1.19701e-19	2.3888e-19	8.05906e-20	5.2723e-20	2.61764e-19	3.48762e-19	2.26148e-20	6.54424e-20	1.0406e-20	2.04347e-19	7.12929e-19	3.65626e-19	4.84388e-19	4.85944e-19	7.33758e-19	3.01678e-19	4.95472e-19	2.98446e-19	4.50916e-19	2.47985e-20	7.24462e-20	-3.85887e-19	-6.90968e-20	5.83767e-20	2.16873e-20	-1.48689e-20
131	-3.27247e-19	-3.54768e-19	5.41288e-20	1.40055e-19	-1.15772e-19	-9.41673e-20	-1.4301e-19	-2.61434e-19	-1.54616e-19	3.20953e-20	3.77938e-19	2.10463e-19	1.40866e-19	-7.10307e-19	-3.95529e-19	-4.14112e-19	-1.75975e-19	-3.84624e-19	1.9038e-19	2.51194e-20	-3.27977e-19	-9.14068e-21	3.20337e-19	-5.02531e-20	3.05781e-19	1.39275e-19	1.40963e-19	2.87757e-19	3.21431e-19	6.26005e-20	1.36588e-19	4.0485e-20	1.07705e-19	6.61248e-19	3.08851e-19	4.5072e-19	5.04053e-19	7.11165e-19	3.7014e-19	5.62404e-19	3.10415e-19	5.60307e-19	1.40755e-19	1.38584e-19	-3.34111e-19	-3.02828e-20	1.54573e-19	1.32822e-19	8.75656e-20
132	-3.03904e-19	-3.43277e-19	1.08558e-19	1.63767e-19	-7.25715e-20	-5.47738e-20	-1.83126e-19	-2.31014e-19	-1.61243e-19	-5.30954e-20	3.33537e-19	1.21055e-19	-9.26272e-20	-5.4403e-19	-3.04343e-19	-4.58523e-19	-2.02094e-19	-3.01524e-19	2.2153e-19	4.17209e-20	-2.67746e-19	6.51832e-20	3.8319e-19	2.82707e-20	3.68384e-19	1.93416e-19	2.26905e-19	3.31198e-19	3.06129e-19	1.2556e-19	2.15349e-19	8.45541e-20	2.88875e-20	6.08175e-19	2.59473e-19	4.13275e-19	4.96979e-19	6.68355e-19	4.20262e-19	6.17662e-19	3.10683e-19	6.64448e-19	2.33305e-19	1.97304e-19	-2.45596e-19	1.32228e-21	2.37461e-19	2.33376e-19	1.79241e-19
133	-2.63287e-19	-3.01167e-19	1.63043e-19	2.00782e-19	-1.82999e-20	-3.60083e-20	-2.18237e-19	-1.99264e-19	-1.79632e-19	-1.87371e-19	2.80917e-19	7.89179e-21	-9.50757e-20	-5.06881e-19	-2.9763e-19	-2.72087e-19	-1.6638e-19	-3.4424e-19	1.77624e-19	2.28911e-20	-2.4025e-19	9.68483e-20	4.04224e-19	1.10367e-19	4.26979e-19	2.38778e-19	2.94961e-19	3.89678e-19	3.15473e-19	2.01169e-19	2.90659e-19	1.36917e-19	-2.1526e-20	5.68667e-19	2.19655e-19	3.75215e-19	4.6962e-19	6.15453e-19	4.44206e-19	6.56231e-19	3.00267e-19	7.53972e-19	2.85607e-19	2.35101e-19	-1.41779e-19	3.05388e-20	3.00957e-19	3.1186e-19	2.56523e-19
134	-2.1926e-19	-2.42656e-19	2.04231e-19	2.42852e-19	3.70952e-20	-4.09229e-20	-2.41922e-19	-1.67886e-19	-1.95695e-19	-2.80535e-19	1.33458e-19	-7.56058e-20	-2.22105e-19	-3.39303e-19	-2.61664e-19	-1.85328e-19	-2.13402e-19	-4.21485e-19	1.39134e-19	-1.91857e-21	-1.93528e-19	8.12869e-20	4.02568e-19	1.94971e-19	4.83311e-19	2.72894e-19	3.34834e-19	4.56391e-19	3.54196e-19	2.77132e-19	3.54369e-19	1.93011e-19	-3.88015e-20	5.52881e-19	1.88416e-19	3.41632e-19	4.32037e-19	5.63447e-19	4.44408e-19	6.77813e-19	2.85039e-19	8.24155e-19	2.97337e-19	2.47552e-19	-4.50404e-20	6.0025e-20	3.46131e-19	3.63264e-19	3.17421e-19
135	-1.86094e-19	-1.84082e-19	2.24901e-19	2.7761e-19	8.20298e-20	-6.52551e-20	-2.47032e-19	-1.35708e-19	-2.10663e-19	-3.68852e-19	7.84763e-20	-1.04692e-19	-2.34739e-19	-3.08819e-19	-2.25834e-19	-1.82583e-19	-1.84783e-19	-4.88953e-19	1.16708e-19	-1.06595e-20	-1.60734e-19	4.98638e-20	3.87587e-19	2.74706e-19	5.34105e-19	2.94763e-19	3.4406e-19	5.19644e-19	4.1614e-19	3.4258e-19	4.01585e-19	2.49722e-19	-2.49981e-20	5.61062e-19	1.64037e-19	3.17599e-19	3.96753e-19	5.19788e-19	4.30464e-19	6.84948e-19	2.73515e-19	8.75037e-19	2.81861e-19	2.38377e-19	2.89291e-20	9.07066e-20	3.77553e-19	3.90379e-19	3.61766e-19
136	-1.72903e-19	-1.36961e-19	2.26625e-19	2.93356e-19	1.08321e-19	-9.68088e-20	-2.28356e-19	-1.13252e-19	-2.09491e-19	-4.47673e-19	-8.82447e-21	-1.62315e-19	-2.70511e-19	-2.43325e-19	-1.1135e-19	-2.17233e-19	-1.89182e-19	-5.17806e-19	6.31503e-20	-6.0323e-20	-1.41062e-19	-7.31117e-21	3.84081e-19	3.41005e-19	5.72669e-19	3.03185e-19	3.3023e-19	5.66762e-19	4.87336e-19	3.89802e-19	4.32025e-19	3.0595e-19	1.30627e-20	5.84556e-19	1.46696e-19	3.08524e-19	3.77126e-19	4.88283e-19	4.12355e-19	6.8253e-19	2.74304e-19	9.11661e-19	2.60453e-19	2.15978e-19	7.51969e-20	1.2321e-19	4.01707e-19	4.0031e-19	3.91736e-19
137	-1.80637e-19	-1.05144e-19	2.17213e-19	2.8256e-19	1.13856e-19	-1.24539e-19	-2.01098e-19	-7.83966e-20	-2.1628e-19	-4.83274e-19	-1.97286e-20	-1.19188e-19	-3.18761e-19	-1.30145e-19	-2.73841e-20	-7.24603e-20	-1.30183e-19	-4.87332e-19	3.62134e-20	-6.40131e-20	-1.35008e-19	-5.37319e-20	3.89632e-19	3.82453e-19	5.91616e-19	2.9676e-19	3.09307e-19	5.89751e-19	5.5239e-19	4.14205e-19	4.49277e-19	3.60076e-19	6.61037e-20	6.10634e-19	1.41032e-19	3.18992e-19	3.84839e-19	4.7116e-19	3.98521e-19	6.77844e-19	2.93713e-19	9.42917e-19	2.52356e-19	1.92084e-19	1.00747e-19	1.61183e-19	4.24468e-19	4.01579e-19	4.13159e-19
138	-2.0226e-19	-8.63852e-20	2.05517e-19	2.44226e-19	1.01788e-19	-1.42141e-19	-1.75983e-19	-7.2857e-20	-2.42292e-19	-5.43189e-19	-1.12248e-19	-2.91072e-19	-4.91236e-19	-3.15746e-19	-2.04709e-19	-2.91305e-19	-2.77742e-19	-7.27616e-19	-3.48661e-20	-1.15678e-19	-1.57885e-19	-1.02859e-19	4.05833e-19	3.92584e-19	5.88751e-19	2.74675e-19	3.01609e-19	5.89096e-19	6.00513e-19	4.13419e-19	4.58981e-19	4.09644e-19	1.22581e-19	6.25908e-19	1.51971e-19	3.48591e-19	4.23456e-19	4.67809e-19	3.9075e-19	6.75706e-19	3.31422e-19	9.77264e-19	2.68676e-19	1.8012e-19	1.19168e-19	2.09291e-19	4.48789e-19	3.99546e-19	4.32284e-19
139	-2.25307e-19	-7.56978e-20	1.97413e-19	1.85171e-19	7.88958e-20	-1.48914e-19	-1.65263e-19	-7.40714e-20	-2.77948e-19	-5.5037e-19	-1.77291e-19	-3.01956e-19	-5.44769e-19	-2.49902e-19	-1.62096e-19	-2.62448e-19	-2.41453e-19	-6.863e-19	-4.30144e-20	-9.75788e-20	-1.76086e-19	-1.24829e-19	4.36078e-19	3.76817e-19	5.68985e-19	2.3977e-19	3.23999e-19	5.73333e-19	6.271e-19	3.86468e-19	4.65472e-19	4.48922e-19	1.70571e-19	6.21428e-19	1.81524e-19	3.90136e-19	4.85297e-19	4.75499e-19	3.86046e-19	6.76284e-19	3.7801e-19	1.01812e-18	3.08737e-19	1.92809e-19	1.43368e-19	2.68958e-19	4.72399e-19	3.9395e-19	4.52528e-19
140	-2.35384e-19	-6.71549e-20	1.9512e-19	1.18689e-19	5.24061e-20	-1.52905e-19	-1.80852e-19	-9.62532e-20	-3.12459e-19	-5.42381e-19	-1.81558e-19	-2.17141e-19	-4.6457e-19	-1.64495e-20	4.08904e-20	-3.23761e-19	-3.97543e-20	-6.13428e-19	2.54882e-20	-8.55935e-20	-1.91424e-19	-1.11083e-19	4.67184e-19	3.46244e-19	5.41533e-19	1.98508e-19	3.83804e-19	5.55117e-19	6.34076e-19	3.36067e-19	4.69794e-19	4.71836e-19	1.98972e-19	5.94289e-19	2.2357e-19	4.29275e-19	5.50555e-19	4.86717e-19	3.77501e-19	6.71394e-19	4.14118e-19	1.05871e-18	3.59565e-19	2.3592e-19	1.75338e-19	3.32285e-19	4.8654e-19	3.78778e-19	4.7174e-19
141	-2.1987e-19	-5.39209e-20	1.98736e-19	6.2027e-20	2.99718e-20	-1.62111e-19	-2.26906e-19	-1.48574e-19	-3.76931e-19	-5.68403e-19	-2.04006e-19	-1.92756e-19	-4.53752e-19	9.92627e-20	1.12186e-19	-1.32016e-19	1.66033e-20	-4.70775e-19	5.06686e-20	-8.91933e-20	-1.99072e-19	-8.13129e-20	4.88135e-19	3.14579e-19	5.18004e-19	1.60112e-19	4.75525e-19	5.44105e-19	6.26943e-19	2.69089e-19	4.68407e-19	4.73944e-19	2.00053e-19	5.47873e-19	2.65214e-19	4.4871e-19	5.94387e-19	4.91992e-19	3.5601e-19	6.46861e-19	4.15856e-19	1.08123e-18	3.9958e-19	3.02395e-19	2.03386e-19	3.81429e-19	4.77299e-19	3.44353e-19	4.81889e-19
142	-1.71555e-19	-2.84695e-20	2.07513e-19	3.15895e-20	1.88903e-20	-1.77663e-19	-2.87062e-19	-2.07585e-19	-4.32176e-19	-5.95106e-19	-2.13455e-19	-2.2013e-19	-4.35992e-19	1.12422e-19	1.69973e-19	-2.36828e-19	-4.63682e-20	-5.01709e-19	8.73966e-20	-1.33117e-19	-2.33874e-19	-4.19279e-20	4.9504e-19	2.95206e-19	5.07793e-19	1.33529e-19	5.82223e-19	5.41988e-19	6.13222e-19	1.9686e-19	4.54642e-19	4.54486e-19	1.71418e-19	4.89432e-19	2.89972e-19	4.34183e-19	5.96995e-19	4.80646e-19	3.1401e-19	5.87797e-19	3.64226e-19	1.06257e-18	4.05917e-19	3.71178e-19	2.07557e-19	3.94253e-19	4.31975e-19	2.8311e-19	4.74331e-19
143	-9.16073e-20	1.51598e-20	2.19739e-19	3.768e-20	2.46523e-20	-1.90643e-19	-3.39214e-19	-2.56204e-19	-4.67077e-19	-5.82227e-19	-2.02626e-19	-2.06258e-19	-4.14603e-19	1.08464e-19	2.00384e-19	-1.20411e-19	9.98161e-20	-3.74691e-19	8.48259e-20	-1.24677e-19	-2.06912e-19	7.1022e-21	4.89254e-19	3.01271e-19	5.15508e-19	1.23306e-19	6.80253e-19	5.41684e-19	6.01012e-19	1.32603e-19	4.21447e-19	4.1712e-19	1.18222e-19	4.29766e-19	2.85609e-19	3.8257e-19	5.52187e-19	4.48404e-19	2.48577e-19	4.86402e-19	2.54681e-19	9.8439e-19	3.62507e-19	4.14041e-19	1.69973e-19	3.53708e-19	3.46429e-19	1.94732e-19	4.43499e-19
144	9.50014e-21	7.77656e-20	2.31833e-19	8.04659e-20	4.75331e-20	-1.94184e-19	-3.62606e-19	-2.72636e-19	-4.64516e-19	-5.74394e-19	-2.85069e-19	-1.39437e-19	-5.31504e-19	1.17003e-19	1.71993e-19	-1.98941e-19	5.07039e-20	-3.89263e-19	6.1076e-20	-1.79391e-19	-2.07327e-19	5.06127e-20	4.72298e-19	3.35052e-19	5.36891e-19	1.27536e-19	7.47644e-19	5.31594e-19	5.97379e-19	8.71735e-20	3.66145e-19	3.69477e-19	5.14199e-20	3.79569e-19	2.48211e-19	3.03614e-19	4.6994e-19	3.97543e-19	1.63446e-19	3.46594e-19	1.00537e-19	8.42453e-19	2.67215e-19	4.05023e-19	8.53517e-20	2.55181e-19	2.27195e-19	8.65668e-20	3.89827e-19
145	1.14185e-19	1.52771e-19	2.38347e-19	1.50191e-19	8.27742e-20	-1.81688e-19	-3.44763e-19	-2.38861e-19	-4.09549e-19	-5.20949e-19	-2.41833e-19	-2.25917e-19	-4.26599e-19	-1.25325e-20	-9.77803e-22	6.23274e-20	1.5188e-19	-3.19529e-19	6.04887e-20	-2.10021e-19	-1.38943e-19	9.64711e-20	4.47505e-19	3.92431e-19	5.62406e-19	1.40222e-19	7.68833e-19	5.01112e-19	6.06723e-19	6.6006e-20	2.92496e-19	3.20502e-19	-1.58812e-20	3.47974e-19	-1.02704e-16	1.16591e-14	4.82962e-14	1.67827e-13	5.07647e-13	1.3531e-12	3.16512e-12	6.41575e-12	1.12328e-11	1.67701e-11	2.02815e-11	1.67826e-11	-6.37753e-13	-3.93511e-11	-1.04319e-10
146	2.02839e-19	2.27862e-19	2.33102e-19	2.29791e-19	1.20963e-19	-1.58847e-19	-2.93255e-19	-1.71995e-19	-3.18441e-19	-3.83779e-19	-1.70697e-19	-1.09287e-19	-4.02193e-19	2.01342e-19	3.33888e-19	1.68339e-19	1.03305e-19	-2.91117e-19	6.28635e-20	-1.93965e-19	-9.50337e-20	1.35066e-19	4.24158e-19	4.6028e-19	5.77834e-19	1.53123e-19	7.41036e-19	4.45389e-19	6.29349e-19	2.56587e-15	6.9763e-14	2.54354e-13	8.53473e-13	2.50396e-12	6.44578e-12	1.45808e-11	2.88616e-11	4.98943e-11	7.51098e-11	9.8186e-11	1.10857e-10	1.0664e-10	8.42115e-11	4.60903e-11	-8.28369e-12	-8.82149e-11	-2.12527e-10	-4.01181e-10	-6.61625e-10
147	2.59655e-19	2.89615e-19	2.10571e-19	3.0067e-19	1.52056e-19	-1.36965e-19	-2.27062e-19	-1.01374e-19	-2.28728e-19	-2.38668e-19	-8.58701e-20	1.32018e-20	-3.17513e-19	2.55481e-19	2.22385e-19	2.6663e-19	1.74927e-19	-1.28646e-19	6.01087e-20	-1.865e-19	6.54309e-15	4.23406e-14	1.53581e-13	4.91191e-13	1.38524e-12	3.4685e-12	7.75833e-12	1.53846e-11	2.7463e-11	4.47879e-11	6.85519e-11	1.00744e-10	1.45316e-10	2.06069e-10	2.83e-10	3.6906e-10	4.50831e-10	5.13956e-10	5.49191e-10	5.53969e-10	5.29676e-10	4.78205e-10	4.02803e-10	3.03477e-10	1.60191e-10	-7.94854e-11	-4.97625e-10	-1.16978e-09	-2.11095e-09
148	2.76685e-19	-7.17213e-14	-3.19954e-13	-1.11891e-12	-3.44277e-12	-9.32195e-12	-2.22049e-11	-4.65452e-11	-8.58737e-11	-1.39352e-10	-1.98683e-10	-2.48301e-10	-2.70639e-10	-2.54529e-10	-2.01573e-10	-1.26057e-10	-4.84702e-11	1.31588e-11	4.93218e-11	5.99308e-11	5.11579e-11	3.06568e-11	3.88361e-12	-2.5599e-11	-5.24777e-11	-6.43013e-11	-3.83342e-11	5.47224e-11	2.41083e-10	5.32785e-10	9.25025e-10	1.39967e-09	1.93453e-09	2.49904e-09	3.0421e-09	3.48584e-09	3.74276e-09	3.75333e-09	3.51795e-09	3.09523e-09	2.57062e-09	2.01963e-09	1.49522e-09	1.01006e-09	4.87608e-10	-2.70291e-10	-1.56259e-09	-3.65421e-09	-6.58784e-09
149	2.54714e-19	-2.89292e-13	-1.1388e-12	-3.26945e-12	-9.181e-12	-2.22435e-11	-4.53411e-11	-7.53174e-11	-9.42779e-11	-6.36064e-11	6.75168e-11	3.33344e-10	7.15009e-10	1.12693e-09	1.44738e-09	1.58102e-09	1.50707e-09	1.27908e-09	9.84021e-10	6.96847e-10	4.59401e-10	2.81749e-10	1.50382e-10	4.2173e-11	-5.3717e-11	-1.06008e-10	-2.18799e-11	3.35465e-10	1.09238e-09	2.3042e-09	3.93374e-09	5.86989e-09	7.97555e-09	1.00911e-08	1.20027e-08	1.34257e-08	1.40649e-08	1.37451e-08	1.2521e-08	1.06635e-08	8.53598e-09	6.44736e-09	4.59444e-09	3.0147e-09	1.46676e-09	-6.44474e-10	-4.19154e-09	-9.91915e-09	-1.78985e-08
150	2.01294e-19	-9.76917e-13	-2.03161e-12	2.99215e-10	1.21497e-09	4.21558e-09	1.28319e-08	3.42808e-08	8.0406e-08	1.65627e-07	2.99702e-07	4.76499e-07	6.65788e-07	8.1771e-07	8.82959e-07	8.38405e-07	7.00239e-07	5.14572e-07	3.32831e-07	1.89595e-07	9.52043e-08	4.22072e-08	1.65311e-08	5.62397e-09	1.42211e-09	-7.0368e-11	-3.24642e-10	7.12308e-10	3.15961e-09	7.18111e-09	1.26377e-08	1.91175e-08	2.60999e-08	3.29898e-08	3.90393e-08	4.33101e-08	4.48764e-08	4.32383e-08	3.86662e-08	3.21489e-08	2.49742e-08	1.82247e-08	1.2553e-08	8.06403e-09	4.06703e-09	-1.05972e-09	-9.62195e-09	-2.35171e-08	-4.28171e-08
151	1.2757e-19	-2.90745e-12	-3.96342e-12	1.25458e-09	5.08141e-09	1.75946e-08	5.34737e-08	1.42692e-07	3.34404e-07	6.88416e-07	1.24517e-06	1.97916e-06	2.76494e-06	3.39562e-06	3.66656e-06	3.48167e-06	2.90804e-06	2.13702e-06	1.38214e-06	7.87115e-07	3.95006e-07	1.74927e-07	6.84502e-08	2.34341e-08	6.32592e-09	3.29981e-10	-1.07154e-09	1.7869e-09	8.90212e-09	2.07296e-08	3.68165e-08	5.58526e-08	7.61612e-08	9.5858e-08	1.12686e-07	1.23948e-07	1.27101e-07	1.20901e-07	1.06355e-07	8.65394e-08	6.53758e-08	4.61345e-08	3.07128e-08	1.93634e-08	1.02733e-08	-5.94715e-10	-1.87935e-08	-4.87457e-08	-9.04308e-08
152	1.16899e-14	-7.54398e-12	-4.12337e-12	4.27995e-09	1.73035e-08	5.9837e-08	1.81678e-07	4.84435e-07	1.13464e-06	2.33478e-06	4.2216e-06	6.7084e-06	9.36999e-06	1.15055e-05	1.2422e-05	1.17943e-05	9.84994e-06	7.2373e-06	4.6798e-06	2.66419e-06	1.33628e-06	5.91291e-07	2.31233e-07	7.94506e-08	2.22088e-08	2.27573e-09	-3.16988e-09	3.71068e-09	2.19691e-08	5.27313e-08	9.47081e-08	1.44229e-07	1.96562e-07	2.46477e-07	2.87988e-07	3.14293e-07	3.19268e-07	3.00269e-07	2.60373e-07	2.07865e-07	1.5309e-07	1.04622e-07	6.73067e-08	4.16735e-08	2.3401e-08	3.33976e-09	-3.06936e-08	-8.81541e-08	-1.68789e-07
153	6.53412e-14	-1.71733e-11	8.96621e-12	1.28513e-08	5.18857e-08	1.7925e-07	5.43836e-07	1.44928e-06	3.39302e-06	6.97963e-06	1.2617e-05	2.00455e-05	2.79948e-05	3.43715e-05	3.71063e-05	3.52287e-05	2.94188e-05	2.16135e-05	1.39737e-05	7.9532e-06	3.98743e-06	1.76326e-06	6.89102e-07	2.37288e-07	6.79352e-08	9.3378e-09	-8.38046e-09	5.93237e-09	4.72632e-08	1.18016e-07	2.14973e-07	3.29073e-07	4.48574e-07	5.60721e-07	6.51535e-07	7.05936e-07	7.11021e-07	6.62029e-07	5.66949e-07	4.4519e-07	3.20522e-07	2.12546e-07	1.32121e-07	8.02322e-08	4.76098e-08	1.54702e-08	-4.04812e-08	-1.3877e-07	-2.78899e-07
154	2.28461e-13	-3.43365e-11	6.60737e-11	3.3982e-08	1.37061e-07	4.73159e-07	1.43473e-06	3.82183e-06	8.94467e-06	1.83953e-05	3.32469e-05	5.28148e-05	7.37521e-05	9.05454e-05	9.7745e-05	9.27953e-05	7.74883e-05	5.6926e-05	3.68004e-05	2.09415e-05	1.0496e-05	4.63895e-06	1.8118e-06	6.24585e-07	1.81729e-07	2.94206e-08	-1.99001e-08	5.52573e-09	8.79994e-08	2.31896e-07	4.30161e-07	6.63057e-07	9.0493e-07	1.12837e-06	1.30461e-06	1.40421e-06	1.4034e-06	1.29511e-06	1.09721e-06	8.49436e-07	5.99542e-07	3.86681e-07	2.32255e-07	1.37898e-07	8.58426e-08	4.13479e-08	-3.94462e-08	-1.89685e-07	-4.09097e-07
155	7.05907e-13	-5.96333e-11	2.30015e-10	7.91762e-08	3.19105e-07	1.10098e-06	3.337e-06	8.88618e-06	2.07923e-05	4.27531e-05	7.72604e-05	0.000122722	0.000171362	0.000210372	0.000227094	0.000215591	0.000180026	0.00013225	8.54898e-05	4.86428e-05	2.43746e-05	1.07683e-05	4.20313e-06	1.4495e-06	4.26239e-07	7.62606e-08	-4.25411e-08	-4.80564e-09	1.40138e-07	3.98912e-07	7.57905e-07	1.17916e-06	1.61323e-06	2.00817e-06	2.31167e-06	2.47311e-06	2.45422e-06	2.24693e-06	1.88595e-06	1.44259e-06	1.00095e-06	6.29546e-07	3.65478e-07	2.11174e-07	1.36364e-07	8.34445e-08	-1.89468e-08	-2.24653e-07	-5.34972e-07
156	1.92774e-12	-8.88078e-11	5.94601e-10	1.62617e-07	6.55027e-07	2.25897e-06	6.84451e-06	1.82219e-05	4.26286e-05	8.76414e-05	0.000158365	0.000251535	0.000351216	0.000431164	0.000465434	0.00044186	0.00036897	0.000271052	0.00017521	9.9686e-05	4.9944e-05	2.20572e-05	8.60448e-06	2.96696e-06	8.7826e-07	1.67445e-07	-8.18477e-08	-3.72473e-08	1.86848e-07	5.98304e-07	1.174e-06	1.84941e-06	2.54043e-06	3.16e-06	3.62402e-06	3.85577e-06	3.80157e-06	3.45578e-06	2.87727e-06	2.17865e-06	1.48994e-06	9.16375e-07	5.14529e-07	2.87647e-07	1.90023e-07	1.36391e-07	2.25642e-08	-2.30377e-07	-6.27479e-07
157	4.6533e-12	-1.10304e-10	1.25443e-09	2.94526e-07	1.18585e-06	4.08814e-06	1.23835e-05	3.29617e-05	7.71007e-05	0.000158498	0.000286383	0.000454852	0.000635097	0.000779665	0.000841646	0.000799034	0.000667239	0.000490175	0.000316855	0.000180269	9.03077e-05	3.9873e-05	1.55462e-05	5.35806e-06	1.59211e-06	3.16239e-07	-1.41393e-07	-1.0505e-07	1.99292e-07	7.77698e-07	1.59555e-06	2.55587e-06	3.53213e-06	4.39529e-06	5.02563e-06	5.32055e-06	5.21459e-06	4.70985e-06	3.89394e-06	2.92342e-06	1.97517e-06	1.19128e-06	6.47601e-07	3.48039e-07	2.31527e-07	1.85735e-07	7.47082e-08	-2.05328e-07	-6.65406e-07
158	9.92934e-12	-1.06369e-10	2.24135e-09	4.70568e-07	1.89401e-06	6.5275e-06	1.97683e-05	5.261e-05	0.000123047	0.000252933	0.000456994	0.000725815	0.00101343	0.00124414	0.00134308	0.00127512	0.00106484	0.000782295	0.000505698	0.000287708	0.000144122	6.36209e-05	2.47936e-05	8.53942e-06	2.54215e-06	5.18445e-07	-2.18534e-07	-2.13361e-07	1.48984e-07	8.6778e-07	1.89733e-06	3.10868e-06	4.3334e-06	5.40208e-06	6.16359e-06	6.49681e-06	6.33275e-06	5.68633e-06	4.67228e-06	3.48265e-06	2.32947e-06	1.38144e-06	7.28149e-07	3.73702e-07	2.45975e-07	2.13553e-07	1.18357e-07	-1.61444e-07	-6.43848e-07
159	1.87303e-11	-5.95942e-11	3.45762e-09	6.63444e-07	2.66957e-06	9.19794e-06	2.78503e-05	7.41091e-05	0.000173314	0.000356243	0.000643636	0.00102224	0.00142734	0.00175231	0.00189173	0.00179609	0.00149997	0.00110203	0.000712413	0.000405326	0.000203036	8.9615e-05	3.49092e-05	1.2014e-05	3.57844e-06	7.4219e-07	-3.0098e-07	-3.49069e-07	2.80827e-08	8.17659e-07	1.96646e-06	3.32265e-06	4.68775e-06	5.86455e-06	6.68372e-06	7.01882e-06	6.8076e-06	6.07994e-06	4.96828e-06	3.68082e-06	2.44168e-06	1.42732e-06	7.30798e-07	3.55882e-07	2.27245e-07	2.08566e-07	1.36459e-07	-1.16316e-07	-5.7344e-07
160	3.12352e-11	3.66805e-11	4.6608e-09	8.25684e-07	3.32151e-06	1.14412e-05	3.46364e-05	9.21555e-05	0.000215501	0.000442937	0.000800252	0.00127098	0.00177469	0.00217882	0.00235227	0.00223347	0.00186535	0.00137056	0.000886062	0.000504147	0.00025254	0.000111454	4.34009e-05	1.49241e-05	4.4439e-06	9.3161e-07	-3.67989e-07	-4.78697e-07	-1.36848e-07	6.2969e-07	1.76626e-06	3.11457e-06	4.46733e-06	5.62087e-06	6.40656e-06	6.70762e-06	6.47663e-06	5.75579e-06	4.68016e-06	3.44934e-06	2.27257e-06	1.31248e-06	6.54167e-07	3.00526e-07	1.8198e-07	1.73251e-07	1.24489e-07	-8.22231e-08	-4.72879e-07
161	4.60477e-11	1.69867e-10	5.5374e-09	9.07387e-07	3.64915e-06	1.25663e-05	3.80353e-05	0.000101186	0.000236599	0.000486279	0.000878543	0.00139533	0.00194836	0.00239213	0.00258269	0.0024524	0.00204834	0.00150512	0.000973127	0.000553723	0.000277384	0.000122412	4.76533e-05	1.6373e-05	4.87148e-06	1.02833e-06	-3.98106e-07	-5.60559e-07	-2.92312e-07	3.65255e-07	1.36258e-06	2.55349e-06	3.74606e-06	4.75351e-06	5.42644e-06	5.66926e-06	5.45236e-06	4.8235e-06	3.90442e-06	2.86463e-06	1.87676e-06	1.07301e-06	5.21861e-07	2.25072e-07	1.25774e-07	1.22027e-07	9.20231e-08	-6.10334e-08	-3.61382e-07
162	6.00088e-11	3.08317e-10	5.83822e-09	8.80822e-07	3.54111e-06	1.21904e-05	3.68893e-05	9.81226e-05	0.000229415	0.000471489	0.000851804	0.00135287	0.00188911	0.00231947	0.00250438	0.00237819	0.00198651	0.0014598	0.000943911	0.000537143	0.000269094	0.000118751	4.62164e-05	1.58672e-05	4.71614e-06	1.00034e-06	-3.80103e-07	-5.66174e-07	-3.85635e-07	1.12685e-07	8.89134e-07	1.82407e-06	2.75992e-06	3.54452e-06	4.05998e-06	4.23682e-06	4.06096e-06	3.57763e-06	2.88394e-06	2.10749e-06	1.37431e-06	7.79228e-07	3.70743e-07	1.49563e-07	7.45295e-08	7.22187e-08	5.49422e-08	-4.75986e-08	-2.54819e-07
163	6.91242e-11	4.1277e-10	5.49349e-09	7.55534e-07	3.03606e-06	1.04477e-05	3.1607e-05	8.40567e-05	0.000196505	0.000403825	0.000729537	0.00115868	0.00161797	0.00198664	0.00214513	0.00203718	0.0017018	0.00125069	0.000808776	0.000460286	0.000230609	0.000101768	3.9599e-05	1.35859e-05	4.03373e-06	8.58926e-07	-3.19657e-07	-4.96184e-07	-3.9364e-07	-6.01293e-08	4.76343e-07	1.129e-06	1.78305e-06	2.32834e-06	2.68196e-06	2.79896e-06	2.67553e-06	2.34821e-06	1.88564e-06	1.37305e-06	8.91907e-07	5.02275e-07	2.34392e-07	8.82481e-08	3.7453e-08	3.51971e-08	2.56064e-08	-3.64594e-08	-1.64452e-07
164	7.03732e-11	4.53928e-10	4.63491e-09	5.72869e-07	2.30063e-06	7.91289e-06	2.39303e-05	6.36256e-05	0.000148718	0.000305592	0.000552043	0.000876759	0.00122432	0.00150334	0.00162336	0.00154177	0.00128805	0.000946705	0.000612262	0.000348484	0.000174611	7.70587e-05	2.99796e-05	1.02793e-05	3.04895e-06	6.51706e-07	-2.36439e-07	-3.78753e-07	-3.31154e-07	-1.34102e-07	1.94948e-07	6.00203e-07	1.00747e-06	1.34586e-06	1.56336e-06	1.63405e-06	1.55899e-06	1.36371e-06	1.09119e-06	7.91987e-07	5.12776e-07	2.87181e-07	1.31791e-07	4.62776e-08	1.56415e-08	1.34684e-08	8.25589e-09	-2.56132e-08	-9.6241e-08
165	6.33123e-11	4.25782e-10	3.51893e-09	3.84126e-07	1.54133e-06	5.29781e-06	1.60142e-05	4.25648e-05	9.94693e-05	0.000204365	0.000369149	0.000586262	0.000818662	0.00100526	0.00108556	0.00103107	0.00086146	0.000633227	0.00040957	0.000233143	0.00011683	5.15621e-05	2.00579e-05	6.87381e-06	2.03715e-06	4.37302e-07	-1.53656e-07	-2.52466e-07	-2.35802e-07	-1.33065e-07	4.61446e-08	2.70026e-07	4.96026e-07	6.83598e-07	8.03624e-07	8.42737e-07	8.03239e-07	7.00632e-07	5.58789e-07	4.04363e-07	2.61075e-07	1.45572e-07	6.58642e-08	2.15916e-08	5.19568e-09	3.48204e-09	7.37037e-10	-1.58851e-08	-5.06416e-08
166	5.03276e-11	3.46389e-10	2.40963e-09	2.27883e-07	9.13324e-07	3.13646e-06	9.47496e-06	2.51728e-05	5.88085e-05	0.000120801	0.000218178	0.000346475	0.000483808	0.000594086	0.000641566	0.000609397	0.000509193	0.000374324	0.000242139	0.000137851	6.90863e-05	3.04929e-05	1.1861e-05	4.06298e-06	1.20338e-06	2.59638e-07	-8.76678e-08	-1.47219e-07	-1.4408e-07	-9.68401e-08	-1.01576e-08	9.98979e-08	2.11671e-07	3.04544e-07	3.63977e-07	3.83786e-07	3.65853e-07	3.18399e-07	2.5319e-07	1.82716e-07	1.17684e-07	6.53918e-08	2.92413e-08	8.97296e-09	1.20796e-09	1.11656e-10	-1.24968e-09	-8.5677e-09	-2.37989e-08
167	3.53416e-11	2.46437e-10	1.48947e-09	1.19675e-07	4.78863e-07	1.64253e-06	4.95776e-06	1.31638e-05	3.07404e-05	6.31272e-05	0.000113993	0.000181004	0.000252735	0.000310339	0.000335148	0.000318359	0.000266029	0.000195584	0.000126531	7.20435e-05	3.61102e-05	1.59394e-05	6.19978e-06	2.12301e-06	6.28559e-07	1.36441e-07	-4.38878e-08	-7.51969e-08	-7.61437e-08	-5.69997e-08	-1.97581e-08	2.83824e-08	7.76433e-08	1.18709e-07	1.45103e-07	1.54254e-07	1.47267e-07	1.27967e-07	1.01494e-07	7.30584e-08	4.69567e-08	2.60217e-08	1.15269e-08	3.32495e-09	7.63575e-11	-5.03282e-10	-1.12047e-09	-4.00348e-09	-9.9404e-09
168	2.19204e-11	1.53986e-10	8.30679e-10	5.56694e-08	2.22262e-07	7.6117e-07	2.29489e-06	6.08847e-06	1.42099e-05	2.91692e-05	5.26587e-05	8.36001e-05	0.000116719	0.000143314	0.000154771	0.000147022	0.000122863	9.03365e-05	5.84483e-05	3.32829e-05	1.66843e-05	7.36534e-06	2.86477e-06	9.80734e-07	2.90327e-07	6.34687e-08	-1.9269e-08	-3.36772e-08	-3.49779e-08	-2.81457e-08	-1.39328e-08	4.80241e-09	2.41432e-08	4.03505e-08	5.08519e-08	5.4685e-08	5.23723e-08	4.54756e-08	3.59889e-08	2.58462e-08	1.65809e-08	9.16895e-09	4.03007e-09	1.0957e-09	-1.04482e-10	-3.61266e-10	-6.07616e-10	-1.61271e-09	-3.65406e-09
169	1.20063e-11	8.46979e-11	4.17284e-10	2.29547e-08	9.13745e-08	3.12271e-07	9.4006e-07	2.49132e-06	5.80999e-06	1.19199e-05	2.15107e-05	3.41414e-05	4.7659e-05	5.85135e-05	6.31889e-05	6.00258e-05	5.01643e-05	3.68865e-05	2.38681e-05	1.3593e-05	6.81485e-06	3.00874e-06	1.17027e-06	4.00557e-07	1.18588e-07	2.61339e-08	-7.41657e-09	-1.32341e-08	-1.40122e-08	-1.18671e-08	-7.04877e-09	-5.63246e-10	6.19801e-09	1.19024e-08	1.56392e-08	1.70835e-08	1.64418e-08	1.42749e-08	1.127e-08	8.06788e-09	5.1584e-09	2.84209e-09	1.24142e-09	3.28061e-10	-4.69901e-11	-1.28831e-10	-2.04355e-10	-5.10783e-10	-1.13713e-09
170	5.80611e-12	4.10577e-11	1.88352e-10	8.39748e-09	3.32949e-08	1.1347e-07	3.40904e-07	9.02142e-07	2.10168e-06	4.30865e-06	7.7713e-06	1.233e-05	1.72077e-05	2.11237e-05	2.28097e-05	2.16674e-05	1.8108e-05	1.33158e-05	8.61695e-06	4.90792e-06	2.46087e-06	1.08658e-06	4.22641e-07	1.44643e-07	4.28356e-08	9.52325e-09	-2.50324e-09	-4.56947e-09	-4.9127e-09	-4.32487e-09	-2.87941e-09	-8.90455e-10	1.20311e-09	2.9795e-09	4.15301e-09	4.62826e-09	4.47985e-09	3.88919e-09	3.06578e-09	2.19297e-09	1.40164e-09	7.67114e-10	3.18841e-10	5.00346e-11	-7.50834e-11	-1.17074e-10	-1.48206e-10	-2.29637e-10	-3.86646e-10
171	2.4785e-12	1.75674e-11	7.62512e-11	2.72861e-09	1.0762e-08	3.65439e-08	1.09498e-07	2.89205e-07	6.72799e-07	1.3779e-06	2.48346e-06	3.93828e-06	5.49431e-06	6.7431e-06	7.2803e-06	6.91521e-06	5.77914e-06	4.24982e-06	2.75032e-06	1.56662e-06	7.85596e-07	3.46906e-07	1.34941e-07	4.61854e-08	1.36958e-08	3.08905e-09	-7.23613e-10	-1.38352e-09	-1.5369e-09	-1.44667e-09	-1.1296e-09	-6.66536e-10	-1.7143e-10	2.47585e-10	5.21734e-10	6.35756e-10	6.18609e-10	5.21453e-10	3.93697e-10	2.70082e-10	1.68343e-10	9.32916e-11	4.26695e-11	1.12429e-11	-6.90287e-12	-1.81531e-11	-2.86137e-11	-4.28509e-11	-6.22712e-11
172	9.33756e-13	6.62453e-12	2.75241e-11	7.88065e-10	3.08727e-09	1.04341e-08	3.11559e-08	8.20793e-08	1.90593e-07	3.89814e-07	7.019e-07	1.11231e-06	1.55104e-06	1.90295e-06	2.05412e-06	1.95088e-06	1.63029e-06	1.19887e-06	7.75891e-07	4.41988e-07	2.21653e-07	9.78759e-08	3.80572e-08	1.3003e-08	3.83275e-09	8.46296e-10	-2.19746e-10	-4.03982e-10	-4.62208e-10	-4.73049e-10	-4.36517e-10	-3.63741e-10	-2.72976e-10	-1.83692e-10	-1.10335e-10	-5.89106e-11	-2.78898e-11	-1.16624e-11	-4.28536e-12	-1.38942e-12	-3.99134e-13	-9.28897e-14	-5.69104e-20	5.97902e-20	-1.83048e-19	-2.42001e-19	-3.28525e-19	-4.75053e-20	1.22527e-19
173	3.10411e-13	2.20221e-12	8.45853e-12	1.31106e-10	4.99713e-10	1.65439e-09	4.8642e-09	1.26696e-08	2.91782e-08	5.93291e-08	1.06397e-07	1.68159e-07	2.34106e-07	2.86987e-07	3.09728e-07	2.94256e-07	2.46084e-07	1.81164e-07	1.17413e-07	6.69979e-08	3.36627e-08	1.48944e-08	5.80389e-09	1.99178e-09	6.01805e-10	1.60104e-10	1.43006e-11	-1.79339e-13	-3.51575e-14	-2.97478e-15	-7.44197e-19	-6.49668e-19	-8.82677e-19	-5.18316e-19	-8.54655e-19	-6.23e-19	-7.41488e-19	-1.95684e-19	-4.56496e-19	-3.0773e-19	-2.7727e-19	-1.90865e-19	-5.62923e-21	1.31994e-19	-1.75639e-19	-2.95751e-19	-3.73595e-19	-1.21381e-19	3.36592e-20
174	9.10376e-14	6.45867e-13	2.35915e-12	7.59861e-12	2.15678e-11	5.39932e-11	1.19156e-10	2.3176e-10	3.97169e-10	5.99436e-10	7.96324e-10	9.30375e-10	9.54843e-10	8.59313e-10	6.76323e-10	4.63556e-10	2.74754e-10	1.39081e-10	5.86722e-11	1.9475e-11	4.18376e-12	-1.75914e-13	-7.37109e-13	-4.75669e-13	-2.62896e-13	-7.96104e-14	-2.12479e-14	-1.92517e-15	-5.95519e-19	-5.10208e-19	-7.31033e-19	-6.35531e-19	-8.78229e-19	-4.99089e-19	-7.72675e-19	-5.77464e-19	-7.27368e-19	-2.11157e-19	-4.27321e-19	-1.86119e-19	-2.30368e-19	-9.16376e-20	4.51707e-20	1.9115e-19	-1.57615e-19	-3.25655e-19	-4.18539e-19	-1.91801e-19	-6.08468e-20
175	2.08466e-14	1.47897e-13	5.40222e-13	1.74001e-12	4.94197e-12	1.23767e-11	2.73296e-11	5.32045e-11	9.13042e-11	1.38101e-10	1.84072e-10	2.16165e-10	2.23614e-10	2.03723e-10	1.63425e-10	1.15409e-10	7.17323e-11	3.92337e-11	1.88794e-11	7.99142e-12	2.97504e-12	9.73924e-13	2.80323e-13	6.62564e-14	-4.18994e-19	-5.28739e-20	-6.13678e-19	-3.6844e-19	-7.06915e-19	-5.39097e-19	-7.13154e-19	-6.34166e-19	-8.81888e-19	-4.85521e-19	-6.90688e-19	-5.53921e-19	-7.45755e-19	-2.53403e-19	-4.18137e-19	-1.09239e-19	-2.17265e-19	-1.42944e-20	7.79559e-20	2.22523e-19	-1.30755e-19	-3.37494e-19	-4.65672e-19	-2.60483e-19	-1.56925e-19
176	-2.21801e-19	3.92318e-20	-2.80506e-19	-1.81742e-19	-5.95341e-19	5.855e-19	5.97198e-19	4.0487e-19	1.53433e-19	1.49893e-19	-1.06944e-19	-2.61667e-19	-6.94568e-20	-1.01608e-19	-1.13753e-19	-7.39805e-20	-7.78606e-20	1.72588e-19	-7.7347e-20	9.88636e-21	6.31808e-19	5.5584e-19	3.20414e-19	1.51211e-19	-3.90909e-19	-3.1705e-20	-6.65023e-19	-4.54306e-19	-8.18861e-19	-5.81063e-19	-6.98975e-19	-6.51966e-19	-8.90221e-19	-4.78199e-19	-6.18978e-19	-5.53482e-19	-7.88486e-19	-3.11634e-19	-4.3287e-19	-8.68513e-20	-2.39121e-19	2.5202e-20	7.72803e-20	2.17347e-19	-1.00245e-19	-3.43276e-19	-5.15154e-19	-3.29464e-19	-2.5297e-19
177	-2.78114e-19	-4.3906e-20	-3.17154e-19	-3.17337e-19	-6.80149e-19	6.47238e-19	6.41119e-19	5.10346e-19	2.76901e-19	2.25697e-19	-3.37329e-20	-1.84408e-19	7.57691e-21	-5.29374e-20	-1.23682e-19	1.5829e-19	1.36787e-19	3.35956e-19	2.78046e-21	7.36645e-20	7.91939e-19	6.60049e-19	3.27119e-19	1.79103e-19	-3.88109e-19	-3.05981e-20	-7.50609e-19	-5.48319e-19	-9.38609e-19	-6.38122e-19	-6.96739e-19	-6.94525e-19	-9.00945e-19	-4.77159e-19	-5.6397e-19	-5.67182e-19	-8.43994e-19	-3.70736e-19	-4.65715e-19	-1.12589e-19	-2.81374e-19	2.72369e-20	3.81276e-20	1.77388e-19	-7.0449e-20	-3.53194e-19	-5.62855e-19	-3.96466e-19	-3.47535e-19
178	-3.05715e-19	-1.33588e-19	-3.17681e-19	-4.25273e-19	-7.66013e-19	7.24656e-19	7.17475e-19	6.27536e-19	4.29826e-19	3.13542e-19	-4.47172e-20	-1.51452e-19	2.65321e-20	-5.4384e-20	2.42609e-21	3.64444e-20	-4.16779e-20	4.11784e-19	-6.01845e-20	1.1821e-19	8.78492e-19	7.28996e-19	3.10748e-19	1.75876e-19	-4.1969e-19	-4.06531e-20	-8.60056e-19	-6.50108e-19	-1.06758e-18	-7.07588e-19	-7.10805e-19	-7.60548e-19	-9.11121e-19	-4.80024e-19	-5.26356e-19	-5.77006e-19	-9.02121e-19	-4.16346e-19	-5.01973e-19	-1.67009e-19	-3.17476e-19	8.05321e-21	-3.04622e-20	1.14781e-19	-4.46463e-20	-3.72093e-19	-6.03317e-19	-4.55558e-19	-4.37158e-19
179	-3.02244e-19	-2.32122e-19	-2.8207e-19	-5.02526e-19	-8.45363e-19	8.0441e-19	8.18347e-19	7.5829e-19	6.26829e-19	4.91544e-19	9.95434e-20	-1.80243e-20	1.16044e-19	6.8058e-21	-2.40664e-19	2.02196e-19	4.43579e-20	5.69937e-19	-8.43027e-21	2.06881e-19	9.42545e-19	7.96469e-19	2.91484e-19	1.48207e-19	-4.70742e-19	-4.15606e-20	-9.67054e-19	-7.48036e-19	-1.19624e-18	-7.74025e-19	-7.3358e-19	-8.36464e-19	-9.15302e-19	-4.81921e-19	-5.03038e-19	-5.65853e-19	-9.54474e-19	-4.39142e-19	-5.25447e-19	-2.24471e-19	-3.20727e-19	-7.06438e-21	-1.07681e-19	4.62909e-20	-2.29815e-20	-3.99885e-19	-6.34039e-19	-5.00316e-19	-5.14646e-19
180	-2.70024e-19	-3.38391e-19	-2.22674e-19	-5.56519e-19	-9.08614e-19	8.65558e-19	9.13925e-19	8.63982e-19	7.94264e-19	6.11607e-19	1.36521e-19	8.10783e-20	2.3584e-19	7.2369e-21	-6.65167e-20	8.25517e-20	-8.36883e-20	6.05171e-19	1.2221e-20	2.38084e-19	9.54213e-19	8.47453e-19	2.76222e-19	1.13979e-19	-5.14038e-19	-9.20567e-21	-1.03536e-18	-8.17978e-19	-1.30433e-18	-8.12305e-19	-7.46902e-19	-8.98506e-19	-9.06433e-19	-4.77922e-19	-4.88887e-19	-5.26322e-19	-9.96448e-19	-4.38917e-19	-5.23761e-19	-2.61183e-19	-2.75544e-19	2.4636e-21	-1.70293e-19	-1.3595e-20	-4.53354e-21	-4.34897e-19	-6.56582e-19	-5.26131e-19	-5.68498e-19
181	-2.17478e-19	-4.47653e-19	-1.62014e-19	-6.00775e-19	-9.45098e-19	8.92378e-19	9.79726e-19	9.20709e-19	9.16033e-19	7.44556e-19	2.56697e-19	1.82238e-19	3.69914e-19	7.80071e-20	-2.75004e-20	2.38897e-19	-3.19173e-20	6.84544e-19	3.09558e-20	2.89627e-19	9.6011e-19	8.99062e-19	2.89455e-19	9.176e-20	-5.2022e-19	7.28277e-20	-1.03295e-18	-8.30626e-19	-1.36872e-18	-7.96228e-19	-7.27494e-19	-9.20279e-19	-8.75793e-19	-4.65186e-19	-4.781e-19	-4.64509e-19	-1.02263e-18	-4.21316e-19	-4.89981e-19	-2.61524e-19	-1.83539e-19	4.36624e-20	-2.02128e-19	-5.75612e-20	1.38546e-20	-4.73992e-19	-6.72226e-19	-5.30337e-19	-5.84688e-19
182	-1.59628e-19	-5.52706e-19	-1.24976e-19	-6.48589e-19	-9.49547e-19	8.73002e-19	9.91699e-19	9.15684e-19	9.4033e-19	7.99472e-19	3.39027e-19	2.22836e-19	4.73048e-19	1.12061e-19	4.89475e-20	2.52107e-19	-2.05796e-19	7.37825e-19	3.25596e-20	3.13027e-19	9.11973e-19	9.39433e-19	3.20245e-19	8.66284e-20	-4.7768e-19	2.03443e-19	-9.44539e-19	-7.6621e-19	-1.37394e-18	-7.126e-19	-6.5828e-19	-8.84203e-19	-8.15833e-19	-4.46943e-19	-4.65478e-19	-3.97744e-19	-1.02698e-18	-3.94968e-19	-4.23958e-19	-2.20944e-19	-6.24366e-20	1.06399e-19	-1.9986e-19	-8.56226e-20	3.5022e-20	-5.10068e-19	-6.75176e-19	-5.09093e-19	-5.51855e-19
183	-1.16128e-19	-6.46708e-19	-1.28493e-19	-7.05568e-19	-9.23663e-19	8.06528e-19	9.46544e-19	8.45264e-19	8.6334e-19	8.3226e-19	3.69218e-19	2.53217e-19	5.3802e-19	1.00718e-19	4.911e-20	2.77259e-19	-1.5689e-19	7.64398e-19	6.40008e-20	3.50379e-19	8.32225e-19	9.47005e-19	3.61588e-19	8.96605e-20	-3.96632e-19	3.60287e-19	-7.79413e-19	-6.27324e-19	-1.32162e-18	-5.69162e-19	-5.36588e-19	-7.88553e-19	-7.23239e-19	-4.29954e-19	-4.4507e-19	-3.44462e-19	-1.00087e-18	-3.65554e-19	-3.29412e-19	-1.43288e-19	6.4334e-20	1.71549e-19	-1.71801e-19	-1.01126e-19	6.20467e-20	-5.30277e-19	-6.51743e-19	-4.56731e-19	-4.66206e-19
184	-1.05708e-19	-7.2569e-19	-1.73781e-19	-7.65917e-19	-8.76259e-19	6.97759e-19	8.45632e-19	7.1548e-19	6.91607e-19	7.57877e-19	2.78921e-19	2.27987e-19	4.6939e-19	-6.62829e-20	3.18523e-20	1.45393e-19	-3.32548e-19	7.52485e-19	1.58413e-20	3.17386e-19	6.95875e-19	9.04232e-19	3.80201e-19	8.2909e-20	-3.03716e-19	5.06319e-19	-5.67e-19	-4.40075e-19	-1.22824e-18	-3.90989e-19	-3.72902e-19	-6.46781e-19	-5.99998e-19	-4.19398e-19	-4.09245e-19	-3.14287e-19	-9.355e-19	-3.33055e-19	-2.12097e-19	-3.73607e-20	1.78826e-19	2.21793e-19	-1.31922e-19	-1.06912e-19	9.484e-20	-5.18274e-19	-5.8509e-19	-3.69852e-19	-3.36122e-19
185	-1.38375e-19	-7.88604e-19	-2.45311e-19	-8.13599e-19	-8.17276e-19	5.61218e-19	7.04811e-19	5.53024e-19	4.6441e-19	6.86856e-19	1.83272e-19	1.63352e-19	3.97823e-19	-5.76235e-21	1.23434e-20	1.62228e-19	-3.97242e-19	8.04422e-19	-2.9323e-20	2.98111e-19	5.29028e-19	8.01338e-19	3.62269e-19	5.55296e-20	-2.23698e-19	6.05585e-19	-3.45708e-19	-2.42302e-19	-1.11616e-18	-2.08093e-19	-1.8554e-19	-4.80004e-19	-4.54089e-19	-4.13277e-19	-3.49133e-19	-3.02697e-19	-8.24418e-19	-2.90668e-19	-7.75467e-20	8.93462e-20	2.74407e-19	2.50434e-19	-9.17436e-20	-1.02369e-19	1.28886e-19	-4.63529e-19	-4.66985e-19	-2.51045e-19	-1.80963e-19
186	-2.09172e-19	-8.34677e-19	-3.17766e-19	-8.29413e-19	-7.53992e-19	4.13476e-19	5.43078e-19	3.75009e-19	1.96359e-19	5.5689e-19	9.48722e-20	1.10531e-19	4.86175e-19	4.07619e-20	1.01794e-19	1.03687e-19	-4.51325e-19	6.39002e-19	-3.20586e-20	2.89595e-19	3.49046e-19	6.51282e-19	3.07114e-19	1.13232e-20	-1.66604e-19	6.39011e-19	-1.47602e-19	-6.53735e-20	-9.9994e-19	-4.34917e-20	6.40358e-21	-3.10874e-19	-3.00474e-19	-4.04498e-19	-2.60242e-19	-2.99213e-19	-6.71713e-19	-2.31643e-19	6.6625e-20	2.27521e-19	3.52694e-19	2.6019e-19	-5.66436e-20	-8.56594e-20	1.5552e-19	-3.67472e-19	-3.04251e-19	-1.11639e-19	-2.58041e-20
187	-2.97573e-19	-8.60333e-19	-3.67627e-19	-7.99836e-19	-6.8722e-19	2.72332e-19	3.71338e-19	1.99427e-19	-4.83856e-20	4.11837e-19	-7.59176e-20	6.516e-20	3.34753e-19	-1.52867e-19	1.45105e-20	9.85358e-20	-3.77037e-19	6.44719e-19	-4.23541e-20	2.24573e-19	1.64521e-19	4.68781e-19	2.31852e-19	-3.14427e-20	-1.27316e-19	6.11315e-19	9.65837e-21	7.65891e-20	-8.81971e-19	9.15933e-20	1.84182e-19	-1.58651e-19	-1.57846e-19	-3.85913e-19	-1.46833e-19	-2.95511e-19	-4.94313e-19	-1.5553e-19	2.09601e-19	3.64195e-19	4.16546e-19	2.57876e-19	-2.65147e-20	-5.61136e-20	1.6491e-19	-2.46165e-19	-1.19646e-19	3.20676e-20	1.0559e-19
188	-3.74121e-19	-8.59099e-19	-3.83254e-19	-7.2352e-19	-6.14635e-19	1.53226e-19	2.02132e-19	3.41213e-20	-2.94228e-19	2.3801e-19	-1.92469e-19	-4.95837e-20	2.03963e-19	-1.10419e-19	1.79596e-20	-1.03332e-19	-3.9529e-19	5.52022e-19	-8.33253e-20	2.06682e-19	1.19827e-20	3.14666e-19	1.56215e-19	-5.37264e-20	-9.32542e-20	5.46635e-19	1.24938e-19	1.86088e-19	-7.55214e-19	1.94975e-19	3.30075e-19	-3.72745e-20	-4.32623e-20	-3.56224e-19	-2.28534e-20	-2.90391e-19	-3.19193e-19	-7.06329e-20	3.36226e-19	4.79635e-19	4.62255e-19	2.47112e-19	-5.71958e-22	-1.8349e-20	1.49834e-19	-1.23762e-19	5.7583e-20	1.63368e-19	1.98055e-19
189	-4.11304e-19	-8.25007e-19	-3.68244e-19	-6.11389e-19	-5.32581e-19	6.19759e-20	5.07597e-20	-1.03044e-19	-4.62797e-19	1.17671e-19	-2.65614e-19	-7.02747e-20	1.08449e-19	-2.5337e-19	6.01234e-20	-1.69147e-19	-4.04803e-19	4.70746e-19	-4.98321e-20	1.59475e-19	-7.55602e-20	1.9599e-19	9.761e-20	-4.36533e-20	-5.54735e-20	4.7405e-19	2.06327e-19	2.7252e-19	-6.13807e-19	2.68003e-19	4.27742e-19	4.41133e-20	3.21577e-20	-3.22364e-19	9.05598e-20	-2.88197e-19	-1.74908e-19	7.31783e-21	4.28864e-19	5.51017e-19	4.79634e-19	2.26266e-19	1.81637e-20	1.70042e-20	1.08274e-19	-2.34816e-20	2.00432e-19	2.70641e-19	2.47429e-19
190	-3.93379e-19	-7.56819e-19	-3.36774e-19	-4.81035e-19	-4.39254e-19	-5.20164e-22	-7.28297e-20	-2.1654e-19	-5.85528e-19	-6.39169e-21	-3.19556e-19	-1.09114e-19	9.02382e-20	-1.49023e-19	-8.12434e-21	-1.21484e-19	-3.70092e-19	3.92703e-19	-6.22678e-20	1.64392e-19	-1.16462e-19	1.31313e-19	5.54165e-20	-5.82096e-21	-1.38848e-20	4.13381e-19	2.63302e-19	3.42041e-19	-4.60894e-19	3.10775e-19	4.67104e-19	8.18773e-20	6.6811e-20	-2.95011e-19	1.72749e-19	-2.93534e-19	-8.08054e-20	6.2307e-20	4.71938e-19	5.6046e-19	4.57533e-19	1.92659e-19	2.46188e-20	3.89318e-20	4.39724e-20	4.03139e-20	2.94195e-19	3.46009e-19	2.5861e-19
191	-3.20374e-19	-6.59523e-19	-3.04298e-19	-3.48313e-19	-3.34686e-19	-3.74007e-20	-1.60533e-19	-2.97539e-19	-6.37455e-19	-8.77539e-20	-2.7981e-19	-1.60039e-19	-3.49976e-20	-3.08521e-19	6.47077e-20	-2.30703e-19	-4.43755e-19	3.3054e-19	-2.97112e-20	1.51487e-19	-1.11239e-19	9.74642e-20	2.39506e-20	4.78169e-20	2.34879e-20	3.68566e-19	2.98646e-19	3.92525e-19	-3.11201e-19	3.22695e-19	4.46519e-19	7.82732e-20	6.58004e-20	-2.81857e-19	2.0894e-19	-3.0573e-19	-4.04461e-20	8.54303e-20	4.57036e-19	5.05589e-19	3.9135e-19	1.47337e-19	1.33066e-20	3.9196e-20	-3.45727e-20	6.49234e-20	3.36742e-19	3.87508e-19	2.41955e-19
192	-2.05634e-19	-5.42398e-19	-2.79215e-19	-2.22239e-19	-2.21222e-19	-4.85662e-20	-2.01476e-19	-3.38265e-19	-6.46266e-19	-1.16166e-19	-3.36019e-19	-2.44839e-19	3.19776e-20	-2.36905e-19	2.77321e-21	-2.77457e-19	-4.29376e-19	2.57937e-19	-1.16559e-19	1.16228e-19	-1.09248e-19	9.18663e-20	-2.28257e-22	9.69673e-20	5.04416e-20	3.30252e-19	3.0767e-19	4.15822e-19	-1.85933e-19	3.03231e-19	3.74786e-19	4.15382e-20	3.89797e-20	-2.83342e-19	1.9559e-19	-3.19649e-19	-4.4027e-20	7.77426e-20	3.88538e-19	4.00945e-19	2.88078e-19	9.68382e-20	-1.56681e-20	1.82995e-20	-1.15974e-19	5.84152e-20	3.37826e-19	3.95406e-19	2.06522e-19
193	-6.95847e-20	-4.15538e-19	-2.59987e-19	-1.04888e-19	-1.0442e-19	-2.88692e-20	-1.92495e-19	-3.32445e-19	-6.00095e-19	-1.28176e-19	-2.68255e-19	-1.05021e-19	-4.01977e-20	-3.00525e-19	1.71167e-20	-2.54504e-19	-3.66779e-19	1.75934e-19	-1.71719e-19	1.46639e-19	-1.07877e-19	1.17487e-19	-2.29198e-20	1.31574e-19	6.26863e-20	2.85174e-19	2.81761e-19	4.02886e-19	-1.04275e-19	2.55866e-19	2.68075e-19	-1.48601e-20	-2.70562e-21	-2.91735e-19	1.40145e-19	-3.28653e-19	-7.30755e-20	4.89208e-20	2.82779e-19	2.74658e-19	1.63871e-19	5.01201e-20	-5.50139e-20	-1.71932e-20	-1.87636e-19	3.50342e-20	3.12691e-19	3.73117e-19	1.57784e-19
194	6.65102e-20	-2.87636e-19	-2.38006e-19	4.84533e-21	7.73609e-21	2.27761e-20	-1.49156e-19	-2.82714e-19	-4.79378e-19	-4.50814e-20	-3.00196e-19	-1.05024e-19	1.61969e-19	-2.00149e-19	-1.40703e-19	-1.67232e-19	-3.16138e-19	1.71463e-19	-2.0561e-19	1.37167e-19	-7.90608e-20	1.16784e-19	-4.54991e-20	1.39971e-19	6.01807e-20	2.25828e-19	2.15642e-19	3.50568e-19	-7.54362e-20	1.88396e-19	1.47087e-19	-7.42246e-20	-4.75401e-20	-2.98983e-19	5.67784e-20	-3.2759e-19	-1.08619e-19	1.10793e-20	1.64075e-19	1.56536e-19	4.01769e-20	1.53831e-20	-9.37143e-20	-5.75891e-20	-2.40457e-19	1.01092e-20	2.7668e-19	3.28127e-19	9.81108e-20
195	1.85121e-19	-1.65576e-19	-2.03342e-19	1.07433e-19	1.05583e-19	1.05886e-19	-7.49475e-20	-1.96922e-19	-3.45543e-19	-1.43489e-21	-2.38134e-19	-1.20846e-19	1.46589e-20	-2.32362e-19	-8.01981e-20	-1.86248e-19	-2.48605e-19	4.57722e-20	-1.88452e-19	1.12618e-19	-8.94028e-20	1.03239e-19	-7.73071e-20	1.24618e-19	4.46578e-20	1.54424e-19	1.15523e-19	2.62815e-19	-9.49812e-20	1.13394e-19	3.24549e-20	-1.20862e-19	-8.41984e-20	-2.97992e-19	-3.65153e-20	-3.14847e-19	-1.36205e-19	-2.57149e-20	5.91729e-20	6.84824e-20	-6.073e-20	-2.1819e-21	-1.2138e-19	-9.5647e-20	-2.69791e-19	-2.96454e-21	2.42463e-19	2.71043e-19	2.78871e-20
196	2.75528e-19	-5.47227e-20	-1.49734e-19	2.01231e-19	1.80298e-19	2.11443e-19	6.31943e-21	-8.05521e-20	-1.62453e-19	1.13366e-19	-1.02349e-19	4.88241e-20	1.23627e-19	-5.00736e-20	5.57073e-20	-1.94037e-19	-2.06363e-19	2.12131e-19	-1.89656e-19	1.40942e-19	-8.09146e-20	9.50024e-20	-1.04595e-19	9.3895e-20	2.04569e-20	8.04043e-20	-1.46614e-21	1.53259e-19	-1.47618e-19	4.50923e-20	-5.83552e-20	-1.43608e-19	-1.02737e-19	-2.86064e-19	-1.21667e-19	-2.87715e-19	-1.45393e-19	-5.27588e-20	-9.6237e-21	2.0119e-20	-1.21268e-19	-1.6008e-21	-1.32111e-19	-1.27166e-19	-2.76601e-19	4.45621e-21	2.17698e-19	2.14084e-19	-5.10895e-20
197	3.35863e-19	4.16495e-20	-7.66126e-20	2.85137e-19	2.29053e-19	3.19875e-19	7.38376e-20	4.5839e-20	-1.72923e-20	1.85621e-19	-6.36762e-20	8.80099e-20	1.5002e-19	-5.69326e-20	6.52665e-20	-8.89233e-20	-1.71442e-19	1.48359e-19	-1.39563e-19	1.3023e-19	-7.86745e-20	7.22766e-20	-1.33712e-19	5.98603e-20	-8.57138e-21	1.49158e-20	-1.11478e-19	4.0942e-20	-2.11199e-19	-3.14326e-21	-1.15435e-19	-1.38308e-19	-9.77791e-20	-2.628e-19	-1.83792e-19	-2.44238e-19	-1.31415e-19	-6.43341e-20	-2.95829e-20	8.53375e-21	-1.32306e-19	1.64066e-20	-1.26122e-19	-1.51362e-19	-2.65529e-19	3.47121e-20	2.049e-19	1.65803e-19	-1.33205e-19
198	3.73049e-19	1.23289e-19	1.17459e-20	3.60896e-19	2.56351e-19	4.10502e-19	1.26138e-19	1.49971e-19	1.06231e-19	2.64541e-19	-8.07481e-21	2.3273e-19	2.76781e-19	1.61875e-19	1.80082e-19	-1.27495e-21	-5.29658e-20	2.37635e-19	-1.45086e-19	1.27272e-19	-7.67011e-20	4.39923e-20	-1.58313e-19	3.41759e-20	-3.85619e-20	-3.50467e-20	-1.92854e-19	-5.33316e-20	-2.66482e-19	-2.25624e-20	-1.3782e-19	-1.09388e-19	-6.98615e-20	-2.28712e-19	-2.13346e-19	-1.82855e-19	-9.53151e-20	-5.5787e-20	-1.10785e-21	2.33235e-20	-9.51678e-20	4.89739e-20	-1.09038e-19	-1.68391e-19	-2.42972e-19	8.38443e-20	2.02645e-19	1.29865e-19	-2.08487e-19
199	3.99826e-19	1.92849e-19	1.08491e-19	4.33604e-19	2.74224e-19	4.7288e-19	1.57222e-19	2.31439e-19	1.94496e-19	3.29096e-19	8.25533e-20	2.99053e-19	3.05541e-19	2.24395e-19	2.29678e-19	7.58886e-20	9.68525e-20	2.6201e-19	-1.00576e-19	1.40035e-19	-6.98963e-20	2.03949e-20	-1.79008e-19	2.61126e-20	-6.65839e-20	-6.76518e-20	-2.33858e-19	-1.13104e-19	-3.00493e-19	-1.2499e-20	-1.32153e-19	-6.55318e-20	-2.47912e-20	-1.85011e-19	-2.07569e-19	-1.06445e-19	-4.35918e-20	-2.56209e-20	6.52907e-20	5.15334e-20	-2.11741e-20	9.16781e-20	-8.78279e-20	-1.7892e-19	-2.14413e-19	1.44021e-19	2.06882e-19	1.04646e-19	-2.65478e-19
200	4.29353e-19	2.53758e-19	2.06229e-19	5.08709e-19	2.99225e-19	5.05283e-19	1.81417e-19	2.8015e-19	2.61236e-19	3.41189e-19	9.86911e-20	4.00543e-19	3.64903e-19	3.35317e-19	1.93223e-19	2.07216e-19	1.31479e-19	2.18231e-19	-7.94448e-20	1.18701e-19	-6.01824e-20	-2.60236e-21	-1.9504e-19	3.62912e-20	-9.13144e-20	-8.49578e-20	-2.36308e-19	-1.31618e-19	-3.09664e-19	2.02238e-20	-1.08702e-19	-1.69787e-20	2.90237e-20	-1.34081e-19	-1.7149e-19	-2.23899e-20	1.33666e-20	2.31686e-20	1.51672e-19	8.25292e-20	7.25861e-20	1.39114e-19	-6.85198e-20	-1.82403e-19	-1.84592e-19	2.05047e-19	2.13814e-19	8.63091e-20	-2.93666e-19
201	4.69867e-19	3.07373e-19	2.98052e-19	5.8814e-19	3.45066e-19	5.1904e-19	2.07586e-19	3.02908e-19	2.84306e-19	3.29363e-19	1.50478e-19	4.47724e-19	3.17016e-19	3.20947e-19	1.81681e-19	3.14458e-19	1.92067e-19	2.78473e-19	3.3388e-20	1.38451e-19	-4.52811e-20	-2.64864e-20	-2.09003e-19	6.19739e-20	-1.11777e-19	-8.95695e-20	-2.12714e-19	-1.1317e-19	-2.96922e-19	6.20119e-20	-7.83122e-20	2.82519e-20	8.32045e-20	-8.14765e-20	-1.16145e-19	5.7364e-20	6.33687e-20	8.27512e-20	2.38801e-19	1.10529e-19	1.67897e-19	1.86028e-19	-5.31508e-20	-1.77491e-19	-1.57682e-19	2.58489e-19	2.19702e-19	7.19823e-20	-2.88843e-19
202	5.22383e-19	3.51809e-19	3.78057e-19	6.67938e-19	4.17198e-19	5.29423e-19	2.44775e-19	3.03311e-19	2.97829e-19	2.90933e-19	1.33544e-19	4.8475e-19	2.21822e-19	2.90406e-19	1.16487e-19	2.80473e-19	1.44482e-19	1.40318e-19	4.08095e-21	8.74622e-20	-3.23252e-20	-5.09487e-20	-2.24668e-19	9.43834e-20	-1.27131e-19	-8.47807e-20	-1.79345e-19	-7.09673e-20	-2.69842e-19	9.9555e-20	-4.89689e-20	6.41588e-20	1.3033e-19	-3.38754e-20	-5.58973e-20	1.21791e-19	9.70696e-20	1.43292e-19	3.10378e-19	1.34816e-19	2.49063e-19	2.28234e-19	-4.06092e-20	-1.62688e-19	-1.38367e-19	2.97218e-19	2.22556e-19	6.17817e-20	-2.53462e-19
203	5.81965e-19	3.83398e-19	4.41711e-19	7.40144e-19	5.10205e-19	5.49558e-19	2.94789e-19	3.05745e-19	3.21958e-19	3.01306e-19	1.39255e-19	4.44889e-19	1.18495e-19	2.46035e-19	1.15039e-19	2.92805e-19	2.35511e-19	7.69945e-20	4.41092e-20	1.19414e-19	2.83189e-21	-6.44823e-20	-2.44169e-19	1.33287e-19	-1.3461e-19	-7.45644e-20	-1.48263e-19	-2.07686e-20	-2.35915e-19	1.23969e-19	-2.49207e-20	8.88877e-20	1.66381e-19	3.16366e-21	-1.77446e-21	1.63886e-19	1.10144e-19	1.9576e-19	3.56885e-19	1.57047e-19	3.05444e-19	2.62914e-19	-2.78723e-20	-1.37809e-19	-1.31544e-19	3.17004e-19	2.20551e-19	5.85457e-20	-1.96775e-19
204	6.40855e-19	3.99558e-19	4.86296e-19	7.95673e-19	6.09554e-19	5.84566e-19	3.57718e-19	3.17179e-19	3.53993e-19	2.88669e-19	1.38647e-19	5.47888e-19	1.63201e-19	2.50488e-19	7.98717e-20	2.72253e-19	2.74186e-19	1.04289e-19	5.14592e-20	1.05386e-19	3.25375e-20	-6.54978e-20	-2.6455e-19	1.76133e-19	-1.32273e-19	-6.49289e-20	-1.2342e-19	2.4453e-20	-2.00576e-19	1.34597e-19	-7.06003e-21	1.02855e-19	1.89547e-19	2.83095e-20	4.05845e-20	1.83035e-19	1.03228e-19	2.33529e-19	3.7555e-19	1.77559e-19	3.30641e-19	2.88148e-19	-1.18038e-20	-1.05351e-19	-1.40449e-19	3.17321e-19	2.13462e-19	6.49617e-20	-1.31541e-19
205	6.90849e-19	4.00594e-19	5.1101e-19	8.28193e-19	6.96904e-19	6.25009e-19	4.16151e-19	3.35327e-19	3.83647e-19	2.89565e-19	1.46179e-19	5.22566e-19	7.59916e-20	1.68896e-19	1.00248e-20	2.82663e-19	1.89158e-19	2.86148e-20	6.54293e-20	1.00536e-19	7.1415e-20	-6.62317e-20	-2.85683e-19	2.2126e-19	-1.19205e-19	-6.26511e-20	-1.02507e-19	5.88974e-20	-1.66764e-19	1.37429e-19	5.35839e-21	1.08221e-19	2.01201e-19	4.4277e-20	7.10502e-20	1.82286e-19	8.11005e-20	2.53643e-19	3.69597e-19	1.92812e-19	3.22942e-19	3.01602e-19	8.60967e-21	-6.98397e-20	-1.63629e-19	3.02724e-19	2.01318e-19	8.18355e-20	-7.11148e-20
206	7.24314e-19	3.89606e-19	5.16347e-19	8.35235e-19	7.56141e-19	6.59081e-19	4.72637e-19	3.57012e-19	4.23536e-19	3.17705e-19	1.73267e-19	6.25777e-19	1.72145e-19	1.68369e-19	6.53674e-20	2.79827e-19	2.12309e-19	6.17997e-20	1.14963e-19	1.18655e-19	1.11601e-19	-6.20334e-20	-2.98371e-19	2.66119e-19	-9.66033e-20	-7.20584e-20	-8.08039e-20	8.2561e-20	-1.35283e-19	1.40742e-19	1.38654e-20	1.07686e-19	2.05309e-19	5.6754e-20	9.38207e-20	1.676e-19	5.19924e-20	2.56752e-19	3.45483e-19	1.97838e-19	2.84264e-19	3.02291e-19	3.33346e-20	-3.55706e-20	-1.94298e-19	2.80544e-19	1.84944e-19	1.05653e-19	-2.62902e-20
207	7.34514e-19	3.70945e-19	5.03149e-19	8.17459e-19	7.76135e-19	6.71924e-19	5.15579e-19	3.85437e-19	4.63038e-19	3.37838e-19	1.97541e-19	6.8107e-19	9.55305e-20	1.76077e-19	3.93799e-20	3.37453e-19	2.13292e-19	4.81553e-20	1.42514e-19	1.22364e-19	1.27235e-19	-6.63959e-20	-3.02993e-19	3.07237e-19	-6.62522e-20	-9.14616e-20	-5.55407e-20	1.00376e-19	-1.05969e-19	1.5092e-19	1.92021e-20	1.02363e-19	2.07073e-19	7.00122e-20	1.12029e-19	1.42673e-19	2.55765e-20	2.43513e-19	3.09614e-19	1.89127e-19	2.20478e-19	2.89799e-19	6.10607e-20	-4.81495e-21	-2.19543e-19	2.60796e-19	1.64181e-19	1.30675e-19	-3.73947e-21
208	7.16521e-19	3.48818e-19	4.71826e-19	7.76734e-19	7.51987e-19	6.52591e-19	5.42783e-19	3.93873e-19	4.89826e-19	3.3777e-19	1.90319e-19	6.63433e-19	9.37623e-20	1.73237e-19	9.05816e-20	4.07716e-19	2.43975e-19	3.57767e-20	1.64543e-19	1.42621e-19	1.48346e-19	-6.99453e-20	-2.92183e-19	3.46153e-19	-2.82587e-20	-1.13059e-19	-2.61622e-20	1.17571e-19	-7.86083e-20	1.69477e-19	2.18651e-20	9.2179e-20	2.11482e-19	8.44289e-20	1.26146e-19	1.1169e-19	9.67753e-21	2.15973e-19	2.66414e-19	1.67909e-19	1.39766e-19	2.66959e-19	9.0187e-20	2.35513e-20	-2.26339e-19	2.49581e-19	1.39052e-19	1.49829e-19	-2.96878e-21
209	6.68751e-19	3.26648e-19	4.22413e-19	7.1514e-19	6.84989e-19	5.97267e-19	5.46411e-19	3.92004e-19	4.97924e-19	3.58382e-19	1.97085e-19	5.90009e-19	1.18839e-19	1.68719e-19	7.06452e-20	2.87801e-19	1.64865e-19	3.32689e-20	1.08119e-19	1.559e-19	1.66518e-19	-7.57151e-20	-2.63886e-19	3.78925e-19	1.84319e-20	-1.26471e-19	6.50657e-21	1.37973e-19	-5.27018e-20	1.94053e-19	2.26263e-20	7.73632e-20	2.21772e-19	9.66932e-20	1.3422e-19	7.73254e-20	8.54259e-21	1.75961e-19	2.18237e-19	1.40005e-19	5.19916e-20	2.38329e-19	1.17844e-19	5.35475e-20	-2.0584e-19	2.49996e-19	1.10419e-19	1.58606e-19	-1.64457e-20
210	5.93991e-19	3.06821e-19	3.55176e-19	6.35644e-19	5.82057e-19	5.09185e-19	5.22765e-19	3.59746e-19	4.6642e-19	3.2553e-19	1.95618e-19	6.0593e-19	2.40753e-19	1.52508e-19	5.25225e-20	2.52509e-19	2.34388e-19	3.69543e-21	1.24524e-19	1.95851e-19	1.93654e-19	-7.09986e-20	-2.20809e-19	4.06999e-19	7.46563e-20	-1.23275e-19	4.16861e-20	1.62089e-19	-2.77817e-20	2.19592e-19	2.2778e-20	5.99804e-20	2.38853e-19	1.03076e-19	1.34191e-19	4.39996e-20	2.12827e-20	1.28444e-19	1.67487e-19	1.12289e-19	-3.33465e-20	2.11178e-19	1.38794e-19	8.82064e-20	-1.57944e-19	2.60375e-19	8.15922e-20	1.57084e-19	-3.09594e-20
211	4.98929e-19	2.90394e-19	2.71218e-19	5.437e-19	4.55516e-19	3.98409e-19	4.73125e-19	3.1143e-19	4.18342e-19	3.21691e-19	1.6863e-19	5.27236e-19	2.0975e-19	2.09044e-19	2.43686e-19	3.92103e-19	2.94315e-19	4.31565e-20	1.6813e-19	2.29071e-19	2.23947e-19	-5.08278e-20	-1.6243e-19	4.27939e-19	1.41003e-19	-1.00075e-19	7.96442e-20	1.87699e-19	-3.12711e-21	2.41379e-19	2.40991e-20	4.6151e-20	2.61808e-19	1.02989e-19	1.27204e-19	1.67463e-20	4.47623e-20	8.08843e-20	1.18999e-19	8.90596e-20	-1.0788e-19	1.93215e-19	1.47596e-19	1.28203e-19	-9.17835e-20	2.77332e-19	5.72837e-20	1.50161e-19	-3.13274e-20
212	3.92013e-19	2.76749e-19	1.72974e-19	4.47633e-19	3.22584e-19	2.82659e-19	4.02082e-19	2.47353e-19	3.3752e-19	2.9263e-19	1.2245e-19	4.64471e-19	1.90565e-19	1.80174e-19	1.18413e-19	2.94849e-19	1.9793e-19	6.22026e-21	1.32617e-19	2.59888e-19	2.38773e-19	-2.07872e-20	-9.6394e-20	4.39712e-19	2.13957e-19	-5.80951e-20	1.2075e-19	2.11429e-19	2.1862e-20	2.5548e-19	2.74629e-20	4.18327e-20	2.87003e-19	9.75432e-20	1.15632e-19	-1.67827e-21	7.44942e-20	4.00106e-20	7.91011e-20	7.00913e-20	-1.65931e-19	1.9039e-19	1.41503e-19	1.69301e-19	-2.18542e-20	2.96606e-19	4.18345e-20	1.44882e-19	-6.51123e-21
213	2.80799e-19	2.63451e-19	6.46257e-20	3.56359e-19	2.01248e-19	1.81446e-19	3.26315e-19	1.93427e-19	2.66679e-19	2.45371e-19	1.35174e-19	3.81826e-19	2.48654e-19	3.06787e-19	2.01287e-19	3.19651e-19	2.88149e-19	5.02984e-20	1.30834e-19	2.95794e-19	2.62326e-19	2.41557e-20	-2.62276e-20	4.41361e-19	2.8658e-19	-1.49994e-21	1.64285e-19	2.31352e-19	4.79155e-20	2.61275e-19	3.27538e-20	5.19987e-20	3.09166e-19	9.09877e-20	1.03561e-19	-1.17537e-20	1.08644e-19	1.10601e-20	5.57533e-20	5.26011e-20	-2.0451e-19	2.04765e-19	1.24647e-19	2.05628e-19	3.87432e-20	3.15055e-19	3.59989e-20	1.4731e-19	4.71187e-20
214	1.70268e-19	2.46638e-19	-4.7796e-20	2.75996e-19	1.06859e-19	1.1003e-19	2.62751e-19	1.46764e-19	1.83246e-19	2.22152e-19	1.11881e-19	3.44651e-19	2.93659e-19	3.04092e-19	1.32122e-19	2.43174e-19	3.01959e-19	7.27768e-20	1.00786e-19	3.14992e-19	2.6645e-19	7.14621e-20	3.77802e-20	4.33774e-19	3.49039e-19	6.38631e-20	2.07195e-19	2.47391e-19	7.56307e-20	2.61126e-19	3.96715e-20	7.76329e-20	3.23464e-19	8.74747e-20	9.39552e-20	-1.69134e-20	1.47064e-19	-5.22058e-21	5.40642e-20	3.37045e-20	-2.24586e-19	2.3236e-19	1.07989e-19	2.32612e-19	8.3126e-20	3.30559e-19	3.55466e-20	1.588e-19	1.23313e-19
215	6.31555e-20	2.22021e-19	-1.56815e-19	2.07259e-19	4.40884e-20	8.03518e-20	2.20249e-19	1.22854e-19	1.30604e-19	1.94334e-19	1.13119e-19	2.91339e-19	2.48508e-19	4.17172e-19	1.70311e-19	2.76607e-19	3.74505e-19	9.44221e-20	1.52096e-19	3.24074e-19	2.69567e-19	1.21735e-19	9.12406e-20	4.19259e-19	3.91348e-19	1.29959e-19	2.43763e-19	2.5815e-19	1.0406e-19	2.59256e-19	4.81857e-20	1.14926e-19	3.26694e-19	8.86595e-20	8.86838e-20	-2.14835e-20	1.9006e-19	-1.15128e-20	7.45088e-20	1.2267e-20	-2.31203e-19	2.627e-19	1.03699e-19	2.50501e-19	1.11114e-19	3.40802e-19	3.23693e-20	1.74761e-19	2.09378e-19
216	-3.83231e-20	1.86107e-19	-2.54787e-19	1.46131e-19	6.96698e-21	8.82169e-20	2.03878e-19	1.17095e-19	7.44151e-20	2.02681e-19	9.88484e-20	2.87347e-19	2.05513e-19	3.57064e-19	1.6383e-19	2.26076e-19	2.6863e-19	5.0293e-20	1.49627e-19	3.3498e-19	2.53062e-19	1.53051e-19	1.26106e-19	4.00238e-19	4.07241e-19	1.86449e-19	2.67724e-19	2.58807e-19	1.2923e-19	2.5833e-19	5.82997e-20	1.55288e-19	3.18859e-19	9.22169e-20	8.69651e-20	-2.70874e-20	2.35534e-19	-1.33066e-20	1.11745e-19	-1.13566e-20	-2.33901e-19	2.81909e-19	1.18129e-19	2.6325e-19	1.26617e-19	3.44534e-19	2.02985e-20	1.85822e-19	2.89214e-19
217	-1.30885e-19	1.37477e-19	-3.35876e-19	8.63729e-20	-1.9503e-20	1.24062e-19	2.08905e-19	1.15829e-19	4.16497e-20	1.6939e-19	1.28795e-19	2.82489e-19	2.6764e-19	4.45209e-19	1.0063e-19	2.44854e-19	4.17658e-19	1.00625e-19	1.16244e-19	3.17981e-19	2.28667e-19	1.68961e-19	1.44237e-19	3.77701e-19	3.96633e-19	2.22728e-19	2.74435e-19	2.40196e-19	1.43746e-19	2.56804e-19	6.88389e-20	1.87304e-19	3.01986e-19	9.30803e-20	8.82572e-20	-2.97793e-20	2.78532e-19	-1.40494e-20	1.56877e-19	-3.6403e-20	-2.42216e-19	2.77947e-19	1.46597e-19	2.76444e-19	1.32764e-19	3.39149e-19	-1.18583e-21	1.83012e-19	3.48608e-19
218	-2.10196e-19	7.74482e-20	-3.97935e-19	2.30533e-20	-5.25452e-20	1.68702e-19	2.22548e-19	1.17464e-19	5.37884e-21	2.03867e-19	1.84952e-19	3.3377e-19	1.84618e-19	3.77594e-19	1.02067e-19	2.05676e-19	3.34761e-19	1.32428e-19	1.2258e-19	3.17906e-19	2.06624e-19	1.72781e-19	1.43156e-19	3.55878e-19	3.65486e-19	2.32482e-19	2.6317e-19	1.95073e-19	1.38639e-19	2.49221e-19	7.66616e-20	2.00718e-19	2.79226e-19	8.58611e-20	9.05189e-20	-2.13451e-20	3.12293e-19	-1.65401e-20	2.00459e-19	-6.19062e-20	-2.60967e-19	2.47669e-19	1.76605e-19	2.92312e-19	1.31961e-19	3.23193e-19	-2.35691e-20	1.61529e-19	3.78437e-19
219	-2.72442e-19	1.01491e-20	-4.42999e-19	-4.59846e-20	-1.0425e-19	2.01993e-19	2.27435e-19	1.11942e-19	-4.88647e-20	1.83105e-19	1.66643e-19	2.98385e-19	1.15405e-19	3.14215e-19	8.81893e-20	2.67314e-19	3.40625e-19	5.94422e-20	1.33693e-19	3.16527e-19	2.13214e-19	1.62932e-19	1.27207e-19	3.31627e-19	3.24953e-19	2.1594e-19	2.38313e-19	1.2395e-19	1.0675e-19	2.30358e-19	7.78233e-20	1.89022e-19	2.51743e-19	6.77215e-20	9.11481e-20	5.98084e-21	3.30729e-19	-2.01528e-20	2.35924e-19	-8.64227e-20	-2.86027e-19	1.99018e-19	1.93707e-19	3.09096e-19	1.27283e-19	2.96858e-19	-3.32414e-20	1.2446e-19	3.78949e-19
220	-3.16079e-19	-5.80441e-20	-4.75789e-19	-1.18951e-19	-1.77153e-19	2.05306e-19	2.12178e-19	9.05398e-20	-1.08819e-19	1.85355e-19	1.31731e-19	3.45786e-19	-4.49648e-21	1.63489e-19	7.56427e-20	1.56613e-19	2.16588e-19	2.07105e-20	1.81684e-19	3.29303e-19	2.26257e-19	1.48527e-19	1.00315e-19	3.05665e-19	2.84696e-19	1.81616e-19	2.06839e-19	3.91137e-20	4.75925e-20	1.98963e-19	7.06054e-20	1.52984e-19	2.1938e-19	4.10734e-20	8.7367e-20	5.56197e-20	3.32793e-19	-2.21267e-20	2.60834e-19	-1.06225e-19	-3.0432e-19	1.48692e-19	1.90811e-19	3.23259e-19	1.24668e-19	2.63874e-19	-1.8142e-20	8.09553e-20	3.58618e-19
221	-3.42059e-19	-1.19536e-19	-5.0074e-19	-1.90648e-19	-2.62858e-19	1.7235e-19	1.70812e-19	5.56897e-20	-1.62014e-19	1.76302e-19	1.50694e-19	3.26782e-19	3.87049e-20	9.52086e-20	-4.49154e-20	2.34772e-19	3.06989e-19	2.70192e-21	2.01217e-19	3.39531e-19	2.55506e-19	1.38762e-19	7.7236e-20	2.77745e-19	2.52345e-19	1.43117e-19	1.77248e-19	-3.9485e-20	-3.18039e-20	1.58758e-19	5.60968e-20	9.91886e-20	1.81729e-19	1.19349e-20	7.87137e-20	1.23369e-19	3.22218e-19	-1.87103e-20	2.75454e-19	-1.17294e-19	-2.99984e-19	1.14685e-19	1.70003e-19	3.30884e-19	1.32334e-19	2.30978e-19	2.65685e-20	4.21646e-20	3.29801e-19
222	-3.52603e-19	-1.66904e-19	-5.19579e-19	-2.53222e-19	-3.45227e-19	1.0737e-19	1.08054e-19	1.75504e-20	-2.34313e-19	1.59651e-19	1.70085e-19	3.09286e-19	-2.86681e-20	-1.38498e-20	4.25306e-21	6.83282e-20	1.19194e-19	4.28838e-20	2.16921e-19	3.4821e-19	2.88736e-19	1.28117e-19	5.72206e-20	2.45943e-19	2.31872e-19	1.13743e-19	1.56989e-19	-9.23876e-20	-1.17872e-19	1.16073e-19	3.86432e-20	3.66689e-20	1.38208e-19	-1.32271e-20	6.58851e-20	1.9855e-19	3.04158e-19	-8.74578e-21	2.79181e-19	-1.18057e-19	-2.62988e-19	1.08446e-19	1.39512e-19	3.27775e-19	1.56729e-19	2.06973e-19	9.49474e-20	1.56277e-20	3.03827e-19
223	-3.49508e-19	-1.94516e-19	-5.31248e-19	-2.98682e-19	-4.05605e-19	2.75449e-20	4.03774e-20	-1.51552e-20	-2.87753e-19	1.15665e-19	1.76181e-19	3.36574e-19	-2.86982e-20	-1.23818e-19	-2.19315e-19	-7.88675e-20	1.24485e-19	-3.59303e-20	2.37186e-19	3.15898e-19	3.12434e-19	1.3073e-19	5.15416e-20	2.12784e-19	2.24587e-19	1.03047e-19	1.52034e-19	-1.08138e-19	-1.95303e-19	7.61531e-20	2.36622e-20	-2.63098e-20	9.07064e-20	-3.02393e-20	5.12549e-20	2.68184e-19	2.82484e-19	6.21526e-21	2.69837e-19	-1.10566e-19	-1.93229e-19	1.29337e-19	1.07803e-19	3.10408e-19	1.96907e-19	1.98029e-19	1.74251e-19	3.0855e-21	2.85501e-19
224	-3.33655e-19	-2.00115e-19	-5.34339e-19	-3.21731e-19	-4.30052e-19	-4.8902e-20	-2.24862e-20	-2.58836e-20	-3.18365e-19	1.28944e-19	1.4323e-19	2.32322e-19	-4.90879e-20	-7.46164e-20	-2.80756e-19	-1.66553e-20	8.17093e-20	-5.73644e-20	2.21466e-19	3.69641e-19	3.19504e-19	1.32336e-19	6.85999e-20	1.85557e-19	2.3004e-19	1.15339e-19	1.65889e-19	-8.56926e-20	-2.50347e-19	4.15723e-20	1.54726e-20	-8.35597e-20	4.25336e-20	-3.71966e-20	3.77321e-20	3.21967e-19	2.59105e-19	2.13682e-20	2.44217e-19	-1.02075e-19	-1.00505e-19	1.66575e-19	8.23189e-20	2.75161e-19	2.43525e-19	2.0607e-19	2.51862e-19	1.8132e-21	2.74187e-19
225	-3.06418e-19	-1.858e-19	-5.30263e-19	-3.23034e-19	-4.14023e-19	-1.04765e-19	-7.18003e-20	-1.42675e-20	-3.44973e-19	9.23264e-20	1.80384e-19	1.96894e-19	-1.20066e-19	-3.27122e-19	-2.72716e-19	-2.27366e-19	2.00068e-19	-9.505e-20	2.32513e-19	3.45227e-19	3.05484e-19	1.4709e-19	1.07436e-19	1.66116e-19	2.47822e-19	1.50058e-19	1.98101e-19	-3.33409e-20	-2.75588e-19	1.35761e-20	1.71376e-20	-1.30842e-19	6.93722e-22	-3.43523e-20	2.75541e-20	3.56379e-19	2.34339e-19	3.32769e-20	2.01871e-19	-9.9409e-20	1.4663e-21	2.03824e-19	6.63446e-20	2.22592e-19	2.82571e-19	2.26888e-19	3.21953e-19	7.96216e-21	2.66174e-19
226	-2.71573e-19	-1.5771e-19	-5.24336e-19	-3.09779e-19	-3.67185e-19	-1.37902e-19	-1.02336e-19	9.27575e-21	-3.46698e-19	8.61857e-20	1.77805e-19	8.05839e-20	5.44705e-20	-1.14612e-19	-3.95876e-19	-1.21321e-19	1.38062e-19	-6.25909e-20	2.55404e-19	3.25634e-19	3.03921e-19	1.67228e-19	1.58363e-19	1.66243e-19	2.74638e-19	2.04142e-19	2.44334e-19	3.61833e-20	-2.68331e-19	-6.57277e-21	2.95891e-20	-1.65405e-19	-2.78488e-20	-2.28522e-20	2.12927e-20	3.71936e-19	2.09204e-19	3.8984e-20	1.46896e-19	-1.08089e-19	9.77599e-20	2.25485e-19	5.96572e-20	1.59055e-19	3.01872e-19	2.52562e-19	3.85749e-19	2.02474e-20	2.58465e-19
227	-2.35869e-19	-1.24077e-19	-5.23565e-19	-2.93517e-19	-3.07584e-19	-1.45637e-19	-1.18585e-19	4.2139e-20	-3.18292e-19	5.54521e-20	2.03478e-19	1.50772e-19	-1.30141e-20	-6.63284e-20	-4.40343e-19	-1.34935e-19	1.43954e-19	-3.93442e-20	2.36583e-19	3.14768e-19	2.79581e-19	2.01745e-19	2.18502e-19	1.87424e-19	3.0337e-19	2.7158e-19	2.95813e-19	1.09059e-19	-2.36238e-19	-1.61114e-20	5.311e-20	-1.85681e-19	-3.64147e-20	-5.52443e-21	1.8766e-20	3.72054e-19	1.85225e-19	3.91033e-20	8.73287e-20	-1.28434e-19	1.76459e-19	2.23001e-19	5.98605e-20	9.5936e-20	2.95013e-19	2.72312e-19	4.46185e-19	3.83601e-20	2.48727e-19
228	-2.06983e-19	-9.2311e-20	-5.32187e-19	-2.848e-19	-2.55016e-19	-1.37523e-19	-1.35613e-19	7.36209e-20	-2.9873e-19	7.1603e-20	2.47062e-19	1.49018e-19	1.53444e-19	-9.56495e-20	-5.62763e-20	-9.73773e-20	2.93491e-19	1.61479e-19	3.14254e-19	3.15928e-19	2.59709e-19	2.35182e-19	2.69175e-19	2.27832e-19	3.26419e-19	3.44497e-19	3.42779e-19	1.73222e-19	-1.89857e-19	-1.34042e-20	8.54985e-20	-1.91775e-19	-2.34874e-20	1.26023e-20	1.78422e-20	3.59033e-19	1.63798e-19	3.47793e-20	3.03626e-20	-1.57618e-19	2.26882e-19	1.96024e-19	6.07956e-20	4.428e-20	2.62674e-19	2.77129e-19	5.01107e-19	6.24369e-20	2.34447e-19
229	-1.90041e-19	-6.63643e-20	-5.47757e-19	-2.88284e-19	-2.23435e-19	-1.19157e-19	-1.74561e-19	9.63112e-20	-2.81772e-19	4.28998e-20	2.84449e-19	3.98e-20	1.29188e-19	-9.72916e-20	-1.40774e-19	-1.36768e-19	2.75552e-19	1.83014e-19	2.78385e-19	3.07724e-19	2.32297e-19	2.4708e-19	2.96529e-19	2.74937e-19	3.35228e-19	4.11695e-19	3.77149e-19	2.2117e-19	-1.41113e-19	-2.45672e-22	1.23237e-19	-1.86144e-19	7.59278e-21	2.65096e-20	1.42198e-20	3.33688e-19	1.45684e-19	2.66499e-20	-2.06457e-20	-1.90504e-19	2.41507e-19	1.50726e-19	5.50861e-20	9.06409e-21	2.10957e-19	2.61965e-19	5.43188e-19	9.07336e-20	2.13532e-19
230	-1.85309e-19	-4.59153e-20	-5.61007e-19	-3.00507e-19	-2.13907e-19	-9.48203e-20	-2.2932e-19	9.55573e-20	-2.69964e-19	-1.20425e-20	2.21906e-19	3.23715e-20	-2.54638e-20	-9.23772e-20	-2.00795e-19	-1.39522e-19	1.87915e-19	1.33766e-19	1.80228e-19	2.69076e-19	2.09506e-19	2.52133e-19	2.96329e-19	3.1307e-19	3.23684e-19	4.62374e-19	3.96074e-19	2.50094e-19	-9.75891e-20	1.87703e-20	1.61655e-19	-1.71467e-19	4.84643e-20	3.17936e-20	3.16876e-21	2.9803e-19	1.32001e-19	1.37815e-20	-6.53104e-20	-2.22587e-19	2.17732e-19	9.72355e-20	3.81615e-20	-1.24345e-20	1.49516e-19	2.277e-19	5.63268e-19	1.20062e-19	1.8559e-19
231	-1.88864e-19	-2.77931e-20	-5.60163e-19	-3.12614e-19	-2.17284e-19	-6.892e-20	-3.02919e-19	8.49505e-20	-2.70225e-19	-5.33801e-20	1.81974e-19	7.75361e-21	-3.41746e-20	-1.64124e-19	-1.35696e-19	-1.29836e-19	1.22034e-19	1.54832e-19	1.84841e-19	2.24918e-19	1.60131e-19	2.25999e-19	2.69766e-19	3.29785e-19	2.9256e-19	4.87966e-19	4.01588e-19	2.63344e-19	-6.08287e-20	3.8564e-20	1.97103e-19	-1.4896e-19	8.91199e-20	2.77553e-20	-1.70315e-20	2.56813e-19	1.25321e-19	-4.27679e-21	-1.04359e-19	-2.4748e-19	1.61086e-19	4.67801e-20	1.10952e-20	-2.78011e-20	9.01902e-20	1.80484e-19	5.56706e-19	1.46862e-19	1.52476e-19
232	-1.9542e-19	-8.9199e-21	-5.37687e-19	-3.16208e-19	-2.21579e-19	-4.48559e-20	-3.82673e-19	5.87552e-20	-2.42753e-19	-1.22605e-19	1.03069e-19	-7.371e-20	-1.64039e-19	-8.54428e-20	-1.20382e-19	-1.86355e-19	6.16903e-20	9.9851e-20	1.08496e-19	1.76651e-19	1.00968e-19	1.84427e-19	2.24215e-19	3.17416e-19	2.47403e-19	4.8494e-19	3.97544e-19	2.6787e-19	-2.70111e-20	5.63871e-20	2.27311e-19	-1.17913e-19	1.2062e-19	1.54882e-20	-4.23042e-20	2.16767e-19	1.27632e-19	-2.69114e-20	-1.35623e-19	-2.58516e-19	8.47781e-20	8.78084e-21	-1.94532e-20	-4.31155e-20	4.45499e-20	1.29526e-19	5.26331e-19	1.67523e-19	1.18743e-19
233	-2.00711e-19	1.13131e-20	-4.95053e-19	-3.08024e-19	-2.17229e-19	-2.77801e-20	-4.61348e-19	2.34022e-20	-2.17998e-19	-1.62308e-19	2.37195e-20	-8.24927e-20	-1.81089e-19	-1.90224e-19	-1.91085e-19	-2.46244e-19	-3.64142e-21	1.69692e-20	6.1856e-20	1.23925e-19	5.02238e-20	1.28469e-19	1.63595e-19	2.79233e-19	1.97075e-19	4.54692e-19	3.85067e-19	2.70565e-19	6.47583e-21	7.15705e-20	2.52564e-19	-7.65557e-20	1.37172e-19	-1.88864e-21	-6.22131e-20	1.84146e-19	1.42071e-19	-5.07405e-20	-1.55757e-19	-2.50147e-19	5.84225e-21	-1.24859e-20	-4.65492e-20	-6.16221e-20	2.08463e-20	8.34658e-20	4.79388e-19	1.79938e-19	9.09407e-20
234	-2.01846e-19	3.07098e-20	-4.42201e-19	-2.91409e-19	-2.00608e-19	-2.00302e-20	-5.21369e-19	-1.31082e-20	-1.7067e-19	-2.05993e-19	-5.50204e-20	-7.17555e-20	-2.78459e-19	-2.43499e-19	-2.10536e-19	-1.84872e-19	-8.62409e-20	3.19609e-20	-1.91132e-20	6.22843e-20	-4.94904e-21	8.40389e-20	9.93989e-20	2.21961e-19	1.47433e-19	4.00961e-19	3.61874e-19	2.73194e-19	3.70066e-20	8.37804e-20	2.74582e-19	-2.43969e-20	1.38548e-19	-2.01329e-20	-6.35552e-20	1.61351e-19	1.69896e-19	-7.03428e-20	-1.6152e-19	-2.20191e-19	-6.07423e-20	-1.88561e-20	-6.67576e-20	-8.23019e-20	2.0131e-20	4.70598e-20	4.2319e-19	1.83252e-19	7.4774e-20
235	-1.96507e-19	4.57849e-20	-3.9196e-19	-2.73285e-19	-1.7265e-19	-2.33747e-20	-5.54952e-19	-4.56235e-20	-1.22476e-19	-2.3928e-19	-1.35021e-19	-1.30076e-20	-2.68525e-19	-3.03502e-19	-1.99714e-19	-2.27525e-19	-1.47459e-19	-4.26121e-20	-6.28629e-20	-1.02103e-20	-5.87006e-20	4.58025e-20	2.87187e-20	1.55168e-19	9.97668e-20	3.2851e-19	3.24038e-19	2.70948e-19	5.58933e-20	9.15739e-20	2.95703e-19	3.64729e-20	1.29031e-19	-3.45443e-20	-3.59794e-20	1.46775e-19	2.11012e-19	-8.07757e-20	-1.52794e-19	-1.7162e-19	-1.06012e-19	-1.73859e-20	-8.3025e-20	-1.03809e-19	3.6242e-20	2.06599e-20	3.61356e-19	1.79052e-19	7.38739e-20
236	-1.82582e-19	5.41223e-20	-3.53096e-19	-2.59588e-19	-1.355e-19	-3.17329e-20	-5.57401e-19	-5.60909e-20	-6.87303e-20	-2.60707e-19	-1.13059e-19	-3.53969e-20	-3.14637e-19	-2.8609e-19	-1.69409e-19	-1.6203e-19	-1.2273e-19	-6.33283e-20	-7.58614e-20	-8.28635e-20	-8.6057e-20	2.43348e-20	-3.59579e-20	9.06874e-20	5.40751e-20	2.43147e-19	2.71442e-19	2.54353e-19	5.34596e-20	9.37481e-20	3.16947e-19	1.0105e-19	1.17168e-19	-4.11437e-20	2.37516e-20	1.36744e-19	2.63622e-19	-8.0154e-20	-1.32292e-19	-1.12654e-19	-1.28653e-19	-1.55601e-20	-1.01531e-19	-1.2533e-19	5.84833e-20	1.13004e-21	2.95458e-19	1.71764e-19	8.8513e-20
237	-1.59069e-19	5.59093e-20	-3.26239e-19	-2.51495e-19	-9.07959e-20	-3.69286e-20	-5.31346e-19	-4.69531e-20	-2.76742e-20	-2.60049e-19	-1.39484e-19	1.95796e-20	-3.28612e-19	-3.18611e-19	-2.47666e-19	-1.86305e-19	-1.64679e-19	-1.07665e-19	-1.22332e-19	-1.43704e-19	-1.0734e-19	9.15393e-21	-9.15004e-20	3.56605e-20	9.79989e-21	1.52989e-19	2.10891e-19	2.16367e-19	2.54359e-20	9.22815e-20	3.37326e-19	1.63767e-19	1.12428e-19	-3.66903e-20	1.09965e-19	1.29171e-19	3.24243e-19	-7.05125e-20	-1.04294e-19	-5.49587e-20	-1.32563e-19	-1.60208e-20	-1.26839e-19	-1.4709e-19	7.71604e-20	-1.51264e-20	2.27243e-19	1.68798e-19	1.16268e-19
238	-1.27326e-19	5.42888e-20	-3.0488e-19	-2.45224e-19	-3.92769e-20	-2.97044e-20	-4.78598e-19	-2.23062e-20	1.90044e-20	-2.60384e-19	-1.43826e-19	1.66087e-20	-3.2017e-19	-3.33584e-19	-3.35126e-19	-1.27313e-19	-1.44875e-19	-7.37098e-20	-1.1884e-19	-2.08563e-19	-9.76254e-20	1.35306e-20	-1.25418e-19	-2.81449e-21	-2.82668e-20	6.82441e-20	1.55493e-19	1.57868e-19	-2.25586e-20	9.22598e-20	3.53488e-19	2.19478e-19	1.22405e-19	-1.97751e-20	2.1073e-19	1.25233e-19	3.87475e-19	-5.62712e-20	-7.37274e-20	-9.45148e-21	-1.2401e-19	-1.50145e-20	-1.57288e-19	-1.69306e-19	8.55507e-20	-3.07687e-20	1.61389e-19	1.77297e-19	1.51117e-19
239	-9.14238e-20	5.45806e-20	-2.8024e-19	-2.34059e-19	1.79184e-20	-4.59656e-21	-4.1184e-19	1.47707e-20	6.74762e-20	-2.52759e-19	-1.19658e-19	7.37623e-20	-3.28066e-19	-3.6169e-19	-2.60005e-19	-1.62181e-19	-9.2247e-20	-6.45318e-20	-1.21585e-19	-2.49171e-19	-8.27042e-20	2.10255e-20	-1.37226e-19	-2.23325e-20	-5.35931e-20	-4.96085e-22	1.18775e-19	8.88165e-20	-7.6337e-20	1.00042e-19	3.60769e-19	2.63787e-19	1.48483e-19	6.9365e-21	3.11195e-19	1.25981e-19	4.45961e-19	-4.2561e-20	-4.56242e-20	1.58666e-20	-1.09445e-19	-5.47957e-21	-1.85571e-19	-1.91616e-19	8.23357e-20	-4.60771e-20	1.0509e-19	2.01363e-19	1.86667e-19
240	-5.7142e-20	6.25987e-20	-2.46742e-19	-2.12717e-19	7.71823e-20	3.72774e-20	-3.38697e-19	6.28129e-20	1.12203e-19	-2.13512e-19	-8.86051e-20	6.15551e-20	-2.97246e-19	-1.99121e-19	-2.5709e-19	-5.27463e-20	-1.40953e-19	-1.03381e-19	-1.30201e-19	-2.30176e-19	-4.41723e-20	3.69153e-20	-1.21347e-19	-2.47781e-20	-6.02439e-20	-4.57259e-20	1.08746e-19	2.29251e-20	-1.1911e-19	1.18584e-19	3.54835e-19	2.92963e-19	1.85006e-19	3.81973e-20	3.99342e-19	1.31891e-19	4.93252e-19	-3.14854e-20	-2.34078e-20	2.11374e-20	-9.34987e-20	1.7489e-20	-2.02653e-19	-2.13873e-19	6.79132e-20	-5.97843e-20	6.59735e-20	2.38404e-19	2.17345e-19
241	-2.98831e-20	8.24736e-20	-2.04903e-19	-1.80433e-19	1.31473e-19	8.61535e-20	-2.68451e-19	1.0516e-19	1.5308e-19	-1.74913e-19	-7.16125e-20	1.1718e-19	-2.80187e-19	-2.58112e-19	-3.36875e-19	-2.15595e-19	-1.33378e-19	-6.64181e-20	-1.27173e-19	-2.14684e-19	-5.65334e-21	5.71403e-20	-8.28204e-20	-1.21926e-20	-4.69897e-20	-6.48109e-20	1.24067e-19	-2.80469e-20	-1.38334e-19	1.46216e-19	3.33384e-19	3.03415e-19	2.20353e-19	6.82964e-20	4.679e-19	1.39431e-19	5.23915e-19	-2.12602e-20	-7.81161e-21	1.24804e-20	-7.9132e-20	5.15463e-20	-2.02137e-19	-2.35185e-19	4.56783e-20	-6.94896e-20	4.83431e-20	2.79164e-19	2.3973e-19
242	-1.23952e-20	1.14574e-19	-1.60257e-19	-1.42305e-19	1.72615e-19	1.30571e-19	-2.07293e-19	1.28989e-19	1.6567e-19	-1.5603e-19	-5.69803e-20	1.05968e-19	-2.93681e-19	-3.40812e-19	-3.3168e-19	-5.51995e-20	-1.1531e-19	-1.21981e-20	-1.11456e-19	-1.9491e-19	1.31858e-20	8.6578e-20	-2.50967e-20	9.945e-21	-1.80805e-20	-6.08554e-20	1.55426e-19	-5.98632e-20	-1.30803e-19	1.76358e-19	2.9758e-19	2.93453e-19	2.43189e-19	9.14504e-20	5.16545e-19	1.44558e-19	5.36096e-19	-5.73744e-21	4.10051e-21	2.12211e-21	-6.68093e-20	8.81361e-20	-1.836e-19	-2.53853e-19	2.09922e-20	-7.2457e-20	5.10715e-20	3.1027e-19	2.51806e-19
243	-3.51838e-21	1.5476e-19	-1.19368e-19	-1.06607e-19	1.95182e-19	1.57642e-19	-1.53093e-19	1.40232e-19	1.7279e-19	-1.26813e-19	-5.14518e-20	8.72496e-20	-2.92814e-19	-2.68272e-19	-2.40256e-19	-2.45513e-19	-1.24798e-19	-5.10338e-20	-7.63342e-20	-1.08747e-19	4.56175e-20	1.26197e-19	4.55824e-20	4.08733e-20	1.98306e-20	-3.86471e-20	1.89726e-19	-7.58229e-20	-1.01697e-19	2.01136e-19	2.50883e-19	2.64145e-19	2.45621e-19	1.04859e-19	5.47888e-19	1.42634e-19	5.30065e-19	2.00923e-20	1.81374e-20	8.01328e-22	-5.55119e-20	1.17365e-19	-1.51409e-19	-2.66435e-19	2.12785e-21	-6.67099e-20	6.6231e-20	3.20603e-19	2.52121e-19
244	1.08889e-21	1.95718e-19	-8.57161e-20	-8.10242e-20	1.99577e-19	1.6201e-19	-1.11385e-19	1.40083e-19	1.67315e-19	-7.43507e-20	6.50737e-20	1.10765e-19	-1.93593e-19	-1.76979e-19	-1.40853e-19	-6.23248e-20	-1.21445e-19	-2.04018e-20	-2.52493e-20	1.82086e-21	7.19626e-20	1.76175e-19	1.20263e-19	7.56018e-20	5.8236e-20	-4.19498e-21	2.157e-19	-8.44192e-20	-6.21156e-20	2.13284e-19	1.97877e-19	2.19151e-19	2.26691e-19	1.07928e-19	5.65122e-19	1.31674e-19	5.08334e-19	5.6936e-20	4.02597e-20	1.50712e-20	-4.344e-20	1.33214e-19	-1.12068e-19	-2.69514e-19	-1.67972e-21	-5.19856e-20	8.01824e-20	3.04136e-19	2.37625e-19
245	6.44086e-21	2.29466e-19	-5.84343e-20	-6.84891e-20	1.92646e-19	1.42993e-19	-7.55482e-20	1.30538e-19	1.40179e-19	-3.47832e-20	4.8506e-20	9.12369e-20	-2.43519e-19	-4.21799e-20	-1.74965e-19	-9.8675e-20	-9.69524e-20	5.18576e-20	-3.79417e-20	8.29477e-20	8.44481e-20	2.29995e-19	1.9364e-19	1.13639e-19	9.07942e-20	4.00709e-20	2.27961e-19	-9.25032e-20	-2.30682e-20	2.09004e-19	1.41709e-19	1.65388e-19	1.91021e-19	1.02367e-19	5.67982e-19	1.11131e-19	4.72521e-19	9.65711e-20	7.17988e-20	4.28186e-20	-3.01817e-20	1.35714e-19	-7.15075e-20	-2.60889e-19	1.53163e-20	-3.11924e-20	7.89994e-20	2.62563e-19	2.04844e-19
246	1.55114e-20	2.49799e-19	-3.45917e-20	-6.51854e-20	1.84489e-19	1.06101e-19	-4.80272e-20	1.2821e-19	1.16205e-19	-8.34663e-22	8.77254e-20	1.07762e-19	-1.99126e-19	3.14275e-20	-1.72169e-19	-2.52318e-21	-6.64935e-20	1.06087e-19	1.49061e-20	1.73033e-19	9.01566e-20	2.76563e-19	2.55147e-19	1.50101e-19	1.1603e-19	9.35363e-20	2.27871e-19	-1.02463e-19	8.98769e-21	1.88873e-19	8.43153e-20	1.09859e-19	1.46282e-19	9.22131e-20	5.55076e-19	8.23367e-20	4.24684e-19	1.25628e-19	1.08935e-19	7.48602e-20	-1.64127e-20	1.29394e-19	-3.43466e-20	-2.41738e-19	5.13356e-20	-1.10065e-20	5.38502e-20	2.01602e-19	1.52047e-19
247	2.83245e-20	2.53467e-19	-1.31958e-20	-6.20631e-20	1.82478e-19	5.993e-20	-2.48959e-20	1.26529e-19	7.86231e-20	1.53687e-20	5.25719e-20	7.20061e-20	-2.08023e-19	1.87255e-20	-1.25301e-19	-9.40201e-20	-1.84559e-19	8.90491e-20	2.78375e-20	2.0518e-19	7.68999e-20	2.90753e-19	3.05897e-19	1.85501e-19	1.37283e-19	1.57334e-19	2.22635e-19	-1.09112e-19	3.41583e-20	1.58806e-19	2.60828e-20	5.96023e-20	1.00946e-19	8.31888e-20	5.26964e-19	4.73353e-20	3.68055e-19	1.29787e-19	1.44012e-19	9.81297e-20	-3.34867e-21	1.19202e-19	-4.15584e-21	-2.17094e-19	9.65908e-20	9.38622e-23	6.61872e-21	1.2851e-19	8.20749e-20
248	4.32085e-20	2.40244e-19	2.22551e-21	-4.87772e-20	1.8823e-19	1.05692e-20	-4.2269e-21	1.40333e-19	6.88806e-20	6.10525e-20	9.07594e-20	6.79551e-20	-1.80958e-19	-1.50866e-20	-5.799e-21	-4.71117e-20	-2.20921e-19	1.19141e-19	4.91078e-20	2.7212e-19	9.61901e-20	2.81729e-19	3.35467e-19	2.15598e-19	1.60871e-19	2.30527e-19	2.21977e-19	-1.04573e-19	5.70844e-20	1.28951e-19	-3.16327e-20	2.05046e-20	6.21571e-20	8.16023e-20	4.89027e-19	9.4633e-21	3.07852e-19	1.02611e-19	1.70074e-19	1.02142e-19	9.36606e-21	1.0837e-19	1.60631e-20	-1.9386e-19	1.3767e-19	-6.39783e-21	-5.16065e-20	4.98433e-20	3.02373e-21
249	5.85477e-20	2.12208e-19	4.345e-21	-1.90373e-20	1.96294e-19	-3.7667e-20	1.54501e-20	1.47979e-19	7.29077e-20	6.70725e-20	3.4941e-21	6.56896e-20	-1.6834e-19	-6.89608e-20	6.75902e-21	-6.37151e-20	-2.19692e-19	1.73454e-19	2.11449e-20	2.80779e-19	7.98297e-20	2.39686e-19	3.50442e-19	2.3925e-19	1.91336e-19	3.0949e-19	2.33652e-19	-8.26876e-20	8.37523e-20	1.09764e-19	-8.74531e-20	-3.74936e-21	3.53109e-20	9.08674e-20	4.5002e-19	-2.75903e-20	2.5001e-19	4.61246e-20	1.83149e-19	8.31182e-20	2.31854e-20	9.63028e-20	2.34785e-20	-1.78683e-19	1.6289e-19	-3.43773e-20	-1.04283e-19	-2.93278e-20	-7.39957e-20
250	7.34623e-20	1.72662e-19	-1.43381e-20	2.67761e-20	1.98022e-19	-8.22037e-20	3.52643e-20	1.48643e-19	8.05832e-20	6.57097e-20	5.40856e-21	4.43559e-20	-1.8685e-19	-6.32471e-20	-1.49187e-19	2.10812e-20	-1.68038e-19	1.83379e-19	5.22314e-20	2.60228e-19	6.24649e-20	1.76265e-19	3.54379e-19	2.54432e-19	2.28965e-19	3.86433e-19	2.589e-19	-4.48461e-20	1.16579e-19	1.07891e-19	-1.37675e-19	-1.01973e-20	2.48281e-20	1.12237e-19	4.20938e-19	-5.74034e-20	2.00564e-19	-2.43979e-20	1.85043e-19	4.69274e-20	3.99918e-20	8.13445e-20	1.7089e-20	-1.74356e-19	1.67533e-19	-8.19908e-20	-1.37227e-19	-1.03913e-19	-1.38038e-19
251	8.71763e-20	1.24939e-19	-5.71477e-20	8.14502e-20	1.84752e-19	-1.21483e-19	5.69e-20	1.44519e-19	1.00513e-19	9.26451e-20	-5.58436e-20	7.60028e-20	-1.65426e-19	3.28248e-20	8.78646e-20	-1.02409e-19	-2.58981e-19	1.44663e-19	-1.75748e-20	2.54812e-19	2.45488e-20	9.96183e-20	3.5135e-19	2.59191e-19	2.67568e-19	4.51241e-19	2.92679e-19	4.255e-22	1.54309e-19	1.23135e-19	-1.78166e-19	2.11015e-21	3.26837e-20	1.4114e-19	4.06883e-19	-7.416e-20	1.63494e-19	-8.94352e-20	1.80626e-19	4.69358e-21	6.0269e-20	6.16416e-20	-3.08686e-21	-1.79784e-19	1.53601e-19	-1.40528e-19	-1.42315e-19	-1.67743e-19	-1.82232e-19
252	9.84081e-20	7.18442e-20	-1.20652e-19	1.3504e-19	1.52559e-19	-1.56875e-19	7.83866e-20	1.45246e-19	1.47976e-19	1.40755e-19	4.38049e-21	1.85439e-19	-2.99504e-20	-6.90298e-20	8.20212e-21	7.86041e-20	-1.32865e-19	1.89257e-19	-1.46549e-20	2.17617e-19	1.81096e-20	3.69371e-20	3.36388e-19	2.48262e-19	2.97028e-19	4.92662e-19	3.25314e-19	4.13187e-20	1.92204e-19	1.47859e-19	-2.05118e-19	3.03638e-20	5.77406e-20	1.69387e-19	4.06752e-19	-7.38863e-20	1.39574e-19	-1.30707e-19	1.75673e-19	-3.10766e-20	8.26262e-20	3.65572e-20	-3.40852e-20	-1.90235e-19	1.27367e-19	-1.97542e-19	-1.20146e-19	-2.15127e-19	-2.04033e-19
253	1.05645e-19	1.60388e-20	-1.95204e-19	1.78784e-19	1.02521e-19	-1.9274e-19	9.50144e-20	1.33466e-19	1.89118e-19	2.02459e-19	-5.05634e-20	2.0256e-19	4.08591e-20	-5.07208e-21	9.62575e-20	-2.00139e-20	-9.01293e-20	1.75715e-19	-1.01316e-19	1.76219e-19	-5.67661e-21	-1.43186e-20	3.09354e-19	2.22852e-19	3.06513e-19	5.02808e-19	3.47807e-19	6.95726e-20	2.24518e-19	1.69516e-19	-2.18161e-19	6.6216e-20	9.30942e-20	1.85345e-19	4.10215e-19	-5.83512e-20	1.25969e-19	-1.40567e-19	1.72136e-19	-5.52578e-20	1.0409e-19	8.03528e-21	-7.26393e-20	-1.99349e-19	9.59949e-20	-2.40974e-19	-7.76353e-20	-2.40672e-19	-2.04701e-19
254	1.07753e-19	-3.90982e-20	-2.6809e-19	2.08685e-19	4.3223e-20	-2.29558e-19	9.90771e-20	1.32937e-19	2.1296e-19	2.68187e-19	-9.96762e-21	3.85005e-19	1.66082e-19	-5.88935e-20	1.69848e-19	2.40844e-19	-8.73367e-20	3.28662e-19	-1.70178e-19	1.43926e-19	-1.822e-20	-2.37761e-20	2.77223e-19	1.85915e-19	2.9192e-19	4.79857e-19	3.55681e-19	8.19713e-20	2.46214e-19	1.77305e-19	-2.20454e-19	9.57615e-20	1.29019e-19	1.79445e-19	4.08358e-19	-3.40836e-20	1.20061e-19	-1.22711e-19	1.71029e-19	-6.72607e-20	1.23593e-19	-1.95651e-20	-1.113e-19	-2.02663e-19	6.70373e-20	-2.64232e-19	-2.41001e-20	-2.4223e-19	-1.87114e-19
[truncated: 207 more columns]

## Sheet: fig1f_mf_kde_mean
	0.000000000000000000e+00	0.000000000000000000e+00.1	0.000000000000000000e+00.2	0.000000000000000000e+00.3	0.000000000000000000e+00.4	0.000000000000000000e+00.5	0.000000000000000000e+00.6	0.000000000000000000e+00.7	0.000000000000000000e+00.8	0.000000000000000000e+00.9	0.000000000000000000e+00.10	0.000000000000000000e+00.11	0.000000000000000000e+00.12	0.000000000000000000e+00.13	0.000000000000000000e+00.14	0.000000000000000000e+00.15	0.000000000000000000e+00.16	0.000000000000000000e+00.17	0.000000000000000000e+00.18	0.000000000000000000e+00.19	0.000000000000000000e+00.20	0.000000000000000000e+00.21	0.000000000000000000e+00.22	0.000000000000000000e+00.23	0.000000000000000000e+00.24	0.000000000000000000e+00.25	0.000000000000000000e+00.26	0.000000000000000000e+00.27	0.000000000000000000e+00.28	0.000000000000000000e+00.29	0.000000000000000000e+00.30	0.000000000000000000e+00.31	0.000000000000000000e+00.32	0.000000000000000000e+00.33	0.000000000000000000e+00.34	0.000000000000000000e+00.35	0.000000000000000000e+00.36	0.000000000000000000e+00.37	0.000000000000000000e+00.38	0.000000000000000000e+00.39	0.000000000000000000e+00.40	0.000000000000000000e+00.41	0.000000000000000000e+00.42	0.000000000000000000e+00.43	0.000000000000000000e+00.44	0.000000000000000000e+00.45	0.000000000000000000e+00.46	0.000000000000000000e+00.47	0.000000000000000000e+00.48
0	0	0	0	0	0	0	0	0	0	0	0	0	0	0	0	0	0	0	0	0	0	0	0	0	0	0	0	0	0	0	0	0	0	0	0	0	0	0	0	0	0	0	0	0	0	0	0	0	0
1	0	0	0	0	0	0	0	0	0	0	0	0	0	0	0	0	0	0	0	0	0	0	0	0	0	0	0	0	0	0	0	0	0	0	0	0	0	0	0	0	0	0	0	0	0	0	0	0	0
2	0	0	0	0	0	0	0	0	0	0	0	0	0	0	0	0	0	0	0	0	0	0	0	0	0	0	0	0	0	0	0	0	0	0	0	0	0	0	0	0	0	0	0	0	0	0	0	0	0
3	0	0	0	0	0	0	0	0	0	0	0	0	0	0	0	0	0	0	0	0	0	0	0	0	0	0	0	0	0	0	0	0	0	0	0	0	0	0	0	0	0	0	0	0	0	0	0	0	0
4	0	0	0	0	0	0	0	0	0	0	0	0	0	0	0	0	0	0	0	0	0	0	0	0	0	0	0	0	0	0	0	0	0	0	0	0	0	0	0	0	0	0	0	0	0	0	0	0	0
5	0	0	0	0	0	0	0	0	0	0	0	0	0	0	0	0	0	0	0	0	0	0	0	0	0	0	0	0	0	0	0	0	0	0	0	0	0	0	0	0	0	0	0	0	0	0	0	0	0
6	0	0	0	0	0	0	0	0	0	0	0	0	0	0	0	0	0	0	0	0	0	0	0	0	0	0	0	0	0	0	0	0	0	0	0	0	0	0	0	0	0	0	0	0	0	0	0	0	0
7	0	0	0	0	0	0	0	0	0	0	0	0	0	0	0	0	0	0	0	0	0	0	0	0	0	0	0	0	0	0	0	0	0	0	0	0	0	0	0	0	0	0	0	0	0	0	0	0	0
8	0	0	0	0	0	0	0	0	0	0	0	0	0	0	0	0	0	0	0	0	0	0	0	0	0	0	0	0	0	0	0	0	0	0	0	0	0	0	0	0	0	0	0	0	0	0	0	0	0
9	0	0	0	0	0	0	0	0	0	0	0	0	0	0	0	0	0	0	0	0	0	0	0	0	0	0	0	0	0	0	0	0	0	0	0	0	0	0	0	0	0	0	0	0	0	0	0	0	0
10	0	0	0	0	0	0	0	0	0	0	0	0	0	0	0	0	0	0	0	0	0	0	0	0	0	0	0	0	0	0	0	0	0	0	0	0	0	0	0	0	0	0	0	0	0	0	0	0	0
11	0	0	0	0	0	0	0	0	0	0	0	0	0	0	0	0	0	0	0	0	0	0	0	0	0	0	0	0	0	0	0	0	0	0	0	0	0	0	0	0	0	0	0	0	0	0	0	0	0
12	0	0	0	0	0	0	0	0	0	0	0	0	0	0	0	0	0	0	0	0	0	0	0	0	0	0	0	0	0	0	0	0	0	0	0	0	0	0	0	0	0	0	0	0	0	0	0	0	0
13	0	0	0	0	0	0	0	0	0	0	0	0	0	0	0	0	0	0	0	0	0	0	0	0	0	0	0	0	0	0	0	0	0	0	0	0	0	0	0	0	0	0	0	0	0	0	0	0	0
14	0	0	0	0	0	0	0	0	0	0	0	0	0	0	0	0	0	0	0	0	0	0	0	0	0	0	0	0	0	0	0	0	0	0	0	0	0	0	0	0	0	0	0	0	0	0	0	0	0
15	0	0	0	0	0	0	0	0	0	0	0	0	0	0	0	0	0	0	0	0	0	0	0	0	0	0	0	0	0	0	0	0	0	0	0	0	0	0	0	0	0	0	0	0	0	0	0	0	0
16	0	0	0	0	0	0	0	0	0	0	0	0	0	0	0	0	0	0	0	0	0	0	0	0	0	0	0	0	0	0	0	0	0	0	0	0	0	0	0	0	0	0	0	0	0	0	0	0	0
17	0	0	0	0	0	0	0	0	0	0	0	0	0	0	0	0	0	0	0	0	0	0	0	0	0	0	0	0	0	0	0	0	0	0	0	0	0	0	0	0	0	0	0	0	0	0	0	0	0
18	0	0	0	0	0	0	0	0	0	0	0	0	0	0	0	0	0	0	0	0	0	0	0	0	0	0	0	0	0	0	0	0	0	0	0	0	0	0	0	0	0	0	0	0	0	0	0	0	0
19	0	0	0	0	0	0	0	0	0	0	0	0	0	0	0	0	0	0	0	0	0	0	0	0	0	0	0	0	0	0	0	0	0	0	0	0	0	0	0	0	0	0	0	0	0	0	0	0	0
20	0	0	0	0	0	0	0	0	0	0	0	0	0	0	0	0	0	0	0	0	0	0	0	0	0	0	0	0	0	0	0	0	0	0	0	0	0	0	0	0	0	0	0	0	0	0	0	0	0
21	0	0	0	0	0	0	0	0	0	0	0	0	0	0	0	0	0	0	0	0	0	0	0	0	0	0	0	0	0	0	0	0	0	0	0	0	0	0	0	0	0	0	0	0	0	0	0	0	0
22	0	0	0	0	0	0	0	0	0	0	0	0	0	0	0	0	0	0	0	0	0	0	0	0	0	0	0	0	0	0	0	0	0	0	0	0	0	0	0	0	0	0	0	0	0	0	0	0	0
23	0	0	0	0	0	0	0	0	0	0	0	0	0	0	0	0	0	0	0	0	0	0	0	0	0	0	0	0	0	0	0	0	0	0	0	0	0	0	0	0	0	0	0	0	0	0	0	0	0
24	0	0	0	0	0	0	0	0	0	0	0	0	0	0	0	0	0	0	0	0	0	0	0	0	0	0	0	0	0	0	0	0	0	0	0	0	0	0	0	0	0	0	0	0	0	0	0	0	0
25	0	0	0	0	0	0	0	0	0	0	0	0	0	0	0	0	0	0	0	0	0	0	0	0	0	0	0	0	0	0	0	0	0	0	0	0	0	0	0	0	0	0	0	0	0	0	0	0	0
26	0	0	0	0	0	0	0	0	0	0	0	0	0	0	0	0	0	0	0	0	0	0	0	0	0	0	0	0	0	0	0	0	0	0	0	0	0	0	0	0	0	0	0	0	0	0	0	0	0
27	0	0	0	0	0	0	0	0	0	0	0	0	0	0	0	0	0	0	0	0	0	0	0	0	0	0	0	0	0	0	0	0	0	0	0	0	0	0	0	0	0	0	0	0	0	0	0	0	0
28	0	0	0	0	0	0	0	0	0	0	0	0	0	0	0	0	0	0	0	0	0	0	0	0	0	0	0	0	0	0	0	0	0	0	0	0	0	0	0	0	0	0	0	0	0	0	0	0	0
29	0	0	0	0	0	0	0	0	0	0	0	0	0	0	0	0	0	0	0	0	0	0	0	0	0	0	0	0	0	0	0	0	0	0	0	0	0	0	0	0	0	0	0	0	0	0	0	0	0
30	0	0	0	0	0	0	0	0	0	0	0	0	0	0	0	0	0	0	0	0	0	0	0	0	0	0	0	0	0	0	0	0	0	0	0	0	0	0	0	0	0	0	0	0	0	0	0	0	0
31	0	0	0	0	0	0	0	0	0	0	0	0	0	0	0	0	0	0	0	0	0	0	0	0	0	0	0	0	0	0	0	0	0	0	0	0	0	0	0	0	0	0	0	0	0	0	0	0	0
32	0	0	0	0	0	0	0	0	0	0	0	0	0	0	0	0	0	0	0	0	0	0	0	0	0	0	0	0	0	0	0	0	0	0	0	0	0	0	0	0	0	0	0	0	0	0	0	0	0
33	0	0	0	0	0	0	0	0	0	0	0	0	0	0	0	0	0	0	0	0	0	0	0	0	0	0	0	0	0	0	0	0	0	0	0	0	0	0	0	0	0	0	0	0	0	0	0	0	0
34	0	0	0	0	0	0	0	0	0	0	0	0	0	0	0	0	0	0	0	0	0	0	0	0	0	0	0	0	0	0	0	0	0	0	0	0	0	0	0	0	0	0	0	0	0	0	0	0	0
35	0	0	0	0	0	0	0	0	0	0	0	0	0	0	0	0	0	0	0	0	0	0	0	0	0	0	0	0	0	0	0	0	0	0	0	0	0	0	0	0	0	0	0	0	0	0	0	0	0
36	0	0	0	0	0	0	0	0	0	0	0	0	0	0	0	0	0	0	0	0	0	0	0	0	0	0	0	0	0	0	0	0	0	0	0	0	0	0	0	0	0	0	0	0	0	0	0	0	0
37	0	0	0	0	0	0	0	0	0	0	0	0	0	0	0	0	0	0	0	0	0	0	0	0	0	0	0	0	0	0	0	0	0	0	0	0	0	0	0	0	0	0	0	0	0	0	0	0	0
38	0	0	0	0	0	0	0	0	0	0	0	0	0	0	0	0	0	0	0	0	0	0	0	0	0	0	0	0	0	0	0	0	0	0	0	0	0	0	0	0	0	0	0	0	0	0	0	0	0
39	0	0	0	0	0	0	0	0	0	0	0	0	0	0	0	0	0	0	0	0	0	0	0	0	0	0	0	0	0	0	0	0	0	0	0	0	0	0	0	0	0	0	0	0	0	0	0	0	0
40	0	0	0	0	0	0	0	0	0	0	0	0	0	0	0	0	0	0	0	0	0	0	0	0	0	0	0	0	0	0	0	0	0	0	0	0	0	0	0	0	0	0	0	0	0	0	0	0	0
41	0	0	0	0	0	0	0	0	0	0	0	0	0	0	0	0	0	0	0	0	0	0	0	0	0	0	0	0	0	0	0	0	0	0	0	0	0	0	0	0	0	0	0	0	0	0	0	0	0
42	0	0	0	0	0	0	0	0	0	0	0	0	0	0	0	0	0	0	0	0	0	0	0	0	0	0	0	0	0	0	0	0	0	0	0	0	0	0	0	0	0	0	0	0	0	0	0	0	0
43	0	0	0	0	0	0	0	0	0	0	0	0	0	0	0	0	0	0	0	0	0	0	0	0	0	0	0	0	0	0	0	0	0	0	0	0	0	0	0	0	0	0	0	0	0	0	0	0	0
44	0	0	0	0	0	0	0	0	0	0	0	0	0	0	0	0	0	0	0	0	0	0	0	0	0	0	0	0	0	0	0	0	0	0	0	0	0	0	0	0	0	0	0	0	0	0	0	0	0
45	0	0	0	0	0	0	0	0	0	0	0	0	0	0	0	0	0	0	0	0	0	0	0	0	0	0	0	0	0	0	0	0	0	0	0	0	0	0	0	0	0	0	0	0	0	0	0	0	0
46	0	0	0	0	0	0	0	0	0	0	0	0	0	0	0	0	0	0	0	0	0	0	0	0	0	0	0	0	0	0	0	0	0	0	0	0	0	0	0	0	0	0	0	0	0	0	0	0	0
47	0	0	0	0	0	0	0	0	0	0	0	0	0	0	0	0	0	0	0	0	0	0	0	0	0	0	0	0	0	0	0	0	0	0	0	0	0	0	0	0	0	0	0	0	0	0	0	0	0
48	0	0	0	0	0	0	0	0	0	0	0	0	0	0	0	0	0	0	0	0	0	0	0	0	0	0	0	0	0	0	0	0	0	0	0	0	0	0	0	0	0	0	0	0	0	0	0	0	0
49	0	0	0	0	0	0	0	0	0	0	0	0	0	0	0	0	0	0	0	0	0	0	0	0	0	0	0	0	0	0	0	0	0	0	0	0	0	0	0	0	0	0	0	0	0	0	0	0	0
50	0	0	0	0	0	0	0	0	0	0	0	0	0	0	0	0	0	0	0	0	0	0	0	0	0	0	0	0	0	0	0	0	0	0	0	0	0	0	0	0	0	0	0	0	0	0	0	0	0
51	0	0	0	0	0	0	0	0	0	0	0	0	0	0	0	0	0	0	0	0	0	0	0	0	0	0	0	0	0	0	0	0	0	0	0	0	0	0	0	0	0	0	0	0	0	0	0	0	0
52	0	0	0	0	0	0	0	0	0	0	0	0	0	0	0	0	0	0	0	0	0	0	0	0	0	0	0	0	0	0	0	0	0	0	0	0	0	0	0	0	0	0	0	0	0	0	0	0	0
53	0	0	0	0	0	0	0	0	0	0	0	0	0	0	0	0	0	0	0	0	0	0	0	0	0	0	0	0	0	0	0	0	0	0	0	0	0	0	0	0	0	0	0	0	0	0	0	0	0
54	0	0	0	0	0	0	0	0	0	0	0	0	0	0	0	0	0	0	0	0	0	0	0	0	0	0	0	0	0	0	0	0	0	0	0	0	0	0	0	0	0	0	0	0	0	0	0	0	0
55	0	0	0	0	0	0	0	0	0	0	0	0	0	0	0	0	0	0	0	0	0	0	0	0	0	0	0	0	0	0	0	0	0	0	0	0	0	0	0	0	0	0	0	0	0	0	0	0	0
56	0	0	0	0	0	0	0	0	0	0	0	0	0	0	0	0	0	0	0	0	0	0	0	0	0	0	0	0	0	0	0	0	0	0	0	0	0	0	0	0	0	0	0	0	0	0	0	0	0
57	0	0	0	0	0	0	0	0	0	0	0	0	0	0	0	0	0	0	0	0	0	0	0	0	0	0	0	0	0	0	0	0	0	0	0	0	0	0	0	0	0	0	0	0	0	0	0	0	0
58	0	0	0	0	0	0	0	0	0	0	0	0	0	0	0	0	0	0	0	0	0	0	0	0	0	0	0	0	0	0	0	0	0	0	0	0	0	0	0	0	0	0	0	0	0	0	0	0	0
59	0	0	0	0	0	0	0	0	0	0	0	0	0	0	0	0	0	0	0	0	0	0	0	0	0	0	0	0	0	0	0	0	0	0	0	0	0	0	0	0	0	0	0	0	0	0	0	0	0
60	0	0	0	0	0	0	0	0	0	0	0	0	0	0	0	0	0	0	0	0	0	0	0	0	0	0	0	0	0	0	0	0	0	0	0	0	0	0	0	0	0	0	0	0	0	0	0	0	0
61	0	0	0	0	0	0	0	0	0	0	0	0	0	0	0	0	0	0	0	0	0	0	0	0	0	0	0	0	0	0	0	0	0	0	0	0	0	0	0	0	0	0	0	0	0	0	0	0	0
62	0	0	0	0	0	0	0	0	0	0	0	0	0	0	0	0	0	0	0	0	0	0	0	0	0	0	0	0	0	0	0	0	0	0	0	0	0	0	0	0	0	0	0	0	0	0	0	0	0
63	0	0	0	0	0	0	0	0	0	0	0	0	0	0	0	0	0	0	0	0	0	0	0	0	0	0	0	0	0	0	0	0	0	0	0	0	0	0	0	0	0	0	0	0	0	0	0	0	0
64	0	0	0	0	0	0	0	0	0	0	0	0	0	0	0	0	0	0	0	0	0	0	0	0	0	0	0	0	0	0	0	0	0	0	0	0	0	0	0	0	0	0	0	0	0	0	0	0	0
65	0	0	0	0	0	0	0	0	0	0	0	0	0	0	0	0	0	0	0	0	0	0	0	0	0	0	0	0	0	0	0	0	0	0	0	0	0	0	0	0	0	0	0	0	0	0	0	0	0
66	0	0	0	0	0	0	0	0	0	0	0	0	0	0	0	0	0	0	0	0	0	0	0	0	0	0	0	0	0	0	0	0	0	0	0	0	0	0	0	0	0	0	0	0	0	0	0	0	0
67	0	0	0	0	0	0	0	0	0	0	0	0	0	0	0	0	0	0	0	0	0	0	0	0	0	0	0	0	0	0	0	0	0	0	0	0	0	0	0	0	0	0	0	0	0	0	0	0	0
68	0	0	0	0	0	0	0	0	0	0	0	0	0	0	0	0	0	0	0	0	0	0	0	0	0	0	0	0	0	0	0	0	0	0	0	0	0	0	0	0	0	0	0	0	0	0	0	0	0
69	0	0	0	0	0	0	0	0	0	0	0	0	0	0	0	0	0	0	0	0	0	0	0	0	0	0	0	0	0	0	0	0	0	0	0	0	0	0	0	0	0	0	0	0	0	0	0	0	0
70	0	0	0	0	0	0	0	0	0	0	0	0	0	0	0	0	0	0	0	0	0	0	0	0	0	0	0	0	0	0	0	0	0	0	0	0	0	0	0	0	0	0	0	0	0	0	0	0	0
71	0	0	0	0	0	0	0	0	0	0	0	0	0	0	0	0	0	0	0	0	0	0	0	0	0	0	0	0	0	0	0	0	0	0	0	0	0	0	0	0	0	0	0	0	0	0	0	0	0
72	0	0	0	0	0	0	0	0	0	0	0	0	0	0	0	0	0	0	0	0	0	0	0	0	0	0	0	0	0	0	0	0	0	0	0	0	0	0	0	0	0	0	0	0	0	0	0	0	0
73	0	0	0	0	0	0	0	0	0	0	0	0	0	0	0	0	0	0	0	0	0	0	0	0	0	0	0	0	0	0	0	0	0	0	0	0	0	0	0	0	0	0	0	0	0	0	0	0	0
74	0	0	0	0	0	0	0	0	0	0	0	0	0	0	0	0	0	0	0	0	0	0	0	0	0	0	0	0	0	0	0	0	0	0	0	0	0	0	0	0	0	0	0	0	0	0	0	0	0
75	0	0	0	0	0	0	0	0	0	0	0	0	0	0	0	0	0	0	0	0	0	0	0	0	0	0	0	0	0	0	0	0	0	0	0	0	0	0	0	0	0	0	0	0	0	0	0	0	0
76	0	0	0	0	0	0	0	0	0	0	0	0	0	0	0	0	0	0	0	0	0	0	0	0	0	0	0	0	0	0	0	0	0	0	0	0	0	0	0	0	0	0	0	0	0	0	0	0	0
77	0	0	0	0	0	0	0	0	0	0	0	0	0	0	0	0	0	0	0	0	0	0	0	0	0	0	0	0	0	0	0	0	0	0	0	0	0	0	0	0	0	0	0	0	0	0	0	0	0
78	0	0	0	0	0	0	0	0	0	0	0	0	0	0	0	0	0	0	0	0	0	0	0	0	0	0	0	0	0	0	0	0	0	0	0	0	0	0	0	0	0	0	0	0	0	0	0	0	0
79	0	0	0	0	0	0	0	0	0	0	0	0	0	0	0	0	0	0	0	0	0	0	0	0	0	0	0	0	0	0	0	0	0	0	0	0	0	0	0	0	0	0	0	0	0	0	0	0	0
80	0	0	0	0	0	0	0	0	0	0	0	0	0	0	0	0	0	0	0	0	0	0	0	0	0	0	0	0	0	0	0	0	0	0	0	0	0	0	0	0	0	0	0	0	0	0	0	0	0
81	0	0	0	0	0	0	0	0	0	0	0	0	0	0	0	0	0	0	0	0	0	0	0	0	0	0	0	0	0	0	0	0	0	0	0	0	0	0	0	0	0	0	0	0	0	0	0	0	0
82	0	0	0	0	0	0	0	0	0	0	0	0	0	0	0	0	0	0	0	0	0	0	0	0	0	0	0	0	0	0	0	0	0	0	0	0	0	0	0	0	0	0	0	0	0	0	0	0	0
83	0	0	0	0	0	0	0	0	0	0	0	0	0	0	0	0	0	0	0	0	0	0	0	0	0	0	0	0	0	0	0	0	0	0	0	0	0	0	0	0	0	0	0	0	0	0	0	0	0
84	0	0	0	0	0	0	0	0	0	0	0	0	0	0	0	0	0	0	0	0	0	0	0	0	0	0	0	0	0	0	0	0	0	0	0	0	0	0	0	0	0	0	0	0	0	0	0	0	0
85	0	0	0	0	0	0	0	0	0	0	0	0	0	0	0	0	0	0	0	0	0	0	0	0	0	0	0	0	0	0	0	0	0	0	0	0	0	0	0	0	0	0	0	0	0	0	0	0	0
86	0	0	0	0	0	0	0	0	0	0	0	0	0	0	0	0	0	0	0	0	0	0	0	0	0	0	0	0	0	0	0	0	0	0	0	0	0	0	0	0	0	0	0	0	0	0	0	0	0
87	0	0	0	0	0	0	0	0	0	0	0	0	0	0	0	0	0	0	0	0	0	0	0	0	0	0	0	0	0	0	0	0	0	0	0	0	0	0	0	0	0	0	0	0	0	0	0	0	0
88	0	0	0	0	0	0	0	0	0	0	0	0	0	0	0	0	0	0	0	0	0	0	0	0	0	0	0	0	0	0	0	0	0	0	0	0	0	0	0	0	0	0	0	0	0	0	0	0	0
89	0	0	0	0	0	0	0	0	0	0	0	0	0	0	0	0	0	0	0	0	0	0	0	0	0	0	0	0	0	0	0	0	0	0	0	0	0	0	0	0	0	0	0	0	0	0	0	0	0
90	0	0	0	0	0	0	0	0	0	0	0	0	0	0	0	0	0	0	0	0	0	0	0	0	0	0	0	0	0	0	0	0	0	0	0	0	0	0	0	0	0	0	0	0	0	0	0	0	0
91	0	0	0	0	0	0	0	0	0	0	0	0	0	0	0	0	0	0	0	0	0	0	0	0	0	0	0	0	0	0	0	0	0	0	0	0	0	0	0	0	0	0	0	0	0	0	0	0	0
92	0	0	0	0	0	0	0	0	0	0	0	0	0	0	0	0	0	0	0	0	0	0	0	0	0	0	0	0	0	0	0	0	0	0	0	0	0	0	0	0	0	0	0	0	0	0	0	0	0
93	0	0	0	0	0	0	0	0	0	0	0	0	0	0	0	0	0	0	0	0	0	0	0	0	0	0	0	0	0	0	0	0	0	0	0	0	0	0	0	0	0	0	0	0	0	0	0	0	0
94	0	0	0	0	0	0	0	0	0	0	0	0	0	0	0	0	0	0	0	0	0	0	0	0	0	0	0	0	0	0	0	0	0	0	0	0	0	0	0	0	0	0	0	0	0	0	0	0	0
95	0	0	0	0	0	0	0	0	0	0	0	0	0	0	0	0	0	0	0	0	0	0	0	0	0	0	0	0	0	0	0	0	0	0	0	0	0	0	0	0	0	0	0	0	0	0	0	0	0
96	0	0	0	0	0	0	0	0	0	0	0	0	0	0	0	0	0	0	0	0	0	0	0	0	0	0	0	0	0	0	0	0	0	0	0	0	0	0	0	0	0	0	0	0	0	0	0	0	0
97	0	0	0	0	0	0	0	0	0	0	0	0	0	0	0	0	0	0	0	0	0	0	0	0	0	0	0	0	0	0	0	0	0	0	0	0	0	0	0	0	0	0	0	0	0	0	0	0	0
98	0	0	0	0	0	0	0	0	0	0	0	0	0	0	0	0	0	0	0	0	0	0	0	0	0	0	0	0	0	0	0	0	0	0	0	0	0	0	0	0	0	0	0	0	0	0	0	0	0
99	0	0	0	0	0	0	0	0	0	0	0	0	0	0	0	0	0	0	0	0	0	0	0	0	0	0	0	0	0	0	0	0	0	0	0	0	0	0	0	0	0	0	0	0	0	0	0	0	0
100	0	0	0	0	0	0	0	0	0	0	0	0	0	0	0	0	0	0	0	0	0	0	0	0	0	0	0	0	0	0	0	0	0	0	0	0	0	0	0	0	0	0	0	0	0	0	0	0	0
101	0	0	0	0	0	0	0	0	0	0	0	0	0	0	0	0	0	0	0	0	0	0	0	0	0	0	0	0	0	0	0	0	0	0	0	0	0	0	0	0	0	0	0	0	0	0	0	0	0
102	0	0	0	0	0	0	0	0	0	0	0	0	0	0	0	0	0	0	0	0	0	0	0	0	0	0	0	0	0	0	0	0	0	0	0	0	0	0	0	0	0	0	0	0	0	0	0	0	0
103	0	0	0	0	0	0	0	0	0	0	0	0	0	0	0	0	0	0	0	0	0	0	0	0	0	0	0	0	0	0	0	0	0	0	0	0	0	0	0	0	0	0	0	0	0	0	0	0	0
104	0	0	0	0	0	0	0	0	0	0	0	0	0	0	0	0	0	0	0	0	0	0	0	0	0	0	0	0	0	0	0	0	0	0	0	0	0	0	0	0	0	0	0	0	0	0	0	0	0
105	0	0	0	0	0	0	0	0	0	0	0	0	0	0	0	0	0	0	0	0	0	0	0	0	0	0	0	0	0	0	0	0	0	0	0	0	0	0	0	0	0	0	0	0	0	0	0	0	0
106	0	0	0	0	0	0	0	0	0	0	0	0	0	0	0	0	0	0	0	0	0	0	0	0	0	0	0	0	0	0	0	0	0	0	0	0	0	0	0	0	0	0	0	0	0	0	0	0	0
107	0	0	0	0	0	0	0	0	0	0	0	0	0	0	0	0	0	0	0	0	0	0	0	0	0	0	0	0	0	0	0	0	0	0	0	0	0	0	0	0	0	0	0	0	0	0	0	0	0
108	0	0	0	0	0	0	0	0	0	0	0	0	0	0	0	0	0	0	0	0	0	0	0	0	0	0	0	0	0	0	0	0	0	0	0	0	0	0	0	0	0	0	0	0	0	0	0	0	0
109	0	0	0	0	0	0	0	0	0	0	0	0	0	0	0	0	0	0	0	0	0	0	0	0	0	0	0	0	0	0	0	0	0	0	0	0	0	0	0	0	0	0	0	0	0	0	0	0	0
110	0	0	0	0	0	0	0	0	0	0	0	0	0	0	0	0	0	0	0	0	0	0	0	0	0	0	0	0	0	0	0	0	0	0	0	0	0	0	0	0	0	0	0	0	0	0	0	0	0
111	0	0	0	0	0	0	0	0	0	0	0	0	0	0	0	0	0	0	0	0	0	0	0	0	0	0	0	0	0	0	0	0	0	0	0	0	0	0	0	0	0	0	0	0	0	0	0	0	0
112	0	0	0	0	0	0	0	0	0	0	0	0	0	0	0	0	0	0	0	0	0	0	0	0	0	0	0	0	0	0	0	0	0	0	0	0	0	0	0	0	0	0	0	0	0	0	0	0	0
113	0	0	0	0	0	0	0	0	0	0	0	0	0	0	0	0	0	0	0	0	0	0	0	0	0	0	0	0	0	0	0	0	0	0	0	0	0	0	0	0	0	0	0	0	0	0	0	0	0
114	0	0	0	0	0	0	0	0	0	0	0	0	0	0	0	0	0	0	0	0	0	0	0	0	0	0	0	0	0	0	0	0	0	0	0	0	0	0	0	0	0	0	0	0	0	0	0	0	0
115	0	0	0	0	0	0	0	0	0	0	0	0	0	0	0	0	0	0	0	0	0	0	0	0	0	0	0	0	0	0	0	0	0	0	0	0	0	0	0	0	0	0	0	0	0	0	0	0	0
116	0	0	0	0	0	0	0	0	0	0	0	0	0	0	0	0	0	0	0	0	0	0	0	0	0	0	0	0	0	0	0	0	0	0	0	0	0	0	0	0	0	0	0	0	0	0	0	0	0
117	0	0	0	0	0	0	0	0	0	0	0	0	0	0	0	0	0	0	0	0	0	0	0	0	0	0	0	0	0	0	0	0	0	0	0	0	0	0	0	0	0	0	0	0	0	0	0	0	0
118	0	0	0	0	0	0	0	0	0	0	0	0	0	0	0	0	0	0	0	0	0	0	0	0	0	0	0	0	0	0	0	0	0	0	0	0	0	0	0	0	0	0	0	0	0	0	0	0	0
119	0	0	0	0	0	0	0	0	0	0	0	0	0	0	0	0	0	0	0	0	0	0	0	0	0	0	0	0	0	0	0	0	0	0	0	0	0	0	0	0	0	0	0	0	0	0	0	0	0
120	0	0	0	0	0	0	0	0	0	0	0	0	0	0	0	0	0	0	0	0	0	0	0	0	0	0	0	0	0	0	0	0	0	0	0	0	0	0	0	0	0	0	0	0	0	0	0	0	0
121	0	0	0	0	0	0	0	0	0	0	0	0	0	0	0	0	0	0	0	0	0	0	0	0	0	0	0	0	0	0	0	0	0	0	0	0	0	0	0	0	0	0	0	0	0	0	0	0	0
122	0	0	0	0	0	0	0	0	0	0	0	0	0	0	0	0	0	0	0	0	0	0	0	0	0	0	0	0	0	0	0	0	0	0	0	0	0	0	0	0	0	0	0	0	0	0	0	0	0
123	0	0	0	0	0	0	0	0	0	0	0	0	0	0	0	0	0	0	0	0	0	0	0	0	0	0	0	0	0	0	0	0	0	0	0	0	0	0	0	0	0	0	0	0	0	0	0	0	0
124	0	0	0	0	0	0	0	0	0	0	0	0	0	0	0	0	0	0	0	0	0	0	0	0	0	0	0	0	0	0	0	0	0	0	0	0	0	0	0	0	0	0	0	0	0	0	0	0	0
125	0	0	0	0	0	0	0	0	0	0	0	0	0	0	0	0	0	0	0	0	0	0	0	0	0	0	0	0	0	0	0	0	0	0	0	0	0	0	0	0	0	0	0	0	0	0	0	0	0
126	0	0	0	0	0	0	0	0	0	0	0	0	0	0	0	0	0	0	0	0	0	0	0	0	0	0	0	0	0	0	0	0	0	0	0	0	0	0	0	0	0	0	0	0	0	0	0	0	0
127	0	0	0	0	0	0	0	0	0	0	0	0	0	0	0	0	0	0	0	0	0	0	0	0	0	0	0	0	0	0	0	0	0	0	0	0	0	0	0	0	0	0	0	0	0	0	0	0	0
128	0	0	0	0	0	0	0	0	0	0	0	0	0	0	0	0	0	0	0	0	0	0	0	0	0	0	0	0	0	0	0	0	0	0	0	0	0	0	0	0	0	0	0	0	0	0	0	0	0
129	0	0	0	0	0	0	0	0	0	0	0	0	0	0	0	0	0	0	0	0	0	0	0	0	0	0	0	0	0	0	0	0	0	0	0	0	0	0	0	0	0	0	0	0	0	0	0	0	0
130	0	0	0	0	0	0	0	0	0	0	0	0	0	0	0	0	0	0	0	0	0	0	0	0	0	0	0	0	0	0	0	0	0	0	0	0	0	0	0	0	0	0	0	0	0	0	0	0	0
131	0	0	0	0	0	0	0	0	0	0	0	0	0	0	0	0	0	0	0	0	0	0	0	0	0	0	0	0	0	0	0	0	0	0	0	0	0	0	0	0	0	0	0	0	0	0	0	0	0
132	0	0	0	0	0	0	0	0	0	0	0	0	0	0	0	0	0	0	0	0	0	0	0	0	0	0	0	0	0	0	0	0	0	0	0	0	0	0	0	0	0	0	0	0	0	0	0	0	0
133	0	0	0	0	0	0	0	0	0	0	0	0	0	0	0	0	0	0	0	0	0	0	0	0	0	0	0	0	0	0	0	0	0	0	0	0	0	0	0	0	0	0	0	0	0	0	0	0	0
134	0	0	0	0	0	0	0	0	0	0	0	0	0	0	0	0	0	0	0	0	0	0	0	0	0	0	0	0	0	0	0	0	0	0	0	0	0	0	0	0	0	0	0	0	0	0	0	0	0
135	0	0	0	0	0	0	0	0	0	0	0	0	0	0	0	0	0	0	0	0	0	0	0	0	0	0	0	0	0	0	0	0	0	0	0	0	0	0	0	0	0	0	0	0	0	0	0	0	0
136	0	0	0	0	0	0	0	0	0	0	0	0	0	0	0	0	0	0	0	0	0	0	0	0	0	0	0	0	0	0	0	0	0	0	0	0	0	0	0	0	0	0	0	0	0	0	0	0	0
137	0	0	0	0	0	0	0	0	0	0	0	0	0	0	0	0	0	0	0	0	0	0	0	0	0	0	0	0	0	0	0	0	0	0	0	0	0	0	0	0	0	0	0	0	0	0	0	0	0
138	0	0	0	0	0	0	0	0	0	0	0	0	0	0	0	0	0	0	0	0	0	0	0	0	0	0	0	0	0	0	0	0	0	0	0	0	0	0	0	0	0	0	0	0	0	0	0	0	0
139	0	0	0	0	0	0	0	0	0	0	0	0	0	0	0	0	0	0	0	0	0	0	0	0	0	0	0	0	0	0	0	0	0	0	0	0	0	0	0	0	0	0	0	0	0	0	0	0	0
140	0	0	0	0	0	0	0	0	0	0	0	0	0	0	0	0	0	0	0	0	0	0	0	0	0	0	0	0	0	0	0	0	0	0	0	0	0	0	0	0	0	0	0	0	0	0	0	0	0
141	0	0	0	0	0	0	0	0	0	0	0	0	0	0	0	0	0	0	0	0	0	0	0	0	0	0	0	0	0	0	0	0	0	0	0	0	0	0	0	0	0	0	0	0	0	0	0	0	0
142	0	0	0	0	0	0	0	0	0	0	0	0	0	0	0	0	0	0	0	0	0	0	0	0	0	0	0	0	0	0	0	0	0	0	0	0	0	0	0	0	0	0	0	0	0	0	0	0	0
143	0	0	0	0	0	0	0	0	0	0	0	0	0	0	0	0	0	0	0	0	0	0	0	0	0	0	0	0	0	0	0	0	0	0	0	0	0	0	0	0	0	0	0	0	0	0	0	0	0
144	0	0	0	0	0	0	0	0	0	0	0	0	0	0	0	0	0	0	0	0	0	0	0	0	0	0	0	0	0	0	0	0	0	0	0	0	0	0	0	0	0	0	0	0	0	0	0	0	0
145	0	0	0	0	0	0	0	0	0	0	0	0	0	0	0	0	0	0	0	0	0	0	0	0	0	0	0	0	0	0	0	0	0	0	0	0	0	0	0	0	0	0	0	0	0	0	0	0	0
146	0	0	0	0	0	0	0	0	0	0	0	0	0	0	0	0	0	0	0	0	0	0	0	0	0	0	0	0	0	0	0	0	0	0	0	0	0	0	0	0	0	0	0	0	0	0	0	0	0
147	0	0	0	0	0	0	0	0	0	0	0	0	0	0	0	0	0	0	0	0	0	0	0	0	0	0	0	0	0	0	0	0	0	0	0	0	0	0	0	0	0	0	0	0	0	0	0	0	0
148	0	0	0	0	0	0	0	0	0	0	0	0	0	0	0	0	0	0	0	0	0	0	0	0	0	0	0	0	0	0	0	0	0	0	0	0	0	0	0	0	0	0	0	0	0	0	0	0	0
149	0	0	0	0	0	0	0	0	0	0	0	0	0	0	0	0	0	0	0	0	0	0	0	0	0	0	0	0	0	0	0	0	0	0	0	0	0	0	0	0	0	0	0	0	0	0	0	0	0
150	0	0	0	0	0	0	0	0	0	0	0	0	0	0	0	0	0	0	0	0	0	0	0	0	0	0	0	0	0	0	0	0	0	0	0	0	0	0	0	0	0	0	0	0	0	0	0	0	0
151	0	0	0	0	0	0	0	0	0	0	0	0	0	0	0	0	0	0	0	0	0	0	0	0	0	0	0	0	0	0	0	0	0	0	0	0	0	0	0	0	0	0	0	0	0	0	0	0	0
152	0	0	0	0	0	0	0	0	0	0	0	0	0	0	0	0	0	0	0	0	0	0	0	0	0	0	0	0	0	0	0	0	0	0	0	0	0	0	0	0	0	0	0	0	0	0	0	0	0
153	0	0	0	0	0	0	0	0	0	0	0	0	0	0	0	0	0	0	0	0	0	0	0	0	0	0	0	0	0	0	0	0	0	0	0	0	0	0	0	0	0	0	0	0	0	0	0	0	0
154	0	0	0	0	0	0	0	0	0	0	0	0	0	0	0	0	0	0	0	0	0	0	0	0	0	0	0	0	0	0	0	0	0	0	0	0	0	0	0	0	0	0	0	0	0	0	0	0	0
155	0	0	0	0	0	0	0	0	0	0	0	0	0	0	0	0	0	0	0	0	0	0	0	0	0	0	0	0	0	0	0	0	0	0	0	0	0	0	0	0	0	0	0	0	0	0	0	0	0
156	0	0	0	0	0	0	0	0	0	0	0	0	0	0	0	0	0	0	0	0	0	0	0	0	0	0	0	0	0	0	0	0	0	0	0	0	0	0	0	0	0	0	0	0	0	0	0	0	0
157	0	0	0	0	0	0	0	0	0	0	0	0	0	0	0	0	0	0	0	0	0	0	0	0	0	0	0	0	0	0	0	0	0	0	0	0	0	0	0	0	0	0	0	0	0	0	0	0	0
158	0	0	0	0	0	0	0	0	0	0	0	0	0.00102961	0.00126536	0.0013678	0.00130071	0.00108842	0	0	0	0	0	0	0	0	0	0	0	0	0	0	0	0	0	0	0	0	0	0	0	0	0	0	0	0	0	0	0	0
159	0	0	0	0	0	0	0	0	0	0	0	0.00103739	0.0014498	0.00178184	0.00192616	0.00183174	0.00153279	0.001129	0	0	0	0	0	0	0	0	0	0	0	0	0	0	0	0	0	0	0	0	0	0	0	0	0	0	0	0	0	0	0
160	0	0	0	0	0	0	0	0	0	0	0	0.00128956	0.00180228	0.00221514	0.00239466	0.00227735	0.00190573	0.00140369	0	0	0	0	0	0	0	0	0	0	0	0	0	0	0	0	0	0	0	0	0	0	0	0	0	0	0	0	0	0	0
161	0	0	0	0	0	0	0	0	0	0	0	0.00141549	0.00197835	0.00243164	0.00262882	0.00250015	0.00209223	0.00154107	0	0	0	0	0	0	0	0	0	0	0	0	0	0	0	0	0	0	0	0	0	0	0	0	0	0	0	0	0	0	0
162	0	0	0	0	0	0	0	0	0	0	0	0.00137222	0.00191793	0.00235747	0.00254875	0.0024241	0.00202868	0.0014943	0	0	0	0	0	0	0	0	0	0	0	0	0	0	0	0	0	0	0	0	0	0	0	0	0	0	0	0	0	0	0
163	0	0	0	0	0	0	0	0	0	0	0	0.0011751	0.00164246	0.00201894	0.00218285	0.0020762	0.0017376	0.00127994	0	0	0	0	0	0	0	0	0	0	0	0	0	0	0	0	0	0	0	0	0	0	0	0	0	0	0	0	0	0	0
164	0	0	0	0	0	0	0	0	0	0	0	0	0.00124271	0.00152761	0.0016517	0.00157107	0.00131492	0	0	0	0	0	0	0	0	0	0	0	0	0	0	0	0	0	0	0	0	0	0	0	0	0	0	0	0	0	0	0	0
165	0	0	0	0	0	0	0	0	0	0	0	0	0	0.00102138	0.00110438	0.00105052	0	0	0	0	0	0	0	0	0	0	0	0	0	0	0	0	0	0	0	0	0	0	0	0	0	0	0	0	0	0	0	0	0
166	0	0	0	0	0	0	0	0	0	0	0	0	0	0	0	0	0	0	0	0	0	0	0	0	0	0	0	0	0	0	0	0	0	0	0	0	0	0	0	0	0	0	0	0	0	0	0	0	0
167	0	0	0	0	0	0	0	0	0	0	0	0	0	0	0	0	0	0	0	0	0	0	0	0	0	0	0	0	0	0	0	0	0	0	0	0	0	0	0	0	0	0	0	0	0	0	0	0	0
168	0	0	0	0	0	0	0	0	0	0	0	0	0	0	0	0	0	0	0	0	0	0	0	0	0	0	0	0	0	0	0	0	0	0	0	0	0	0	0	0	0	0	0	0	0	0	0	0	0
169	0	0	0	0	0	0	0	0	0	0	0	0	0	0	0	0	0	0	0	0	0	0	0	0	0	0	0	0	0	0	0	0	0	0	0	0	0	0	0	0	0	0	0	0	0	0	0	0	0
170	0	0	0	0	0	0	0	0	0	0	0	0	0	0	0	0	0	0	0	0	0	0	0	0	0	0	0	0	0	0	0	0	0	0	0	0	0	0	0	0	0	0	0	0	0	0	0	0	0
171	0	0	0	0	0	0	0	0	0	0	0	0	0	0	0	0	0	0	0	0	0	0	0	0	0	0	0	0	0	0	0	0	0	0	0	0	0	0	0	0	0	0	0	0	0	0	0	0	0
172	0	0	0	0	0	0	0	0	0	0	0	0	0	0	0	0	0	0	0	0	0	0	0	0	0	0	0	0	0	0	0	0	0	0	0	0	0	0	0	0	0	0	0	0	0	0	0	0	0
173	0	0	0	0	0	0	0	0	0	0	0	0	0	0	0	0	0	0	0	0	0	0	0	0	0	0	0	0	0	0	0	0	0	0	0	0	0	0	0	0	0	0	0	0	0	0	0	0	0
174	0	0	0	0	0	0	0	0	0	0	0	0	0	0	0	0	0	0	0	0	0	0	0	0	0	0	0	0	0	0	0	0	0	0	0	0	0	0	0	0	0	0	0	0	0	0	0	0	0
175	0	0	0	0	0	0	0	0	0	0	0	0	0	0	0	0	0	0	0	0	0	0	0	0	0	0	0	0	0	0	0	0	0	0	0	0	0	0	0	0	0	0	0	0	0	0	0	0	0
176	0	0	0	0	0	0	0	0	0	0	0	0	0	0	0	0	0	0	0	0	0	0	0	0	0	0	0	0	0	0	0	0	0	0	0	0	0	0	0	0	0	0	0	0	0	0	0	0	0
177	0	0	0	0	0	0	0	0	0	0	0	0	0	0	0	0	0	0	0	0	0	0	0	0	0	0	0	0	0	0	0	0	0	0	0	0	0	0	0	0	0	0	0	0	0	0	0	0	0
178	0	0	0	0	0	0	0	0	0	0	0	0	0	0	0	0	0	0	0	0	0	0	0	0	0	0	0	0	0	0	0	0	0	0	0	0	0	0	0	0	0	0	0	0	0	0	0	0	0
179	0	0	0	0	0	0	0	0	0	0	0	0	0	0	0	0	0	0	0	0	0	0	0	0	0	0	0	0	0	0	0	0	0	0	0	0	0	0	0	0	0	0	0	0	0	0	0	0	0
180	0	0	0	0	0	0	0	0	0	0	0	0	0	0	0	0	0	0	0	0	0	0	0	0	0	0	0	0	0	0	0	0	0	0	0	0	0	0	0	0	0	0	0	0	0	0	0	0	0
181	0	0	0	0	0	0	0	0	0	0	0	0	0	0	0	0	0	0	0	0	0	0	0	0	0	0	0	0	0	0	0	0	0	0	0	0	0	0	0	0	0	0	0	0	0	0	0	0	0
182	0	0	0	0	0	0	0	0	0	0	0	0	0	0	0	0	0	0	0	0	0	0	0	0	0	0	0	0	0	0	0	0	0	0	0	0	0	0	0	0	0	0	0	0	0	0	0	0	0
183	0	0	0	0	0	0	0	0	0	0	0	0	0	0	0	0	0	0	0	0	0	0	0	0	0	0	0	0	0	0	0	0	0	0	0	0	0	0	0	0	0	0	0	0	0	0	0	0	0
184	0	0	0	0	0	0	0	0	0	0	0	0	0	0	0	0	0	0	0	0	0	0	0	0	0	0	0	0	0	0	0	0	0	0	0	0	0	0	0	0	0	0	0	0	0	0	0	0	0
185	0	0	0	0	0	0	0	0	0	0	0	0	0	0	0	0	0	0	0	0	0	0	0	0	0	0	0	0	0	0	0	0	0	0	0	0	0	0	0	0	0	0	0	0	0	0	0	0	0
186	0	0	0	0	0	0	0	0	0	0	0	0	0	0	0	0	0	0	0	0	0	0	0	0	0	0	0	0	0	0	0	0	0	0	0	0	0	0	0	0	0	0	0	0	0	0	0	0	0
187	0	0	0	0	0	0	0	0	0	0	0	0	0	0	0	0	0	0	0	0	0	0	0	0	0	0	0	0	0	0	0	0	0	0	0	0	0	0	0	0	0	0	0	0	0	0	0	0	0
188	0	0	0	0	0	0	0	0	0	0	0	0	0	0	0	0	0	0	0	0	0	0	0	0	0	0	0	0	0	0	0	0	0	0	0	0	0	0	0	0	0	0	0	0	0	0	0	0	0
189	0	0	0	0	0	0	0	0	0	0	0	0	0	0	0	0	0	0	0	0	0	0	0	0	0	0	0	0	0	0	0	0	0	0	0	0	0	0	0	0	0	0	0	0	0	0	0	0	0
190	0	0	0	0	0	0	0	0	0	0	0	0	0	0	0	0	0	0	0	0	0	0	0	0	0	0	0	0	0	0	0	0	0	0	0	0	0	0	0	0	0	0	0	0	0	0	0	0	0
191	0	0	0	0	0	0	0	0	0	0	0	0	0	0	0	0	0	0	0	0	0	0	0	0	0	0	0	0	0	0	0	0	0	0	0	0	0	0	0	0	0	0	0	0	0	0	0	0	0
192	0	0	0	0	0	0	0	0	0	0	0	0	0	0	0	0	0	0	0	0	0	0	0	0	0	0	0	0	0	0	0	0	0	0	0	0	0	0	0	0	0	0	0	0	0	0	0	0	0
193	0	0	0	0	0	0	0	0	0	0	0	0	0	0	0	0	0	0	0	0	0	0	0	0	0	0	0	0	0	0	0	0	0	0	0	0	0	0	0	0	0	0	0	0	0	0	0	0	0
194	0	0	0	0	0	0	0	0	0	0	0	0	0	0	0	0	0	0	0	0	0	0	0	0	0	0	0	0	0	0	0	0	0	0	0	0	0	0	0	0	0	0	0	0	0	0	0	0	0
195	0	0	0	0	0	0	0	0	0	0	0	0	0	0	0	0	0	0	0	0	0	0	0	0	0	0	0	0	0	0	0	0	0	0	0	0	0	0	0	0	0	0	0	0	0	0	0	0	0
196	0	0	0	0	0	0	0	0	0	0	0	0	0	0	0	0	0	0	0	0	0	0	0	0	0	0	0	0	0	0	0	0	0	0	0	0	0	0	0	0	0	0	0	0	0	0	0	0	0
197	0	0	0	0	0	0	0	0	0	0	0	0	0	0	0	0	0	0	0	0	0	0	0	0	0	0	0	0	0	0	0	0	0	0	0	0	0	0	0	0	0	0	0	0	0	0	0	0	0
198	0	0	0	0	0	0	0	0	0	0	0	0	0	0	0	0	0	0	0	0	0	0	0	0	0	0	0	0	0	0	0	0	0	0	0	0	0	0	0	0	0	0	0	0	0	0	0	0	0
199	0	0	0	0	0	0	0	0	0	0	0	0	0	0	0	0	0	0	0	0	0	0	0	0	0	0	0	0	0	0	0	0	0	0	0	0	0	0	0	0	0	0	0	0	0	0	0	0	0
200	0	0	0	0	0	0	0	0	0	0	0	0	0	0	0	0	0	0	0	0	0	0	0	0	0	0	0	0	0	0	0	0	0	0	0	0	0	0	0	0	0	0	0	0	0	0	0	0	0
201	0	0	0	0	0	0	0	0	0	0	0	0	0	0	0	0	0	0	0	0	0	0	0	0	0	0	0	0	0	0	0	0	0	0	0	0	0	0	0	0	0	0	0	0	0	0	0	0	0
202	0	0	0	0	0	0	0	0	0	0	0	0	0	0	0	0	0	0	0	0	0	0	0	0	0	0	0	0	0	0	0	0	0	0	0	0	0	0	0	0	0	0	0	0	0	0	0	0	0
203	0	0	0	0	0	0	0	0	0	0	0	0	0	0	0	0	0	0	0	0	0	0	0	0	0	0	0	0	0	0	0	0	0	0	0	0	0	0	0	0	0	0	0	0	0	0	0	0	0
204	0	0	0	0	0	0	0	0	0	0	0	0	0	0	0	0	0	0	0	0	0	0	0	0	0	0	0	0	0	0	0	0	0	0	0	0	0	0	0	0	0	0	0	0	0	0	0	0	0
205	0	0	0	0	0	0	0	0	0	0	0	0	0	0	0	0	0	0	0	0	0	0	0	0	0	0	0	0	0	0	0	0	0	0	0	0	0	0	0	0	0	0	0	0	0	0	0	0	0
206	0	0	0	0	0	0	0	0	0	0	0	0	0	0	0	0	0	0	0	0	0	0	0	0	0	0	0	0	0	0	0	0	0	0	0	0	0	0	0	0	0	0	0	0	0	0	0	0	0
207	0	0	0	0	0	0	0	0	0	0	0	0	0	0	0	0	0	0	0	0	0	0	0	0	0	0	0	0	0	0	0	0	0	0	0	0	0	0	0	0	0	0	0	0	0	0	0	0	0
208	0	0	0	0	0	0	0	0	0	0	0	0	0	0	0	0	0	0	0	0	0	0	0	0	0	0	0	0	0	0	0	0	0	0	0	0	0	0	0	0	0	0	0	0	0	0	0	0	0
209	0	0	0	0	0	0	0	0	0	0	0	0	0	0	0	0	0	0	0	0	0	0	0	0	0	0	0	0	0	0	0	0	0	0	0	0	0	0	0	0	0	0	0	0	0	0	0	0	0
210	0	0	0	0	0	0	0	0	0	0	0	0	0	0	0	0	0	0	0	0	0	0	0	0	0	0	0	0	0	0	0	0	0	0	0	0	0	0	0	0	0	0	0	0	0	0	0	0	0
211	0	0	0	0	0	0	0	0	0	0	0	0	0	0	0	0	0	0	0	0	0	0	0	0	0	0	0	0	0	0	0	0	0	0	0	0	0	0	0	0	0	0	0	0	0	0	0	0	0
212	0	0	0	0	0	0	0	0	0	0	0	0	0	0	0	0	0	0	0	0	0	0	0	0	0	0	0	0	0	0	0	0	0	0	0	0	0	0	0	0	0	0	0	0	0	0	0	0	0
213	0	0	0	0	0	0	0	0	0	0	0	0	0	0	0	0	0	0	0	0	0	0	0	0	0	0	0	0	0	0	0	0	0	0	0	0	0	0	0	0	0	0	0	0	0	0	0	0	0
214	0	0	0	0	0	0	0	0	0	0	0	0	0	0	0	0	0	0	0	0	0	0	0	0	0	0	0	0	0	0	0	0	0	0	0	0	0	0	0	0	0	0	0	0	0	0	0	0	0
215	0	0	0	0	0	0	0	0	0	0	0	0	0	0	0	0	0	0	0	0	0	0	0	0	0	0	0	0	0	0	0	0	0	0	0	0	0	0	0	0	0	0	0	0	0	0	0	0	0
216	0	0	0	0	0	0	0	0	0	0	0	0	0	0	0	0	0	0	0	0	0	0	0	0	0	0	0	0	0	0	0	0	0	0	0	0	0	0	0	0	0	0	0	0	0	0	0	0	0
217	0	0	0	0	0	0	0	0	0	0	0	0	0	0	0	0	0	0	0	0	0	0	0	0	0	0	0	0	0	0	0	0	0	0	0	0	0	0	0	0	0	0	0	0	0	0	0	0	0
218	0	0	0	0	0	0	0	0	0	0	0	0	0	0	0	0	0	0	0	0	0	0	0	0	0	0	0	0	0	0	0	0	0	0	0	0	0	0	0	0	0	0	0	0	0	0	0	0	0
219	0	0	0	0	0	0	0	0	0	0	0	0	0	0	0	0	0	0	0	0	0	0	0	0	0	0	0	0	0	0	0	0	0	0	0	0	0	0	0	0	0	0	0	0	0	0	0	0	0
220	0	0	0	0	0	0	0	0	0	0	0	0	0	0	0	0	0	0	0	0	0	0	0	0	0	0	0	0	0	0	0	0	0	0	0	0	0	0	0	0	0	0	0	0	0	0	0	0	0
221	0	0	0	0	0	0	0	0	0	0	0	0	0	0	0	0	0	0	0	0	0	0	0	0	0	0	0	0	0	0	0	0	0	0	0	0	0	0	0	0	0	0	0	0	0	0	0	0	0
222	0	0	0	0	0	0	0	0	0	0	0	0	0	0	0	0	0	0	0	0	0	0	0	0	0	0	0	0	0	0	0	0	0	0	0	0	0	0	0	0	0	0	0	0	0	0	0	0	0
223	0	0	0	0	0	0	0	0	0	0	0	0	0	0	0	0	0	0	0	0	0	0	0	0	0	0	0	0	0	0	0	0	0	0	0	0	0	0	0	0	0	0	0	0	0	0	0	0	0
224	0	0	0	0	0	0	0	0	0	0	0	0	0	0	0	0	0	0	0	0	0	0	0	0	0	0	0	0	0	0	0	0	0	0	0	0	0	0	0	0	0	0	0	0	0	0	0	0	0
225	0	0	0	0	0	0	0	0	0	0	0	0	0	0	0	0	0	0	0	0	0	0	0	0	0	0	0	0	0	0	0	0	0	0	0	0	0	0	0	0	0	0	0	0	0	0	0	0	0
226	0	0	0	0	0	0	0	0	0	0	0	0	0	0	0	0	0	0	0	0	0	0	0	0	0	0	0	0	0	0	0	0	0	0	0	0	0	0	0	0	0	0	0	0	0	0	0	0	0
227	0	0	0	0	0	0	0	0	0	0	0	0	0	0	0	0	0	0	0	0	0	0	0	0	0	0	0	0	0	0	0	0	0	0	0	0	0	0	0	0	0	0	0	0	0	0	0	0	0
228	0	0	0	0	0	0	0	0	0	0	0	0	0	0	0	0	0	0	0	0	0	0	0	0	0	0	0	0	0	0	0	0	0	0	0	0	0	0	0	0	0	0	0	0	0	0	0	0	0
229	0	0	0	0	0	0	0	0	0	0	0	0	0	0	0	0	0	0	0	0	0	0	0	0	0	0	0	0	0	0	0	0	0	0	0	0	0	0	0	0	0	0	0	0	0	0	0	0	0
230	0	0	0	0	0	0	0	0	0	0	0	0	0	0	0	0	0	0	0	0	0	0	0	0	0	0	0	0	0	0	0	0	0	0	0	0	0	0	0	0	0	0	0	0	0	0	0	0	0
231	0	0	0	0	0	0	0	0	0	0	0	0	0	0	0	0	0	0	0	0	0	0	0	0	0	0	0	0	0	0	0	0	0	0	0	0	0	0	0	0	0	0	0	0	0	0	0	0	0
232	0	0	0	0	0	0	0	0	0	0	0	0	0	0	0	0	0	0	0	0	0	0	0	0	0	0	0	0	0	0	0	0	0	0	0	0	0	0	0	0	0	0	0	0	0	0	0	0	0
233	0	0	0	0	0	0	0	0	0	0	0	0	0	0	0	0	0	0	0	0	0	0	0	0	0	0	0	0	0	0	0	0	0	0	0	0	0	0	0	0	0	0	0	0	0	0	0	0	0
234	0	0	0	0	0	0	0	0	0	0	0	0	0	0	0	0	0	0	0	0	0	0	0	0	0	0	0	0	0	0	0	0	0	0	0	0	0	0	0	0	0	0	0	0	0	0	0	0	0
235	0	0	0	0	0	0	0	0	0	0	0	0	0	0	0	0	0	0	0	0	0	0	0	0	0	0	0	0	0	0	0	0	0	0	0	0	0	0	0	0	0	0	0	0	0	0	0	0	0
236	0	0	0	0	0	0	0	0	0	0	0	0	0	0	0	0	0	0	0	0	0	0	0	0	0	0	0	0	0	0	0	0	0	0	0	0	0	0	0	0	0	0	0	0	0	0	0	0	0
237	0	0	0	0	0	0	0	0	0	0	0	0	0	0	0	0	0	0	0	0	0	0	0	0	0	0	0	0	0	0	0	0	0	0	0	0	0	0	0	0	0	0	0	0	0	0	0	0	0
238	0	0	0	0	0	0	0	0	0	0	0	0	0	0	0	0	0	0	0	0	0	0	0	0	0	0	0	0	0	0	0	0	0	0	0	0	0	0	0	0	0	0	0	0	0	0	0	0	0
239	0	0	0	0	0	0	0	0	0	0	0	0	0	0	0	0	0	0	0	0	0	0	0	0	0	0	0	0	0	0	0	0	0	0	0	0	0	0	0	0	0	0	0	0	0	0	0	0	0
240	0	0	0	0	0	0	0	0	0	0	0	0	0	0	0	0	0	0	0	0	0	0	0	0	0	0	0	0	0	0	0	0	0	0	0	0	0	0	0	0	0	0	0	0	0	0	0	0	0
241	0	0	0	0	0	0	0	0	0	0	0	0	0	0	0	0	0	0	0	0	0	0	0	0	0	0	0	0	0	0	0	0	0	0	0	0	0	0	0	0	0	0	0	0	0	0	0	0	0
242	0	0	0	0	0	0	0	0	0	0	0	0	0	0	0	0	0	0	0	0	0	0	0	0	0	0	0	0	0	0	0	0	0	0	0	0	0	0	0	0	0	0	0	0	0	0	0	0	0
243	0	0	0	0	0	0	0	0	0	0	0	0	0	0	0	0	0	0	0	0	0	0	0	0	0	0	0	0	0	0	0	0	0	0	0	0	0	0	0	0	0	0	0	0	0	0	0	0	0
244	0	0	0	0	0	0	0	0	0	0	0	0	0	0	0	0	0	0	0	0	0	0	0	0	0	0	0	0	0	0	0	0	0	0	0	0	0	0	0	0	0	0	0	0	0	0	0	0	0
245	0	0	0	0	0	0	0	0	0	0	0	0	0	0	0	0	0	0	0	0	0	0	0	0	0	0	0	0	0	0	0	0	0	0	0	0	0	0	0	0	0	0	0	0	0	0	0	0	0
246	0	0	0	0	0	0	0	0	0	0	0	0	0	0	0	0	0	0	0	0	0	0	0	0	0	0	0	0	0	0	0	0	0	0	0	0	0	0	0	0	0	0	0	0	0	0	0	0	0
247	0	0	0	0	0	0	0	0	0	0	0	0	0	0	0	0	0	0	0	0	0	0	0	0	0	0	0	0	0	0	0	0	0	0	0	0	0	0	0	0	0	0	0	0	0	0	0	0	0
248	0	0	0	0	0	0	0	0	0	0	0	0	0	0	0	0	0	0	0	0	0	0	0	0	0	0	0	0	0	0	0	0	0	0	0	0	0	0	0	0	0	0	0	0	0	0	0	0	0
249	0	0	0	0	0	0	0	0	0	0	0	0	0	0	0	0	0	0	0	0	0	0	0	0	0	0	0	0	0	0	0	0	0	0	0	0	0	0	0	0	0	0	0	0	0	0	0	0	0
250	0	0	0	0	0	0	0	0	0	0	0	0	0	0	0	0	0	0	0	0	0	0	0	0	0	0	0	0	0	0	0	0	0	0	0	0	0	0	0	0	0	0	0	0	0	0	0	0	0
251	0	0	0	0	0	0	0	0	0	0	0	0	0	0	0	0	0	0	0	0	0	0	0	0	0	0	0	0	0	0	0	0	0	0	0	0	0	0	0	0	0	0	0	0	0	0	0	0	0
252	0	0	0	0	0	0	0	0	0	0	0	0	0	0	0	0	0	0	0	0	0	0	0	0	0	0	0	0	0	0	0	0	0	0	0	0	0	0	0	0	0	0	0	0	0	0	0	0	0
253	0	0	0	0	0	0	0	0	0	0	0	0	0	0	0	0	0	0	0	0	0	0	0	0	0	0	0	0	0	0	0	0	0	0	0	0	0	0	0	0	0	0	0	0	0	0	0	0	0
254	0	0	0	0	0	0	0	0	0	0	0	0	0	0	0	0	0	0	0	0	0	0	0	0	0	0	0	0	0	0	0	0	0	0	0	0	0	0	0	0	0	0	0	0	0	0	0	0	0
[truncated: 207 more columns]

## Sheet: fig1f_mm_kde_mean
	0.000000000000000000e+00	0.000000000000000000e+00.1	0.000000000000000000e+00.2	0.000000000000000000e+00.3	0.000000000000000000e+00.4	0.000000000000000000e+00.5	0.000000000000000000e+00.6	0.000000000000000000e+00.7	0.000000000000000000e+00.8	0.000000000000000000e+00.9	0.000000000000000000e+00.10	0.000000000000000000e+00.11	0.000000000000000000e+00.12	0.000000000000000000e+00.13	0.000000000000000000e+00.14	0.000000000000000000e+00.15	0.000000000000000000e+00.16	0.000000000000000000e+00.17	0.000000000000000000e+00.18	0.000000000000000000e+00.19	0.000000000000000000e+00.20	0.000000000000000000e+00.21	0.000000000000000000e+00.22	0.000000000000000000e+00.23	0.000000000000000000e+00.24	0.000000000000000000e+00.25	0.000000000000000000e+00.26	0.000000000000000000e+00.27	0.000000000000000000e+00.28	0.000000000000000000e+00.29	0.000000000000000000e+00.30	0.000000000000000000e+00.31	0.000000000000000000e+00.32	0.000000000000000000e+00.33	0.000000000000000000e+00.34	0.000000000000000000e+00.35	0.000000000000000000e+00.36	0.000000000000000000e+00.37	0.000000000000000000e+00.38	0.000000000000000000e+00.39	0.000000000000000000e+00.40	0.000000000000000000e+00.41	0.000000000000000000e+00.42	0.000000000000000000e+00.43	0.000000000000000000e+00.44	0.000000000000000000e+00.45	0.000000000000000000e+00.46	0.000000000000000000e+00.47	0.000000000000000000e+00.48
0	0	0	0	0	0	0	0	0	0	0	0	0	0	0	0	0	0	0	0	0	0	0	0	0	0	0	0	0	0	0	0	0	0	0	0	0	0	0	0	0	0	0	0	0	0	0	0	0	0
1	0	0	0	0	0	0	0	0	0	0	0	0	0	0	0	0	0	0	0	0	0	0	0	0	0	0	0	0	0	0	0	0	0	0	0	0	0	0	0	0	0	0	0	0	0	0	0	0	0
2	0	0	0	0	0	0	0	0	0	0	0	0	0	0	0	0	0	0	0	0	0	0	0	0	0	0	0	0	0	0	0	0	0	0	0	0	0	0	0	0	0	0	0	0	0	0	0	0	0
3	0	0	0	0	0	0	0	0	0	0	0	0	0	0	0	0	0	0	0	0	0	0	0	0	0	0	0	0	0	0	0	0	0	0	0	0	0	0	0	0	0	0	0	0	0	0	0	0	0
4	0	0	0	0	0	0	0	0	0	0	0	0	0	0	0	0	0	0	0	0	0	0	0	0	0	0	0	0	0	0	0	0	0	0	0	0	0	0	0	0	0	0	0	0	0	0	0	0	0
5	0	0	0	0	0	0	0	0	0	0	0	0	0	0	0	0	0	0	0	0	0	0	0	0	0	0	0	0	0	0	0	0	0	0	0	0	0	0	0	0	0	0	0	0	0	0	0	0	0
6	0	0	0	0	0	0	0	0	0	0	0	0	0	0	0	0	0	0	0	0	0	0	0	0	0	0	0	0	0	0	0	0	0	0	0	0	0	0	0	0	0	0	0	0	0	0	0	0	0
7	0	0	0	0	0	0	0	0	0	0	0	0	0	0	0	0	0	0	0	0	0	0	0	0	0	0	0	0	0	0	0	0	0	0	0	0	0	0	0	0	0	0	0	0	0	0	0	0	0
8	0	0	0	0	0	0	0	0	0	0	0	0	0	0	0	0	0	0	0	0	0	0	0	0	0	0	0	0	0	0	0	0	0	0	0	0	0	0	0	0	0	0	0	0	0	0	0	0	0
9	0	0	0	0	0	0	0	0	0	0	0	0	0	0	0	0	0	0	0	0	0	0	0	0	0	0	0	0	0	0	0	0	0	0	0	0	0	0	0	0	0	0	0	0	0	0	0	0	0
10	0	0	0	0	0	0	0	0	0	0	0	0	0	0	0	0	0	0	0	0	0	0	0	0	0	0	0	0	0	0	0	0	0	0	0	0	0	0	0	0	0	0	0	0	0	0	0	0	0
11	0	0	0	0	0	0	0	0	0	0	0	0	0	0	0	0	0	0	0	0	0	0	0	0	0	0	0	0	0	0	0	0	0	0	0	0	0	0	0	0	0	0	0	0	0	0	0	0	0
12	0	0	0	0	0	0	0	0	0	0	0	0	0	0	0	0	0	0	0	0	0	0	0	0	0	0	0	0	0	0	0	0	0	0	0	0	0	0	0	0	0	0	0	0	0	0	0	0	0
13	0	0	0	0	0	0	0	0	0	0	0	0	0	0	0	0	0	0	0	0	0	0	0	0	0	0	0	0	0	0	0	0	0	0	0	0	0	0	0	0	0	0	0	0	0	0	0	0	0
14	0	0	0	0	0	0	0	0	0	0	0	0	0	0	0	0	0	0	0	0	0	0	0	0	0	0	0	0	0	0	0	0	0	0	0	0	0	0	0	0	0	0	0	0	0	0	0	0	0
15	0	0	0	0	0	0	0	0	0	0	0	0	0	0	0	0	0	0	0	0	0	0	0	0	0	0	0	0	0	0	0	0	0	0	0	0	0	0	0	0	0	0	0	0	0	0	0	0	0
16	0	0	0	0	0	0	0	0	0	0	0	0	0	0	0	0	0	0	0	0	0	0	0	0	0	0	0	0	0	0	0	0	0	0	0	0	0	0	0	0	0	0	0	0	0	0	0	0	0
17	0	0	0	0	0	0	0	0	0	0	0	0	0	0	0	0	0	0	0	0	0	0	0	0	0	0	0	0	0	0	0	0	0	0	0	0	0	0	0	0	0	0	0	0	0	0	0	0	0
18	0	0	0	0	0	0	0	0	0	0	0	0	0	0	0	0	0	0	0	0	0	0	0	0	0	0	0	0	0	0	0	0	0	0	0	0	0	0	0	0	0	0	0	0	0	0	0	0	0
19	0	0	0	0	0	0	0	0	0	0	0	0	0	0	0	0	0	0	0	0	0	0	0	0	0	0	0	0	0	0	0	0	0	0	0	0	0	0	0	0	0	0	0	0	0	0	0	0	0
20	0	0	0	0	0	0	0	0	0	0	0	0	0	0	0	0	0	0	0	0	0	0	0	0	0	0	0	0	0	0	0	0	0	0	0	0	0	0	0	0	0	0	0	0	0	0	0	0	0
21	0	0	0	0	0	0	0	0	0	0	0	0	0	0	0	0	0	0	0	0	0	0	0	0	0	0	0	0	0	0	0	0	0	0	0	0	0	0	0	0	0	0	0	0	0	0	0	0	0
22	0	0	0	0	0	0	0	0	0	0	0	0	0	0	0	0	0	0	0	0	0	0	0	0	0	0	0	0	0	0	0	0	0	0	0	0	0	0	0	0	0	0	0	0	0	0	0	0	0
23	0	0	0	0	0	0	0	0	0	0	0	0	0	0	0	0	0	0	0	0	0	0	0	0	0	0	0	0	0	0	0	0	0	0	0	0	0	0	0	0	0	0	0	0	0	0	0	0	0
24	0	0	0	0	0	0	0	0	0	0	0	0	0	0	0	0	0	0	0	0	0	0	0	0	0	0	0	0	0	0	0	0	0	0	0	0	0	0	0	0	0	0	0	0	0	0	0	0	0
25	0	0	0	0	0	0	0	0	0	0	0	0	0	0	0	0	0	0	0	0	0	0	0	0	0	0	0	0	0	0	0	0	0	0	0	0	0	0	0	0	0	0	0	0	0	0	0	0	0
26	0	0	0	0	0	0	0	0	0	0	0	0	0	0	0	0	0	0	0	0	0	0	0	0	0	0	0	0	0	0	0	0	0	0	0	0	0	0	0	0	0	0	0	0	0	0	0	0	0
27	0	0	0	0	0	0	0	0	0	0	0	0	0	0	0	0	0	0	0	0	0	0	0	0	0	0	0	0	0	0	0	0	0	0	0	0	0	0	0	0	0	0	0	0	0	0	0	0	0
28	0	0	0	0	0	0	0	0	0	0	0	0	0	0	0	0	0	0	0	0	0	0	0	0	0	0	0	0	0	0	0	0	0	0	0	0	0	0	0	0	0	0	0	0	0	0	0	0	0
29	0	0	0	0	0	0	0	0	0	0	0	0	0	0	0	0	0	0	0	0	0	0	0	0	0	0	0	0	0	0	0	0	0	0	0	0	0	0	0	0	0	0	0	0	0	0	0	0	0
30	0	0	0	0	0	0	0	0	0	0	0	0	0	0	0	0	0	0	0	0	0	0	0	0	0	0	0	0	0	0	0	0	0	0	0	0	0	0	0	0	0	0	0	0	0	0	0	0	0
31	0	0	0	0	0	0	0	0	0	0	0	0	0	0	0	0	0	0	0	0	0	0	0	0	0	0	0	0	0	0	0	0	0	0	0	0	0	0	0	0	0	0	0	0	0	0	0	0	0
32	0	0	0	0	0	0	0	0	0	0	0	0	0	0	0	0	0	0	0	0	0	0	0	0	0	0	0	0	0	0	0	0	0	0	0	0	0	0	0	0	0	0	0	0	0	0	0	0	0
33	0	0	0	0	0	0	0	0	0	0	0	0	0	0	0	0	0	0	0	0	0	0	0	0	0	0	0	0	0	0	0	0	0	0	0	0	0	0	0	0	0	0	0	0	0	0	0	0	0
34	0	0	0	0	0	0	0	0	0	0	0	0	0	0	0	0	0	0	0	0	0	0	0	0	0	0	0	0	0	0	0	0	0	0	0	0	0	0	0	0	0	0	0	0	0	0	0	0	0
35	0	0	0	0	0	0	0	0	0	0	0	0	0	0	0	0	0	0	0	0	0	0	0	0	0	0	0	0	0	0	0	0	0	0	0	0	0	0	0	0	0	0	0	0	0	0	0	0	0
36	0	0	0	0	0	0	0	0	0	0	0	0	0	0	0	0	0	0	0	0	0	0	0	0	0	0	0	0	0	0	0	0	0	0	0	0	0	0	0	0	0	0	0	0	0	0	0	0	0
37	0	0	0	0	0	0	0	0	0	0	0	0	0	0	0	0	0	0	0	0	0	0	0	0	0	0	0	0	0	0	0	0	0	0	0	0	0	0	0	0	0	0	0	0	0	0	0	0	0
38	0	0	0	0	0	0	0	0	0	0	0	0	0	0	0	0	0	0	0	0	0	0	0	0	0	0	0	0	0	0	0	0	0	0	0	0	0	0	0	0	0	0	0	0	0	0	0	0	0
39	0	0	0	0	0	0	0	0	0	0	0	0	0	0	0	0	0	0	0	0	0	0	0	0	0	0	0	0	0	0	0	0	0	0	0	0	0	0	0	0	0	0	0	0	0	0	0	0	0
40	0	0	0	0	0	0	0	0	0	0	0	0	0	0	0	0	0	0	0	0	0	0	0	0	0	0	0	0	0	0	0	0	0	0	0	0	0	0	0	0	0	0	0	0	0	0	0	0	0
41	0	0	0	0	0	0	0	0	0	0	0	0	0	0	0	0	0	0	0	0	0	0	0	0	0	0	0	0	0	0	0	0	0	0	0	0	0	0	0	0	0	0	0	0	0	0	0	0	0
42	0	0	0	0	0	0	0	0	0	0	0	0	0	0	0	0	0	0	0	0	0	0	0	0	0	0	0	0	0	0	0	0	0	0	0	0	0	0	0	0	0	0	0	0	0	0	0	0	0
43	0	0	0	0	0	0	0	0	0	0	0	0	0	0	0	0	0	0	0	0	0	0	0	0	0	0	0	0	0	0	0	0	0	0	0	0	0	0	0	0	0	0	0	0	0	0	0	0	0
44	0	0	0	0	0	0	0	0	0	0	0	0	0	0	0	0	0	0	0	0	0	0	0	0	0	0	0	0	0	0	0	0	0	0	0	0	0	0	0	0	0	0	0	0	0	0	0	0	0
45	0	0	0	0	0	0	0	0	0	0	0	0	0	0	0	0	0	0	0	0	0	0	0	0	0	0	0	0	0	0	0	0	0	0	0	0	0	0	0	0	0	0	0	0	0	0	0	0	0
46	0	0	0	0	0	0	0	0	0	0	0	0	0	0	0	0	0	0	0	0	0	0	0	0	0	0	0	0	0	0	0	0	0	0	0	0	0	0	0	0	0	0	0	0	0	0	0	0	0
47	0	0	0	0	0	0	0	0	0	0	0	0	0	0	0	0	0	0	0	0	0	0	0	0	0	0	0	0	0	0	0	0	0	0	0	0	0	0	0	0	0	0	0	0	0	0	0	0	0
48	0	0	0	0	0	0	0	0	0	0	0	0	0	0	0	0	0	0	0	0	0	0	0	0	0	0	0	0	0	0	0	0	0	0	0	0	0	0	0	0	0	0	0	0	0	0	0	0	0
49	0	0	0	0	0	0	0	0	0	0	0	0	0	0	0	0	0	0	0	0	0	0	0	0	0	0	0	0	0	0	0	0	0	0	0	0	0	0	0	0	0	0	0	0	0	0	0	0	0
50	0	0	0	0	0	0	0	0	0	0	0	0	0	0	0	0	0	0	0	0	0	0	0	0	0	0	0	0	0	0	0	0	0	0	0	0	0	0	0	0	0	0	0	0	0	0	0	0	0
51	0	0	0	0	0	0	0	0	0	0	0	0	0	0	0	0	0	0	0	0	0	0	0	0	0	0	0	0	0	0	0	0	0	0	0	0	0	0	0	0	0	0	0	0	0	0	0	0	0
52	0	0	0	0	0	0	0	0	0	0	0	0	0	0	0	0	0	0	0	0	0	0	0	0	0	0	0	0	0	0	0	0	0	0	0	0	0	0	0	0	0	0	0	0	0	0	0	0	0
53	0	0	0	0	0	0	0	0	0	0	0	0	0	0	0	0	0	0	0	0	0	0	0	0	0	0	0	0	0	0	0	0	0	0	0	0	0	0	0	0	0	0	0	0	0	0	0	0	0
54	0	0	0	0	0	0	0	0	0	0	0	0	0	0	0	0	0	0	0	0	0	0	0	0	0	0	0	0	0	0	0	0	0	0	0	0	0	0	0	0	0	0	0	0	0	0	0	0	0
55	0	0	0	0	0	0	0	0	0	0	0	0	0	0	0	0	0	0	0	0	0	0	0	0	0	0	0	0	0	0	0	0	0	0	0	0	0	0	0	0	0	0	0	0	0	0	0	0	0
56	0	0	0	0	0	0	0	0	0	0	0	0	0	0	0	0	0	0	0	0	0	0	0	0	0	0	0	0	0	0	0	0	0	0	0	0	0	0	0	0	0	0	0	0	0	0	0	0	0
57	0	0	0	0	0	0	0	0	0	0	0	0	0	0	0	0	0	0	0	0	0	0	0	0	0	0	0	0	0	0	0	0	0	0	0	0	0	0	0	0	0	0	0	0	0	0	0	0	0
58	0	0	0	0	0	0	0	0	0	0	0	0	0	0	0	0	0	0	0	0	0	0	0	0	0	0	0	0	0	0	0	0	0	0	0	0	0	0	0	0	0	0	0	0	0	0	0	0	0
59	0	0	0	0	0	0	0	0	0	0	0	0	0	0	0	0	0	0	0	0	0	0	0	0	0	0	0	0	0	0	0	0	0	0	0	0	0	0	0	0	0	0	0	0	0	0	0	0	0
60	0	0	0	0	0	0	0	0	0	0	0	0	0	0	0	0	0	0	0	0	0	0	0	0	0	0	0	0	0	0	0	0	0	0	0	0	0	0	0	0	0	0	0	0	0	0	0	0	0
61	0	0	0	0	0	0	0	0	0	0	0	0	0	0	0	0	0	0	0	0	0	0	0	0	0	0	0	0	0	0	0	0	0	0	0	0	0	0	0	0	0	0	0	0	0	0	0	0	0
62	0	0	0	0	0	0	0	0	0	0	0	0	0	0	0	0	0	0	0	0	0	0	0	0	0	0	0	0	0	0	0	0	0	0	0	0	0	0	0	0	0	0	0	0	0	0	0	0	0
63	0	0	0	0	0	0	0	0	0	0	0	0	0	0	0	0	0	0	0	0	0	0	0	0	0	0	0	0	0	0	0	0	0	0	0	0	0	0	0	0	0	0	0	0	0	0	0	0	0
64	0	0	0	0	0	0	0	0	0	0	0	0	0	0	0	0	0	0	0	0	0	0	0	0	0	0	0	0	0	0	0	0	0	0	0	0	0	0	0	0	0	0	0	0	0	0	0	0	0
65	0	0	0	0	0	0	0	0	0	0	0	0	0	0	0	0	0	0	0	0	0	0	0	0	0	0	0	0	0	0	0	0	0	0	0	0	0	0	0	0	0	0	0	0	0	0	0	0	0
66	0	0	0	0	0	0	0	0	0	0	0	0	0	0	0	0	0	0	0	0	0	0	0	0	0	0	0	0	0	0	0	0	0	0	0	0	0	0	0	0	0	0	0	0	0	0	0	0	0
67	0	0	0	0	0	0	0	0	0	0	0	0	0	0	0	0	0	0	0	0	0	0	0	0	0	0	0	0	0	0	0	0	0	0	0	0	0	0	0	0	0	0	0	0	0	0	0	0	0
68	0	0	0	0	0	0	0	0	0	0	0	0	0	0	0	0	0	0	0	0	0	0	0	0	0	0	0	0	0	0	0	0	0	0	0	0	0	0	0	0	0	0	0	0	0	0	0	0	0
69	0	0	0	0	0	0	0	0	0	0	0	0	0	0	0	0	0	0	0	0	0	0	0	0	0	0	0	0	0	0	0	0	0	0	0	0	0	0	0	0	0	0	0	0	0	0	0	0	0
70	0	0	0	0	0	0	0	0	0	0	0	0	0	0	0	0	0	0	0	0	0	0	0	0	0	0	0	0	0	0	0	0	0	0	0	0	0	0	0	0	0	0	0	0	0	0	0	0	0
71	0	0	0	0	0	0	0	0	0	0	0	0	0	0	0	0	0	0	0	0	0	0	0	0	0	0	0	0	0	0	0	0	0	0	0	0	0	0	0	0	0	0	0	0	0	0	0	0	0
72	0	0	0	0	0	0	0	0	0	0	0	0	0	0	0	0	0	0	0	0	0	0	0	0	0	0	0	0	0	0	0	0	0	0	0	0	0	0	0	0	0	0	0	0	0	0	0	0	0
73	0	0	0	0	0	0	0	0	0	0	0	0	0	0	0	0	0	0	0	0	0	0	0	0	0	0	0	0	0	0	0	0	0	0	0	0	0	0	0	0	0	0	0	0	0	0	0	0	0
74	0	0	0	0	0	0	0	0	0	0	0	0	0	0	0	0	0	0	0	0	0	0	0	0	0	0	0	0	0	0	0	0	0	0	0	0	0	0	0	0	0	0	0	0	0	0	0	0	0
75	0	0	0	0	0	0	0	0	0	0	0	0	0	0	0	0	0	0	0	0	0	0	0	0	0	0	0	0	0	0	0	0	0	0	0	0	0	0	0	0	0	0	0	0	0	0	0	0	0
76	0	0	0	0	0	0	0	0	0	0	0	0	0	0	0	0	0	0	0	0	0	0	0	0	0	0	0	0	0	0	0	0	0	0	0	0	0	0	0	0	0	0	0	0	0	0	0	0	0
77	0	0	0	0	0	0	0	0	0	0	0	0	0	0	0	0	0	0	0	0	0	0	0	0	0	0	0	0	0	0	0	0	0	0	0	0	0	0	0	0	0	0	0	0	0	0	0	0	0
78	0	0	0	0	0	0	0	0	0	0	0	0	0	0	0	0	0	0	0	0	0	0	0	0	0	0	0	0	0	0	0	0	0	0	0	0	0	0	0	0	0	0	0	0	0	0	0	0	0
79	0	0	0	0	0	0	0	0	0	0	0	0	0	0	0	0	0	0	0	0	0	0	0	0	0	0	0	0	0	0	0	0	0	0	0	0	0	0	0	0	0	0	0	0	0	0	0	0	0
80	0	0	0	0	0	0	0	0	0	0	0	0	0	0	0	0	0	0	0	0	0	0	0	0	0	0	0	0	0	0	0	0	0	0	0	0	0	0	0	0	0	0	0	0	0	0	0	0	0
81	0	0	0	0	0	0	0	0	0	0	0	0	0	0	0	0	0	0	0	0	0	0	0	0	0	0	0	0	0	0	0	0	0	0	0	0	0	0	0	0	0	0	0	0	0	0	0	0	0
82	0	0	0	0	0	0	0	0	0	0	0	0	0	0	0	0	0	0	0	0	0	0	0	0	0	0	0	0	0	0	0	0	0	0	0	0	0	0	0	0	0	0	0	0	0	0	0	0	0
83	0	0	0	0	0	0	0	0	0	0	0	0	0	0	0	0	0	0	0	0	0	0	0	0	0	0	0	0	0	0	0	0	0	0	0	0	0	0	0	0	0	0	0	0	0	0	0	0	0
84	0	0	0	0	0	0	0	0	0	0	0	0	0	0	0	0	0	0	0	0	0	0	0	0	0	0	0	0	0	0	0	0	0	0	0	0	0	0	0	0	0	0	0	0	0	0	0	0	0
85	0	0	0	0	0	0	0	0	0	0	0	0	0	0	0	0	0	0	0	0	0	0	0	0	0	0	0	0	0	0	0	0	0	0	0	0	0	0	0	0	0	0	0	0	0	0	0	0	0
86	0	0	0	0	0	0	0	0	0	0	0	0	0	0	0	0	0	0	0	0	0	0	0	0	0	0	0	0	0	0	0	0	0	0	0	0	0	0	0	0	0	0	0	0	0	0	0	0	0
87	0	0	0	0	0	0	0	0	0	0	0	0	0	0	0	0	0	0	0	0	0	0	0	0	0	0	0	0	0	0	0	0	0	0	0	0	0	0	0	0	0	0	0	0	0	0	0	0	0
88	0	0	0	0	0	0	0	0	0	0	0	0	0	0	0	0	0	0	0	0	0	0	0	0	0	0	0	0	0	0	0	0	0	0	0	0	0	0	0	0	0	0	0	0	0	0	0	0	0
89	0	0	0	0	0	0	0	0	0	0	0	0	0	0	0	0	0	0	0	0	0	0	0	0	0	0	0	0	0	0	0	0	0	0	0	0	0	0	0	0	0	0	0	0	0	0	0	0	0
90	0	0	0	0	0	0	0	0	0	0	0	0	0	0	0	0	0	0	0	0	0	0	0	0	0	0	0	0	0	0	0	0	0	0	0	0	0	0	0	0	0	0	0	0	0	0	0	0	0
91	0	0	0	0	0	0	0	0	0	0	0	0	0	0	0	0	0	0	0	0	0	0	0	0	0	0	0	0	0	0	0	0	0	0	0	0	0	0	0	0	0	0	0	0	0	0	0	0	0
92	0	0	0	0	0	0	0	0	0	0	0	0	0	0	0	0	0	0	0	0	0	0	0	0	0	0	0	0	0	0	0	0	0	0	0	0	0	0	0	0	0	0	0	0	0	0	0	0	0
93	0	0	0	0	0	0	0	0	0	0	0	0	0	0	0	0	0	0	0	0	0	0	0	0	0	0	0	0	0	0	0	0	0	0	0	0	0	0	0	0	0	0	0	0	0	0	0	0	0
94	0	0	0	0	0	0	0	0	0	0	0	0	0	0	0	0	0	0	0	0	0	0	0	0	0	0	0	0	0	0	0	0	0	0	0	0	0	0	0	0	0	0	0	0	0	0	0	0	0
95	0	0	0	0	0	0	0	0	0	0	0	0	0	0	0	0	0	0	0	0	0	0	0	0	0	0	0	0	0	0	0	0	0	0	0	0	0	0	0	0	0	0	0	0	0	0	0	0	0
96	0	0	0	0	0	0	0	0	0	0	0	0	0	0	0	0	0	0	0	0	0	0	0	0	0	0	0	0	0	0	0	0	0	0	0	0	0	0	0	0	0	0	0	0	0	0	0	0	0
97	0	0	0	0	0	0	0	0	0	0	0	0	0	0	0	0	0	0	0	0	0	0	0	0	0	0	0	0	0	0	0	0	0	0	0	0	0	0	0	0	0	0	0	0	0	0	0	0	0
98	0	0	0	0	0	0	0	0	0	0	0	0	0	0	0	0	0	0	0	0	0	0	0	0	0	0	0	0	0	0	0	0	0	0	0	0	0	0	0	0	0	0	0	0	0	0	0	0	0
99	0	0	0	0	0	0	0	0	0	0	0	0	0	0	0	0	0	0	0	0	0	0	0	0	0	0	0	0	0	0	0	0	0	0	0	0	0	0	0	0	0	0	0	0	0	0	0	0	0
100	0	0	0	0	0	0	0	0	0	0	0	0	0	0	0	0	0	0	0	0	0	0	0	0	0	0	0	0	0	0	0	0	0	0	0	0	0	0	0	0	0	0	0	0	0	0	0	0	0
101	0	0	0	0	0	0	0	0	0	0	0	0	0	0	0	0	0	0	0	0	0	0	0	0	0	0	0	0	0	0	0	0	0	0	0	0	0	0	0	0	0	0	0	0	0	0	0	0	0
102	0	0	0	0	0	0	0	0	0	0	0	0	0	0	0	0	0	0	0	0	0	0	0	0	0	0	0	0	0	0	0	0	0	0	0	0	0	0	0	0	0	0	0	0	0	0	0	0	0
103	0	0	0	0	0	0	0	0	0	0	0	0	0	0	0	0	0	0	0	0	0	0	0	0	0	0	0	0	0	0	0	0	0	0	0	0	0	0	0	0	0	0	0	0	0	0	0	0	0
104	0	0	0	0	0	0	0	0	0	0	0	0	0	0	0	0	0	0	0	0	0	0	0	0	0	0	0	0	0	0	0	0	0	0	0	0	0	0	0	0	0	0	0	0	0	0	0	0	0
105	0	0	0	0	0	0	0	0	0	0	0	0	0	0	0	0	0	0	0	0	0	0	0	0	0	0	0	0	0	0	0	0	0	0	0	0	0	0	0	0	0	0	0	0	0	0	0	0	0
106	0	0	0	0	0	0	0	0	0	0	0	0	0	0	0	0	0	0	0	0	0	0	0	0	0	0	0	0	0	0	0	0	0	0	0	0	0	0	0	0	0	0	0	0	0	0	0	0	0
107	0	0	0	0	0	0	0	0	0	0	0	0	0	0	0	0	0	0	0	0	0	0	0	0	0	0	0	0	0	0	0	0	0	0	0	0	0	0	0	0	0	0	0	0	0	0	0	0	0
108	0	0	0	0	0	0	0	0	0	0	0	0	0	0	0	0	0	0	0	0	0	0	0	0	0	0	0	0	0	0	0	0	0	0	0	0	0	0	0	0	0	0	0	0	0	0	0	0	0
109	0	0	0	0	0	0	0	0	0	0	0	0	0	0	0	0	0	0	0	0	0	0	0	0	0	0	0	0	0	0	0	0	0	0	0	0	0	0	0	0	0	0	0	0	0	0	0	0	0
110	0	0	0	0	0	0	0	0	0	0	0	0	0	0	0	0	0	0	0	0	0	0	0	0	0	0	0	0	0	0	0	0	0	0	0	0	0	0	0	0	0	0	0	0	0	0	0	0	0
111	0	0	0	0	0	0	0	0	0	0	0	0	0	0	0	0	0	0	0	0	0	0	0	0	0	0	0	0	0	0	0	0	0	0	0	0	0	0	0	0	0	0	0	0	0	0	0	0	0
112	0	0	0	0	0	0	0	0	0	0	0	0	0	0	0	0	0	0	0	0	0	0	0	0	0	0	0	0	0	0	0	0	0	0	0	0	0	0	0	0	0	0	0	0	0	0	0	0	0
113	0	0	0	0	0	0	0	0	0	0	0	0	0	0	0	0	0	0	0	0	0	0	0	0	0	0	0	0	0	0	0	0	0	0	0	0	0	0	0	0	0	0	0	0	0	0	0	0	0
114	0	0	0	0	0	0	0	0	0	0	0	0	0	0	0	0	0	0	0	0	0	0	0	0	0	0	0	0	0	0	0	0	0	0	0	0	0	0	0	0	0	0	0	0	0	0	0	0	0
115	0	0	0	0	0	0	0	0	0	0	0	0	0	0	0	0	0	0	0	0	0	0	0	0	0	0	0	0	0	0	0	0	0	0	0	0	0	0	0	0	0	0	0	0	0	0	0	0	0
116	0	0	0	0	0	0	0	0	0	0	0	0	0	0	0	0	0	0	0	0	0	0	0	0	0	0	0	0	0	0	0	0	0	0	0	0	0	0	0	0	0	0	0	0	0	0	0	0	0
117	0	0	0	0	0	0	0	0	0	0	0	0	0	0	0	0	0	0	0	0	0	0	0	0	0	0	0	0	0	0	0	0	0	0	0	0	0	0	0	0	0	0	0	0	0	0	0	0	0
118	0	0	0	0	0	0	0	0	0	0	0	0	0	0	0	0	0	0	0	0	0	0	0	0	0	0	0	0	0	0	0	0	0	0	0	0	0	0	0	0	0	0	0	0	0	0	0	0	0
119	0	0	0	0	0	0	0	0	0	0	0	0	0	0	0	0	0	0	0	0	0	0	0	0	0	0	0	0	0	0	0	0	0	0	0	0	0	0	0	0	0	0	0	0	0	0	0	0	0
120	0	0	0	0	0	0	0	0	0	0	0	0	0	0	0	0	0	0	0	0	0	0	0	0	0	0	0	0	0	0	0	0	0	0	0	0	0	0	0	0	0	0	0	0	0	0	0	0	0
121	0	0	0	0	0	0	0	0	0	0	0	0	0	0	0	0	0	0	0	0	0	0	0	0	0	0	0	0	0	0	0	0	0	0	0	0	0	0	0	0	0	0	0	0	0	0	0	0	0
122	0	0	0	0	0	0	0	0	0	0	0	0	0	0	0	0	0	0	0	0	0	0	0	0	0	0	0	0	0	0	0	0	0	0	0	0	0	0	0	0	0	0	0	0	0	0	0	0	0
123	0	0	0	0	0	0	0	0	0	0	0	0	0	0	0	0	0	0	0	0	0	0	0	0	0	0	0	0	0	0	0	0	0	0	0	0	0	0	0	0	0	0	0	0	0	0	0	0	0
124	0	0	0	0	0	0	0	0	0	0	0	0	0	0	0	0	0	0	0	0	0	0	0	0	0	0	0	0	0	0	0	0	0	0	0	0	0	0	0	0	0	0	0	0	0	0	0	0	0
125	0	0	0	0	0	0	0	0	0	0	0	0	0	0	0	0	0	0	0	0	0	0	0	0	0	0	0	0	0	0	0	0	0	0	0	0	0	0	0	0	0	0	0	0	0	0	0	0	0
126	0	0	0	0	0	0	0	0	0	0	0	0	0	0	0	0	0	0	0	0	0	0	0	0	0	0	0	0	0	0	0	0	0	0	0	0	0	0	0	0	0	0	0	0	0	0	0	0	0
127	0	0	0	0	0	0	0	0	0	0	0	0	0	0	0	0	0	0	0	0	0	0	0	0	0	0	0	0	0	0	0	0	0	0	0	0	0	0	0	0	0	0	0	0	0	0	0	0	0
128	0	0	0	0	0	0	0	0	0	0	0	0	0	0	0	0	0	0	0	0	0	0	0	0	0	0	0	0	0	0	0	0	0	0	0	0	0	0	0	0	0	0	0	0	0	0	0	0	0
129	0	0	0	0	0	0	0	0	0	0	0	0	0	0	0	0	0	0	0	0	0	0	0	0	0	0	0	0	0	0	0	0	0	0	0	0	0	0	0	0	0	0	0	0	0	0	0	0	0
130	0	0	0	0	0	0	0	0	0	0	0	0	0	0	0	0	0	0	0	0	0	0	0	0	0	0	0	0	0	0	0	0	0	0	0	0	0	0	0	0	0	0	0	0	0	0	0	0	0
131	0	0	0	0	0	0	0	0	0	0	0	0	0	0	0	0	0	0	0	0	0	0	0	0	0	0	0	0	0	0	0	0	0	0	0	0	0	0	0	0	0	0	0	0	0	0	0	0	0
132	0	0	0	0	0	0	0	0	0	0	0	0	0	0	0	0	0	0	0	0	0	0	0	0	0	0	0	0	0	0	0	0	0	0	0	0	0	0	0	0	0	0	0	0	0	0	0	0	0
133	0	0	0	0	0	0	0	0	0	0	0	0	0	0	0	0	0	0	0	0	0	0	0	0	0	0	0	0	0	0	0	0	0	0	0	0	0	0	0	0	0	0	0	0	0	0	0	0	0
134	0	0	0	0	0	0	0	0	0	0	0	0	0	0	0	0	0	0	0	0	0	0	0	0	0	0	0	0	0	0	0	0	0	0	0	0	0	0	0	0	0	0	0	0	0	0	0	0	0
135	0	0	0	0	0	0	0	0	0	0	0	0	0	0	0	0	0	0	0	0	0	0	0	0	0	0	0	0	0	0	0	0	0	0	0	0	0	0	0	0	0	0	0	0	0	0	0	0	0
136	0	0	0	0	0	0	0	0	0	0	0	0	0	0	0	0	0	0	0	0	0	0	0	0	0	0	0	0	0	0	0	0	0	0	0	0	0	0	0	0	0	0	0	0	0	0	0	0	0
137	0	0	0	0	0	0	0	0	0	0	0	0	0	0	0	0	0	0	0	0	0	0	0	0	0	0	0	0	0	0	0	0	0	0	0	0	0	0	0	0	0	0	0	0	0	0	0	0	0
138	0	0	0	0	0	0	0	0	0	0	0	0	0	0	0	0	0	0	0	0	0	0	0	0	0	0	0	0	0	0	0	0	0	0	0	0	0	0	0	0	0	0	0	0	0	0	0	0	0
139	0	0	0	0	0	0	0	0	0	0	0	0	0	0	0	0	0	0	0	0	0	0	0	0	0	0	0	0	0	0	0	0	0	0	0	0	0	0	0	0	0	0	0	0	0	0	0	0	0
140	0	0	0	0	0	0	0	0	0	0	0	0	0	0	0	0	0	0	0	0	0	0	0	0	0	0	0	0	0	0	0	0	0	0	0	0	0	0	0	0	0	0	0	0	0	0	0	0	0
141	0	0	0	0	0	0	0	0	0	0	0	0	0	0	0	0	0	0	0	0	0	0	0	0	0	0	0	0	0	0	0	0	0	0	0	0	0	0	0	0	0	0	0	0	0	0	0	0	0
142	0	0	0	0	0	0	0	0	0	0	0	0	0	0	0	0	0	0	0	0	0	0	0	0	0	0	0	0	0	0	0	0	0	0	0	0	0	0	0	0	0	0	0	0	0	0	0	0	0
143	0	0	0	0	0	0	0	0	0	0	0	0	0	0	0	0	0	0	0	0	0	0	0	0	0	0	0	0	0	0	0	0	0	0	0	0	0	0	0	0	0	0	0	0	0	0	0	0	0
144	0	0	0	0	0	0	0	0	0	0	0	0	0	0	0	0	0	0	0	0	0	0	0	0	0	0	0	0	0	0	0	0	0	0	0	0	0	0	0	0	0	0	0	0	0	0	0	0	0
145	0	0	0	0	0	0	0	0	0	0	0	0	0	0	0	0	0	0	0	0	0	0	0	0	0	0	0	0	0	0	0	0	0	0	0	0	0	0	0	0	0	0	0	0	0	0	0	0	0
146	0	0	0	0	0	0	0	0	0	0	0	0	0	0	0	0	0	0	0	0	0	0	0	0	0	0	0	0	0	0	0	0	0	0	0	0	0	0	0	0	0	0	0	0	0	0	0	0	0
147	0	0	0	0	0	0	0	0	0	0	0	0	0	0	0	0	0	0	0	0	0	0	0	0	0	0	0	0	0	0	0	0	0	0	0	0	0	0	0	0	0	0	0	0	0	0	0	0	0
148	0	0	0	0	0	0	0	0	0	0	0	0	0	0	0	0	0	0	0	0	0	0	0	0	0	0	0	0	0	0	0	0	0	0	0	0	0	0	0	0	0	0	0	0	0	0	0	0	0
149	0	0	0	0	0	0	0	0	0	0	0	0	0	0	0	0	0	0	0	0	0	0	0	0	0	0	0	0	0	0	0	0	0	0	0	0	0	0	0	0	0	0	0	0	0	0	0	0	0
150	0	0	0	0	0	0	0	0	0	0	0	0	0	0	0	0	0	0	0	0	0	0	0	0	0	0	0	0	0	0	0	0	0	0	0	0	0	0	0	0	0	0	0	0	0	0	0	0	0
151	0	0	0	0	0	0	0	0	0	0	0	0	0	0	0	0	0	0	0	0	0	0	0	0	0	0	0	0	0	0	0	0	0	0	0	0	0	0	0	0	0	0	0	0	0	0	0	0	0
152	0	0	0	0	0	0	0	0	0	0	0	0	0	0	0	0	0	0	0	0	0	0	0	0	0	0	0	0	0	0	0	0	0	0	0	0	0	0	0	0	0	0	0	0	0	0	0	0	0
153	0	0	0	0	0	0	0	0	0	0	0	0	0	0	0	0	0	0	0	0	0	0	0	0	0	0	0	0	0	0	0	0	0	0	0	0	0	0	0	0	0	0	0	0	0	0	0	0	0
154	0	0	0	0	0	0	0	0	0	0	0	0	0	0	0	0	0	0	0	0	0	0	0	0	0	0	0	0	0	0	0	0	0	0	0	0	0	0	0	0	0	0	0	0	0	0	0	0	0
155	0	0	0	0	0	0	0	0	0	0	0	0	0	0	0	0	0	0	0	0	0	0	0	0	0	0	0	0	0	0	0	0	0	0	0	0	0	0	0	0	0	0	0	0	0	0	0	0	0
156	0	0	0	0	0	0	0	0	0	0	0	0	0	0	0	0	0	0	0	0	0	0	0	0	0	0	0	0	0	0	0	0	0	0	0	0	0	0	0	0	0	0	0	0	0	0	0	0	0
157	0	0	0	0	0	0	0	0	0	0	0	0	0	0	0	0	0	0	0	0	0	0	0	0	0	0	0	0	0	0	0	0	0	0	0	0	0	0	0	0	0	0	0	0	0	0	0	0	0
158	0	0	0	0	0	0	0	0	0	0	0	0	0	0	0	0	0	0	0	0	0	0	0	0	0	0	0	0	0	0	0	0	0	0	0	0	0	0	0	0	0	0	0	0	0	0	0	0	0
159	0	0	0	0	0	0	0	0	0	0	0	0	0	0	0	0	0	0	0	0	0	0	0	0	0	0	0	0	0	0	0	0	0	0	0	0	0	0	0	0	0	0	0	0	0	0	0	0	0
160	0	0	0	0	0	0	0	0	0	0	0	0	0	0	0	0	0	0	0	0	0	0	0	0	0	0	0	0	0	0	0	0	0	0	0	0	0	0	0	0	0	0	0	0	0	0	0	0	0
161	0	0	0	0	0	0	0	0	0	0	0	0	0	0	0	0	0	0	0	0	0	0	0	0	0	0	0	0	0	0	0	0	0	0	0	0	0	0	0	0	0	0	0	0	0	0	0	0	0
162	0	0	0	0	0	0	0	0	0	0	0	0	0	0	0	0	0	0	0	0	0	0	0	0	0	0	0	0	0	0	0	0	0	0	0	0	0	0	0	0	0	0	0	0	0	0	0	0	0
163	0	0	0	0	0	0	0	0	0	0	0	0	0	0	0	0	0	0	0	0	0	0	0	0	0	0	0	0	0	0	0	0	0	0	0	0	0	0	0	0	0	0	0	0	0	0	0	0	0
164	0	0	0	0	0	0	0	0	0	0	0	0	0	0	0	0	0	0	0	0	0	0	0	0	0	0	0	0	0	0	0	0	0	0	0	0	0	0	0	0	0	0	0	0	0	0	0	0	0
165	0	0	0	0	0	0	0	0	0	0	0	0	0	0	0	0	0	0	0	0	0	0	0	0	0	0	0	0	0	0	0	0	0	0	0	0	0	0	0	0	0	0	0	0	0	0	0	0	0
166	0	0	0	0	0	0	0	0	0	0	0	0	0	0	0	0	0	0	0	0	0	0	0	0	0	0	0	0	0	0	0	0	0	0	0	0	0	0	0	0	0	0	0	0	0	0	0	0	0
167	0	0	0	0	0	0	0	0	0	0	0	0	0	0	0	0	0	0	0	0	0	0	0	0	0	0	0	0	0	0	0	0	0	0	0	0	0	0	0	0	0	0	0	0	0	0	0	0	0
168	0	0	0	0	0	0	0	0	0	0	0	0	0	0	0	0	0	0	0	0	0	0	0	0	0	0	0	0	0	0	0	0	0	0	0	0	0	0	0	0	0	0	0	0	0	0	0	0	0
169	0	0	0	0	0	0	0	0	0	0	0	0	0	0	0	0	0	0	0	0	0	0	0	0	0	0	0	0	0	0	0	0	0	0	0	0	0	0	0	0	0	0	0	0	0	0	0	0	0
170	0	0	0	0	0	0	0	0	0	0	0	0	0	0	0	0	0	0	0	0	0	0	0	0	0	0	0	0	0	0	0	0	0	0	0	0	0	0	0	0	0	0	0	0	0	0	0	0	0
171	0	0	0	0	0	0	0	0	0	0	0	0	0	0	0	0	0	0	0	0	0	0	0	0	0	0	0	0	0	0	0	0	0	0	0	0	0	0	0	0	0	0	0	0	0	0	0	0	0
172	0	0	0	0	0	0	0	0	0	0	0	0	0	0	0	0	0	0	0	0	0	0	0	0	0	0	0	0	0	0	0	0	0	0	0	0	0	0	0	0	0	0	0	0	0	0	0	0	0
173	0	0	0	0	0	0	0	0	0	0	0	0	0	0	0	0	0	0	0	0	0	0	0	0	0	0	0	0	0	0	0	0	0	0	0	0	0	0	0	0	0	0	0	0	0	0	0	0	0
174	0	0	0	0	0	0	0	0	0	0	0	0	0	0	0	0	0	0	0	0	0	0	0	0	0	0	0	0	0	0	0	0	0	0	0	0	0	0	0	0	0	0	0	0	0	0	0	0	0
175	0	0	0	0	0	0	0	0	0	0	0	0	0	0	0	0	0	0	0	0	0	0	0	0	0	0	0	0	0	0	0	0	0	0	0	0	0	0	0	0	0	0	0	0	0	0	0	0	0
176	0	0	0	0	0	0	0	0	0	0	0	0	0	0	0	0	0	0	0	0	0	0	0	0	0	0	0	0	0	0	0	0	0	0	0	0	0	0	0	0	0	0	0	0	0	0	0	0	0
177	0	0	0	0	0	0	0	0	0	0	0	0	0	0	0	0	0	0	0	0	0	0	0	0	0	0	0	0	0	0	0	0	0	0	0	0	0	0	0	0	0	0	0	0	0	0	0	0	0
178	0	0	0	0	0	0	0	0	0	0	0	0	0	0	0	0	0	0	0	0	0	0	0	0	0	0	0	0	0	0	0	0	0	0	0	0	0	0	0	0	0	0	0	0	0	0	0	0	0
179	0	0	0	0	0	0	0	0	0	0	0	0	0	0	0	0	0	0	0	0	0	0	0	0	0	0	0	0	0	0	0	0	0	0	0	0	0	0	0	0	0	0	0	0	0	0	0	0	0
180	0	0	0	0	0	0	0	0	0	0	0	0	0	0	0	0	0	0	0	0	0	0	0	0	0	0	0	0	0	0	0	0	0	0	0	0	0	0	0	0	0	0	0	0	0	0	0	0	0
181	0	0	0	0	0	0	0	0	0	0	0	0	0	0	0	0	0	0	0	0	0	0	0	0	0	0	0	0	0	0	0	0	0	0	0	0	0	0	0	0	0	0	0	0	0	0	0	0	0
182	0	0	0	0	0	0	0	0	0	0	0	0	0	0	0	0	0	0	0	0	0	0	0	0	0	0	0	0	0	0	0	0	0	0	0	0	0	0	0	0	0	0	0	0	0	0	0	0	0
183	0	0	0	0	0	0	0	0	0	0	0	0	0	0	0	0	0	0	0	0	0	0	0	0	0	0	0	0	0	0	0	0	0	0	0	0	0	0	0	0	0	0	0	0	0	0	0	0	0
184	0	0	0	0	0	0	0	0	0	0	0	0	0	0	0	0	0	0	0	0	0	0	0	0	0	0	0	0	0	0	0	0	0	0	0	0	0	0	0	0	0	0	0	0	0	0	0	0	0
185	0	0	0	0	0	0	0	0	0	0	0	0	0	0	0	0	0	0	0	0	0	0	0	0	0	0	0	0	0	0	0	0	0	0	0	0	0	0	0	0	0	0	0	0	0	0	0	0	0
186	0	0	0	0	0	0	0	0	0	0	0	0	0	0	0	0	0	0	0	0	0	0	0	0	0	0	0	0	0	0	0	0	0	0	0	0	0	0	0	0	0	0	0	0	0	0	0	0	0
187	0	0	0	0	0	0	0	0	0	0	0	0	0	0	0	0	0	0	0	0	0	0	0	0	0	0	0	0	0	0	0	0	0	0	0	0	0	0	0	0	0	0	0	0	0	0	0	0	0
188	0	0	0	0	0	0	0	0	0	0	0	0	0	0	0	0	0	0	0	0	0	0	0	0	0	0	0	0	0	0	0	0	0	0	0	0	0	0	0	0	0	0	0	0	0	0	0	0	0
189	0	0	0	0	0	0	0	0	0	0	0	0	0	0	0	0	0	0	0	0	0	0	0	0	0	0	0	0	0	0	0	0	0	0	0	0	0	0	0	0	0	0	0	0	0	0	0	0	0
190	0	0	0	0	0	0	0	0	0	0	0	0	0	0	0	0	0	0	0	0	0	0	0	0	0	0	0	0	0	0	0	0	0	0	0	0	0	0	0	0	0	0	0	0	0	0	0	0	0
191	0	0	0	0	0	0	0	0	0	0	0	0	0	0	0	0	0	0	0	0	0	0	0	0	0	0	0	0	0	0	0	0	0	0	0	0	0	0	0	0	0	0	0	0	0	0	0	0	0
192	0	0	0	0	0	0	0	0	0	0	0	0	0	0	0	0	0	0	0	0	0	0	0	0	0	0	0	0	0	0	0	0	0	0	0	0	0	0	0	0	0	0	0	0	0	0	0	0	0
193	0	0	0	0	0	0	0	0	0	0	0	0	0	0	0	0	0	0	0	0	0	0	0	0	0	0	0	0	0	0	0	0	0	0	0	0	0	0	0	0	0	0	0	0	0	0	0	0	0
194	0	0	0	0	0	0	0	0	0	0	0	0	0	0	0	0	0	0	0	0	0	0	0	0	0	0	0	0	0	0	0	0	0	0	0	0	0	0	0	0	0	0	0	0	0	0	0	0	0
195	0	0	0	0	0	0	0	0	0	0	0	0	0	0	0	0	0	0	0	0	0	0	0	0	0	0	0	0	0	0	0	0	0	0	0	0	0	0	0	0	0	0	0	0	0	0	0	0	0
196	0	0	0	0	0	0	0	0	0	0	0	0	0	0	0	0	0	0	0	0	0	0	0	0	0	0	0	0	0	0	0	0	0	0	0	0	0	0	0	0	0	0	0	0	0	0	0	0	0
197	0	0	0	0	0	0	0	0	0	0	0	0	0	0	0	0	0	0	0	0	0	0	0	0	0	0	0	0	0	0	0	0	0	0	0	0	0	0	0	0	0	0	0	0	0	0	0	0	0
198	0	0	0	0	0	0	0	0	0	0	0	0	0	0	0	0	0	0	0	0	0	0	0	0	0	0	0	0	0	0	0	0	0	0	0	0	0	0	0	0	0	0	0	0	0	0	0	0	0
199	0	0	0	0	0	0	0	0	0	0	0	0	0	0	0	0	0	0	0	0	0	0	0	0	0	0	0	0	0	0	0	0	0	0	0	0	0	0	0	0	0	0	0	0	0	0	0	0	0
200	0	0	0	0	0	0	0	0	0	0	0	0	0	0	0	0	0	0	0	0	0	0	0	0	0	0	0	0	0	0	0	0	0	0	0	0	0	0	0	0	0	0	0	0	0	0	0	0	0
201	0	0	0	0	0	0	0	0	0	0	0	0	0	0	0	0	0	0	0	0	0	0	0	0	0	0	0	0	0	0	0	0	0	0	0	0	0	0	0	0	0	0	0	0	0	0	0	0	0
202	0	0	0	0	0	0	0	0	0	0	0	0	0	0	0	0	0	0	0	0	0	0	0	0	0	0	0	0	0	0	0	0	0	0	0	0	0	0	0	0	0	0	0	0	0	0	0	0	0
203	0	0	0	0	0	0	0	0	0	0	0	0	0	0	0	0	0	0	0	0	0	0	0	0	0	0	0	0	0	0	0	0	0	0	0	0	0	0	0	0	0	0	0	0	0	0	0	0	0
204	0	0	0	0	0	0	0	0	0	0	0	0	0	0	0	0	0	0	0	0	0	0	0	0	0	0	0	0	0	0	0	0	0	0	0	0	0	0	0	0	0	0	0	0	0	0	0	0	0
205	0	0	0	0	0	0	0	0	0	0	0	0	0	0	0	0	0	0	0	0	0	0	0	0	0	0	0	0	0	0	0	0	0	0	0	0	0	0	0	0	0	0	0	0	0	0	0	0	0
206	0	0	0	0	0	0	0	0	0	0	0	0	0	0	0	0	0	0	0	0	0	0	0	0	0	0	0	0	0	0	0	0	0	0	0	0	0	0	0	0	0	0	0	0	0	0	0	0	0
207	0	0	0	0	0	0	0	0	0	0	0	0	0	0	0	0	0	0	0	0	0	0	0	0	0	0	0	0	0	0	0	0	0	0	0	0	0	0	0	0	0	0	0	0	0	0	0	0	0
208	0	0	0	0	0	0	0	0	0	0	0	0	0	0	0	0	0	0	0	0	0	0	0	0	0	0	0	0	0	0	0	0	0	0	0	0	0	0	0	0	0	0	0	0	0	0	0	0	0
209	0	0	0	0	0	0	0	0	0	0	0	0	0	0	0	0	0	0	0	0	0	0	0	0	0	0	0	0	0	0	0	0	0	0	0	0	0	0	0	0	0	0	0	0	0	0	0	0	0
210	0	0	0	0	0	0	0	0	0	0	0	0	0	0	0	0	0	0	0	0	0	0	0	0	0	0	0	0	0	0	0	0	0	0	0	0	0	0	0	0	0	0	0	0	0	0	0	0	0
211	0	0	0	0	0	0	0	0	0	0	0	0	0	0	0	0	0	0	0	0	0	0	0	0	0	0	0	0	0	0	0	0	0	0	0	0	0	0	0	0	0	0	0	0	0	0	0	0	0
212	0	0	0	0	0	0	0	0	0	0	0	0	0	0	0	0	0	0	0	0	0	0	0	0	0	0	0	0	0	0	0	0	0	0	0	0	0	0	0	0	0	0	0	0	0	0	0	0	0
213	0	0	0	0	0	0	0	0	0	0	0	0	0	0	0	0	0	0	0	0	0	0	0	0	0	0	0	0	0	0	0	0	0	0	0	0	0	0	0	0	0	0	0	0	0	0	0	0	0
214	0	0	0	0	0	0	0	0	0	0	0	0	0	0	0	0	0	0	0	0	0	0	0	0	0	0	0	0	0	0	0	0	0	0	0	0	0	0	0	0	0	0	0	0	0	0	0	0	0
215	0	0	0	0	0	0	0	0	0	0	0	0	0	0	0	0	0	0	0	0	0	0	0	0	0	0	0	0	0	0	0	0	0	0	0	0	0	0	0	0	0	0	0	0	0	0	0	0	0
216	0	0	0	0	0	0	0	0	0	0	0	0	0	0	0	0	0	0	0	0	0	0	0	0	0	0	0	0	0	0	0	0	0	0	0	0	0	0	0	0	0	0	0	0	0	0	0	0	0
217	0	0	0	0	0	0	0	0	0	0	0	0	0	0	0	0	0	0	0	0	0	0	0	0	0	0	0	0	0	0	0	0	0	0	0	0	0	0	0	0	0	0	0	0	0	0	0	0	0
218	0	0	0	0	0	0	0	0	0	0	0	0	0	0	0	0	0	0	0	0	0	0	0	0	0	0	0	0	0	0	0	0	0	0	0	0	0	0	0	0	0	0	0	0	0	0	0	0	0
219	0	0	0	0	0	0	0	0	0	0	0	0	0	0	0	0	0	0	0	0	0	0	0	0	0	0	0	0	0	0	0	0	0	0	0	0	0	0	0	0	0	0	0	0	0	0	0	0	0
220	0	0	0	0	0	0	0	0	0	0	0	0	0	0	0	0	0	0	0	0	0	0	0	0	0	0	0	0	0	0	0	0	0	0	0	0	0	0	0	0	0	0	0	0	0	0	0	0	0
221	0	0	0	0	0	0	0	0	0	0	0	0	0	0	0	0	0	0	0	0	0	0	0	0	0	0	0	0	0	0	0	0	0	0	0	0	0	0	0	0	0	0	0	0	0	0	0	0	0
222	0	0	0	0	0	0	0	0	0	0	0	0	0	0	0	0	0	0	0	0	0	0	0	0	0	0	0	0	0	0	0	0	0	0	0	0	0	0	0	0	0	0	0	0	0	0	0	0	0
223	0	0	0	0	0	0	0	0	0	0	0	0	0	0	0	0	0	0	0	0	0	0	0	0	0	0	0	0	0	0	0	0	0	0	0	0	0	0	0	0	0	0	0	0	0	0	0	0	0
224	0	0	0	0	0	0	0	0	0	0	0	0	0	0	0	0	0	0	0	0	0	0	0	0	0	0	0	0	0	0	0	0	0	0	0	0	0	0	0	0	0	0	0	0	0	0	0	0	0
225	0	0	0	0	0	0	0	0	0	0	0	0	0	0	0	0	0	0	0	0	0	0	0	0	0	0	0	0	0	0	0	0	0	0	0	0	0	0	0	0	0	0	0	0	0	0	0	0	0
226	0	0	0	0	0	0	0	0	0	0	0	0	0	0	0	0	0	0	0	0	0	0	0	0	0	0	0	0	0	0	0	0	0	0	0	0	0	0	0	0	0	0	0	0	0	0	0	0	0
227	0	0	0	0	0	0	0	0	0	0	0	0	0	0	0	0	0	0	0	0	0	0	0	0	0	0	0	0	0	0	0	0	0	0	0	0	0	0	0	0	0	0	0	0	0	0	0	0	0
228	0	0	0	0	0	0	0	0	0	0	0	0	0	0	0	0	0	0	0	0	0	0	0	0	0	0	0	0	0	0	0	0	0	0	0	0	0	0	0	0	0	0	0	0	0	0	0	0	0
229	0	0	0	0	0	0	0	0	0	0	0	0	0	0	0	0	0	0	0	0	0	0	0	0	0	0	0	0	0	0	0	0	0	0	0	0	0	0	0	0	0	0	0	0	0	0	0	0	0
230	0	0	0	0	0	0	0	0	0	0	0	0	0	0	0	0	0	0	0	0	0	0	0	0	0	0	0	0	0	0	0	0	0	0	0	0	0	0	0	0	0	0	0	0	0	0	0	0	0
231	0	0	0	0	0	0	0	0	0	0	0	0	0	0	0	0	0	0	0	0	0	0	0	0	0	0	0	0	0	0	0	0	0	0	0	0	0	0	0	0	0	0	0	0	0	0	0	0	0
232	0	0	0	0	0	0	0	0	0	0	0	0	0	0	0	0	0	0	0	0	0	0	0	0	0	0	0	0	0	0	0	0	0	0	0	0	0	0	0	0	0	0	0	0	0	0	0	0	0
233	0	0	0	0	0	0	0	0	0	0	0	0	0	0	0	0	0	0	0	0	0	0	0	0	0	0	0	0	0	0	0	0	0	0	0	0	0	0	0	0	0	0	0	0	0	0	0	0	0
234	0	0	0	0	0	0	0	0	0	0	0	0	0	0	0	0	0	0	0	0	0	0	0	0	0	0	0	0	0	0	0	0	0	0	0	0	0	0	0	0	0	0	0	0	0	0	0	0	0
235	0	0	0	0	0	0	0	0	0	0	0	0	0	0	0	0	0	0	0	0	0	0	0	0	0	0	0	0	0	0	0	0	0	0	0	0	0	0	0	0	0	0	0	0	0	0	0	0	0
236	0	0	0	0	0	0	0	0	0	0	0	0	0	0	0	0	0	0	0	0	0	0	0	0	0	0	0	0	0	0	0	0	0	0	0	0	0	0	0	0	0	0	0	0	0	0	0	0	0
237	0	0	0	0	0	0	0	0	0	0	0	0	0	0	0	0	0	0	0	0	0	0	0	0	0	0	0	0	0	0	0	0	0	0	0	0	0	0	0	0	0	0	0	0	0	0	0	0	0
238	0	0	0	0	0	0	0	0	0	0	0	0	0	0	0	0	0	0	0	0	0	0	0	0	0	0	0	0	0	0	0	0	0	0	0	0	0	0	0	0	0	0	0	0	0	0	0	0	0
239	0	0	0	0	0	0	0	0	0	0	0	0	0	0	0	0	0	0	0	0	0	0	0	0	0	0	0	0	0	0	0	0	0	0	0	0	0	0	0	0	0	0	0	0	0	0	0	0	0
240	0	0	0	0	0	0	0	0	0	0	0	0	0	0	0	0	0	0	0	0	0	0	0	0	0	0	0	0	0	0	0	0	0	0	0	0	0	0	0	0	0	0	0	0	0	0	0	0	0
241	0	0	0	0	0	0	0	0	0	0	0	0	0	0	0	0	0	0	0	0	0	0	0	0	0	0	0	0	0	0	0	0	0	0	0	0	0	0	0	0	0	0	0	0	0	0	0	0	0
242	0	0	0	0	0	0	0	0	0	0	0	0	0	0	0	0	0	0	0	0	0	0	0	0	0	0	0	0	0	0	0	0	0	0	0	0	0	0	0	0	0	0	0	0	0	0	0	0	0
243	0	0	0	0	0	0	0	0	0	0	0	0	0	0	0	0	0	0	0	0	0	0	0	0	0	0	0	0	0	0	0	0	0	0	0	0	0	0	0	0	0	0	0	0	0	0	0	0	0
244	0	0	0	0	0	0	0	0	0	0	0	0	0	0	0	0	0	0	0	0	0	0	0	0	0	0	0	0	0	0	0	0	0	0	0	0	0	0	0	0	0	0	0	0	0	0	0	0	0
245	0	0	0	0	0	0	0	0	0	0	0	0	0	0	0	0	0	0	0	0	0	0	0	0	0	0	0	0	0	0	0	0	0	0	0	0	0	0	0	0	0	0	0	0	0	0	0	0	0
246	0	0	0	0	0	0	0	0	0	0	0	0	0	0	0	0	0	0	0	0	0	0	0	0	0	0	0	0	0	0	0	0	0	0	0	0	0	0	0	0	0	0	0	0	0	0	0	0	0
247	0	0	0	0	0	0	0	0	0	0	0	0	0	0	0	0	0	0	0	0	0	0	0	0	0	0	0	0	0	0	0	0	0	0	0	0	0	0	0	0	0	0	0	0	0	0	0	0	0
248	0	0	0	0	0	0	0	0	0	0	0	0	0	0	0	0	0	0	0	0	0	0	0	0	0	0	0	0	0	0	0	0	0	0	0	0	0	0	0	0	0	0	0	0	0	0	0	0	0
249	0	0	0	0	0	0	0	0	0	0	0	0	0	0	0	0	0	0	0	0	0	0	0	0	0	0	0	0	0	0	0	0	0	0	0	0	0	0	0	0	0	0	0	0	0	0	0	0	0
250	0	0	0	0	0	0	0	0	0	0	0	0	0	0	0	0	0	0	0	0	0	0	0	0	0	0	0	0	0	0	0	0	0	0	0	0	0	0	0	0	0	0	0	0	0	0	0	0	0
251	0	0	0	0	0	0	0	0	0	0	0	0	0	0	0	0	0	0	0	0	0	0	0	0	0	0	0	0	0	0	0	0	0	0	0	0	0	0	0	0	0	0	0	0	0	0	0	0	0
252	0	0	0	0	0	0	0	0	0	0	0	0	0	0	0	0	0	0	0	0	0	0	0	0	0	0	0	0	0	0	0	0	0	0	0	0	0	0	0	0	0	0	0	0	0	0	0	0	0
253	0	0	0	0	0	0	0	0	0	0	0	0	0	0	0	0	0	0	0	0	0	0	0	0	0	0	0	0	0	0	0	0	0	0	0	0	0	0	0	0	0	0	0	0	0	0	0	0	0
254	0	0	0	0	0	0	0	0	0	0	0	0	0	0	0	0	0	0	0	0	0	0	0	0	0	0	0	0	0	0	0	0	0	0	0	0	0	0	0	0	0	0	0	0	0	0	0	0	0
[truncated: 207 more columns]

## Sheet: fig1h_states_time_spent
trial	group	state	time_spent
localhost-20200706_122314	male-female	2	0.105613
localhost-20200706_122314	male-female	3	0.347289
localhost-20200706_122314	male-female	4	0.169949
localhost-20200706_122314	male-female	6	0.0493699
localhost-20200706_122314	male-female	7	0.044566
localhost-20200706_122314	male-female	8	0.0502199
localhost-20200706_122314	male-female	10	0.0854736
localhost-20200706_122314	male-female	11	0.100957
localhost-20200708_122011	male-female	2	0.229877
localhost-20200708_122011	male-female	3	0.334232
localhost-20200708_122011	male-female	4	0.168705
localhost-20200708_122011	male-female	6	0.0383806
localhost-20200708_122011	male-female	7	0.0172509
localhost-20200708_122011	male-female	8	0.048539
localhost-20200708_122011	male-female	10	0.0352037
localhost-20200708_122011	male-female	11	0.0636844
localhost-20200707_113229	male-female	2	0.0964167
localhost-20200707_113229	male-female	3	0.155449
localhost-20200707_113229	male-female	4	0.129257
localhost-20200707_113229	male-female	6	0.0807536
localhost-20200707_113229	male-female	7	0.24348
localhost-20200707_113229	male-female	8	0.0340598
localhost-20200707_113229	male-female	10	0.251201
localhost-20200707_113229	male-female	11	0.00579978
localhost-20200710_120433	male-female	2	0.176166
localhost-20200710_120433	male-female	3	0.314704
localhost-20200710_120433	male-female	4	0.16589
localhost-20200710_120433	male-female	6	0.0805057
localhost-20200710_120433	male-female	7	0.0958084
localhost-20200710_120433	male-female	8	0.0252458
localhost-20200710_120433	male-female	10	0.107304
localhost-20200710_120433	male-female	11	0.031049
localhost-20200710_134643	male-female	2	0.165971
localhost-20200710_134643	male-female	3	0.324628
localhost-20200710_134643	male-female	4	0.144509
localhost-20200710_134643	male-female	6	0.0419268
localhost-20200710_134643	male-female	7	0.160984
localhost-20200710_134643	male-female	8	0.0260426
localhost-20200710_134643	male-female	10	0.0327657
localhost-20200710_134643	male-female	11	0.10225
localhost-20200709_123809	male-female	2	0.257601
localhost-20200709_123809	male-female	3	0.205932
localhost-20200709_123809	male-female	4	0.131374
localhost-20200709_123809	male-female	6	0.0214668
localhost-20200709_123809	male-female	7	0.136859
localhost-20200709_123809	male-female	8	0.037787
localhost-20200709_123809	male-female	10	0.146475
localhost-20200709_123809	male-female	11	0.0593892
localhost-20200709_115547	male-female	2	0.192461
localhost-20200709_115547	male-female	3	0.231944
localhost-20200709_115547	male-female	4	0.118861
localhost-20200709_115547	male-female	6	0.0597056
localhost-20200709_115547	male-female	7	0.271771
localhost-20200709_115547	male-female	8	0.0367313
localhost-20200709_115547	male-female	10	0.0337048
localhost-20200709_115547	male-female	11	0.0158894
localhost-20200710_131755	male-female	2	0.147813
localhost-20200710_131755	male-female	3	0.363861
localhost-20200710_131755	male-female	4	0.240542
localhost-20200710_131755	male-female	6	0.0548618
localhost-20200710_131755	male-female	7	0.0202453
localhost-20200710_131755	male-female	8	0.0280774
localhost-20200710_131755	male-female	10	0.0255283
localhost-20200710_131755	male-female	11	0.0918058
localhost-20220214_114900	male-female	2	0.000110779
localhost-20220214_114900	male-female	3	0.516451
localhost-20220214_114900	male-female	4	0.171116
localhost-20220214_114900	male-female	6	0.0267715
localhost-20220214_114900	male-female	7	0.104797
localhost-20220214_114900	male-female	8	0.0329382
localhost-20220214_114900	male-female	10	0.0609653
localhost-20220214_114900	male-female	11	0.0572357
localhost-20220214_122614	male-female	2	0.12392
localhost-20220214_122614	male-female	3	0.305554
localhost-20220214_122614	male-female	4	0.285836
localhost-20220214_122614	male-female	6	0.0697881
localhost-20220214_122614	male-female	7	0.0430914
localhost-20220214_122614	male-female	8	0.0448637
localhost-20220214_122614	male-female	10	0.0517687
localhost-20220214_122614	male-female	11	0.049147
localhost-20220214_130838	male-female	2	0.101931
localhost-20220214_130838	male-female	3	0.330048
localhost-20220214_130838	male-female	4	0.321778
localhost-20220214_130838	male-female	6	0.0422712
localhost-20220214_130838	male-female	7	0.045963
localhost-20220214_130838	male-female	8	0.0385056
localhost-20220214_130838	male-female	10	0.0444863
localhost-20220214_130838	male-female	11	0.0451877
localhost-20220214_132737	male-female	2	0.0912992
localhost-20220214_132737	male-female	3	0.310151
localhost-20220214_132737	male-female	4	0.309485
localhost-20220214_132737	male-female	6	0.0347736
localhost-20220214_132737	male-female	7	0.0260802
localhost-20220214_132737	male-female	8	0.0608538
localhost-20220214_132737	male-female	10	0.0458346
localhost-20220214_132737	male-female	11	0.120561
localhost-20220216_093349	male-female	2	0.074085
localhost-20220216_093349	male-female	3	0.316763
localhost-20220216_093349	male-female	4	0.313476
localhost-20220216_093349	male-female	6	0.0561362
localhost-20220216_093349	male-female	7	0.0305056
localhost-20220216_093349	male-female	8	0.058389
localhost-20220216_093349	male-female	10	0.0442073
localhost-20220216_093349	male-female	11	0.0883407
localhost-20220216_101942	male-female	2	0.159191
localhost-20220216_101942	male-female	3	0.294016
localhost-20220216_101942	male-female	4	0.17226
localhost-20220216_101942	male-female	6	0.0276886
localhost-20220216_101942	male-female	7	0.191531
localhost-20220216_101942	male-female	8	0.0294237
localhost-20220216_101942	male-female	10	0.0814782
localhost-20220216_101942	male-female	11	0.031528
localhost-20220218_114657	male-female	2	0.0372134
localhost-20220218_114657	male-female	3	0.355078
localhost-20220218_114657	male-female	4	0.194374
localhost-20220218_114657	male-female	6	0.024329
localhost-20220218_114657	male-female	7	0.0524606
localhost-20220218_114657	male-female	8	0.047329
localhost-20220218_114657	male-female	10	0.0517591
localhost-20220218_114657	male-female	11	0.163695
localhost-20220224_120331	male-female	2	0.00594381
localhost-20220224_120331	male-female	3	0.496327
localhost-20220224_120331	male-female	4	0.146343
localhost-20220224_120331	male-female	6	0.0154687
localhost-20220224_120331	male-female	7	0.0361059
localhost-20220224_120331	male-female	8	0.053162
localhost-20220224_120331	male-female	10	0.0520545
localhost-20220224_120331	male-female	11	0.151807
localhost-20220225_121823	male-female	2	0.121431
localhost-20220225_121823	male-female	3	0.330059
localhost-20220225_121823	male-female	4	0.254238
localhost-20220225_121823	male-female	6	0.0670311
localhost-20220225_121823	male-female	7	0.0566163
localhost-20220225_121823	male-female	8	0.0445766
localhost-20220225_121823	male-female	10	0.0686191
localhost-20220225_121823	male-female	11	0.0402186
localhost-20220302_113245	male-female	2	0.00132969
localhost-20220302_113245	male-female	3	0.383689
localhost-20220302_113245	male-female	4	0.215631
localhost-20220302_113245	male-female	6	0.0243776
localhost-20220302_113245	male-female	7	0.0758661
localhost-20220302_113245	male-female	8	0.0463914
localhost-20220302_113245	male-female	10	0.0457265
localhost-20220302_113245	male-female	11	0.0407402
localhost-20220302_125321	male-female	2	0.0305324
localhost-20220302_125321	male-female	3	0.322861
localhost-20220302_125321	male-female	4	0.209518
localhost-20220302_125321	male-female	6	0.0516872
localhost-20220302_125321	male-female	7	0.0417928
localhost-20220302_125321	male-female	8	0.0615078
localhost-20220302_125321	male-female	10	0.0370302
localhost-20220302_125321	male-female	11	0.233294
localhost-20220502_115227	male-female	2	0.0654213
localhost-20220502_115227	male-female	3	0.419848
localhost-20220502_115227	male-female	4	0.196522
localhost-20220502_115227	male-female	6	0.0514288
localhost-20220502_115227	male-female	7	0.0443402
localhost-20220502_115227	male-female	8	0.0472938
localhost-20220502_115227	male-female	10	0.087056
localhost-20220502_115227	male-female	11	0.071033
localhost-20210127_145608	male-female	2	0.0400709
localhost-20210127_145608	male-female	3	0.272851
localhost-20210127_145608	male-female	4	0.137497
localhost-20210127_145608	male-female	6	0.0185397
localhost-20210127_145608	male-female	7	0.15334
localhost-20210127_145608	male-female	8	0.0577612
localhost-20210127_145608	male-female	10	0.25084
localhost-20210127_145608	male-female	11	0.0673634
localhost-20210210_094512	male-female	2	0.0566477
localhost-20210210_094512	male-female	3	0.313465
localhost-20210210_094512	male-female	4	0.13336
localhost-20210210_094512	male-female	6	0.0395388
localhost-20210210_094512	male-female	7	0.260845
localhost-20210210_094512	male-female	8	0.0412386
localhost-20210210_094512	male-female	10	0.0756411
localhost-20210210_094512	male-female	11	0.0608233
localhost-20210210_100441	male-female	2	0.122585
localhost-20210210_100441	male-female	3	0.302345
localhost-20210210_100441	male-female	4	0.0950693
localhost-20210210_100441	male-female	6	0.0651524
localhost-20210210_100441	male-female	7	0.203878
localhost-20210210_100441	male-female	8	0.0408495
localhost-20210210_100441	male-female	10	0.117378
localhost-20210210_100441	male-female	11	0.0496768
localhost-20210617_121041	male-female	2	0.0188721
localhost-20210617_121041	male-female	3	0.0883407
localhost-20210617_121041	male-female	4	0.103741
localhost-20210617_121041	male-female	6	0.0274772
localhost-20210617_121041	male-female	7	0.120065
localhost-20210617_121041	male-female	8	0.0267016
localhost-20210617_121041	male-female	10	0.0134062
localhost-20210617_121041	male-female	11	0.0348266
localhost-20210617_123045	male-female	2	0.152343
localhost-20210617_123045	male-female	3	0.243639
localhost-20210617_123045	male-female	4	0.259224
localhost-20210617_123045	male-female	6	0.0702441
localhost-20210617_123045	male-female	7	0.0460169
localhost-20210617_123045	male-female	8	0.0472357
localhost-20210617_123045	male-female	10	0.0668464
localhost-20210617_123045	male-female	11	0.108173
localhost-20220502_123531	male-female	2	0.0908957
localhost-20220502_123531	male-female	3	0.377981
localhost-20220502_123531	male-female	4	0.247619
localhost-20220502_123531	male-female	6	0.0510965
localhost-20220502_123531	male-female	7	0.0436757
localhost-20220502_123531	male-female	8	0.0279849
localhost-20220502_123531	male-female	10	0.071513
localhost-20220502_123531	male-female	11	0.0708484
localhost-20220506_130520	male-female	2	0.0408698
localhost-20220506_130520	male-female	3	0.443956
localhost-20220506_130520	male-female	4	0.201322
localhost-20220506_130520	male-female	6	0.0317876
localhost-20220506_130520	male-female	7	0.0822196
localhost-20220506_130520	male-female	8	0.0773831
localhost-20220506_130520	male-female	10	0.0455955
localhost-20220506_130520	male-female	11	0.0519457
localhost-20220509_115048	male-female	2	0.107701
localhost-20220509_115048	male-female	3	0.35121
localhost-20220509_115048	male-female	4	0.213924
localhost-20220509_115048	male-female	6	0.0471653
localhost-20220509_115048	male-female	7	0.0337211
localhost-20220509_115048	male-female	8	0.0643029
localhost-20220509_115048	male-female	10	0.046205
localhost-20220509_115048	male-female	11	0.12639
localhost-20220509_124215	male-female	2	0.0274311
localhost-20220509_124215	male-female	3	0.271912
localhost-20220509_124215	male-female	4	0.180721
localhost-20220509_124215	male-female	6	0.0509488
localhost-20220509_124215	male-female	7	0.0407591
localhost-20220509_124215	male-female	8	0.0945876
localhost-20220509_124215	male-female	10	0.0551576
localhost-20220509_124215	male-female	11	0.0938861
localhost-20220511_115515	male-female	2	0.0601618
localhost-20220511_115515	male-female	3	0.413524
localhost-20220511_115515	male-female	4	0.149278
localhost-20220511_115515	male-female	6	0.0460169
localhost-20220511_115515	male-female	7	0.0387783
localhost-20220511_115515	male-female	8	0.0658123
localhost-20220511_115515	male-female	10	0.0808435
localhost-20220511_115515	male-female	11	0.136278
localhost-20200706_132556	male-male	2	0.0191718
localhost-20200706_132556	male-male	3	0.360275
localhost-20200706_132556	male-male	4	0.130767
localhost-20200706_132556	male-male	6	0.0532673
localhost-20200706_132556	male-male	7	0.279561
localhost-20200706_132556	male-male	8	0.0303646
localhost-20200706_132556	male-male	10	0.0679694
localhost-20200706_132556	male-male	11	0.0534151
localhost-20200708_120051	male-male	2	0.0549357
localhost-20200708_120051	male-male	3	0.277671
localhost-20200708_120051	male-male	4	0.154204
localhost-20200708_120051	male-male	6	0.0260086
localhost-20200708_120051	male-male	7	0.180324
localhost-20200708_120051	male-male	8	0.0293335
localhost-20200708_120051	male-male	10	0.0416728
localhost-20200708_120051	male-male	11	0.0494311
localhost-20200812_143257	male-male	2	0.0812408
localhost-20200812_143257	male-male	3	0.226957
localhost-20200812_143257	male-male	4	0.224003
localhost-20200812_143257	male-male	6	0.0478213
localhost-20200812_143257	male-male	7	0.048966
localhost-20200812_143257	male-male	8	0.0620015
localhost-20200812_143257	male-male	10	0.303176
localhost-20200812_143257	male-male	11	0.00461595
localhost-20200709_111319	male-male	2	0.185473
localhost-20200709_111319	male-male	3	0.227518
localhost-20200709_111319	male-male	4	0.207973
localhost-20200709_111319	male-male	6	0.0348777
localhost-20200709_111319	male-male	7	0.165743
localhost-20200709_111319	male-male	8	0.028449
localhost-20200709_111319	male-male	10	0.054755
localhost-20200709_111319	male-male	11	0.0796571
localhost-20200812_155855	male-male	2	0.0446636
localhost-20200812_155855	male-male	3	0.121283
localhost-20200812_155855	male-male	4	0.229672
localhost-20200812_155855	male-male	6	0.0506114
localhost-20200812_155855	male-male	7	0.287524
localhost-20200812_155855	male-male	8	0.0351694
localhost-20200812_155855	male-male	10	0.0366101
localhost-20200812_155855	male-male	11	0.0220547
localhost-20210222_144954	male-male	2	0.0833949
localhost-20210222_144954	male-male	3	0.324679
localhost-20210222_144954	male-male	4	0.147289
localhost-20210222_144954	male-male	6	0.0574309
localhost-20210222_144954	male-male	7	0.179716
localhost-20210222_144954	male-male	8	0.041365
localhost-20210222_144954	male-male	10	0.0839858
localhost-20210222_144954	male-male	11	0.0665534
localhost-20210222_152829	male-male	2	0.144108
localhost-20210222_152829	male-male	3	0.274107
localhost-20210222_152829	male-male	4	0.165971
localhost-20210222_152829	male-male	6	0.0283266
localhost-20210222_152829	male-male	7	0.20486
localhost-20210222_152829	male-male	8	0.0300993
localhost-20210222_152829	male-male	10	0.0306533
localhost-20210222_152829	male-male	11	0.0904088
localhost-20210308_120623	male-male	2	0.179391
localhost-20210308_120623	male-male	3	0.220572
localhost-20210308_120623	male-male	4	0.232207
localhost-20210308_120623	male-male	6	0.0479778
localhost-20210308_120623	male-male	7	0.138246
localhost-20210308_120623	male-male	8	0.0438781
localhost-20210308_120623	male-male	10	0.0514866
localhost-20210308_120623	male-male	11	0.0373407
localhost-20210308_122507	male-male	2	0.162155
localhost-20210308_122507	male-male	3	0.230215
localhost-20210308_122507	male-male	4	0.217586
localhost-20210308_122507	male-male	6	0.0689833
localhost-20210308_122507	male-male	7	0.131356
localhost-20210308_122507	male-male	8	0.0565752
localhost-20210308_122507	male-male	10	0.0697589
localhost-20210308_122507	male-male	11	0.0508512
localhost-20220214_120801	male-male	2	0.147087
localhost-20220214_120801	male-male	3	0.227719
localhost-20220214_120801	male-male	4	0.289855
localhost-20220214_120801	male-male	6	0.0276896
localhost-20220214_120801	male-male	7	0.117515
localhost-20220214_120801	male-male	8	0.042642
localhost-20220214_120801	male-male	10	0.0325629
localhost-20220214_120801	male-male	11	0.10511
localhost-20220214_135209	male-male	2	0.149265
localhost-20220214_135209	male-male	3	0.315735
localhost-20220214_135209	male-male	4	0.237577
localhost-20220214_135209	male-male	6	0.0464816
localhost-20220214_135209	male-male	7	0.073322
localhost-20220214_135209	male-male	8	0.0386547
localhost-20220214_135209	male-male	10	0.0518349
localhost-20220214_135209	male-male	11	0.0713653
localhost-20220222_122109	male-male	2	0.13147
localhost-20220222_122109	male-male	3	0.283098
localhost-20220222_122109	male-male	4	0.325962
localhost-20220222_122109	male-male	6	0.0529794
localhost-20220222_122109	male-male	7	0.0724729
localhost-20220222_122109	male-male	8	0.0345935
localhost-20220222_122109	male-male	10	0.0421251
localhost-20220222_122109	male-male	11	0.0448571
localhost-20220223_121135	male-male	2	0.14513
localhost-20220223_121135	male-male	3	0.235251
localhost-20220223_121135	male-male	4	0.284797
localhost-20220223_121135	male-male	6	0.0375471
localhost-20220223_121135	male-male	7	0.142029
localhost-20220223_121135	male-male	8	0.035738
localhost-20220223_121135	male-male	10	0.0323045
localhost-20220223_121135	male-male	11	0.0250683
localhost-20220224_124055	male-male	2	0.0781925
localhost-20220224_124055	male-male	3	0.312401
localhost-20220224_124055	male-male	4	0.225274
localhost-20220224_124055	male-male	6	0.0428619
localhost-20220224_124055	male-male	7	0.0442648
localhost-20220224_124055	male-male	8	0.0763097
localhost-20220224_124055	male-male	10	0.0598811
localhost-20220224_124055	male-male	11	0.123343
localhost-20220224_130031	male-male	2	0.188031
localhost-20220224_130031	male-male	3	0.25707
localhost-20220224_130031	male-male	4	0.243521
localhost-20220224_130031	male-male	6	0.0338551
localhost-20220224_130031	male-male	7	0.0399099
localhost-20220224_130031	male-male	8	0.0698885
localhost-20220224_130031	male-male	10	0.0501735
localhost-20220224_130031	male-male	11	0.0792291
localhost-20220225_123838	male-male	2	0.00454092
localhost-20220225_123838	male-male	3	0.146897
localhost-20220225_123838	male-male	4	0.0658249
localhost-20220225_123838	male-male	6	0.0574814
localhost-20220225_123838	male-male	7	0.0577399
localhost-20220225_123838	male-male	8	0.0772326
localhost-20220225_123838	male-male	10	0.569166
localhost-20220225_123838	male-male	11	0
localhost-20220225_125855	male-male	2	0.0319341
localhost-20220225_125855	male-male	3	0.181563
localhost-20220225_125855	male-male	4	0.285192
localhost-20220225_125855	male-male	6	0.0458523
localhost-20220225_125855	male-male	7	0.209695
localhost-20220225_125855	male-male	8	0.037841
localhost-20220225_125855	male-male	10	0.0579614
localhost-20220225_125855	male-male	11	0.0427142
localhost-20220302_115211	male-male	2	0.00756849
localhost-20220302_115211	male-male	3	0.165288
localhost-20220302_115211	male-male	4	0.066898
localhost-20220302_115211	male-male	6	0.0639445
localhost-20220302_115211	male-male	7	0.0269881
localhost-20220302_115211	male-male	8	0.0759802
localhost-20220302_115211	male-male	10	0.502289
localhost-20220302_115211	male-male	11	0
localhost-20220302_131417	male-male	2	0.0527929
localhost-20220302_131417	male-male	3	0.220327
localhost-20220302_131417	male-male	4	0.176875
localhost-20220302_131417	male-male	6	0.0344076
localhost-20220302_131417	male-male	7	0.130764
localhost-20220302_131417	male-male	8	0.070735
localhost-20220302_131417	male-male	10	0.306235
localhost-20220302_131417	male-male	11	0
localhost-20220302_133433	male-male	2	0.00539961
localhost-20220302_133433	male-male	3	0.18943
localhost-20220302_133433	male-male	4	0.218795
localhost-20220302_133433	male-male	6	0.0169385
localhost-20220302_133433	male-male	7	0.0359851
localhost-20220302_133433	male-male	8	0.0439365
localhost-20220302_133433	male-male	10	0.488886
localhost-20220302_133433	male-male	11	7.39672e-05
localhost-20220502_125611	male-male	2	0.0248828
localhost-20220502_125611	male-male	3	0.239008
localhost-20220502_125611	male-male	4	0.19585
localhost-20220502_125611	male-male	6	0.0420866
localhost-20220502_125611	male-male	7	0.0304205
localhost-20220502_125611	male-male	8	0.0779341
localhost-20220502_125611	male-male	10	0.378816
localhost-20220502_125611	male-male	11	0.00251043
localhost-20210201_124220	male-male	2	3.69276e-05
localhost-20210201_124220	male-male	3	0.113442
localhost-20210201_124220	male-male	4	0.0533973
localhost-20210201_124220	male-male	6	0.0429099
localhost-20210201_124220	male-male	7	0.066322
localhost-20210201_124220	male-male	8	0.0527326
localhost-20210201_124220	male-male	10	0.628877
localhost-20210201_124220	male-male	11	0
localhost-20210201_132121	male-male	2	0.0227483
localhost-20210201_132121	male-male	3	0.17977
localhost-20210201_132121	male-male	4	0.0968278
localhost-20210201_132121	male-male	6	0.023376
localhost-20210201_132121	male-male	7	0.107943
localhost-20210201_132121	male-male	8	0.0522914
localhost-20210201_132121	male-male	10	0.51527
localhost-20210201_132121	male-male	11	0
localhost-20210209_114709	male-male	2	0.01352
localhost-20210209_114709	male-male	3	0.209006
localhost-20210209_114709	male-male	4	0.126261
localhost-20210209_114709	male-male	6	0.0582542
localhost-20210209_114709	male-male	7	0.0835581
localhost-20210209_114709	male-male	8	0.0734735
localhost-20210209_114709	male-male	10	0.435226
localhost-20210209_114709	male-male	11	0
localhost-20210209_122417	male-male	2	0.00454243
localhost-20210209_122417	male-male	3	0.100709
localhost-20210209_122417	male-male	4	0.0592732
localhost-20210209_122417	male-male	6	0.0737868
localhost-20210209_122417	male-male	7	0.0506315
localhost-20210209_122417	male-male	8	0.0566881
localhost-20210209_122417	male-male	10	0.649605
localhost-20210209_122417	male-male	11	0
localhost-20220304_121729	male-male	2	0.0172847
localhost-20220304_121729	male-male	3	0.109507
localhost-20220304_121729	male-male	4	0.216169
localhost-20220304_121729	male-male	6	0.0204979
localhost-20220304_121729	male-male	7	0.0971709
localhost-20220304_121729	male-male	8	0.067329
localhost-20220304_121729	male-male	10	0.471598
localhost-20220304_121729	male-male	11	0
localhost-20220304_123618	male-male	2	0.0125526
localhost-20220304_123618	male-male	3	0.24293
localhost-20220304_123618	male-male	4	0.14118
localhost-20220304_123618	male-male	6	0.0228901
localhost-20220304_123618	male-male	7	0.139814
localhost-20220304_123618	male-male	8	0.0461124
localhost-20220304_123618	male-male	10	0.321199
localhost-20220304_123618	male-male	11	0
localhost-20220502_133927	male-male	2	0.177687
localhost-20220502_133927	male-male	3	0.231439
localhost-20220502_133927	male-male	4	0.222284
localhost-20220502_133927	male-male	6	0.0403884
localhost-20220502_133927	male-male	7	0.0843209
localhost-20220502_133927	male-male	8	0.0372503
localhost-20220502_133927	male-male	10	0.0565954
localhost-20220502_133927	male-male	11	0.146343
localhost-20220509_121352	male-male	2	0.000110754
localhost-20220509_121352	male-male	3	0.0926275
localhost-20220509_121352	male-male	4	0.0491749
localhost-20220509_121352	male-male	6	0.0553402
localhost-20220509_121352	male-male	7	0.0306051
localhost-20220509_121352	male-male	8	0.0727655
localhost-20220509_121352	male-male	10	0.68915
localhost-20220509_121352	male-male	11	0
localhost-20220509_130538	male-male	2	3.69194e-05
localhost-20220509_130538	male-male	3	0.144909
localhost-20220509_130538	male-male	4	0.0567821
localhost-20220509_130538	male-male	6	0.0158754
localhost-20220509_130538	male-male	7	0.122166
localhost-20220509_130538	male-male	8	0.0491029
localhost-20220509_130538	male-male	10	0.593369
localhost-20220509_130538	male-male	11	0

## Sheet: fig1i_feature_distributions_son
feature	quadrant	group	value	density
courter_velocity_forward	Head	male-female	-1.59722	2.80433e-05
courter_velocity_forward	Head	male-female	-1.58018	0.000166728
courter_velocity_forward	Head	male-female	-1.56315	0.000756875
courter_velocity_forward	Head	male-female	-1.54612	0.00264163
courter_velocity_forward	Head	male-female	-1.52908	0.00716025
courter_velocity_forward	Head	male-female	-1.51205	0.0153004
courter_velocity_forward	Head	male-female	-1.49502	0.0263548
courter_velocity_forward	Head	male-female	-1.47798	0.0377774
courter_velocity_forward	Head	male-female	-1.46095	0.0469907
courter_velocity_forward	Head	male-female	-1.44391	0.0532183
courter_velocity_forward	Head	male-female	-1.42688	0.0574235
courter_velocity_forward	Head	male-female	-1.40985	0.060976
courter_velocity_forward	Head	male-female	-1.39281	0.0645702
courter_velocity_forward	Head	male-female	-1.37578	0.0680851
courter_velocity_forward	Head	male-female	-1.35874	0.0712356
courter_velocity_forward	Head	male-female	-1.34171	0.0741635
courter_velocity_forward	Head	male-female	-1.32468	0.0772698
courter_velocity_forward	Head	male-female	-1.30764	0.0807174
courter_velocity_forward	Head	male-female	-1.29061	0.0843614
courter_velocity_forward	Head	male-female	-1.27357	0.0880717
courter_velocity_forward	Head	male-female	-1.25654	0.0919033
courter_velocity_forward	Head	male-female	-1.23951	0.0959319
courter_velocity_forward	Head	male-female	-1.22247	0.100086
courter_velocity_forward	Head	male-female	-1.20544	0.104199
courter_velocity_forward	Head	male-female	-1.18841	0.108137
courter_velocity_forward	Head	male-female	-1.17137	0.111918
courter_velocity_forward	Head	male-female	-1.15434	0.115802
courter_velocity_forward	Head	male-female	-1.1373	0.120165
courter_velocity_forward	Head	male-female	-1.12027	0.125316
courter_velocity_forward	Head	male-female	-1.10324	0.13149
courter_velocity_forward	Head	male-female	-1.0862	0.138807
courter_velocity_forward	Head	male-female	-1.06917	0.147089
courter_velocity_forward	Head	male-female	-1.05213	0.156014
courter_velocity_forward	Head	male-female	-1.0351	0.165482
courter_velocity_forward	Head	male-female	-1.01807	0.175597
courter_velocity_forward	Head	male-female	-1.00103	0.186292
courter_velocity_forward	Head	male-female	-0.983999	0.19714
courter_velocity_forward	Head	male-female	-0.966965	0.207566
courter_velocity_forward	Head	male-female	-0.949931	0.217453
courter_velocity_forward	Head	male-female	-0.932897	0.227478
courter_velocity_forward	Head	male-female	-0.915864	0.238494
courter_velocity_forward	Head	male-female	-0.89883	0.250728
courter_velocity_forward	Head	male-female	-0.881796	0.264157
courter_velocity_forward	Head	male-female	-0.864762	0.279354
courter_velocity_forward	Head	male-female	-0.847728	0.297111
courter_velocity_forward	Head	male-female	-0.830694	0.317284
courter_velocity_forward	Head	male-female	-0.81366	0.338666
courter_velocity_forward	Head	male-female	-0.796627	0.360204
courter_velocity_forward	Head	male-female	-0.779593	0.382139
courter_velocity_forward	Head	male-female	-0.762559	0.405898
courter_velocity_forward	Head	male-female	-0.745525	0.432908
courter_velocity_forward	Head	male-female	-0.728491	0.463421
courter_velocity_forward	Head	male-female	-0.711457	0.496235
courter_velocity_forward	Head	male-female	-0.694423	0.529689
courter_velocity_forward	Head	male-female	-0.677389	0.563325
courter_velocity_forward	Head	male-female	-0.660356	0.598528
courter_velocity_forward	Head	male-female	-0.643322	0.637466
courter_velocity_forward	Head	male-female	-0.626288	0.681978
courter_velocity_forward	Head	male-female	-0.609254	0.733788
courter_velocity_forward	Head	male-female	-0.59222	0.795118
courter_velocity_forward	Head	male-female	-0.575186	0.86859
courter_velocity_forward	Head	male-female	-0.558152	0.956789
courter_velocity_forward	Head	male-female	-0.541119	1.0627
courter_velocity_forward	Head	male-female	-0.524085	1.19208
courter_velocity_forward	Head	male-female	-0.507051	1.35769
courter_velocity_forward	Head	male-female	-0.490017	1.58139
courter_velocity_forward	Head	male-female	-0.472983	1.88211
courter_velocity_forward	Head	male-female	-0.455949	2.23813
courter_velocity_forward	Head	male-female	-0.438915	2.55036
courter_velocity_forward	Head	male-female	-0.421881	2.67697
courter_velocity_forward	Head	male-female	-0.404848	2.54717
courter_velocity_forward	Head	male-female	-0.387814	2.23044
courter_velocity_forward	Head	male-female	-0.37078	1.86962
courter_velocity_forward	Head	male-female	-0.353746	1.56667
courter_velocity_forward	Head	male-female	-0.336712	1.34571
courter_velocity_forward	Head	male-female	-0.319678	1.1883
courter_velocity_forward	Head	male-female	-0.302644	1.07071
courter_velocity_forward	Head	male-female	-0.28561	0.976615
courter_velocity_forward	Head	male-female	-0.268577	0.896892
courter_velocity_forward	Head	male-female	-0.251543	0.827661
courter_velocity_forward	Head	male-female	-0.234509	0.76798
courter_velocity_forward	Head	male-female	-0.217475	0.717275
courter_velocity_forward	Head	male-female	-0.200441	0.673863
courter_velocity_forward	Head	male-female	-0.183407	0.635412
courter_velocity_forward	Head	male-female	-0.166373	0.600418
courter_velocity_forward	Head	male-female	-0.14934	0.568627
courter_velocity_forward	Head	male-female	-0.132306	0.539729
courter_velocity_forward	Head	male-female	-0.115272	0.512323
courter_velocity_forward	Head	male-female	-0.0982379	0.484958
courter_velocity_forward	Head	male-female	-0.0812041	0.457793
courter_velocity_forward	Head	male-female	-0.0641702	0.432383
courter_velocity_forward	Head	male-female	-0.0471363	0.410091
courter_velocity_forward	Head	male-female	-0.0301025	0.391188
courter_velocity_forward	Head	male-female	-0.0130686	0.37488
courter_velocity_forward	Head	male-female	0.00396528	0.359678
courter_velocity_forward	Head	male-female	0.0209991	0.344321
courter_velocity_forward	Head	male-female	0.038033	0.328764
courter_velocity_forward	Head	male-female	0.0550669	0.313874
courter_velocity_forward	Head	male-female	0.0721007	0.300069
courter_velocity_forward	Head	male-female	0.0891346	0.286759
courter_velocity_forward	Head	male-female	0.106168	0.27317
courter_velocity_forward	Head	male-female	0.123202	0.259233
courter_velocity_forward	Head	male-female	0.140236	0.245682
courter_velocity_forward	Head	male-female	0.15727	0.233566
courter_velocity_forward	Head	male-female	0.174304	0.223516
courter_velocity_forward	Head	male-female	0.191338	0.215153
courter_velocity_forward	Head	male-female	0.208372	0.20728
courter_velocity_forward	Head	male-female	0.225406	0.198925
courter_velocity_forward	Head	male-female	0.242439	0.190237
courter_velocity_forward	Head	male-female	0.259473	0.18223
courter_velocity_forward	Head	male-female	0.276507	0.175673
courter_velocity_forward	Head	male-female	0.293541	0.170316
courter_velocity_forward	Head	male-female	0.310575	0.165193
courter_velocity_forward	Head	male-female	0.327609	0.159563
courter_velocity_forward	Head	male-female	0.344643	0.153302
courter_velocity_forward	Head	male-female	0.361677	0.146454
courter_velocity_forward	Head	male-female	0.37871	0.139058
courter_velocity_forward	Head	male-female	0.395744	0.131494
courter_velocity_forward	Head	male-female	0.412778	0.12439
courter_velocity_forward	Head	male-female	0.429812	0.118025
courter_velocity_forward	Head	male-female	0.446846	0.112232
courter_velocity_forward	Head	male-female	0.46388	0.106914
courter_velocity_forward	Head	male-female	0.480914	0.102371
courter_velocity_forward	Head	male-female	0.497947	0.0989596
courter_velocity_forward	Head	male-female	0.514981	0.0964826
courter_velocity_forward	Head	male-female	0.532015	0.0940823
courter_velocity_forward	Head	male-female	0.549049	0.0909419
courter_velocity_forward	Head	male-female	0.566083	0.0870884
courter_velocity_forward	Head	male-female	0.583117	0.0833048
courter_velocity_forward	Head	male-female	0.600151	0.0801762
courter_velocity_forward	Head	male-female	0.617185	0.0774464
courter_velocity_forward	Head	male-female	0.634218	0.0744828
courter_velocity_forward	Head	male-female	0.651252	0.0711553
courter_velocity_forward	Head	male-female	0.668286	0.0679847
courter_velocity_forward	Head	male-female	0.68532	0.0655203
courter_velocity_forward	Head	male-female	0.702354	0.0637572
courter_velocity_forward	Head	male-female	0.719388	0.0620839
courter_velocity_forward	Head	male-female	0.736422	0.0596355
courter_velocity_forward	Head	male-female	0.753455	0.0556022
courter_velocity_forward	Head	male-female	0.770489	0.0492425
courter_velocity_forward	Head	male-female	0.787523	0.0400976
courter_velocity_forward	Head	male-female	0.804557	0.0288121
courter_velocity_forward	Head	male-female	0.821591	0.0175342
courter_velocity_forward	Head	male-female	0.838625	0.00873364
courter_velocity_forward	Head	male-female	0.855659	0.00347051
courter_velocity_forward	Head	male-female	0.872693	0.00108041
courter_velocity_forward	Head	male-female	0.889726	0.000260177
courter_velocity_forward	Head	male-female	0.90676	4.80355e-05
courter_velocity_forward	Head	male-female	0.923794	6.75636e-06
courter_velocity_forward	Head	male-female	0.940828	7.20648e-07
courter_velocity_forward	Head	male-female	0.957862	5.80923e-08
courter_velocity_forward	Head	male-female	0.974896	3.53009e-09
courter_velocity_forward	Head	male-female	0.99193	1.61388e-10
courter_velocity_forward	Head	male-female	1.00896	5.54259e-12
courter_velocity_forward	Head	male-female	1.026	1.42817e-13
courter_velocity_forward	Head	male-female	1.04303	2.75838e-15
courter_velocity_forward	Head	male-female	1.06007	3.99017e-17
courter_velocity_forward	Head	male-female	1.0771	4.32029e-19
courter_velocity_forward	Head	male-female	1.09413	3.49936e-21
courter_velocity_forward	Head	male-female	1.11117	2.11947e-23
courter_velocity_forward	Head	male-female	1.1282	9.59543e-26
courter_velocity_forward	Head	male-female	1.14523	3.24614e-28
courter_velocity_forward	Head	male-female	1.16227	8.20392e-31
courter_velocity_forward	Head	male-female	1.1793	1.54855e-33
courter_velocity_forward	Head	male-female	1.19634	2.18273e-36
courter_velocity_forward	Head	male-female	1.21337	2.29703e-39
courter_velocity_forward	Head	male-female	1.2304	1.80454e-42
courter_velocity_forward	Head	male-female	1.24744	1.05814e-45
courter_velocity_forward	Head	male-female	1.26447	4.63071e-49
courter_velocity_forward	Head	male-female	1.28151	1.5123e-52
courter_velocity_forward	Head	male-female	1.29854	3.68536e-56
courter_velocity_forward	Head	male-female	1.31557	6.70097e-60
courter_velocity_forward	Head	male-female	1.33261	9.09038e-64
courter_velocity_forward	Head	male-female	1.34964	9.19997e-68
courter_velocity_forward	Head	male-female	1.36667	6.94588e-72
courter_velocity_forward	Head	male-female	1.38371	3.91186e-76
courter_velocity_forward	Head	male-female	1.40074	1.64337e-80
courter_velocity_forward	Head	male-female	1.41778	5.1495e-85
courter_velocity_forward	Head	male-female	1.43481	1.20353e-89
courter_velocity_forward	Head	male-female	1.45184	2.09795e-94
courter_velocity_forward	Head	male-female	1.46888	2.72751e-99
courter_velocity_forward	Head	male-female	1.48591	2.64459e-104
courter_velocity_forward	Head	male-female	1.50295	1.91232e-109
courter_velocity_forward	Head	male-female	1.51998	1.03124e-114
courter_velocity_forward	Head	male-female	1.53701	4.14712e-120
courter_velocity_forward	Head	male-female	1.55405	1.24369e-125
courter_velocity_forward	Head	male-female	1.57108	2.7813e-131
courter_velocity_forward	Head	male-female	1.58812	4.63815e-137
courter_velocity_forward	Head	male-female	1.60515	5.76759e-143
courter_velocity_forward	Head	male-female	1.62218	5.34799e-149
courter_velocity_forward	Head	male-female	1.63922	3.69764e-155
courter_velocity_forward	Head	male-female	1.65625	1.9063e-161
courter_velocity_forward	Head	male-female	1.67328	7.32796e-168
courter_velocity_forward	Head	male-female	1.69032	2.10037e-174
courter_velocity_forward	Head	male-female	1.70735	4.4887e-181
courter_velocity_forward	Head	male-female	1.72439	7.15243e-188
courter_velocity_forward	Head	male-female	1.74142	8.49748e-195
courter_velocity_forward	Head	male-female	1.75845	7.52704e-202
courter_velocity_forward	Head	male-female	1.77549	4.97109e-209
courter_velocity_forward	Head	male-female	1.79252	2.44775e-216
courter_velocity_forward	Head	male-male	-1.59722	0.00190534
courter_velocity_forward	Head	male-male	-1.58018	0.00319282
courter_velocity_forward	Head	male-male	-1.56315	0.00511035
courter_velocity_forward	Head	male-male	-1.54612	0.00782129
courter_velocity_forward	Head	male-male	-1.52908	0.0114609
courter_velocity_forward	Head	male-male	-1.51205	0.0161039
courter_velocity_forward	Head	male-male	-1.49502	0.0217362
courter_velocity_forward	Head	male-male	-1.47798	0.0282403
courter_velocity_forward	Head	male-male	-1.46095	0.0354008
courter_velocity_forward	Head	male-male	-1.44391	0.0429307
courter_velocity_forward	Head	male-male	-1.42688	0.0505146
courter_velocity_forward	Head	male-male	-1.40985	0.0578554
courter_velocity_forward	Head	male-male	-1.39281	0.0647155
courter_velocity_forward	Head	male-male	-1.37578	0.0709417
courter_velocity_forward	Head	male-male	-1.35874	0.0764727
courter_velocity_forward	Head	male-male	-1.34171	0.0813305
courter_velocity_forward	Head	male-male	-1.32468	0.0856038
courter_velocity_forward	Head	male-male	-1.30764	0.0894265
courter_velocity_forward	Head	male-male	-1.29061	0.0929571
courter_velocity_forward	Head	male-male	-1.27357	0.0963585
courter_velocity_forward	Head	male-male	-1.25654	0.0997787
courter_velocity_forward	Head	male-male	-1.23951	0.103335
courter_velocity_forward	Head	male-male	-1.22247	0.107105
courter_velocity_forward	Head	male-male	-1.20544	0.111123
courter_velocity_forward	Head	male-male	-1.18841	0.115399
courter_velocity_forward	Head	male-male	-1.17137	0.119927
courter_velocity_forward	Head	male-male	-1.15434	0.12472
courter_velocity_forward	Head	male-male	-1.1373	0.129814
courter_velocity_forward	Head	male-male	-1.12027	0.135283
courter_velocity_forward	Head	male-male	-1.10324	0.141221
courter_velocity_forward	Head	male-male	-1.0862	0.147729
courter_velocity_forward	Head	male-male	-1.06917	0.154893
courter_velocity_forward	Head	male-male	-1.05213	0.162768
courter_velocity_forward	Head	male-male	-1.0351	0.171378
courter_velocity_forward	Head	male-male	-1.01807	0.18072
courter_velocity_forward	Head	male-male	-1.00103	0.190794
courter_velocity_forward	Head	male-male	-0.983999	0.201624
courter_velocity_forward	Head	male-male	-0.966965	0.213294
courter_velocity_forward	Head	male-male	-0.949931	0.225966
courter_velocity_forward	Head	male-male	-0.932897	0.239906
courter_velocity_forward	Head	male-male	-0.915864	0.255503
courter_velocity_forward	Head	male-male	-0.89883	0.2733
courter_velocity_forward	Head	male-male	-0.881796	0.294025
courter_velocity_forward	Head	male-male	-0.864762	0.318655
courter_velocity_forward	Head	male-male	-0.847728	0.348468
courter_velocity_forward	Head	male-male	-0.830694	0.385092
courter_velocity_forward	Head	male-male	-0.81366	0.430529
courter_velocity_forward	Head	male-male	-0.796627	0.487101
courter_velocity_forward	Head	male-male	-0.779593	0.557319
courter_velocity_forward	Head	male-male	-0.762559	0.643643
courter_velocity_forward	Head	male-male	-0.745525	0.748105
courter_velocity_forward	Head	male-male	-0.728491	0.87184
courter_velocity_forward	Head	male-male	-0.711457	1.01452
courter_velocity_forward	Head	male-male	-0.694423	1.17381
courter_velocity_forward	Head	male-male	-0.677389	1.34494
courter_velocity_forward	Head	male-male	-0.660356	1.5205
courter_velocity_forward	Head	male-male	-0.643322	1.69074
courter_velocity_forward	Head	male-male	-0.626288	1.8443
courter_velocity_forward	Head	male-male	-0.609254	1.96944
courter_velocity_forward	Head	male-male	-0.59222	2.05561
courter_velocity_forward	Head	male-male	-0.575186	2.095
courter_velocity_forward	Head	male-male	-0.558152	2.0839
courter_velocity_forward	Head	male-male	-0.541119	2.02325
courter_velocity_forward	Head	male-male	-0.524085	1.91858
courter_velocity_forward	Head	male-male	-0.507051	1.77901
courter_velocity_forward	Head	male-male	-0.490017	1.61584
courter_velocity_forward	Head	male-male	-0.472983	1.44092
courter_velocity_forward	Head	male-male	-0.455949	1.26508
courter_velocity_forward	Head	male-male	-0.438915	1.09712
courter_velocity_forward	Head	male-male	-0.421881	0.943299
courter_velocity_forward	Head	male-male	-0.404848	0.807242
courter_velocity_forward	Head	male-male	-0.387814	0.690351
courter_velocity_forward	Head	male-male	-0.37078	0.592326
courter_velocity_forward	Head	male-male	-0.353746	0.511757
courter_velocity_forward	Head	male-male	-0.336712	0.446634
courter_velocity_forward	Head	male-male	-0.319678	0.394723
courter_velocity_forward	Head	male-male	-0.302644	0.35382
courter_velocity_forward	Head	male-male	-0.28561	0.321886
courter_velocity_forward	Head	male-male	-0.268577	0.297107
courter_velocity_forward	Head	male-male	-0.251543	0.277919
courter_velocity_forward	Head	male-male	-0.234509	0.263011
courter_velocity_forward	Head	male-male	-0.217475	0.25132
courter_velocity_forward	Head	male-male	-0.200441	0.242021
courter_velocity_forward	Head	male-male	-0.183407	0.234501
courter_velocity_forward	Head	male-male	-0.166373	0.228337
courter_velocity_forward	Head	male-male	-0.14934	0.223241
courter_velocity_forward	Head	male-male	-0.132306	0.219022
courter_velocity_forward	Head	male-male	-0.115272	0.21553
courter_velocity_forward	Head	male-male	-0.0982379	0.212633
courter_velocity_forward	Head	male-male	-0.0812041	0.210192
courter_velocity_forward	Head	male-male	-0.0641702	0.208072
courter_velocity_forward	Head	male-male	-0.0471363	0.206152
courter_velocity_forward	Head	male-male	-0.0301025	0.204345
courter_velocity_forward	Head	male-male	-0.0130686	0.202615
courter_velocity_forward	Head	male-male	0.00396528	0.200972
courter_velocity_forward	Head	male-male	0.0209991	0.199459
courter_velocity_forward	Head	male-male	0.038033	0.198133
courter_velocity_forward	Head	male-male	0.0550669	0.197037
courter_velocity_forward	Head	male-male	0.0721007	0.196187
courter_velocity_forward	Head	male-male	0.0891346	0.195565
courter_velocity_forward	Head	male-male	0.106168	0.195121
courter_velocity_forward	Head	male-male	0.123202	0.194788
courter_velocity_forward	Head	male-male	0.140236	0.194486
courter_velocity_forward	Head	male-male	0.15727	0.194134
courter_velocity_forward	Head	male-male	0.174304	0.193652
courter_velocity_forward	Head	male-male	0.191338	0.19297
courter_velocity_forward	Head	male-male	0.208372	0.192028
courter_velocity_forward	Head	male-male	0.225406	0.190783
courter_velocity_forward	Head	male-male	0.242439	0.189214
courter_velocity_forward	Head	male-male	0.259473	0.187325
courter_velocity_forward	Head	male-male	0.276507	0.185146
courter_velocity_forward	Head	male-male	0.293541	0.182725
courter_velocity_forward	Head	male-male	0.310575	0.180135
courter_velocity_forward	Head	male-male	0.327609	0.177461
courter_velocity_forward	Head	male-male	0.344643	0.174799
courter_velocity_forward	Head	male-male	0.361677	0.172249
courter_velocity_forward	Head	male-male	0.37871	0.169899
courter_velocity_forward	Head	male-male	0.395744	0.167814
courter_velocity_forward	Head	male-male	0.412778	0.166029
courter_velocity_forward	Head	male-male	0.429812	0.164541
courter_velocity_forward	Head	male-male	0.446846	0.163315
courter_velocity_forward	Head	male-male	0.46388	0.162292
courter_velocity_forward	Head	male-male	0.480914	0.161396
courter_velocity_forward	Head	male-male	0.497947	0.160547
courter_velocity_forward	Head	male-male	0.514981	0.159663
courter_velocity_forward	Head	male-male	0.532015	0.158666
courter_velocity_forward	Head	male-male	0.549049	0.157483
courter_velocity_forward	Head	male-male	0.566083	0.156054
courter_velocity_forward	Head	male-male	0.583117	0.154329
courter_velocity_forward	Head	male-male	0.600151	0.152281
courter_velocity_forward	Head	male-male	0.617185	0.149908
courter_velocity_forward	Head	male-male	0.634218	0.147242
courter_velocity_forward	Head	male-male	0.651252	0.144344
courter_velocity_forward	Head	male-male	0.668286	0.141312
courter_velocity_forward	Head	male-male	0.68532	0.138262
courter_velocity_forward	Head	male-male	0.702354	0.135318
courter_velocity_forward	Head	male-male	0.719388	0.13259
courter_velocity_forward	Head	male-male	0.736422	0.130157
courter_velocity_forward	Head	male-male	0.753455	0.128049
courter_velocity_forward	Head	male-male	0.770489	0.126249
courter_velocity_forward	Head	male-male	0.787523	0.124699
courter_velocity_forward	Head	male-male	0.804557	0.123317
courter_velocity_forward	Head	male-male	0.821591	0.122016
courter_velocity_forward	Head	male-male	0.838625	0.120722
courter_velocity_forward	Head	male-male	0.855659	0.11938
courter_velocity_forward	Head	male-male	0.872693	0.117958
courter_velocity_forward	Head	male-male	0.889726	0.116444
courter_velocity_forward	Head	male-male	0.90676	0.114834
courter_velocity_forward	Head	male-male	0.923794	0.113137
courter_velocity_forward	Head	male-male	0.940828	0.111362
courter_velocity_forward	Head	male-male	0.957862	0.109532
courter_velocity_forward	Head	male-male	0.974896	0.107675
courter_velocity_forward	Head	male-male	0.99193	0.105834
courter_velocity_forward	Head	male-male	1.00896	0.104057
courter_velocity_forward	Head	male-male	1.026	0.10239
courter_velocity_forward	Head	male-male	1.04303	0.100871
courter_velocity_forward	Head	male-male	1.06007	0.099518
courter_velocity_forward	Head	male-male	1.0771	0.0983294
courter_velocity_forward	Head	male-male	1.09413	0.0972819
courter_velocity_forward	Head	male-male	1.11117	0.0963367
courter_velocity_forward	Head	male-male	1.1282	0.0954439
courter_velocity_forward	Head	male-male	1.14523	0.0945454
courter_velocity_forward	Head	male-male	1.16227	0.0935762
courter_velocity_forward	Head	male-male	1.1793	0.0924668
courter_velocity_forward	Head	male-male	1.19634	0.0911498
courter_velocity_forward	Head	male-male	1.21337	0.0895726
courter_velocity_forward	Head	male-male	1.2304	0.0877132
courter_velocity_forward	Head	male-male	1.24744	0.0855933
courter_velocity_forward	Head	male-male	1.26447	0.0832837
courter_velocity_forward	Head	male-male	1.28151	0.080895
courter_velocity_forward	Head	male-male	1.29854	0.0785564
courter_velocity_forward	Head	male-male	1.31557	0.0763878
courter_velocity_forward	Head	male-male	1.33261	0.0744733
courter_velocity_forward	Head	male-male	1.34964	0.072845
courter_velocity_forward	Head	male-male	1.36667	0.0714811
courter_velocity_forward	Head	male-male	1.38371	0.0703168
courter_velocity_forward	Head	male-male	1.40074	0.0692637
courter_velocity_forward	Head	male-male	1.41778	0.0682311
courter_velocity_forward	Head	male-male	1.43481	0.0671416
courter_velocity_forward	Head	male-male	1.45184	0.0659407
courter_velocity_forward	Head	male-male	1.46888	0.0645976
courter_velocity_forward	Head	male-male	1.48591	0.0630999
courter_velocity_forward	Head	male-male	1.50295	0.061444
courter_velocity_forward	Head	male-male	1.51998	0.0596243
courter_velocity_forward	Head	male-male	1.53701	0.0576236
courter_velocity_forward	Head	male-male	1.55405	0.055407
courter_velocity_forward	Head	male-male	1.57108	0.052922
courter_velocity_forward	Head	male-male	1.58812	0.0501042
courter_velocity_forward	Head	male-male	1.60515	0.0468909
courter_velocity_forward	Head	male-male	1.62218	0.0432393
courter_velocity_forward	Head	male-male	1.63922	0.039147
courter_velocity_forward	Head	male-male	1.65625	0.0346679
courter_velocity_forward	Head	male-male	1.67328	0.0299192
courter_velocity_forward	Head	male-male	1.69032	0.0250737
courter_velocity_forward	Head	male-male	1.70735	0.0203373
courter_velocity_forward	Head	male-male	1.72439	0.0159177
courter_velocity_forward	Head	male-male	1.74142	0.0119907
courter_velocity_forward	Head	male-male	1.75845	0.00867354
courter_velocity_forward	Head	male-male	1.77549	0.00601306
courter_velocity_forward	Head	male-male	1.79252	0.00398869
courter_abs_velocity_lateral	Head	male-female	-0.815359	0.00159056
courter_abs_velocity_lateral	Head	male-female	-0.786613	0.00708031
courter_abs_velocity_lateral	Head	male-female	-0.757867	0.0262316
courter_abs_velocity_lateral	Head	male-female	-0.729121	0.0810704
courter_abs_velocity_lateral	Head	male-female	-0.700375	0.209645
courter_abs_velocity_lateral	Head	male-female	-0.671629	0.455494
courter_abs_velocity_lateral	Head	male-female	-0.642883	0.836191
courter_abs_velocity_lateral	Head	male-female	-0.614137	1.30722
courter_abs_velocity_lateral	Head	male-female	-0.585391	1.75925
courter_abs_velocity_lateral	Head	male-female	-0.556645	2.06889
courter_abs_velocity_lateral	Head	male-female	-0.527899	2.16906
courter_abs_velocity_lateral	Head	male-female	-0.499153	2.07924
courter_abs_velocity_lateral	Head	male-female	-0.470407	1.87583
courter_abs_velocity_lateral	Head	male-female	-0.441661	1.63866
courter_abs_velocity_lateral	Head	male-female	-0.412915	1.41803
courter_abs_velocity_lateral	Head	male-female	-0.384169	1.23266
courter_abs_velocity_lateral	Head	male-female	-0.355423	1.08274
courter_abs_velocity_lateral	Head	male-female	-0.326677	0.96206
courter_abs_velocity_lateral	Head	male-female	-0.297931	0.864025
courter_abs_velocity_lateral	Head	male-female	-0.269185	0.783313
courter_abs_velocity_lateral	Head	male-female	-0.240439	0.715734
courter_abs_velocity_lateral	Head	male-female	-0.211693	0.657844
courter_abs_velocity_lateral	Head	male-female	-0.182947	0.606937
courter_abs_velocity_lateral	Head	male-female	-0.154201	0.561281
courter_abs_velocity_lateral	Head	male-female	-0.125455	0.520161
courter_abs_velocity_lateral	Head	male-female	-0.0967089	0.483505
courter_abs_velocity_lateral	Head	male-female	-0.0679629	0.451254
courter_abs_velocity_lateral	Head	male-female	-0.0392169	0.422927
courter_abs_velocity_lateral	Head	male-female	-0.0104709	0.397654
courter_abs_velocity_lateral	Head	male-female	0.0182751	0.37458
courter_abs_velocity_lateral	Head	male-female	0.047021	0.353205
courter_abs_velocity_lateral	Head	male-female	0.075767	0.333367
courter_abs_velocity_lateral	Head	male-female	0.104513	0.314967
courter_abs_velocity_lateral	Head	male-female	0.133259	0.297757
courter_abs_velocity_lateral	Head	male-female	0.162005	0.281358
courter_abs_velocity_lateral	Head	male-female	0.190751	0.265474
courter_abs_velocity_lateral	Head	male-female	0.219497	0.250102
courter_abs_velocity_lateral	Head	male-female	0.248243	0.235539
courter_abs_velocity_lateral	Head	male-female	0.276989	0.222187
courter_abs_velocity_lateral	Head	male-female	0.305735	0.210305
courter_abs_velocity_lateral	Head	male-female	0.334481	0.199869
courter_abs_velocity_lateral	Head	male-female	0.363227	0.190591
courter_abs_velocity_lateral	Head	male-female	0.391973	0.182034
courter_abs_velocity_lateral	Head	male-female	0.420719	0.173793
courter_abs_velocity_lateral	Head	male-female	0.449465	0.165683
courter_abs_velocity_lateral	Head	male-female	0.478211	0.157833
courter_abs_velocity_lateral	Head	male-female	0.506957	0.150613
courter_abs_velocity_lateral	Head	male-female	0.535703	0.144358
courter_abs_velocity_lateral	Head	male-female	0.564449	0.139077
courter_abs_velocity_lateral	Head	male-female	0.593195	0.134402
courter_abs_velocity_lateral	Head	male-female	0.621941	0.129819
courter_abs_velocity_lateral	Head	male-female	0.650687	0.125003
courter_abs_velocity_lateral	Head	male-female	0.679433	0.119958
courter_abs_velocity_lateral	Head	male-female	0.708179	0.11493
courter_abs_velocity_lateral	Head	male-female	0.736925	0.110236
courter_abs_velocity_lateral	Head	male-female	0.765671	0.106097
courter_abs_velocity_lateral	Head	male-female	0.794417	0.102519
courter_abs_velocity_lateral	Head	male-female	0.823163	0.0992631
courter_abs_velocity_lateral	Head	male-female	0.851909	0.0959723
courter_abs_velocity_lateral	Head	male-female	0.880655	0.0924035
courter_abs_velocity_lateral	Head	male-female	0.909401	0.0886244
courter_abs_velocity_lateral	Head	male-female	0.938147	0.0849846
courter_abs_velocity_lateral	Head	male-female	0.966893	0.0818465
courter_abs_velocity_lateral	Head	male-female	0.995639	0.0793031
courter_abs_velocity_lateral	Head	male-female	1.02438	0.0771401
courter_abs_velocity_lateral	Head	male-female	1.05313	0.0750463
courter_abs_velocity_lateral	Head	male-female	1.08188	0.0728375
courter_abs_velocity_lateral	Head	male-female	1.11062	0.0705033
courter_abs_velocity_lateral	Head	male-female	1.13937	0.0681121
courter_abs_velocity_lateral	Head	male-female	1.16811	0.0657342
courter_abs_velocity_lateral	Head	male-female	1.19686	0.0634469
courter_abs_velocity_lateral	Head	male-female	1.22561	0.0613555
courter_abs_velocity_lateral	Head	male-female	1.25435	0.0595487
courter_abs_velocity_lateral	Head	male-female	1.2831	0.0580267
courter_abs_velocity_lateral	Head	male-female	1.31184	0.0566944
courter_abs_velocity_lateral	Head	male-female	1.34059	0.0554382
courter_abs_velocity_lateral	Head	male-female	1.36934	0.0541933
courter_abs_velocity_lateral	Head	male-female	1.39808	0.0529212
courter_abs_velocity_lateral	Head	male-female	1.42683	0.0515442
courter_abs_velocity_lateral	Head	male-female	1.45557	0.0499554
courter_abs_velocity_lateral	Head	male-female	1.48432	0.0481276
courter_abs_velocity_lateral	Head	male-female	1.51307	0.0461946
courter_abs_velocity_lateral	Head	male-female	1.54181	0.0443847
courter_abs_velocity_lateral	Head	male-female	1.57056	0.0428554
courter_abs_velocity_lateral	Head	male-female	1.5993	0.0415983
courter_abs_velocity_lateral	Head	male-female	1.62805	0.0405015
courter_abs_velocity_lateral	Head	male-female	1.6568	0.0394876
courter_abs_velocity_lateral	Head	male-female	1.68554	0.0385785
courter_abs_velocity_lateral	Head	male-female	1.71429	0.0378354
courter_abs_velocity_lateral	Head	male-female	1.74303	0.0372515
courter_abs_velocity_lateral	Head	male-female	1.77178	0.0367098
courter_abs_velocity_lateral	Head	male-female	1.80053	0.0360487
courter_abs_velocity_lateral	Head	male-female	1.82927	0.0351785
courter_abs_velocity_lateral	Head	male-female	1.85802	0.034141
courter_abs_velocity_lateral	Head	male-female	1.88676	0.0330517
courter_abs_velocity_lateral	Head	male-female	1.91551	0.0319932
courter_abs_velocity_lateral	Head	male-female	1.94426	0.0309818
courter_abs_velocity_lateral	Head	male-female	1.973	0.0300302
courter_abs_velocity_lateral	Head	male-female	2.00175	0.0292018
courter_abs_velocity_lateral	Head	male-female	2.03049	0.0285755
courter_abs_velocity_lateral	Head	male-female	2.05924	0.0281653
courter_abs_velocity_lateral	Head	male-female	2.08799	0.0278938
courter_abs_velocity_lateral	Head	male-female	2.11673	0.0276451
courter_abs_velocity_lateral	Head	male-female	2.14548	0.0273403
courter_abs_velocity_lateral	Head	male-female	2.17422	0.0269689
courter_abs_velocity_lateral	Head	male-female	2.20297	0.0265649
courter_abs_velocity_lateral	Head	male-female	2.23172	0.026171
courter_abs_velocity_lateral	Head	male-female	2.26046	0.0258297
courter_abs_velocity_lateral	Head	male-female	2.28921	0.0255892
courter_abs_velocity_lateral	Head	male-female	2.31795	0.0254802
courter_abs_velocity_lateral	Head	male-female	2.3467	0.0254696
courter_abs_velocity_lateral	Head	male-female	2.37545	0.0254529
courter_abs_velocity_lateral	Head	male-female	2.40419	0.0253195
courter_abs_velocity_lateral	Head	male-female	2.43294	0.0250263
courter_abs_velocity_lateral	Head	male-female	2.46168	0.0245978
courter_abs_velocity_lateral	Head	male-female	2.49043	0.0240673
courter_abs_velocity_lateral	Head	male-female	2.51918	0.0234416
courter_abs_velocity_lateral	Head	male-female	2.54792	0.0227285
courter_abs_velocity_lateral	Head	male-female	2.57667	0.0219797
courter_abs_velocity_lateral	Head	male-female	2.60541	0.0212902
courter_abs_velocity_lateral	Head	male-female	2.63416	0.0207502
courter_abs_velocity_lateral	Head	male-female	2.66291	0.0203863
courter_abs_velocity_lateral	Head	male-female	2.69165	0.0201339
courter_abs_velocity_lateral	Head	male-female	2.7204	0.019863
courter_abs_velocity_lateral	Head	male-female	2.74914	0.0194555
courter_abs_velocity_lateral	Head	male-female	2.77789	0.0188887
courter_abs_velocity_lateral	Head	male-female	2.80664	0.01826
courter_abs_velocity_lateral	Head	male-female	2.83538	0.017733
courter_abs_velocity_lateral	Head	male-female	2.86413	0.0174476
courter_abs_velocity_lateral	Head	male-female	2.89287	0.0174433
courter_abs_velocity_lateral	Head	male-female	2.92162	0.0176258
courter_abs_velocity_lateral	Head	male-female	2.95037	0.0178011
courter_abs_velocity_lateral	Head	male-female	2.97911	0.0177824
courter_abs_velocity_lateral	Head	male-female	3.00786	0.017512
courter_abs_velocity_lateral	Head	male-female	3.0366	0.0170918
courter_abs_velocity_lateral	Head	male-female	3.06535	0.0166904
courter_abs_velocity_lateral	Head	male-female	3.0941	0.0164104
courter_abs_velocity_lateral	Head	male-female	3.12284	0.0162341
courter_abs_velocity_lateral	Head	male-female	3.15159	0.016069
courter_abs_velocity_lateral	Head	male-female	3.18033	0.0158317
courter_abs_velocity_lateral	Head	male-female	3.20908	0.0155065
courter_abs_velocity_lateral	Head	male-female	3.23783	0.0151511
courter_abs_velocity_lateral	Head	male-female	3.26657	0.0148598
courter_abs_velocity_lateral	Head	male-female	3.29532	0.0147101
courter_abs_velocity_lateral	Head	male-female	3.32406	0.0147203
courter_abs_velocity_lateral	Head	male-female	3.35281	0.0148446
courter_abs_velocity_lateral	Head	male-female	3.38156	0.015005
courter_abs_velocity_lateral	Head	male-female	3.4103	0.0151397
courter_abs_velocity_lateral	Head	male-female	3.43905	0.0152344
courter_abs_velocity_lateral	Head	male-female	3.46779	0.0153065
courter_abs_velocity_lateral	Head	male-female	3.49654	0.0153558
courter_abs_velocity_lateral	Head	male-female	3.52529	0.0153376
courter_abs_velocity_lateral	Head	male-female	3.55403	0.0151974
courter_abs_velocity_lateral	Head	male-female	3.58278	0.014927
courter_abs_velocity_lateral	Head	male-female	3.61152	0.0145674
courter_abs_velocity_lateral	Head	male-female	3.64027	0.0141409
courter_abs_velocity_lateral	Head	male-female	3.66902	0.0135698
courter_abs_velocity_lateral	Head	male-female	3.69776	0.0126593
courter_abs_velocity_lateral	Head	male-female	3.72651	0.0111966
courter_abs_velocity_lateral	Head	male-female	3.75525	0.00912937
courter_abs_velocity_lateral	Head	male-female	3.784	0.00668798
courter_abs_velocity_lateral	Head	male-female	3.81275	0.00431092
courter_abs_velocity_lateral	Head	male-female	3.84149	0.00240661
courter_abs_velocity_lateral	Head	male-female	3.87024	0.00115025
courter_abs_velocity_lateral	Head	male-female	3.89898	0.000466775
courter_abs_velocity_lateral	Head	male-female	3.92773	0.000159849
courter_abs_velocity_lateral	Head	male-female	3.95648	4.59871e-05
courter_abs_velocity_lateral	Head	male-female	3.98522	1.10764e-05
courter_abs_velocity_lateral	Head	male-female	4.01397	2.22766e-06
courter_abs_velocity_lateral	Head	male-female	4.04271	3.73314e-07
courter_abs_velocity_lateral	Head	male-female	4.07146	5.20409e-08
courter_abs_velocity_lateral	Head	male-female	4.10021	6.02655e-09
courter_abs_velocity_lateral	Head	male-female	4.12895	5.79104e-10
courter_abs_velocity_lateral	Head	male-female	4.1577	4.61321e-11
courter_abs_velocity_lateral	Head	male-female	4.18644	3.04417e-12
courter_abs_velocity_lateral	Head	male-female	4.21519	1.66292e-13
courter_abs_velocity_lateral	Head	male-female	4.24394	7.51567e-15
courter_abs_velocity_lateral	Head	male-female	4.27268	2.80901e-16
courter_abs_velocity_lateral	Head	male-female	4.30143	8.67868e-18
courter_abs_velocity_lateral	Head	male-female	4.33017	2.21574e-19
courter_abs_velocity_lateral	Head	male-female	4.35892	4.67327e-21
courter_abs_velocity_lateral	Head	male-female	4.38767	8.14044e-23
courter_abs_velocity_lateral	Head	male-female	4.41641	1.17085e-24
courter_abs_velocity_lateral	Head	male-female	4.44516	1.39027e-26
courter_abs_velocity_lateral	Head	male-female	4.4739	1.3626e-28
courter_abs_velocity_lateral	Head	male-female	4.50265	1.10216e-30
courter_abs_velocity_lateral	Head	male-female	4.5314	7.35643e-33
courter_abs_velocity_lateral	Head	male-female	4.56014	4.05125e-35
courter_abs_velocity_lateral	Head	male-female	4.58889	1.84063e-37
courter_abs_velocity_lateral	Head	male-female	4.61763	6.89853e-40
courter_abs_velocity_lateral	Head	male-female	4.64638	2.13269e-42
courter_abs_velocity_lateral	Head	male-female	4.67513	5.43809e-45
courter_abs_velocity_lateral	Head	male-female	4.70387	1.14363e-47
courter_abs_velocity_lateral	Head	male-female	4.73262	1.98343e-50
courter_abs_velocity_lateral	Head	male-female	4.76136	2.83675e-53
courter_abs_velocity_lateral	Head	male-female	4.79011	3.34562e-56
courter_abs_velocity_lateral	Head	male-female	4.81886	3.25359e-59
courter_abs_velocity_lateral	Head	male-female	4.8476	2.60894e-62
courter_abs_velocity_lateral	Head	male-female	4.87635	1.7249e-65
courter_abs_velocity_lateral	Head	male-female	4.90509	9.40264e-69
courter_abs_velocity_lateral	Head	male-male	-0.815359	0.284406
courter_abs_velocity_lateral	Head	male-male	-0.786613	0.371698
courter_abs_velocity_lateral	Head	male-male	-0.757867	0.473159
courter_abs_velocity_lateral	Head	male-male	-0.729121	0.586769
courter_abs_velocity_lateral	Head	male-male	-0.700375	0.709022
courter_abs_velocity_lateral	Head	male-male	-0.671629	0.835
courter_abs_velocity_lateral	Head	male-male	-0.642883	0.958661
courter_abs_velocity_lateral	Head	male-male	-0.614137	1.07333
courter_abs_velocity_lateral	Head	male-male	-0.585391	1.17233
courter_abs_velocity_lateral	Head	male-male	-0.556645	1.24969
courter_abs_velocity_lateral	Head	male-male	-0.527899	1.30082
courter_abs_velocity_lateral	Head	male-male	-0.499153	1.32298
courter_abs_velocity_lateral	Head	male-male	-0.470407	1.31562
courter_abs_velocity_lateral	Head	male-male	-0.441661	1.28034
courter_abs_velocity_lateral	Head	male-male	-0.412915	1.22065
courter_abs_velocity_lateral	Head	male-male	-0.384169	1.14151
courter_abs_velocity_lateral	Head	male-male	-0.355423	1.04867
courter_abs_velocity_lateral	Head	male-male	-0.326677	0.948101
courter_abs_velocity_lateral	Head	male-male	-0.297931	0.845389
courter_abs_velocity_lateral	Head	male-male	-0.269185	0.745288
courter_abs_velocity_lateral	Head	male-male	-0.240439	0.651467
courter_abs_velocity_lateral	Head	male-male	-0.211693	0.566408
courter_abs_velocity_lateral	Head	male-male	-0.182947	0.491464
courter_abs_velocity_lateral	Head	male-male	-0.154201	0.427021
courter_abs_velocity_lateral	Head	male-male	-0.125455	0.372726
courter_abs_velocity_lateral	Head	male-male	-0.0967089	0.327722
courter_abs_velocity_lateral	Head	male-male	-0.0679629	0.290869
courter_abs_velocity_lateral	Head	male-male	-0.0392169	0.260923
courter_abs_velocity_lateral	Head	male-male	-0.0104709	0.236671
courter_abs_velocity_lateral	Head	male-male	0.0182751	0.217005
courter_abs_velocity_lateral	Head	male-male	0.047021	0.200974
courter_abs_velocity_lateral	Head	male-male	0.075767	0.187786
courter_abs_velocity_lateral	Head	male-male	0.104513	0.176805
courter_abs_velocity_lateral	Head	male-male	0.133259	0.16753
courter_abs_velocity_lateral	Head	male-male	0.162005	0.159571
courter_abs_velocity_lateral	Head	male-male	0.190751	0.152628
courter_abs_velocity_lateral	Head	male-male	0.219497	0.146473
courter_abs_velocity_lateral	Head	male-male	0.248243	0.140931
courter_abs_velocity_lateral	Head	male-male	0.276989	0.135873
courter_abs_velocity_lateral	Head	male-male	0.305735	0.131204
courter_abs_velocity_lateral	Head	male-male	0.334481	0.126858
courter_abs_velocity_lateral	Head	male-male	0.363227	0.122792
courter_abs_velocity_lateral	Head	male-male	0.391973	0.11898
courter_abs_velocity_lateral	Head	male-male	0.420719	0.115409
courter_abs_velocity_lateral	Head	male-male	0.449465	0.112072
courter_abs_velocity_lateral	Head	male-male	0.478211	0.108966
courter_abs_velocity_lateral	Head	male-male	0.506957	0.106084
courter_abs_velocity_lateral	Head	male-male	0.535703	0.103418
courter_abs_velocity_lateral	Head	male-male	0.564449	0.100956
courter_abs_velocity_lateral	Head	male-male	0.593195	0.0986797
courter_abs_velocity_lateral	Head	male-male	0.621941	0.0965708
courter_abs_velocity_lateral	Head	male-male	0.650687	0.0946093
courter_abs_velocity_lateral	Head	male-male	0.679433	0.0927769
courter_abs_velocity_lateral	Head	male-male	0.708179	0.0910583
courter_abs_velocity_lateral	Head	male-male	0.736925	0.0894426
courter_abs_velocity_lateral	Head	male-male	0.765671	0.0879229
courter_abs_velocity_lateral	Head	male-male	0.794417	0.0864963
courter_abs_velocity_lateral	Head	male-male	0.823163	0.0851625
courter_abs_velocity_lateral	Head	male-male	0.851909	0.083922
courter_abs_velocity_lateral	Head	male-male	0.880655	0.0827749
courter_abs_velocity_lateral	Head	male-male	0.909401	0.081719
courter_abs_velocity_lateral	Head	male-male	0.938147	0.0807483
courter_abs_velocity_lateral	Head	male-male	0.966893	0.079853
courter_abs_velocity_lateral	Head	male-male	0.995639	0.0790185
courter_abs_velocity_lateral	Head	male-male	1.02438	0.0782267
courter_abs_velocity_lateral	Head	male-male	1.05313	0.0774566
courter_abs_velocity_lateral	Head	male-male	1.08188	0.0766867
courter_abs_velocity_lateral	Head	male-male	1.11062	0.0758966
courter_abs_velocity_lateral	Head	male-male	1.13937	0.0750694
courter_abs_velocity_lateral	Head	male-male	1.16811	0.0741933
courter_abs_velocity_lateral	Head	male-male	1.19686	0.0732633
courter_abs_velocity_lateral	Head	male-male	1.22561	0.0722816
courter_abs_velocity_lateral	Head	male-male	1.25435	0.0712572
courter_abs_velocity_lateral	Head	male-male	1.2831	0.0702054
courter_abs_velocity_lateral	Head	male-male	1.31184	0.0691458
courter_abs_velocity_lateral	Head	male-male	1.34059	0.0681007
courter_abs_velocity_lateral	Head	male-male	1.36934	0.0670931
courter_abs_velocity_lateral	Head	male-male	1.39808	0.0661444
courter_abs_velocity_lateral	Head	male-male	1.42683	0.0652732
courter_abs_velocity_lateral	Head	male-male	1.45557	0.0644935
courter_abs_velocity_lateral	Head	male-male	1.48432	0.0638143
courter_abs_velocity_lateral	Head	male-male	1.51307	0.0632391
courter_abs_velocity_lateral	Head	male-male	1.54181	0.0627655
courter_abs_velocity_lateral	Head	male-male	1.57056	0.0623864
courter_abs_velocity_lateral	Head	male-male	1.5993	0.0620909
courter_abs_velocity_lateral	Head	male-male	1.62805	0.0618651
courter_abs_velocity_lateral	Head	male-male	1.6568	0.0616942
courter_abs_velocity_lateral	Head	male-male	1.68554	0.0615636
courter_abs_velocity_lateral	Head	male-male	1.71429	0.0614599
courter_abs_velocity_lateral	Head	male-male	1.74303	0.061372
courter_abs_velocity_lateral	Head	male-male	1.77178	0.0612913
courter_abs_velocity_lateral	Head	male-male	1.80053	0.0612113
courter_abs_velocity_lateral	Head	male-male	1.82927	0.0611281
courter_abs_velocity_lateral	Head	male-male	1.85802	0.0610391
courter_abs_velocity_lateral	Head	male-male	1.88676	0.0609434
courter_abs_velocity_lateral	Head	male-male	1.91551	0.0608414
courter_abs_velocity_lateral	Head	male-male	1.94426	0.0607346
courter_abs_velocity_lateral	Head	male-male	1.973	0.060626
courter_abs_velocity_lateral	Head	male-male	2.00175	0.0605196
courter_abs_velocity_lateral	Head	male-male	2.03049	0.0604206
courter_abs_velocity_lateral	Head	male-male	2.05924	0.0603348
courter_abs_velocity_lateral	Head	male-male	2.08799	0.0602681
courter_abs_velocity_lateral	Head	male-male	2.11673	0.0602253
courter_abs_velocity_lateral	Head	male-male	2.14548	0.0602103
courter_abs_velocity_lateral	Head	male-male	2.17422	0.0602246
courter_abs_velocity_lateral	Head	male-male	2.20297	0.0602681
courter_abs_velocity_lateral	Head	male-male	2.23172	0.0603385
courter_abs_velocity_lateral	Head	male-male	2.26046	0.0604322
courter_abs_velocity_lateral	Head	male-male	2.28921	0.0605445
courter_abs_velocity_lateral	Head	male-male	2.31795	0.0606708
courter_abs_velocity_lateral	Head	male-male	2.3467	0.0608063
courter_abs_velocity_lateral	Head	male-male	2.37545	0.0609468
courter_abs_velocity_lateral	Head	male-male	2.40419	0.0610883
courter_abs_velocity_lateral	Head	male-male	2.43294	0.061227
courter_abs_velocity_lateral	Head	male-male	2.46168	0.0613585
courter_abs_velocity_lateral	Head	male-male	2.49043	0.0614775
courter_abs_velocity_lateral	Head	male-male	2.51918	0.0615773
courter_abs_velocity_lateral	Head	male-male	2.54792	0.0616498
courter_abs_velocity_lateral	Head	male-male	2.57667	0.0616854
courter_abs_velocity_lateral	Head	male-male	2.60541	0.0616743
courter_abs_velocity_lateral	Head	male-male	2.63416	0.0616065
courter_abs_velocity_lateral	Head	male-male	2.66291	0.0614743
courter_abs_velocity_lateral	Head	male-male	2.69165	0.0612723
courter_abs_velocity_lateral	Head	male-male	2.7204	0.0609996
courter_abs_velocity_lateral	Head	male-male	2.74914	0.0606601
courter_abs_velocity_lateral	Head	male-male	2.77789	0.0602634
courter_abs_velocity_lateral	Head	male-male	2.80664	0.0598238
courter_abs_velocity_lateral	Head	male-male	2.83538	0.0593603
courter_abs_velocity_lateral	Head	male-male	2.86413	0.0588948
courter_abs_velocity_lateral	Head	male-male	2.89287	0.0584506
courter_abs_velocity_lateral	Head	male-male	2.92162	0.0580507
courter_abs_velocity_lateral	Head	male-male	2.95037	0.0577161
courter_abs_velocity_lateral	Head	male-male	2.97911	0.0574639
courter_abs_velocity_lateral	Head	male-male	3.00786	0.0573068
courter_abs_velocity_lateral	Head	male-male	3.0366	0.0572522
courter_abs_velocity_lateral	Head	male-male	3.06535	0.0573015
courter_abs_velocity_lateral	Head	male-male	3.0941	0.0574507
courter_abs_velocity_lateral	Head	male-male	3.12284	0.0576909
courter_abs_velocity_lateral	Head	male-male	3.15159	0.0580084
courter_abs_velocity_lateral	Head	male-male	3.18033	0.0583864
courter_abs_velocity_lateral	Head	male-male	3.20908	0.0588057
courter_abs_velocity_lateral	Head	male-male	3.23783	0.059246
courter_abs_velocity_lateral	Head	male-male	3.26657	0.0596873
courter_abs_velocity_lateral	Head	male-male	3.29532	0.0601105
courter_abs_velocity_lateral	Head	male-male	3.32406	0.0604981
courter_abs_velocity_lateral	Head	male-male	3.35281	0.0608346
courter_abs_velocity_lateral	Head	male-male	3.38156	0.0611063
courter_abs_velocity_lateral	Head	male-male	3.4103	0.0613012
courter_abs_velocity_lateral	Head	male-male	3.43905	0.0614086
courter_abs_velocity_lateral	Head	male-male	3.46779	0.0614189
courter_abs_velocity_lateral	Head	male-male	3.49654	0.0613247
courter_abs_velocity_lateral	Head	male-male	3.52529	0.0611209
courter_abs_velocity_lateral	Head	male-male	3.55403	0.0608062
courter_abs_velocity_lateral	Head	male-male	3.58278	0.0603845
courter_abs_velocity_lateral	Head	male-male	3.61152	0.059866
courter_abs_velocity_lateral	Head	male-male	3.64027	0.0592674
courter_abs_velocity_lateral	Head	male-male	3.66902	0.0586116
courter_abs_velocity_lateral	Head	male-male	3.69776	0.0579265
courter_abs_velocity_lateral	Head	male-male	3.72651	0.0572419
courter_abs_velocity_lateral	Head	male-male	3.75525	0.0565873
courter_abs_velocity_lateral	Head	male-male	3.784	0.055988
courter_abs_velocity_lateral	Head	male-male	3.81275	0.0554621
courter_abs_velocity_lateral	Head	male-male	3.84149	0.0550186
courter_abs_velocity_lateral	Head	male-male	3.87024	0.0546559
courter_abs_velocity_lateral	Head	male-male	3.89898	0.0543618
courter_abs_velocity_lateral	Head	male-male	3.92773	0.0541149
courter_abs_velocity_lateral	Head	male-male	3.95648	0.0538871
courter_abs_velocity_lateral	Head	male-male	3.98522	0.0536466
courter_abs_velocity_lateral	Head	male-male	4.01397	0.0533611
courter_abs_velocity_lateral	Head	male-male	4.04271	0.0530013
courter_abs_velocity_lateral	Head	male-male	4.07146	0.0525435
courter_abs_velocity_lateral	Head	male-male	4.10021	0.0519717
courter_abs_velocity_lateral	Head	male-male	4.12895	0.0512778
courter_abs_velocity_lateral	Head	male-male	4.1577	0.0504621
courter_abs_velocity_lateral	Head	male-male	4.18644	0.0495311
courter_abs_velocity_lateral	Head	male-male	4.21519	0.0484961
courter_abs_velocity_lateral	Head	male-male	4.24394	0.0473698
courter_abs_velocity_lateral	Head	male-male	4.27268	0.0461636
courter_abs_velocity_lateral	Head	male-male	4.30143	0.0448851
courter_abs_velocity_lateral	Head	male-male	4.33017	0.0435362
courter_abs_velocity_lateral	Head	male-male	4.35892	0.0421117
courter_abs_velocity_lateral	Head	male-male	4.38767	0.0406
courter_abs_velocity_lateral	Head	male-male	4.41641	0.0389841
courter_abs_velocity_lateral	Head	male-male	4.44516	0.0372448
courter_abs_velocity_lateral	Head	male-male	4.4739	0.0353635
courter_abs_velocity_lateral	Head	male-male	4.50265	0.0333267
courter_abs_velocity_lateral	Head	male-male	4.5314	0.0311291
courter_abs_velocity_lateral	Head	male-male	4.56014	0.0287774
courter_abs_velocity_lateral	Head	male-male	4.58889	0.0262914
courter_abs_velocity_lateral	Head	male-male	4.61763	0.0237047
courter_abs_velocity_lateral	Head	male-male	4.64638	0.0210632
courter_abs_velocity_lateral	Head	male-male	4.67513	0.0184215
courter_abs_velocity_lateral	Head	male-male	4.70387	0.0158386
courter_abs_velocity_lateral	Head	male-male	4.73262	0.0133728
courter_abs_velocity_lateral	Head	male-male	4.76136	0.0110767
courter_abs_velocity_lateral	Head	male-male	4.79011	0.00899269
courter_abs_velocity_lateral	Head	male-male	4.81886	0.00714998
courter_abs_velocity_lateral	Head	male-male	4.8476	0.00556342
courter_abs_velocity_lateral	Head	male-male	4.87635	0.00423368
courter_abs_velocity_lateral	Head	male-male	4.90509	0.00314907
distance_target	Head	male-female	-1.1217	1.1192e-06
distance_target	Head	male-female	-1.10386	1.21557e-05
distance_target	Head	male-female	-1.08603	9.77107e-05
distance_target	Head	male-female	-1.06819	0.000583864
distance_target	Head	male-female	-1.05036	0.00260972
distance_target	Head	male-female	-1.03252	0.00880463
distance_target	Head	male-female	-1.01469	0.0227234
distance_target	Head	male-female	-0.996851	0.045773
distance_target	Head	male-female	-0.979015	0.0741566
distance_target	Head	male-female	-0.96118	0.100854
distance_target	Head	male-female	-0.943344	0.121633
distance_target	Head	male-female	-0.925509	0.137716
distance_target	Head	male-female	-0.907673	0.152545
distance_target	Head	male-female	-0.889838	0.167682
distance_target	Head	male-female	-0.872003	0.182213
distance_target	Head	male-female	-0.854167	0.194978
distance_target	Head	male-female	-0.836332	0.206202
distance_target	Head	male-female	-0.818496	0.217024
distance_target	Head	male-female	-0.800661	0.228759
distance_target	Head	male-female	-0.782825	0.242997
distance_target	Head	male-female	-0.76499	0.261264
distance_target	Head	male-female	-0.747154	0.284142
distance_target	Head	male-female	-0.729319	0.311393
distance_target	Head	male-female	-0.711484	0.343294
distance_target	Head	male-female	-0.693648	0.381456
distance_target	Head	male-female	-0.675813	0.427602
distance_target	Head	male-female	-0.657977	0.480884
distance_target	Head	male-female	-0.640142	0.537109
distance_target	Head	male-female	-0.622306	0.592349
distance_target	Head	male-female	-0.604471	0.647233
distance_target	Head	male-female	-0.586635	0.706591
distance_target	Head	male-female	-0.5688	0.775456
distance_target	Head	male-female	-0.550965	0.855467
distance_target	Head	male-female	-0.533129	0.943348
distance_target	Head	male-female	-0.515294	1.03253
distance_target	Head	male-female	-0.497458	1.11787
distance_target	Head	male-female	-0.479623	1.19868
distance_target	Head	male-female	-0.461787	1.27552
distance_target	Head	male-female	-0.443952	1.34441
distance_target	Head	male-female	-0.426116	1.39616
distance_target	Head	male-female	-0.408281	1.42358
distance_target	Head	male-female	-0.390446	1.42937
distance_target	Head	male-female	-0.37261	1.42422
distance_target	Head	male-female	-0.354775	1.41625
distance_target	Head	male-female	-0.336939	1.40514
distance_target	Head	male-female	-0.319104	1.38691
distance_target	Head	male-female	-0.301268	1.36039
distance_target	Head	male-female	-0.283433	1.32728
distance_target	Head	male-female	-0.265597	1.28887
distance_target	Head	male-female	-0.247762	1.24517
distance_target	Head	male-female	-0.229926	1.19637
distance_target	Head	male-female	-0.212091	1.14391
distance_target	Head	male-female	-0.194256	1.09059
distance_target	Head	male-female	-0.17642	1.03971
distance_target	Head	male-female	-0.158585	0.99355
distance_target	Head	male-female	-0.140749	0.951992
distance_target	Head	male-female	-0.122914	0.91231
distance_target	Head	male-female	-0.105078	0.871148
distance_target	Head	male-female	-0.0872429	0.827144
distance_target	Head	male-female	-0.0694075	0.781185
distance_target	Head	male-female	-0.051572	0.734763
distance_target	Head	male-female	-0.0337366	0.689644
distance_target	Head	male-female	-0.0159011	0.648363
distance_target	Head	male-female	0.00193433	0.612474
distance_target	Head	male-female	0.0197698	0.580746
distance_target	Head	male-female	0.0376052	0.551797
distance_target	Head	male-female	0.0554407	0.527736
distance_target	Head	male-female	0.0732761	0.51186
distance_target	Head	male-female	0.0911116	0.50319
distance_target	Head	male-female	0.108947	0.496387
distance_target	Head	male-female	0.126782	0.486765
distance_target	Head	male-female	0.144618	0.472782
distance_target	Head	male-female	0.162453	0.454401
distance_target	Head	male-female	0.180289	0.432345
distance_target	Head	male-female	0.198124	0.409062
distance_target	Head	male-female	0.21596	0.387604
distance_target	Head	male-female	0.233795	0.368698
distance_target	Head	male-female	0.251631	0.349948
distance_target	Head	male-female	0.269466	0.328534
distance_target	Head	male-female	0.287301	0.304671
distance_target	Head	male-female	0.305137	0.281967
distance_target	Head	male-female	0.322972	0.264222
distance_target	Head	male-female	0.340808	0.252678
distance_target	Head	male-female	0.358643	0.246315
distance_target	Head	male-female	0.376479	0.243276
distance_target	Head	male-female	0.394314	0.241619
distance_target	Head	male-female	0.41215	0.240096
distance_target	Head	male-female	0.429985	0.238797
distance_target	Head	male-female	0.447821	0.238127
distance_target	Head	male-female	0.465656	0.236672
distance_target	Head	male-female	0.483491	0.230879
distance_target	Head	male-female	0.501327	0.217862
distance_target	Head	male-female	0.519162	0.198557
distance_target	Head	male-female	0.536998	0.177745
distance_target	Head	male-female	0.554833	0.160972
distance_target	Head	male-female	0.572669	0.150787
distance_target	Head	male-female	0.590504	0.145471
distance_target	Head	male-female	0.60834	0.141575
distance_target	Head	male-female	0.626175	0.137044
distance_target	Head	male-female	0.64401	0.131381
distance_target	Head	male-female	0.661846	0.124197
distance_target	Head	male-female	0.679681	0.115559
distance_target	Head	male-female	0.697517	0.107429
distance_target	Head	male-female	0.715352	0.102533
distance_target	Head	male-female	0.733188	0.101184
distance_target	Head	male-female	0.751023	0.10075
distance_target	Head	male-female	0.768859	0.0985886
distance_target	Head	male-female	0.786694	0.094265
distance_target	Head	male-female	0.804529	0.0886954
distance_target	Head	male-female	0.822365	0.0826207
distance_target	Head	male-female	0.8402	0.0765621
distance_target	Head	male-female	0.858036	0.0709662
distance_target	Head	male-female	0.875871	0.0656855
distance_target	Head	male-female	0.893707	0.0601585
distance_target	Head	male-female	0.911542	0.0542485
distance_target	Head	male-female	0.929378	0.0480647
distance_target	Head	male-female	0.947213	0.040987
distance_target	Head	male-female	0.965048	0.0320004
distance_target	Head	male-female	0.982884	0.0215006
distance_target	Head	male-female	1.00072	0.0117934
distance_target	Head	male-female	1.01855	0.00509013
distance_target	Head	male-female	1.03639	0.00168805
distance_target	Head	male-female	1.05423	0.000423632
distance_target	Head	male-female	1.07206	7.96524e-05
distance_target	Head	male-female	1.0899	1.1145e-05
distance_target	Head	male-female	1.10773	1.15499e-06
distance_target	Head	male-female	1.12557	8.83534e-08
distance_target	Head	male-female	1.1434	4.97651e-09
distance_target	Head	male-female	1.16124	2.06e-10
distance_target	Head	male-female	1.17907	6.25781e-12
distance_target	Head	male-female	1.19691	1.39349e-13
distance_target	Head	male-female	1.21474	2.27259e-15
distance_target	Head	male-female	1.23258	2.71246e-17
distance_target	Head	male-female	1.25042	2.36798e-19
distance_target	Head	male-female	1.26825	1.51131e-21
distance_target	Head	male-female	1.28609	7.04872e-24
distance_target	Head	male-female	1.30392	2.40161e-26
distance_target	Head	male-female	1.32176	5.97585e-29
distance_target	Head	male-female	1.33959	1.08566e-31
distance_target	Head	male-female	1.35743	1.43974e-34
distance_target	Head	male-female	1.37526	1.39344e-37
distance_target	Head	male-female	1.3931	9.84078e-41
distance_target	Head	male-female	1.41093	5.0704e-44
distance_target	Head	male-female	1.42877	1.90575e-47
distance_target	Head	male-female	1.44661	5.22452e-51
distance_target	Head	male-female	1.46444	1.04456e-54
distance_target	Head	male-female	1.48228	1.52295e-58
distance_target	Head	male-female	1.50011	1.61905e-62
distance_target	Head	male-female	1.51795	1.25494e-66
distance_target	Head	male-female	1.53578	7.09146e-71
distance_target	Head	male-female	1.55362	2.92126e-75
distance_target	Head	male-female	1.57145	8.77197e-80
distance_target	Head	male-female	1.58929	1.91996e-84
distance_target	Head	male-female	1.60712	3.06286e-89
distance_target	Head	male-female	1.62496	3.5611e-94
distance_target	Head	male-female	1.6428	3.01745e-99
distance_target	Head	male-female	1.66063	1.86327e-104
distance_target	Head	male-female	1.67847	8.38443e-110
distance_target	Head	male-female	1.6963	2.74927e-115
distance_target	Head	male-female	1.71414	6.56889e-121
distance_target	Head	male-female	1.73197	1.14362e-126
distance_target	Head	male-female	1.74981	1.45069e-132
distance_target	Head	male-female	1.76764	1.34079e-138
distance_target	Head	male-female	1.78548	9.02867e-145
distance_target	Head	male-female	1.80331	4.4295e-151
distance_target	Head	male-female	1.82115	1.58323e-157
distance_target	Head	male-female	1.83899	4.12272e-164
distance_target	Head	male-female	1.85682	7.821e-171
distance_target	Head	male-female	1.87466	1.08087e-177
distance_target	Head	male-female	1.89249	1.0882e-184
distance_target	Head	male-female	1.91033	7.98103e-192
distance_target	Head	male-female	1.92816	4.26404e-199
distance_target	Head	male-female	1.946	1.65953e-206
distance_target	Head	male-female	1.96383	4.70489e-214
distance_target	Head	male-female	1.98167	9.7164e-222
distance_target	Head	male-female	1.9995	1.46167e-229
distance_target	Head	male-female	2.01734	1.60167e-237
distance_target	Head	male-female	2.03518	1.27842e-245
distance_target	Head	male-female	2.05301	7.43275e-254
distance_target	Head	male-female	2.07085	3.1477e-262
distance_target	Head	male-female	2.08868	9.70962e-271
distance_target	Head	male-female	2.10652	2.18159e-279
distance_target	Head	male-female	2.12435	3.57026e-288
distance_target	Head	male-female	2.14219	4.25581e-297
distance_target	Head	male-female	2.16002	3.69502e-306
distance_target	Head	male-female	2.17786	0
distance_target	Head	male-female	2.19569	0
distance_target	Head	male-female	2.21353	0
distance_target	Head	male-female	2.23137	0
distance_target	Head	male-female	2.2492	0
distance_target	Head	male-female	2.26704	0
distance_target	Head	male-female	2.28487	0
distance_target	Head	male-female	2.30271	0
distance_target	Head	male-female	2.32054	0
distance_target	Head	male-female	2.33838	0
distance_target	Head	male-female	2.35621	0
distance_target	Head	male-female	2.37405	0
distance_target	Head	male-female	2.39188	0
distance_target	Head	male-female	2.40972	0
distance_target	Head	male-female	2.42756	0
distance_target	Head	male-male	-1.1217	5.06833e-08
distance_target	Head	male-male	-1.10386	1.44547e-07
distance_target	Head	male-male	-1.08603	3.95413e-07
distance_target	Head	male-male	-1.06819	1.03769e-06
distance_target	Head	male-male	-1.05036	2.613e-06
distance_target	Head	male-male	-1.03252	6.31484e-06
distance_target	Head	male-male	-1.01469	1.46501e-05
distance_target	Head	male-male	-0.996851	3.26359e-05
distance_target	Head	male-male	-0.979015	6.98324e-05
distance_target	Head	male-male	-0.96118	0.000143575
distance_target	Head	male-male	-0.943344	0.000283748
distance_target	Head	male-male	-0.925509	0.000539274
distance_target	Head	male-male	-0.907673	0.000986115
distance_target	Head	male-male	-0.889838	0.00173592
distance_target	Head	male-male	-0.872003	0.00294368
distance_target	Head	male-male	-0.854167	0.00481185
distance_target	Head	male-male	-0.836332	0.00758806
distance_target	Head	male-male	-0.818496	0.0115535
distance_target	Head	male-male	-0.800661	0.0170003
distance_target	Head	male-male	-0.782825	0.0241984
distance_target	Head	male-male	-0.76499	0.0333547
distance_target	Head	male-male	-0.747154	0.0445688
distance_target	Head	male-male	-0.729319	0.057795
distance_target	Head	male-male	-0.711484	0.0728149
distance_target	Head	male-male	-0.693648	0.0892298
distance_target	Head	male-male	-0.675813	0.106476
distance_target	Head	male-male	-0.657977	0.123865
distance_target	Head	male-male	-0.640142	0.140647
distance_target	Head	male-male	-0.622306	0.156095
distance_target	Head	male-male	-0.604471	0.169588
distance_target	Head	male-male	-0.586635	0.180704
distance_target	Head	male-male	-0.5688	0.189275
distance_target	Head	male-male	-0.550965	0.195422
distance_target	Head	male-male	-0.533129	0.199543
distance_target	Head	male-male	-0.515294	0.20225
distance_target	Head	male-male	-0.497458	0.204282
distance_target	Head	male-male	-0.479623	0.206389
distance_target	Head	male-male	-0.461787	0.209229
distance_target	Head	male-male	-0.443952	0.213277
distance_target	Head	male-male	-0.426116	0.218779
distance_target	Head	male-male	-0.408281	0.225737
distance_target	Head	male-male	-0.390446	0.233934
distance_target	Head	male-male	-0.37261	0.242981
distance_target	Head	male-male	-0.354775	0.252376
distance_target	Head	male-male	-0.336939	0.26157
distance_target	Head	male-male	-0.319104	0.270032
distance_target	Head	male-male	-0.301268	0.277312
distance_target	Head	male-male	-0.283433	0.283095
distance_target	Head	male-male	-0.265597	0.287252
distance_target	Head	male-male	-0.247762	0.289878
distance_target	Head	male-male	-0.229926	0.291298
distance_target	Head	male-male	-0.212091	0.292054
distance_target	Head	male-male	-0.194256	0.292852
distance_target	Head	male-male	-0.17642	0.29448
distance_target	Head	male-male	-0.158585	0.297696
distance_target	Head	male-male	-0.140749	0.303116
distance_target	Head	male-male	-0.122914	0.311108
distance_target	Head	male-male	-0.105078	0.321713
distance_target	Head	male-male	-0.0872429	0.334625
distance_target	Head	male-male	-0.0694075	0.349213
distance_target	Head	male-male	-0.051572	0.364601
distance_target	Head	male-male	-0.0337366	0.379785
distance_target	Head	male-male	-0.0159011	0.393766
distance_target	Head	male-male	0.00193433	0.405663
distance_target	Head	male-male	0.0197698	0.414809
distance_target	Head	male-male	0.0376052	0.420799
distance_target	Head	male-male	0.0554407	0.423498
distance_target	Head	male-male	0.0732761	0.423023
distance_target	Head	male-male	0.0911116	0.4197
distance_target	Head	male-male	0.108947	0.41402
distance_target	Head	male-male	0.126782	0.40659
distance_target	Head	male-male	0.144618	0.398084
distance_target	Head	male-male	0.162453	0.389195
distance_target	Head	male-male	0.180289	0.380583
distance_target	Head	male-male	0.198124	0.372836
distance_target	Head	male-male	0.21596	0.366443
distance_target	Head	male-male	0.233795	0.361786
distance_target	Head	male-male	0.251631	0.359154
distance_target	Head	male-male	0.269466	0.358779
distance_target	Head	male-male	0.287301	0.360855
distance_target	Head	male-male	0.305137	0.365553
distance_target	Head	male-male	0.322972	0.37299
distance_target	Head	male-male	0.340808	0.383172
distance_target	Head	male-male	0.358643	0.395916
distance_target	Head	male-male	0.376479	0.410778
distance_target	Head	male-male	0.394314	0.427024
distance_target	Head	male-male	0.41215	0.443658
distance_target	Head	male-male	0.429985	0.459521
distance_target	Head	male-male	0.447821	0.473431
distance_target	Head	male-male	0.465656	0.484341
distance_target	Head	male-male	0.483491	0.491474
distance_target	Head	male-male	0.501327	0.494409
distance_target	Head	male-male	0.519162	0.493107
distance_target	Head	male-male	0.536998	0.487883
distance_target	Head	male-male	0.554833	0.479354
distance_target	Head	male-male	0.572669	0.468373
distance_target	Head	male-male	0.590504	0.455961
distance_target	Head	male-male	0.60834	0.443255
distance_target	Head	male-male	0.626175	0.431452
distance_target	Head	male-male	0.64401	0.42175
distance_target	Head	male-male	0.661846	0.415288
distance_target	Head	male-male	0.679681	0.413064
distance_target	Head	male-male	0.697517	0.41585
distance_target	Head	male-male	0.715352	0.424108
distance_target	Head	male-male	0.733188	0.437899
distance_target	Head	male-male	0.751023	0.45682
distance_target	Head	male-male	0.768859	0.47998
distance_target	Head	male-male	0.786694	0.50604
distance_target	Head	male-male	0.804529	0.533327
distance_target	Head	male-male	0.822365	0.56003
distance_target	Head	male-male	0.8402	0.584438
distance_target	Head	male-male	0.858036	0.605176
distance_target	Head	male-male	0.875871	0.62139
distance_target	Head	male-male	0.893707	0.63281
distance_target	Head	male-male	0.911542	0.639697
distance_target	Head	male-male	0.929378	0.642662
distance_target	Head	male-male	0.947213	0.642431
distance_target	Head	male-male	0.965048	0.639608
distance_target	Head	male-male	0.982884	0.634519
distance_target	Head	male-male	1.00072	0.627165
distance_target	Head	male-male	1.01855	0.617293
distance_target	Head	male-male	1.03639	0.604551
distance_target	Head	male-male	1.05423	0.588674
distance_target	Head	male-male	1.07206	0.56964
distance_target	Head	male-male	1.0899	0.547742
distance_target	Head	male-male	1.10773	0.523585
distance_target	Head	male-male	1.12557	0.498007
distance_target	Head	male-male	1.1434	0.47195
distance_target	Head	male-male	1.16124	0.446346
distance_target	Head	male-male	1.17907	0.422013
distance_target	Head	male-male	1.19691	0.399615
distance_target	Head	male-male	1.21474	0.379645
distance_target	Head	male-male	1.23258	0.36245
distance_target	Head	male-male	1.25042	0.348255
distance_target	Head	male-male	1.26825	0.337179
distance_target	Head	male-male	1.28609	0.329242
distance_target	Head	male-male	1.30392	0.324336
distance_target	Head	male-male	1.32176	0.322209
distance_target	Head	male-male	1.33959	0.322449
distance_target	Head	male-male	1.35743	0.324503
distance_target	Head	male-male	1.37526	0.327724
distance_target	Head	male-male	1.3931	0.331461
distance_target	Head	male-male	1.41093	0.335162
distance_target	Head	male-male	1.42877	0.338466
distance_target	Head	male-male	1.44661	0.341257
distance_target	Head	male-male	1.46444	0.343649
distance_target	Head	male-male	1.48228	0.345908
distance_target	Head	male-male	1.50011	0.348318
distance_target	Head	male-male	1.51795	0.35103
distance_target	Head	male-male	1.53578	0.353944
distance_target	Head	male-male	1.55362	0.356661
distance_target	Head	male-male	1.57145	0.358524
distance_target	Head	male-male	1.58929	0.358747
distance_target	Head	male-male	1.60712	0.356602
distance_target	Head	male-male	1.62496	0.351597
distance_target	Head	male-male	1.6428	0.3436
distance_target	Head	male-male	1.66063	0.332879
distance_target	Head	male-male	1.67847	0.320027
distance_target	Head	male-male	1.6963	0.305818
distance_target	Head	male-male	1.71414	0.29103
distance_target	Head	male-male	1.73197	0.276284
distance_target	Head	male-male	1.74981	0.261954
distance_target	Head	male-male	1.76764	0.248159
distance_target	Head	male-male	1.78548	0.234821
distance_target	Head	male-male	1.80331	0.221785
distance_target	Head	male-male	1.82115	0.208925
distance_target	Head	male-male	1.83899	0.196228
distance_target	Head	male-male	1.85682	0.183822
distance_target	Head	male-male	1.87466	0.171942
distance_target	Head	male-male	1.89249	0.160867
distance_target	Head	male-male	1.91033	0.150831
distance_target	Head	male-male	1.92816	0.141955
distance_target	Head	male-male	1.946	0.134215
distance_target	Head	male-male	1.96383	0.127441
distance_target	Head	male-male	1.98167	0.121363
distance_target	Head	male-male	1.9995	0.115672
distance_target	Head	male-male	2.01734	0.110084
distance_target	Head	male-male	2.03518	0.104397
distance_target	Head	male-male	2.05301	0.0985094
distance_target	Head	male-male	2.07085	0.0924302
distance_target	Head	male-male	2.08868	0.0862478
distance_target	Head	male-male	2.10652	0.0800934
distance_target	Head	male-male	2.12435	0.074098
distance_target	Head	male-male	2.14219	0.0683559
distance_target	Head	male-male	2.16002	0.0629039
distance_target	Head	male-male	2.17786	0.0577179
distance_target	Head	male-male	2.19569	0.0527265
distance_target	Head	male-male	2.21353	0.0478371
distance_target	Head	male-male	2.23137	0.0429663
distance_target	Head	male-male	2.2492	0.0380667
distance_target	Head	male-male	2.26704	0.0331437
distance_target	Head	male-male	2.28487	0.0282588
distance_target	Head	male-male	2.30271	0.0235178
distance_target	Head	male-male	2.32054	0.0190502
distance_target	Head	male-male	2.33838	0.0149836
distance_target	Head	male-male	2.35621	0.0114198
distance_target	Head	male-male	2.37405	0.00841973
distance_target	Head	male-male	2.39188	0.0059969
distance_target	Head	male-male	2.40972	0.00412138
distance_target	Head	male-male	2.42756	0.00273043
