# Supplementary material for: Sex-specific behavioral feedback modulates sensorimotor processing and drives flexible social behavior
Source: Nat Commun. 2026 May 4;17:4026. doi: 10.1038/s41467-026-72057-9 (PMC13139495; doi:10.1038/s41467-026-72057-9)
Supplement: Supplementary file 15 — Source Data [file 41467_2026_72057_MOESM15_ESM.zip › source_data/fig2.xlsx]

## Sheet: fig2A_female_directed_song_trac
values	mode
-0.00486117	0
-0.034725	0
-0.018318	0
-0.0136486	0
-0.00983249	0
0.0084026	0
-0.00286142	0
0.003374	0
-0.00422581	0
0.00852996	0
-0.00114855	0
-0.00898716	0
0.00391767	0
0.00450973	0
0.0187207	0
0.0021352	0
-0.00131609	0
0.000669628	0
-0.006205	0
0.0103637	0
-0.00297137	0
-0.000371792	0
-0.0081443	0
-0.00875854	0
0.00697274	0
-0.00851004	0
0.0135358	0
-0.0252094	0
-0.00710086	0
0.00551374	0
0.00512352	0
0.0159707	0
0.00356097	0
-0.002707	0
0.00969684	0
-0.0126617	0
0.00901937	0
0.000753674	0
-0.000586864	0
-0.0121062	0
0.00744902	0
-0.000355204	0
0.000469831	0
0.00354954	0
-0.00884394	0
-0.00703529	0
0.00680302	0
-0.0103844	0
0.00249301	0
0.00277747	0
-0.00986339	0
0.0102345	0
0.00558021	0
0.00647605	0
0.00119971	0
0.00188778	0
0.00247429	0
0.0134866	0
-0.0223202	0
-0.0133061	0
0.00237634	0
0.00673137	0
-0.00363004	0
0.00119753	0
0.00128308	0
-0.00437959	0
0.00687485	0
0.000348932	0
0.0160833	0
-0.0200815	0
0.000663156	0
-0.000931419	0
-0.00230603	0
0.00415576	0
0.0114426	0
0.00315905	0
-0.00636909	0
-0.015446	0
-0.0072263	0
0.00701533	0
0.00570868	0
0.00302551	0
0.0112225	0
0.00989342	0
-0.0100213	0
-0.00132509	0
-0.00651979	0
-0.0109954	0
-0.00982507	0
0.0085792	0
0.00989506	0
-0.00133428	0
0.00685053	0
-0.00111365	0
-0.0113549	0
-0.00136453	0
0.00279728	0
0.0073155	0
-0.00471807	0
0.00274965	0
0.0194355	0
-0.00962473	0
0.0108854	0
-0.0179214	0
0.00275466	0
-0.0144168	0
-0.00826117	0
-0.000926574	0
-7.47662e-05	0
0.0045708	0
0.0145093	0
0.00541163	0
0.00504754	0
0.000861215	0
-0.0044217	0
0.0137579	0
-0.0081676	0
-0.0142132	0
-0.00973057	0
-0.000565745	0
-0.00266726	0
-0.00041191	0
0.00973746	0
0.00682166	0
-0.000728609	0
0.00490337	0
0.00565409	0
-0.00975816	0
-0.00458706	0
0.00166846	0
0.00253566	0
-0.00421367	0
0.00204334	0
-0.00415207	0
0.000929299	0
-0.00394498	0
0.00764922	0
0.00700933	0
-0.00265986	0
-0.0039972	0
0.000988365	0
0.00913306	0.0873087
-0.00295382	0.187219
0.000632558	0.287129
-0.0101766	0.387039
-0.0151881	0.486949
0.00468132	0.586859
0.00213874	0.686769
-0.00339968	0.786679
-8.23904e-05	0.886589
0.0155085	0.986499
0.00626282	1
0.00615805	1
0.00964903	1
-0.0131435	1
-0.0166587	1
0.000790553	1
-0.00172036	1
0.0103914	1
0.00362289	1
-0.0018782	1
-0.0133368	1
0.000960482	1
0.00438794	1
-0.00135983	1
-8.13347e-05	1
-0.00151371	1
0.00780045	1
0.000226296	1
-0.007753	1
0.00381098	1
0.000154214	1
0.00201188	1
0.00766936	1
0.00438155	1
-0.00790564	1
-0.00839651	1
-0.00208521	1
-0.00147557	1
0.0070248	1
0.00479977	1
-0.00229086	1
-0.000305198	1
0.00103176	1
-0.0067946	1
-0.00774068	1
0.0114391	1
0.00545892	1
0.0100214	1
-0.00805256	1
-0.00836325	1
-0.0192809	1
-0.00212501	1
0.0149148	1
0.00334993	1
0.00204896	1
0.00884216	1
-0.00273335	1
0.0142513	1
-0.000997427	1
-0.000224799	1
-0.00601256	1
-0.00757295	1
-0.0144873	1
0.0020353	1
-0.0120468	1
-0.00777488	1
0.0056689	1
0.0183561	1
0.00921833	1
0.0121733	1
0.00839136	1
-0.00024304	1
-0.00201393	1
-0.0221943	1
-0.00234497	1
-0.0149624	1
0.00275207	1
-0.000448836	1
0.00107808	1
0.00205852	1
0.00606356	1
0.00320848	1
-0.00293594	1
0.00588566	1
0.0187112	1
0.0022495	1
-0.010711	1
0.00751204	1
-0.00759096	1
-0.0120597	1
-0.00736297	1
-0.00571317	1
-0.00391284	1
0.0058023	1
-0.00765767	1
0.0214981	1
-0.00373379	1
0.00537137	1
-0.00460681	1
0.00946025	1
0.00249785	1
-0.00209266	1
-0.00817648	1
0.0109762	1
-0.00538283	1
-0.00297054	1
-0.010735	1
0.0112416	1
-0.016741	1
-0.0020011	1
0.0161902	1
-0.00406892	1
-0.00803196	1
-0.00239891	1
0.0207672	1
0.0111356	1
-0.0128641	1
-0.00888857	1
0.0119765	1
0.0103437	1
-0.0140691	1
-0.00549383	1
-0.00711856	1
0.00323044	1
-0.0124975	1
0.011082	1
-0.00851679	1
0.0308895	1
-0.0107469	1
0.00562959	1
-0.0159387	1
-0.010077	1
-0.00733172	1
0.00782766	1
0.0273394	1
0.00868428	1
-0.00629627	1
-0.0207663	1
0.00224215	1
0.000746971	1
0.00840751	1
0.0072938	1
-0.00309915	1
0.00808279	1
-0.00338962	1
-0.0342328	1
-0.00957675	1
-0.00736343	1
0.00631692	1
0.0210237	1
0.0158119	1
0.0178727	1
-0.0207539	1
0.00413032	1
-0.00457151	1
0.000278613	1
0.0105406	1
0.0184739	1
-0.0214777	1
-0.0245226	1
-0.00540719	1
-0.010185	1
0.00139286	1
0.0442944	1
0.00685814	1
-0.00384743	1
-0.0259373	1
-0.0178358	1
0.00509002	1
-0.00418571	1
0.0279064	1
0.0131836	1
0.0109723	1
-0.0346225	1
-0.017979	1
0.0215838	1
0.0259137	1
0.00829592	1
-0.012836	1
-0.0251839	1
-0.031357	1
-0.000937311	1
0.0122344	1
0.0267243	1
0.0274443	1
0.00569153	1
-0.0445206	1
-0.0045842	1
0.00113475	1
0.0106055	1
0.0243692	1
0.0132934	1
-0.030643	1
-0.0158149	1
-0.00375905	1
0.00361841	1
-0.00498397	1
0.0182266	1
0.00553405	1
-0.013408	1
0.00273387	1
0.0112729	1
0.00911425	1
0.00251757	1
-0.011492	1
-0.00904215	1
-0.00341782	1
-0.000566797	1
-0.00553101	1
0.00563333	1
-0.00899853	1
0.00749358	1
-0.00236646	1
0.00583033	1
-0.0115022	1
0.0274625	1
-0.00532016	1
0.0108694	1
0.0123622	1
0.000327491	1
-0.00474998	1.06751
-0.0285676	1.16742
-0.0311201	1.26733
0.00272731	1.36724
0.00129092	1.46715
0.00585867	1.56706
0.0168689	1.66697
-0.00483118	1.76688
0.0167973	1.86679
0.0155591	1.9667
0.00561719	2
-0.00778833	2
0.00509344	2
-0.0240703	2
-0.00842659	2
-0.00997269	2
0.00721973	2
0.0157069	2
0.00657301	2
-0.0193141	2
0.0135171	2
-0.00511665	2
0.00432553	2
-0.00200739	2
-0.0122557	2
0.0056554	2
-0.00312186	2
0.0041159	2
0.00642306	2
-0.00404607	2
0.00219248	2
0.0179793	2
-0.0112587	2
-0.021719	2
-0.0226462	2
0.00026276	2
0.0550885	2
0.0539712	2
-0.0435685	2
-0.0181038	2
-0.0081282	2
-0.0136411	2
-0.0300665	2
0.0238652	2
-0.000178542	2
0.00936975	2
0.0152429	2
0.0025227	2
-0.00618371	2
-0.0013504	2
0.00620443	2
-0.0163005	2
0.00190447	2
-0.00775709	2
0.00354573	2
0.0169172	2
0.0127294	2
-0.00983871	2
-0.00201913	2
0.00344534	2
-0.00314258	2
0.00668664	2
-0.0142959	2
0.00624193	2
-0.0160962	2
0.000211787	2
-0.00386053	2
-0.00150733	2
-0.0193298	2
0.00386635	2
-0.0339469	2
-0.00850248	2
0.161848	2
0.0371985	2
-0.0769839	2
-0.0466029	2
0.000773953	2
-0.0188983	2
-0.012161	2
0.0061195	2
0.0133547	2
-0.00234128	2
0.00895639	2
0.00690438	2
-0.00196348	2
-0.0174312	2
-0.000916744	2
0.00717546	2
0.0168365	2
-0.010693	2
-0.00484005	2
0.0110599	2
-0.00196216	2
0.0149518	2
-0.00502296	2
-0.00147945	2
-0.00940756	2
0.0060231	2
-0.00610514	2
-0.000729665	2
-0.0165937	2
-0.00334596	2
-0.0304957	2
0.0406971	2
-0.00391915	2
0.0194209	2
0.037196	2
-0.0126275	2
-0.00267946	2
-0.0320225	2
-0.00628911	2
-0.0031338	2
0.000317122	2
-0.0014105	2
0.0151191	2
-0.00711459	2
-0.000901859	2
0.014553	2
-0.00137485	2
-0.00412281	2
-0.00908193	2
-0.00934821	2
0.0121615	2
0.00309839	2
0.00171597	2
0.00930773	2
0.00593908	2
-0.00204391	2
0.00665183	2
-0.00741982	2
-0.0131635	2
-0.0135747	2
-0.00560087	2
0.0124501	2
-0.00876341	2
0.000105081	2
0.00613162	2
-0.0128346	2
0.00860494	2
-0.0534358	2
0.0945412	2
0.0120116	2
0.0366361	2
-0.0178249	2
-0.0406836	2
-0.0105882	2
-0.0249488	2
-0.013416	2
-0.000581798	2
0.00317784	2
-0.00842553	2
0.0183474	2
0.0165171	2
0.0145195	2
0.00587898	2
-0.0103568	2
0.00281706	2
0.00532087	2
-0.0079315	2
-0.000229598	2
-0.00322951	2
-0.00256947	2
-0.00310599	2
-0.000443481	2
-0.0066419	2
-0.000565495	2
-0.0142832	2
0.00347044	2
-0.000296955	2
0.0215352	2
-0.00476994	2
0.00508841	2
0.00305796	2
0.0275962	2
-0.00588883	2
-0.013151	2
-0.00494138	2
0.00700039	2
-0.0151873	2
0.00553298	2
-0.0110419	2
-0.000683293	2
-0.0123274	2
-0.00767244	2
-0.0819154	2
0.0314734	2
0.0878186	2
0.0722782	2
-0.00979221	2
-0.0620468	2
0.0198023	2
-0.0322358	2
0.00269459	2
-0.0175262	2
0.0166932	2
0.00123135	2
-0.0253078	2
0.0044945	2
-0.00210618	2
0.00469952	2
0.0129413	2
0.00295976	2
0.0226764	2
0.00209099	2
-0.0154318	2
-0.00635539	2
-0.00572024	2
-0.0112852	2
0.00441677	2
-0.00603925	2
0.0186077	2
-0.00259411	2
-0.00203161	2
0.0024555	2
-0.00272051	2
0.0017876	2
-0.00253053	2
-0.00640376	2
-0.008431	2
0.00469971	2
0.0147249	2
0.01968	2
0.00311759	2
0.00501319	2
-0.0179708	2
-0.0106106	2
-0.0105755	2
0.00443626	2
-0.00730131	2
-0.00509309	2
0.00517914	2
0.0160618	2
-0.0118451	2
0.00493545	2
-0.030152	2
0.0058055	2
-0.0260248	2
0.0125285	2
0.105259	2
0.0416923	2
-0.0241643	2
-0.063301	2
-0.0217347	2
-0.0411475	2
-0.00435659	2
0.00467685	2
0.0280122	2
8.42154e-05	2
0.0169147	2
0.0225886	2
0.00884427	2
-0.022675	2
-0.0142003	2
-0.0153777	2
0.0111665	2
0.00627112	2
0.000145963	2
-0.00147138	2
0.0194403	2
-0.0313401	2
-0.0004147	2
-0.00307185	2
0.0316869	2
0.00057507	2
-0.00264679	2
0.00860941	2
0.0025904	2
-0.00419776	2
-0.0220054	2
-0.012399	2
0.00467302	2
0.0195814	2
-0.0210672	2
-0.0108185	2
-0.0140471	2
0.000709788	2
0.00953326	2
0.0664882	2
-0.00817768	2
-0.010181	2
0.0126538	2
-0.0228874	2
-0.0115302	2
-0.00378494	2
0.00198575	2
0.00228083	2
0.000311843	2
0.00488209	2
0.00260862	2
-0.0111012	2
-0.00439454	2
-0.0131956	2
0.0139412	2
-0.016926	2
0.00437734	2
0.0118857	2
0.0112118	2
0.00865922	2
0.00662053	2
0.00988849	2
-0.00471279	2
-0.0140032	2
0.000450083	2
-0.00295317	2
0.00201532	2
-0.0147662	2
-0.0121756	2
-0.0136529	2
0.0134103	2
-0.0165746	2
0.0183416	2
0.00710314	2
0.0307537	2
-0.0497031	2
0.0371574	2
0.106829	2
-0.0809108	2
-0.0301239	2
-0.00661879	2
-0.0209992	2
-0.0210519	2
0.0130345	2
0.0166334	2
0.0103416	2
0.00104303	2
0.0134546	2
-0.00683685	2
0.00212921	2
0.00153967	2
0.00670465	2
-0.0119485	2
-0.00455178	2
0.000174126	2
0.00661428	2
-0.00710762	2
0.00566581	2
0.007927	2
0.00442005	2
-0.00670178	2
-0.00767479	2
-0.0114357	2
-0.0339526	2
-0.000580383	2
0.0112594	2
0.0422985	2
-0.0225296	2
0.0804265	2
0.0627542	2
-0.129741	2
-0.0322215	2
-0.0116242	2
0.0196932	2
-0.0101872	2
0.0351876	2
0.0183223	2
0.00878685	2
-0.0231208	2
0.00988435	2
-0.0321072	2
0.0102454	2
0.0108787	2
-0.0171564	2
0.00583599	2
0.0281675	2
-0.0127639	2
-0.0062551	2
0.00297238	2
-0.00225378	2
-0.019193	2
0.000581958	2
0.00208389	2
0.0287743	2
-0.0136003	2
0.0115858	2
-0.00165891	2
0.00425933	2
-0.00533379	2
-0.0221493	2
-0.00786053	2
-0.00772276	2
0.0674521	2
0.0321187	2
-0.0999094	2
-0.0276621	2
0.0495641	2
0.0137288	2
-0.00408112	2
-0.011013	2
0.00522488	2
0.00772948	2
-0.00374261	2
0.0108952	2
-0.00922828	2
0.00531086	2
0.00428673	2
-0.00412019	2
-0.0103928	2
-0.0109556	2
-0.00563035	2
0.0266554	2
-0.0153471	2
0.0155734	2
-0.0117626	2
0.00856417	2
-0.0153265	2
0.0149592	2
-0.0171438	2
0.0149788	2
-0.0218967	2
0.0092518	2
-0.000565129	2
0.0924311	2
-0.0110052	2
-0.106297	2
-0.0141187	2
0.0513387	2
0.00581247	2
-0.0050095	2
0.0086098	2
-0.0227689	2
-0.0122099	2
0.0150635	2
-0.00611017	2
-0.00240933	2
0.00562827	2
0.0261735	2
0.0013616	2
0.0048193	2
-0.0119622	2
0.0156928	2
-0.0181172	2
-0.000329403	2
-0.0171927	2
0.0151499	2
-0.0164262	2
0.0203951	2
-0.0190861	2
0.0154935	2
-0.022135	2
0.0389719	2
-0.0237253	2
0.0240601	2
-0.0398823	2
0.00576866	2
-0.0433438	2
0.0101507	2
-0.112972	2
0.301064	2
0.109874	2
-0.21267	2
-0.0753147	2
-0.0474948	2
0.106473	2
-0.0707351	2
0.016779	2
-0.0046453	2
0.0215395	2
0.00255818	2
0.00205842	2
0.0423211	2
-0.00262344	2
-0.00939509	2
-0.0130165	2
-0.00360552	2
-0.00458891	2
0.00421851	2
-0.00237399	2
-0.0016111	2
-0.000715793	2
0.0143037	2
-0.00313431	2
-0.0119234	2
-0.0198753	2
0.0012266	2
-0.0241309	2
0.0197474	2
-0.0451276	2
0.0193931	2
0.181819	2
-0.0228268	2
-0.104583	2
-0.0092051	2
0.098005	2
-0.118603	2
0.00921519	2
-0.0321811	2
0.0194101	2
-0.00924642	2
0.00727052	2
0.00676886	2
0.0305519	2
0.00979563	2
-0.000820907	2
-0.0012238	2
-0.00878178	2
-1.12972e-05	2
0.00240183	2
0.0059684	2
0.0028873	2
-0.0125837	2
-0.00280573	2
0.00478387	2
0.00205654	2
0.00694133	2
-0.00550346	2
0.00376833	2
-0.0164828	2
0.00634131	2
-0.0521918	2
-0.00133036	2
-0.0902307	2
-0.0180082	2
0.379258	2
-0.0865519	2
-0.276419	2
0.195273	2
0.202413	2
-0.264204	2
0.0240783	2
-0.0996955	2
0.0314618	2
-0.00542809	2
0.0271847	2
0.0304663	2
0.0234881	2
-0.0433254	2
0.0289387	2
-0.00408893	2
-0.010207	2
-0.00440364	2
0.0247111	2
-0.00985916	2
0.00539303	2
-0.0123428	2
0.0141139	2
-0.00922634	2
0.017468	2
-0.0121809	2
0.0191065	2
-0.0328627	2
0.0346538	2
-0.023418	2
0.0236712	2
-0.0461601	2
0.0160126	2
-0.0781155	2
0.0219961	2
-0.175429	2
0.315503	2
0.144461	2
-0.20874	2
-0.149442	2
0.198101	2
0.0364501	2
-0.1061	2
0.0655028	2
-0.0950028	2
0.0204179	2
-0.0329905	2
0.0374353	2
-0.0322001	2
0.0202781	2
-0.00781011	2
0.0206784	2
-0.00854685	2
0.0289198	2
0.00474887	2
0.0105372	2
-0.0130448	2
0.0025559	2
-0.00757265	2
0.00255655	2
-0.009458	2
0.00735124	2
-0.0143644	2
0.014066	2
-0.0207466	2
0.0167096	2
-0.0406746	2
-0.000135858	2
-0.0461262	2
0.0643098	2
-0.0491552	2
0.111577	2
-0.03146	2
0.0549193	2
0.0497795	2
-0.0468695	2
-0.0842196	2
-0.00487539	2
-0.0291529	2
-0.0147048	2
0.0335491	2
0.00580018	2
0.011801	2
-0.0333515	2
0.0384481	2
0.0307798	2
-0.00954409	2
0.00328013	2
0.00147819	2
0.0103841	2
-0.0170363	2
-0.0270111	2
-0.00756583	2
0.00395842	2
0.000891065	2
0.0102929	2
-0.00416199	2
-0.00525652	2
0.0078421	2
0.0187784	2
0.00688694	2
0.0237398	2
-0.0252403	2
0.0284993	2
-0.06897	2
-0.0198032	2
-0.120869	2
0.0403833	2
0.331503	2
-0.147657	2
-0.0868903	2
0.0499546	2
-0.123243	2
0.110315	2
0.0802161	2
-0.0623935	2
-0.0365842	2
0.014316	2
-0.0302786	2
0.0100626	2
0.0148107	2
-0.0256064	2
0.0225323	2
-0.0196396	2
0.00921635	2
-0.0102556	2
0.00786449	2
0.018066	2
0.000212988	2
-0.00551684	2
0.0072384	2
0.0106245	2
0.000214561	2
0.00960077	2
-0.00921546	2
-0.00304419	2
-0.001362	2
-0.0059885	2
-0.0115534	2
0.0093935	2
-0.013814	2
0.0104989	2
-0.00635624	2
0.00654277	2
-0.0384055	2
-0.0103108	2
-0.148164	2
0.0867011	2
0.268317	2
-0.152867	2
0.15764	2
-0.0405688	2
-0.0904005	2
-0.0520444	2
0.0099157	2
-0.0541686	2
0.0341691	2
-0.000146587	2
0.0195224	2
-0.00924424	2
0.0311583	2
-0.0195195	2
0.0106738	2
-0.0302832	2
0.0072865	2
-0.0117399	2
0.050154	2
-0.00293014	2
-0.00105643	2
0.00857677	2
0.00836297	2
-0.00490644	2
-0.00100882	2
-0.0334096	2
-0.0203367	2
-0.0297823	2
0.0154964	2
0.0398262	2
0.0210937	2
0.0123332	2
-0.00966645	2
-0.00889475	2
-0.0715004	2
0.0839416	2
-0.0143697	2
-0.00598491	2
-0.000983595	2
-0.021562	2
0.00564177	2
-0.00596606	2
0.0227823	2
0.00265977	2
-0.00682532	2
0.00930617	2
-0.000113309	2
-0.00948408	2
0.00894245	2
-0.0139002	2
0.00348709	2
-0.00552985	2
0.0146014	2
-0.0103769	2
-0.00321966	2
-0.0165407	2
0.0183824	2
-0.00670239	2
0.00706294	2
-0.0115407	2
0.0187153	2
0.0172358	2
0.0116662	2
-0.00390947	2
-0.00297913	2
-0.0260948	2
-0.0024802	2
-0.00162316	2
-0.0172104	2
-0.023977	2
-0.0301873	2
0.0726644	2
0.0203346	2
-0.00710422	2
0.00799757	2
0.0010899	2
-0.0065767	2
0.00465042	2
-0.00448231	2
-0.00143738	2
0.00273824	2
-0.0103409	2
-0.0087994	2
-0.0134434	2
0.00380425	2
-0.00447217	2
-0.0114868	2
0.0186005	2
0.0190498	2
-0.0139165	2
0.0217334	2
0.000220182	2
-0.00081843	2
-0.0076331	2
-0.00845193	2
0.00867744	2
-0.00315487	2
-0.00602178	2
0.0120121	2
-0.0157222	2
-0.00446791	2
-0.00287541	2
0.0116769	2
0.0237261	2
-0.0406502	2
-0.0298991	2
0.0434938	2
0.125321	2
-0.160594	2
0.0196158	2
-0.0736409	2
0.17594	2
-0.0514984	2
-0.0707067	2
0.026681	2
0.0228224	2
0.00999118	2
0.00314906	2
0.0166598	2
-0.0472994	2
0.0068731	2
-0.0142285	2
-0.0128742	2
0.000525726	2
0.0220187	2
0.00608442	2
-0.00760708	2
0.00844976	2
0.00210436	2
-0.00128209	2
0.0118616	2
-0.000402378	2
0.0075253	2
0.00348719	2
-0.0119141	2
-0.00879114	2
-0.0145905	2
-0.0151612	2
0.0110424	2
-0.00329452	2
0.0165471	2
0.000388493	2
0.01171	2
-0.0233791	2
-0.000238071	2
-0.031201	2
-0.00838561	2
0.181397	2
-0.0228699	2
-0.085149	2
-0.0671099	2
0.00728613	2
0.00280964	2
0.0130899	2
0.0216569	2
-0.000657574	2
0.00784813	2
0.00145384	2
0.00950385	2
-0.0111231	2
-0.0112541	2
0.0139985	2
-0.00153749	2
-0.00505786	2
-0.00609731	2
0.0119848	2
-0.0112408	2
-0.0011405	2
-0.00562287	2
0.00598554	2
-0.000582901	2
-0.000704043	2
0.0104093	2
0.0162932	2
-4.63016e-06	2
-0.00524806	2
-0.0119687	2
-0.0007209	2
-0.0127054	2
-0.00776135	2
-0.0119154	2
-0.0170749	2
-0.0643902	2
0.111904	2
0.171115	2
-0.0338414	2
-0.132764	2
-0.0736855	2
0.0286454	2
0.0225517	2
0.00366993	2
-0.0109769	2
0.0222953	2
-0.00562177	2
0.00273678	2
0.0303718	2
-0.00922566	2
-0.0104749	2
-0.00949834	2
-0.00337552	2
-0.00534729	2
0.00274958	2
0.0209056	2
0.00814795	2
0.00968089	2
-0.0260076	2
0.000510087	2
-0.0110016	2
-0.0145258	2
0.0059339	2
0.0117907	2
0.00631899	2
-0.010061	2
-0.00365595	2
0.0205574	2
-0.00527188	2
-0.0128609	2
0.0212945	2
0.0213596	2
-0.00993861	2
-0.00757781	2
0.00405885	2
-0.0148605	2
-0.0154065	2
-0.0186096	2
-0.0428729	2
-0.0914982	2
0.142472	2
0.199673	2
-0.0305118	2
-0.133154	2
-0.124089	2
0.0587628	2
0.0772476	2
0.0284642	2
-0.0531246	2
-0.0307933	2
0.0066766	2
0.0238512	2
0.00726581	2
0.00252749	2
-0.0253521	2
-0.00119079	2
0.00802025	2
0.00701175	2
-0.00382652	2
0.0115182	2
-0.00118408	2
-0.000550204	2
-0.00760817	2
0.0122026	2
-0.00925852	2
-8.28079e-05	2
-0.00470032	2
0.00738231	2
-0.00865103	2
0.00840458	2
0.00528812	2
0.000839387	2
-0.00794436	2
-0.00977125	2
-0.0120704	2
-0.0175573	2
-0.0220784	2
0.0329887	2
0.0667769	2
0.0709765	2
-0.0750264	2
-0.0221001	2
-0.0338215	2
0.00237543	2
-0.0124315	2
0.0195528	2
0.00925363	2
-0.00406196	2
-0.0064481	2
0.0103765	2
0.00589244	2
-0.00789812	2
-0.00574241	2
0.00858017	2
0.00172426	2
0.0223538	2
-0.0262457	2
0.0164065	2
-0.0119667	2
-0.00466199	2
-0.00849009	2
0.0114919	2
0.0127744	2
-0.00378352	2
-0.0240286	1.83618
0.00797703	1.63636
0.0188353	1.43654
-0.0196718	1.23672
-0.00311127	1.0369
-0.0086439	0.837084
0.0017778	0.637264
0.0096989	0.437444
0.0202735	0.237624
0.0153591	0.0378038
8.79263e-05	0
-0.010141	0
-0.0154167	0
-0.00819872	0
0.0128482	0
-0.0232244	0
0.00377423	0
0.00073781	0
-0.00805707	0
0.0162385	0
-0.00314971	0
0.00182293	0
0.00385091	0
0.00510027	0
0.00570132	0
0.0102205	0
0.00147614	0
-0.00233728	0
-0.00761943	0
-0.0046372	0
-0.0189318	0
-0.000250764	0
-0.0135237	0
0.00920209	0
-0.0027177	0
-0.000371936	0
0.0215154	0
0.0116191	0
0.00436784	0
-0.00506915	0
0.00260109	0
-0.00582489	0
-0.00545514	0
-0.00227178	0
-0.0100516	0
0.00395574	0
-0.00174401	0
0.0142029	0
-0.00745445	0
-0.020012	0
-0.000367612	0
0.0184718	0
0.00142158	0
0.00978374	0
-0.0102202	0
0.0220496	0
-0.0100433	0
-0.00727901	0
-0.00963055	0
0.00654385	0
-0.00996645	0.153015
0.00499757	0.352835
-0.0136594	0.552655
0.0163975	0.752475
-0.00308303	0.952295
-0.00331231	1.15212
0.0117339	1.35194
0.0164197	1.55176
-0.00417038	1.75158
-0.00534783	1.9514
-0.0111442	2
-0.0101229	2
-0.00640798	2
0.00217408	2
-0.00017713	2
0.0013805	2
0.0176976	2
0.0115838	2
-0.0034994	2
0.00388137	2
0.00210916	2
-0.0116779	2
-0.0041985	2
-0.0118518	2
-0.010497	2
0.00248086	2
-0.00399219	2
-0.00967289	2
0.0165301	2
0.0318753	2
-0.00176408	2
0.016254	2
-0.0108157	2
0.00878467	2
0.0101949	2
-0.0664506	2
-0.0185362	2
0.0248152	2
0.0194722	2
-0.00943055	2
0.0256296	2
0.000621092	2
-0.0522553	2
0.0115064	2
-0.00370596	2
0.0191578	2
0.0262228	2
0.026756	2
-0.00909114	2
-0.0149631	2
-0.0181836	2
-0.0091311	2
-0.00816008	2
0.0133729	2
-0.00507689	2
0.00631629	2
0.0101704	2
-0.0206392	2
-0.00172802	2
0.0115795	2
-0.0103833	2
0.00439185	2
-0.00130617	2
0.00730194	2
-0.00152588	2
0.00593602	2
0.00360909	2
-0.0089658	2
0.0533323	2
-0.0211871	2
-0.0400216	2
0.0142742	2
-0.0116141	2
-0.00243348	2
-0.0100135	2
-0.00198966	2
-4.25435e-05	2
-0.00354277	2
0.020971	2
0.0452586	2
-0.0176626	2
-0.0115024	2
0.00375323	2
-0.0114623	2
-0.0154667	2
0.00901019	2
-0.0200179	2
0.0109538	2
-0.0069567	2
0.00890793	2
0.00735136	2
0.0330252	2
-0.0023488	2
0.00869546	2
0.00248184	2
-0.0294673	2
-0.0469628	2
0.00630887	2
-0.0226866	2
0.0152951	2
-0.00776439	2
0.131704	2
-0.181875	2
0.0682733	2
0.170263	2
-0.080639	2
-0.0292423	2
-0.0547112	2
-0.0146112	2
-0.00241317	2
0.0318962	2
0.0168164	2
0.00407435	2
-0.00198035	2
0.00172799	2
-0.0133429	2
-0.00942657	2
-0.0375105	2
0.00945284	2
0.0137915	2
0.0344074	2
0.0258549	2
-0.0106036	2
-0.013737	2
-0.0203232	2
0.00814787	2
0.0114649	2
0.00238044	2
-0.00476494	2
-0.00486509	2
-0.0112492	2
0.00453566	2
-0.0265853	2
0.0219141	2
0.000560395	2
0.051398	2
-0.145569	2
0.0174048	2
0.202633	2
-0.0781132	2
-0.011611	2
-0.0339806	2
-0.00141438	2
-0.0179126	2
0.0199494	2
0.00990773	2
-0.014548	2
-0.0246628	2
0.0374505	2
0.00880028	2
0.034045	2
-0.00282259	2
-0.0527423	2
-0.0188711	2
-0.0387911	2
0.00542999	2
0.0321074	2
0.03649	2
0.0325052	2
-0.0079009	2
0.00428408	2
0.0110425	2
-0.00737521	2
-0.0654134	2
0.0244523	2
-0.01334	2
-0.0184257	2
0.00695658	2
-0.0166483	2
0.00590486	2
0.0479549	2
0.0522029	2
-0.0139567	2
-0.27948	2
0.291017	2
0.0517642	2
-0.09742	2
0.0271641	2
-0.0329597	2
0.00273712	2
-0.0204392	2
-0.00772184	2
-0.00515882	2
-0.0391291	2
0.00613491	2
0.0525553	2
0.0350538	2
-0.000602863	2
-0.029556	2
-0.00144039	2
-0.00771782	2
0.0114139	2
-0.0106953	2
-0.0077735	2
-0.0047646	2
0.00118353	2
0.0159124	2
0.0275052	2
-0.00485092	2
-0.0163599	2
0.000441239	2
0.000685405	2
0.000485214	2
0.00888122	2
0.0059698	2
-0.00859318	2
0.0975053	2
-0.197244	2
-0.421747	2
0.485287	2
0.244899	2
0.0364779	2
-0.263763	2
-0.0803077	2
0.139043	2
-0.0393578	2
0.014633	2
-0.028246	2
-0.0292165	2
0.0031634	2
-0.00166978	2
0.009077	2
0.00429968	2
0.000962201	2
0.00686148	2
0.0134799	2
-0.0236195	2
-0.00312296	2
-0.00379965	2
0.0261062	2
0.0448772	2
0.00697394	2
-0.0580972	2
-0.0049537	2
0.00198213	2
-0.0039995	2
0.0168182	2
-0.00406372	2
-0.0142158	2
0.0255531	2
0.102011	2
-0.035283	2
-0.377224	2
0.128828	2
0.195114	2
0.0765399	2
-0.0399781	2
-0.0765054	2
0.0680109	2
-0.0127511	2
-0.0172096	2
-0.00855883	2
-0.0453678	2
-0.00570422	2
-0.00156367	2
0.0159721	2
0.0179294	2
-0.0115932	2
0.0151358	2
-0.00629848	2
0.00797568	2
-0.018359	2
0.0181055	2
0.019315	2
-0.00874993	2
-0.0416184	2
0.0228337	2
0.0135581	2
0.00433152	2
-0.00850765	2
0.0171197	2
-0.0245985	2
0.00242693	2
0.0350355	2
0.0636057	2
-0.360317	2
0.0917485	2
0.364018	2
-0.102948	2
-0.101099	2
0.0579849	2
-0.0433211	2
-0.0347629	2
0.0189162	2
-0.00638818	2
-0.0186265	2
0.0025559	2
0.0437699	2
-0.0059061	2
0.0158263	2
-0.00228621	2
0.0133602	2
-0.0146123	2
-0.00286443	2
-0.0210649	2
-0.0274483	2
-0.00922316	2
0.0273374	2
0.0130286	2
0.0180949	2
-0.0107199	2
0.0114888	2
-0.0258442	2
0.00568889	2
0.0179437	2
0.00282318	2
0.00300856	2
0.0246813	2
0.0388221	2
-0.143044	2
-0.231262	2
0.403507	2
-0.00829302	2
-0.15938	2
0.0851933	2
-0.0274682	2
0.00784312	2
-0.00601899	2
-0.00261389	2
-0.0126883	2
0.00391431	2
0.0198153	2
-0.00161045	2
-0.0109164	2
-0.00141207	2
0.00313062	2
-0.00153646	2
-0.0032622	2
-0.0141153	2
-0.00595932	2
0.0124794	2
0.0185738	2
-0.00237637	2
0.0106861	2
-0.00861479	2
3.47994e-05	2
-0.00243994	2
-0.00408633	2
0.00356182	2
-0.004601	2
-0.00315253	2
0.0115182	2
-0.00249671	2
0.030934	2
0.0247396	2
-0.0880224	2
-0.265188	2
0.293747	2
0.129479	2
-0.171137	2
0.10062	2
-0.0330182	2
0.00931061	2
-0.0132797	2
0.0159421	2
-0.035294	2
-0.0349471	2
0.0102978	2
0.016145	2
-0.00998832	2
-0.00452857	2
-0.0316245	2
0.0112924	2
0.0247159	2
0.0274253	2
0.0165402	2
0.00276085	2
-0.0128799	2
-0.0211535	2
0.00349699	2
0.0225366	2
-0.00760213	2
-0.0176475	2
-0.00511647	2
-0.000745457	2
-0.0251472	2
0.021399	2
0.00687806	2
0.000710256	2
0.0538538	2
0.0243789	2
-0.185463	2
-0.143252	2
0.404283	2
-0.0452063	2
-0.136067	2
0.0689851	2
-0.0344297	2
0.0114471	2
-0.00289937	2
0.00363579	2
-0.0258051	2
-0.0426299	2
0.0352111	2
0.0169423	2
-0.00303433	2
0.0111862	2
-0.0346179	2
0.00191504	2
0.019985	2
0.0135434	2
0.0273114	2
-0.0114645	2
-0.0114699	2
-0.00842502	2
-0.00892657	2
0.0199871	2
-0.0345945	2
0.0141885	2
-0.0167221	2
-0.017335	2
0.018503	2
0.0322383	2
0.0151112	2
-0.0143456	2
0.0066923	2
0.0254772	2
0.00144062	2
-0.19334	2
-0.154788	2
0.460768	2
0.0422403	2
-0.0131653	2
-0.151222	2
-0.206665	2
0.0760192	2
0.0688504	2
0.0492589	2
-0.0132551	2
-0.05789	2
-0.00938204	2
0.0280046	2
0.045484	2
0.0622138	2
-0.00796085	2
-0.0547512	2
-0.0292543	2
-0.00115629	2
0.0105737	2
-0.0123107	2
-0.000264415	2
-0.00123926	2
0.00470935	2
0.0287881	2
-0.0203204	2
-0.00251298	2
0.0111654	2
-0.00326381	2
-0.0099508	2
-0.00723358	2
0.000333866	2
0.0395164	2
0.0425974	2
-0.0580444	2
-0.0689528	2
-0.0421552	2
0.163308	2
0.00591375	2
-0.0639246	2
-0.00011183	2
-0.0101181	2
-0.00758101	2
-0.00367119	2
-0.000429738	2
-0.0299675	2
0.0411232	2
0.0352022	2
-0.00377425	2
-0.0024618	2
-0.00675571	2
0.00228981	2
-0.00675518	2
-0.00826966	2
-0.0174067	2
-0.00911855	2
0.00222034	2
0.00930787	2
0.0150134	2
0.000265632	2
-0.0179561	2
0.00235034	2
0.0347817	2
-0.00436973	2
-0.0152221	2
0.00820654	2
0.00543322	2
-0.0330328	2
0.0459508	2
0.0299804	2
-0.0871069	2
-0.094012	2
0.00293843	2
0.24347	2
-0.0453084	2
-0.0831865	2
-0.00467301	2
0.0110447	2
-0.00366491	2
-0.00908005	2
0.0191148	2
-0.00528286	2
-0.0127794	2
0.000357611	2
-0.0211194	2
0.0409211	2
0.0125926	2
-0.0301553	2
-0.007021	2
0.0239397	2
-0.00393448	2
-0.0136813	2
0.000142601	2
0.0121245	2
0.01697	2
0.0105541	2
0.00215891	2
-0.0582344	2
-0.0471098	2
0.0212416	2
0.0429348	2
0.0257536	2
0.0157221	2
0.00792724	2
0.00542029	2
-0.0236715	2
-0.0333013	2
-0.0596774	2
7.38964e-05	2
0.122727	2
-0.0820733	2
-0.0185402	2
0.0406444	2
0.02035	2
0.0194111	2
0.00699784	2
-0.00384551	2
-0.0242338	2
-0.0161307	2
0.0192273	2
-0.0476205	2
-0.00470375	2
0.00641052	2
0.0294345	2
0.00367023	2
0.00646345	2
-0.00982729	2
0.00187752	2
-0.000201931	2
0.0114884	2
-0.0198036	2
0.0140473	2
0.00574081	2
-0.0263118	2
-0.0221444	2
0.0321891	2
0.0100209	2
0.015691	2
-0.0121737	2
0.0132721	2
-0.002854	2
0.0374661	2
-0.0266851	2
-0.0653663	2
-0.104515	2
-0.0285412	2
0.247131	2
0.00412227	2
-0.0834365	2
0.0151824	2
0.00586488	2
-0.0072765	2
-0.00202471	2
0.0138712	2
-0.0203445	2
-0.00113822	2
-0.0212656	2
0.00390599	2
-0.00367915	2
0.011449	2
-0.0182594	2
-0.000140188	2
0.00509555	2
0.0185922	2
-0.00843887	2
-0.00869202	2
0.0170632	2
0.0216356	2
0.0499181	2
-0.0147403	2
-0.0573667	2
-0.0200247	2
-0.00747195	2
0.0246286	2
-0.00708504	2
0.0125474	2
-0.036154	2
0.0945712	2
0.0145884	2
-0.103221	2
-0.186673	2
0.0736344	2
0.242832	2
0.0227366	2
-0.0429883	2
-0.12499	2
0.040845	2
-0.0121518	2
0.0547149	2
-0.00973522	2
-0.0247259	2
-0.00529467	2
0.0125355	2
-0.0228512	2
0.00267988	2
-0.00807534	2
-0.0649736	2
0.00201565	2
0.0576199	2
0.0206585	2
0.0328195	2
0.0113398	1.9793
0.00574389	1.87939
-0.02555	1.77948
0.0178973	1.67957
0.0120602	1.57966
-0.0618536	1.47975
-0.0516934	1.37984
[truncated: 8,001 more rows]

## Sheet: fig2A_male_directed_song_trace1
values	mode
-0.0151951	0
0.0351898	0
0.0175095	0
0.0249698	0
-0.00924365	0
0.00725625	0
0.0115336	0
-0.0122301	0
-0.0138712	0
-0.0113767	0
0.00758072	0
-0.0143592	0
-0.00456896	0
0.00729254	0
0.00549813	0
-0.00763116	0
-0.00399569	0
0.0116377	0
0.0126735	0
-0.0097869	0
-0.0013017	0
-0.000899637	0
-0.00390323	0
-0.0120104	0
0.00600639	0
0.00923695	0
0.00891446	0
-0.00520836	0
-0.0046092	0
0.00215249	0
0.00953971	0
-0.00230985	0
-0.013063	0
0.0125911	0
-0.00014307	0
0.00480885	0
-0.00256187	0
-0.0060091	0
-0.00837436	0
-0.00277889	0
-0.00376024	0
-0.0115817	0
0.00824787	0
0.0155707	0
-0.00192551	0
-0.000276236	0
0.00895485	0
0.0026109	0
-0.0020619	0
-0.00956768	0
0.00114385	0
0.0138051	0
-0.0163186	0
0.00595041	0
0.0012993	0
-0.00260293	0
0.000560616	0
0.00539484	0
-0.00874498	0
-0.0057954	0
-0.00341592	0
0.00405917	0
-0.00726326	0
-0.00200879	0
0.00501265	0
0.0214194	0
-0.00387571	0
0.00487475	0
-0.00186319	0
0.00412783	0
0.00483992	0
-0.0162357	0
-0.0142288	0
0.00798886	0
-0.0137852	0
0.00850082	0
0.000597538	0
0.00349961	0
0.00775948	0
0.000661911	0
0.000641194	0
-0.00474139	0
0.00179516	0
0.00215595	0
0.00378035	0
-0.00383146	0
-0.00269659	0
-0.00181453	0
0.00159555	0
0.00590146	0
-0.00165732	0
-0.00953707	0
-0.0133653	0
-0.00127715	0
0.0152825	0
0.00954542	0
0.00121439	0
-0.00224899	0
0.00430292	0
-0.00861449	0
0.000254615	0
0.00725448	0
-0.00166868	0
-0.00664564	0
-0.00250319	0
-0.0030511	0
0.0162569	0
-0.0115469	0
-0.00669182	0
-0.00445487	0
0.0130229	0
-0.00691229	0
0.00361837	0
0.000897819	0
0.0132394	0
-0.00695678	0
-0.00245658	0
0.00693798	0
0.00220601	0
-0.0149044	0
0.000481479	0
-0.00630222	0
0.00277033	0
-0.00602751	0
0.020347	0
-0.00431637	0
-0.000143134	0
0.0033432	0
0.00349798	0
0.000374136	0
-0.010926	0
-0.00456373	0
0.00699212	0
-0.00573751	0
-0.0151691	0
0.00864113	0
0.00926743	0
0.00954941	0
-0.00412343	0
-0.00848912	0
0.00152764	0
0.0085618	0
0.00338556	0
-0.00368255	0
-0.0039603	0
0.00141129	0
0.00973373	0
-0.0148712	0
-0.00593963	0
-0.00439893	0
0.00708933	0
0.0100539	0
-0.00109728	0
-0.007589	0
0.00538731	0
-0.00435651	0
-0.00249836	0
0.0083976	0
-0.000354707	0
0.000580743	0
0.00084796	0
-0.00305073	0
0.00240366	0
0.00885219	0
-0.00759823	0
-0.00999487	0
-0.000704677	0
-0.0060581	0
0.00131441	0
0.0033422	0
0.00201578	0
0.0213318	0
-0.000436918	0
-0.00416021	0
-0.0089945	0
0.0044088	0
-0.00311023	0
-0.0099184	0
-0.0161897	0
0.00520625	0
0.0128526	0
0.0076554	0
0.00363693	0
0.00342257	0
-0.00492776	0
0.00680638	0
-0.0135972	0
0.00890777	0
-0.00429192	0
-0.0064764	0
-0.00205083	0
0.00149413	0
0.000951574	0
0.00347081	0
-0.00544595	0
-0.00127742	0
0.00269353	0
-0.00706963	0
0.0124448	0
0.0142849	0
-0.00291105	0
-0.0118523	0
-0.00113972	0
0.000647787	0
0.00318213	0
-0.0025702	0
-0.00525085	0
-0.00530285	0
0.00581096	0
0.00320399	0
-0.00274801	0
0.00196257	0
-0.00271118	0
0.00730729	0
-0.00278763	0
0.00102718	0
0.0043309	0
0.0064735	0
-0.0141649	0
-0.00307378	0
0.000213845	0
0.0112926	0
-0.00700749	0
-0.00670771	0
0.00239888	0
0.00302973	0
0.00271073	0
-0.00222121	0
0.00181193	0
-0.00535441	0
0.00660664	0
-0.00269986	0
-0.00785631	0
0.00570824	0
0.00379836	0
0.00817601	0
0.00249523	0
-0.0067295	0
0.00823997	0
-0.0118102	0
-0.0100949	0
0.00477649	0
-0.00632162	0
0.0106107	0
-0.00857893	0
-0.00960389	0
0.0182645	0
0.00992945	0
0.00574641	0
-0.0035044	0
-0.0180296	0
-0.00324989	0
-0.000794683	0
0.00700632	0
-0.00540408	0
0.00679118	0
0.007957	0
0.0114723	0
-0.0163337	0
-0.00851099	0
0.00752912	0
0.0026196	0
-0.00341513	0
-0.00503371	0
0.00641658	0
-0.00541125	0
0.0103706	0
-0.0121959	0
0.00902581	0
-0.00550105	0
0.00381155	0
-0.0064328	0
-0.00224433	0
0.00366704	0
-0.00276596	0
0.00338246	0
0.00469987	0
-0.00480872	0
0.00319089	0
0.0142967	0
0.00312189	0
-0.0166867	0
-0.00703539	0
-0.00140063	0
0.0132061	0
-0.00532219	0
0.00211767	0
-7.7216e-05	0
-0.00388261	0
0.00280284	0
-0.00468113	0
-0.00541427	0
-0.00310412	0
0.00377065	0
-0.00946057	0
0.018176	0
0.00332806	0
-9.59488e-05	0
0.00160612	0
0.0037052	0
-0.00613539	0
0.0126396	0
-0.0101595	0
-0.00412915	0
0.00382318	0
-0.0022518	0
0.00791477	0
-0.00883209	0
-0.00933446	0
-0.0139234	0
0.0088886	0
-0.00814154	0
0.00117862	0
0.00530763	0
0.00442512	0
0.0182798	0
0.00831256	0
0.0078844	0
-0.00793797	0
0.000582623	0
0.00185632	0
-0.0199026	0
-0.0114125	0
0.00871057	0
0.00064213	0
-0.0125166	0
-0.00405345	0
0.00968792	0
0.00578059	0
0.00577138	0
-0.013088	0
0.00879692	0
0.00913878	0
0.00490493	0
0.00258643	0
-0.0064022	0
-0.00381581	0
-0.00472765	0
-0.00623775	0
0.00247064	0
-0.00884622	0
0.00880886	0
0.00258378	0
-0.00404773	0
0.00503984	0
0.0198156	0
-0.00196842	0
-0.0163173	0
-0.00675074	0
-0.00385917	0
-0.0035735	0
0.00852035	0
-0.000437998	0
0.00564091	0
0.00634247	0
-0.00312183	0
0.00451861	0
0.000812397	0
0.00415802	0
-0.020006	0
-0.00447358	0
-0.00587085	0
0.00517023	0
0.0139693	0
0.00742889	0
-0.00931389	0
0.00142063	0
0.0114189	0
0.0038526	0
-0.0160803	0
-0.0130501	0
0.00123264	0
0.00649743	0
-0.00809137	0
0.0182293	0
-0.00201502	0
-0.00903833	0
-0.00302978	0
0.0235654	0
-0.00360259	0
-0.0153592	0
0.0109259	0
-0.00258339	0
-0.00206896	0
-0.000986854	0
-0.00435886	0
0.00626777	0
-0.00149204	0
-0.0220068	0
-0.00407525	0
0.0122184	0
0.0185758	0
0.00274073	0
-0.00208432	0
-0.0040323	0
0.00635244	0
-0.00586393	0
0.0029462	0
0.00746688	0
-0.0205616	0
0.00594513	0
-0.0031889	0
-0.0144604	0
0.00876287	0
0.017422	0
-0.000829737	0
-0.0167375	0
0.00670565	0
0.0184267	0
-0.0045912	0
-0.0162689	0
0.00414407	0
0.0022583	0
-0.00653436	0
-0.0129251	0
0.000775746	0
0.00549615	0
0.0158085	0
0.00630457	0
0.00987466	0
0.0019671	0
-0.00696736	0
0.000760883	0
-0.0123257	0
-0.00307	0
-0.0133013	0
-0.00477152	0
-0.00226744	0
-0.00868803	0
0.0184603	0
0.00667456	0
0.0194431	0
-0.00797027	0
-0.00319973	0
0.00391016	0
-0.000667725	0
0.00688627	0
-0.0143647	0
-0.00724996	0
0.00251406	0
0.00501617	0
0.0091647	0
-0.00603339	0
0.00317944	0
-0.0154118	0
0.00942568	0
-0.0107838	0
-0.0111549	0
0.011059	0
0.0173421	0
-0.0114622	0
-0.00838687	0
0.0155643	0
0.0176664	0
-0.00876066	0
0.00114764	0
-0.0106079	0
-0.00925721	0
-0.00198431	0
-0.00145404	0
0.000164066	0
0.00160399	0
0.016251	0
0.0139592	0
-0.0173042	0
-0.00395071	0
-0.00123163	0
-0.002582	0
-0.00414786	0
0.000261179	0
0.00989035	0
-0.000282947	0
-0.00346731	0
0.000917119	0
-0.0039313	0
-1.02196e-05	0
0.00188521	0
-0.00016012	0
0.00303618	0
-0.0018544	0
-0.000892707	0
0.00434332	0
0.00504566	0
0.00438187	0
-0.00515249	0
-0.00851765	0
0.00374386	0
-0.00556035	0
0.00335744	0
0.00119307	0
-0.000957321	0
-0.00905898	0
-0.00396868	0
0.00446659	0
0.00329074	0
-0.00877589	0
0.0139855	0
0.0171713	0
-0.00331542	0
0.000473949	0
0.00991787	0
-0.0228892	0
-0.00982197	0
-0.00139208	0
0.00480471	0
-0.00683752	0
0.0050631	0
0.0124557	0
-0.0136734	0
0.00820383	0
-0.00371631	0
-0.000560698	0
0.0140956	0
-0.0101516	0
0.002192	0
-0.000188722	0
0.00860761	0
-0.00862266	0
-0.00105063	0
0.000757912	0
0.00307228	0
-0.0116769	0
-0.00149163	0
-0.000353779	0
0.0134885	0
-0.00289141	0
0.00723493	0
-0.00731065	0
0.00247282	0
-0.00476635	0
-0.00395698	0
-0.00528588	0
0.00171704	0
-0.000229993	0
0.00436504	0
0.00496063	0
-0.00100111	0
0.0210412	0
-0.00299145	0
-0.0114845	0
-0.00626884	0
-0.00336231	0
0.00448284	0
-0.00176814	0
0.00267775	0
-0.00799485	0
-0.00675581	0
0.00382135	0
0.0024587	0
0.00321025	0
0.00115297	0
0.00173776	0
-0.000846064	0
-0.00410567	0
0.016427	0
-0.00603843	0
0.00153695	0
0.00763729	0
-0.0134096	0
0.00408739	0
-0.00403484	0
-0.00421199	0
-0.00807983	0
0.00255676	0
0.00836105	0
0.00890027	0
-0.0095706	0
0.00798004	0
-0.0187562	0
0.00273789	0
0.00852652	0
-0.00259642	0
0.00147838	0
0.00465042	0
0.00387612	0
-0.0103799	0
0.00508616	0
0.00512998	0
-0.0026386	0
-0.00193643	0
-0.0014089	0
-0.00317572	0
-0.0003127	0
-0.0022993	0
0.00766755	0
-0.00486095	0
0.0143722	0
-0.01071	0
0.00675323	0
-0.0114899	0
0.00345322	0
-0.0082232	0
-0.0023123	0
0.00022776	0
-0.0012833	0
0.00765991	0
-0.00640158	0
0.014044	0
0.00217692	0
0.00537494	0
0.0131981	0
-0.00446576	0
-0.0162475	0
-0.00396747	0
-0.00264779	0
0.00258104	0
-0.0127395	0
0.00813991	0
-0.00660167	0
-0.00343476	0
0.0082019	0
0.00814404	0
-0.0028314	0
0.00290104	0
0.00563411	0
0.00264227	0
-0.0104833	0
0.00027532	0
-0.00249999	0
-9.50178e-05	0
-0.00105315	0
0.00854726	0
0.011277	0
-0.00117577	0
-0.0125276	0
-0.00721221	0
0.00302711	0
-0.00247748	0
-0.0049753	0
-0.000946088	0
0.00830855	0
0.00231219	0
0.00303198	0
-0.00675169	0
0.000158413	0
0.00821482	0
0.00106025	0
-0.00787901	0
-0.0101285	0
0.00591078	0
0.0097754	0
0.00899666	0
-0.00492879	0
-0.00588049	0
0.00284893	0
-0.00504121	0
-0.00575047	0
0.0153057	0
-0.00440637	0
-0.00279077	0
-0.00207804	0
-0.00759935	0
0.00382948	0
-0.00706281	0
0.0143205	0
-0.00671226	0
-0.0106288	0
0.001547	0
0.00839507	0
0.0105289	0
0.00159098	0
0.00146047	0
-0.00420883	0
0.00718847	0
-0.000195105	0
-0.0162447	0
0.00556667	0
0.00775646	0
-0.0093546	0
-0.0126071	0
-9.46714e-05	0
0.00639308	0
0.00437874	0
0.00175892	0
-0.000681716	0
-0.000450714	0
0.00312882	0
-0.0072609	0
0.00432037	0
-0.00351128	0
-0.00332306	0
0.00533862	0
0.00409902	0
0.0216519	0
0.00101935	0
-0.014097	0
-0.0120008	0
-0.00807294	0
0.00410201	0
0.00192236	0
-0.00308945	0
-0.00171801	0
0.0172523	0
-0.000765761	0
-0.0246318	0
0.00235653	0
0.0142957	0
-0.00467374	0
0.0058446	0
0.0122714	0
0.00261754	0
-0.0147015	0
0.00711884	0
-0.00699827	0
-0.000528717	0
-0.00781754	0
-0.00201263	0
0.0100779	0
-0.00376295	0
-0.00292295	0
0.00388318	0
0.00891083	0
-0.00596061	0
0.00123241	0
-0.00691337	0
0.00610449	0
0.00253062	0
-0.00756886	0
-0.00578283	0
0.0115512	0
0.00116606	0
0.0130561	0
-0.0185922	0
-0.00955343	0
0.00336287	0
0.0200703	0
0.00309799	0
-0.0148049	0
-0.000964319	0
0.00134634	0
-0.00755388	0
-0.00676277	0
-0.00858982	0
0.0167764	0
0.0120627	0
-0.00113028	0
0.00564835	0
-0.00558403	0
-0.00353134	0
0.00996028	0
0.00151948	0
-0.0142186	0
0.00807352	0
-0.0101857	0
-0.0105332	0
-0.0113259	0
0.0160235	0
0.0119535	0
0.00765207	0
-0.00148058	0
-0.00078803	0
-0.00782475	0
0.0012727	0
-0.0175	0
0.000725794	0
0.0142261	0
0.01072	0
-0.00315	0
0.00844047	0
-0.0143764	0
-0.00898396	0
0.00149125	0
-0.00702907	0
0.0113074	0
0.00740218	0
0.000908783	0
0.00986943	0
-0.00533778	0
-0.0172912	0
-0.00204628	0
0.00640431	0
-0.00465021	0
-0.000806599	0
0.0095462	0
0.00356912	0
0.00133952	0
-0.00187257	0
-0.00401262	0
-0.00568375	0
-0.00719547	0
0.00723692	0
-0.00101863	0
0.0047189	0
0.00391626	0
0.0117979	0
0.000683672	0
-0.00834677	0
-0.000249388	0
-0.00270939	0
-0.0113167	0
-0.0137534	0
0.0100157	0
0.00529036	0
-0.00223422	0
0.00617376	0
0.011091	0
0.000253465	0
0.00293243	0
-0.0131836	0
0.000673335	0
0.00249922	0
0.00051732	0
-0.0102689	0
0.00263691	0
0.00595449	0
-0.00604562	0
0.015626	0
-0.00274295	0
-0.0145844	0
0.00146095	0
0.00383961	0
0.00261508	0
-0.0140517	0
0.00496205	0
0.0116484	0
0.00457996	0
-0.00272687	0
-0.00628047	0
0.00958557	0
-0.0059868	0
-0.0139736	0
0.00652231	0
0.00658298	0
-0.00530754	0
0.00327704	0
0.00931963	0
-0.010602	0
0.000827719	0
0.00388912	0
-0.00614694	0
0.00102029	0
-0.0060942	0
0.0101581	0
-0.00356261	0
-0.00434297	0
0.0116163	0
-6.81069e-05	0
0.00290649	0
-0.0270483	0
-0.00455789	0
0.0144558	0
0.0165505	0
-0.00221521	0
0.0135551	0
-0.011366	0
0.00643477	0
-0.00965178	0
-0.00348705	0
-0.0107901	0
0.00208333	0
-0.00735759	0
0.00493526	0
0.00914296	0
-0.00242556	0
-4.17447e-05	0
0.0148488	0
-0.008058	0
-0.0152516	0
0.00497508	0
-0.00341189	0
0.00420796	0
0.00746823	0
0.0153384	0
0.000375598	0
0.00198915	0
-0.0151987	0
-0.0080269	0
-0.00858803	0
0.0106467	0
0.00177029	0
-0.0218083	0
0.000326014	0
0.0136294	0
0.0195485	0
0.000809907	0
-0.0053901	0
0.00365791	0
-0.0137796	0
-0.00167272	0
0.00152182	0
-0.00436044	0
0.0119601	0
-0.00701443	0
-0.00772737	0
0.00383144	0
0.0164015	0
0.0084764	0
-0.0103296	0
-0.00846427	0
-0.00536101	0
0.0046246	0
-0.000708729	0
-0.00285106	0
-0.00732474	0
-0.000256674	0
0.014988	0
-0.00236244	0
-0.00592609	0
0.001103	0
0.0055912	0
0.00810275	0
-0.000276787	0
0.00185507	0
-5.98728e-05	0
-0.0104439	0
-0.0188908	0
0.0167358	0
0.00194046	0
-0.00432413	0
0.00341364	0
-0.00161211	0
0.000417178	0
0.00817201	0
-0.00286067	0
-0.00899982	0
-0.00455311	0
0.00224766	0
0.0065961	0
0.0142391	0
-0.0103936	0
-0.00437206	0
0.00484939	0
0.00381519	0
-0.00994653	0
0.00353618	0
-0.00214391	0
-0.000164138	0
-0.00913276	0
0.00979616	0
0.0111594	0
-0.00720206	0
0.000516516	0
-0.00538908	0
-0.00562582	0
0.00150332	0
0.0148109	0
-0.00701918	0
-0.00417539	0
-0.00923186	0
0.00305581	0
0.0123517	0
-0.0166211	0
0.00626953	0
0.0173418	0
0.0173286	0
-0.0094056	0
-0.0107325	0
0.00315283	0
-0.00544851	0
-0.0177992	0
-0.00822699	0
-0.00293173	0
-0.000381974	0
0.0100891	0
0.0134024	0
0.00715574	0
0.00342511	0
0.00405782	0
-0.012984	0
0.00896294	0
0.00784241	0
-0.00909979	0
-0.00620156	0
-0.0163084	0
-0.00219126	0
0.00694175	0
0.00202134	0
-0.00329028	0
0.016442	0
0.0089751	0
-0.00516909	0
-0.00276118	0
-0.0140261	0
0.0057921	0
-0.00382038	0
-0.00391191	0
-0.00585952	0
0.00693227	0
0.00174846	0
0.00711442	0
0.015223	0
-0.0139614	0
0.00100756	0
0.00612759	0
-0.00394741	0
-0.00237818	0
-0.00397845	0
0.0031616	0
-0.00294145	0
-0.012181	0
-0.00885141	0
-0.00268827	0
0.0162358	0
0.0136548	0
0.00696301	0
0.0103423	0
-0.00958304	0
0.0022991	0
-0.0150195	0
-0.00754905	0
0.00457412	0
-0.00610096	0
-0.0048541	0
-0.007844	0
0.00811856	0
0.0114599	0
0.0112736	0
0.0128578	0
-0.0207121	0
0.000848002	0
-0.00232312	0
-0.00821071	0
-0.00389921	0
0.00437938	0
0.0157401	0
0.00174898	0
-0.000832595	0
-0.00305844	0
-0.0100309	0
0.000408722	0
-0.00346551	0
0.00360533	0
-0.00830897	0
-0.00641216	0
0.0125445	0
0.0084428	0
0.00605654	0
0.000854396	0
-0.002843	0
0.00226496	0
-0.0111093	0
-0.00286958	0
0.00717818	0
0.00538498	0
-0.0124795	0
-0.00142922	0
0.00265823	0
-0.00399083	0
0.00144341	0
0.000298326	0
0.00061364	0
-0.00748616	0
0.00576561	0
0.00550247	0
0.0162886	0
0.0113112	0
-0.00768739	0
-0.0141277	0
-0.00957666	0
-0.014014	0
0.00979453	0
0.00244201	0
-0.00476431	0
0.0129508	0
0.00231011	0
-0.0103733	0
0.0102392	0
-0.000917904	0
0.00297251	0
0.000966022	0
-0.00553122	0
-0.00879482	0
0.00390795	0
-0.0036075	0
0.0108594	0
0.0130038	0
-0.0107909	0
-0.00744364	0
0.002098	0
-0.00950699	0
-0.00969489	0
0.00585279	0
0.00491344	0
-0.00313357	0
0.0221387	0
-0.00479889	0
0.0106342	0
-0.00450958	0
-0.00999007	0
-0.00273414	0
-0.000128069	0
0.00573322	0
-0.00863611	0
0.00282208	0
0.00697294	0
-0.00676648	0
-0.010934	0
-0.0047464	0
0.00765974	0
-0.000624813	0
0.00246033	0
0.00518871	0
0.00321412	0
0.000172259	0
-0.00018758	0
0.012958	0
0.00649528	0
-0.0127532	0
0.00550171	0
-0.0258605	0
-0.00267971	0
-0.00177936	0
0.00221091	0
0.0150702	0
-0.00217804	0
0.00603011	0
-0.00291742	0
0.0014637	0
-0.00380971	0
-0.0019542	0
0.00480594	0
-0.00669226	0
0.0109025	0.19982
0.00319907	0.39964
0.00263967	0.59946
-0.0145898	0.79928
-0.00801017	0.9991
0.00152752	1.19892
0.0051464	1.39874
-0.00321074	1.59856
-0.0059153	1.79838
-0.00148104	1.9982
0.0056391	2
0.00707794	2
0.0161321	2
0.00425507	2
-0.00973993	2
-0.00358607	2
-0.000655411	2
0.00782059	2
-0.0173313	2
0.00262407	2
0.00627117	2
-0.0216149	2
0.0165899	2
-0.00394384	2
0.00811878	2
-0.0234258	2
0.00240233	2
0.00870332	2
-0.00158173	2
-0.0336369	2
0.00448846	2
0.0107801	2
0.0923425	2
0.191557	2
-0.175317	2
-0.205444	2
0.0218292	2
0.0932664	2
-0.00580902	2
-0.00460692	2
0.0261806	2
-0.0161193	2
0.0116957	2
-0.0163977	2
0.0212091	2
0.0251922	2
-0.0178394	2
-0.00470722	2
-0.0374303	2
0.00807461	2
0.0256095	2
0.025352	2
-0.0158862	2
-0.00982788	2
-0.0017768	2
-0.00782262	2
0.00302262	2
-0.000542132	2
0.00479317	2
-0.0154882	2
0.00872799	2
-0.00945138	2
0.00133044	2
-0.0046906	2
0.00392808	2
-0.00251657	2
-0.0147044	2
0.0611601	2
0.199139	2
-0.190409	2
-0.0362678	2
-0.126745	2
-0.049976	2
0.155129	2
0.0405271	2
0.00726644	2
-0.00152259	2
-0.0119524	2
-0.00146148	2
-0.007965	2
-0.00516984	2
0.00563872	2
-0.00600284	2
0.00476214	2
-0.00108368	2
0.00507988	2
0.00195505	2
-0.012462	2
-0.00767877	2
-0.00790849	2
-0.0138104	2
-0.000169364	2
0.0278323	2
-0.0110096	2
-0.0133436	2
0.0164743	2
0.00570587	2
0.0683392	2
0.185559	2
-0.186441	2
-0.155324	2
-0.0883182	2
0.105679	2
0.070945	2
-0.0174552	2
0.0374012	2
0.00139991	2
0.00342152	2
0.0107032	2
-0.00852067	2
-0.00622305	2
-0.00912906	2
0.000425147	2
-0.00155515	2
0.0012519	2
-0.0120002	2
-0.00789231	2
0.000532635	2
-0.00928081	2
0.0041924	2
0.0104788	2
-0.0121762	2
0.00899542	2
0.0113568	2
0.0155517	2
-0.0100935	2
0.0106068	2
0.0220295	2
-0.0325031	2
-0.0687081	2
0.0261661	2
0.0194061	2
0.219676	2
-0.0295017	2
-0.30828	2
-0.124102	2
0.163151	2
0.134048	2
-0.0295211	2
0.0660856	2
-0.00238258	2
-0.0365112	2
-0.0420121	2
0.00666948	2
0.00218209	2
-0.0114156	2
0.000465821	2
-0.0112126	2
-0.00021987	2
0.0120841	2
-0.000887586	2
-0.0124641	2
0.023363	2
0.0148513	2
-0.0230087	2
0.00463012	2
-0.00143161	2
0.0170178	2
-0.0122029	2
-0.0503728	2
0.0336946	2
0.00806037	2
0.156413	2
0.0399371	2
-0.274849	2
-0.0507925	2
-0.0270393	2
0.148604	2
0.0306533	2
0.0233694	2
-0.00570848	2
0.00636472	2
-0.0552812	2
0.0128172	2
-0.00471437	2
0.0224846	2
-0.00502475	2
-0.0112153	2
-0.0224347	2
0.0142343	2
0.00382496	2
0.00525174	2
0.00334664	2
0.00577172	2
-0.0019004	2
0.00618528	2
-0.00203413	2
0.000268466	2
-0.0308909	2
-0.00432139	2
-0.0175822	2
0.0022987	2
0.0183754	2
0.0268342	2
0.0190653	2
0.0239164	2
-0.0684397	2
0.00667497	2
-0.0195104	2
0.129662	2
0.0272658	2
-0.151701	2
-0.0274548	2
-0.0828027	2
0.0750322	2
0.08559	2
0.00212626	2
0.00578546	2
-0.0219595	2
0.000533389	2
-0.00988705	2
-0.0076543	2
0.0130899	2
0.00309681	2
-0.0142606	2
0.018668	2
-0.0186248	2
-0.0164128	2
0.00198213	2
-0.00630821	2
0.020306	2
0.00775303	2
0.0116633	2
0.00843326	2
-0.000783622	2
-0.00360235	2
-0.00586328	2
-0.0153336	2
-0.011029	2
-0.0128907	2
-0.000132921	2
0.00949844	2
0.0142682	2
0.0121762	2
-0.000722411	2
-0.00558107	2
-0.00367429	2
0.0035899	2
-0.00275067	2
-0.010448	2
0.0100112	2
0.0197949	2
-0.00257986	2
-0.00401005	2
-0.0206485	2
0.012226	2
-0.00573931	2
-0.0160551	2
-0.0129403	2
0.0229846	2
0.0202191	2
-0.00916614	2
-0.00568688	2
0.0120689	2
-0.00944878	2
-0.0126016	2
0.0102402	2
3.58865e-05	2
0.00421167	2
-0.0146184	2
0.00801328	2
0.0172492	2
0.00609606	2
0.00308413	2
-0.0246247	2
-0.00705274	2
-0.000672233	2
-0.00720471	2
-0.00783217	2
0.0217576	2
8.6506e-06	2
0.0209713	2
-0.00312982	2
-0.00639942	2
-0.00263222	2
-0.000300272	2
-0.0117436	2
0.00388084	2
0.00796667	2
-0.0105142	2
-0.002995	2
-0.0163107	2
0.0101843	2
0.00765476	2
0.0103607	2
0.0119248	2
-0.000637295	2
-0.00102306	2
-0.019432	2
0.00616269	2
-0.00990927	2
0.013493	2
-0.00766557	2
0.00945757	2
-0.00623012	2
-0.00114564	2
-0.00230923	2
0.0110797	2
-0.00853508	2
-0.00937372	2
0.000899393	2
0.00839641	2
-0.00145232	2
-0.00221065	2
-0.00659524	2
0.00357685	2
-0.00144687	2
0.0166388	2
0.0203718	2
-0.011232	2
-0.00959221	2
0.00168856	2
-0.0048408	2
-0.00850547	2
-0.0104458	2
0.00763749	2
-0.00167567	2
-0.000323361	2
0.00323539	2
-0.00085635	2
0.00370149	2
0.00679731	2
0.0112415	2
-0.000324149	2
-0.0262946	2
0.00985429	2
-0.00714476	2
0.0106827	2
-0.00344408	2
0.00366895	2
0.0213518	2
-0.00165028	2
-0.0253585	2
-0.0200787	2
0.0216471	2
-0.00137338	2
-0.000847599	2
-0.00875647	2
0.00972771	2
0.0107369	2
-0.00722793	2
-0.007208	2
0.00359019	2
0.0107478	2
0.00740818	2
-0.00549758	2
-0.00998259	2
0.00792717	2
-0.0147561	2
0.00676685	2
-0.00843422	2
0.00379971	2
0.000636113	2
0.000628227	2
-0.00366819	2
0.00812158	2
0.0143809	2
0.00390785	2
0.00185515	2
-0.0172984	2
-0.0179189	2
-0.00657149	2
0.00722672	2
0.0117775	2
0.00819251	2
-0.00424893	2
-0.0021923	2
-0.0019485	2
-0.0166162	2
0.00929087	2
0.0280937	2
-0.0110357	2
0.0176312	2
-0.0172548	2
0.0367575	2
-0.0244736	2
-0.0597639	2
0.0060777	2
0.00113373	2
0.0217471	2
-0.0070337	2
0.0269875	2
-0.00146529	2
0.0152425	2
-0.00798107	2
0.00397843	2
1.09711e-05	2
-0.0164111	2
-0.0192857	2
0.00198524	2
-0.0043795	2
-0.00018759	2
0.0136473	2
0.0188809	2
0.00714911	2
-0.0146764	2
0.00509716	2
-0.0142797	2
-0.00768095	2
0.0111829	2
-0.0104278	2
0.0177569	2
-0.00987144	2
0.00812623	2
-0.00646391	2
0.00529006	2
-0.0066342	2
0.00415097	2
0.00706005	2
-0.00172317	2
0.00449841	2
-0.0303104	2
0.00362156	2
0.00443495	2
-0.0122359	2
0.00985139	2
0.000110389	2
0.0413138	2
-0.00827249	2
-0.0189502	2
0.0146714	2
0.0765208	2
-0.00579755	2
-0.151352	2
0.00259812	2
0.00261745	2
-0.0573911	2
0.0706242	2
0.0779005	2
0.0376359	2
-0.00400915	2
-0.0390678	2
-0.0155283	2
0.00809711	2
-0.00379606	2
-0.0239627	2
-0.0104096	2
-0.00812036	2
0.0145675	2
-0.00487884	2
0.00593097	2
0.015709	2
0.00753658	2
0.00201472	2
-0.0144599	2
-0.00899815	2
0.00907998	2
-0.0146989	2
0.0264994	2
-0.00269187	2
0.0111181	2
-0.0120454	2
-0.0267299	2
0.0387075	2
-0.0429158	2
0.0595157	2
0.0122375	2
-0.0789848	2
-0.00445304	2
0.0174712	2
0.00352054	2
0.00740755	2
0.00179804	2
0.0101036	2
0.0059984	2
-0.00622767	2
0.00787576	2
-0.00665483	2
-0.00498427	2
0.0315319	2
-0.0151167	2
-0.0658806	2
0.0208733	2
0.0361681	2
0.00897135	2
-0.0210878	2
-0.00730691	2
0.0214497	2
0.0062096	2
-0.0114764	2
-0.00297547	2
-0.000838765	2
-0.0061664	2
-0.00860105	2
-0.0101569	2
0.00367474	2
0.00999137	2
0.00948065	2
0.0145212	2
-0.00808808	2
-0.00128173	2
0.018441	2
0.0551768	2
-0.034931	2
-0.0690643	2
-0.0239199	2
-0.013948	2
0.0471019	2
-0.00286186	2
0.03544	2
0.0191439	2
-0.00460767	2
-0.107942	2
0.0832534	2
0.0400443	2
-0.0451209	2
-0.0190434	2
0.0037907	2
0.0165938	2
0.0102002	2
-0.00126965	2
0.0101296	2
-0.00694035	2
-0.00345102	2
-0.00537605	2
-0.00841121	2
-0.000410581	2
0.00501603	2
-0.00562544	2
-0.0105126	2
-0.0130062	2
0.00565654	2
-0.00365343	2
0.0012174	2
0.00196649	2
0.00262673	2
0.00908607	2
0.042051	2
-0.0168533	2
0.0175138	2
0.00809031	2
0.0383128	2
0.035121	2
0.0115839	2
-0.110731	2
-0.185061	2
0.0596692	2
0.0148752	2
0.00975487	2
0.0439795	2
0.0472712	2
0.0105625	2
0.0166784	2
0.00283358	2
0.0064422	2
-0.00741838	2
-0.00494962	2
0.000488868	2
0.00741196	2
-0.01341	2
-0.022214	2
-0.0103605	2
0.000381296	2
-0.0160533	2
0.00354597	2
0.00158788	2
0.00246801	2
-0.00956739	2
0.00707089	2
-0.0376291	2
-0.000424669	2
0.0205504	2
0.0382526	2
0.0208978	2
-0.00171057	2
0.0738617	2
0.123342	2
-0.0341031	2
-0.106174	2
-0.0931967	2
-0.266244	2
0.0857445	2
0.115699	2
0.045437	2
0.0179844	2
0.0330337	2
0.0174455	2
0.0168544	2
0.00871736	2
-0.0105544	2
-0.0135827	2
-0.00584764	2
-0.0110135	2
-0.0223891	2
-0.014023	2
-0.00113386	2
0.0140236	2
-0.00906614	2
0.015308	2
-0.00137792	2
-0.0244838	2
-0.00915677	2
0.0320009	2
-0.0319843	2
-0.00296215	2
0.0268494	2
0.0436896	2
0.0748815	2
-0.0846411	2
-0.0252227	2
-0.0211184	2
0.039639	2
0.01835	2
0.0496632	2
-0.0637469	2
-0.13731	2
-0.00530053	2
0.0554044	2
0.060741	2
0.0267592	2
0.011243	2
-0.0107779	2
0.0285557	2
-0.0203037	2
-0.0152598	2
-0.00893307	2
0.00800181	2
-0.0169418	2
-0.00982162	2
-0.00644773	2
0.00748471	2
-0.0252148	2
0.0232322	2
0.0178126	2
0.0129289	2
-0.0270164	2
-0.00683302	2
0.0132706	2
0.0265206	2
0.00568889	2
0.00826441	2
-0.0155757	2
-0.020496	2
-0.0143352	2
0.0105032	2
0.014843	2
-0.00968294	2
-0.0388805	2
-0.0575322	2
0.0309137	2
0.152005	2
-0.0874778	2
-0.0200844	2
0.0518182	2
-0.0149825	2
0.0056012	2
-0.00268798	2
-0.000478193	2
-0.0179064	2
-0.00871728	2
-0.00804605	2
0.00762526	2
0.0171265	2
-0.0254258	2
-0.00176672	2
-0.00310962	2
0.0330267	2
-0.0188912	2
-0.0294863	2
0.0491932	2
-0.0530973	2
0.108824	2
-0.0397109	2
-0.027604	2
-0.0374689	2
0.0112803	2
0.0316763	2
0.0224658	2
-0.0142677	2
-0.020427	2
0.0108977	2
-0.00541533	2
0.000642994	2
0.0199854	2
-0.0676674	2
0.027453	2
0.00877302	2
0.00416848	2
-0.0202931	2
0.0428653	2
-0.0127428	2
0.00602155	2
-3.09122e-05	2
0.00578652	2
-0.00446565	2
0.0160857	2
-0.0282217	2
0.0142585	2
-0.00907449	2
-0.0211715	2
-0.050691	2
0.0422404	2
0.014142	2
0.0817478	2
-0.0842668	2
0.0035831	2
-0.0309471	2
0.0562413	2
0.0584577	2
-0.0698369	2
-0.0147137	2
-0.0357352	2
0.0534259	2
0.0105723	2
-0.0044413	2
-0.021298	2
0.0230579	2
-0.0268703	2
0.0119988	2
-0.0234541	2
-0.00500549	2
0.0367656	2
-0.000713558	2
0.00541477	2
-0.00939803	2
0.00569408	2
-0.023228	2
0.0208494	2
0.00738846	2
-0.00523338	2
0.00190222	1.92979
-0.0193423	1.72997
-0.00332396	1.53015
-0.00158288	1.33033
0.00662197	1.13051
-0.00285399	0.930693
-0.00534148	0.730873
0.00122263	0.531053
0.0211249	0.331233
0.0136678	0.131413
0.00966718	0
-0.022625	0
0.00341463	0
-0.00933488	0
-0.00852974	0
-0.00623018	0
0.0059134	0
0.000514345	0
-0.0141693	0
0.00914757	0
0.017698	0
0.0035679	0
-0.00627725	0
-0.0144432	0
0.0162138	0
-0.00472564	0
-0.0101615	0
0.01677	0
0.00134443	0
0.00151745	0
-0.00784649	0
-0.00382776	0
-0.00606453	0
0.00387153	0
0.00324261	0
0.00903002	0
-0.00138668	0
-0.00807708	0
0.000801539	0
0.00499445	0
-0.0149719	0
-0.0042496	0
0.00333894	0
-0.0050852	0
0.0270126	0
-0.0096571	0
-0.00463405	0
-0.00168753	0
0.0132376	0
-0.00118839	0
0.00674085	0
-0.00639065	0
-0.00769217	0
-0.006353	0
-0.00465561	0
0.00328353	0
0.0120312	0
0.00796826	0
0.00839456	0
-0.0168214	0
-0.00285161	0
-0.00420866	0
-0.00915246	0
-0.00414465	0
0.00547978	0
-0.00457281	0
0.00604092	0
0.00879936	0
-0.00265994	0
0.0117145	0
0.00267832	0
0.000129442	0
0.0145689	0
0.00243697	0
-0.0191878	0
-0.0116539	0
-0.0131671	0
-0.00504852	0
0.0094796	0
0.0141497	0
-0.0159816	0
-0.000273922	0
0.000492123	0
0.0122441	0
-0.000640253	0
0.0127648	0
0.0125107	0
-0.00999667	0
-0.00369324	0
-0.00517061	0
-0.0107146	0
-0.00865159	0
0.0176562	0
-0.000402361	0
-0.00564547	0
-0.00383282	0
0.0150672	0
-0.00178025	0
-0.00892003	0
-0.00778664	0
0.00159449	0
-0.00524024	0
0.0027151	0
0.00818003	0
0.0101147	0
-0.000996529	0
0.00363826	0
0.00258332	0
-0.0070467	0
-0.00621489	0
0.00375262	0
0.00615148	0
-0.0114822	0
-0.0052357	0
-0.00528686	0
0.00531217	0
0.00806796	0
-0.00521379	0
0.00607768	0
0.0135582	0
-0.00345925	0
-0.0082936	0
0.00338916	0
-0.0164394	0
0.00410428	0
-0.00561071	0
2.32731e-06	0
-0.00025592	0
-0.00268824	0
0.0107143	0
0.0145025	0
0.0192013	0
-0.00580016	0
-0.00537022	0
-0.0148336	0
-0.0161111	0
-0.0123526	0
0.0172183	0
-0.00226642	0
0.00310937	0
0.00330868	0
0.00895571	0
-0.0133809	0
0.0055374	0
0.0108552	0
0.0134741	0
-0.0141284	0
-0.0101346	0
-0.00627466	0
-0.00725929	0
0.0124483	0
0.00120801	0
-0.000335184	0
0.0198582	0
-0.00626003	0
-0.0130269	0
0.00961457	0
-0.0134358	0
-0.0163276	0
0.0102893	0
0.012898	0
-0.0116508	0
-0.00119451	0
0.0168421	0
0.0114507	0
-0.00514059	0
-0.00354395	0
[truncated: 8,001 more rows]

## Sheet: fig2B_song_signal_characteristi
group	datename	metric	stat
male-male	localhost-20210222_144954	pulse_carrier_freq	5.7
male-male	localhost-20210222_144954	pulse_carrier_freq	6
male-male	localhost-20210222_144954	pulse_carrier_freq	32.9981
male-male	localhost-20210222_144954	pulse_carrier_freq	319.427
male-male	localhost-20210222_144954	pulse_carrier_freq	16.5
male-male	localhost-20210222_144954	pulse_carrier_freq
male-male	localhost-20210222_152829	pulse_carrier_freq	5.5
male-male	localhost-20210222_152829	pulse_carrier_freq	5.8
male-male	localhost-20210222_152829	pulse_carrier_freq	33.3982
male-male	localhost-20210222_152829	pulse_carrier_freq	357.349
male-male	localhost-20210222_152829	pulse_carrier_freq	17.1
male-male	localhost-20210222_152829	pulse_carrier_freq	161
male-male	localhost-20210308_120623	pulse_carrier_freq	5.3
male-male	localhost-20210308_120623	pulse_carrier_freq	6.1
male-male	localhost-20210308_120623	pulse_carrier_freq	35.8
male-male	localhost-20210308_120623	pulse_carrier_freq	325.361
male-male	localhost-20210308_120623	pulse_carrier_freq	16.3
male-male	localhost-20210308_120623	pulse_carrier_freq	166
male-male	localhost-20210308_122507	pulse_carrier_freq	5.3
male-male	localhost-20210308_122507	pulse_carrier_freq	6
male-male	localhost-20210308_122507	pulse_carrier_freq	34.8
male-male	localhost-20210308_122507	pulse_carrier_freq	349.155
male-male	localhost-20210308_122507	pulse_carrier_freq	15.7
male-male	localhost-20210308_122507	pulse_carrier_freq
male-female	localhost-20210617_121041	pulse_carrier_freq	5
male-female	localhost-20210617_121041	pulse_carrier_freq	6.65
male-female	localhost-20210617_121041	pulse_carrier_freq	35.701
male-female	localhost-20210617_121041	pulse_carrier_freq	298.333
male-female	localhost-20210617_121041	pulse_carrier_freq	14
male-female	localhost-20210617_121041	pulse_carrier_freq
male-female	localhost-20210617_123045	pulse_carrier_freq	5.4
male-female	localhost-20210617_123045	pulse_carrier_freq	5.7
male-female	localhost-20210617_123045	pulse_carrier_freq	37.8648
male-female	localhost-20210617_123045	pulse_carrier_freq	283.864
male-female	localhost-20210617_123045	pulse_carrier_freq	15.3
male-female	localhost-20210617_123045	pulse_carrier_freq	165
male-female	localhost-20220214_114900	pulse_carrier_freq	5.1
male-female	localhost-20220214_114900	pulse_carrier_freq	5.4
male-female	localhost-20220214_114900	pulse_carrier_freq	37.1002
male-female	localhost-20220214_114900	pulse_carrier_freq	245.611
male-female	localhost-20220214_114900	pulse_carrier_freq	13.8
male-female	localhost-20220214_114900	pulse_carrier_freq	146.5
male-male	localhost-20220214_120801	pulse_carrier_freq	5
male-male	localhost-20220214_120801	pulse_carrier_freq	5.4
male-male	localhost-20220214_120801	pulse_carrier_freq	37.3003
male-male	localhost-20220214_120801	pulse_carrier_freq	290.141
male-male	localhost-20220214_120801	pulse_carrier_freq	16.65
male-male	localhost-20220214_120801	pulse_carrier_freq	159
male-female	localhost-20220214_122614	pulse_carrier_freq	5.2
male-female	localhost-20220214_122614	pulse_carrier_freq	5.5
male-female	localhost-20220214_122614	pulse_carrier_freq	38.2001
male-female	localhost-20220214_122614	pulse_carrier_freq	261.542
male-female	localhost-20220214_122614	pulse_carrier_freq	13.7
male-female	localhost-20220214_122614	pulse_carrier_freq	187
male-female	localhost-20220214_130838	pulse_carrier_freq	5.1
male-female	localhost-20220214_130838	pulse_carrier_freq	5.6
male-female	localhost-20220214_130838	pulse_carrier_freq	40.8502
male-female	localhost-20220214_130838	pulse_carrier_freq	272.093
male-female	localhost-20220214_130838	pulse_carrier_freq	15.1
male-female	localhost-20220214_130838	pulse_carrier_freq
male-female	localhost-20220214_132737	pulse_IPI	5.2
male-female	localhost-20220214_132737	pulse_IPI	5.5
male-female	localhost-20220214_132737	pulse_IPI	39.4998
male-female	localhost-20220214_132737	pulse_IPI	251.178
male-female	localhost-20220214_132737	pulse_IPI	17.95
male-female	localhost-20220214_132737	pulse_IPI	160.5
male-male	localhost-20220214_135209	pulse_IPI	5.6
male-male	localhost-20220214_135209	pulse_IPI	5.8
male-male	localhost-20220214_135209	pulse_IPI	36.8001
male-male	localhost-20220214_135209	pulse_IPI	265.828
male-male	localhost-20220214_135209	pulse_IPI	15.75
male-male	localhost-20220214_135209	pulse_IPI	180
male-female	localhost-20220216_093349	pulse_IPI	5.1
male-female	localhost-20220216_093349	pulse_IPI	5.7
male-female	localhost-20220216_093349	pulse_IPI	36.7389
male-female	localhost-20220216_093349	pulse_IPI	261.809
male-female	localhost-20220216_093349	pulse_IPI	16.05
male-female	localhost-20220216_093349	pulse_IPI	160
male-female	localhost-20220216_101942	pulse_IPI	5.3
male-female	localhost-20220216_101942	pulse_IPI	5.5
male-female	localhost-20220216_101942	pulse_IPI	36.9005
male-female	localhost-20220216_101942	pulse_IPI	264.724
male-female	localhost-20220216_101942	pulse_IPI	18
male-female	localhost-20220216_101942	pulse_IPI
male-female	localhost-20220218_114657	pulse_IPI	5
male-female	localhost-20220218_114657	pulse_IPI	5.6
male-female	localhost-20220218_114657	pulse_IPI	38.2011
male-female	localhost-20220218_114657	pulse_IPI	260.149
male-female	localhost-20220218_114657	pulse_IPI	16.2
male-female	localhost-20220218_114657	pulse_IPI	166
male-male	localhost-20220222_122109	pulse_IPI	7.2
male-male	localhost-20220222_122109	pulse_IPI	5.3
male-male	localhost-20220222_122109	pulse_IPI	38.2004
male-male	localhost-20220222_122109	pulse_IPI	265.237
male-male	localhost-20220222_122109	pulse_IPI	17.5
male-male	localhost-20220222_122109	pulse_IPI	158
male-male	localhost-20220223_121135	pulse_IPI	5.4
male-male	localhost-20220223_121135	pulse_IPI	6
male-male	localhost-20220223_121135	pulse_IPI	39.424
male-male	localhost-20220223_121135	pulse_IPI	244.091
male-male	localhost-20220223_121135	pulse_IPI	14.7
male-male	localhost-20220223_121135	pulse_IPI	143
male-female	localhost-20220224_120331	pulse_IPI	6
male-female	localhost-20220224_120331	pulse_IPI	5.8
male-female	localhost-20220224_120331	pulse_IPI	39.0003
male-female	localhost-20220224_120331	pulse_IPI	237.018
male-female	localhost-20220224_120331	pulse_IPI	16.6
male-female	localhost-20220224_120331	pulse_IPI	140
male-male	localhost-20220224_124055	pulse_IPI	5
male-male	localhost-20220224_124055	pulse_IPI	5.5
male-male	localhost-20220224_124055	pulse_IPI	38.1002
male-male	localhost-20220224_124055	pulse_IPI	276.406
male-male	localhost-20220224_124055	pulse_IPI	16.7
male-male	localhost-20220224_124055	pulse_IPI	182
male-male	localhost-20220224_130031	pulse_IPI	5.2
male-male	localhost-20220224_130031	pulse_IPI	5.8
male-male	localhost-20220224_130031	pulse_IPI	38.0003
male-male	localhost-20220224_130031	pulse_IPI	264.978
male-male	localhost-20220224_130031	pulse_IPI	14.2
male-male	localhost-20220224_130031	pulse_IPI	181
male-female	localhost-20220225_121823	pulse_width	5
male-female	localhost-20220225_121823	pulse_width	5.3
male-female	localhost-20220225_121823	pulse_width	39.9003
male-female	localhost-20220225_121823	pulse_width	273.715
male-female	localhost-20220225_121823	pulse_width	14.5
male-female	localhost-20220225_121823	pulse_width	144
male-male	localhost-20220225_123838	pulse_width	5.6
male-male	localhost-20220225_123838	pulse_width	6.1
male-male	localhost-20220225_123838	pulse_width	37.1158
male-male	localhost-20220225_123838	pulse_width	234.38
male-male	localhost-20220225_123838	pulse_width	15.25
male-male	localhost-20220225_123838	pulse_width	174
male-male	localhost-20220225_125855	pulse_width	5.1
male-male	localhost-20220225_125855	pulse_width	5.6
male-male	localhost-20220225_125855	pulse_width	38.9004
male-male	localhost-20220225_125855	pulse_width	266.82
male-male	localhost-20220225_125855	pulse_width	16.25
male-male	localhost-20220225_125855	pulse_width
male-female	localhost-20220302_113245	pulse_width	5.2
male-female	localhost-20220302_113245	pulse_width	5.6
male-female	localhost-20220302_113245	pulse_width	36.4003
male-female	localhost-20220302_113245	pulse_width	258.306
male-female	localhost-20220302_113245	pulse_width	15.5
male-female	localhost-20220302_113245	pulse_width	153
male-male	localhost-20220302_115211	pulse_width	5.8
male-male	localhost-20220302_115211	pulse_width	5.9
male-male	localhost-20220302_115211	pulse_width	37.7011
male-male	localhost-20220302_115211	pulse_width	230.379
male-male	localhost-20220302_115211	pulse_width	14.6
male-male	localhost-20220302_115211	pulse_width	162.5
male-female	localhost-20220302_125321	pulse_width	5.3
male-female	localhost-20220302_125321	pulse_width	6.1
male-female	localhost-20220302_125321	pulse_width	37.7005
male-female	localhost-20220302_125321	pulse_width	216.246
male-female	localhost-20220302_125321	pulse_width	11
male-female	localhost-20220302_125321	pulse_width	162.5
male-male	localhost-20220302_131417	pulse_width	5.8
male-male	localhost-20220302_131417	pulse_width	5.8
male-male	localhost-20220302_131417	pulse_width	37.5964
male-male	localhost-20220302_131417	pulse_width	258.715
male-male	localhost-20220302_131417	pulse_width	17.3
male-male	localhost-20220302_131417	pulse_width	164
male-male	localhost-20220302_133433	pulse_width	5.6
male-male	localhost-20220302_133433	pulse_width	5.9
male-male	localhost-20220302_133433	pulse_width	37.5004
male-male	localhost-20220302_133433	pulse_width	248.452
male-male	localhost-20220302_133433	pulse_width	14.6
male-male	localhost-20220302_133433	pulse_width	175
male-male	localhost-20220304_121729	pulse_width	5.2
male-male	localhost-20220304_121729	pulse_width	5.7
male-male	localhost-20220304_121729	pulse_width	36.6
male-male	localhost-20220304_121729	pulse_width	258.521
male-male	localhost-20220304_121729	pulse_width	16.3
male-male	localhost-20220304_121729	pulse_width	163
male-male	localhost-20220304_123618	pulse_width	6.05
male-male	localhost-20220304_123618	pulse_width	6.9
male-male	localhost-20220304_123618	pulse_width	37.3001
male-male	localhost-20220304_123618	pulse_width	220.482
male-male	localhost-20220304_123618	pulse_width	17
male-male	localhost-20220304_123618	pulse_width	157
male-female	localhost-20220502_115227	sine_carrier_freq	5.7
male-female	localhost-20220502_115227	sine_carrier_freq	5.6
male-female	localhost-20220502_115227	sine_carrier_freq	38.2004
male-female	localhost-20220502_115227	sine_carrier_freq	280.419
male-female	localhost-20220502_115227	sine_carrier_freq	14.6
male-female	localhost-20220502_115227	sine_carrier_freq	169
male-female	localhost-20220502_123531	sine_carrier_freq	6.1
male-female	localhost-20220502_123531	sine_carrier_freq	5.8
male-female	localhost-20220502_123531	sine_carrier_freq	38.0124
male-female	localhost-20220502_123531	sine_carrier_freq	249.557
male-female	localhost-20220502_123531	sine_carrier_freq	15.1
male-female	localhost-20220502_123531	sine_carrier_freq	171
male-male	localhost-20220502_125611	sine_carrier_freq	5.9
male-male	localhost-20220502_125611	sine_carrier_freq	5.9
male-male	localhost-20220502_125611	sine_carrier_freq	36.4791
male-male	localhost-20220502_125611	sine_carrier_freq	263.491
male-male	localhost-20220502_125611	sine_carrier_freq	15.6
male-male	localhost-20220502_125611	sine_carrier_freq	174
male-male	localhost-20220502_133927	sine_carrier_freq	5.7
male-male	localhost-20220502_133927	sine_carrier_freq	5.9
male-male	localhost-20220502_133927	sine_carrier_freq	35.7469
male-male	localhost-20220502_133927	sine_carrier_freq	265.666
male-male	localhost-20220502_133927	sine_carrier_freq	14
male-male	localhost-20220502_133927	sine_carrier_freq	177.5
male-female	localhost-20220506_130520	sine_carrier_freq	5.3
male-female	localhost-20220506_130520	sine_carrier_freq	4.9
male-female	localhost-20220506_130520	sine_carrier_freq	36.0003
male-female	localhost-20220506_130520	sine_carrier_freq	268.755
male-female	localhost-20220506_130520	sine_carrier_freq	14.5
male-female	localhost-20220506_130520	sine_carrier_freq	174
male-female	localhost-20220509_115048	sine_carrier_freq	5.4
male-female	localhost-20220509_115048	sine_carrier_freq	5.8
male-female	localhost-20220509_115048	sine_carrier_freq	34.6199
male-female	localhost-20220509_115048	sine_carrier_freq	274.267
male-female	localhost-20220509_115048	sine_carrier_freq	16.2
male-female	localhost-20220509_115048	sine_carrier_freq	186
male-male	localhost-20220509_121352	sine_carrier_freq	5.6
male-male	localhost-20220509_121352	sine_carrier_freq	5.9
male-male	localhost-20220509_121352	sine_carrier_freq	36.3004
male-male	localhost-20220509_121352	sine_carrier_freq	260.115
male-male	localhost-20220509_121352	sine_carrier_freq	16.15
male-male	localhost-20220509_121352	sine_carrier_freq	175
male-female	localhost-20220509_124215	sine_carrier_freq	6.4
male-female	localhost-20220509_124215	sine_carrier_freq	6.5
male-female	localhost-20220509_124215	sine_carrier_freq	36.3004
male-female	localhost-20220509_124215	sine_carrier_freq	239.574
male-female	localhost-20220509_124215	sine_carrier_freq	16
male-female	localhost-20220509_124215	sine_carrier_freq	166
male-male	localhost-20220509_130538	sine_carrier_freq	6.15
male-male	localhost-20220509_130538	sine_carrier_freq	6.1
male-male	localhost-20220509_130538	sine_carrier_freq	37.2002
male-male	localhost-20220509_130538	sine_carrier_freq	219.851
male-male	localhost-20220509_130538	sine_carrier_freq	13.8
male-male	localhost-20220509_130538	sine_carrier_freq	179
male-female	localhost-20220511_115515	sine_carrier_freq	5.7
male-female	localhost-20220511_115515	sine_carrier_freq	5.6
male-female	localhost-20220511_115515	sine_carrier_freq	34.3115
male-female	localhost-20220511_115515	sine_carrier_freq	253.804
male-female	localhost-20220511_115515	sine_carrier_freq	17.5
male-female	localhost-20220511_115515	sine_carrier_freq	179.5

## Sheet: fig2CD_song_percentage
analysis_group	datename	quadrant	song	song_percentage
male-female	localhost-20200706_122314	Head	song	0.656463
male-female	localhost-20200706_122314	Head	song	0.343537
male-female	localhost-20200706_122314	Head	song	0.127342
male-female	localhost-20200706_122314	Tail	song	0.595332
male-female	localhost-20200706_122314	Tail	song	0.404668
male-female	localhost-20200706_122314	Tail	song	0.203498
male-female	localhost-20200708_122011	Tail	song	0.570712
male-female	localhost-20200708_122011	Tail	song	0.429288
male-female	localhost-20200708_122011	Tail	song	0.338258
male-female	localhost-20200707_113229	Head	song	0.792
male-female	localhost-20200707_113229	Head	song	0.208
male-female	localhost-20200707_113229	Head	song	0.0131353
male-female	localhost-20200707_113229	Tail	song	0.491071
male-female	localhost-20200707_113229	Tail	song	0.508929
male-female	localhost-20200707_113229	Tail	song	0.0939637
male-female	localhost-20200710_120433	Tail	song	0.701982
male-female	localhost-20200710_120433	Tail	song	0.298018
male-female	localhost-20200710_120433	Tail	song	0.0554349
male-female	localhost-20200710_134643	Head	song	0.417598
male-female	localhost-20200710_134643	Head	song	0.582402
male-female	localhost-20200710_134643	Head	song	0.0684316
male-female	localhost-20200710_134643	Tail	song	0.618028
male-female	localhost-20200710_134643	Tail	song	0.381972
male-female	localhost-20200710_134643	Tail	song	0.135892
male-female	localhost-20200709_123809	Head	song	0.529412
male-female	localhost-20200709_123809	Head	song	0.470588
male-female	localhost-20200709_123809	Head	song	0.0385415
male-female	localhost-20200709_123809	Tail	song	0.755078
male-female	localhost-20200709_123809	Tail	song	0.244922
male-female	localhost-20200709_123809	Tail	song	0.0769023
male-female	localhost-20200709_115547	Tail	song	0.716085
male-female	localhost-20200709_115547	Tail	song	0.283915
male-female	localhost-20200709_115547	Tail	song	0.0809348
male-female	localhost-20200710_131755	Head	song	0.584615
male-female	localhost-20200710_131755	Head	song	0.415385
male-female	localhost-20200710_131755	Head	song	0.0509982
male-female	localhost-20200710_131755	Tail	song	0.807846
male-female	localhost-20200710_131755	Tail	song	0.192154
male-female	localhost-20200710_131755	Tail	song	0.112305
male-female	localhost-20220214_114900	Tail	song	0.476116
male-female	localhost-20220214_114900	Tail	song	0.523884
male-female	localhost-20220214_114900	Tail	song	0.108153
male-female	localhost-20220214_122614	Tail	song	0.557876
male-female	localhost-20220214_122614	Tail	song	0.442124
male-female	localhost-20220214_122614	Tail	song	0.238487
male-female	localhost-20220214_130838	Tail	song	0.68721
male-female	localhost-20220214_130838	Tail	song	0.31279
male-female	localhost-20220214_130838	Tail	song	0.130816
male-female	localhost-20220214_132737	Head	song	0.638103
male-female	localhost-20220214_132737	Head	song	0.361897
male-female	localhost-20220214_132737	Head	song	0.113692
male-female	localhost-20220214_132737	Tail	song	0.58796
male-female	localhost-20220214_132737	Tail	song	0.41204
male-female	localhost-20220214_132737	Tail	song	0.169742
male-female	localhost-20220216_093349	Head	song	0.440053
male-female	localhost-20220216_093349	Head	song	0.559947
male-female	localhost-20220216_093349	Head	song	0.0650943
male-female	localhost-20220216_093349	Tail	song	0.585202
male-female	localhost-20220216_093349	Tail	song	0.414798
male-female	localhost-20220216_093349	Tail	song	0.182905
male-female	localhost-20220216_101942	Tail	song	0.675578
male-female	localhost-20220216_101942	Tail	song	0.324422
male-female	localhost-20220216_101942	Tail	song	0.0742283
male-female	localhost-20220218_114657	Head	song	0.554173
male-female	localhost-20220218_114657	Head	song	0.445827
male-female	localhost-20220218_114657	Head	song	0.0622692
male-female	localhost-20220218_114657	Tail	song	0.43115
male-female	localhost-20220218_114657	Tail	song	0.56885
male-female	localhost-20220218_114657	Tail	song	0.270967
male-female	localhost-20220224_120331	Head	song	0.635537
male-female	localhost-20220224_120331	Head	song	0.364463
male-female	localhost-20220224_120331	Head	song	0.17046
male-female	localhost-20220224_120331	Tail	song	0.716895
male-female	localhost-20220224_120331	Tail	song	0.283105
male-female	localhost-20220224_120331	Tail	song	0.152622
male-female	localhost-20220225_121823	Tail	song	0.562384
male-female	localhost-20220225_121823	Tail	song	0.437616
male-female	localhost-20220225_121823	Tail	song	0.218124
male-female	localhost-20220302_113245	Head	song	0.656875
male-female	localhost-20220302_113245	Head	song	0.343125
male-female	localhost-20220302_113245	Head	song	0.18832
male-female	localhost-20220302_113245	Tail	song	0.536585
male-female	localhost-20220302_113245	Tail	song	0.463415
male-female	localhost-20220302_113245	Tail	song	0.213719
male-female	localhost-20220302_125321	Head	song	0.481369
male-female	localhost-20220302_125321	Head	song	0.518631
male-female	localhost-20220302_125321	Head	song	0.116093
male-female	localhost-20220302_125321	Tail	song	0.480148
male-female	localhost-20220302_125321	Tail	song	0.519852
male-female	localhost-20220302_125321	Tail	song	0.221757
male-female	localhost-20220502_115227	Tail	song	0.635006
male-female	localhost-20220502_115227	Tail	song	0.364994
male-female	localhost-20220502_115227	Tail	song	0.281539
male-female	localhost-20210127_145608	Head	song	0.754049
male-female	localhost-20210127_145608	Head	song	0.245951
male-female	localhost-20210127_145608	Head	song	0.0351777
male-female	localhost-20210127_145608	Tail	song	0.748537
male-female	localhost-20210127_145608	Tail	song	0.251463
male-female	localhost-20210127_145608	Tail	song	0.204936
male-female	localhost-20210210_094512	Head	sine	0.631968
male-female	localhost-20210210_094512	Head	sine	0.368032
male-female	localhost-20210210_094512	Head	sine	0.145183
male-female	localhost-20210210_094512	Tail	sine	0.69344
male-female	localhost-20210210_094512	Tail	sine	0.30656
male-female	localhost-20210210_094512	Tail	sine	0.143049
male-female	localhost-20210210_100441	Head	sine	0.523786
male-female	localhost-20210210_100441	Head	sine	0.476214
male-female	localhost-20210210_100441	Head	sine	0.17172
male-female	localhost-20210210_100441	Tail	sine	0.420441
male-female	localhost-20210210_100441	Tail	sine	0.579559
male-female	localhost-20210210_100441	Tail	sine	0.154253
male-female	localhost-20210617_121041	Tail	sine	0.679237
male-female	localhost-20210617_121041	Tail	sine	0.320763
male-female	localhost-20210617_121041	Tail	sine	0.0782184
male-female	localhost-20210617_123045	Head	sine	0.671078
male-female	localhost-20210617_123045	Head	sine	0.328922
male-female	localhost-20210617_123045	Head	sine	0.0807695
male-female	localhost-20210617_123045	Tail	sine	0.616108
male-female	localhost-20210617_123045	Tail	sine	0.383892
male-female	localhost-20210617_123045	Tail	sine	0.194683
male-female	localhost-20220502_123531	Tail	sine	0.535413
male-female	localhost-20220502_123531	Tail	sine	0.464587
male-female	localhost-20220502_123531	Tail	sine	0.196638
male-female	localhost-20220506_130520	Tail	sine	0.611593
male-female	localhost-20220506_130520	Tail	sine	0.388407
male-female	localhost-20220506_130520	Tail	sine	0.311245
male-female	localhost-20220509_115048	Head	sine	0.603811
male-female	localhost-20220509_115048	Head	sine	0.396189
male-female	localhost-20220509_115048	Head	sine	0.148573
male-female	localhost-20220509_115048	Tail	sine	0.633506
male-female	localhost-20220509_115048	Tail	sine	0.366494
male-female	localhost-20220509_115048	Tail	sine	0.14641
male-female	localhost-20220509_124215	Head	sine	0.4465
male-female	localhost-20220509_124215	Head	sine	0.5535
male-female	localhost-20220509_124215	Head	sine	0.0701863
male-female	localhost-20220509_124215	Tail	sine	0.486076
male-female	localhost-20220509_124215	Tail	sine	0.513924
male-female	localhost-20220509_124215	Tail	sine	0.0914306
male-female	localhost-20220511_115515	Head	sine	0.505368
male-female	localhost-20220511_115515	Head	sine	0.494632
male-female	localhost-20220511_115515	Head	sine	0.208985
male-female	localhost-20220511_115515	Tail	sine	0.540088
male-female	localhost-20220511_115515	Tail	sine	0.459912
male-female	localhost-20220511_115515	Tail	sine	0.217784
male-male	localhost-20200706_132556	Tail	sine	0.642702
male-male	localhost-20200706_132556	Tail	sine	0.357298
male-male	localhost-20200706_132556	Tail	sine	0.134137
male-male	localhost-20200708_120051	Tail	sine	0.662725
male-male	localhost-20200708_120051	Tail	sine	0.337275
male-male	localhost-20200708_120051	Tail	sine	0.139421
male-male	localhost-20200812_143257	Head	sine	0.617562
male-male	localhost-20200812_143257	Head	sine	0.382438
male-male	localhost-20200812_143257	Head	sine	0.163624
male-male	localhost-20200812_143257	Tail	sine	0.714359
male-male	localhost-20200812_143257	Tail	sine	0.285641
male-male	localhost-20200812_143257	Tail	sine	0.152207
male-male	localhost-20200709_111319	Tail	sine	0.622363
male-male	localhost-20200709_111319	Tail	sine	0.377637
male-male	localhost-20200709_111319	Tail	sine	0.146914
male-male	localhost-20200812_155855	Tail	sine	0.786118
male-male	localhost-20200812_155855	Tail	sine	0.213882
male-male	localhost-20200812_155855	Tail	sine	0.118381
male-male	localhost-20210222_144954	Head	sine	0.648393
male-male	localhost-20210222_144954	Head	sine	0.351607
male-male	localhost-20210222_144954	Head	sine	0.09438
male-male	localhost-20210222_144954	Tail	sine	0.60224
male-male	localhost-20210222_144954	Tail	sine	0.39776
male-male	localhost-20210222_144954	Tail	sine	0.131727
male-male	localhost-20210222_152829	Head	sine	0.875
male-male	localhost-20210222_152829	Head	sine	0.125
male-male	localhost-20210222_152829	Head	sine	0.0386965
male-male	localhost-20210222_152829	Tail	sine	0.742335
male-male	localhost-20210222_152829	Tail	sine	0.257665
male-male	localhost-20210222_152829	Tail	sine	0.15309
male-male	localhost-20210308_120623	Tail	sine	0.720142
male-male	localhost-20210308_120623	Tail	sine	0.279858
male-male	localhost-20210308_120623	Tail	sine	0.200404
male-male	localhost-20210308_122507	Head	sine	0.752451
male-male	localhost-20210308_122507	Head	sine	0.247549
male-male	localhost-20210308_122507	Head	sine	0.12422
male-male	localhost-20210308_122507	Tail	sine	0.708392
male-male	localhost-20210308_122507	Tail	sine	0.291608
male-male	localhost-20210308_122507	Tail	sine	0.125036
male-male	localhost-20220214_120801	Head	sine	0.46072
male-male	localhost-20220214_120801	Head	sine	0.53928
male-male	localhost-20220214_120801	Head	sine	0.15252
male-male	localhost-20220214_120801	Tail	sine	0.560694
male-male	localhost-20220214_120801	Tail	sine	0.439306
male-male	localhost-20220214_120801	Tail	sine	0.241852
male-male	localhost-20220214_135209	Head	sine	0.759608
male-male	localhost-20220214_135209	Head	sine	0.240392
male-male	localhost-20220214_135209	Head	sine	0.136903
male-male	localhost-20220214_135209	Tail	sine	0.528236
male-male	localhost-20220214_135209	Tail	sine	0.471764
male-male	localhost-20220214_135209	Tail	sine	0.230873
male-male	localhost-20220222_122109	Tail	sine	0.541995
male-male	localhost-20220222_122109	Tail	sine	0.458005
male-male	localhost-20220222_122109	Tail	sine	0.249968

## Sheet: fig2E_median_sine_duration
analysis_group	datename	quadrant	median_song_bout_duration
male-female	localhost-20210210_094512	Head	0.38
male-female	localhost-20210210_094512	Head	0.4
male-female	localhost-20210210_094512	Head	0.42
male-female	localhost-20210210_094512	Tail	0.51
male-female	localhost-20210210_094512	Tail	0.43
male-female	localhost-20210210_094512	Tail	0.83
male-female	localhost-20210210_100441	Head	0.39
male-female	localhost-20210210_100441	Head	0.315
male-female	localhost-20210210_100441	Head	0.66
male-female	localhost-20210210_100441	Tail	0.49
male-female	localhost-20210210_100441	Tail	0.47
male-female	localhost-20210210_100441	Tail	1.125
male-female	localhost-20210617_121041	Tail	0.475
male-female	localhost-20210617_121041	Tail	0.475
male-female	localhost-20210617_121041	Tail	0.62
male-female	localhost-20210617_123045	Head	0.33
male-female	localhost-20210617_123045	Head	0.22
male-female	localhost-20210617_123045	Head	0.32
male-female	localhost-20210617_123045	Tail	0.445
male-female	localhost-20210617_123045	Tail	0.42
male-female	localhost-20210617_123045	Tail	0.91
male-female	localhost-20220502_123531	Tail	0.415
male-female	localhost-20220502_123531	Tail	0.505
male-female	localhost-20220502_123531	Tail	1.07
male-female	localhost-20220506_130520	Tail	0.57
male-female	localhost-20220506_130520	Tail	0.44
male-female	localhost-20220506_130520	Tail	1.39
male-female	localhost-20220509_115048	Head	0.31
male-female	localhost-20220509_115048	Head	0.34
male-female	localhost-20220509_115048	Head	0.64
male-female	localhost-20220509_115048	Tail	0.52
male-female	localhost-20220509_115048	Tail	0.47
male-female	localhost-20220509_115048	Tail	0.91
male-female	localhost-20220509_124215	Head	0.395
male-female	localhost-20220509_124215	Head	0.24
male-female	localhost-20220509_124215	Head	0.62
male-female	localhost-20220509_124215	Tail	0.51
male-female	localhost-20220509_124215	Tail	0.395
male-female	localhost-20220509_124215	Tail	0.885
male-female	localhost-20220511_115515	Head	0.38
male-female	localhost-20220511_115515	Head	0.365
male-female	localhost-20220511_115515	Head	1.28
male-female	localhost-20220511_115515	Tail	0.47
male-female	localhost-20220511_115515	Tail	0.45
male-female	localhost-20220511_115515	Tail	1.51
male-male	localhost-20200706_132556	Tail	0.57
male-male	localhost-20200706_132556	Tail	0.37
male-male	localhost-20200706_132556	Tail	1.21
male-male	localhost-20200708_120051	Tail	0.63
male-male	localhost-20200708_120051	Tail	0.41
male-male	localhost-20200708_120051	Tail	1.27
male-male	localhost-20200812_143257	Head	0.42
male-male	localhost-20200812_143257	Head	0.44
male-male	localhost-20200812_143257	Head	0.845
male-male	localhost-20200812_143257	Tail	0.39
male-male	localhost-20200812_143257	Tail	0.36
male-male	localhost-20200812_143257	Tail	0.775
male-male	localhost-20200709_111319	Tail	0.52
male-male	localhost-20200709_111319	Tail	0.515
male-male	localhost-20200709_111319	Tail	1.19
male-male	localhost-20200812_155855	Tail	0.42
male-male	localhost-20200812_155855	Tail	0.355
male-male	localhost-20200812_155855	Tail	0.51
male-male	localhost-20210222_144954	Head	0.335
male-male	localhost-20210222_144954	Head	0.27
male-male	localhost-20210222_144954	Head	0.365
male-male	localhost-20210222_144954	Tail	0.47
male-male	localhost-20210222_144954	Tail	0.38
male-male	localhost-20210222_144954	Tail	0.81
male-male	localhost-20210222_152829	Head	0.495
male-male	localhost-20210222_152829	Head	0.13
male-male	localhost-20210222_152829	Head	0.36
male-male	localhost-20210222_152829	Tail	0.54
male-male	localhost-20210222_152829	Tail	0.375
male-male	localhost-20210222_152829	Tail	1.175
male-male	localhost-20210308_120623	Tail	0.53
male-male	localhost-20210308_120623	Tail	0.37
male-male	localhost-20210308_120623	Tail	0.845
male-male	localhost-20210308_122507	Head	0.185
male-male	localhost-20210308_122507	Head	0.17
male-male	localhost-20210308_122507	Head	0.21
male-male	localhost-20210308_122507	Tail	0.39
male-male	localhost-20210308_122507	Tail	0.38
male-male	localhost-20210308_122507	Tail	0.71
male-male	localhost-20220214_120801	Head	0.275
male-male	localhost-20220214_120801	Head	0.345
male-male	localhost-20220214_120801	Head	0.48
male-male	localhost-20220214_120801	Tail	0.38
male-male	localhost-20220214_120801	Tail	0.43
male-male	localhost-20220214_120801	Tail	0.815
male-male	localhost-20220214_135209	Head	0.39
male-male	localhost-20220214_135209	Head	0.26
male-male	localhost-20220214_135209	Head	0.385
male-male	localhost-20220214_135209	Tail	0.4
male-male	localhost-20220214_135209	Tail	0.43
male-male	localhost-20220214_135209	Tail	0.94
male-male	localhost-20220222_122109	Tail	0.4
male-male	localhost-20220222_122109	Tail	0.44
male-male	localhost-20220222_122109	Tail	0.88

## Sheet: fig2F_mf_pulse_sine_diff_kde
	-2.784988857290414772e-19	2.541778541932624340e-20	-2.219802326729907550e-19	-2.308318142341715794e-19	-2.822937532906423628e-19	-1.917826709639407387e-19	-2.123046049808960348e-19	-2.518348883173566314e-19	-2.591425435774749780e-19	1.657378740016560906e-20	-5.564197959427186742e-19	-2.374610008830691737e-19	-1.542167995326280697e-20	1.198998673950537514e-19	-1.384306429872117815e-19	-2.607946030629745324e-20	-3.428623049288966071e-20	6.869650635327584547e-20	-1.283581763897411008e-19	-1.950486584565744389e-19	-1.253515797508722703e-19	-1.938502292704473758e-20	-2.134735816574508403e-19	-3.990545841282233141e-19	-1.882536110045110151e-20	2.956448587997356297e-20	-1.422531917076084602e-19	-8.404008724942687771e-20	-1.067547294165761701e-19	7.154189207261412316e-20	1.123672864034691274e-19	-7.348255993265543307e-20	-1.108608748529155344e-19	2.533857219585348899e-20	6.830656986636178174e-20	-1.002448479270647830e-19	-2.083768932096744690e-19	-1.065561207130632134e-19	-5.448328252694615775e-20	-3.503037906591387449e-19	-3.891610201073156620e-19	2.920465481470476889e-19	-2.268811560578830236e-19	-9.676764723870069386e-20	-3.027431458143899139e-19	6.507179547243633464e-20	-8.302273360951296138e-20	1.317215461470118583e-20	-6.057816708300716395e-20
0	-3.06585e-19	2.98764e-20	-2.25368e-19	-2.32649e-19	-3.61605e-19	-1.77241e-19	-2.03554e-19	-2.542e-19	-3.07205e-19	5.26903e-20	-5.16815e-19	-2.0369e-19	5.81363e-20	1.80979e-19	-9.32183e-20	3.93787e-20	4.09377e-20	1.07152e-19	-1.15051e-19	-1.755e-19	-9.60961e-20	-3.25833e-21	-1.95441e-19	-3.56204e-19	3.7106e-21	6.21775e-20	-1.0949e-19	-4.22794e-20	-1.11175e-19	5.69854e-20	9.91205e-20	-7.67112e-20	-2.01959e-19	-3.07766e-21	-4.79261e-21	-1.24681e-19	-2.01414e-19	-1.54092e-19	-1.03422e-19	-4.10566e-19	-3.88637e-19	3.03961e-19	-2.15996e-19	-1.42503e-19	-3.55081e-19	7.96122e-20	-3.05296e-20	-5.79836e-22	-4.13328e-20
1	-3.41506e-19	1.35925e-20	-2.303e-19	-2.46724e-19	-4.60799e-19	-1.74545e-19	-2.10149e-19	-2.67909e-19	-3.6221e-19	7.65076e-20	-4.74368e-19	-1.67619e-19	1.31999e-19	2.24454e-19	-6.79039e-20	1.06389e-19	1.20445e-19	1.50003e-19	-9.51447e-20	-1.52325e-19	-6.24111e-20	7.47807e-21	-1.69394e-19	-3.02168e-19	2.74493e-20	9.12863e-20	-7.25024e-20	-4.43594e-21	-1.02464e-19	3.88445e-20	9.71527e-20	-8.04956e-20	-2.69525e-19	-1.66446e-20	-5.54572e-20	-1.44423e-19	-1.72945e-19	-1.92977e-19	-1.56177e-19	-4.64196e-19	-3.84062e-19	2.99898e-19	-2.07152e-19	-1.73708e-19	-3.77082e-19	1.09652e-19	9.52227e-21	-3.18539e-21	-2.89147e-20
2	-3.85416e-19	-2.51188e-20	-2.35291e-19	-2.69113e-19	-5.71687e-19	-1.77775e-19	-2.33205e-19	-2.84402e-19	-4.15628e-19	8.36923e-20	-4.3941e-19	-1.42307e-19	1.86594e-19	2.56062e-19	-7.49917e-20	1.48627e-19	1.88498e-19	1.96291e-19	-7.43132e-20	-1.31374e-19	-2.89545e-20	1.20348e-20	-1.33474e-19	-2.37015e-19	5.15774e-20	1.19925e-19	-3.13209e-20	2.54197e-20	-8.29191e-20	1.33786e-20	1.06604e-19	-9.04719e-20	-3.08409e-19	-1.44904e-20	-8.07836e-20	-1.56135e-19	-1.33904e-19	-2.1719e-19	-2.08354e-19	-5.03613e-19	-3.77699e-19	2.84322e-19	-2.03883e-19	-1.85825e-19	-3.72394e-19	1.48964e-19	3.56129e-20	4.58609e-21	-2.57129e-20
3	-4.39677e-19	-8.25778e-20	-2.4198e-19	-2.95081e-19	-6.82013e-19	-1.80145e-19	-2.69918e-19	-2.92692e-19	-4.58708e-19	7.71355e-20	-4.10031e-19	-1.22023e-19	2.20075e-19	2.51471e-19	-9.5334e-20	1.86503e-19	2.46106e-19	2.30999e-19	-5.20625e-20	-1.06989e-19	1.75924e-21	1.2515e-20	-9.14997e-20	-1.65302e-19	7.67367e-20	1.49095e-19	1.05436e-20	4.69966e-20	-5.52578e-20	-1.43066e-20	1.23532e-19	-1.05061e-19	-3.16103e-19	-4.90488e-22	-8.05439e-20	-1.56159e-19	-8.69071e-20	-2.21482e-19	-2.62268e-19	-5.13365e-19	-3.75244e-19	2.62802e-19	-2.09354e-19	-1.79415e-19	-3.4963e-19	1.86332e-19	4.72101e-20	1.99161e-20	-3.15602e-20
4	-5.03144e-19	-1.49568e-19	-2.53768e-19	-3.1937e-19	-7.77536e-19	-1.75762e-19	-3.12524e-19	-2.84751e-19	-4.86414e-19	6.08281e-20	-3.88483e-19	-1.11087e-19	2.24415e-19	2.21289e-19	-1.30987e-19	1.95238e-19	2.81366e-19	2.5903e-19	-2.69687e-20	-7.17027e-20	3.93698e-20	1.60786e-20	-4.1581e-20	-9.24006e-20	1.04428e-19	1.77044e-19	4.90937e-20	6.33659e-20	-2.63171e-20	-3.78754e-20	1.45381e-19	-1.20189e-19	-2.95309e-19	2.4254e-20	-5.99948e-20	-1.46468e-19	-3.42425e-20	-2.07267e-19	-3.15455e-19	-4.93455e-19	-3.74228e-19	2.43937e-19	-2.24125e-19	-1.56859e-19	-3.20188e-19	2.10158e-19	4.55925e-20	3.11227e-20	-4.88011e-20
5	-5.707e-19	-2.12766e-19	-2.72791e-19	-3.36022e-19	-8.44687e-19	-1.60826e-19	-3.50762e-19	-2.59279e-19	-4.96824e-19	4.05138e-20	-3.6933e-19	-1.09247e-19	1.9513e-19	1.63098e-19	-1.72089e-19	1.83858e-19	2.91633e-19	2.7808e-19	1.39358e-21	-3.4506e-20	7.28476e-20	2.10842e-20	4.74957e-21	-2.9872e-20	1.32523e-19	1.96798e-19	7.6982e-20	7.71885e-20	-4.1484e-21	-4.99309e-20	1.6596e-19	-1.32362e-19	-2.55047e-19	5.12492e-20	-3.38386e-20	-1.29671e-19	1.48926e-20	-1.79005e-19	-3.65934e-19	-4.45332e-19	-3.73601e-19	2.31913e-19	-2.48601e-19	-1.25734e-19	-2.96685e-19	2.13546e-19	3.50841e-20	3.21523e-20	-7.79552e-20
6	-6.32833e-19	-2.57675e-19	-2.96867e-19	-3.38929e-19	-8.73468e-19	-1.33826e-19	-3.7411e-19	-2.1928e-19	-4.89805e-19	2.48172e-20	-3.46729e-19	-1.07984e-19	1.37344e-19	9.61198e-20	-2.10767e-19	1.61078e-19	2.73391e-19	2.88473e-19	3.8244e-20	3.67259e-21	1.04543e-19	3.24038e-20	4.51584e-20	1.52207e-20	1.56283e-19	2.02828e-19	8.89538e-20	9.02796e-20	4.889e-21	-4.71632e-20	1.82308e-19	-1.40485e-19	-2.08463e-19	7.77066e-20	-1.28651e-20	-1.11184e-19	5.39058e-20	-1.4633e-19	-4.06895e-19	-3.80483e-19	-3.67216e-19	2.27166e-19	-2.77316e-19	-9.37668e-20	-2.8882e-19	1.94421e-19	1.64732e-20	1.82482e-20	-1.19188e-19
7	-6.77354e-19	-2.7254e-19	-3.18951e-19	-3.23933e-19	-8.60218e-19	-9.59627e-20	-3.7622e-19	-1.71366e-19	-4.69303e-19	1.85174e-20	-3.13415e-19	-1.04508e-19	7.47688e-20	2.77372e-20	-2.38675e-19	1.3361e-19	2.46857e-19	2.89522e-19	7.84771e-20	3.53161e-20	1.26077e-19	4.86097e-20	8.02452e-20	3.89117e-20	1.72283e-19	1.94499e-19	8.23273e-20	1.03751e-19	-2.46031e-21	-3.18108e-20	1.9086e-19	-1.42081e-19	-1.70183e-19	1.00463e-19	-2.24411e-21	-9.29864e-20	7.43864e-20	-1.18913e-19	-4.31709e-19	-3.10025e-19	-3.53002e-19	2.27986e-19	-3.05329e-19	-6.95698e-20	-2.97836e-19	1.59715e-19	-3.48e-21	-9.44423e-21	-1.65359e-19
8	-6.93281e-19	-2.52166e-19	-3.30022e-19	-2.91495e-19	-8.09234e-19	-5.15526e-20	-3.56901e-19	-1.22744e-19	-4.40278e-19	2.45752e-20	-2.71049e-19	-1.02075e-19	1.47186e-20	-3.27676e-20	-2.6115e-19	9.9479e-20	2.0375e-19	2.7553e-19	1.13905e-19	5.77677e-20	1.35213e-19	7.01905e-20	1.10342e-19	4.60148e-20	1.80623e-19	1.78689e-19	6.17084e-20	1.1759e-19	-2.24027e-20	-8.64064e-21	1.93615e-19	-1.41332e-19	-1.51008e-19	1.16724e-19	-5.91874e-21	-7.80461e-20	7.08641e-20	-1.1032e-19	-4.42795e-19	-2.54921e-19	-3.30952e-19	2.30247e-19	-3.23088e-19	-5.66933e-20	-3.19342e-19	1.17567e-19	-1.72284e-20	-4.60406e-20	-2.05407e-19
9	-6.75069e-19	-2.00023e-19	-3.23902e-19	-2.47714e-19	-7.31692e-19	-8.17702e-21	-3.21805e-19	-8.08643e-20	-4.10148e-19	4.03975e-20	-2.19304e-19	-1.03621e-19	-2.2561e-20	-7.56829e-20	-2.70378e-19	7.84577e-20	1.6725e-19	2.50219e-19	1.47837e-19	6.86272e-20	1.32102e-19	1.0184e-19	1.41049e-19	4.82519e-20	1.88179e-19	1.67217e-19	3.72757e-20	1.34067e-19	-4.71669e-20	1.77434e-20	1.95411e-19	-1.3485e-19	-1.50994e-19	1.27631e-19	-1.30942e-20	-6.12611e-20	4.33452e-20	-1.23452e-19	-4.39372e-19	-2.28338e-19	-3.01653e-19	2.29421e-19	-3.2757e-19	-5.604e-20	-3.45231e-19	7.92349e-20	-2.05839e-20	-8.4335e-20	-2.30699e-19
10	-6.24692e-19	-1.27429e-19	-3.00773e-19	-2.02092e-19	-6.41916e-19	2.48228e-20	-2.80604e-19	-5.14559e-20	-3.86119e-19	6.22729e-20	-1.66042e-19	-1.19244e-19	-4.96868e-20	-1.06507e-19	-2.73716e-19	6.13647e-20	1.29463e-19	2.10357e-19	1.67414e-19	6.64311e-20	1.21991e-19	1.46806e-19	1.70213e-19	5.45505e-20	1.98889e-19	1.68032e-19	1.84266e-20	1.5352e-19	-6.83487e-20	4.28949e-20	2.03089e-19	-1.23525e-19	-1.65003e-19	1.34761e-19	-2.0654e-20	-4.37302e-20	-5.6343e-21	-1.62439e-19	-4.3e-19	-2.41914e-19	-2.68553e-19	2.21729e-19	-3.16562e-19	-6.35748e-20	-3.65467e-19	5.14442e-20	-1.22083e-20	-1.17702e-19	-2.36091e-19
11	-5.50304e-19	-4.98469e-20	-2.67323e-19	-1.63072e-19	-5.52436e-19	3.95063e-20	-2.42618e-19	-3.69639e-20	-3.7596e-19	8.63847e-20	-1.16087e-19	-1.51067e-19	-5.69226e-20	-1.26743e-19	-2.69866e-19	5.17917e-20	1.05297e-19	1.62616e-19	1.80818e-19	6.10699e-20	1.09229e-19	1.98673e-19	1.92806e-19	6.8125e-20	2.13576e-19	1.82743e-19	1.11918e-20	1.73911e-19	-8.24511e-20	6.65754e-20	2.2255e-19	-1.06839e-19	-1.79147e-19	1.40916e-19	-1.56705e-20	-2.1568e-20	-6.14858e-20	-2.21598e-19	-4.18003e-19	-2.8984e-19	-2.33035e-19	2.08511e-19	-2.94773e-19	-7.42104e-20	-3.74823e-19	3.67554e-20	7.34558e-21	-1.40377e-19	-2.21322e-19
12	-4.62349e-19	1.8179e-20	-2.33346e-19	-1.34204e-19	-4.70421e-19	3.28161e-20	-2.14349e-19	-3.42341e-20	-3.8224e-19	1.12133e-19	-7.24374e-20	-1.9516e-19	-6.22229e-20	-1.40473e-19	-2.62896e-19	4.13235e-20	8.44919e-20	1.08434e-19	1.77315e-19	5.00466e-20	9.63263e-20	2.49069e-19	1.99911e-19	8.4007e-20	2.25293e-19	2.02277e-19	1.32326e-20	1.87611e-19	-9.39231e-20	8.54117e-20	2.55421e-19	-8.67891e-20	-1.86122e-19	1.5208e-19	4.11855e-21	1.82177e-21	-1.102e-19	-2.90064e-19	-4.01854e-19	-3.58556e-19	-1.96131e-19	1.92628e-19	-2.66838e-19	-8.31113e-20	-3.71226e-19	3.33922e-20	3.578e-20	-1.48974e-19	-1.9112e-19
13	-3.69631e-19	6.74488e-20	-2.06904e-19	-1.13303e-19	-3.97187e-19	8.31572e-21	-1.96811e-19	-3.60359e-20	-4.04447e-19	1.4282e-19	-3.02132e-20	-2.31583e-19	-6.57655e-20	-1.47508e-19	-2.45006e-19	3.6955e-20	7.06818e-20	5.12642e-20	1.70984e-19	3.63773e-20	8.778e-20	2.89535e-19	1.87504e-19	9.06338e-20	2.24375e-19	2.13389e-19	1.79403e-20	1.85276e-19	-1.10297e-19	9.73709e-20	2.97874e-19	-6.7835e-20	-1.8255e-19	1.68637e-19	3.44236e-20	2.8011e-20	-1.40129e-19	-3.50896e-19	-3.75272e-19	-4.23045e-19	-1.56143e-19	1.81268e-19	-2.3554e-19	-8.73468e-20	-3.57689e-19	3.57511e-20	7.04199e-20	-1.41264e-19	-1.53417e-19
14	-2.77427e-19	9.62515e-20	-1.90697e-19	-9.46152e-20	-3.3047e-19	-2.48716e-20	-1.85952e-19	-3.48438e-20	-4.38317e-19	1.78113e-19	8.47756e-21	-2.49297e-19	-6.98935e-20	-1.60263e-19	-2.14905e-19	3.64232e-20	6.6283e-20	1.14165e-21	1.52717e-19	1.54781e-20	7.85915e-20	3.07698e-19	1.53441e-19	7.6737e-20	2.01498e-19	2.04513e-19	1.61881e-20	1.59533e-19	-1.39763e-19	9.8367e-20	3.39447e-19	-5.57615e-20	-1.74291e-19	1.89601e-19	6.82327e-20	5.32633e-20	-1.45402e-19	-3.89031e-19	-3.29393e-19	-4.63626e-19	-1.13211e-19	1.78521e-19	-2.0304e-19	-8.67805e-20	-3.37268e-19	3.64755e-20	1.05755e-19	-1.19986e-19	-1.1513e-19
15	-1.88197e-19	1.09483e-19	-1.81513e-19	-7.22655e-20	-2.67765e-19	-5.50969e-20	-1.74158e-19	-2.84755e-20	-4.78067e-19	2.1619e-19	4.34015e-20	-2.44997e-19	-7.90794e-20	-1.72946e-19	-1.79904e-19	3.77752e-20	5.66296e-20	-4.27087e-20	1.3824e-19	-8.35351e-21	6.69961e-20	3.01296e-19	1.01691e-19	3.93117e-20	1.54891e-19	1.73098e-19	3.01952e-21	1.11209e-19	-1.83699e-19	8.85703e-20	3.6646e-19	-5.42213e-20	-1.70551e-19	2.0641e-19	9.22747e-20	7.47681e-20	-1.32322e-19	-3.97526e-19	-2.68459e-19	-4.72422e-19	-7.05112e-20	1.85366e-19	-1.69214e-19	-8.17215e-20	-3.14258e-19	3.0338e-20	1.38229e-19	-9.05139e-20	-8.46616e-20
16	-1.03695e-19	1.1542e-19	-1.73017e-19	-4.3195e-20	-2.09162e-19	-7.19613e-20	-1.54529e-19	-2.11117e-20	-5.17403e-19	2.52637e-19	7.20838e-20	-2.20714e-19	-8.70779e-20	-1.9778e-19	-1.49737e-19	3.79185e-20	4.93803e-20	-7.02324e-20	1.20682e-19	-4.41038e-20	4.71061e-20	2.71598e-19	3.99433e-20	-1.62309e-20	9.02411e-20	1.24743e-19	-2.00897e-20	4.88974e-20	-2.38453e-19	6.74203e-20	3.69203e-19	-6.60626e-20	-1.78648e-19	2.14099e-19	9.99325e-20	9.15933e-20	-1.11997e-19	-3.78085e-19	-2.00302e-19	-4.51956e-19	-3.52508e-20	1.96071e-19	-1.33129e-19	-7.30634e-20	-2.88906e-19	1.61069e-20	1.62702e-19	-5.87353e-20	-6.8892e-20
17	-2.70019e-20	1.216e-19	-1.60037e-19	-8.73248e-21	-1.584e-19	-6.92778e-20	-1.2438e-19	-2.10124e-20	-5.51554e-19	2.81828e-19	9.19929e-20	-1.87657e-19	-9.5849e-20	-2.22647e-19	-1.36561e-19	3.51261e-20	4.11265e-20	-9.7298e-20	9.72701e-20	-7.64071e-20	1.51852e-20	2.25131e-19	-2.81917e-20	-7.65553e-20	1.55168e-20	7.22659e-20	-4.91179e-20	-1.38011e-20	-2.96038e-19	3.92032e-20	3.37931e-19	-9.23741e-20	-2.02158e-19	2.06485e-19	8.45738e-20	1.04333e-19	-1.01349e-19	-3.45497e-19	-1.493e-19	-4.17645e-19	-1.83454e-20	2.0482e-19	-9.27586e-20	-6.05509e-20	-2.61578e-19	-3.48075e-21	1.78618e-19	-2.46615e-20	-6.70966e-20
18	3.67282e-20	1.31644e-19	-1.41702e-19	2.54761e-20	-1.21752e-19	-4.62877e-20	-8.73172e-20	-3.35683e-20	-5.77497e-19	3.05641e-19	1.0358e-19	-1.50934e-19	-9.83134e-20	-2.48578e-19	-1.44573e-19	1.83802e-20	3.18678e-20	-1.10016e-19	6.65845e-20	-1.1312e-19	-2.88243e-20	1.72475e-19	-9.29068e-20	-1.26006e-19	-5.78925e-20	2.87621e-20	-7.78119e-20	-6.61052e-20	-3.47223e-19	7.53099e-21	2.76408e-19	-1.28499e-19	-2.3802e-19	1.80483e-19	5.03739e-20	1.11064e-19	-1.06985e-19	-3.06692e-19	-1.27424e-19	-3.85234e-19	-2.50959e-20	2.07547e-19	-4.84096e-20	-4.58765e-20	-2.29743e-19	-2.2826e-20	1.84486e-19	1.15108e-20	-7.64634e-20
19	8.12979e-20	1.44413e-19	-1.21528e-19	5.12143e-20	-1.05051e-19	-7.48856e-21	-5.1371e-20	-5.75416e-20	-5.91499e-19	3.22644e-19	1.07573e-19	-1.13585e-19	-9.83672e-20	-2.58529e-19	-1.72808e-19	-3.2801e-21	1.26806e-20	-1.23777e-19	2.82944e-20	-1.49841e-19	-8.53929e-20	1.21399e-19	-1.49636e-19	-1.53145e-19	-1.21798e-19	1.73351e-21	-1.02704e-19	-1.04819e-19	-3.84791e-19	-2.29681e-20	1.93853e-19	-1.70039e-19	-2.75182e-19	1.39982e-19	1.1363e-20	1.16015e-19	-1.29069e-19	-2.7388e-19	-1.42659e-19	-3.64533e-19	-5.65835e-20	2.04006e-19	-1.02384e-21	-2.86101e-20	-1.9614e-19	-3.35536e-20	1.85472e-19	5.38234e-20	-8.77134e-20
20	1.01555e-19	1.55521e-19	-1.04916e-19	6.0588e-20	-1.10518e-19	3.90423e-20	-2.44554e-20	-8.50291e-20	-5.91503e-19	3.40881e-19	1.08349e-19	-7.75552e-20	-9.96005e-20	-2.5688e-19	-2.10117e-19	-3.60235e-20	-1.29079e-20	-1.39536e-19	-1.31052e-20	-1.87432e-19	-1.54145e-19	7.30857e-20	-1.91489e-19	-1.54791e-19	-1.72818e-19	-7.23209e-21	-1.24523e-19	-1.34853e-19	-4.0437e-19	-5.08255e-20	1.04815e-19	-2.09053e-19	-3.03108e-19	8.94988e-20	-1.8808e-20	1.21429e-19	-1.61873e-19	-2.46086e-19	-1.84292e-19	-3.57431e-19	-1.02773e-19	1.96008e-19	4.78042e-20	-8.8408e-21	-1.61053e-19	-2.98926e-20	1.84293e-19	1.01474e-19	-9.29036e-20
21	9.56227e-20	1.60114e-19	-9.60799e-20	4.92371e-20	-1.35166e-19	8.38668e-20	-9.88558e-21	-1.05524e-19	-5.74117e-19	3.65081e-19	1.06345e-19	-4.39762e-20	-1.05106e-19	-2.43649e-19	-2.54492e-19	-7.61901e-20	-4.87153e-20	-1.58946e-19	-5.89174e-20	-2.26503e-19	-2.25015e-19	2.93344e-20	-2.17709e-19	-1.37574e-19	-2.08873e-19	-4.23193e-21	-1.47448e-19	-1.64303e-19	-4.05361e-19	-7.45904e-20	2.2194e-20	-2.40717e-19	-3.14799e-19	3.64575e-20	-2.82333e-20	1.27531e-19	-1.96164e-19	-2.23352e-19	-2.3559e-19	-3.59289e-19	-1.51481e-19	1.854e-19	9.57895e-20	1.4347e-20	-1.28578e-19	-1.01852e-20	1.86791e-19	1.49894e-19	-8.64155e-20
22	6.64335e-20	1.5557e-19	-9.61474e-20	1.86855e-20	-1.71417e-19	1.19002e-19	-5.12247e-21	-1.10635e-19	-5.39198e-19	3.98604e-19	1.05143e-19	-1.09249e-20	-1.12186e-19	-2.2373e-19	-2.96362e-19	-1.23021e-19	-9.45302e-20	-1.75007e-19	-1.04866e-19	-2.64588e-19	-2.91186e-19	-9.78977e-21	-2.30081e-19	-1.14427e-19	-2.30284e-19	3.58659e-21	-1.76652e-19	-1.98738e-19	-3.91046e-19	-9.44758e-20	-4.55236e-20	-2.62719e-19	-3.11263e-19	-1.36638e-20	-1.19733e-20	1.32834e-19	-2.22029e-19	-2.01608e-19	-2.77009e-19	-3.60155e-19	-1.88608e-19	1.73427e-19	1.41319e-19	3.94554e-20	-9.91835e-20	2.01159e-20	1.94792e-19	1.89422e-19	-6.44e-20
23	2.17932e-20	1.42976e-19	-1.02779e-19	-2.31226e-20	-2.09346e-19	1.40678e-19	-3.27942e-21	-9.73789e-20	-4.87287e-19	4.43247e-19	1.03746e-19	1.5026e-20	-1.17895e-19	-1.96712e-19	-3.28034e-19	-1.71562e-19	-1.49755e-19	-1.91295e-19	-1.41183e-19	-3.00105e-19	-3.44898e-19	-4.52787e-20	-2.3369e-19	-9.41761e-20	-2.36454e-19	8.11415e-21	-2.13761e-19	-2.36341e-19	-3.68274e-19	-1.11662e-19	-9.5903e-20	-2.74161e-19	-2.94714e-19	-5.68535e-20	2.57977e-20	1.36351e-19	-2.343e-19	-1.84258e-19	-2.95611e-19	-3.474e-19	-2.04994e-19	1.6087e-19	1.83537e-19	6.29684e-20	-7.51709e-20	5.26386e-20	2.12086e-19	2.13441e-19	-2.65117e-20
24	-2.7405e-20	1.2673e-19	-1.11011e-19	-6.37599e-20	-2.39355e-19	1.50727e-19	2.56034e-21	-6.78225e-20	-4.23e-19	4.96571e-19	1.05494e-19	3.24766e-20	-1.15718e-19	-1.70032e-19	-3.41536e-19	-2.17892e-19	-2.02147e-19	-2.00798e-19	-1.74173e-19	-3.30838e-19	-3.82913e-19	-7.73435e-20	-2.34165e-19	-8.69947e-20	-2.30262e-19	5.68295e-21	-2.54192e-19	-2.68894e-19	-3.42622e-19	-1.25621e-19	-1.28775e-19	-2.77652e-19	-2.71254e-19	-8.74195e-20	7.54059e-20	1.41831e-19	-2.30563e-19	-1.70345e-19	-2.89493e-19	-3.14227e-19	-1.97823e-19	1.49363e-19	2.2324e-19	7.92856e-20	-5.21379e-20	7.56311e-20	2.38509e-19	2.15354e-19	2.34221e-20
25	-7.03844e-20	1.12481e-19	-1.15009e-19	-9.02486e-20	-2.54378e-19	1.55301e-19	1.61671e-20	-2.7965e-20	-3.53344e-19	5.516e-19	1.09591e-19	3.84804e-20	-1.06167e-19	-1.46025e-19	-3.37466e-19	-2.56971e-19	-2.6019e-19	-2.10008e-19	-2.0326e-19	-3.54824e-19	-4.04099e-19	-1.05609e-19	-2.36306e-19	-9.44065e-20	-2.16819e-19	-3.34756e-21	-2.89275e-19	-2.84937e-19	-3.18443e-19	-1.34074e-19	-1.46206e-19	-2.74006e-19	-2.43301e-19	-1.03032e-19	1.28485e-19	1.54315e-19	-2.09725e-19	-1.61814e-19	-2.60148e-19	-2.57916e-19	-1.71317e-19	1.40646e-19	2.57937e-19	8.10224e-20	-2.9258e-20	8.14146e-20	2.74459e-19	1.97635e-19	8.40784e-20
26	-9.99777e-20	1.04156e-19	-1.10608e-19	-9.35524e-20	-2.5119e-19	1.61393e-19	3.66547e-20	1.51326e-20	-2.87646e-19	6.00948e-19	1.15619e-19	3.87272e-20	-8.85112e-20	-1.24505e-19	-3.1843e-19	-2.96401e-19	-3.07195e-19	-2.24776e-19	-2.29224e-19	-3.72966e-19	-4.07098e-19	-1.26983e-19	-2.40912e-19	-1.14774e-19	-2.01288e-19	-1.62387e-20	-3.0863e-19	-2.76055e-19	-2.94172e-19	-1.31943e-19	-1.46644e-19	-2.61852e-19	-2.12008e-19	-1.03585e-19	1.72617e-19	1.77562e-19	-1.74634e-19	-1.576e-19	-2.168e-19	-1.86402e-19	-1.3003e-19	1.36961e-19	2.83854e-19	6.42088e-20	-4.66316e-21	6.80092e-20	3.15379e-19	1.64812e-19	1.52053e-19
27	-1.14688e-19	1.01471e-19	-9.75881e-20	-7.15816e-20	-2.30677e-19	1.73068e-19	6.00677e-20	5.50533e-20	-2.32878e-19	6.38672e-19	1.23707e-19	3.25429e-20	-6.00511e-20	-9.91497e-20	-2.7247e-19	-3.25402e-19	-3.33248e-19	-2.31045e-19	-2.37546e-19	-3.79889e-19	-3.93003e-19	-1.42709e-19	-2.37578e-19	-1.4104e-19	-1.86705e-19	-2.71964e-20	-3.04596e-19	-2.39927e-19	-2.64724e-19	-1.13544e-19	-1.30701e-19	-2.37486e-19	-1.77676e-19	-9.01071e-20	2.03899e-19	2.1471e-19	-1.33055e-19	-1.56307e-19	-1.66774e-19	-1.09135e-19	-8.43697e-20	1.40561e-19	2.94067e-19	3.0054e-20	2.04944e-20	4.1972e-20	3.5375e-19	1.25051e-19	2.24728e-19
28	-1.18604e-19	9.91478e-20	-8.0288e-20	-2.95862e-20	-1.97219e-19	1.89395e-19	8.13037e-20	8.58108e-20	-1.94805e-19	6.6039e-19	1.29366e-19	2.09989e-20	-2.84118e-20	-7.56406e-20	-2.12288e-19	-3.44966e-19	-3.41022e-19	-2.34347e-19	-2.3835e-19	-3.78959e-19	-3.60628e-19	-1.49725e-19	-2.23389e-19	-1.66557e-19	-1.73791e-19	-2.98344e-20	-2.73997e-19	-1.81299e-19	-2.22747e-19	-7.53087e-20	-9.94217e-20	-1.99802e-19	-1.43971e-19	-6.41041e-20	2.19689e-19	2.60718e-19	-9.33438e-20	-1.54769e-19	-1.20754e-19	-4.10663e-20	-3.82301e-20	1.53484e-19	2.83571e-19	-1.62092e-20	4.61603e-20	1.3093e-20	3.82226e-19	8.25933e-20	2.97747e-19
29	-1.19438e-19	8.83673e-20	-6.58892e-20	2.19251e-20	-1.57303e-19	2.05663e-19	9.62962e-20	1.02582e-19	-1.73805e-19	6.65409e-19	1.34266e-19	5.43075e-21	1.68595e-21	-5.54997e-20	-1.35825e-19	-3.53553e-19	-3.28383e-19	-2.31272e-19	-2.18033e-19	-3.67534e-19	-3.18426e-19	-1.50217e-19	-1.89887e-19	-1.8545e-19	-1.58958e-19	-2.07631e-20	-2.20403e-19	-1.09504e-19	-1.64714e-19	-1.76798e-20	-5.74169e-20	-1.50975e-19	-1.13265e-19	-3.37106e-20	2.2037e-19	3.05957e-19	-6.25238e-20	-1.5408e-19	-8.8986e-20	1.05077e-20	6.33132e-21	1.76867e-19	2.51285e-19	-6.70982e-20	6.88425e-20	-1.08673e-20	3.89941e-19	3.98717e-20	3.68193e-19
30	-1.25357e-19	6.03891e-20	-6.14812e-20	7.04262e-20	-1.18109e-19	2.16309e-19	1.02339e-19	1.01627e-19	-1.66929e-19	6.56725e-19	1.34438e-19	-1.82647e-20	2.91589e-20	-2.04506e-20	-5.72886e-20	-3.46712e-19	-2.94442e-19	-2.15196e-19	-1.8112e-19	-3.50732e-19	-2.67542e-19	-1.41172e-19	-1.36273e-19	-1.96996e-19	-1.40777e-19	-1.05314e-22	-1.52937e-19	-3.6353e-20	-9.31798e-20	5.1506e-20	-9.83965e-21	-9.63863e-20	-9.09148e-20	-4.79218e-22	2.06546e-19	3.35699e-19	-4.45304e-20	-1.55609e-19	-7.85308e-20	4.81375e-20	4.9964e-20	2.0492e-19	2.05636e-19	-1.14413e-19	8.55458e-20	-2.2364e-20	3.73819e-19	-3.6893e-21	4.3197e-19
31	-1.41455e-19	1.12514e-20	-7.17028e-20	1.04783e-19	-8.60473e-20	2.18259e-19	9.79395e-20	8.07647e-20	-1.71666e-19	6.3373e-19	1.33309e-19	-4.86364e-20	5.43739e-20	1.7684e-20	2.57102e-20	-3.29835e-19	-2.46742e-19	-1.89147e-19	-1.34098e-19	-3.22067e-19	-2.17785e-19	-1.2722e-19	-6.90895e-20	-2.05231e-19	-1.21078e-19	2.67431e-20	-8.70865e-20	2.66288e-20	-1.6505e-20	1.2074e-19	3.458e-20	-4.9801e-20	-7.97019e-20	2.78407e-20	1.86907e-19	3.47079e-19	-3.61468e-20	-1.60885e-19	-8.97142e-20	7.63518e-20	9.41969e-20	2.2845e-19	1.57898e-19	-1.55221e-19	9.35061e-20	-2.4617e-20	3.32015e-19	-5.08046e-20	4.85562e-19
32	-1.67267e-19	-5.46456e-20	-9.78628e-20	1.17842e-19	-6.54812e-20	2.12768e-19	8.26242e-20	4.00537e-20	-1.85423e-19	5.98892e-19	1.21841e-19	-8.68608e-20	8.11856e-20	6.71753e-20	9.80824e-20	-2.96946e-19	-1.93651e-19	-1.47492e-19	-7.84852e-20	-2.91742e-19	-1.69959e-19	-1.07842e-19	1.26001e-21	-2.16454e-19	-1.0231e-19	5.06256e-20	-3.9169e-20	7.26874e-20	5.16614e-20	1.76159e-19	7.05525e-20	-2.12442e-20	-7.45729e-20	5.19378e-20	1.65607e-19	3.23147e-19	-3.04754e-20	-1.68273e-19	-1.15511e-19	9.88297e-20	1.35551e-19	2.3478e-19	1.18199e-19	-1.87623e-19	9.28955e-20	-2.06186e-20	2.71284e-19	-1.00292e-19	5.16434e-19
33	-1.9676e-19	-1.24605e-19	-1.38432e-19	1.07637e-19	-5.78253e-20	2.04939e-19	5.73789e-20	-1.61579e-20	-2.07041e-19	5.54446e-19	1.09562e-19	-1.26651e-19	1.06423e-19	1.18491e-19	1.55984e-19	-2.59628e-19	-1.56475e-19	-1.0066e-19	-9.62745e-21	-2.52974e-19	-1.27746e-19	-8.37397e-20	6.4036e-20	-2.30634e-19	-9.08366e-20	6.53435e-20	-1.96497e-20	9.9892e-20	1.02387e-19	2.1031e-19	9.54054e-20	-1.71698e-20	-7.64852e-20	6.99222e-20	1.4552e-19	2.71833e-19	-2.03177e-20	-1.79159e-19	-1.44048e-19	1.18447e-19	1.70046e-19	2.19092e-19	9.28701e-20	-2.12826e-19	8.48061e-20	-1.76101e-20	2.0284e-19	-1.55073e-19	5.18271e-19
34	-2.21611e-19	-1.82187e-19	-1.89902e-19	7.70087e-20	-6.11798e-20	2.01111e-19	2.49886e-20	-7.97868e-20	-2.3446e-19	5.04209e-19	8.97134e-20	-1.61604e-19	1.31874e-19	1.70451e-19	2.09976e-19	-2.24796e-19	-1.11177e-19	-6.73298e-20	5.895e-20	-2.2775e-19	-9.18319e-20	-5.76145e-20	1.19163e-19	-2.44584e-19	-8.47727e-20	6.81582e-20	-2.76829e-20	1.12218e-19	1.31501e-19	2.20264e-19	1.08973e-19	-3.74719e-20	-7.91989e-20	8.02645e-20	1.2839e-19	1.99445e-19	-8.87666e-21	-1.88981e-19	-1.55659e-19	1.33277e-19	1.93809e-19	1.84672e-19	8.26109e-20	-2.28295e-19	7.14157e-20	-1.81402e-20	1.35117e-19	-2.13622e-19	4.86384e-19
35	-2.36122e-19	-2.14297e-19	-2.47954e-19	3.21241e-20	-7.1026e-20	2.05447e-19	-1.15823e-20	-1.38745e-19	-2.64503e-19	4.49217e-19	7.19066e-20	-1.78615e-19	1.6297e-19	2.1838e-19	2.53329e-19	-1.82227e-19	-9.25892e-20	-4.8025e-20	1.20104e-19	-1.92404e-19	-5.64946e-20	-2.71747e-20	1.58972e-19	-2.50608e-19	-7.84577e-20	6.52855e-20	-5.0884e-20	1.18613e-19	1.42019e-19	2.12499e-19	1.14265e-19	-7.35389e-20	-8.11858e-20	8.52727e-20	1.15398e-19	1.17794e-19	1.74321e-21	-1.95602e-19	-1.38727e-19	1.36884e-19	2.06894e-19	1.44372e-19	8.57547e-20	-2.35815e-19	5.43703e-20	-2.59421e-20	7.86991e-20	-2.74792e-19	4.22476e-19
36	-2.40301e-19	-2.1681e-19	-3.08483e-19	-1.92682e-20	-8.16134e-20	2.17503e-19	-4.92749e-20	-1.82407e-19	-2.90079e-19	3.97674e-19	6.02503e-20	-1.87588e-19	1.91605e-19	2.49658e-19	2.84534e-19	-1.56112e-19	-9.4428e-20	-5.73703e-20	1.80081e-19	-1.61661e-19	-1.52765e-20	9.91246e-21	1.95764e-19	-2.39899e-19	-6.13131e-20	6.73441e-20	-7.00437e-20	1.27671e-19	1.41618e-19	1.97163e-19	1.13995e-19	-1.13658e-19	-7.61599e-20	9.1153e-20	1.03827e-19	3.62364e-20	1.31916e-20	-1.91562e-19	-8.87662e-20	1.28216e-19	2.15815e-19	1.16895e-19	9.97069e-20	-2.38903e-19	3.4994e-20	-3.92153e-20	3.7625e-20	-3.302e-19	3.34549e-19
37	-2.3892e-19	-1.95346e-19	-3.68088e-19	-6.93746e-20	-8.76927e-20	2.32521e-19	-8.66178e-20	-2.04195e-19	-3.05884e-19	3.53293e-19	5.70299e-20	-1.80583e-19	2.15316e-19	2.66661e-19	3.13848e-19	-1.34311e-19	-1.01139e-19	-7.49331e-20	2.37556e-19	-1.29576e-19	2.68829e-20	5.08533e-20	2.29998e-19	-2.08442e-19	-2.55423e-20	8.42374e-20	-6.944e-20	1.45812e-19	1.38973e-19	1.86948e-19	1.11981e-19	-1.44118e-19	-6.36057e-20	9.76464e-20	9.72056e-20	-3.40893e-20	2.12281e-20	-1.78739e-19	-1.41889e-20	1.11186e-19	2.29421e-19	1.09762e-19	1.20279e-19	-2.4423e-19	1.53097e-20	-5.5624e-20	1.29974e-20	-3.77249e-19	2.38615e-19
38	-2.3733e-19	-1.61204e-19	-4.23541e-19	-1.11846e-19	-8.60104e-20	2.43524e-19	-1.24155e-19	-2.05658e-19	-3.06368e-19	3.18281e-19	6.44857e-20	-1.67947e-19	2.23994e-19	2.68738e-19	3.30906e-19	-1.14266e-19	-1.23149e-19	-1.02651e-19	2.77997e-19	-1.03838e-19	6.84578e-20	9.26204e-20	2.61605e-19	-1.59744e-19	3.17305e-20	1.20066e-19	-4.2627e-20	1.73711e-19	1.40063e-19	1.91208e-19	1.08888e-19	-1.57069e-19	-4.10942e-20	1.06856e-19	9.73845e-20	-8.1211e-20	3.35054e-20	-1.50827e-19	7.14258e-20	9.10021e-20	2.50062e-19	1.23962e-19	1.41709e-19	-2.55647e-19	-5.81643e-21	-7.16278e-20	6.19171e-23	-4.12205e-19	1.4764e-19
39	-2.37605e-19	-1.25628e-19	-4.70779e-19	-1.43073e-19	-7.62976e-20	2.4442e-19	-1.64267e-19	-1.95406e-19	-2.92794e-19	2.92618e-19	7.91736e-20	-1.52764e-19	2.16805e-19	2.61499e-19	3.33869e-19	-1.09553e-19	-1.48879e-19	-1.26199e-19	2.96568e-19	-8.46117e-20	1.06657e-19	1.30655e-19	2.83636e-19	-1.02183e-19	1.04885e-19	1.71173e-19	4.48482e-21	2.05335e-19	1.45388e-19	2.12681e-19	1.03952e-19	-1.4871e-19	-1.03263e-20	1.18122e-19	1.08117e-19	-1.03678e-19	4.67747e-20	-1.11533e-19	1.4915e-19	7.0695e-20	2.74898e-19	1.48167e-19	1.54665e-19	-2.76282e-19	-2.73344e-20	-8.65296e-20	-3.00621e-21	-4.37742e-19	7.21264e-20
40	-2.37638e-19	-9.56473e-20	-5.04805e-19	-1.62633e-19	-6.13837e-20	2.32036e-19	-2.10101e-19	-1.86534e-19	-2.71192e-19	2.74876e-19	9.90174e-20	-1.41521e-19	1.90527e-19	2.40373e-19	3.18241e-19	-1.08151e-19	-1.76527e-19	-1.39407e-19	2.8835e-19	-7.88365e-20	1.37661e-19	1.59382e-19	2.88851e-19	-4.5827e-20	1.80945e-19	2.25462e-19	5.76285e-20	2.29433e-19	1.51271e-19	2.46666e-19	9.34091e-20	-1.24482e-19	2.59607e-20	1.30372e-19	1.23221e-19	-9.81959e-20	6.22218e-20	-6.40641e-20	2.07298e-19	5.38084e-20	2.95517e-19	1.68617e-19	1.52672e-19	-3.01266e-19	-5.03834e-20	-1.01127e-19	-1.29741e-21	-4.56041e-19	1.51016e-20
41	-2.33268e-19	-7.32647e-20	-5.21106e-19	-1.72269e-19	-4.61593e-20	2.06635e-19	-2.63813e-19	-1.91759e-19	-2.53771e-19	2.61057e-19	1.15041e-19	-1.43318e-19	1.5249e-19	2.07755e-19	2.7891e-19	-1.17526e-19	-2.01782e-19	-1.34449e-19	2.52484e-19	-8.67709e-20	1.57504e-19	1.75722e-19	2.72582e-19	-2.09735e-22	2.41901e-19	2.66418e-19	9.90877e-20	2.3327e-19	1.50058e-19	2.81208e-19	7.33763e-20	-9.31724e-20	6.10582e-20	1.38314e-19	1.40535e-19	-7.56177e-20	6.93166e-20	-1.66383e-20	2.40803e-19	3.88164e-20	3.01148e-19	1.75607e-19	1.31188e-19	-3.2282e-19	-7.33669e-20	-1.18627e-19	5.61872e-21	-4.71421e-19	-2.53593e-20
42	-2.21329e-19	-5.73806e-20	-5.18e-19	-1.73858e-19	-3.54023e-20	1.71197e-19	-3.24623e-19	-2.1917e-19	-2.53477e-19	2.4739e-19	1.25039e-19	-1.58578e-19	1.09812e-19	1.65286e-19	2.23505e-19	-1.37198e-19	-2.17109e-19	-1.20014e-19	1.99066e-19	-1.07363e-19	1.60779e-19	1.80119e-19	2.33778e-19	2.73452e-20	2.73753e-19	2.79711e-19	1.12885e-19	2.07505e-19	1.34511e-19	3.05295e-19	4.14203e-20	-6.6262e-20	9.06819e-20	1.36724e-19	1.53583e-19	-4.14182e-20	6.38816e-20	2.32722e-20	2.52807e-19	2.32343e-20	2.86387e-19	1.64942e-19	9.39979e-20	-3.34854e-19	-9.53659e-20	-1.44714e-19	1.92247e-20	-4.83157e-19	-5.106e-20
43	-2.01304e-19	-4.63892e-20	-4.98097e-19	-1.67719e-19	-3.10547e-20	1.30342e-19	-3.88014e-19	-2.69233e-19	-2.77769e-19	2.29131e-19	1.25346e-19	-1.88375e-19	6.25815e-20	1.05605e-19	1.51875e-19	-1.59721e-19	-2.25883e-19	-1.04251e-19	1.30241e-19	-1.30922e-19	1.49968e-19	1.72352e-19	1.726e-19	3.37969e-20	2.68247e-19	2.57562e-19	9.01746e-20	1.50347e-19	1.00905e-19	3.10541e-19	-4.11177e-22	-5.09338e-20	1.09809e-19	1.20876e-19	1.57714e-19	-1.09827e-20	3.75796e-20	4.69768e-20	2.48e-19	2.35453e-21	2.50432e-19	1.39767e-19	4.81622e-20	-3.37553e-19	-1.14478e-19	-1.81393e-19	4.14304e-20	-4.87621e-19	-6.47387e-20
44	-1.75179e-19	-3.95857e-20	-4.67553e-19	-1.52531e-19	-3.06956e-20	8.90442e-20	-4.46406e-19	-3.34265e-19	-3.24696e-19	2.04869e-19	1.16794e-19	-2.23835e-19	1.84748e-20	4.41729e-20	7.75322e-20	-1.76827e-19	-2.27903e-19	-9.37138e-20	7.12602e-20	-1.51967e-19	1.24633e-19	1.50558e-19	9.80948e-20	1.79693e-20	2.29949e-19	2.01502e-19	3.36839e-20	6.93228e-20	5.21433e-20	2.98129e-19	-4.45282e-20	-5.05669e-20	1.16479e-19	9.17889e-20	1.51721e-19	9.79059e-21	-9.42894e-21	5.41688e-20	2.29733e-19	-3.10509e-20	2.01833e-19	1.04842e-19	1.80812e-21	-3.35063e-19	-1.29453e-19	-2.27577e-19	6.89179e-20	-4.81127e-19	-6.75826e-20
45	-1.46315e-19	-3.68619e-20	-4.33464e-19	-1.27022e-19	-2.87417e-20	5.14867e-20	-4.90474e-19	-3.99737e-19	-3.82011e-19	1.74039e-19	1.02294e-19	-2.50035e-19	-1.9086e-20	-1.26207e-20	1.96563e-20	-1.87576e-19	-2.15778e-19	-8.61035e-20	2.0874e-20	-1.67161e-19	9.45215e-20	1.16973e-19	1.72462e-20	-1.74075e-20	1.69727e-19	1.225e-19	-4.22016e-20	-1.9881e-20	-2.2319e-21	2.75355e-19	-7.90405e-20	-6.07658e-20	1.09868e-19	5.34888e-20	1.41092e-19	1.48378e-20	-6.99822e-20	4.99586e-20	2.01129e-19	-8.03048e-20	1.48464e-19	6.74605e-20	-3.9345e-20	-3.33892e-19	-1.43122e-19	-2.76503e-19	9.8656e-20	-4.62934e-19	-5.93074e-20
46	-1.18296e-19	-3.7489e-20	-4.01061e-19	-9.22404e-20	-2.01493e-20	1.98612e-20	-5.11679e-19	-4.48606e-19	-4.31355e-19	1.39043e-19	8.76179e-20	-2.61061e-19	-4.73082e-20	-5.67567e-20	-2.37072e-20	-1.89806e-19	-2.00938e-19	-9.11302e-20	-7.73987e-21	-1.73465e-19	6.4567e-20	7.1316e-20	-5.66168e-20	-6.75508e-20	1.03089e-19	3.68833e-20	-1.15581e-19	-9.98515e-20	-4.93879e-20	2.53942e-19	-9.31055e-20	-7.50602e-20	9.36366e-20	1.53234e-20	1.26654e-19	8.62048e-21	-1.35068e-19	4.42758e-20	1.63521e-19	-1.45788e-19	1.00063e-19	3.17515e-20	-7.30755e-20	-3.39271e-19	-1.56006e-19	-3.21188e-19	1.25355e-19	-4.33171e-19	-4.26346e-20
47	-9.42626e-20	-3.97003e-20	-3.72598e-19	-5.2877e-20	-4.34205e-21	-6.15136e-21	-5.0418e-19	-4.67017e-19	-4.53547e-19	1.00781e-19	7.54788e-20	-2.51935e-19	-6.41421e-20	-9.19897e-20	-4.67737e-20	-1.82269e-19	-1.8766e-19	-1.09717e-19	-2.89914e-20	-1.7339e-19	3.91686e-20	2.16374e-20	-1.15583e-19	-1.26952e-19	4.14529e-20	-4.05738e-20	-1.66961e-19	-1.57552e-19	-7.81876e-20	2.40545e-19	-8.06294e-20	-8.92414e-20	7.00168e-20	-1.81806e-20	1.10153e-19	-8.65699e-21	-1.99015e-19	4.2394e-20	1.21204e-19	-2.19051e-19	6.20773e-20	2.65721e-21	-9.88828e-20	-3.4798e-19	-1.70788e-19	-3.53992e-19	1.48467e-19	-3.95566e-19	-2.17833e-20
48	-7.65446e-20	-4.14836e-20	-3.4816e-19	-1.6345e-20	1.35833e-20	-2.85771e-20	-4.66694e-19	-4.49365e-19	-4.34954e-19	6.44734e-20	7.19013e-20	-2.25646e-19	-6.15105e-20	-9.85036e-20	-5.78642e-20	-1.70231e-19	-1.76974e-19	-1.31074e-19	-4.05035e-20	-1.67975e-19	2.25973e-20	-3.01544e-20	-1.50795e-19	-1.89348e-19	-9.43071e-21	-1.00376e-19	-1.8664e-19	-1.88532e-19	-8.39047e-20	2.36354e-19	-4.61084e-20	-1.01462e-19	4.30611e-20	-4.17102e-20	9.33348e-20	-2.50351e-20	-2.5403e-19	4.98132e-20	8.08361e-20	-2.85266e-19	3.82727e-20	-1.8371e-20	-1.16986e-19	-3.50514e-19	-1.86544e-19	-3.71862e-19	1.69938e-19	-3.47767e-19	4.6067e-21
49	-6.6121e-20	-4.15002e-20	-3.2714e-19	1.02947e-20	2.53766e-20	-4.93916e-20	-4.03197e-19	-4.00136e-19	-3.73197e-19	3.20961e-20	7.74187e-20	-1.90873e-19	-4.1395e-20	-9.90179e-20	-6.85286e-20	-1.58664e-19	-1.82085e-19	-1.58655e-19	-4.6222e-20	-1.56686e-19	6.28135e-21	-7.69925e-20	-1.65115e-19	-2.50872e-19	-5.18822e-20	-1.42288e-19	-1.78284e-19	-1.97755e-19	-7.04915e-20	2.33332e-19	-5.13507e-21	-1.17531e-19	1.52684e-20	-5.75786e-20	7.02658e-20	-4.22618e-20	-2.96478e-19	6.65512e-20	4.88368e-20	-3.33163e-19	2.65651e-20	-3.00461e-20	-1.23707e-19	-3.3349e-19	-2.01506e-19	-3.74942e-19	1.9739e-19	-2.87083e-19	3.16368e-20
50	-6.19332e-20	-3.90402e-20	-3.08739e-19	2.3836e-20	2.4255e-20	-6.92051e-20	-3.21432e-19	-3.30548e-19	-2.75485e-19	7.1278e-21	9.34238e-20	-1.54604e-19	-1.52658e-21	-8.72866e-20	-8.30121e-20	-1.48337e-19	-1.96112e-19	-1.96953e-19	-5.35191e-20	-1.43902e-19	-1.03661e-20	-1.10312e-19	-1.61896e-19	-3.05848e-19	-8.92096e-20	-1.70826e-19	-1.54832e-19	-1.96515e-19	-5.01551e-20	2.2023e-19	2.27062e-20	-1.44784e-19	-1.38931e-20	-7.09765e-20	4.82035e-20	-5.22107e-20	-3.29156e-19	8.56093e-20	2.73581e-20	-3.55297e-19	2.25836e-20	-3.15254e-20	-1.15851e-19	-2.85656e-19	-2.11767e-19	-3.6794e-19	2.33316e-19	-2.13008e-19	5.77268e-20
51	-6.03707e-20	-3.30174e-20	-2.91266e-19	2.65272e-20	8.65824e-21	-8.71974e-20	-2.30384e-19	-2.54517e-19	-1.60812e-19	-1.06348e-20	1.1528e-19	-1.17973e-19	5.90197e-20	-6.69764e-20	-9.66747e-20	-1.35062e-19	-2.15531e-19	-2.30637e-19	-5.87637e-20	-1.2224e-19	-3.21812e-20	-1.22473e-19	-1.44679e-19	-3.47621e-19	-1.25013e-19	-1.93054e-19	-1.31733e-19	-1.96212e-19	-3.48939e-20	1.89909e-19	2.42506e-20	-1.83029e-19	-4.30415e-20	-8.50037e-20	2.65565e-20	-4.88443e-20	-3.45851e-19	1.07804e-19	1.6031e-20	-3.52217e-19	2.18572e-20	-2.64795e-20	-9.14866e-20	-2.03145e-19	-2.13659e-19	-3.5667e-19	2.76995e-19	-1.31607e-19	7.83871e-20
52	-5.57744e-20	-2.13315e-20	-2.71663e-19	2.46686e-20	-1.6722e-20	-1.0206e-19	-1.3783e-19	-1.8439e-19	-4.98218e-20	-2.42432e-20	1.42424e-19	-8.53736e-20	1.22928e-19	-3.33515e-20	-1.07733e-19	-1.23304e-19	-2.28774e-19	-2.495e-19	-6.18986e-20	-9.54221e-20	-5.41409e-20	-1.14787e-19	-1.19386e-19	-3.67913e-19	-1.59346e-19	-2.14223e-19	-1.19698e-19	-2.03744e-19	-3.40321e-20	1.40486e-19	-6.57702e-21	-2.27999e-19	-7.46243e-20	-1.00727e-19	8.55002e-21	-2.93378e-20	-3.50801e-19	1.25632e-19	5.99953e-21	-3.30522e-19	1.83318e-20	-1.83135e-20	-5.13027e-20	-8.98164e-20	-2.05808e-19	-3.43413e-19	3.20768e-19	-5.30203e-20	8.78664e-20
53	-4.24665e-20	-1.62876e-21	-2.46547e-19	2.54047e-20	-4.24595e-20	-1.12275e-19	-4.91462e-20	-1.2867e-19	3.9688e-20	-3.7704e-20	1.70175e-19	-5.51324e-20	1.73766e-19	1.14917e-20	-1.01761e-19	-1.10215e-19	-2.19776e-19	-2.55618e-19	-5.54378e-20	-6.00795e-20	-7.13387e-20	-8.80363e-20	-8.98384e-20	-3.64664e-19	-1.90934e-19	-2.35106e-19	-1.21945e-19	-2.20092e-19	-4.85565e-20	7.69979e-20	-6.26784e-20	-2.70637e-19	-1.07372e-19	-1.16868e-19	-5.66637e-21	5.51929e-21	-3.4529e-19	1.39605e-19	-7.75835e-21	-3.00588e-19	1.18564e-20	-8.78432e-21	-8.77833e-22	4.37367e-20	-1.87737e-19	-3.28527e-19	3.5376e-19	1.01107e-20	7.95643e-20
54	-1.78208e-20	2.69713e-20	-2.14548e-19	3.36874e-20	-5.77686e-20	-1.15554e-19	3.15e-20	-9.05808e-20	9.96315e-20	-5.43403e-20	1.9882e-19	-2.80988e-20	2.10865e-19	6.83319e-20	-7.67471e-20	-1.03911e-19	-1.93479e-19	-2.49401e-19	-4.77994e-20	-2.90254e-20	-8.46794e-20	-4.84845e-20	-5.9181e-20	-3.36774e-19	-2.15648e-19	-2.52474e-19	-1.35841e-19	-2.4172e-19	-7.47849e-20	6.98176e-21	-1.30123e-19	-3.0003e-19	-1.41102e-19	-1.32098e-19	-1.77533e-20	4.69309e-20	-3.37654e-19	1.47791e-19	-3.1297e-20	-2.71166e-19	3.36366e-22	1.15459e-21	5.20985e-20	1.84009e-19	-1.60279e-19	-3.0805e-19	3.68541e-19	4.83944e-20	5.27499e-20
55	1.53419e-20	6.24913e-20	-1.78021e-19	5.08329e-20	-5.47662e-20	-1.08706e-19	1.0006e-19	-6.87091e-20	1.31889e-19	-7.34146e-20	2.27326e-19	2.51084e-21	2.30437e-19	1.34087e-19	-2.78528e-20	-9.85532e-20	-1.44091e-19	-2.18277e-19	-2.82158e-20	-1.31532e-21	-8.70571e-20	6.87685e-22	-3.06154e-20	-2.88259e-19	-2.31293e-19	-2.61006e-19	-1.55561e-19	-2.64168e-19	-1.04334e-19	-6.07978e-20	-1.92377e-19	-3.10486e-19	-1.72202e-19	-1.43979e-19	-2.96661e-20	8.74596e-20	-3.32237e-19	1.4994e-19	-6.23461e-20	-2.47416e-19	-1.13869e-20	1.25919e-20	1.00039e-19	3.14193e-19	-1.27252e-19	-2.81931e-19	3.60517e-19	5.6583e-20	8.64746e-21
56	4.89844e-20	1.003e-19	-1.42217e-19	7.47582e-20	-3.23959e-20	-8.90682e-20	1.52235e-19	-5.81442e-20	1.43793e-19	-9.1204e-20	2.56377e-19	3.24434e-20	2.39243e-19	1.98663e-19	2.53162e-20	-9.7731e-20	-9.10703e-20	-1.77228e-19	-1.02576e-20	6.4893e-21	-9.03638e-20	4.71991e-20	-9.70352e-21	-2.28115e-19	-2.3611e-19	-2.56467e-19	-1.75696e-19	-2.83233e-19	-1.33475e-19	-1.21224e-19	-2.39961e-19	-3.02036e-19	-2.00864e-19	-1.55701e-19	-4.55428e-20	1.11119e-19	-3.39046e-19	1.43878e-19	-9.83285e-20	-2.29325e-19	-2.61629e-20	2.2383e-20	1.35183e-19	4.19435e-19	-9.51713e-20	-2.49407e-19	3.31576e-19	3.99175e-20	-4.36162e-20
57	7.36453e-20	1.34868e-19	-1.12323e-19	1.01514e-19	2.27176e-21	-5.6935e-20	1.85364e-19	-5.2393e-20	1.46211e-19	-1.02126e-19	2.85773e-19	6.90263e-20	2.40902e-19	2.55896e-19	8.45496e-20	-9.87231e-20	-3.52066e-20	-1.25656e-19	1.72779e-20	7.77008e-21	-8.80047e-20	9.09454e-20	1.82591e-21	-1.66312e-19	-2.2998e-19	-2.38721e-19	-1.94069e-19	-2.96604e-19	-1.59215e-19	-1.6953e-19	-2.6663e-19	-2.82243e-19	-2.21337e-19	-1.67656e-19	-6.42882e-20	1.10717e-19	-3.58912e-19	1.27585e-19	-1.32981e-19	-2.13762e-19	-4.19945e-20	2.57048e-20	1.55038e-19	4.86879e-19	-6.81841e-20	-2.16141e-19	2.86186e-19	5.95762e-21	-9.34993e-20
58	8.37699e-20	1.62051e-19	-9.06832e-20	1.2723e-19	3.66553e-20	-1.71211e-20	2.00096e-19	-4.70478e-20	1.44887e-19	-1.0205e-19	3.1452e-19	1.00332e-19	2.40987e-19	2.95176e-19	1.22668e-19	-8.89235e-20	7.80921e-21	-7.34611e-20	3.25641e-20	-1.98813e-21	-9.61401e-20	1.22639e-19	4.97771e-22	-1.1312e-19	-2.14573e-19	-2.12614e-19	-2.11377e-19	-3.04123e-19	-1.84274e-19	-2.05163e-19	-2.7708e-19	-2.59388e-19	-2.36076e-19	-1.84849e-19	-8.29994e-20	8.28532e-20	-3.94458e-19	1.01739e-19	-1.60814e-19	-1.97926e-19	-6.21096e-20	1.63667e-20	1.57179e-19	5.12327e-19	-5.01329e-20	-1.85434e-19	2.34052e-19	-3.32809e-20	-1.30753e-19
59	8.10692e-20	1.80506e-19	-7.6091e-20	1.49587e-19	5.84238e-20	2.25018e-20	2.00706e-19	-3.9378e-20	1.45873e-19	-9.05855e-20	3.39449e-19	1.28028e-19	2.38938e-19	3.24045e-19	1.46399e-19	-7.09363e-20	3.16246e-20	-2.33903e-20	4.49464e-20	-2.07613e-20	-1.15049e-19	1.40118e-19	-1.20042e-20	-7.43459e-20	-1.91135e-19	-1.8678e-19	-2.28625e-19	-3.06939e-19	-2.08682e-19	-2.27512e-19	-2.7477e-19	-2.4353e-19	-2.42024e-19	-2.04923e-19	-1.00588e-19	3.25345e-20	-4.35642e-19	6.65717e-20	-1.75196e-19	-1.80453e-19	-8.75319e-20	-6.23625e-21	1.42312e-19	4.98585e-19	-4.16333e-20	-1.62419e-19	1.78913e-19	-7.05248e-20	-1.49389e-19
60	7.32059e-20	1.91091e-19	-6.54772e-20	1.67685e-19	6.07532e-20	5.39824e-20	1.9253e-19	-3.00213e-20	1.49866e-19	-7.26842e-20	3.55516e-19	1.37187e-19	2.23536e-19	3.27764e-19	1.37408e-19	-4.81701e-20	3.51314e-20	1.18295e-20	3.63711e-20	-5.1029e-20	-1.46565e-19	1.38302e-19	-3.18656e-20	-5.35371e-20	-1.6165e-19	-1.70857e-19	-2.4651e-19	-3.05438e-19	-2.31555e-19	-2.39278e-19	-2.66388e-19	-2.3928e-19	-2.4102e-19	-2.27174e-19	-1.1436e-19	-2.90211e-20	-4.77751e-19	2.68596e-20	-1.72904e-19	-1.58316e-19	-1.20408e-19	-4.03386e-20	1.07894e-19	4.57275e-19	-4.4106e-20	-1.5237e-19	1.23915e-19	-1.02671e-19	-1.53446e-19
61	6.82971e-20	1.94546e-19	-5.6505e-20	1.80361e-19	4.36625e-20	7.1706e-20	1.78046e-19	-2.10163e-20	1.58625e-19	-5.18854e-20	3.60695e-19	1.3084e-19	1.97938e-19	3.19553e-19	1.03596e-19	-2.58037e-20	1.71153e-20	3.20488e-20	1.65246e-20	-8.25627e-20	-1.83401e-19	1.20433e-19	-5.0959e-20	-4.70328e-20	-1.25441e-19	-1.70948e-19	-2.61386e-19	-2.98934e-19	-2.45992e-19	-2.42728e-19	-2.5158e-19	-2.45075e-19	-2.30943e-19	-2.36802e-19	-1.20582e-19	-8.67553e-20	-5.08015e-19	-8.60477e-21	-1.51411e-19	-1.34757e-19	-1.61361e-19	-7.51292e-20	5.41972e-20	4.01991e-19	-5.75732e-20	-1.57761e-19	6.9209e-20	-1.2915e-19	-1.47405e-19
62	6.95119e-20	1.89455e-19	-4.89087e-20	1.84731e-19	1.17972e-20	7.26464e-20	1.54677e-19	-1.62538e-20	1.69588e-19	-3.85796e-20	3.5614e-19	1.02623e-19	1.61708e-19	2.90177e-19	4.68423e-20	-9.31502e-21	-1.00328e-20	3.39581e-20	-1.71199e-20	-1.19529e-19	-2.13391e-19	8.91654e-20	-6.4074e-20	-4.74734e-20	-8.50135e-20	-1.87141e-19	-2.68239e-19	-2.84274e-19	-2.44694e-19	-2.40992e-19	-2.28503e-19	-2.5333e-19	-2.08108e-19	-2.30132e-19	-1.20325e-19	-1.31006e-19	-5.23282e-19	-3.64893e-20	-1.14896e-19	-1.11141e-19	-2.03954e-19	-1.09348e-19	-1.77637e-20	3.42074e-19	-8.27207e-20	-1.74573e-19	1.33769e-20	-1.51888e-19	-1.42485e-19
63	7.3594e-20	1.72229e-19	-4.38481e-20	1.76839e-19	-2.87061e-20	5.60718e-20	1.16379e-19	-1.87266e-20	1.79423e-19	-3.58274e-20	3.43529e-19	6.52422e-20	1.30854e-19	2.60093e-19	-1.27111e-20	-1.34008e-21	-4.7998e-20	1.92091e-20	-5.18914e-20	-1.5017e-19	-2.34899e-19	4.97122e-20	-6.49874e-20	-4.64588e-20	-4.08701e-20	-2.12666e-19	-2.61062e-19	-2.59983e-19	-2.21221e-19	-2.3475e-19	-1.92769e-19	-2.51894e-19	-1.69004e-19	-1.99985e-19	-1.14769e-19	-1.50684e-19	-5.12218e-19	-4.84408e-20	-6.71514e-20	-8.25167e-20	-2.50463e-19	-1.35257e-19	-1.02427e-19	2.81945e-19	-1.13208e-19	-1.99787e-19	-4.15019e-20	-1.7509e-19	-1.44166e-19
64	7.41427e-20	1.395e-19	-4.18876e-20	1.54357e-19	-7.1846e-20	2.36281e-20	5.84983e-20	-2.96812e-20	1.82553e-19	-5.28959e-20	3.24815e-19	2.38458e-20	1.03918e-19	2.19199e-19	-7.91643e-20	6.53555e-21	-8.51301e-20	-7.60965e-21	-8.54483e-20	-1.79845e-19	-2.31122e-19	1.21602e-21	-5.72075e-20	-4.28331e-20	7.43467e-22	-2.38529e-19	-2.37766e-19	-2.23351e-19	-1.74244e-19	-2.25139e-19	-1.45335e-19	-2.34557e-19	-1.11333e-19	-1.47233e-19	-1.01584e-19	-1.43765e-19	-4.69108e-19	-5.01781e-20	-1.56149e-20	-5.58576e-20	-2.96127e-19	-1.55537e-19	-1.87926e-19	2.23578e-19	-1.40919e-19	-2.22049e-19	-9.21198e-20	-1.91663e-19	-1.47516e-19
65	6.66943e-20	9.12994e-20	-4.10105e-20	1.19185e-19	-1.11825e-19	-2.02509e-20	-1.69769e-20	-4.78436e-20	1.75644e-19	-8.2927e-20	3.04596e-19	-3.02621e-21	9.82419e-20	1.88744e-19	-1.18201e-19	1.67939e-20	-9.21403e-20	-3.98814e-20	-1.01669e-19	-1.8763e-19	-2.12178e-19	-5.28431e-20	-4.43213e-20	-3.63463e-20	3.03728e-20	-2.54729e-19	-2.01874e-19	-1.77727e-19	-1.09511e-19	-2.1533e-19	-8.76845e-20	-1.93926e-19	-3.58534e-20	-8.83886e-20	-9.11073e-20	-1.14681e-19	-4.04195e-19	-4.48281e-20	3.50518e-20	-3.05584e-20	-3.41684e-19	-1.73205e-19	-2.599e-19	1.58429e-19	-1.58558e-19	-2.39513e-19	-1.28373e-19	-2.01236e-19	-1.44447e-19
66	5.1527e-20	3.25548e-20	-3.62474e-20	7.7624e-20	-1.43281e-19	-6.8573e-20	-1.00009e-19	-6.93977e-20	1.57447e-19	-1.23485e-19	2.79312e-19	-1.3164e-20	1.13502e-19	1.69922e-19	-1.52471e-19	3.51903e-20	-8.82496e-20	-7.55533e-20	-1.0396e-19	-1.81178e-19	-1.73515e-19	-1.10197e-19	-3.52639e-20	-3.35126e-20	3.87647e-20	-2.56809e-19	-1.62792e-19	-1.31166e-19	-3.59074e-20	-2.09182e-19	-3.0204e-20	-1.37527e-19	4.20591e-20	-3.18112e-20	-8.21306e-20	-7.08682e-20	-3.13981e-19	-3.53511e-20	8.02852e-20	-8.3473e-21	-3.76704e-19	-1.9313e-19	-3.06599e-19	8.35425e-20	-1.60592e-19	-2.50924e-19	-1.4925e-19	-1.991e-19	-1.24465e-19
67	3.2865e-20	-2.79154e-20	-2.11997e-20	3.80286e-20	-1.6226e-19	-1.1347e-19	-1.75101e-19	-9.10312e-20	1.32082e-19	-1.68267e-19	2.49896e-19	-4.66145e-21	1.40012e-19	1.40746e-19	-1.65229e-19	4.82416e-20	-7.67251e-20	-1.07949e-19	-8.79752e-20	-1.72047e-19	-1.2454e-19	-1.69755e-19	-3.58054e-20	-4.1208e-20	2.22611e-20	-2.44312e-19	-1.29566e-19	-9.18011e-20	3.65114e-20	-2.09479e-19	1.49079e-20	-7.42719e-20	1.09724e-19	7.7181e-21	-7.64249e-20	-2.2269e-20	-2.11901e-19	-2.56376e-20	1.20406e-19	1.02754e-20	-3.9345e-19	-2.09941e-19	-3.23709e-19	-3.08039e-21	-1.4675e-19	-2.58916e-19	-1.51535e-19	-1.86785e-19	-8.04924e-20
68	1.58818e-20	-8.03094e-20	9.2932e-21	7.80662e-21	-1.67172e-19	-1.47784e-19	-2.26791e-19	-1.09723e-19	1.04441e-19	-2.08467e-19	2.11612e-19	1.29e-20	1.65955e-19	1.24232e-19	-1.73407e-19	5.60366e-20	-5.33506e-20	-1.29897e-19	-6.15835e-20	-1.55644e-19	-8.16526e-20	-2.20512e-19	-4.83076e-20	-6.03434e-20	-1.21723e-20	-2.21673e-19	-1.08691e-19	-6.25674e-20	1.01434e-19	-2.16599e-19	3.96734e-20	-1.81579e-20	1.52758e-19	2.75333e-20	-7.64412e-20	2.79535e-20	-1.13166e-19	-1.79868e-20	1.53811e-19	2.83812e-20	-3.82175e-19	-2.17404e-19	-3.0922e-19	-9.57469e-20	-1.22689e-19	-2.65927e-19	-1.37215e-19	-1.67953e-19	-1.53646e-20
69	4.14262e-21	-1.17201e-19	5.64512e-20	-8.49922e-21	-1.58854e-19	-1.66657e-19	-2.45234e-19	-1.24314e-19	8.11363e-20	-2.41551e-19	1.75151e-19	4.09873e-20	1.87345e-19	1.24413e-19	-1.66994e-19	7.33959e-20	-3.93387e-20	-1.43793e-19	-2.76683e-20	-1.38713e-19	-4.3245e-20	-2.56475e-19	-6.98905e-20	-8.6399e-20	-5.30134e-20	-1.92936e-19	-9.92738e-20	-4.49313e-20	1.56411e-19	-2.24402e-19	4.24929e-20	2.47821e-20	1.7136e-19	3.40282e-20	-7.28088e-20	7.71002e-20	-2.73905e-20	-2.35369e-21	1.85135e-19	5.198e-20	-3.40924e-19	-2.06303e-19	-2.70632e-19	-1.79301e-19	-9.4186e-20	-2.73405e-19	-1.10915e-19	-1.47817e-19	6.52968e-20
70	-6.39201e-22	-1.35693e-19	1.16285e-19	-9.45723e-21	-1.39569e-19	-1.68379e-19	-2.29556e-19	-1.34107e-19	6.7367e-20	-2.65474e-19	1.42245e-19	5.90872e-20	1.9577e-19	1.2116e-19	-1.6128e-19	8.18827e-20	-4.18582e-20	-1.41814e-19	2.50608e-21	-1.2013e-19	-1.77658e-20	-2.72098e-19	-9.80085e-20	-1.1177e-19	-8.73846e-20	-1.61191e-19	-9.62984e-20	-3.41991e-20	2.01893e-19	-2.23579e-19	2.89759e-20	4.81242e-20	1.64917e-19	3.77476e-20	-7.01174e-20	1.20823e-19	3.52484e-20	1.96853e-20	2.17133e-19	8.12942e-20	-2.80655e-19	-1.70103e-19	-2.15701e-19	-2.38689e-19	-6.84675e-20	-2.80677e-19	-7.69178e-20	-1.28764e-19	1.48251e-19
71	2.83732e-21	-1.37611e-19	1.80293e-19	3.92612e-21	-1.11848e-19	-1.55134e-19	-1.88141e-19	-1.39529e-19	6.77243e-20	-2.8024e-19	1.20312e-19	6.56388e-20	1.92756e-19	1.24863e-19	-1.58676e-19	7.94942e-20	-5.47847e-20	-1.30145e-19	3.35881e-20	-1.04753e-19	-8.32434e-22	-2.67814e-19	-1.2418e-19	-1.30131e-19	-1.06638e-19	-1.27284e-19	-9.4046e-20	-2.59189e-20	2.38414e-19	-2.06892e-19	6.0751e-21	5.4309e-20	1.38451e-19	4.54789e-20	-6.18724e-20	1.5481e-19	6.88857e-20	4.39017e-20	2.49618e-19	1.14756e-19	-2.22206e-19	-1.12584e-19	-1.55053e-19	-2.619e-19	-4.96706e-20	-2.87508e-19	-4.3009e-20	-1.10201e-19	2.24707e-19
72	1.64765e-20	-1.27741e-19	2.38031e-19	2.89801e-20	-7.80432e-20	-1.32708e-19	-1.36395e-19	-1.42904e-19	8.22074e-20	-2.89571e-19	1.07693e-19	5.13913e-20	1.69363e-19	1.31232e-19	-1.60497e-19	6.09352e-20	-8.18058e-20	-1.16628e-19	5.55364e-20	-8.80115e-20	7.5967e-21	-2.46573e-19	-1.43032e-19	-1.3931e-19	-1.10249e-19	-9.28365e-20	-8.98387e-20	-1.75391e-20	2.65348e-19	-1.73474e-19	-2.1181e-20	4.77072e-20	9.38566e-20	5.87433e-20	-5.44447e-20	1.72765e-19	7.23153e-20	6.27237e-20	2.7633e-19	1.44204e-19	-1.83006e-19	-4.25392e-20	-9.53152e-20	-2.47112e-19	-3.8463e-20	-2.93089e-19	-1.56152e-20	-8.97919e-20	2.81948e-19
73	4.19742e-20	-1.1107e-19	2.80681e-19	6.19092e-20	-4.07194e-20	-1.08629e-19	-9.24452e-20	-1.49014e-19	1.05893e-19	-2.93856e-19	1.05396e-19	2.73226e-20	1.3441e-19	1.40957e-19	-1.65816e-19	3.94061e-20	-1.14501e-19	-9.91248e-20	6.30889e-20	-7.20402e-20	1.47274e-20	-2.17914e-19	-1.48768e-19	-1.41126e-19	-1.03398e-19	-5.92255e-20	-8.54398e-20	-1.0335e-20	2.79463e-19	-1.2918e-19	-5.10681e-20	3.32955e-20	3.64737e-20	7.47146e-20	-4.56834e-20	1.71638e-19	4.87175e-20	6.99608e-20	2.90474e-19	1.67151e-19	-1.72076e-19	2.48643e-20	-4.11382e-20	-2.01655e-19	-3.17057e-20	-2.98379e-19	4.61325e-21	-6.2887e-20	3.19237e-19
74	7.84593e-20	-9.0828e-20	3.04023e-19	9.82725e-20	-3.61008e-21	-8.90519e-20	-7.21681e-20	-1.64662e-19	1.26647e-19	-2.97419e-19	1.01945e-19	-1.35195e-20	8.15678e-20	1.42754e-19	-1.68805e-19	1.43881e-21	-1.42907e-19	-9.03719e-20	5.08491e-20	-5.50599e-20	2.04226e-20	-1.87594e-19	-1.4471e-19	-1.40634e-19	-9.54099e-20	-2.96491e-20	-8.59772e-20	-9.24972e-21	2.74899e-19	-8.47736e-20	-8.58172e-20	1.42998e-20	-2.85119e-20	8.64519e-20	-3.67063e-20	1.50209e-19	1.28359e-20	6.26121e-20	2.85571e-19	1.84648e-19	-1.80992e-19	7.76335e-20	6.65984e-21	-1.40158e-19	-2.01839e-20	-2.99566e-19	1.78657e-20	-2.36532e-20	3.3569e-19
75	1.207e-19	-6.84698e-20	3.09457e-19	1.33449e-19	2.77557e-20	-7.58653e-20	-8.45029e-20	-1.94849e-19	1.315e-19	-3.01264e-19	9.83503e-20	-5.44264e-20	1.63525e-20	1.45571e-19	-1.66342e-19	-2.79297e-20	-1.67876e-19	-8.32727e-20	2.82121e-20	-3.7955e-20	3.3079e-20	-1.62505e-19	-1.32713e-19	-1.43232e-19	-9.24229e-20	-8.56589e-21	-9.69514e-20	-2.02809e-20	2.47057e-19	-5.11409e-20	-1.2358e-19	-8.31911e-21	-9.39201e-20	8.69266e-20	-2.58881e-20	1.12793e-19	-2.91202e-20	4.45619e-20	2.58806e-19	1.99115e-19	-1.95446e-19	1.06434e-19	4.93263e-20	-7.83027e-20	1.51128e-21	-2.90668e-19	2.90649e-20	2.7653e-20	3.38356e-19
76	1.59925e-19	-4.52812e-20	3.02618e-19	1.6324e-19	4.67099e-20	-6.58922e-20	-1.28204e-19	-2.37336e-19	1.11989e-19	-3.06528e-19	8.99815e-20	-9.1749e-20	-5.20265e-20	1.42154e-19	-1.42423e-19	-4.94969e-20	-1.73063e-19	-8.264e-20	2.18193e-22	-1.80208e-20	4.91086e-20	-1.42431e-19	-1.24675e-19	-1.53082e-19	-9.94309e-20	1.47581e-22	-1.21801e-19	-4.69532e-20	1.94601e-19	-3.43962e-20	-1.61544e-19	-3.4303e-20	-1.51781e-19	6.81485e-20	-1.68653e-20	6.32202e-20	-6.18541e-20	1.74925e-20	2.14214e-19	2.15255e-19	-1.96434e-19	1.10399e-19	9.11366e-20	-2.73928e-20	3.65784e-20	-2.65534e-19	3.92353e-20	8.72164e-20	3.30739e-19
77	1.87149e-19	-2.39738e-20	2.90498e-19	1.84494e-19	4.77119e-20	-5.25422e-20	-1.92483e-19	-2.8209e-19	7.07822e-20	-3.11613e-19	8.38264e-20	-1.14077e-19	-1.18275e-19	1.31194e-19	-1.11416e-19	-6.22765e-20	-1.65984e-19	-8.32937e-20	-3.25174e-20	-4.71591e-21	6.18409e-20	-1.29419e-19	-1.27412e-19	-1.704e-19	-1.17473e-19	-5.31371e-21	-1.58753e-19	-8.72168e-20	1.22847e-19	-3.29796e-20	-1.91323e-19	-6.56214e-20	-1.94611e-19	2.87794e-20	-8.66608e-21	8.59548e-21	-8.08547e-20	-1.01652e-20	1.6199e-19	2.3354e-19	-1.72889e-19	9.30314e-20	1.34027e-19	9.61233e-21	8.35476e-20	-2.2049e-19	5.00338e-20	1.48736e-19	3.19931e-19
78	1.96954e-19	-8.5511e-21	2.78596e-19	1.95485e-19	2.90633e-20	-2.96953e-20	-2.60254e-19	-3.1419e-19	2.21843e-20	-3.14158e-19	8.83284e-20	-1.16025e-19	-1.73029e-19	1.10071e-19	-6.90345e-20	-6.68824e-20	-1.45469e-19	-8.81833e-20	-6.40175e-20	6.41823e-21	6.64697e-20	-1.19889e-19	-1.4508e-19	-1.93508e-19	-1.45082e-19	-2.53835e-20	-2.01287e-19	-1.34614e-19	4.35095e-20	-3.9044e-20	-2.07264e-19	-1.03e-19	-2.18766e-19	-2.93992e-20	-4.80941e-21	-4.74035e-20	-8.25409e-20	-3.64412e-20	1.12927e-19	2.50849e-19	-1.21377e-19	6.43871e-20	1.80178e-19	3.63112e-20	1.37439e-19	-1.54861e-19	6.31646e-20	2.03448e-19	3.08661e-19
79	1.89359e-19	-2.44318e-21	2.69064e-19	1.95631e-19	-5.98435e-21	4.10218e-21	-3.14753e-19	-3.22035e-19	-1.55791e-20	-3.11355e-19	1.08764e-19	-9.09039e-20	-2.08275e-19	9.03672e-20	-2.73832e-20	-5.59523e-20	-1.14346e-19	-8.74917e-20	-8.99543e-20	1.25688e-20	6.15809e-20	-1.12306e-19	-1.7497e-19	-2.15726e-19	-1.7932e-19	-5.73342e-20	-2.39785e-19	-1.79347e-19	-2.77513e-20	-4.24034e-20	-2.04797e-19	-1.44234e-19	-2.20304e-19	-9.7271e-20	-4.8309e-21	-9.57967e-20	-6.78233e-20	-5.38644e-20	7.97306e-20	2.61443e-19	-4.77151e-20	3.55643e-20	2.30993e-19	6.1528e-20	1.9347e-19	-7.26929e-20	8.04262e-20	2.50609e-19	2.9985e-19
80	1.6892e-19	-6.29629e-21	2.60328e-19	1.84731e-19	-5.0508e-20	4.31025e-20	-3.45251e-19	-3.03943e-19	-3.07356e-20	-3.05506e-19	1.43217e-19	-4.51015e-20	-2.28583e-19	7.61617e-20	5.07777e-21	-3.39151e-20	-8.89604e-20	-9.70647e-20	-1.14329e-19	1.70221e-20	4.63913e-20	-1.06934e-19	-2.15697e-19	-2.33026e-19	-2.14498e-19	-9.87301e-20	-2.65678e-19	-2.12111e-19	-7.77534e-20	-3.54064e-20	-1.86306e-19	-1.8462e-19	-1.99595e-19	-1.6373e-19	-3.31333e-21	-1.29848e-19	-3.77923e-20	-6.07565e-20	6.52412e-20	2.65257e-19	4.08391e-20	1.50233e-20	2.82097e-19	9.19264e-20	2.46686e-19	2.11751e-20	1.0616e-19	2.89541e-19	2.93616e-19
81	1.4209e-19	-1.72233e-20	2.48244e-19	1.62514e-19	-9.68353e-20	7.60276e-20	-3.49796e-19	-2.70804e-19	-2.32035e-20	-3.02649e-19	1.81539e-19	7.11415e-21	-2.34263e-19	6.49198e-20	1.85692e-20	-1.3609e-20	-8.93936e-20	-1.1338e-19	-1.46862e-19	1.48717e-20	1.80539e-20	-1.09764e-19	-2.6453e-19	-2.39334e-19	-2.45823e-19	-1.45771e-19	-2.7312e-19	-2.27268e-19	-9.7145e-20	-1.78964e-20	-1.55351e-19	-2.13809e-19	-1.57039e-19	-2.18312e-19	2.3186e-21	-1.43584e-19	-1.45993e-21	-5.79284e-20	7.32542e-20	2.61605e-19	1.29658e-19	5.66706e-21	3.29918e-19	1.27549e-19	2.94716e-19	1.16787e-19	1.39536e-19	3.24575e-19	2.89569e-19
82	1.1473e-19	-3.00685e-20	2.28199e-19	1.29126e-19	-1.39167e-19	9.14447e-20	-3.33711e-19	-2.3945e-19	-4.25828e-21	-3.13139e-19	2.10026e-19	4.34482e-20	-2.49151e-19	6.13865e-20	7.69731e-21	-7.22033e-21	-1.13611e-19	-1.42926e-19	-1.88064e-19	9.79952e-21	-1.66792e-20	-1.20057e-19	-3.19172e-19	-2.34081e-19	-2.68989e-19	-1.94213e-19	-2.62512e-19	-2.23784e-19	-8.68185e-20	3.94088e-21	-1.15355e-19	-2.227e-19	-9.80105e-20	-2.53647e-19	2.02034e-20	-1.37414e-19	4.21317e-20	-4.40196e-20	9.88287e-20	2.53534e-19	2.05769e-19	4.30883e-21	3.66848e-19	1.60006e-19	3.31411e-19	1.98906e-19	1.75265e-19	3.53803e-19	2.86349e-19
83	9.10324e-20	-3.95898e-20	1.97737e-19	8.64255e-20	-1.74303e-19	8.40412e-20	-3.06159e-19	-2.23329e-19	1.30407e-20	-3.4166e-19	2.20377e-19	5.48697e-20	-2.6748e-19	6.70763e-20	-2.65468e-20	-7.50053e-21	-1.66122e-19	-1.85951e-19	-2.30699e-19	2.856e-21	-5.11589e-20	-1.33824e-19	-3.74256e-19	-2.15525e-19	-2.80534e-19	-2.37345e-19	-2.38171e-19	-2.03661e-19	-5.37191e-20	1.9418e-20	-6.82394e-20	-2.04751e-19	-2.71721e-20	-2.62388e-19	5.29539e-20	-1.12474e-19	8.13195e-20	-2.55674e-20	1.40038e-19	2.45111e-19	2.58198e-19	1.90916e-21	3.86987e-19	1.80934e-19	3.51078e-19	2.55248e-19	2.02229e-19	3.74106e-19	2.83517e-19
84	7.40826e-20	-4.21054e-20	1.58453e-19	3.87246e-20	-2.00717e-19	5.78215e-20	-2.75501e-19	-2.25733e-19	1.93717e-20	-3.87382e-19	2.15667e-19	4.06612e-20	-2.99078e-19	7.7427e-20	-6.76435e-20	-2.03517e-20	-2.15506e-19	-2.30198e-19	-2.66755e-19	-5.30267e-21	-8.74155e-20	-1.47917e-19	-4.25963e-19	-1.86023e-19	-2.77857e-19	-2.68723e-19	-2.0724e-19	-1.7159e-19	-9.50098e-21	1.7109e-20	-1.53676e-20	-1.61814e-19	4.39182e-20	-2.50408e-19	9.6493e-20	-8.25033e-20	1.13437e-19	-8.17986e-21	1.85366e-19	2.3887e-19	2.77971e-19	-1.22695e-20	3.86425e-19	1.84314e-19	3.47926e-19	2.74883e-19	2.11743e-19	3.80349e-19	2.81684e-19
85	6.67491e-20	-3.60097e-20	1.15668e-19	-8.21225e-21	-2.17324e-19	2.38356e-20	-2.47039e-19	-2.38736e-19	1.43933e-20	-4.39869e-19	2.015e-19	8.25532e-21	-3.35044e-19	9.51263e-20	-1.1018e-19	-3.44599e-20	-2.55532e-19	-2.74798e-19	-2.89626e-19	-1.97203e-20	-1.20946e-19	-1.5842e-19	-4.66924e-19	-1.47394e-19	-2.59307e-19	-2.81355e-19	-1.76788e-19	-1.31959e-19	3.38469e-20	-9.14233e-21	3.97317e-20	-1.03902e-19	1.06613e-19	-2.22959e-19	1.44844e-19	-5.39605e-20	1.30013e-19	2.75527e-21	2.28323e-19	2.34596e-19	2.67166e-19	-4.43176e-20	3.64801e-19	1.74362e-19	3.19299e-19	2.5784e-19	1.98897e-19	3.68548e-19	2.80327e-19
86	7.18089e-20	-2.13982e-20	7.59769e-20	-4.91555e-20	-2.22996e-19	-5.65911e-21	-2.2174e-19	-2.5018e-19	3.08536e-21	-4.85068e-19	1.88733e-19	-2.79418e-20	-3.71764e-19	1.16165e-19	-1.41274e-19	-4.84383e-20	-2.65817e-19	-3.06563e-19	-2.93298e-19	-3.1693e-20	-1.51527e-19	-1.62226e-19	-4.89726e-19	-1.0306e-19	-2.23951e-19	-2.72474e-19	-1.51133e-19	-8.94237e-20	6.82526e-20	-5.99247e-20	9.0156e-20	-4.44392e-20	1.51955e-19	-1.85326e-19	1.85404e-19	-3.6625e-20	1.34567e-19	7.24295e-21	2.61799e-19	2.30943e-19	2.34917e-19	-9.15077e-20	3.24827e-19	1.59817e-19	2.6616e-19	2.14297e-19	1.68814e-19	3.40919e-19	2.78969e-19
87	9.06397e-20	4.70182e-22	4.40725e-20	-8.08051e-20	-2.17296e-19	-2.2667e-20	-1.97523e-19	-2.51955e-19	-6.48675e-21	-5.10519e-19	1.85119e-19	-5.01148e-20	-3.95883e-19	1.42491e-19	-1.55141e-19	-4.61598e-20	-2.36226e-19	-3.24187e-19	-2.77495e-19	-4.85559e-20	-1.76357e-19	-1.60006e-19	-4.8753e-19	-5.74001e-20	-1.7429e-19	-2.43324e-19	-1.32929e-19	-4.9146e-20	8.8821e-20	-1.28829e-19	1.25615e-19	1.48183e-21	1.75082e-19	-1.47304e-19	2.10296e-19	-3.31155e-20	1.26981e-19	5.95066e-21	2.83387e-19	2.2391e-19	1.93522e-19	-1.44191e-19	2.72224e-19	1.54415e-19	1.94498e-19	1.60169e-19	1.31643e-19	3.03462e-19	2.74816e-19
88	1.21334e-19	2.77589e-20	2.11939e-20	-1.01364e-19	-2.01711e-19	-2.50848e-20	-1.70931e-19	-2.44971e-19	-1.13179e-20	-5.11404e-19	1.92382e-19	-5.56656e-20	-4.08789e-19	1.6035e-19	-1.55284e-19	-4.14743e-20	-1.7652e-19	-3.24606e-19	-2.44802e-19	-6.43558e-20	-1.97438e-19	-1.50598e-19	-4.63456e-19	-1.90972e-20	-1.17411e-19	-2.02891e-19	-1.25165e-19	-1.79277e-20	9.21666e-20	-2.06054e-19	1.35305e-19	2.46207e-20	1.74656e-19	-1.14939e-19	2.15655e-19	-4.11694e-20	1.1338e-19	-1.31108e-22	2.90188e-19	2.1301e-19	1.54864e-19	-1.89658e-19	2.15137e-19	1.62446e-19	1.1302e-19	1.10029e-19	9.71127e-20	2.64135e-19	2.66183e-19
89	1.57949e-19	5.8764e-20	6.23754e-21	-1.0909e-19	-1.80223e-19	-1.47933e-20	-1.38857e-19	-2.35503e-19	-1.15261e-20	-4.90214e-19	2.11251e-19	-4.81887e-20	-4.0619e-19	1.75671e-19	-1.43502e-19	-3.25448e-20	-9.3372e-20	-3.11342e-19	-2.03785e-19	-7.9328e-20	-2.12914e-19	-1.36051e-19	-4.21267e-19	3.71724e-21	-6.26438e-20	-1.62448e-19	-1.31155e-19	-2.33734e-21	7.79704e-20	-2.79631e-19	1.15524e-19	2.50237e-20	1.56019e-19	-8.67897e-20	2.03614e-19	-5.8244e-20	1.03916e-19	-6.582e-21	2.85538e-19	1.95366e-19	1.26624e-19	-2.13638e-19	1.64848e-19	1.80074e-19	3.22293e-20	7.15934e-20	7.42029e-20	2.30915e-19	2.50911e-19
90	1.91719e-19	9.2226e-20	-1.78432e-21	-1.01942e-19	-1.58868e-19	4.65068e-21	-9.95832e-20	-2.30359e-19	-1.21237e-20	-4.54608e-19	2.35411e-19	-3.15093e-20	-3.85254e-19	1.80635e-19	-1.12738e-19	-2.40065e-20	-2.02469e-21	-2.84254e-19	-1.52335e-19	-8.9162e-20	-2.25494e-19	-1.17079e-19	-3.70749e-19	4.70984e-21	-1.85965e-20	-1.34076e-19	-1.5286e-19	-6.92762e-21	4.89194e-20	-3.38148e-19	7.06799e-20	9.75209e-21	1.28481e-19	-5.84863e-20	1.81619e-19	-7.84648e-20	9.90895e-20	-1.36266e-20	2.71687e-19	1.72324e-19	1.11548e-19	-2.09461e-19	1.28319e-19	1.98051e-19	-3.88249e-20	4.71376e-20	6.55817e-20	2.0831e-19	2.30744e-19
91	2.13885e-19	1.26892e-19	-2.31778e-21	-7.91577e-20	-1.44304e-19	2.84029e-20	-5.35834e-20	-2.30694e-19	-1.71976e-20	-4.14032e-19	2.66175e-19	-1.56952e-20	-3.46862e-19	1.73121e-19	-8.70008e-20	-2.44421e-20	7.10437e-20	-2.57044e-19	-1.0555e-19	-1.08514e-19	-2.32979e-19	-9.81244e-20	-3.22431e-19	-1.49045e-20	1.17024e-20	-1.23482e-19	-1.88391e-19	-3.07897e-20	1.26373e-20	-3.74084e-19	1.17129e-20	-1.13757e-20	9.99899e-20	-2.74672e-20	1.5676e-19	-9.7022e-20	1.0145e-19	-1.91961e-20	2.52777e-19	1.44448e-19	1.11397e-19	-1.7395e-19	1.13292e-19	2.04314e-19	-9.30525e-20	3.20609e-20	7.06829e-20	1.9593e-19	2.04787e-19
92	2.18684e-19	1.60473e-19	5.75021e-21	-4.33424e-20	-1.4191e-19	4.9488e-20	-4.26193e-21	-2.3256e-19	-2.88356e-20	-3.74541e-19	2.97244e-19	7.73444e-22	-2.91488e-19	1.65562e-19	-4.6832e-20	-2.73615e-20	1.35832e-19	-2.26291e-19	-5.62267e-20	-1.30859e-19	-2.33222e-19	-8.01594e-20	-2.78912e-19	-4.51293e-20	3.26163e-20	-1.28207e-19	-2.27387e-19	-6.59222e-20	-1.72387e-20	-3.83723e-19	-4.57857e-20	-2.57532e-20	8.1212e-20	1.08407e-20	1.39264e-19	-1.0949e-19	1.14535e-19	-1.70878e-20	2.34141e-19	1.23627e-19	1.28926e-19	-1.12338e-19	1.20401e-19	1.96543e-19	-1.28769e-19	1.93833e-20	8.46799e-20	1.94223e-19	1.76034e-19
93	2.04932e-19	1.89054e-19	2.13187e-20	-9.5241e-22	-1.53992e-19	5.93183e-20	4.15013e-20	-2.30239e-19	-4.76552e-20	-3.42063e-19	3.24592e-19	1.99305e-20	-2.28698e-19	1.55706e-19	-8.90805e-21	-3.36266e-20	1.65803e-19	-2.06173e-19	-1.848e-20	-1.59878e-19	-2.18956e-19	-6.14528e-20	-2.38156e-19	-6.84196e-20	5.47697e-20	-1.36647e-19	-2.53701e-19	-9.88547e-20	-2.74609e-20	-3.68399e-19	-9.11535e-20	-2.88106e-20	7.05642e-20	5.11177e-20	1.26157e-19	-1.16319e-19	1.41091e-19	-6.6296e-21	2.21111e-19	1.16813e-19	1.67029e-19	-3.24762e-20	1.47813e-19	1.77553e-19	-1.46314e-19	4.18259e-21	1.00383e-19	1.97377e-19	1.44164e-19
94	1.757e-19	2.08001e-19	3.88605e-20	3.96243e-20	-1.78701e-19	5.10401e-20	7.49468e-20	-2.20646e-19	-7.16897e-20	-3.19745e-19	3.45258e-19	4.75817e-20	-1.53098e-19	1.63554e-19	2.8713e-20	-2.70663e-20	1.76807e-19	-1.81087e-19	2.21368e-20	-1.86011e-19	-1.89367e-19	-3.94271e-20	-1.94209e-19	-6.55477e-20	8.99115e-20	-1.34385e-19	-2.50208e-19	-1.14112e-19	-8.40827e-21	-3.33156e-19	-1.17457e-19	-1.74719e-20	6.95021e-20	8.75605e-20	1.19457e-19	-1.16896e-19	1.7608e-19	1.64495e-20	2.11343e-19	1.34363e-19	2.25374e-19	5.33337e-20	1.86621e-19	1.57524e-19	-1.45173e-19	-1.98678e-20	1.1419e-19	2.00143e-19	1.12804e-19
95	1.36771e-19	2.14087e-19	4.88521e-20	7.11387e-20	-2.10271e-19	2.38112e-20	8.86286e-20	-2.05757e-19	-9.76442e-20	-3.10345e-19	3.53657e-19	8.26385e-20	-8.78658e-20	1.73135e-19	5.22446e-20	-1.81339e-20	1.59125e-19	-1.63913e-19	5.341e-20	-2.00239e-19	-1.48582e-19	-8.20589e-21	-1.4338e-19	-2.5581e-20	1.45511e-19	-1.11058e-19	-2.05696e-19	-1.01354e-19	3.95529e-20	-2.84965e-19	-1.24264e-19	5.15367e-21	6.84131e-20	1.07215e-19	1.08743e-19	-1.17522e-19	2.21598e-19	4.21043e-20	2.03671e-19	1.7217e-19	2.95524e-19	1.37005e-19	2.27398e-19	1.43799e-19	-1.27327e-19	-5.0724e-20	1.21219e-19	2.01118e-19	8.52633e-20
96	9.471e-20	2.07313e-19	4.12678e-20	8.97935e-20	-2.40845e-19	-1.57125e-20	7.99531e-20	-1.89033e-19	-1.19728e-19	-3.12772e-19	3.50149e-19	1.27642e-19	-2.90979e-20	1.91762e-19	6.85605e-20	9.60414e-22	1.32901e-19	-1.34238e-19	9.47787e-20	-1.94628e-19	-1.02161e-19	3.16398e-20	-8.27789e-20	5.02036e-20	2.20704e-19	-6.38868e-20	-1.21593e-19	-5.84885e-20	1.10736e-19	-2.31768e-19	-1.13836e-19	3.82463e-20	6.77427e-20	1.10791e-19	9.11119e-20	-1.16754e-19	2.6833e-19	7.0861e-20	1.92389e-19	2.24331e-19	3.64152e-19	2.08153e-19	2.59307e-19	1.40089e-19	-9.33433e-20	-8.46734e-20	1.19193e-19	1.95454e-19	6.61055e-20
97	5.54306e-20	1.91145e-19	1.06089e-20	9.56792e-20	-2.6359e-19	-5.65051e-20	5.24946e-20	-1.74594e-19	-1.31315e-19	-3.23792e-19	3.36339e-19	1.69642e-19	6.55441e-21	2.102e-19	7.38305e-20	1.98359e-20	1.09034e-19	-1.03019e-19	1.33001e-19	-1.65012e-19	-6.27261e-20	8.03877e-20	-1.57155e-20	1.46526e-19	3.04897e-19	9.70872e-22	-1.07672e-20	8.50103e-21	1.95479e-19	-1.80321e-19	-9.00207e-20	7.92461e-20	6.09238e-20	9.7849e-20	6.8574e-20	-1.14364e-19	3.1224e-19	9.18031e-20	1.75889e-19	2.74509e-19	4.15733e-19	2.62804e-19	2.76734e-19	1.44403e-19	-4.53891e-20	-1.14061e-19	1.11759e-19	1.83469e-19	5.81658e-20
98	2.34273e-20	1.71228e-19	-4.04751e-20	9.18849e-20	-2.75472e-19	-8.91063e-20	1.44047e-20	-1.64048e-19	-1.27035e-19	-3.37715e-19	3.16766e-19	2.0835e-19	2.81971e-20	2.22289e-19	6.22873e-20	4.32476e-20	8.60856e-20	-6.16511e-20	1.71936e-19	-1.13583e-19	-3.30187e-20	1.27194e-19	4.30787e-20	2.43844e-19	3.84922e-19	7.25967e-20	1.07032e-19	8.66011e-20	2.83874e-19	-1.33107e-19	-5.42233e-20	1.30091e-19	5.93105e-20	8.08556e-20	4.35187e-20	-1.07033e-19	3.54788e-19	9.34468e-20	1.516e-19	3.1647e-19	4.41333e-19	2.96832e-19	2.76746e-19	1.53666e-19	1.30669e-20	-1.30705e-19	9.72899e-20	1.67797e-19	6.27215e-20
99	1.72379e-21	1.53976e-19	-1.01143e-19	8.32881e-20	-2.77908e-19	-1.09849e-19	-2.47837e-20	-1.56491e-19	-1.06127e-19	-3.48195e-19	2.99372e-19	2.26259e-19	2.5268e-20	2.24758e-19	4.55187e-20	7.44078e-20	6.98974e-20	-1.40555e-20	1.99296e-19	-6.39919e-20	-1.97644e-20	1.71562e-19	9.21722e-20	3.22711e-19	4.44327e-19	1.41328e-19	2.13438e-19	1.62058e-19	3.68959e-19	-9.49206e-20	-9.40079e-21	1.88577e-19	6.55593e-20	6.79921e-20	2.97695e-20	-8.68409e-20	3.96871e-19	7.59101e-20	1.25554e-19	3.43956e-19	4.39111e-19	3.10687e-19	2.59273e-19	1.64726e-19	7.68662e-20	-1.33168e-19	7.51376e-20	1.5017e-19	7.09403e-20
100	-7.68746e-21	1.45705e-19	-1.5616e-19	7.54644e-20	-2.7456e-19	-1.20855e-19	-5.6959e-20	-1.49645e-19	-7.24301e-20	-3.51487e-19	2.9321e-19	2.32729e-19	1.15906e-20	2.20781e-19	2.21441e-20	1.01924e-19	6.78502e-20	2.90554e-20	2.09439e-19	-2.31963e-20	-2.11317e-20	2.00596e-19	1.19215e-19	3.72925e-19	4.75028e-19	2.02128e-19	2.96165e-19	2.21931e-19	4.44572e-19	-6.57993e-20	3.89982e-20	2.50023e-19	8.53825e-20	6.60433e-20	3.66387e-20	-5.31586e-20	4.4177e-19	3.95956e-20	1.02791e-19	3.6206e-19	4.166e-19	3.05261e-19	2.29669e-19	1.79435e-19	1.38609e-19	-1.25157e-19	4.2578e-20	1.32036e-19	7.68236e-20
101	-3.42862e-21	1.51923e-19	-1.91569e-19	7.34595e-20	-2.6792e-19	-1.26088e-19	-7.68285e-20	-1.40406e-19	-3.17057e-20	-3.46335e-19	2.99895e-19	2.19804e-19	-7.32741e-21	2.04427e-19	-1.23328e-20	1.29699e-19	5.29358e-20	5.82568e-20	1.94223e-19	-1.37588e-20	-2.99071e-20	2.10537e-19	1.27845e-19	3.93904e-19	4.7646e-19	2.52479e-19	3.50714e-19	2.57223e-19	5.02747e-19	-4.96258e-20	8.32176e-20	3.06326e-19	1.17504e-19	7.75051e-20	7.02505e-20	-6.60987e-21	4.90766e-19	-8.32903e-21	9.19458e-20	3.80422e-19	3.84496e-19	2.86591e-19	1.93941e-19	1.98785e-19	1.9135e-19	-1.11753e-19	1.52159e-21	1.19476e-19	7.41485e-20
102	1.50073e-20	1.75933e-19	-1.99807e-19	8.02327e-20	-2.57239e-19	-1.27383e-19	-8.19692e-20	-1.26403e-19	7.92239e-21	-3.3009e-19	3.22375e-19	2.02075e-19	-2.01398e-20	1.82129e-19	-4.34957e-20	1.40716e-19	4.83937e-20	6.85415e-20	1.7017e-19	-2.54577e-20	-3.33426e-20	2.09747e-19	1.25237e-19	3.91651e-19	4.55263e-19	2.92018e-19	3.76973e-19	2.62427e-19	5.35714e-19	-4.96082e-20	1.10463e-19	3.49208e-19	1.53538e-19	9.42408e-20	1.2573e-19	4.30122e-20	5.37459e-19	-6.17081e-20	9.22106e-20	4.06559e-19	3.54534e-19	2.60881e-19	1.60407e-19	2.27433e-19	2.29242e-19	-9.42405e-20	-4.05402e-20	1.16687e-19	6.48127e-20
103	4.63358e-20	2.16995e-19	-1.8219e-19	9.52809e-20	-2.39451e-19	-1.23335e-19	-7.3019e-20	-1.07105e-19	4.04027e-20	-3.02241e-19	3.58905e-19	1.84594e-19	-2.18176e-20	1.52577e-19	-6.85706e-20	1.54637e-19	4.98145e-20	7.1315e-20	1.40983e-19	-4.95169e-20	-2.46817e-20	2.04097e-19	1.18225e-19	3.73552e-19	4.21199e-19	3.17545e-19	3.7637e-19	2.36935e-19	5.38471e-19	-6.67937e-20	1.10828e-19	3.69813e-19	1.8163e-19	1.11679e-19	1.92409e-19	8.4869e-20	5.70219e-19	-1.09872e-19	1.05954e-19	4.43632e-19	3.3558e-19	2.34876e-19	1.35787e-19	2.6709e-19	2.50695e-19	-7.08385e-20	-7.23979e-20	1.28828e-19	5.21075e-20
104	8.67798e-20	2.69691e-19	-1.48003e-19	1.14477e-19	-2.12169e-19	-1.11145e-19	-5.34152e-20	-8.38656e-20	6.23972e-20	-2.6656e-19	4.02305e-19	1.69982e-19	-3.82767e-21	1.27014e-19	-7.51126e-20	1.59059e-19	6.75543e-20	7.32307e-20	1.21587e-19	-7.65648e-20	3.29043e-21	2.01514e-19	1.11801e-19	3.44236e-19	3.81498e-19	3.25329e-19	3.49988e-19	1.84194e-19	5.11285e-19	-9.88325e-20	7.89684e-20	3.66573e-19	1.90211e-19	1.19657e-19	2.53572e-19	1.11538e-19	5.84514e-19	-1.44853e-19	1.26424e-19	4.82707e-19	3.32698e-19	2.12448e-19	1.22657e-19	3.1466e-19	2.56806e-19	-3.45603e-20	-8.76507e-20	1.54844e-19	4.59104e-20
105	1.30214e-19	3.25564e-19	-1.10417e-19	1.31774e-19	-1.76223e-19	-8.90402e-20	-2.8897e-20	-5.79632e-20	7.23624e-20	-2.30356e-19	4.43045e-19	1.54354e-19	2.80983e-20	9.98523e-20	-6.0226e-20	1.69221e-19	9.10588e-20	6.65199e-20	1.15847e-19	-9.61843e-20	4.05492e-20	2.00393e-19	1.08312e-19	3.08799e-19	3.41743e-19	3.12424e-19	3.00765e-19	1.13801e-19	4.62345e-19	-1.39437e-19	2.05142e-20	3.39337e-19	1.73286e-19	1.13537e-19	2.92381e-19	1.17234e-19	5.73379e-19	-1.60593e-19	1.46257e-19	5.14522e-19	3.41699e-19	1.94275e-19	1.16603e-19	3.62204e-19	2.51167e-19	1.89327e-20	-8.35738e-20	1.89664e-19	5.02189e-20
106	1.69517e-19	3.76414e-19	-8.11394e-20	1.42082e-19	-1.35763e-19	-5.73127e-20	-5.86564e-21	-3.11086e-20	7.34506e-20	-2.04415e-19	4.73809e-19	1.37259e-19	7.06546e-20	7.27874e-20	-2.25243e-20	1.78095e-19	1.2235e-19	6.60185e-20	1.3164e-19	-9.54228e-20	8.54562e-20	2.0446e-19	1.12526e-19	2.7359e-19	3.0246e-19	2.81517e-19	2.3553e-19	3.94771e-20	4.05138e-19	-1.79805e-19	-5.04712e-20	2.93962e-19	1.35581e-19	9.12128e-20	3.0081e-19	1.0047e-19	5.46955e-19	-1.58253e-19	1.5965e-19	5.27449e-19	3.5621e-19	1.80357e-19	1.08737e-19	3.99894e-19	2.37045e-19	8.89982e-20	-6.94845e-20	2.23429e-19	6.55248e-20
107	1.98098e-19	4.1696e-19	-6.6305e-20	1.43663e-19	-9.62599e-20	-1.7761e-20	1.05394e-20	-3.15243e-21	6.99178e-20	-1.94085e-19	4.91345e-19	1.17388e-19	1.11945e-19	5.19287e-20	3.48678e-20	2.02005e-19	1.50488e-19	6.9901e-20	1.55315e-19	-7.57475e-20	1.26736e-19	2.11825e-19	1.27268e-19	2.48066e-19	2.65518e-19	2.40773e-19	1.66319e-19	-2.46749e-20	3.54592e-19	-2.13119e-19	-1.16337e-19	2.34915e-19	8.35764e-20	6.08059e-20	2.78638e-19	6.73858e-20	5.14077e-19	-1.40844e-19	1.64798e-19	5.17136e-19	3.68551e-19	1.68451e-19	8.73454e-20	4.18476e-19	2.18119e-19	1.70056e-19	-5.54264e-20	2.50804e-19	8.4379e-20
108	2.10923e-19	4.45286e-19	-6.54374e-20	1.38422e-19	-6.20216e-20	2.70565e-20	1.84936e-20	2.46989e-20	6.62077e-20	-2.00395e-19	4.96482e-19	9.51715e-20	1.50553e-19	3.0767e-20	1.00425e-19	2.25129e-19	1.69599e-19	7.55978e-20	1.83219e-19	-3.42174e-20	1.61187e-19	2.23625e-19	1.5656e-19	2.38642e-19	2.33208e-19	2.01457e-19	1.06192e-19	-6.75707e-20	3.2081e-19	-2.36416e-19	-1.62848e-19	1.68571e-19	2.89881e-20	2.43889e-20	2.35676e-19	2.66558e-20	4.90508e-19	-1.12704e-19	1.66581e-19	4.85117e-19	3.73934e-19	1.60837e-19	4.69232e-20	4.12785e-19	1.96106e-19	2.50973e-19	-5.24083e-20	2.68288e-19	9.84605e-20
109	2.04878e-19	4.61451e-19	-7.33664e-20	1.30298e-19	-3.44212e-20	7.39287e-20	2.02487e-20	5.03978e-20	6.28341e-20	-2.17705e-19	4.9251e-19	7.18121e-20	1.76177e-19	7.45523e-21	1.68487e-19	2.51225e-19	1.66654e-19	8.02689e-20	1.98471e-19	1.43996e-20	1.83823e-19	2.35945e-19	1.98609e-19	2.50347e-19	2.069e-19	1.72556e-19	6.66206e-20	-8.51108e-20	3.08485e-19	-2.51833e-19	-1.8568e-19	9.92077e-20	-1.95741e-20	-7.35378e-21	1.79155e-19	-1.29736e-20	4.81204e-19	-7.70295e-20	1.69463e-19	4.38622e-19	3.71384e-19	1.57229e-19	-1.08184e-20	3.79811e-19	1.74806e-19	3.21209e-19	-6.24004e-20	2.77991e-19	9.83226e-20
110	1.79099e-19	4.66037e-19	-8.3256e-20	1.23487e-19	-1.14803e-20	1.19019e-19	2.1241e-20	7.14155e-20	5.8337e-20	-2.36595e-19	4.80598e-19	4.97763e-20	1.91219e-19	-1.41654e-20	2.24609e-19	2.69571e-19	1.47614e-19	8.30494e-20	2.05556e-19	6.65252e-20	1.96368e-19	2.4803e-19	2.46706e-19	2.79149e-19	1.88263e-19	1.57353e-19	5.21013e-20	-7.95385e-20	3.14853e-19	-2.63498e-19	-1.86505e-19	3.33711e-20	-5.89075e-20	-3.02178e-20	1.23351e-19	-4.48654e-20	4.86584e-19	-4.02558e-20	1.81499e-19	3.84932e-19	3.61803e-19	1.62753e-19	-7.44975e-20	3.23554e-19	1.54889e-19	3.71078e-19	-8.30069e-20	2.81205e-19	8.20967e-20
111	1.35814e-19	4.59989e-19	-8.90075e-20	1.21889e-19	1.12631e-20	1.58755e-19	2.7835e-20	8.6658e-20	4.86315e-20	-2.49226e-19	4.6033e-19	3.11698e-20	1.8917e-19	-3.68338e-20	2.628e-19	2.79554e-19	1.07497e-19	7.90824e-20	1.93214e-19	1.03358e-19	1.94155e-19	2.5097e-19	2.93716e-19	3.15667e-19	1.76077e-19	1.49718e-19	5.90371e-20	-5.95295e-20	3.32686e-19	-2.78691e-19	-1.7543e-19	-2.76575e-20	-9.06875e-20	-3.93613e-20	7.08286e-20	-6.61048e-20	4.95073e-19	-7.87652e-21	1.9841e-19	3.31291e-19	3.4804e-19	1.76688e-19	-1.33672e-19	2.48807e-19	1.39736e-19	3.94405e-19	-1.06532e-19	2.75329e-19	5.22414e-20
112	8.10527e-20	4.4543e-19	-8.67526e-20	1.29243e-19	3.84536e-20	1.91286e-19	4.45724e-20	9.92808e-20	3.27781e-20	-2.47738e-19	4.30074e-19	1.84287e-20	1.77357e-19	-6.29377e-20	2.72e-19	2.74807e-19	4.9513e-20	6.98384e-20	1.69383e-19	1.24075e-19	1.80558e-19	2.42387e-19	3.25216e-19	3.47435e-19	1.66915e-19	1.38253e-19	7.58988e-20	-3.65901e-20	3.49796e-19	-2.99383e-19	-1.65571e-19	-7.98912e-20	-1.18886e-19	-3.73792e-20	2.77434e-20	-8.27761e-20	4.91498e-19	1.63758e-20	2.17562e-19	2.79746e-19	3.3052e-19	1.96595e-19	-1.7978e-19	1.61933e-19	1.2563e-19	3.93108e-19	-1.27704e-19	2.5513e-19	2.12568e-20
113	2.40988e-20	4.25892e-19	-7.61682e-20	1.48114e-19	7.20016e-20	2.16978e-19	7.16125e-20	1.15259e-19	1.53109e-20	-2.29153e-19	3.88446e-19	1.97803e-20	1.50526e-19	-8.74387e-20	2.77457e-19	2.68161e-19	-1.3006e-20	5.16235e-20	1.38113e-19	1.22419e-19	1.59677e-19	2.16125e-19	3.37725e-19	3.62903e-19	1.55969e-19	1.12162e-19	8.78709e-20	-2.19895e-20	3.55585e-19	-3.24439e-19	-1.67001e-19	-1.21835e-19	-1.45777e-19	-2.8631e-20	-9.43764e-21	-9.0095e-20	4.67483e-19	3.2512e-20	2.31423e-19	2.30407e-19	3.06945e-19	2.16567e-19	-2.13818e-19	7.05333e-20	1.0973e-19	3.6787e-19	-1.41616e-19	2.15135e-19	1.54503e-21
114	-2.50307e-20	4.04839e-19	-6.16029e-20	1.76909e-19	1.0888e-19	2.36636e-19	1.03955e-19	1.3962e-19	3.6715e-21	-1.93655e-19	3.43426e-19	3.26669e-20	1.29098e-19	-1.02899e-19	2.71626e-19	2.65115e-19	-7.31752e-20	3.52498e-20	9.60486e-20	1.0841e-19	1.29798e-19	1.70041e-19	3.26465e-19	3.56593e-19	1.39892e-19	6.45102e-20	8.34913e-20	-2.23285e-20	3.40946e-19	-3.48735e-19	-1.84632e-19	-1.48816e-19	-1.72974e-19	-1.89136e-20	-4.19159e-20	-9.89241e-20	4.15135e-19	3.50875e-20	2.35185e-19	1.80928e-19	2.75079e-19	2.26289e-19	-2.40769e-19	-1.53779e-20	8.54679e-20	3.24955e-19	-1.48977e-19	1.50766e-19	4.29751e-21
115	-5.93986e-20	3.83087e-19	-5.17816e-20	2.06826e-19	1.40838e-19	2.48393e-19	1.32402e-19	1.70805e-19	2.06655e-21	-1.48593e-19	2.95333e-19	5.91177e-20	1.00814e-19	-1.16845e-19	2.58308e-19	2.61474e-19	-1.29032e-19	1.06507e-20	4.70378e-20	7.66027e-20	9.4843e-20	1.03185e-19	2.93061e-19	3.28649e-19	1.16646e-19	-2.28091e-21	5.94298e-20	-3.93289e-20	3.03352e-19	-3.64714e-19	-2.18849e-19	-1.56938e-19	-2.00052e-19	-1.48795e-20	-7.32532e-20	-1.08402e-19	3.41025e-19	2.93242e-20	2.2348e-19	1.26739e-19	2.35354e-19	2.20222e-19	-2.68074e-19	-8.67712e-20	4.99535e-20	2.71067e-19	-1.51076e-19	6.71201e-20	3.03577e-20
116	-7.80596e-20	3.57003e-19	-5.70241e-20	2.22242e-19	1.56609e-19	2.45578e-19	1.46721e-19	1.98756e-19	9.78709e-21	-1.07107e-19	2.44165e-19	8.63783e-20	7.82756e-20	-1.30586e-19	2.40617e-19	2.51695e-19	-1.79284e-19	-2.37387e-20	-6.53683e-21	3.64684e-20	5.53786e-20	1.61722e-20	2.45483e-19	2.85319e-19	8.81145e-20	-7.82511e-20	2.12949e-20	-6.74653e-20	2.4806e-19	-3.66059e-19	-2.63997e-19	-1.43417e-19	-2.2519e-19	-2.15047e-20	-1.05126e-19	-1.20586e-19	2.50114e-19	1.737e-20	1.9821e-19	6.7032e-20	1.94493e-19	1.99747e-19	-2.9733e-19	-1.33862e-19	2.32387e-21	2.12322e-19	-1.53477e-19	-2.87536e-20	7.26858e-20
117	-8.63115e-20	3.19142e-19	-8.45964e-20	2.06051e-19	1.45708e-19	2.17873e-19	1.39706e-19	2.07194e-19	2.03184e-20	-8.34078e-20	1.90955e-19	1.0857e-19	5.27557e-20	-1.36794e-19	2.09647e-19	2.36394e-19	-2.13949e-19	-5.34767e-20	-6.54824e-20	-6.03857e-21	1.41595e-20	-8.09834e-20	1.94143e-19	2.37133e-19	5.56902e-20	-1.49886e-19	-1.91957e-20	-9.72967e-20	1.8665e-19	-3.50444e-19	-3.11325e-19	-1.11011e-19	-2.47906e-19	-3.79882e-20	-1.35113e-19	-1.28559e-19	1.63113e-19	1.14212e-20	1.63802e-19	4.28913e-21	1.60559e-19	1.7331e-19	-3.25823e-19	-1.5475e-19	-5.38162e-20	1.51615e-19	-1.59707e-19	-1.25511e-19	1.18255e-19
118	-9.32726e-20	2.61355e-19	-1.3475e-19	1.47479e-19	1.02368e-19	1.55967e-19	1.10123e-19	1.82378e-19	2.45391e-20	-8.93172e-20	1.31331e-19	1.10403e-19	2.65257e-20	-1.42327e-19	1.60204e-19	2.04075e-19	-2.30819e-19	-8.52261e-20	-1.18906e-19	-3.90371e-20	-3.06278e-20	-1.77312e-19	1.48703e-19	1.95872e-19	2.18199e-20	-2.05125e-19	-5.05724e-20	-1.18658e-19	1.32804e-19	-3.22306e-19	-3.5231e-19	-6.85969e-20	-2.69456e-19	-6.1807e-20	-1.60028e-19	-1.33081e-19	8.41447e-20	1.4626e-20	1.26105e-19	-5.65537e-20	1.41198e-19	1.52599e-19	-3.44967e-19	-1.4938e-19	-1.14259e-19	8.94979e-20	-1.75325e-19	-2.146e-19	1.50544e-19
119	-1.08368e-19	1.78892e-19	-1.99967e-19	4.7887e-20	2.79418e-20	5.72432e-20	6.31686e-20	1.21137e-19	1.69148e-20	-1.28526e-19	6.70823e-20	8.69226e-20	-6.83611e-22	-1.32612e-19	1.04959e-19	1.66579e-19	-2.31463e-19	-9.89697e-20	-1.61401e-19	-6.24516e-20	-6.96928e-20	-2.57783e-19	1.14211e-19	1.69433e-19	-1.10387e-20	-2.37142e-19	-6.54221e-20	-1.23365e-19	9.78343e-20	-2.897e-19	-3.8128e-19	-2.85535e-20	-2.90948e-19	-8.67651e-20	-1.81626e-19	-1.33534e-19	2.26957e-20	3.09695e-20	9.22511e-20	-1.11198e-19	1.38684e-19	1.47583e-19	-3.47932e-19	-1.27433e-19	-1.74816e-19	2.55452e-20	-2.06847e-19	-2.91766e-19	1.53778e-19
120	-1.38599e-19	7.32668e-20	-2.68222e-19	-7.87404e-20	-6.92755e-20	-7.05542e-20	7.99469e-21	3.51635e-20	-3.21024e-21	-1.94188e-19	-3.27394e-22	3.5449e-20	-2.47141e-20	-1.19068e-19	4.57458e-20	1.16437e-19	-2.05058e-19	-1.00891e-19	-1.92269e-19	-6.57929e-20	-9.90553e-20	-3.11415e-19	9.16789e-20	1.62143e-19	-3.6333e-20	-2.44362e-19	-6.21384e-20	-1.0668e-19	8.76813e-20	-2.62219e-19	-3.92545e-19	1.51518e-21	-3.07037e-19	-1.07457e-19	-1.96445e-19	-1.31332e-19	-2.11504e-20	5.46516e-20	6.92284e-20	-1.55312e-19	1.46235e-19	1.60664e-19	-3.27375e-19	-9.49127e-20	-2.33599e-19	-3.79012e-20	-2.57336e-19	-3.55211e-19	1.1953e-19
121	-1.87262e-19	-4.73824e-20	-3.28372e-19	-2.10654e-19	-1.76824e-19	-2.1012e-19	-4.61082e-20	-5.48284e-20	-3.27191e-20	-2.73791e-19	-6.63033e-20	-4.02286e-20	-3.87705e-20	-8.87864e-20	-9.25626e-21	6.48816e-20	-1.68453e-19	-8.37197e-20	-2.11394e-19	-5.57235e-20	-1.11463e-19	-3.30839e-19	7.65899e-20	1.71647e-19	-4.84573e-20	-2.30668e-19	-4.35265e-20	-6.79873e-20	1.02617e-19	-2.45904e-19	-3.82771e-19	1.89705e-20	-3.13882e-19	-1.19779e-19	-2.07157e-19	-1.26719e-19	-4.38023e-20	8.3135e-20	5.94928e-20	-1.87613e-19	1.52605e-19	1.86959e-19	-2.82401e-19	-6.13428e-20	-2.88674e-19	-9.89529e-20	-3.26391e-19	-4.04573e-19	5.03029e-20
122	-2.53355e-19	-1.70293e-19	-3.7438e-19	-3.25478e-19	-2.81961e-19	-3.39553e-19	-9.25297e-20	-1.26651e-19	-6.75753e-20	-3.52029e-19	-1.17486e-19	-1.19927e-19	-3.85616e-20	-4.92497e-20	-4.05092e-20	2.74352e-20	-1.12316e-19	-4.984e-20	-2.1735e-19	-2.49624e-20	-1.03914e-19	-3.18719e-19	6.73449e-20	1.89871e-19	-4.15364e-20	-2.03519e-19	-1.51531e-20	-1.13871e-20	1.37267e-19	-2.41699e-19	-3.48533e-19	3.17716e-20	-3.04713e-19	-1.23384e-19	-2.14995e-19	-1.19942e-19	-4.95902e-20	1.06963e-19	5.49613e-20	-2.05952e-19	1.46797e-19	2.16115e-19	-2.13502e-19	-2.96165e-20	-3.38669e-19	-1.50535e-19	-4.05474e-19	-4.3805e-19	-4.15574e-20
123	-3.30987e-19	-2.8085e-19	-4.05579e-19	-4.06255e-19	-3.74223e-19	-4.39203e-19	-1.27646e-19	-1.65681e-19	-1.03898e-19	-4.13847e-19	-1.52096e-19	-1.88704e-19	-2.18495e-20	-6.76129e-21	-5.23089e-20	2.83154e-22	-5.478e-20	-8.21273e-21	-2.17463e-19	7.07931e-21	-8.07177e-20	-2.83921e-19	5.85317e-20	2.06381e-19	-2.01219e-20	-1.72547e-19	1.55482e-20	5.51579e-20	1.81504e-19	-2.46478e-19	-2.94433e-19	4.67384e-20	-2.83249e-19	-1.17674e-19	-2.20937e-19	-1.09875e-19	-4.30365e-20	1.27063e-19	4.93117e-20	-2.07846e-19	1.19119e-19	2.36492e-19	-1.23392e-19	-3.06607e-22	-3.76118e-19	-1.85285e-19	-4.78399e-19	-4.54293e-19	-1.36898e-19
124	-4.08997e-19	-3.65232e-19	-4.23252e-19	-4.44685e-19	-4.45754e-19	-4.96538e-19	-1.48119e-19	-1.6708e-19	-1.3638e-19	-4.47974e-19	-1.61649e-19	-2.27833e-19	9.4116e-21	2.64702e-20	-4.08492e-20	-2.9725e-21	2.78118e-21	2.82638e-20	-2.11324e-19	3.75368e-20	-4.82725e-20	-2.35441e-19	5.17798e-20	2.10712e-19	5.79755e-21	-1.48607e-19	4.15449e-20	1.22483e-19	2.22858e-19	-2.54182e-19	-2.26176e-19	6.91011e-20	-2.5252e-19	-1.07176e-19	-2.27344e-19	-9.5919e-20	-3.03337e-20	1.41509e-19	3.31485e-20	-1.90755e-19	6.90821e-20	2.38436e-19	-1.8128e-20	2.76922e-20	-3.94457e-19	-1.9486e-19	-5.29437e-19	-4.46333e-19	-2.12314e-19
125	-4.72077e-19	-4.12715e-19	-4.26321e-19	-4.41649e-19	-4.90303e-19	-5.07437e-19	-1.47877e-19	-1.33319e-19	-1.55131e-19	-4.47567e-19	-1.50076e-19	-2.26792e-19	5.14273e-20	5.08542e-20	-1.99317e-20	4.52613e-21	5.62496e-20	5.71947e-20	-1.92388e-19	6.46904e-20	-1.43378e-20	-1.81257e-19	5.03623e-20	1.97843e-19	2.41408e-20	-1.35487e-19	5.627e-20	1.8258e-19	2.49105e-19	-2.57972e-19	-1.58362e-19	9.84245e-20	-2.21859e-19	-9.2408e-20	-2.30202e-19	-7.49742e-20	-2.3705e-20	1.57084e-19	6.49116e-21	-1.57235e-19	2.73322e-21	2.14814e-19	9.83375e-20	5.84894e-20	-3.86063e-19	-1.76384e-19	-5.444e-19	-4.09348e-19	-2.52874e-19
126	-5.04353e-19	-4.18326e-19	-4.10239e-19	-4.06103e-19	-5.03281e-19	-4.74147e-19	-1.17441e-19	-6.9803e-20	-1.4723e-19	-4.11308e-19	-1.18693e-19	-1.88598e-19	1.08416e-19	6.45721e-20	2.02423e-20	2.44867e-20	9.58748e-20	7.07891e-20	-1.75409e-19	8.97169e-20	1.06589e-20	-1.26594e-19	6.04309e-20	1.70934e-19	2.43635e-20	-1.33073e-19	5.59929e-20	2.29304e-19	2.5212e-19	-2.56099e-19	-1.03524e-19	1.26261e-19	-2.01038e-19	-7.46957e-20	-2.35019e-19	-5.71277e-20	-2.65021e-20	1.71164e-19	-2.94205e-20	-1.14621e-19	-6.40633e-20	1.67623e-19	2.19468e-19	8.73285e-20	-3.4576e-19	-1.3167e-19	-5.20009e-19	-3.45029e-19	-2.50421e-19
127	-4.94723e-19	-3.85442e-19	-3.70002e-19	-3.52931e-19	-4.83723e-19	-4.02774e-19	-4.74792e-20	1.70802e-20	-9.88264e-20	-3.39432e-19	-7.32785e-20	-1.05662e-19	1.75125e-19	6.66745e-20	6.63168e-20	4.54178e-20	1.41254e-19	8.25941e-20	-1.34133e-19	1.11327e-19	2.82237e-20	-7.0465e-20	8.50212e-20	1.34295e-19	8.94515e-21	-1.3195e-19	4.05709e-20	2.61274e-19	2.27931e-19	-2.45861e-19	-7.70266e-20	1.41687e-19	-1.95444e-19	-5.38758e-20	-2.37136e-19	-4.42176e-20	-4.97026e-20	1.85785e-19	-6.56128e-20	-7.32937e-20	-1.17139e-19	1.0181e-19	3.36115e-19	1.15127e-19	-2.75663e-19	-6.78363e-20	-4.6135e-19	-2.55994e-19	-2.09491e-19
128	-4.41806e-19	-3.26518e-19	-3.05023e-19	-2.99634e-19	-4.36838e-19	-3.02751e-19	6.39246e-20	1.18939e-19	-7.4733e-21	-2.38267e-19	-1.73971e-20	-7.02997e-22	2.43235e-19	7.08418e-20	1.21313e-19	6.38357e-20	1.78352e-19	8.76306e-20	-9.02283e-20	1.45971e-19	4.52198e-20	-1.40565e-20	1.20994e-19	9.79767e-20	-1.65512e-20	-1.20536e-19	1.44939e-20	2.77678e-19	1.77966e-19	-2.3204e-19	-8.18634e-20	1.32788e-19	-2.06848e-19	-4.21583e-20	-2.37938e-19	-4.18528e-20	-8.41057e-20	1.96306e-19	-9.5154e-20	-4.07101e-20	-1.44148e-19	2.15429e-20	4.4508e-19	1.39681e-19	-1.85001e-19	1.7595e-21	-3.78922e-19	-1.56151e-19	-1.38702e-19
129	-3.56148e-19	-2.6029e-19	-2.22e-19	-2.61833e-19	-3.74271e-19	-1.87008e-19	2.06208e-19	2.21782e-19	1.1396e-19	-1.25394e-19	3.94353e-20	1.13613e-19	3.21856e-19	7.43048e-20	1.59517e-19	7.29519e-20	2.03868e-19	9.7984e-20	-4.49074e-20	1.78473e-19	6.21842e-20	4.47744e-20	1.66071e-19	6.79006e-20	-4.11919e-20	-8.88109e-20	-1.50338e-20	2.79538e-19	1.09823e-19	-2.2199e-19	-1.17639e-19	9.01654e-20	-2.32174e-19	-4.00613e-20	-2.3579e-19	-4.57343e-20	-1.28001e-19	2.09744e-19	-1.12091e-19	-1.71222e-20	-1.40319e-19	-6.23981e-20	5.37758e-19	1.66442e-19	-8.43484e-20	6.72128e-20	-2.81396e-19	-5.21904e-20	-4.60011e-20
130	-2.58029e-19	-2.05768e-19	-1.3408e-19	-2.48868e-19	-3.11009e-19	-7.19595e-20	3.54866e-19	3.09303e-19	2.39483e-19	-2.08223e-20	9.07531e-20	2.19367e-19	3.90332e-19	7.23391e-20	1.82047e-19	7.29021e-20	2.19358e-19	1.26998e-19	1.15508e-20	2.29147e-19	7.53096e-20	9.7652e-20	2.12022e-19	4.76573e-20	-5.48859e-20	-3.41832e-20	-4.08285e-20	2.71251e-19	3.40992e-20	-2.18047e-19	-1.73889e-19	1.59806e-20	-2.71387e-19	-5.43818e-20	-2.3384e-19	-6.48229e-20	-1.7278e-19	2.14271e-19	-1.11631e-19	-4.98922e-21	-1.08428e-19	-1.3855e-19	6.08865e-19	2.02771e-19	1.28866e-20	1.22775e-19	-1.74231e-19	4.60527e-20	5.49175e-20
131	-1.71422e-19	-1.76062e-19	-5.72363e-20	-2.6128e-19	-2.60359e-19	2.51769e-20	4.78928e-19	3.64904e-19	3.39071e-19	5.58393e-20	1.28726e-19	2.88185e-19	4.37091e-19	7.22247e-20	1.8751e-19	6.82496e-20	2.12712e-19	1.57498e-19	5.20608e-20	2.60947e-19	7.52214e-20	1.46101e-19	2.52619e-19	3.9451e-20	-5.78444e-20	3.79245e-20	-5.60829e-20	2.58688e-19	-3.58552e-20	-2.23597e-19	-2.34552e-19	-7.79498e-20	-3.11386e-19	-7.91305e-20	-2.30434e-19	-8.28123e-20	-2.05689e-19	2.17263e-19	-9.58545e-20	4.81809e-21	-5.5879e-20	-1.97456e-19	6.59626e-19	2.54566e-19	9.66663e-20	1.70506e-19	-6.35698e-20	1.36856e-19	1.57679e-19
132	-1.15917e-19	-1.74744e-19	-5.91588e-21	-2.91561e-19	-2.29845e-19	9.06416e-20	5.50121e-19	3.79919e-19	3.93101e-19	8.94549e-20	1.53235e-19	3.14964e-19	4.51832e-19	5.63965e-20	1.67397e-19	5.33883e-20	2.06874e-19	1.97586e-19	7.70622e-20	2.77352e-19	5.21268e-20	1.82974e-19	2.82235e-19	4.10795e-20	-4.91126e-20	1.15674e-19	-5.93959e-20	2.49768e-19	-8.95917e-20	-2.36451e-19	-2.85102e-19	-1.73814e-19	-3.47384e-19	-1.14044e-19	-2.22996e-19	-9.27487e-20	-2.23238e-19	2.17865e-19	-6.56734e-20	1.48519e-20	1.15571e-20	-2.27933e-19	6.91911e-19	3.21696e-19	1.58265e-19	2.1483e-19	4.68323e-20	2.20646e-19	2.59517e-19
133	-9.9849e-20	-1.95923e-19	1.07461e-20	-3.27845e-19	-2.19622e-19	1.17934e-19	5.51962e-19	3.57725e-19	4.00294e-19	8.06783e-20	1.59135e-19	3.02098e-19	4.39516e-19	3.87805e-20	1.30099e-19	4.16493e-20	1.85019e-19	2.26431e-19	7.23825e-20	2.65137e-19	1.16591e-21	2.0878e-19	2.99913e-19	5.46956e-20	-3.47732e-20	1.85328e-19	-5.15196e-20	2.51454e-19	-1.2067e-19	-2.53202e-19	-3.14112e-19	-2.5508e-19	-3.77554e-19	-1.53878e-19	-2.17048e-19	-7.79314e-20	-2.21644e-19	2.20443e-19	-2.84245e-20	3.12255e-20	8.29917e-20	-2.21596e-19	7.12542e-19	3.94582e-19	1.90501e-19	2.63114e-19	1.54738e-19	2.97217e-19	3.62161e-19
134	-1.17631e-19	-2.26966e-19	-8.45651e-21	-3.58346e-19	-2.23577e-19	1.09312e-19	4.82266e-19	3.10479e-19	3.72764e-19	3.92092e-20	1.44314e-19	2.52476e-19	4.08047e-19	2.12918e-20	8.52451e-20	2.58963e-20	1.58232e-19	2.4156e-19	4.2997e-20	2.21039e-19	-6.97286e-20	2.2607e-19	3.08567e-19	7.47061e-20	-1.74987e-20	2.36105e-19	-3.38872e-20	2.68667e-19	-1.29896e-19	-2.72493e-19	-3.18614e-19	-3.10951e-19	-4.02777e-19	-1.94335e-19	-2.14129e-19	-3.80874e-20	-2.05498e-19	2.21674e-19	7.35442e-21	5.20588e-20	1.50864e-19	-1.75521e-19	7.29469e-19	4.5863e-19	1.93634e-19	3.1881e-19	2.58107e-19	3.65107e-19	4.65146e-19
135	-1.52732e-19	-2.52466e-19	-5.64957e-20	-3.74188e-19	-2.31923e-19	7.41796e-20	3.51154e-19	2.52342e-19	3.27823e-19	-2.29805e-20	9.85572e-20	1.83066e-19	3.57054e-19	4.09461e-21	3.14844e-20	6.91152e-21	1.23225e-19	2.23083e-19	-1.7555e-20	1.47726e-19	-1.56194e-19	2.3505e-19	3.12521e-19	1.00345e-19	-1.75306e-21	2.63252e-19	-8.33735e-21	3.03151e-19	-1.22324e-19	-2.95156e-19	-3.02291e-19	-3.40908e-19	-4.26731e-19	-2.36096e-19	-2.19574e-19	2.42005e-20	-1.84881e-19	2.22792e-19	3.56105e-20	7.40447e-20	2.02316e-19	-1.00728e-19	7.47013e-19	5.02432e-19	1.68879e-19	3.82066e-19	3.52627e-19	4.24742e-19	5.68182e-19
136	-1.85119e-19	-2.58992e-19	-1.21137e-19	-3.70045e-19	-2.34881e-19	2.62353e-20	1.76417e-19	1.93257e-19	2.77136e-19	-9.33687e-20	1.92585e-20	1.07565e-19	2.95028e-19	-7.39778e-21	-2.70135e-20	-2.10152e-20	7.21721e-20	1.69597e-19	-1.00961e-19	5.40645e-20	-2.44719e-19	2.43699e-19	3.13505e-19	1.26654e-19	1.15447e-20	2.66879e-19	2.26755e-20	3.51063e-19	-1.07205e-19	-3.225e-19	-2.74689e-19	-3.49312e-19	-4.55294e-19	-2.77926e-19	-2.32746e-19	9.66898e-20	-1.67275e-19	2.17217e-19	4.70812e-20	8.53982e-20	2.30419e-19	-1.86417e-20	7.57399e-19	5.1704e-19	1.21348e-19	4.48285e-19	4.32482e-19	4.74252e-19	6.65611e-19
137	-1.99392e-19	-2.39569e-19	-1.90502e-19	-3.43327e-19	-2.26426e-19	-1.9536e-20	-1.93143e-20	1.37158e-19	2.21357e-19	-1.63847e-19	-1.02079e-19	3.55108e-20	2.24026e-19	-2.41856e-20	-9.55763e-20	-6.16402e-20	7.15198e-21	8.52362e-20	-2.13926e-19	-5.69198e-20	-3.27801e-19	2.47463e-19	3.11925e-19	1.49907e-19	2.02026e-20	2.47845e-19	5.25015e-20	4.02605e-19	-9.44453e-20	-3.57111e-19	-2.46309e-19	-3.47601e-19	-4.93585e-19	-3.30343e-19	-2.55797e-19	1.56475e-19	-1.69975e-19	1.9945e-19	3.2832e-20	6.9294e-20	2.25496e-19	4.06207e-20	7.45946e-19	4.99336e-19	5.53075e-20	5.08422e-19	4.89447e-19	5.16294e-19	7.48958e-19
138	-1.89819e-19	-1.96377e-19	-2.58307e-19	-2.93517e-19	-2.06797e-19	-4.90207e-20	-2.10553e-19	8.69962e-20	1.59391e-19	-2.24934e-19	-2.57545e-19	-2.50663e-20	1.50283e-19	-3.95521e-20	-1.64186e-19	-9.86957e-20	-6.24046e-20	-4.40636e-21	-3.31053e-19	-1.69381e-19	-3.97986e-19	2.50318e-19	3.01893e-19	1.66462e-19	2.16265e-20	2.06442e-19	7.17495e-20	4.43765e-19	-9.27328e-20	-3.95735e-19	-2.25573e-19	-3.413e-19	-5.3883e-19	-3.97116e-19	-2.85023e-19	1.87768e-19	-1.90291e-19	1.64857e-19	-1.204e-20	1.07638e-20	1.88596e-19	4.92381e-20	6.94423e-19	4.47679e-19	-2.32333e-20	5.48572e-19	5.0963e-19	5.50984e-19	8.03594e-19
139	-1.60591e-19	-1.40126e-19	-3.25372e-19	-2.22583e-19	-1.82174e-19	-5.13773e-20	-3.71909e-19	4.68905e-20	9.01346e-20	-2.69588e-19	-4.40666e-19	-8.18444e-20	6.92463e-20	-6.69674e-20	-2.45463e-19	-1.46274e-19	-1.37632e-19	-9.48553e-20	-4.56762e-19	-2.8379e-19	-4.45333e-19	2.42743e-19	2.77679e-19	1.73848e-19	1.2089e-20	1.44606e-19	6.93542e-20	4.61011e-19	-1.0511e-19	-4.30711e-19	-2.14598e-19	-3.33087e-19	-5.8198e-19	-4.81549e-19	-3.13941e-19	1.81161e-19	-2.32243e-19	1.11482e-19	-8.46472e-20	-9.29096e-20	1.20717e-19	-1.13762e-20	5.88407e-19	3.57841e-19	-1.09292e-19	5.59559e-19	4.82606e-19	5.76298e-19	8.17367e-19
140	-1.22182e-19	-8.6117e-20	-3.96359e-19	-1.35955e-19	-1.61174e-19	-2.16655e-20	-4.8231e-19	2.60498e-20	2.03569e-20	-2.88e-19	-6.29372e-19	-1.28915e-19	-1.99514e-20	-1.02151e-19	-3.21694e-19	-1.84217e-19	-1.90785e-19	-1.44086e-19	-5.5634e-19	-3.62462e-19	-4.54233e-19	2.30952e-19	2.43714e-19	1.78716e-19	-6.55384e-21	7.0431e-20	4.14887e-20	4.47244e-19	-1.29155e-19	-4.50841e-19	-2.11647e-19	-3.1815e-19	-6.05437e-19	-5.74112e-19	-3.30614e-19	1.46861e-19	-2.77873e-19	4.82288e-20	-1.75095e-19	-2.28584e-19	3.50161e-20	-1.41477e-19	4.26967e-19	2.26332e-19	-1.94874e-19	5.33815e-19	4.07417e-19	5.87769e-19	7.80104e-19
141	-8.66369e-20	-4.92138e-20	-4.74021e-19	-4.31244e-20	-1.504e-19	3.65498e-20	-5.31137e-19	3.3171e-20	-3.95451e-20	-2.72103e-19	-7.98982e-19	-1.60747e-19	-9.18837e-20	-1.30482e-19	-3.6033e-19	-1.81746e-19	-1.97039e-19	-1.17168e-19	-6.04677e-19	-3.83134e-19	-4.04348e-19	2.13344e-19	2.08947e-19	1.89786e-19	-2.9808e-20	-1.16452e-21	-8.1629e-21	4.03811e-19	-1.58609e-19	-4.46783e-19	-2.13592e-19	-2.91435e-19	-5.96888e-19	-6.60147e-19	-3.25771e-19	9.07289e-20	-3.18989e-19	-1.61681e-20	-2.70382e-19	-3.7067e-19	-5.51519e-20	-3.22081e-19	2.24431e-19	6.04291e-20	-2.70309e-19	4.74598e-19	2.9496e-19	5.75728e-19	6.89905e-19
142	-6.38287e-20	-4.00782e-20	-5.54967e-19	4.32414e-20	-1.51597e-19	1.10745e-19	-5.20802e-19	7.15753e-20	-8.41477e-20	-2.23249e-19	-9.27944e-19	-1.73505e-19	-1.49672e-19	-1.46583e-19	-3.58313e-19	-1.39453e-19	-1.52231e-19	-7.04829e-21	-5.80402e-19	-3.32306e-19	-2.88545e-19	1.96425e-19	1.84239e-19	2.15908e-19	-5.16653e-20	-5.14322e-20	-6.56262e-20	3.39797e-19	-1.86282e-19	-4.16324e-19	-2.18305e-19	-2.49914e-19	-5.48452e-19	-7.21427e-19	-2.92663e-19	3.15849e-20	-3.41083e-19	-6.41053e-20	-3.54813e-19	-4.87239e-19	-1.28297e-19	-5.17701e-19	1.14551e-20	-1.19745e-19	-3.21592e-19	3.90685e-19	1.64025e-19	5.28225e-19	5.50902e-19
143	-5.94241e-20	-6.32594e-20	-6.29772e-19	1.10334e-19	-1.61842e-19	1.82864e-19	-4.63834e-19	1.35961e-19	-1.14598e-19	-1.49645e-19	-1.00639e-18	-1.71586e-19	-1.79773e-19	-1.46091e-19	-3.23308e-19	-6.22701e-20	-6.28391e-20	1.77989e-19	-4.82455e-19	-2.05487e-19	-1.10365e-19	1.85102e-19	1.78417e-19	2.61978e-19	-6.44804e-20	-6.2894e-20	-1.12696e-19	2.67631e-19	-2.09028e-19	-3.6419e-19	-2.2518e-19	-1.95788e-19	-4.67712e-19	-7.49166e-19	-2.3443e-19	-2.19085e-20	-3.40646e-19	-8.80172e-20	-4.22106e-19	-5.57432e-19	-1.72854e-19	-6.9298e-19	-1.75224e-19	-2.84196e-19	-3.3856e-19	2.96013e-19	3.24001e-20	4.43568e-19	3.75737e-19
144	-7.44954e-20	-1.16754e-19	-6.87366e-19	1.49288e-19	-1.75848e-19	2.35854e-19	-3.76106e-19	2.15107e-19	-1.35236e-19	-5.85703e-20	-1.02695e-18	-1.50836e-19	-1.89823e-19	-1.21693e-19	-2.63847e-19	4.96312e-20	5.82e-20	4.17447e-19	-3.1492e-19	-1.36944e-20	1.11244e-19	1.89735e-19	1.95364e-19	3.28717e-19	-6.16968e-20	-2.71629e-20	-1.32971e-19	2.00042e-19	-2.24186e-19	-3.01089e-19	-2.32618e-19	-1.3608e-19	-3.70754e-19	-7.39912e-19	-1.61307e-19	-5.75682e-20	-3.22049e-19	-8.32595e-20	-4.70749e-19	-5.67991e-19	-1.79347e-19	-8.20223e-19	-3.0342e-19	-4.06114e-19	-3.16601e-19	2.01621e-19	-8.86807e-20	3.2334e-19	1.79968e-19
145	-1.06674e-19	-1.92684e-19	-7.20643e-19	1.581e-19	-1.88961e-19	2.60019e-19	-2.70379e-19	2.95528e-19	-1.50902e-19	4.12702e-20	-9.97186e-19	-1.18875e-19	-1.86248e-19	-8.63005e-20	-2.06234e-19	1.61216e-19	1.82247e-19	6.70036e-19	-1.19646e-19	2.10432e-19	3.37794e-19	2.07151e-19	2.29324e-19	4.07483e-19	-3.94007e-20	5.06415e-20	-1.16557e-19	1.4627e-19	-2.30078e-19	-2.34245e-19	-2.33084e-19	-7.79667e-20	-2.72525e-19	-7.03201e-19	-8.95981e-20	-7.65616e-20	-2.93025e-19	-6.18599e-20	-5.07214e-19	-5.28356e-19	-1.53754e-19	-8.91383e-19	-3.58219e-19	-4.77299e-19	-2.61624e-19	1.13074e-19	-1.97838e-19	1.84805e-19	-1.59221e-20
146	-1.52222e-19	-2.79464e-19	-7.29442e-19	1.4133e-19	-1.99262e-19	2.5622e-19	-1.54312e-19	3.65361e-19	-1.60881e-19	1.43479e-19	-9.29867e-19	-7.98964e-20	-1.7833e-19	-3.75223e-20	-1.72264e-19	2.60867e-19	2.93394e-19	9.00842e-19	8.32066e-20	4.36551e-19	5.42263e-19	2.36626e-19	2.72709e-19	4.87555e-19	5.1936e-21	1.55334e-19	-6.24018e-20	1.14061e-19	-2.23113e-19	-1.66424e-19	-2.18639e-19	-2.73808e-20	-1.8396e-19	-6.44785e-19	-3.40836e-20	-8.15937e-20	-2.61654e-19	-2.97977e-20	-5.35981e-19	-4.53722e-19	-1.07931e-19	-9.13866e-19	-1.18558e-12	-6.89872e-12	-2.48003e-11	-7.85891e-11	-2.19556e-10	-5.40813e-10	-1.17463e-09
147	-2.08301e-19	-3.65516e-19	-7.19244e-19	1.06524e-19	-2.08594e-19	2.3375e-19	-3.22868e-20	4.15098e-19	-1.61211e-19	2.44016e-19	-8.3338e-19	-3.53965e-20	-1.64819e-19	1.82872e-20	-1.4906e-19	3.46418e-19	3.83542e-19	1.09442e-18	2.63544e-19	6.3433e-19	6.98605e-19	2.70566e-19	3.18795e-19	5.53949e-19	-2.57637e-16	-4.81202e-14	-1.8797e-13	-3.58595e-13	-7.15154e-13	-8.68886e-13	1.12702e-12	1.08114e-11	3.93082e-11	1.02688e-10	2.15423e-10	3.73136e-10	5.373e-10	6.27143e-10	5.44987e-10	2.25805e-10	-3.00118e-10	-8.6708e-10	-1.20086e-09	-1.02908e-09	-2.51415e-10	8.89671e-10	1.78136e-09	1.56913e-09	-5.8676e-10
148	-2.73531e-19	-4.42777e-19	-6.97042e-19	5.99161e-20	-2.22071e-19	2.04805e-19	-3.40107e-13	-1.9849e-12	-7.13741e-12	-2.26238e-11	-6.32224e-11	-1.55775e-10	-3.38439e-10	-6.4838e-10	-1.09534e-09	-1.63162e-09	-2.14294e-09	-2.48131e-09	-2.53263e-09	-2.27862e-09	-1.80748e-09	-1.26632e-09	-7.91271e-10	-4.62134e-10	-3.02662e-10	-3.0623e-10	-4.61391e-10	-7.65367e-10	-1.22749e-09	-1.87632e-09	-2.76732e-09	-3.95623e-09	-5.41203e-09	-6.90831e-09	-8.0013e-09	-8.21036e-09	-7.32741e-09	-5.67122e-09	-4.00629e-09	-3.14285e-09	-3.41479e-09	-4.35989e-09	-4.8407e-09	-3.60632e-09	-8.9765e-11	4.87536e-09	8.97207e-09	8.98576e-09	1.86641e-09
149	-3.46597e-19	-5.07565e-19	-6.67389e-19	4.64383e-21	-6.27198e-13	-3.76596e-12	-1.58744e-11	-5.65547e-11	-1.69109e-10	-4.51513e-10	-1.0781e-09	-2.30435e-09	-4.41102e-09	-7.56593e-09	-1.16296e-08	-1.60196e-08	-1.97802e-08	-2.19133e-08	-2.18305e-08	-1.96433e-08	-1.6083e-08	-1.21162e-08	-8.5372e-09	-5.78024e-09	-3.99022e-09	-3.17888e-09	-3.32979e-09	-4.41967e-09	-6.41109e-09	-9.29728e-09	-1.31776e-08	-1.82026e-08	-2.42461e-08	-3.04524e-08	-3.50978e-08	-3.62505e-08	-3.29742e-08	-2.63414e-08	-1.91781e-08	-1.45876e-08	-1.40151e-08	-1.6065e-08	-1.69027e-08	-1.22113e-08	5.89918e-11	1.72947e-08	3.19904e-08	3.38142e-08	1.31943e-08
150	-4.2395e-19	-5.58521e-19	-5.63086e-14	-8.18437e-12	-3.9178e-11	-1.47051e-10	-4.73092e-10	-1.34463e-09	-3.3746e-09	-7.55389e-09	-1.51298e-08	-2.72097e-08	-4.40967e-08	-6.46356e-08	-8.59651e-08	-1.04011e-07	-1.14706e-07	-1.15495e-07	-1.0641e-07	-9.00738e-08	-7.05465e-08	-5.1678e-08	-3.59379e-08	-2.42475e-08	-1.66073e-08	-1.27738e-08	-1.25704e-08	-1.58617e-08	-2.24456e-08	-3.22067e-08	-4.53964e-08	-6.24882e-08	-8.30869e-08	-1.04391e-07	-1.20666e-07	-1.25373e-07	-1.15141e-07	-9.31514e-08	-6.84143e-08	-5.10574e-08	-4.61346e-08	-4.98499e-08	-5.07549e-08	-3.57389e-08	1.6386e-09	5.40854e-08	1.00051e-07	1.10115e-07	5.76732e-08
151	-4.98373e-19	-5.93781e-19	-2.15602e-13	-3.1603e-11	-1.51712e-10	-5.66828e-10	-1.81612e-09	-5.13884e-09	-1.28432e-08	-2.85917e-08	-5.68632e-08	-1.01359e-07	-1.62497e-07	-2.35175e-07	-3.0834e-07	-3.67385e-07	-3.98877e-07	-3.95633e-07	-3.59633e-07	-3.01094e-07	-2.34027e-07	-1.70817e-07	-1.18831e-07	-8.03781e-08	-5.50247e-08	-4.18006e-08	-4.00866e-08	-4.941e-08	-6.90216e-08	-9.83715e-08	-1.38018e-07	-1.89301e-07	-2.51145e-07	-3.15458e-07	-3.6542e-07	-3.8153e-07	-3.53214e-07	-2.88782e-07	-2.13657e-07	-1.57059e-07	-1.34489e-07	-1.37063e-07	-1.34662e-07	-9.21475e-08	8.31153e-09	1.48812e-07	2.74682e-07	3.11822e-07	1.94791e-07
152	-5.59632e-19	-6.10375e-19	-7.23123e-13	-1.06116e-10	-5.06899e-10	-1.88656e-09	-6.02237e-09	-1.6973e-08	-4.22602e-08	-9.36377e-08	-1.85137e-07	-3.27639e-07	-5.20729e-07	-7.46008e-07	-9.66892e-07	-1.13769e-06	-1.21923e-06	-1.19395e-06	-1.07266e-06	-8.89353e-07	-6.86551e-07	-4.99531e-07	-3.47679e-07	-2.35762e-07	-1.61334e-07	-1.2112e-07	-1.13219e-07	-1.36187e-07	-1.8762e-07	-2.65454e-07	-3.70572e-07	-5.06219e-07	-6.69777e-07	-8.40586e-07	-9.75114e-07	-1.02213e-06	-9.52657e-07	-7.85811e-07	-5.85063e-07	-4.24949e-07	-3.47208e-07	-3.34134e-07	-3.15899e-07	-2.09382e-07	2.89625e-08	3.60507e-07	6.62729e-07	7.70565e-07	5.41541e-07
153	-5.97133e-19	-6.06577e-19	-2.13567e-12	-3.13805e-10	-1.49299e-09	-5.53749e-09	-1.76223e-08	-4.94973e-08	-1.22842e-07	-2.71076e-07	-5.33226e-07	-9.37689e-07	-1.47884e-06	-2.09924e-06	-2.6921e-06	-3.13053e-06	-3.31315e-06	-3.20372e-06	-2.84415e-06	-2.33403e-06	-1.7882e-06	-1.29586e-06	-9.01605e-07	-6.12452e-07	-4.18789e-07	-3.10816e-07	-2.8327e-07	-3.32217e-07	-4.50927e-07	-6.32986e-07	-8.78852e-07	-1.19523e-06	-1.57635e-06	-1.97562e-06	-2.29362e-06	-2.41181e-06	-2.26059e-06	-1.87876e-06	-1.40654e-06	-1.01198e-06	-7.9384e-07	-7.22648e-07	-6.55741e-07	-4.19492e-07	7.994e-08	7.69431e-07	1.40649e-06	1.66596e-06	1.27326e-06
154	-6.03268e-19	-5.84847e-19	-5.55425e-12	-8.17298e-10	-3.8763e-09	-1.43334e-08	-4.54953e-08	-1.2742e-07	-3.15351e-07	-6.93444e-07	-1.35801e-06	-2.37486e-06	-3.71989e-06	-5.2371e-06	-6.6515e-06	-7.65043e-06	-8.00076e-06	-7.64169e-06	-6.70323e-06	-5.44258e-06	-4.13546e-06	-2.98225e-06	-2.07234e-06	-1.4091e-06	-9.62437e-07	-7.0641e-07	-6.27908e-07	-7.17411e-07	-9.58422e-07	-1.33402e-06	-1.84141e-06	-2.49218e-06	-3.27483e-06	-4.09654e-06	-4.75699e-06	-5.01436e-06	-4.72226e-06	-3.95003e-06	-2.97176e-06	-2.1224e-06	-1.60738e-06	-1.38739e-06	-1.20555e-06	-7.41554e-07	1.83207e-07	1.44753e-06	2.62769e-06	3.15727e-06	2.5679e-06
155	-5.7611e-19	-5.52879e-19	-1.27201e-11	-1.87482e-09	-8.87154e-09	-3.27163e-08	-1.03617e-07	-2.89501e-07	-7.14789e-07	-1.56705e-06	-3.05708e-06	-5.32036e-06	-8.28364e-06	-1.15769e-05	-1.45753e-05	-1.65957e-05	-1.71619e-05	-1.61977e-05	-1.40405e-05	-1.12757e-05	-8.49191e-06	-6.08893e-06	-4.22207e-06	-2.87138e-06	-1.95822e-06	-1.42194e-06	-1.23327e-06	-1.37171e-06	-1.80182e-06	-2.48526e-06	-3.40922e-06	-4.58997e-06	-6.00676e-06	-7.49616e-06	-8.70202e-06	-9.18963e-06	-8.68868e-06	-7.30841e-06	-5.5229e-06	-3.9222e-06	-2.88235e-06	-2.36577e-06	-1.96493e-06	-1.15774e-06	3.56161e-07	2.40139e-06	4.32444e-06	5.253e-06	4.47982e-06
156	-5.203e-19	-5.21435e-19	-2.56531e-11	-3.78804e-09	-1.7898e-08	-6.58484e-08	-2.08172e-07	-5.80442e-07	-1.43026e-06	-3.12754e-06	-6.08127e-06	-1.05392e-05	-1.6323e-05	-2.26643e-05	-2.83108e-05	-3.19387e-05	-3.26841e-05	-3.0499e-05	-2.613e-05	-2.07525e-05	-1.54826e-05	-1.10294e-05	-7.62459e-06	-5.18232e-06	-3.5275e-06	-2.53502e-06	-2.14646e-06	-2.32264e-06	-2.99671e-06	-4.09341e-06	-5.57827e-06	-7.46839e-06	-9.72975e-06	-1.21081e-05	-1.40447e-05	-1.48508e-05	-1.40878e-05	-1.19073e-05	-9.0351e-06	-6.38981e-06	-4.57728e-06	-3.58473e-06	-2.84243e-06	-1.59837e-06	5.94016e-07	3.51412e-06	6.2726e-06	7.68199e-06	6.797e-06
157	-4.45648e-19	-5.00665e-19	-4.55598e-11	-6.74166e-09	-3.18305e-08	-1.16866e-07	-3.68905e-07	-1.02688e-06	-2.52607e-06	-5.51171e-06	-1.0687e-05	-1.84542e-05	-2.84508e-05	-3.92776e-05	-4.87195e-05	-5.45033e-05	-5.52372e-05	-5.09922e-05	-4.3194e-05	-3.39239e-05	-2.50615e-05	-1.77243e-05	-1.22049e-05	-8.28417e-06	-5.62593e-06	-4.00273e-06	-3.31072e-06	-3.48337e-06	-4.4098e-06	-5.96156e-06	-8.06764e-06	-1.07375e-05	-1.39207e-05	-1.72676e-05	-2.00048e-05	-2.11699e-05	-2.01374e-05	-1.7093e-05	-1.30194e-05	-9.18089e-06	-6.43711e-06	-4.82855e-06	-3.65355e-06	-1.95456e-06	8.55596e-07	4.53725e-06	8.02296e-06	9.88411e-06	9.0025e-06
158	-3.63771e-19	-4.96528e-19	-7.12567e-11	-1.05692e-08	-4.99035e-08	-1.82894e-07	-5.76626e-07	-1.60287e-06	-3.93751e-06	-8.5757e-06	-1.65882e-05	-2.85558e-05	-4.38495e-05	-6.02321e-05	-7.42458e-05	-8.24334e-05	-8.2802e-05	-7.56695e-05	-6.33996e-05	-4.92439e-05	-3.60115e-05	-2.52678e-05	-1.73172e-05	-1.17291e-05	-7.94414e-06	-5.59759e-06	-4.52558e-06	-4.62778e-06	-5.74236e-06	-7.67789e-06	-1.03145e-05	-1.3643e-05	-1.75956e-05	-2.17474e-05	-2.51536e-05	-2.66283e-05	-2.5387e-05	-2.16297e-05	-1.65342e-05	-1.16382e-05	-8.01644e-06	-5.78326e-06	-4.17757e-06	-2.12132e-06	1.0686e-06	5.16967e-06	9.05241e-06	1.11982e-05	1.04366e-05
159	-2.84258e-19	-5.08515e-19	-9.81485e-11	-1.45969e-08	-6.89748e-08	-2.52399e-07	-7.94988e-07	-2.2074e-06	-5.41645e-06	-1.1779e-05	-2.27387e-05	-3.90401e-05	-5.97436e-05	-8.17044e-05	-0.000100158	-0.000110449	-0.000110043	-9.96205e-05	-8.25983e-05	-6.34593e-05	-4.59281e-05	-3.19534e-05	-2.17785e-05	-1.47087e-05	-9.93175e-06	-6.93284e-06	-5.48263e-06	-5.44693e-06	-6.61763e-06	-8.7451e-06	-1.16585e-05	-1.53214e-05	-1.96517e-05	-2.41931e-05	-2.79267e-05	-2.95635e-05	-2.82373e-05	-2.41382e-05	-1.8515e-05	-1.3021e-05	-8.84009e-06	-6.16009e-06	-4.25397e-06	-2.04835e-06	1.1602e-06	5.19836e-06	9.01324e-06	1.1179e-05	1.06115e-05
160	-2.12348e-19	-5.29731e-19	-1.19061e-10	-1.77605e-08	-8.40523e-08	-3.07168e-07	-9.66764e-07	-2.68202e-06	-6.5752e-06	-1.42813e-05	-2.75235e-05	-4.71498e-05	-7.19418e-05	-9.80109e-05	-0.000119563	-0.000131049	-0.000129603	-0.000116306	-9.54807e-05	-7.2579e-05	-5.19802e-05	-3.58406e-05	-2.42757e-05	-1.63368e-05	-1.09933e-05	-7.60457e-06	-5.88662e-06	-5.68037e-06	-6.74981e-06	-8.8095e-06	-1.1651e-05	-1.52095e-05	-1.93963e-05	-2.37776e-05	-2.73836e-05	-2.89784e-05	-2.77194e-05	-2.37658e-05	-1.82894e-05	-1.28612e-05	-8.63155e-06	-5.83528e-06	-3.86142e-06	-1.76454e-06	1.09666e-06	4.61332e-06	7.92139e-06	9.83866e-06	9.47713e-06
161	-1.4891e-19	-5.49371e-19	-1.27203e-10	-1.90397e-08	-9.03117e-08	-3.29676e-07	-1.03703e-06	-2.87508e-06	-7.04375e-06	-1.52842e-05	-2.94161e-05	-5.02981e-05	-7.65533e-05	-0.000103949	-0.000126265	-0.000137645	-0.000135217	-0.000120369	-9.78951e-05	-7.36496e-05	-5.21953e-05	-3.56524e-05	-2.39818e-05	-1.60707e-05	-1.07733e-05	-7.3871e-06	-5.60141e-06	-5.24899e-06	-6.09374e-06	-7.84896e-06	-1.02948e-05	-1.33473e-05	-1.69204e-05	-2.06495e-05	-2.37194e-05	-2.50845e-05	-2.40225e-05	-2.06512e-05	-1.59432e-05	-1.12181e-05	-7.46173e-06	-4.91521e-06	-3.12688e-06	-1.36002e-06	9.03165e-07	3.61315e-06	6.1463e-06	7.63749e-06	7.44353e-06
162	-9.2257e-20	-5.57045e-19	-1.19697e-10	-1.79849e-08	-8.55688e-08	-3.12075e-07	-9.81295e-07	-2.71934e-06	-6.65898e-06	-1.44386e-05	-2.77586e-05	-4.7391e-05	-7.1976e-05	-9.74552e-05	-0.000117934	-0.000127945	-0.000124929	-0.000110389	-8.89928e-05	-6.62892e-05	-4.64904e-05	-3.14487e-05	-2.09955e-05	-1.40011e-05	-9.34698e-06	-6.35458e-06	-4.72352e-06	-4.29806e-06	-4.86966e-06	-6.1851e-06	-8.04286e-06	-1.0355e-05	-1.30472e-05	-1.5848e-05	-1.81525e-05	-1.91798e-05	-1.83842e-05	-1.58423e-05	-1.22685e-05	-8.64271e-06	-5.71038e-06	-3.68056e-06	-2.25993e-06	-9.40461e-07	6.48168e-07	2.49709e-06	4.21097e-06	5.23128e-06	5.14628e-06
163	-4.07022e-20	-5.47188e-19	-9.9208e-11	-1.49706e-08	-7.15009e-08	-2.60574e-07	-8.19182e-07	-2.26948e-06	-5.55576e-06	-1.20402e-05	-2.31283e-05	-3.94366e-05	-5.97892e-05	-8.0757e-05	-9.7408e-05	-0.000105225	-0.000102186	-8.96809e-05	-7.17062e-05	-5.29056e-05	-3.67229e-05	-2.45952e-05	-1.6288e-05	-1.08024e-05	-7.17921e-06	-4.84041e-06	-3.52974e-06	-3.11872e-06	-3.44467e-06	-4.31069e-06	-5.55559e-06	-7.10211e-06	-8.89328e-06	-1.07501e-05	-1.2276e-05	-1.29561e-05	-1.24268e-05	-1.0732e-05	-8.33607e-06	-5.88233e-06	-3.86819e-06	-2.44915e-06	-1.45804e-06	-5.84798e-07	4.0519e-07	1.5226e-06	2.54768e-06	3.16254e-06	3.13433e-06
164	5.27253e-21	-5.21006e-19	-7.24284e-11	-1.09825e-08	-5.2697e-08	-1.91934e-07	-6.03361e-07	-1.6714e-06	-4.09113e-06	-8.86318e-06	-1.70151e-05	-2.89845e-05	-4.38788e-05	-5.9144e-05	-7.11361e-05	-7.65546e-05	-7.39786e-05	-6.45229e-05	-5.11963e-05	-3.74307e-05	-2.5719e-05	-1.70516e-05	-1.1196e-05	-7.38049e-06	-4.88132e-06	-3.26455e-06	-2.33718e-06	-2.00536e-06	-2.15694e-06	-2.657e-06	-3.39275e-06	-4.30624e-06	-5.35869e-06	-6.4455e-06	-7.33693e-06	-7.73322e-06	-7.42065e-06	-6.42139e-06	-5.00249e-06	-3.53734e-06	-2.31903e-06	-1.44758e-06	-8.39556e-07	-3.27463e-07	2.20416e-07	8.18913e-07	1.36119e-06	1.68784e-06	1.68263e-06
165	4.19014e-20	-4.84901e-19	-4.65792e-11	-7.10128e-09	-3.4261e-08	-1.24732e-07	-3.92139e-07	-1.08635e-06	-2.65917e-06	-5.76008e-06	-1.10535e-05	-1.88152e-05	-2.84502e-05	-3.82808e-05	-4.59293e-05	-4.92626e-05	-4.7395e-05	-4.11025e-05	-3.2381e-05	-2.347e-05	-1.5967e-05	-1.0478e-05	-6.81813e-06	-4.46496e-06	-2.93776e-06	-1.94922e-06	-1.37109e-06	-1.14265e-06	-1.19557e-06	-1.4483e-06	-1.83165e-06	-2.30812e-06	-2.85433e-06	-3.41605e-06	-3.87566e-06	-4.07904e-06	-3.91527e-06	-3.39422e-06	-2.6518e-06	-1.87964e-06	-1.23023e-06	-7.59555e-07	-4.31242e-07	-1.65179e-07	1.04153e-07	3.88386e-07	6.4223e-07	7.95353e-07	7.96575e-07
166	6.28009e-20	-4.46375e-19	-2.6389e-11	-4.04763e-09	-1.96525e-08	-7.15262e-08	-2.24919e-07	-6.23229e-07	-1.52582e-06	-3.30517e-06	-6.34122e-06	-1.07884e-05	-1.62977e-05	-2.18973e-05	-2.62165e-05	-2.80361e-05	-2.68662e-05	-2.31783e-05	-1.81391e-05	-1.30393e-05	-8.78529e-06	-5.70588e-06	-3.67811e-06	-2.39154e-06	-1.56485e-06	-1.03025e-06	-7.12536e-07	-5.76937e-07	-5.86625e-07	-6.98104e-07	-8.74098e-07	-1.09353e-06	-1.34394e-06	-1.60037e-06	-1.80957e-06	-1.90152e-06	-1.82542e-06	-1.58514e-06	-1.24188e-06	-8.82597e-07	-5.77381e-07	-3.53601e-07	-1.97444e-07	-7.49937e-08	4.26324e-08	1.62371e-07	2.67569e-07	3.30954e-07	3.32668e-07
167	6.1608e-20	-4.09889e-19	-1.31714e-11	-2.034e-09	-9.9474e-09	-3.6198e-08	-1.13867e-07	-3.15627e-07	-7.72986e-07	-1.6747e-06	-3.21292e-06	-5.46439e-06	-8.2491e-06	-1.107e-05	-1.32294e-05	-1.41107e-05	-1.34736e-05	-1.15688e-05	-8.99772e-06	-6.41757e-06	-4.28322e-06	-2.75316e-06	-1.75748e-06	-1.13401e-06	-7.37653e-07	-4.81955e-07	-3.27981e-07	-2.58115e-07	-2.54795e-07	-2.97537e-07	-3.68681e-07	-4.57902e-07	-5.59319e-07	-6.62723e-07	-7.46801e-07	-7.83448e-07	-7.52107e-07	-6.54113e-07	-5.13851e-07	-3.66225e-07	-2.39689e-07	-1.45961e-07	-8.04988e-08	-3.05896e-08	1.50504e-08	5.98118e-08	9.84249e-08	1.21611e-07	1.22589e-07
168	3.59131e-20	-3.74982e-19	-5.79226e-12	-9.01261e-10	-4.44377e-09	-1.61698e-08	-5.08894e-08	-1.41128e-07	-3.45789e-07	-7.49406e-07	-1.43792e-06	-2.44518e-06	-3.68941e-06	-4.94627e-06	-5.90189e-06	-6.2806e-06	-5.97771e-06	-5.11028e-06	-3.95166e-06	-2.79759e-06	-1.8501e-06	-1.17691e-06	-7.43717e-07	-4.75978e-07	-3.07682e-07	-1.99517e-07	-1.33695e-07	-1.02314e-07	-9.79646e-08	-1.12122e-07	-1.37423e-07	-1.69443e-07	-2.05729e-07	-2.42569e-07	-2.72413e-07	-2.85292e-07	-2.73856e-07	-2.38512e-07	-1.87858e-07	-1.34282e-07	-8.79924e-08	-5.339e-08	-2.9193e-08	-1.11816e-08	4.55057e-09	1.94039e-08	3.19616e-08	3.9461e-08	3.98686e-08
169	-9.55197e-21	-3.37407e-19	-2.24446e-12	-3.5218e-10	-1.75235e-09	-6.37681e-09	-2.00809e-08	-5.57233e-08	-1.36612e-07	-2.96205e-07	-5.68496e-07	-9.66747e-07	-1.4582e-06	-1.95347e-06	-2.3278e-06	-2.47214e-06	-2.34609e-06	-1.99761e-06	-1.5364e-06	-1.08003e-06	-7.07889e-07	-4.45658e-07	-2.78695e-07	-1.76822e-07	-1.13543e-07	-7.30778e-08	-4.82529e-08	-3.59294e-08	-3.33422e-08	-3.73542e-08	-4.52614e-08	-5.54015e-08	-6.68709e-08	-7.8468e-08	-8.78258e-08	-9.18178e-08	-8.81233e-08	-7.68503e-08	-6.06816e-08	-4.35059e-08	-2.85596e-08	-1.72951e-08	-9.40575e-09	-3.6507e-09	1.17023e-09	5.55886e-09	9.2114e-09	1.14318e-08	1.17161e-08
170	-6.26873e-20	-2.92394e-19	-7.66407e-13	-1.21385e-10	-6.10096e-10	-2.22052e-09	-6.99747e-09	-1.94318e-08	-4.76728e-08	-1.03426e-07	-1.98583e-07	-3.37752e-07	-5.09372e-07	-6.8198e-07	-8.11756e-07	-8.6055e-07	-8.14522e-07	-6.9098e-07	-5.28771e-07	-3.69208e-07	-2.39898e-07	-1.4947e-07	-9.24715e-08	-5.81317e-08	-3.7065e-08	-2.3678e-08	-1.54162e-08	-1.11765e-08	-1.00452e-08	-1.10014e-08	-1.31705e-08	-1.60053e-08	-1.92143e-08	-2.24549e-08	-2.50734e-08	-2.62017e-08	-2.51833e-08	-2.20248e-08	-1.74441e-08	-1.25059e-08	-8.12393e-09	-4.75816e-09	-2.41271e-09	-8.30655e-10	2.84146e-10	1.12032e-09	1.72178e-09	2.04678e-09	2.05655e-09
171	-1.07932e-19	-2.38249e-19	-2.30642e-13	-3.69085e-11	-1.8757e-10	-6.82869e-10	-2.15357e-09	-5.98525e-09	-1.46953e-08	-3.19022e-08	-6.12818e-08	-1.04249e-07	-1.57194e-07	-2.10328e-07	-2.50044e-07	-2.64547e-07	-2.49661e-07	-2.10917e-07	-1.60494e-07	-1.11224e-07	-7.15822e-08	-4.41046e-08	-2.69813e-08	-1.6804e-08	-1.06315e-08	-6.71455e-09	-4.25238e-09	-2.90256e-09	-2.39571e-09	-2.43103e-09	-2.74422e-09	-3.15876e-09	-3.58806e-09	-3.98208e-09	-4.26986e-09	-4.35367e-09	-4.15392e-09	-3.66937e-09	-2.98548e-09	-2.23411e-09	-1.53733e-09	-9.71717e-10	-5.62423e-10	-2.96707e-10	-1.41895e-10	-6.11219e-11	-2.35905e-11	-7.87957e-12	-2.39431e-12
172	-1.32403e-19	-1.78367e-19	-6.1178e-14	-9.90217e-12	-5.07879e-11	-1.84622e-10	-5.82159e-10	-1.61755e-09	-3.9702e-09	-8.61285e-09	-1.65244e-08	-2.80566e-08	-4.2187e-08	-5.62216e-08	-6.64667e-08	-6.97859e-08	-6.51737e-08	-5.42762e-08	-4.04916e-08	-2.73015e-08	-1.69218e-08	-9.93072e-09	-5.74883e-09	-3.40067e-09	-2.0616e-09	-1.23925e-09	-7.04715e-10	-3.66657e-10	-1.72222e-10	-7.19821e-11	-2.67211e-11	-8.7251e-12	-2.50552e-12	-5.81414e-13	-1.81639e-19	1.40705e-19	6.59212e-19	-1.43477e-19	-6.39814e-19	9.55429e-20	7.76414e-20	-2.72553e-19	-2.34069e-19	-2.90838e-19	-2.2118e-20	-3.60834e-19	-7.19227e-19	-3.15804e-19	-6.53625e-19
173	-1.3084e-19	-1.20425e-19	-1.27981e-15	-4.51311e-13	-3.67742e-12	-1.36369e-11	-4.43744e-11	-1.27354e-10	-3.22341e-10	-7.19436e-10	-1.41574e-09	-2.45597e-09	-3.75532e-09	-5.06038e-09	-6.00849e-09	-6.28531e-09	-5.79171e-09	-4.70058e-09	-3.35979e-09	-2.1147e-09	-1.17202e-09	-5.71936e-10	-2.45742e-10	-9.29669e-11	-3.09677e-11	-9.08294e-12	-2.24601e-12	-8.51959e-14	-3.24679e-19	-1.28616e-19	2.00393e-19	5.24878e-19	5.51674e-19	-1.24309e-19	-1.6126e-19	2.19657e-19	7.25232e-19	-1.56133e-19	-5.80276e-19	9.91766e-20	6.60688e-20	-2.8844e-19	-3.07382e-19	-4.07932e-19	-1.36989e-19	-5.41066e-19	-8.36667e-19	-3.85284e-19	-7.13867e-19
174	-1.06598e-19	-7.30536e-20	-4.0812e-19	-1.19686e-19	5.62395e-21	6.00876e-20	1.34854e-19	-9.46022e-20	-4.60077e-19	-1.10182e-19	-5.123e-19	-3.43006e-19	-1.74939e-19	9.53894e-19	7.05343e-19	6.58411e-19	4.69864e-19	5.82389e-19	1.07224e-19	-2.45187e-20	1.15997e-19	1.7077e-19	-2.54748e-19	2.8193e-19	1.03379e-19	-3.09497e-19	1.46562e-19	-9.43218e-20	-2.005e-19	-5.07219e-20	2.98017e-19	5.81938e-19	5.5149e-19	-8.17009e-21	-1.59056e-19	2.8089e-19	7.20372e-19	-1.69639e-19	-5.19782e-19	1.12517e-19	7.7119e-20	-3.06158e-19	-3.56176e-19	-5.05504e-19	-2.33146e-19	-6.4055e-19	-8.46502e-19	-3.95756e-19	-7.18923e-19
175	-6.85317e-20	-4.1687e-20	-3.58283e-19	-9.84672e-20	-3.85917e-20	5.03777e-20	1.23604e-19	-9.85538e-20	-3.40603e-19	-2.28139e-20	-3.46693e-19	-1.71181e-19	2.81903e-20	9.79e-19	7.33195e-19	6.29493e-19	5.27109e-19	5.61664e-19	1.31986e-19	-4.818e-20	1.43306e-19	1.94753e-19	-1.77182e-19	3.02007e-19	1.27802e-19	-2.62485e-19	1.48264e-19	-3.89317e-20	-1.10058e-19	-2.34455e-21	3.40385e-19	5.84422e-19	5.07047e-19	7.96263e-20	-1.73229e-19	3.11439e-19	6.59879e-19	-1.84883e-19	-4.7292e-19	1.27905e-19	9.93575e-20	-3.22962e-19	-3.83514e-19	-5.69879e-19	-2.97522e-19	-6.68168e-19	-7.8029e-19	-3.58077e-19	-6.81699e-19
176	-2.62287e-20	-2.60041e-20	-3.0706e-19	-7.80996e-20	-8.1182e-20	5.69365e-20	1.15198e-19	-8.765e-20	-2.13274e-19	4.81153e-20	-1.9731e-19	-5.55082e-20	1.71269e-19	9.50067e-19	7.18775e-19	5.65109e-19	5.48872e-19	5.29194e-19	1.40843e-19	-6.02025e-20	1.69041e-19	2.04334e-19	-9.68465e-20	3.08918e-19	1.51755e-19	-2.13387e-19	1.37133e-19	2.92301e-21	-5.06032e-20	2.50121e-20	3.40997e-19	5.59186e-19	4.53811e-19	1.39157e-19	-2.01106e-19	3.16569e-19	5.67034e-19	-1.9541e-19	-4.34887e-19	1.42299e-19	1.21333e-19	-3.32057e-19	-3.98511e-19	-5.97063e-19	-3.31695e-19	-6.46945e-19	-6.8034e-19	-2.89889e-19	-6.17628e-19
177	1.35086e-20	-2.05548e-20	-2.5053e-19	-6.25421e-20	-1.18688e-19	7.16937e-20	1.12215e-19	-7.04959e-20	-9.25063e-20	1.00229e-19	-6.92411e-20	8.85205e-21	2.61298e-19	8.95465e-19	6.78838e-19	4.92041e-19	5.57833e-19	4.9901e-19	1.4923e-19	-5.83714e-20	1.91505e-19	2.04045e-19	-2.2026e-20	3.04943e-19	1.72844e-19	-1.7168e-19	1.12393e-19	2.4498e-20	-1.0381e-20	3.94259e-20	3.1677e-19	5.25377e-19	4.17804e-19	1.71563e-19	-2.35389e-19	2.97389e-19	4.64258e-19	-2.01962e-19	-3.9404e-19	1.47266e-19	1.33522e-19	-3.35878e-19	-4.12868e-19	-5.96917e-19	-3.45093e-19	-5.99161e-19	-5.81209e-19	-2.13913e-19	-5.38043e-19
178	4.74707e-20	-1.80544e-20	-1.86372e-19	-5.5224e-20	-1.49917e-19	8.63807e-20	1.16145e-19	-5.35863e-20	1.52942e-20	1.33872e-19	3.57806e-20	3.85746e-20	3.02964e-19	8.32621e-19	6.3892e-19	4.39575e-19	5.66213e-19	4.72573e-19	1.5656e-19	-4.40048e-20	2.14511e-19	2.03764e-19	4.37925e-20	2.93224e-19	1.8795e-19	-1.40723e-19	7.86342e-20	2.39792e-20	2.08434e-20	4.08632e-20	2.76618e-19	4.90728e-19	4.05069e-19	1.79897e-19	-2.68622e-19	2.61412e-19	3.65818e-19	-1.9932e-19	-3.38606e-19	1.39806e-19	1.35561e-19	-3.37102e-19	-4.31962e-19	-5.80799e-19	-3.50483e-19	-5.45303e-19	-4.98576e-19	-1.4633e-19	-4.51539e-19
179	7.47284e-20	-1.35777e-20	-1.17146e-19	-5.93068e-20	-1.76703e-19	9.41888e-20	1.25005e-19	-4.08841e-20	1.04803e-19	1.54343e-19	1.09353e-19	4.23437e-20	2.95113e-19	7.56943e-19	5.91879e-19	4.00584e-19	5.67353e-19	4.45093e-19	1.6186e-19	-1.95398e-20	2.33525e-19	2.06118e-19	9.52222e-20	2.79083e-19	1.9396e-19	-1.18329e-19	4.326e-20	3.11211e-21	4.72881e-20	2.45075e-20	2.26054e-19	4.55e-19	4.0777e-19	1.6752e-19	-2.98619e-19	2.12941e-19	2.79844e-19	-1.90441e-19	-2.66132e-19	1.17182e-19	1.28353e-19	-3.45423e-19	-4.56941e-19	-5.59733e-19	-3.53738e-19	-4.93361e-19	-4.32337e-19	-1.0043e-19	-3.65348e-19
180	9.46639e-20	-6.75533e-21	-4.97741e-20	-7.6511e-20	-2.02468e-19	9.09942e-20	1.34618e-19	-3.32125e-20	1.74242e-19	1.70158e-19	1.55551e-19	3.37215e-20	2.49381e-19	6.78968e-19	5.53298e-19	3.79355e-19	5.72053e-19	4.26162e-19	1.75336e-19	2.56253e-20	2.60621e-19	2.1743e-19	1.32376e-19	2.71411e-19	1.92829e-19	-9.62407e-20	1.45992e-20	-3.37795e-20	6.79787e-20	-1.09568e-20	1.70579e-19	4.18252e-19	4.2055e-19	1.43319e-19	-3.19079e-19	1.67313e-19	2.15284e-19	-1.74543e-19	-1.80041e-19	8.29608e-20	1.18847e-19	-3.61911e-19	-4.80191e-19	-5.38289e-19	-3.54853e-19	-4.47185e-19	-3.71792e-19	-8.03624e-20	-2.89671e-19
181	1.05461e-19	-1.27091e-21	7.55216e-21	-1.05555e-19	-2.29241e-19	7.60792e-20	1.41044e-19	-3.06149e-20	2.20571e-19	1.87509e-19	1.69859e-19	1.17134e-20	1.72626e-19	5.92242e-19	5.0916e-19	3.62076e-19	5.64419e-19	3.97515e-19	1.80627e-19	7.89212e-20	2.83762e-19	2.25719e-19	1.51019e-19	2.70812e-19	1.88584e-19	-6.84025e-20	-3.48477e-21	-8.38986e-20	8.06796e-20	-6.08159e-20	1.16544e-19	3.81973e-19	4.36601e-19	1.15768e-19	-3.23819e-19	1.28098e-19	1.7392e-19	-1.58294e-19	-9.39205e-20	4.23982e-20	1.09026e-19	-3.84409e-19	-4.9139e-19	-5.15915e-19	-3.49512e-19	-4.05151e-19	-3.073e-19	-8.63498e-20	-2.30106e-19
182	1.03927e-19	-2.15025e-21	4.8401e-20	-1.41459e-19	-2.55142e-19	5.24375e-20	1.44328e-19	-3.02647e-20	2.4481e-19	2.14562e-19	1.63532e-19	-1.86358e-20	8.1417e-20	5.1495e-19	4.69083e-19	3.42576e-19	5.38172e-19	3.63885e-19	1.75905e-19	1.19856e-19	2.95796e-19	2.26783e-19	1.49122e-19	2.7374e-19	1.86149e-19	-3.21609e-20	-1.0219e-20	-1.44707e-19	8.64674e-20	-1.10771e-19	7.20113e-20	3.49586e-19	4.57081e-19	9.34758e-20	-3.05615e-19	1.04058e-19	1.60873e-19	-1.4386e-19	-2.44204e-20	3.99021e-21	1.014e-19	-4.03609e-19	-4.81913e-19	-4.90979e-19	-3.31929e-19	-3.6517e-19	-2.35359e-19	-1.12293e-19	-1.91782e-19
183	8.68564e-20	-1.27877e-20	6.94073e-20	-1.7643e-19	-2.74561e-19	2.54386e-20	1.48228e-19	-2.78692e-20	2.52102e-19	2.52557e-19	1.42939e-19	-5.73937e-20	-8.84603e-21	4.44418e-19	4.16168e-19	3.07471e-19	4.93307e-19	3.15484e-19	1.40811e-19	1.32978e-19	2.85303e-19	2.08408e-19	1.26752e-19	2.70989e-19	1.89488e-19	8.38374e-21	-8.08773e-21	-2.121e-19	9.01064e-20	-1.44504e-19	4.54593e-20	3.25495e-19	4.80313e-19	8.11778e-20	-2.60318e-19	9.56415e-20	1.72981e-19	-1.35272e-19	2.15412e-20	-2.42986e-20	9.29837e-20	-4.13157e-19	-4.48368e-19	-4.63976e-19	-3.02565e-19	-3.28974e-19	-1.59657e-19	-1.48673e-19	-1.72551e-19
184	5.33871e-20	-3.34183e-20	6.99739e-20	-2.02061e-19	-2.81306e-19	6.41027e-22	1.58151e-19	-1.78298e-20	2.51037e-19	3.01108e-19	1.24901e-19	-1.00985e-19	-8.44359e-20	4.05229e-19	3.66848e-19	2.67488e-19	4.3314e-19	2.57821e-19	8.6935e-20	1.07611e-19	2.48967e-19	1.75592e-19	8.55225e-20	2.56885e-19	2.01922e-19	4.70926e-20	1.03845e-21	-2.77596e-19	9.91677e-20	-1.49382e-19	4.30729e-20	3.10164e-19	5.04341e-19	8.44191e-20	-1.90804e-19	1.03187e-19	2.05453e-19	-1.28158e-19	4.12507e-20	-3.55304e-20	8.60361e-20	-4.08294e-19	-3.92776e-19	-4.37442e-19	-2.619e-19	-3.00638e-19	-8.62276e-20	-1.87699e-19	-1.65448e-19
185	7.39383e-21	-6.11566e-20	5.16677e-20	-2.11711e-19	-2.72396e-19	-1.8283e-20	1.77254e-19	4.39041e-21	2.49713e-19	3.4913e-19	1.12805e-19	-1.41979e-19	-1.43123e-19	3.84178e-19	3.06389e-19	2.18e-19	3.62547e-19	1.94862e-19	-1.80106e-21	4.44813e-20	1.86906e-19	1.25265e-19	3.15249e-20	2.28014e-19	2.22458e-19	7.86361e-20	1.5445e-20	-3.30433e-19	1.17513e-19	-1.23232e-19	6.43266e-20	3.02119e-19	5.19062e-19	9.72021e-20	-1.053e-19	1.19199e-19	2.45555e-19	-1.24082e-19	3.70727e-20	-2.81109e-20	7.67231e-20	-3.8973e-19	-3.24348e-19	-4.14719e-19	-2.16958e-19	-2.83547e-19	-2.05798e-20	-2.21227e-19	-1.62729e-19
186	-4.15402e-20	-9.06708e-20	1.82303e-20	-2.02014e-19	-2.49566e-19	-2.99454e-20	2.05455e-19	4.06166e-20	2.52982e-19	3.88074e-19	1.10898e-19	-1.69648e-19	-1.82242e-19	3.90253e-19	2.51884e-19	1.68462e-19	2.99237e-19	1.34665e-19	-9.07868e-20	-4.32737e-20	1.10494e-19	7.28178e-20	-2.75484e-20	1.88029e-19	2.48616e-19	1.00193e-19	3.53885e-20	-3.59537e-19	1.43935e-19	-7.19872e-20	1.06806e-19	3.00351e-19	5.19786e-19	1.20857e-19	-1.65682e-20	1.42369e-19	2.87648e-19	-1.16432e-19	1.7456e-20	-2.34226e-21	6.84091e-20	-3.58734e-19	-2.52031e-19	-3.95368e-19	-1.71156e-19	-2.82041e-19	3.12556e-20	-2.46798e-19	-1.62504e-19
187	-7.98542e-20	-1.14982e-19	-2.43058e-20	-1.73081e-19	-2.17523e-19	-3.44368e-20	2.39269e-19	8.84875e-20	2.62145e-19	4.10158e-19	1.16543e-19	-1.79349e-19	-1.93607e-19	4.20478e-19	2.13023e-19	1.38315e-19	2.66862e-19	9.40821e-20	-1.66846e-19	-1.2937e-19	4.59614e-20	2.83446e-20	-8.00929e-20	1.46179e-19	2.73947e-19	1.14025e-19	6.0406e-20	-3.58869e-19	1.73212e-19	-7.75713e-21	1.64998e-19	3.08289e-19	5.03931e-19	1.50086e-19	6.606e-20	1.72252e-19	3.26178e-19	-1.03788e-19	-7.99657e-21	3.91805e-20	5.99656e-20	-3.16106e-19	-1.84159e-19	-3.76885e-19	-1.28088e-19	-2.95563e-19	6.34102e-20	-2.68286e-19	-1.67032e-19
188	-9.45101e-20	-1.26879e-19	-6.86547e-20	-1.28124e-19	-1.80704e-19	-3.24353e-20	2.73786e-19	1.42107e-19	2.75702e-19	4.13681e-19	1.2659e-19	-1.62207e-19	-1.87128e-19	4.59247e-19	1.95555e-19	1.29889e-19	2.61909e-19	8.12461e-20	-2.10629e-19	-1.9201e-19	8.98678e-22	2.396e-21	-1.2077e-19	1.08141e-19	2.8978e-19	1.20351e-19	8.8368e-20	-3.294e-19	1.9654e-19	5.68956e-20	2.32523e-19	3.25214e-19	4.70694e-19	1.7993e-19	1.30468e-19	2.09384e-19	3.54718e-19	-8.90973e-20	-3.04245e-20	8.94253e-20	5.19028e-20	-2.63594e-19	-1.26288e-19	-3.55292e-19	-8.77414e-20	-3.21789e-19	7.13724e-20	-2.90592e-19	-1.81374e-19
189	-7.85302e-20	-1.21465e-19	-1.08835e-19	-7.29057e-20	-1.41275e-19	-2.46134e-20	3.03681e-19	1.93654e-19	2.90757e-19	4.02822e-19	1.293e-19	-1.27264e-19	-1.6675e-19	4.94147e-19	1.86687e-19	1.31568e-19	2.78799e-19	8.52381e-20	-2.29769e-19	-2.27866e-19	-1.87361e-20	-4.09157e-21	-1.46994e-19	7.6721e-20	2.87647e-19	1.20254e-19	1.15088e-19	-2.77499e-19	2.07628e-19	1.14115e-19	3.01475e-19	3.53825e-19	4.19805e-19	2.04456e-19	1.71705e-19	2.47728e-19	3.68353e-19	-7.90012e-20	-4.42983e-20	1.38829e-19	4.30301e-20	-2.06352e-19	-8.26725e-20	-3.27357e-19	-5.29795e-20	-3.53551e-19	5.37738e-20	-3.16903e-19	-2.05469e-19
190	-3.43895e-20	-9.8794e-20	-1.42495e-19	-1.48092e-20	-9.97639e-20	-1.17829e-20	3.25453e-19	2.36656e-19	3.07135e-19	3.86716e-19	1.23739e-19	-7.15707e-20	-1.37107e-19	5.11493e-19	1.85825e-19	1.3376e-19	3.03604e-19	1.06004e-19	-2.17514e-19	-2.33718e-19	-1.21723e-20	7.10472e-21	-1.61766e-19	5.05814e-20	2.67809e-19	1.13851e-19	1.35567e-19	-2.12204e-19	2.04891e-19	1.59949e-19	3.65252e-19	3.9226e-19	3.51901e-19	2.16674e-19	1.80431e-19	2.77621e-19	3.6244e-19	-7.74442e-20	-5.33503e-20	1.75367e-19	3.40727e-20	-1.52239e-19	-5.36278e-20	-2.95009e-19	-2.55039e-20	-3.83146e-19	1.49372e-20	-3.46746e-19	-2.3632e-19
191	2.71569e-20	-6.43797e-20	-1.70832e-19	3.921e-20	-5.72344e-20	5.07599e-21	3.38302e-19	2.6697e-19	3.24966e-19	3.69232e-19	1.05279e-19	-1.2792e-20	-1.05193e-19	5.05795e-19	1.84129e-19	1.30508e-19	3.2217e-19	1.20417e-19	-1.86883e-19	-2.31283e-19	4.60366e-21	2.47867e-20	-1.65279e-19	2.77004e-20	2.3337e-19	1.02786e-19	1.43828e-19	-1.42178e-19	1.91191e-19	1.96032e-19	4.18215e-19	4.36762e-19	2.70969e-19	2.16298e-19	1.62886e-19	2.97977e-19	3.3952e-19	-8.00397e-20	-5.9709e-20	1.91724e-19	2.22471e-20	-1.09301e-19	-4.13146e-20	-2.64164e-19	-1.48348e-20	-3.99636e-19	-3.19095e-20	-3.73832e-19	-2.63373e-19
192	9.25936e-20	-2.61919e-20	-1.95571e-19	8.5365e-20	-1.67893e-20	2.4852e-20	3.43936e-19	2.82996e-19	3.44583e-19	3.53576e-19	7.55686e-20	4.30073e-20	-8.12994e-20	4.59261e-19	1.7655e-19	1.17516e-19	3.33681e-19	1.25699e-19	-1.57436e-19	-2.25166e-19	3.3558e-20	4.2743e-20	-1.65075e-19	5.21612e-21	1.94388e-19	8.879e-20	1.33035e-19	-7.53383e-20	1.70295e-19	2.24191e-19	4.56805e-19	4.83349e-19	1.84648e-19	2.05242e-19	1.25714e-19	3.02609e-19	3.10535e-19	-8.13337e-20	-6.0028e-20	1.9068e-19	1.2234e-20	-7.92563e-20	-4.00135e-20	-2.4349e-19	-2.37429e-20	-3.98793e-19	-7.99174e-20	-3.90005e-19	-2.78847e-19
193	1.51822e-19	1.01786e-20	-2.15422e-19	1.24405e-19	1.69582e-20	4.60794e-20	3.44619e-19	2.82868e-19	3.62278e-19	3.33258e-19	3.7493e-20	7.56091e-20	-6.26069e-20	3.97664e-19	1.55563e-19	8.8404e-20	3.06537e-19	1.29016e-19	-1.2843e-19	-2.31598e-19	5.7505e-20	5.36346e-20	-1.59632e-19	-1.65261e-20	1.59084e-19	7.67988e-20	9.85828e-20	-2.02933e-20	1.46462e-19	2.45555e-19	4.77718e-19	5.26232e-19	1.01787e-19	1.93237e-19	8.52033e-20	2.9813e-19	2.8431e-19	-6.37495e-20	-5.53384e-20	1.78756e-19	6.77493e-21	-5.64602e-20	-4.55651e-20	-2.41701e-19	-5.62066e-20	-3.77686e-19	-1.15183e-19	-3.88417e-19	-2.73747e-19
194	2.0086e-19	4.43911e-20	-2.25429e-19	1.59846e-19	3.98723e-20	6.69039e-20	3.39904e-19	2.64404e-19	3.70584e-19	3.04838e-19	-1.09314e-21	8.92686e-20	-5.6642e-20	3.10398e-19	1.31954e-19	5.22797e-20	2.68914e-19	1.15345e-19	-1.11277e-19	-2.43915e-19	7.39752e-20	5.50605e-20	-1.49035e-19	-3.40343e-20	1.32763e-19	6.8079e-20	4.04043e-20	1.72207e-20	1.2174e-19	2.59653e-19	4.7911e-19	5.62245e-19	2.90939e-20	1.87252e-19	5.17606e-20	2.86413e-19	2.72874e-19	-2.40129e-20	-3.55858e-20	1.7059e-19	8.04725e-21	-3.21591e-20	-4.96322e-20	-2.61352e-19	-1.04655e-19	-3.42291e-19	-1.3662e-19	-3.65636e-19	-2.51488e-19
195	2.397e-19	7.97211e-20	-2.20278e-19	1.93791e-19	5.01541e-20	8.45892e-20	3.2615e-19	2.25438e-19	3.6055e-19	2.62826e-19	-3.55739e-20	6.88733e-20	-4.7597e-20	2.37889e-19	1.13517e-19	2.97271e-20	2.20495e-19	1.08808e-19	-1.05544e-19	-2.5637e-19	9.02373e-20	5.08759e-20	-1.34545e-19	-4.5971e-20	1.14529e-19	6.39881e-20	-3.34385e-20	3.39992e-20	9.86915e-20	2.64058e-19	4.58933e-19	5.88259e-19	-2.41691e-20	1.97187e-19	3.85283e-20	2.78768e-19	2.80006e-19	4.20675e-20	1.43361e-21	1.71006e-19	1.58358e-20	1.51868e-21	-4.71597e-20	-2.97253e-19	-1.55563e-19	-2.98356e-19	-1.40949e-19	-3.28173e-19	-2.15162e-19
196	2.67892e-19	1.18213e-19	-1.98965e-19	2.23753e-19	4.89712e-20	9.61573e-20	2.98338e-19	1.66666e-19	3.26163e-19	2.06798e-19	-6.0463e-20	1.74219e-20	-4.47017e-20	1.67007e-19	9.71279e-20	2.03434e-20	1.77229e-19	1.11402e-19	-1.0208e-19	-2.66757e-19	1.03454e-19	4.80408e-20	-1.18295e-19	-4.82366e-20	1.03351e-19	6.48366e-20	-1.11453e-19	3.01375e-20	8.06932e-20	2.56309e-19	4.16984e-19	5.99076e-19	-6.19904e-20	2.19619e-19	4.28052e-20	2.71602e-19	2.95977e-19	1.17385e-19	4.86299e-20	1.82442e-19	2.99171e-20	4.63829e-20	-3.51193e-20	-3.38091e-19	-1.95322e-19	-2.50294e-19	-1.29278e-19	-2.79493e-19	-1.71775e-19
197	2.8197e-19	1.56614e-19	-1.66892e-19	2.43376e-19	3.99037e-20	9.97769e-20	2.54398e-19	9.47322e-20	2.67596e-19	1.44624e-19	-7.27441e-20	-5.57937e-20	-3.05501e-20	1.36893e-19	1.00071e-19	3.25699e-20	1.56905e-19	1.31017e-19	-8.88578e-20	-2.59667e-19	1.28295e-19	5.31537e-20	-9.89159e-20	-4.28685e-20	9.61405e-20	7.12054e-20	-1.79612e-19	9.13035e-21	7.09301e-20	2.36672e-19	3.55113e-19	5.89104e-19	-8.80905e-20	2.44703e-19	5.8084e-20	2.60453e-19	3.07345e-19	1.86112e-19	9.46363e-20	1.90812e-19	4.41339e-20	9.66638e-20	-1.55821e-20	-3.72437e-19	-2.15513e-19	-2.01079e-19	-1.01862e-19	-2.27777e-19	-1.27088e-19
198	2.76819e-19	1.86711e-19	-1.33698e-19	2.46709e-19	2.7662e-20	9.59988e-20	1.97922e-19	2.13743e-20	1.93864e-19	8.59241e-20	-7.71129e-20	-1.42728e-19	-6.11121e-21	1.26668e-19	1.19309e-19	5.98267e-20	1.60616e-19	1.64552e-19	-6.68567e-20	-2.35744e-19	1.64562e-19	6.56294e-20	-7.83867e-20	-3.18085e-20	9.30054e-20	8.24693e-20	-2.27452e-19	-2.31442e-20	7.03162e-20	2.07636e-19	2.80227e-19	5.5477e-19	-1.10546e-19	2.59753e-19	7.37401e-20	2.3708e-19	3.01061e-19	2.25871e-19	1.23112e-19	1.80587e-19	5.50642e-20	1.42697e-19	5.801e-21	-3.91896e-19	-2.15032e-19	-1.53394e-19	-6.43331e-20	-1.79492e-19	-8.68788e-20
199	2.49781e-19	1.99761e-19	-1.08494e-19	2.32664e-19	1.68226e-20	8.76812e-20	1.3805e-19	-4.01557e-20	1.18127e-19	4.13747e-20	-7.22611e-20	-2.27695e-19	3.40036e-20	1.45576e-19	1.55429e-19	8.96729e-20	1.90093e-19	2.09872e-19	-2.1837e-20	-1.92283e-19	2.1847e-19	8.96308e-20	-6.05026e-20	-2.0567e-20	9.50984e-20	9.74992e-20	-2.49579e-19	-6.06829e-20	7.60252e-20	1.76266e-19	1.98193e-19	4.96331e-19	-1.32308e-19	2.55258e-19	8.21477e-20	1.9746e-19	2.71568e-19	2.30468e-19	1.24018e-19	1.39708e-19	6.04463e-20	1.75246e-19	1.92906e-20	-3.97625e-19	-1.99662e-19	-1.09826e-19	-2.59635e-20	-1.40579e-19	-5.38238e-20
200	2.04137e-19	1.91512e-19	-9.58869e-20	2.06031e-19	1.04289e-20	7.85255e-20	8.54766e-20	-7.97543e-20	5.51297e-20	2.13281e-20	-6.18959e-20	-2.94783e-19	8.36899e-20	1.79715e-19	2.05898e-19	1.22303e-19	2.34168e-19	2.62336e-19	2.93661e-20	-1.37692e-19	2.82004e-19	1.22479e-19	-4.51226e-20	-1.09782e-20	1.02949e-19	1.15119e-19	-2.4738e-19	-9.73349e-20	8.12099e-20	1.49644e-19	1.17815e-19	4.22381e-19	-1.48813e-19	2.32729e-19	8.04198e-20	1.44686e-19	2.23903e-19	1.98872e-19	9.76321e-20	6.80815e-20	6.01527e-20	1.89618e-19	1.70095e-20	-3.92803e-19	-1.75452e-19	-7.56114e-20	3.02239e-21	-1.16113e-19	-3.08088e-20
201	1.49481e-19	1.64075e-19	-9.50676e-20	1.74425e-19	9.2723e-21	7.08638e-20	4.83369e-20	-9.33331e-20	1.31423e-20	2.53383e-20	-5.19008e-20	-3.40287e-19	1.39034e-19	2.23651e-19	2.56946e-19	1.54152e-19	2.79071e-19	3.14699e-19	9.68346e-20	-7.27563e-20	3.45965e-19	1.6516e-19	-3.39008e-20	-2.75959e-21	1.14175e-19	1.34674e-19	-2.23895e-19	-1.26315e-19	7.86494e-20	1.33218e-19	4.27491e-20	3.43949e-19	-1.55557e-19	1.96286e-19	6.9352e-20	9.11515e-20	1.72098e-19	1.48597e-19	5.03371e-20	-2.02453e-20	5.81307e-20	1.88059e-19	-5.23886e-21	-3.8192e-19	-1.44519e-19	-5.64325e-20	1.30595e-20	-1.07828e-19	-1.76988e-20
202	9.85367e-20	1.24064e-19	-1.0183e-19	1.43768e-19	1.22695e-20	6.51339e-20	3.04978e-20	-8.17253e-20	-4.06774e-21	4.75108e-20	-4.18677e-20	-3.56077e-19	1.93758e-19	2.67688e-19	3.0619e-19	1.85338e-19	3.13071e-19	3.70492e-19	1.71732e-19	9.89123e-22	4.01575e-19	2.12082e-19	-2.403e-20	7.91355e-21	1.26186e-19	1.53882e-19	-1.86017e-19	-1.44535e-19	6.46266e-20	1.27515e-19	-2.29868e-20	2.73313e-19	-1.50831e-19	1.52463e-19	4.7909e-20	5.02106e-20	1.27971e-19	9.74397e-20	-6.08927e-21	-1.06053e-19	5.9757e-20	1.76871e-19	-4.20595e-20	-3.68557e-19	-1.0878e-19	-5.63544e-20	5.13575e-21	-1.13648e-19	-1.20154e-20
203	6.22798e-20	7.90409e-20	-1.1172e-19	1.15373e-19	1.76838e-20	6.07109e-20	3.19774e-20	-4.86017e-20	8.5501e-22	7.60353e-20	-3.75435e-20	-3.54736e-19	2.29987e-19	2.97353e-19	3.4564e-19	2.05503e-19	3.25369e-19	4.17737e-19	2.43846e-19	6.57182e-20	4.35847e-19	2.56605e-19	-1.79628e-20	2.1402e-20	1.32873e-19	1.71265e-19	-1.41153e-19	-1.52912e-19	3.92814e-20	1.28313e-19	-7.86781e-20	2.17032e-19	-1.38879e-19	1.06413e-19	1.66215e-20	2.50849e-20	9.73492e-20	6.00333e-20	-6.081e-20	-1.69751e-19	6.4744e-20	1.61829e-19	-8.28392e-20	-3.5195e-19	-6.71941e-20	-7.21168e-20	-1.55736e-20	-1.28392e-19	-7.92219e-21
204	4.60046e-20	3.51417e-20	-1.22293e-19	8.61868e-20	2.4236e-20	5.7119e-20	5.08272e-20	9.83335e-22	2.49242e-20	1.027e-19	-3.63129e-20	-3.452e-19	2.45919e-19	3.12003e-19	3.66141e-19	2.2561e-19	3.10732e-19	4.47982e-19	3.03687e-19	1.18443e-19	4.40036e-19	2.90264e-19	-1.39154e-20	3.69433e-20	1.31433e-19	1.852e-19	-9.80216e-20	-1.57696e-19	8.76072e-21	1.28483e-19	-1.2324e-19	1.75655e-19	-1.27682e-19	6.03655e-20	-2.44141e-20	1.42596e-20	7.85094e-20	4.15144e-20	-1.06332e-19	-2.02731e-19	7.18501e-20	1.44866e-19	-1.14589e-19	-3.27909e-19	-2.28218e-20	-9.80265e-20	-4.16548e-20	-1.4725e-19	-2.29558e-21
205	4.79998e-20	-3.61272e-21	-1.3383e-19	5.13145e-20	3.05208e-20	5.35507e-20	8.30067e-20	6.0363e-20	6.38276e-20	1.20152e-19	-3.33426e-20	-3.31845e-19	2.41555e-19	3.11199e-19	3.75426e-19	2.43768e-19	2.81389e-19	4.66347e-19	3.56543e-19	1.55767e-19	4.15957e-19	3.10001e-19	-9.50035e-21	5.08124e-20	1.20441e-19	1.9522e-19	-6.31206e-20	-1.64785e-19	-1.81904e-20	1.22596e-19	-1.53441e-19	1.48506e-19	-1.21398e-19	1.60466e-20	-6.93404e-20	1.70625e-20	7.50892e-20	4.38929e-20	-1.36674e-19	-2.04119e-19	7.74174e-20	1.21064e-19	-1.31495e-19	-2.95942e-19	2.27425e-20	-1.28774e-19	-6.96415e-20	-1.68134e-19	5.60284e-21
206	6.12438e-20	-3.53551e-20	-1.48901e-19	6.90913e-21	3.29316e-20	4.67923e-20	1.21473e-19	1.18837e-19	1.11172e-19	1.26675e-19	-2.80319e-20	-3.17471e-19	2.19788e-19	2.9147e-19	3.70798e-19	2.55074e-19	2.35266e-19	4.64303e-19	3.85293e-19	1.75523e-19	3.66214e-19	3.10491e-19	-1.71541e-21	6.10669e-20	1.00781e-19	2.01887e-19	-3.91156e-20	-1.78314e-19	-3.44282e-20	1.0617e-19	-1.68622e-19	1.29436e-19	-1.2173e-19	-2.70744e-20	-1.10702e-19	2.49252e-20	8.29846e-20	5.90425e-20	-1.49908e-19	-1.87309e-19	7.67561e-20	8.20419e-20	-1.35739e-19	-2.55816e-19	6.45291e-20	-1.60017e-19	-1.01158e-19	-1.89695e-19	1.53831e-20
207	7.6995e-20	-6.04777e-20	-1.71101e-19	-4.78675e-20	2.429e-20	3.02571e-20	1.55692e-19	1.62688e-19	1.58288e-19	1.22583e-19	-1.74005e-20	-2.94449e-19	1.87436e-19	2.73085e-19	3.57635e-19	2.62683e-19	1.89245e-19	4.49173e-19	4.00328e-19	1.79382e-19	3.08084e-19	2.99799e-19	1.44201e-20	6.98194e-20	7.71852e-20	2.06799e-19	-2.55438e-20	-1.96274e-19	-3.61644e-20	7.89715e-20	-1.70816e-19	1.15387e-19	-1.2435e-19	-6.73709e-20	-1.40785e-19	3.21018e-20	1.02449e-19	7.55031e-20	-1.51708e-19	-1.64389e-19	6.59254e-20	2.15759e-20	-1.37413e-19	-2.14579e-19	1.0052e-19	-1.91438e-19	-1.39318e-19	-2.12477e-19	2.32609e-20
208	8.82857e-20	-8.128e-20	-2.03138e-19	-1.10013e-19	-4.67659e-21	-3.755e-21	1.73472e-19	1.79055e-19	1.92475e-19	1.08461e-19	-8.40452e-21	-2.61315e-19	1.50023e-19	2.44267e-19	3.32053e-19	2.64843e-19	1.51299e-19	4.18005e-19	3.94764e-19	1.73303e-19	2.51311e-19	2.79071e-19	3.72068e-20	7.76233e-20	5.4335e-20	2.10705e-19	-1.91537e-20	-2.14761e-19	-2.59912e-20	4.25565e-20	-1.6511e-19	1.01485e-19	-1.20218e-19	-1.04834e-19	-1.58968e-19	3.50873e-20	1.2631e-19	7.9337e-20	-1.46215e-19	-1.52985e-19	4.39688e-20	-5.97831e-20	-1.46036e-19	-1.78259e-19	1.28647e-19	-2.20153e-19	-1.85761e-19	-2.34022e-19	2.96633e-20
209	9.17395e-20	-1.00273e-19	-2.44499e-19	-1.72738e-19	-6.08611e-20	-5.90332e-20	1.64579e-19	1.60582e-19	2.01075e-19	8.28286e-20	-4.4544e-21	-2.13887e-19	1.02367e-19	2.17818e-19	3.05131e-19	2.66166e-19	1.26622e-19	3.76796e-19	3.7934e-19	1.62815e-19	2.06147e-19	2.57531e-19	6.4803e-20	8.6977e-20	3.50111e-20	2.10261e-19	-2.01436e-20	-2.30141e-19	-1.13858e-20	1.81756e-22	-1.58143e-19	8.57701e-20	-1.07364e-19	-1.39133e-19	-1.6585e-19	3.59499e-20	1.46493e-19	6.18658e-20	-1.43946e-19	-1.61122e-19	1.23719e-20	-1.5323e-19	-1.67265e-19	-1.52786e-19	1.52297e-19	-2.43581e-19	-2.35634e-19	-2.50466e-19	3.46144e-20
210	8.70752e-20	-1.17776e-19	-2.89725e-19	-2.26792e-19	-1.44057e-19	-1.31092e-19	1.25031e-19	1.08687e-19	1.75699e-19	4.70533e-20	-8.59534e-21	-1.56598e-19	5.27978e-20	1.81078e-19	2.74635e-19	2.65327e-19	1.15344e-19	3.23664e-19	3.44454e-19	1.52479e-19	1.75889e-19	2.37748e-19	8.65874e-20	9.60138e-20	2.04258e-20	2.00309e-19	-3.07714e-20	-2.42958e-19	-4.69556e-22	-4.5038e-20	-1.54223e-19	7.00348e-20	-8.44436e-20	-1.69911e-19	-1.66007e-19	3.34612e-20	1.53188e-19	2.12423e-20	-1.51591e-19	-1.95273e-19	-2.43343e-20	-2.44604e-19	-1.97767e-19	-1.42395e-19	1.73849e-19	-2.5631e-19	-2.7873e-19	-2.61473e-19	4.44185e-20
211	7.54199e-20	-1.30609e-19	-3.28929e-19	-2.63192e-19	-2.45217e-19	-2.07027e-19	5.88303e-20	3.34028e-20	1.17891e-19	9.66505e-22	-2.13779e-20	-9.79475e-20	-7.58499e-21	1.47226e-19	2.47522e-19	2.61599e-19	1.1298e-19	2.66266e-19	3.052e-19	1.43162e-19	1.55285e-19	2.17352e-19	9.05798e-20	1.01964e-19	5.95759e-21	1.74726e-19	-5.62876e-20	-2.58307e-19	-7.80033e-22	-9.45574e-20	-1.56361e-19	5.25552e-20	-5.48335e-20	-1.98515e-19	-1.67271e-19	2.73114e-20	1.39712e-19	-4.23452e-20	-1.75758e-19	-2.55872e-19	-6.44223e-20	-3.2466e-19	-2.3155e-19	-1.47034e-19	1.95515e-19	-2.53546e-19	-3.00887e-19	-2.68125e-19	6.2077e-20
212	5.82717e-20	-1.33038e-19	-3.51027e-19	-2.76617e-19	-3.4895e-19	-2.70425e-19	-2.28799e-20	-4.98827e-20	3.83455e-20	-5.03346e-20	-4.103e-20	-5.24642e-20	-6.8762e-20	9.63861e-20	2.30807e-19	2.59573e-19	1.22725e-19	2.04108e-19	2.54181e-19	1.36564e-19	1.37878e-19	1.94222e-19	7.32727e-20	1.01353e-19	-1.04347e-20	1.32682e-19	-9.95837e-20	-2.81798e-19	-1.51654e-20	-1.49107e-19	-1.63266e-19	3.51193e-20	-1.9669e-20	-2.23614e-19	-1.70248e-19	1.59002e-20	1.06512e-19	-1.1675e-19	-2.08626e-19	-3.4111e-19	-1.04032e-19	-3.87937e-19	-2.61998e-19	-1.66737e-19	2.13274e-19	-2.36431e-19	-2.96039e-19	-2.76725e-19	8.81138e-20
213	3.79591e-20	-1.19366e-19	-3.4819e-19	-2.67414e-19	-4.38409e-19	-3.08099e-19	-1.05302e-19	-1.25663e-19	-4.40073e-20	-1.03604e-19	-6.50935e-20	-2.8867e-20	-1.28896e-19	3.69772e-20	2.2522e-19	2.48734e-19	1.33387e-19	1.47034e-19	1.96173e-19	1.31219e-19	1.15978e-19	1.65455e-19	3.5525e-20	9.58292e-20	-3.10727e-20	7.77539e-20	-1.57366e-19	-3.17776e-19	-3.99587e-20	-2.10817e-19	-1.701e-19	1.81816e-20	1.96282e-20	-2.42759e-19	-1.78342e-19	1.16524e-21	5.74919e-20	-1.86099e-19	-2.43551e-19	-4.4527e-19	-1.44422e-19	-4.38354e-19	-2.84965e-19	-2.04393e-19	2.20931e-19	-2.12376e-19	-2.65933e-19	-2.91761e-19	1.18494e-19
214	1.83155e-20	-8.65996e-20	-3.19021e-19	-2.40891e-19	-4.99982e-19	-3.14621e-19	-1.74221e-19	-1.81734e-19	-1.08266e-19	-1.52444e-19	-9.16346e-20	-3.21606e-20	-1.71147e-19	-2.53457e-20	2.26723e-19	2.34689e-19	1.53175e-19	9.57595e-20	1.45503e-19	1.26879e-19	9.2196e-20	1.34372e-19	-1.12716e-20	8.76549e-20	-5.3326e-20	1.78898e-20	-2.20144e-19	-3.67161e-19	-6.87662e-20	-2.77568e-19	-1.68679e-19	4.60087e-21	6.30235e-20	-2.54544e-19	-1.86061e-19	-1.64514e-20	4.96058e-21	-2.38484e-19	-2.65941e-19	-5.59777e-19	-1.83101e-19	-4.78018e-19	-2.97208e-19	-2.59958e-19	2.11348e-19	-1.92495e-19	-2.20617e-19	-3.15406e-19	1.47259e-19
215	3.97361e-21	-3.58798e-20	-2.68593e-19	-2.04217e-19	-5.25817e-19	-2.92732e-19	-2.19607e-19	-2.11605e-19	-1.3861e-19	-1.93344e-19	-1.16735e-19	-5.7626e-20	-1.91649e-19	-7.60267e-20	2.39479e-19	2.17093e-19	1.73301e-19	6.13925e-20	1.00344e-19	1.19689e-19	6.21138e-20	1.04477e-19	-5.4686e-20	7.99968e-20	-7.56608e-20	-3.99166e-20	-2.73081e-19	-4.27052e-19	-9.39409e-20	-3.41696e-19	-1.50045e-19	-1.51137e-21	1.09239e-19	-2.56871e-19	-1.90382e-19	-3.17562e-20	-4.26362e-20	-2.64131e-19	-2.68738e-19	-6.69359e-19	-2.16616e-19	-5.05935e-19	-2.95049e-19	-3.29643e-19	1.85442e-19	-1.87691e-19	-1.74218e-19	-3.41754e-19	1.6786e-19
216	-1.97999e-21	2.74356e-20	-2.05866e-19	-1.6307e-19	-5.14377e-19	-2.50451e-19	-2.37251e-19	-2.14036e-19	-1.26676e-19	-2.22848e-19	-1.38066e-19	-9.83197e-20	-1.74412e-19	-1.08137e-19	2.54467e-19	1.97449e-19	1.9569e-19	3.67196e-20	7.54063e-20	1.1042e-19	3.40114e-20	8.284e-20	-7.70754e-20	7.57278e-20	-9.36032e-20	-9.10713e-20	-3.01367e-19	-4.89413e-19	-1.10613e-19	-3.89489e-19	-1.0607e-19	5.10578e-21	1.54992e-19	-2.48352e-19	-1.78653e-19	-3.73102e-20	-7.25662e-20	-2.5611e-19	-2.4494e-19	-7.59727e-19	-2.38119e-19	-5.13301e-19	-2.76456e-19	-4.03122e-19	1.49359e-19	-2.04351e-19	-1.38254e-19	-3.63325e-19	1.82325e-19
217	-2.58625e-22	9.47353e-20	-1.40386e-19	-1.20265e-19	-4.70137e-19	-1.97881e-19	-2.28883e-19	-1.93006e-19	-7.57683e-20	-2.34804e-19	-1.50656e-19	-1.38209e-19	-1.32725e-19	-1.12478e-19	2.72037e-19	1.80822e-19	2.2342e-19	2.61647e-20	6.53009e-20	9.68615e-20	9.01924e-21	7.25178e-20	-7.04858e-20	7.57616e-20	-1.05522e-19	-1.34432e-19	-2.94275e-19	-5.42182e-19	-1.16687e-19	-4.06095e-19	-3.47691e-20	2.7408e-20	1.94635e-19	-2.29861e-19	-1.48981e-19	-2.84304e-20	-8.1478e-20	-2.16589e-19	-2.00637e-19	-8.10948e-19	-2.38187e-19	-4.91153e-19	-2.38794e-19	-4.6554e-19	1.14512e-19	-2.39025e-19	-1.16729e-19	-3.72564e-19	1.91529e-19
218	4.81592e-21	1.56169e-19	-7.99463e-20	-7.68413e-20	-4.02934e-19	-1.44666e-19	-2.00788e-19	-1.56557e-19	5.99065e-22	-2.24805e-19	-1.55707e-19	-1.68287e-19	-6.72752e-20	-8.26516e-20	2.90837e-19	1.70265e-19	2.47432e-19	2.96862e-20	7.69818e-20	8.06896e-20	-1.22475e-20	7.40061e-20	-3.26874e-20	7.89768e-20	-1.11024e-19	-1.6852e-19	-2.50031e-19	-5.70563e-19	-1.14047e-19	-3.83992e-19	5.53493e-20	6.36469e-20	2.24022e-19	-2.04466e-19	-9.86801e-20	-2.49753e-21	-6.97472e-20	-1.52475e-19	-1.36913e-19	-8.16923e-19	-2.10163e-19	-4.36516e-19	-1.84582e-19	-5.02639e-19	9.11895e-20	-2.82129e-19	-1.08403e-19	-3.69195e-19	1.99695e-19
219	7.9392e-21	2.03163e-19	-2.96297e-20	-3.43238e-20	-3.26687e-19	-9.86327e-20	-1.61835e-19	-1.13586e-19	8.28894e-20	-1.85586e-19	-1.46569e-19	-1.71272e-19	-2.02505e-22	-2.64615e-20	3.05573e-19	1.64602e-19	2.68696e-19	5.52464e-20	9.56965e-20	7.00582e-20	-2.97259e-20	8.76414e-20	3.20352e-20	8.60292e-20	-1.13307e-19	-1.92051e-19	-1.75942e-19	-5.63724e-19	-1.06213e-19	-3.24611e-19	1.5154e-19	1.05586e-19	2.41744e-19	-1.70515e-19	-3.70767e-20	3.87014e-20	-3.99095e-20	-7.56607e-20	-5.97737e-20	-7.74875e-19	-1.53147e-19	-3.58341e-19	-1.16443e-19	-5.08003e-19	8.34084e-20	-3.24858e-19	-1.08608e-19	-3.6027e-19	2.05963e-19
220	5.84557e-21	2.30622e-19	8.36124e-21	4.05489e-21	-2.56702e-19	-6.42988e-20	-1.21148e-19	-7.21489e-20	1.49085e-19	-1.19347e-19	-1.24955e-19	-1.49207e-19	5.73939e-20	4.94064e-20	3.25057e-19	1.61205e-19	2.82489e-19	9.6412e-20	1.22766e-19	6.51974e-20	-4.47176e-20	1.11943e-19	1.08877e-19	9.20205e-20	-1.15214e-19	-2.02641e-19	-8.68319e-20	-5.21357e-19	-9.88102e-20	-2.41408e-19	2.34792e-19	1.44585e-19	2.49688e-19	-1.32071e-19	2.64431e-20	8.68113e-20	5.1577e-22	3.89119e-21	2.61069e-20	-7.01308e-19	-7.52161e-20	-2.78338e-19	-4.24443e-20	-4.84416e-19	8.91669e-20	-3.59366e-19	-1.14062e-19	-3.55301e-19	2.09756e-19
221	-1.57245e-21	2.37608e-19	3.46057e-20	3.42849e-20	-2.05538e-19	-4.20253e-20	-8.587e-20	-3.73693e-20	1.85313e-19	-3.24455e-20	-9.35472e-20	-1.09804e-19	8.48592e-20	1.23969e-19	3.36508e-19	1.49316e-19	2.80526e-19	1.38014e-19	1.38533e-19	6.39185e-20	-6.263e-20	1.38047e-19	1.79216e-19	9.19232e-20	-1.18829e-19	-2.02517e-19	-1.66094e-21	-4.56597e-19	-9.64134e-20	-1.5542e-19	2.94149e-19	1.70608e-19	2.48157e-19	-9.39715e-20	7.71191e-20	1.33887e-19	4.71994e-20	7.37281e-20	1.15064e-19	-6.15963e-19	9.257e-21	-2.1988e-19	3.21649e-20	-4.42224e-19	9.87388e-20	-3.84204e-19	-1.2423e-19	-3.61764e-19	2.05273e-19
222	-1.23161e-20	2.26523e-19	5.18698e-20	5.4068e-20	-1.79105e-19	-2.79357e-20	-5.87411e-20	-1.10712e-20	1.88199e-19	6.36728e-20	-5.8839e-20	-6.57313e-20	8.58972e-20	1.94542e-19	3.37155e-19	1.25154e-19	2.59774e-19	1.80082e-19	1.41973e-19	5.79481e-20	-8.22238e-20	1.62806e-19	2.26461e-19	7.93038e-20	-1.26141e-19	-1.9567e-19	6.23171e-20	-3.91877e-19	-1.04696e-19	-8.63366e-20	3.1835e-19	1.82307e-19	2.37665e-19	-6.07355e-20	1.08964e-19	1.73457e-19	9.55434e-20	1.32611e-19	1.98226e-19	-5.40098e-19	8.14179e-20	-2.02821e-19	1.01691e-19	-3.94901e-19	1.06074e-19	-3.98968e-19	-1.38393e-19	-3.79238e-19	1.88469e-19
223	-2.38488e-20	2.01867e-19	6.37055e-20	6.4814e-20	-1.74933e-19	-1.59868e-20	-3.80772e-20	7.65409e-21	1.67105e-19	1.56158e-19	-2.64359e-20	-3.66705e-20	6.59177e-20	2.48786e-19	3.25811e-19	8.94588e-20	2.19036e-19	2.09394e-19	1.22739e-19	4.80858e-20	-1.09654e-19	1.79888e-19	2.3784e-19	4.87538e-20	-1.36849e-19	-1.88503e-19	9.47101e-20	-3.50665e-19	-1.26976e-19	-4.70199e-20	3.0564e-19	1.76422e-19	2.12127e-19	-4.19434e-20	1.20305e-19	2.02077e-19	1.33641e-19	1.70344e-19	2.68949e-19	-4.90918e-19	1.31667e-19	-2.31933e-19	1.63828e-19	-3.52634e-19	1.03055e-19	-4.05234e-19	-1.61244e-19	-4.00422e-19	1.56984e-19
224	-3.36964e-20	1.69581e-19	7.29004e-20	7.14389e-20	-1.83682e-19	-5.51413e-22	-1.89665e-20	2.21469e-20	1.37476e-19	2.37428e-19	-4.47619e-21	-2.2208e-20	3.4011e-20	2.8866e-19	2.99727e-19	4.59817e-20	1.773e-19	2.20295e-19	9.19248e-20	1.63687e-20	-1.47279e-19	1.82724e-19	2.15061e-19	-1.0609e-21	-1.49663e-19	-1.86416e-19	9.08124e-20	-3.45723e-19	-1.63023e-19	-4.0054e-20	2.58582e-19	1.57613e-19	1.69964e-19	-3.96448e-20	1.05786e-19	2.19232e-19	1.57641e-19	1.91269e-19	3.16026e-19	-4.6962e-19	1.53252e-19	-2.9695e-19	2.10568e-19	-3.21228e-19	8.95524e-20	-4.04554e-19	-1.93734e-19	-4.15635e-19	1.11805e-19
225	-3.89583e-20	1.3708e-19	8.09072e-20	8.00511e-20	-1.93052e-19	2.13148e-20	3.53021e-21	3.60682e-20	1.14875e-19	3.06534e-19	4.41011e-21	-3.84783e-20	3.0864e-21	3.04446e-19	2.59226e-19	3.49457e-21	1.25748e-19	2.16925e-19	4.56868e-20	-2.54995e-20	-1.91834e-19	1.73554e-19	1.61915e-19	-6.82335e-20	-1.61635e-19	-1.89524e-19	5.63475e-20	-3.73656e-19	-2.08645e-19	-5.77081e-20	1.83548e-19	1.29603e-19	1.08529e-19	-5.55436e-20	7.18485e-20	2.25793e-19	1.61634e-19	1.95266e-19	3.33558e-19	-4.74851e-19	1.46563e-19	-3.77956e-19	2.39505e-19	-3.04165e-19	6.51606e-20	-3.95142e-19	-2.3284e-19	-4.16936e-19	5.99081e-20
226	-3.60104e-20	1.13193e-19	8.88515e-20	9.53225e-20	-1.91946e-19	5.01753e-20	3.1747e-20	5.31818e-20	1.10368e-19	3.61043e-19	-5.76377e-21	-6.71457e-20	-1.72208e-20	3.19471e-19	2.05021e-19	-3.23503e-20	7.28422e-20	1.99461e-19	-6.91088e-21	-8.73455e-20	-2.37097e-19	1.4905e-19	9.13332e-20	-1.42926e-19	-1.69472e-19	-1.93369e-19	4.54141e-21	-4.18828e-19	-2.55552e-19	-8.5073e-20	9.3951e-20	9.59858e-20	4.2957e-20	-7.88488e-20	2.37589e-20	2.26814e-19	1.4924e-19	1.87849e-19	3.22473e-19	-4.87399e-19	1.19834e-19	-4.52284e-19	2.4456e-19	-3.02131e-19	3.72241e-20	-3.77482e-19	-2.75046e-19	-4.0321e-19	9.70251e-21
227	-2.13287e-20	1.07132e-19	9.90188e-20	1.19228e-19	-1.73618e-19	8.52512e-20	6.41584e-20	7.50829e-20	1.27381e-19	4.04202e-19	-2.9493e-20	-1.01949e-19	-2.52895e-20	3.24824e-19	1.46439e-19	-5.41205e-20	2.24681e-20	1.7446e-19	-5.98374e-20	-1.54537e-19	-2.85769e-19	1.19024e-19	1.57165e-20	-2.18694e-19	-1.65494e-19	-1.87895e-19	-4.79241e-20	-4.5975e-19	-2.90251e-19	-1.07771e-19	7.80553e-21	6.09977e-20	-1.73899e-20	-1.0406e-19	-3.33031e-20	2.23039e-19	1.25063e-19	1.69707e-19	2.83746e-19	-4.95599e-19	8.5839e-20	-4.97837e-19	2.22861e-19	-3.16522e-19	1.10763e-20	-3.51685e-19	-3.17613e-19	-3.78805e-19	-3.38018e-20
228	6.80489e-21	1.26261e-19	1.15013e-19	1.51381e-19	-1.37087e-19	1.2572e-19	9.63492e-20	1.01528e-19	1.61262e-19	4.33329e-19	-6.0751e-20	-1.30759e-19	-2.35409e-20	3.19678e-19	1.02095e-19	-6.61537e-20	-1.78419e-20	1.35466e-19	-1.11455e-19	-2.11327e-19	-3.24668e-19	7.99575e-20	-4.93889e-20	-2.84402e-19	-1.46108e-19	-1.67679e-19	-8.56457e-20	-4.79972e-19	-3.00888e-19	-1.1478e-19	-5.60368e-20	2.97321e-20	-5.60975e-20	-1.16495e-19	-8.49461e-20	2.16797e-19	1.02274e-19	1.5264e-19	2.30826e-19	-4.8777e-19	5.84841e-20	-5.05481e-19	1.73354e-19	-3.43884e-19	-7.84391e-21	-3.20136e-19	-3.56793e-19	-3.50715e-19	-6.56617e-20
229	4.69739e-20	1.73251e-19	1.39743e-19	1.89749e-19	-8.69274e-20	1.69783e-19	1.21941e-19	1.30682e-19	2.04658e-19	4.47017e-19	-8.80158e-20	-1.36417e-19	-1.72807e-20	3.09476e-19	6.88739e-20	-5.95146e-20	-5.0539e-20	1.01544e-19	-1.4548e-19	-2.4368e-19	-3.50435e-19	4.02005e-20	-9.4672e-20	-3.32047e-19	-1.06786e-19	-1.3122e-19	-1.00919e-19	-4.74461e-19	-2.84722e-19	-1.0216e-19	-8.43981e-20	4.53823e-21	-6.45042e-20	-1.16538e-19	-1.20557e-19	2.05097e-19	8.94554e-20	1.36787e-19	1.72943e-19	-4.63623e-19	4.71771e-20	-4.72999e-19	1.00017e-19	-3.80548e-19	-1.86738e-20	-2.84951e-19	-3.94833e-19	-3.26707e-19	-8.94326e-20
230	9.46976e-20	2.43918e-19	1.72706e-19	2.30911e-19	-3.1584e-20	2.13161e-19	1.34517e-19	1.59826e-19	2.43432e-19	4.42098e-19	-1.01388e-19	-1.23512e-19	-1.11647e-20	2.92643e-19	4.78444e-20	-3.72114e-20	-6.8879e-20	7.47779e-20	-1.55256e-19	-2.36288e-19	-3.5943e-19	-1.34213e-22	-1.14998e-19	-3.56556e-19	-5.42138e-20	-8.63512e-20	-9.80696e-20	-4.49195e-19	-2.4818e-19	-7.50258e-20	-7.66067e-20	-1.36661e-20	-4.23529e-20	-1.05621e-19	-1.3609e-19	1.81779e-19	8.93879e-20	1.23404e-19	1.16974e-19	-4.29521e-19	5.37496e-20	-4.132e-19	7.58162e-21	-4.22871e-19	-2.37557e-20	-2.47597e-19	-4.29978e-19	-3.08241e-19	-1.0896e-19
231	1.44045e-19	3.2721e-19	2.0901e-19	2.69789e-19	1.94161e-20	2.48867e-19	1.28456e-19	1.85937e-19	2.65161e-19	4.20472e-19	-1.00304e-19	-9.88773e-20	-1.45646e-20	2.63916e-19	3.5569e-20	-1.67506e-20	-8.04789e-20	6.14133e-20	-1.44143e-19	-1.93556e-19	-3.54995e-19	-3.71599e-20	-1.12613e-19	-3.60778e-19	2.2187e-22	-4.65309e-20	-8.91457e-20	-4.17167e-19	-2.0719e-19	-4.16047e-20	-4.09716e-20	-2.91968e-20	-3.01297e-22	-9.28673e-20	-1.34556e-19	1.38467e-19	9.54563e-20	1.06885e-19	6.2483e-20	-4.01079e-19	6.77873e-20	-3.44089e-19	-9.44706e-20	-4.67787e-19	-2.8984e-20	-2.10932e-19	-4.61791e-19	-2.97096e-19	-1.25494e-19
232	1.89691e-19	4.07912e-19	2.4111e-19	2.99865e-19	5.84006e-20	2.69867e-19	1.01765e-19	2.07953e-19	2.61273e-19	3.86327e-19	-8.51977e-20	-7.16612e-20	-2.83801e-20	2.26339e-19	2.97193e-20	1.00896e-20	-8.30791e-20	6.52791e-20	-1.12102e-19	-1.22241e-19	-3.37337e-19	-7.16386e-20	-9.21191e-20	-3.49177e-19	4.32096e-20	-2.7667e-20	-8.83699e-20	-3.90764e-19	-1.77785e-19	-1.01354e-20	7.23971e-21	-4.473e-20	4.77354e-20	-8.41924e-20	-1.20651e-19	7.20089e-20	9.83142e-20	8.2083e-20	1.20648e-20	-3.86328e-19	7.60756e-20	-2.85628e-19	-1.97456e-19	-5.16178e-19	-4.25706e-20	-1.77255e-19	-4.88062e-19	-2.85176e-19	-1.38491e-19
233	2.28054e-19	4.71172e-19	2.61976e-19	3.14781e-19	8.15272e-20	2.73375e-19	5.79206e-20	2.26265e-19	2.31764e-19	3.51856e-19	-5.90135e-20	-5.14307e-20	-5.66862e-20	1.87733e-19	2.57616e-20	2.70237e-20	-7.49564e-20	8.41528e-20	-6.78475e-20	-3.69366e-20	-3.14475e-19	-9.93899e-20	-6.23339e-20	-3.29635e-19	6.53019e-20	-3.97586e-20	-1.03574e-19	-3.77859e-19	-1.68217e-19	1.41207e-20	5.34238e-20	-6.16328e-20	9.34011e-20	-8.35833e-20	-1.00005e-19	-1.29956e-20	8.88402e-20	4.58611e-20	-3.66108e-20	-3.86792e-19	6.49962e-20	-2.5153e-19	-2.91531e-19	-5.65348e-19	-6.72753e-20	-1.48052e-19	-5.0849e-19	-2.69703e-19	-1.41672e-19
234	2.56818e-19	5.0694e-19	2.6776e-19	3.11172e-19	8.91891e-20	2.63304e-19	6.64377e-21	2.43646e-19	1.86229e-19	3.29341e-19	-2.31979e-20	-4.28879e-20	-8.17553e-20	1.53212e-19	3.49214e-20	4.84649e-20	-6.16744e-20	1.17794e-19	-1.63994e-20	4.30418e-20	-2.89058e-19	-1.23625e-19	-2.85248e-20	-3.05903e-19	6.41187e-20	-8.4087e-20	-1.33219e-19	-3.78902e-19	-1.76163e-19	2.81498e-20	8.69287e-20	-7.93595e-20	1.29582e-19	-9.1772e-20	-8.13565e-20	-1.05785e-19	6.25534e-20	4.50393e-22	-8.10285e-20	-3.9477e-19	3.18186e-20	-2.42294e-19	-3.69754e-19	-6.10405e-19	-1.04038e-19	-1.22842e-19	-5.20934e-19	-2.44667e-19	-1.30173e-19
235	2.73628e-19	5.12091e-19	2.58731e-19	2.91205e-19	8.49324e-20	2.48856e-19	-3.85447e-20	2.64257e-19	1.39534e-19	3.28567e-19	2.18974e-20	-3.86615e-20	-9.664e-20	1.35041e-19	5.49598e-20	7.15157e-20	-4.04737e-20	1.59533e-19	3.00975e-20	1.07395e-19	-2.63722e-19	-1.43897e-19	6.08625e-21	-2.8196e-19	4.46979e-20	-1.497e-19	-1.66731e-19	-3.88372e-19	-1.91697e-19	3.11892e-20	1.01773e-19	-9.75015e-20	1.56919e-19	-1.05895e-19	-6.52876e-20	-1.89452e-19	1.54027e-20	-4.50162e-20	-1.1955e-19	-3.97562e-19	-1.92366e-20	-2.47054e-19	-4.27134e-19	-6.3939e-19	-1.45211e-19	-1.00302e-19	-5.24916e-19	-2.11056e-19	-1.0233e-19
236	2.75357e-19	4.89546e-19	2.38414e-19	2.62601e-19	7.32112e-20	2.38939e-19	-6.53441e-20	2.90559e-19	1.05379e-19	3.54477e-19	7.40947e-20	-3.69873e-20	-9.25099e-20	1.2903e-19	9.6414e-20	9.39188e-20	-1.01631e-20	1.96083e-19	7.67567e-20	1.49258e-19	-2.36712e-19	-1.58196e-19	4.45128e-20	-2.57931e-19	1.92043e-20	-2.19243e-19	-1.90793e-19	-3.97621e-19	-2.04641e-19	2.07547e-20	9.76081e-20	-1.17102e-19	1.72782e-19	-1.22359e-19	-5.63923e-20	-2.50457e-19	-4.07128e-20	-7.68095e-20	-1.48489e-19	-3.82484e-19	-7.66676e-20	-2.48569e-19	-4.59498e-19	-6.40397e-19	-1.86127e-19	-8.02593e-20	-5.19441e-19	-1.70893e-19	-6.15964e-20
237	2.59164e-19	4.45514e-19	2.11871e-19	2.35356e-19	5.72225e-20	2.36617e-19	-6.81083e-20	3.21357e-19	8.87613e-20	4.0031e-19	1.29168e-19	-3.18175e-20	-6.63003e-20	1.39194e-19	1.54514e-19	1.18421e-19	2.36074e-20	2.18936e-19	1.21703e-19	1.70825e-19	-2.02189e-19	-1.63272e-19	8.75972e-20	-2.35324e-19	3.20414e-22	-2.73322e-19	-1.96184e-19	-3.99126e-19	-2.11448e-19	-4.43411e-21	7.64035e-20	-1.41511e-19	1.76185e-19	-1.36851e-19	-5.4678e-20	-2.78555e-19	-1.00242e-19	-8.21498e-20	-1.62521e-19	-3.41137e-19	-1.28884e-19	-2.29264e-19	-4.67267e-19	-6.03908e-19	-2.18336e-19	-6.42631e-20	-5.03389e-19	-1.32691e-19	-1.59922e-20
238	2.2464e-19	3.86567e-19	1.83647e-19	2.16851e-19	3.77329e-20	2.37309e-19	-4.97868e-20	3.49753e-19	8.41859e-20	4.52718e-19	1.77554e-19	-2.81468e-20	-2.82581e-20	1.47195e-19	2.14548e-19	1.35617e-19	5.50967e-20	2.30114e-19	1.68738e-19	1.79204e-19	-1.61828e-19	-1.58404e-19	1.34316e-19	-2.14855e-19	-1.01424e-21	-2.99733e-19	-1.83803e-19	-3.90254e-19	-2.1619e-19	-4.45111e-20	4.18922e-20	-1.75568e-19	1.61106e-19	-1.46951e-19	-6.11732e-20	-2.7566e-19	-1.50788e-19	-5.65919e-20	-1.62025e-19	-2.74797e-19	-1.6753e-19	-1.83036e-19	-4.5361e-19	-5.31068e-19	-2.36578e-19	-5.27839e-20	-4.77762e-19	-1.06065e-19	2.38962e-20
239	1.75478e-19	3.18171e-19	1.56418e-19	2.08696e-19	1.38664e-20	2.3155e-19	-2.03065e-20	3.66782e-19	8.20464e-20	4.98524e-19	2.09212e-19	-2.7039e-20	8.41967e-21	1.53944e-19	2.71672e-19	1.46508e-19	8.23614e-20	2.27418e-19	2.13653e-19	1.79612e-19	-1.09367e-19	-1.42694e-19	1.80585e-19	-1.98582e-19	1.85233e-20	-2.94654e-19	-1.62345e-19	-3.73954e-19	-2.24535e-19	-9.39059e-20	1.5197e-21	-2.20155e-19	1.27606e-19	-1.48965e-19	-7.40637e-20	-2.51123e-19	-1.85918e-19	-2.60006e-21	-1.42287e-19	-1.90485e-19	-1.88041e-19	-1.12562e-19	-4.25188e-19	-4.34339e-19	-2.39174e-19	-4.85458e-20	-4.4852e-19	-9.68121e-20	5.13715e-20
240	1.19293e-19	2.44701e-19	1.30821e-19	2.07469e-19	-1.44405e-20	2.10585e-19	8.80082e-21	3.66084e-19	7.60808e-20	5.28109e-19	2.2053e-19	-3.4807e-20	2.92765e-20	1.4537e-19	3.05819e-19	1.39904e-19	1.01122e-19	2.19386e-19	2.61384e-19	1.76674e-19	-5.17644e-20	-1.14248e-19	2.19497e-19	-1.85936e-19	5.6621e-20	-2.62755e-19	-1.44031e-19	-3.54861e-19	-2.39472e-19	-1.40618e-19	-3.69482e-20	-2.71469e-19	7.91231e-20	-1.4346e-19	-8.89919e-20	-2.17756e-19	-1.98952e-19	6.67051e-20	-1.0972e-19	-9.37293e-20	-1.90364e-19	-3.3479e-20	-3.91204e-19	-3.31059e-19	-2.26834e-19	-4.82243e-20	-4.21641e-19	-1.05114e-19	6.16203e-20
241	6.55402e-20	1.70158e-19	1.06484e-19	2.08544e-19	-4.39663e-20	1.7085e-19	2.93883e-20	3.50245e-19	6.84763e-20	5.44045e-19	2.15081e-19	-4.91317e-20	3.43617e-20	1.27939e-19	3.20865e-19	1.31267e-19	1.1905e-19	2.0847e-19	2.96956e-19	1.76686e-19	1.42656e-20	-7.63634e-20	2.49281e-19	-1.73306e-19	1.04661e-19	-2.12336e-19	-1.35558e-19	-3.37152e-19	-2.54741e-19	-1.7123e-19	-6.58509e-20	-3.18483e-19	2.33654e-20	-1.30717e-19	-1.0318e-19	-1.91222e-19	-1.97318e-19	1.36314e-19	-6.81746e-20	8.00466e-21	-1.76504e-19	3.58326e-20	-3.59312e-19	-2.40304e-19	-2.0425e-19	-4.95156e-20	-4.01916e-19	-1.29337e-19	5.71158e-20
242	2.2985e-20	9.88682e-20	8.35174e-20	2.09854e-19	-6.7986e-20	1.15331e-19	3.94728e-20	3.2856e-19	6.74426e-20	5.49399e-19	1.96023e-19	-6.26092e-20	1.82168e-20	1.00704e-19	3.07755e-19	1.10299e-19	1.27779e-19	2.03685e-19	3.23682e-19	1.76168e-19	8.19923e-20	-2.44057e-20	2.7227e-19	-1.55036e-19	1.52776e-19	-1.51632e-19	-1.35456e-19	-3.20233e-19	-2.59618e-19	-1.72504e-19	-7.74718e-20	-3.48338e-19	-2.59043e-20	-1.14219e-19	-1.15032e-19	-1.80054e-19	-1.83627e-19	1.91227e-19	-2.9881e-20	1.09237e-19	-1.49507e-19	8.49308e-20	-3.36064e-19	-1.74274e-19	-1.78018e-19	-4.51906e-20	-3.9015e-19	-1.62894e-19	3.94069e-20
243	-2.24418e-21	3.53823e-20	6.32798e-20	2.13009e-19	-7.89701e-20	5.1969e-20	4.17682e-20	3.12361e-19	7.93253e-20	5.52053e-19	1.69354e-19	-7.16281e-20	-3.12653e-21	7.31307e-20	2.88573e-19	8.82145e-20	1.37546e-19	2.0957e-19	3.37957e-19	1.83964e-19	1.59378e-19	4.12535e-20	2.96211e-19	-1.24837e-19	1.91214e-19	-8.60896e-20	-1.35293e-19	-2.99596e-19	-2.44564e-19	-1.39646e-19	-6.85796e-20	-3.48747e-19	-5.96914e-20	-9.66199e-20	-1.20368e-19	-1.8131e-19	-1.67587e-19	2.282e-19	4.42005e-23	2.03817e-19	-1.11423e-19	1.12412e-19	-3.22356e-19	-1.38663e-19	-1.55546e-19	-3.35083e-20	-3.79769e-19	-1.98791e-19	1.66276e-20
244	-7.77976e-21	-1.65755e-20	4.77223e-20	2.21392e-19	-7.26181e-20	-9.53878e-21	4.03589e-20	3.07114e-19	1.02821e-19	5.50259e-19	1.35109e-19	-7.34803e-20	-2.54732e-20	4.08939e-20	2.63488e-19	5.52258e-20	1.43469e-19	2.17689e-19	3.39368e-19	1.98901e-19	2.35749e-19	1.17428e-19	3.24509e-19	-8.11314e-20	2.15387e-19	-1.78219e-20	-1.24503e-19	-2.70274e-19	-2.05287e-19	-7.61021e-20	-3.79762e-20	-3.13521e-19	-7.25107e-20	-7.91032e-20	-1.17889e-19	-1.91665e-19	-1.53225e-19	2.50257e-19	1.44887e-20	2.88647e-19	-6.38168e-20	1.28407e-19	-3.1261e-19	-1.31235e-19	-1.38423e-19	-1.29404e-20	-3.59493e-19	-2.30128e-19	-7.02676e-21
245	4.41555e-21	-5.56885e-20	3.77099e-20	2.37019e-19	-5.02035e-20	-6.08211e-20	3.76008e-20	3.09315e-19	1.25866e-19	5.41369e-19	9.25582e-20	-6.71353e-20	-3.59525e-20	1.47581e-20	2.43771e-19	2.21366e-20	1.53176e-19	2.31759e-19	3.4067e-19	2.23543e-19	3.12174e-19	1.93019e-19	3.58002e-19	-2.75498e-20	2.24523e-19	5.19158e-20	-9.84435e-20	-2.29812e-19	-1.4705e-19	7.42833e-21	1.07683e-20	-2.46767e-19	-6.25983e-20	-6.08089e-20	-1.0626e-19	-1.98975e-19	-1.46666e-19	2.66517e-19	1.32661e-20	3.5536e-19	-7.96142e-21	1.45813e-19	-2.99365e-19	-1.4815e-19	-1.23596e-19	1.29837e-20	-3.15965e-19	-2.55091e-19	-2.57663e-20
246	2.80973e-20	-8.43084e-20	3.14889e-20	2.58355e-19	-1.73209e-20	-9.66414e-20	3.33898e-20	3.10153e-19	1.3406e-19	5.19664e-19	3.76081e-20	-5.68161e-20	-3.83661e-20	-6.81304e-21	2.31122e-19	-1.42406e-20	1.6647e-19	2.4642e-19	3.39239e-19	2.58267e-19	3.71685e-19	2.52889e-19	3.89651e-19	2.74564e-20	2.20571e-19	1.19813e-19	-5.97029e-20	-1.80501e-19	-7.83184e-20	9.74859e-20	7.38165e-20	-1.6062e-19	-3.4774e-20	-4.1739e-20	-9.15086e-20	-2.00667e-19	-1.4807e-19	2.84365e-19	5.28225e-21	3.98359e-19	5.17707e-20	1.7596e-19	-2.7481e-19	-1.83787e-19	-1.05568e-19	3.70652e-20	-2.42019e-19	-2.74362e-19	-3.84714e-20
247	5.37837e-20	-1.07957e-19	2.4665e-20	2.80445e-19	1.96139e-20	-1.15066e-19	2.64561e-20	3.01924e-19	1.19173e-19	4.84788e-19	-2.54372e-20	-4.31455e-20	-2.68622e-20	-2.31604e-20	2.24525e-19	-4.76618e-20	1.80212e-19	2.49703e-19	3.40725e-19	2.90947e-19	4.07932e-19	2.8289e-19	4.12311e-19	7.14236e-20	2.07886e-19	1.79571e-19	-1.75353e-20	-1.2781e-19	-1.10082e-20	1.81455e-19	1.47998e-19	-7.03101e-20	6.51875e-21	-2.24768e-20	-7.65018e-20	-1.9211e-19	-1.55227e-19	3.05257e-19	-1.19107e-21	4.14956e-19	1.1158e-19	2.21843e-19	-2.37332e-19	-2.3286e-19	-8.27127e-20	5.15131e-20	-1.40297e-19	-2.90912e-19	-3.97437e-20
248	7.10645e-20	-1.32882e-19	1.22439e-20	2.97011e-19	5.621e-20	-1.16521e-19	1.57144e-20	2.83873e-19	8.4545e-20	4.38658e-19	-9.23751e-20	-2.76511e-20	-1.49469e-20	-3.61171e-20	2.12887e-19	-7.64209e-20	1.80536e-19	2.32245e-19	3.30779e-19	3.14258e-19	4.0717e-19	2.76242e-19	4.18008e-19	9.5958e-20	1.89335e-19	2.21209e-19	1.65756e-20	-7.94005e-20	4.67663e-20	2.51418e-19	2.29605e-19	1.11933e-20	5.32768e-20	-3.64505e-21	-6.67275e-20	-1.83811e-19	-1.68402e-19	3.2548e-19	5.48081e-21	4.05635e-19	1.6322e-19	2.78676e-19	-1.92312e-19	-2.886e-19	-5.53442e-20	5.52735e-20	-2.22825e-20	-3.05324e-19	-3.0653e-20
249	7.16484e-20	-1.62747e-19	-8.4242e-21	3.02928e-19	8.99627e-20	-1.02749e-19	1.05545e-21	2.61334e-19	4.43719e-20	3.89772e-19	-1.452e-19	-1.0661e-20	1.2369e-21	-4.35262e-20	1.98276e-19	-8.84587e-20	1.78004e-19	2.02421e-19	3.23069e-19	3.25615e-19	3.70789e-19	2.3982e-19	4.03198e-19	9.77791e-20	1.68039e-19	2.37725e-19	3.48536e-20	-4.01823e-20	9.01426e-20	3.05863e-19	3.14956e-19	7.81585e-20	1.03226e-19	1.84133e-20	-5.89153e-20	-1.71776e-19	-1.79506e-19	3.40617e-19	3.27118e-20	3.7968e-19	2.00156e-19	3.38387e-19	-1.49633e-19	-3.4351e-19	-3.06345e-20	5.15194e-20	9.3339e-20	-3.17089e-19	-8.55116e-21
250	5.19741e-20	-1.96625e-19	-3.59953e-20	2.95442e-19	1.18062e-19	-7.62472e-20	-1.76699e-20	2.42245e-19	1.42658e-20	3.40306e-19	-1.81353e-19	6.12488e-21	9.48238e-21	-4.10231e-20	1.75288e-19	-9.96632e-20	1.64482e-19	1.64163e-19	3.06572e-19	3.19288e-19	2.99307e-19	1.83777e-19	3.7186e-19	7.89479e-20	1.46105e-19	2.29365e-19	3.6165e-20	-1.46183e-20	1.15677e-19	3.46348e-19	3.93408e-19	1.25792e-19	1.48804e-19	4.06198e-20	-5.35762e-20	-1.70295e-19	-1.86206e-19	3.42454e-19	7.4927e-20	3.40777e-19	2.15495e-19	3.92765e-19	-1.20404e-19	-3.88224e-19	-1.41726e-20	4.80655e-20	1.90699e-19	-3.18945e-19	2.38851e-20
251	1.43023e-20	-2.29723e-19	-6.6101e-20	2.73756e-19	1.35875e-19	-4.00887e-20	-4.13077e-20	2.31701e-19	4.2042e-21	2.91947e-19	-1.9101e-19	1.73747e-20	1.13027e-20	-3.51877e-20	1.41485e-19	-9.90257e-20	1.46025e-19	1.24667e-19	2.89383e-19	2.94586e-19	2.04802e-19	1.22451e-19	3.28828e-19	4.60316e-20	1.25766e-19	2.03985e-19	2.58127e-20	-2.24242e-21	1.23855e-19	3.75995e-19	4.54808e-19	1.53241e-19	1.84656e-19	6.33953e-20	-4.97516e-20	-1.75995e-19	-1.91398e-19	3.34633e-19	1.20319e-19	2.9784e-19	2.04948e-19	4.35406e-19	-1.11843e-19	-4.13562e-19	-1.29266e-20	5.53532e-20	2.59294e-19	-3.04324e-19	6.11936e-20
252	-3.40965e-20	-2.56584e-19	-9.41367e-20	2.37976e-19	1.38151e-19	1.82652e-21	-7.16589e-20	2.30476e-19	1.20094e-20	2.40794e-19	-1.86526e-19	1.19816e-20	-5.80096e-21	-2.58195e-20	9.83155e-20	-1.01171e-19	1.02317e-19	8.13943e-20	2.67349e-19	2.53956e-19	9.78989e-20	6.72429e-20	2.77995e-19	6.3227e-21	1.09502e-19	1.74744e-19	1.38077e-20	-9.3985e-22	1.15536e-19	3.98354e-19	4.85881e-19	1.59455e-19	2.04111e-19	8.38343e-20	-4.81165e-20	-1.89641e-19	-2.00478e-19	3.17745e-19	1.46984e-19	2.541e-19	1.70262e-19	4.64557e-19	-1.25936e-19	-4.12668e-19	-2.43986e-20	7.90904e-20	2.90435e-19	-2.73654e-19	9.07584e-20
253	-8.32427e-20	-2.74669e-19	-1.17451e-19	1.88923e-19	1.22456e-19	4.44157e-20	-1.1087e-19	2.35198e-19	2.79855e-20	1.84477e-19	-1.75888e-19	-6.86082e-21	-2.76396e-20	-1.16565e-20	4.38105e-20	-1.01176e-19	5.82186e-20	4.32538e-20	2.47794e-19	2.10436e-19	3.67774e-21	2.63064e-20	2.28228e-19	-3.21414e-20	1.00959e-19	1.54476e-19	9.08704e-21	-5.54864e-21	9.66909e-20	4.13964e-19	4.80116e-19	1.47933e-19	2.11943e-19	1.08692e-19	-5.09964e-20	-1.99324e-19	-2.1434e-19	3.04279e-19	1.41774e-19	2.13999e-19	1.16223e-19	4.83102e-19	-1.57145e-19	-3.79946e-19	-4.55584e-20	1.18458e-19	2.88868e-19	-2.26975e-19	1.10264e-19
254	-1.23521e-19	-2.85954e-19	-1.35307e-19	1.29186e-19	9.18013e-20	8.1318e-20	-1.60552e-19	2.40655e-19	3.98665e-20	1.21127e-19	-1.75182e-19	-4.15548e-20	-6.48942e-20	-1.20358e-20	-1.3835e-20	-1.07089e-19	-1.02556e-20	1.08993e-20	2.22451e-19	1.5867e-19	-7.93916e-20	-3.22441e-21	1.79443e-19	-6.57013e-20	9.91311e-20	1.49558e-19	1.58631e-20	-1.38891e-20	7.19013e-20	4.23991e-19	4.39187e-19	1.23122e-19	2.01394e-19	1.23387e-19	-5.83344e-20	-2.10428e-19	-2.29692e-19	2.95688e-19	1.03948e-19	1.77652e-19	6.3074e-20	4.97493e-19	-1.94678e-19	-3.22219e-19	-7.0274e-20	1.62464e-19	2.54933e-19	-1.72919e-19	1.05919e-19
[truncated: 207 more columns]

## Sheet: fig2G_mm_pulse_sine_diff_kde
	-5.084183469122388574e-19	-4.119567227228104998e-19	-6.320478905934317297e-19	-2.562281224346410667e-19	-4.088274311773142063e-19	-2.128526499590429469e-19	-2.587229255565487221e-19	6.177288440996802397e-20	-2.331718395694727164e-19	-1.836524385655519856e-19	-7.599789267950099691e-21	1.070146414292026623e-19	1.035824772514578806e-19	1.176817881805949178e-19	1.683388386062759546e-19	1.310581807455174713e-20	-2.638455808658958793e-19	3.355138240628378835e-20	-9.848187237905286457e-20	4.423525696145429488e-21	-2.034089002255293047e-19	4.616264361555094714e-20	-2.009520635416360634e-19	-5.514748164321262757e-19	1.076361590720437981e-19	-2.404121529313555551e-19	-1.850367426581458447e-19	-1.669325944061112533e-19	-4.676803213569942697e-20	-1.818525436229694545e-19	-2.303659480201149020e-19	-3.130338969306390192e-19	-4.037041237805297843e-20	-2.539859839533822892e-19	-3.818163600988874858e-19	-4.023780359753531467e-20	1.652034843049778130e-19	-3.785721922488479437e-19	4.438843799732542892e-19	-1.431461844582695594e-19	-1.343149243725225904e-19	2.586438541612194780e-19	1.467966524814165574e-19	4.768095457888469368e-19	8.965681803941593060e-20	4.325368142301257001e-19	3.455027037715399454e-19	3.274865691575978715e-19	-2.814778540262856956e-19
0	-5.09876e-19	-4.08715e-19	-6.17898e-19	-3.029e-19	-4.49795e-19	-2.27822e-19	-2.64127e-19	2.25411e-20	-2.31233e-19	-1.60588e-19	1.00119e-20	9.67439e-20	7.66752e-20	1.34125e-19	1.55795e-19	1.16921e-20	-2.18746e-19	5.82792e-20	-7.29965e-20	-9.74124e-21	-1.6656e-19	1.56451e-20	-2.13751e-19	-5.49229e-19	7.04508e-20	-2.33711e-19	-2.10788e-19	-1.8578e-19	-8.14876e-20	-1.21106e-19	-1.50164e-19	-2.92377e-19	-5.98399e-20	-2.2052e-19	-3.48035e-19	-2.78164e-20	1.92435e-19	-3.29367e-19	4.56677e-19	-2.81186e-20	-1.30073e-19	1.83561e-19	1.78494e-19	5.38581e-19	1.0773e-19	4.32166e-19	3.60803e-19	4.01769e-19	-2.37802e-19
1	-4.90628e-19	-3.78991e-19	-5.73422e-19	-3.35089e-19	-4.50812e-19	-2.29777e-19	-2.43671e-19	-1.24301e-20	-2.19499e-19	-1.41519e-19	1.94704e-20	8.81997e-20	4.97211e-20	1.32832e-19	1.38478e-19	1.61885e-20	-1.66162e-19	6.29474e-20	-5.23806e-20	-4.31132e-23	-1.05658e-19	-6.87462e-21	-2.04677e-19	-4.97801e-19	2.33425e-20	-2.1508e-19	-2.15345e-19	-1.94541e-19	-1.10428e-19	-4.23291e-20	-5.55241e-20	-2.40281e-19	-6.9814e-20	-1.90616e-19	-3.07023e-19	-6.45561e-21	2.10445e-19	-2.81837e-19	4.71155e-19	8.52186e-20	-1.24879e-19	9.73647e-20	2.05165e-19	5.9497e-19	1.10657e-19	4.23565e-19	3.78682e-19	4.54883e-19	-1.85464e-19
2	-4.52467e-19	-3.29067e-19	-4.99335e-19	-3.43419e-19	-4.06279e-19	-2.21797e-19	-1.94826e-19	-3.87159e-20	-2.00543e-19	-1.26919e-19	1.57012e-20	7.487e-20	3.91963e-20	1.02484e-19	1.17483e-19	7.01593e-21	-9.73621e-20	5.14493e-20	-2.67958e-20	2.91142e-21	-2.29576e-20	-2.42774e-20	-1.6563e-19	-4.23495e-19	-2.1589e-20	-1.87818e-19	-1.97813e-19	-1.88882e-19	-1.35199e-19	4.56944e-20	2.82028e-20	-1.64919e-19	-7.08292e-20	-1.71826e-19	-2.72704e-19	1.86085e-20	2.14812e-19	-2.32894e-19	4.85375e-19	1.81498e-19	-1.20568e-19	7.24717e-21	2.13993e-19	6.32232e-19	9.5614e-20	4.004e-19	3.91193e-19	4.74918e-19	-1.35248e-19
3	-4.03417e-19	-2.68676e-19	-4.02919e-19	-3.22242e-19	-3.22443e-19	-2.07619e-19	-1.22774e-19	-5.5213e-20	-1.75141e-19	-1.11884e-19	-1.95388e-21	4.48581e-20	2.56325e-20	6.53331e-20	8.40725e-20	-7.35047e-21	-4.76843e-20	2.00873e-20	-2.54915e-21	1.24851e-20	6.7826e-20	-1.41265e-20	-1.14287e-19	-3.33975e-19	-6.74332e-20	-1.59373e-19	-1.75033e-19	-1.68095e-19	-1.55454e-19	1.28445e-19	8.21847e-20	-8.23881e-20	-6.41765e-20	-1.67385e-19	-2.53877e-19	4.41172e-20	2.04936e-19	-1.77473e-19	4.95816e-19	2.48387e-19	-1.18407e-19	-8.13511e-20	1.95017e-19	6.40558e-19	6.20489e-20	3.57528e-19	3.85391e-19	4.55366e-19	-9.9104e-20
4	-3.53531e-19	-2.07406e-19	-2.96315e-19	-2.7275e-19	-2.1397e-19	-1.90338e-19	-4.06826e-20	-6.08814e-20	-1.49542e-19	-8.79485e-20	-2.49432e-20	1.84548e-20	1.25439e-20	2.94175e-20	6.69021e-20	-2.74594e-20	6.12965e-21	-1.57721e-20	1.7377e-20	2.69366e-20	1.62098e-19	6.66929e-21	-4.62088e-20	-2.44756e-19	-8.63216e-20	-1.34527e-19	-1.53517e-19	-1.3945e-19	-1.71677e-19	1.92535e-19	9.94624e-20	-1.259e-20	-5.13702e-20	-1.75094e-19	-2.51465e-19	6.85916e-20	1.84541e-19	-1.11738e-19	4.97907e-19	2.80662e-19	-1.1757e-19	-1.64088e-19	1.43703e-19	6.15896e-19	1.22732e-20	2.92791e-19	3.52522e-19	3.95638e-19	-8.58001e-20
5	-3.09401e-19	-1.523e-19	-1.93215e-19	-2.03777e-19	-9.85927e-20	-1.72133e-19	3.49437e-20	-5.77384e-20	-1.27156e-19	-5.40191e-20	-5.80509e-20	-2.34508e-20	-1.24632e-20	-5.16869e-21	5.74035e-20	-4.2179e-20	4.37435e-20	-4.50386e-20	3.68456e-20	2.82251e-20	2.53266e-19	4.11762e-20	2.1663e-20	-1.61975e-19	-8.68741e-20	-1.13603e-19	-1.39691e-19	-1.03045e-19	-1.84719e-19	2.27419e-19	8.58734e-20	2.87285e-20	-3.27406e-20	-1.87983e-19	-2.59034e-19	9.16207e-20	1.60713e-19	-3.53573e-20	4.88519e-19	2.81719e-19	-1.1454e-19	-2.34895e-19	6.27276e-20	5.60203e-19	-4.78398e-20	2.10652e-19	2.87289e-19	3.0268e-19	-1.0372e-19
6	-2.71318e-19	-1.07615e-19	-1.05363e-19	-1.29548e-19	8.54933e-21	-1.553e-19	8.9505e-20	-4.67768e-20	-1.10043e-19	-6.92286e-21	-8.62706e-20	-7.03424e-20	-4.10945e-20	-2.71187e-20	5.89225e-20	-6.7863e-20	7.6622e-20	-6.62464e-20	6.47582e-20	2.18077e-20	3.27549e-19	8.87611e-20	8.44403e-20	-8.6119e-20	-5.85284e-20	-8.27338e-20	-1.33439e-19	-6.7167e-20	-1.92329e-19	2.31584e-19	5.51864e-20	3.70176e-20	-6.75202e-21	-1.96501e-19	-2.66432e-19	1.13648e-19	1.41814e-19	4.82275e-20	4.68008e-19	2.62052e-19	-1.04003e-19	-2.84331e-19	-3.82414e-20	4.80262e-19	-1.09854e-19	1.18829e-19	1.96406e-19	1.91953e-19	-1.488e-19
7	-2.34915e-19	-7.59811e-20	-3.97206e-20	-6.50655e-20	9.85679e-20	-1.43006e-19	1.15595e-19	-3.09423e-20	-1.01421e-19	4.29011e-20	-1.07426e-19	-1.2199e-19	-6.86841e-20	-4.05057e-20	8.81131e-20	-8.01793e-20	1.07582e-19	-6.01667e-20	9.33503e-20	6.38496e-21	3.79721e-19	1.40499e-19	1.31645e-19	-6.72164e-21	-2.25539e-21	-4.10186e-20	-1.31484e-19	-3.10016e-20	-1.93268e-19	2.12698e-19	2.24681e-20	2.05142e-20	2.86334e-20	-1.91824e-19	-2.65063e-19	1.36237e-19	1.34599e-19	1.32989e-19	4.39798e-19	2.35663e-19	-8.09713e-20	-3.01439e-19	-1.43728e-19	3.87389e-19	-1.63688e-19	2.75133e-20	8.93809e-20	7.77651e-20	-2.15722e-19
8	-1.95902e-19	-5.93591e-20	3.0719e-21	-2.07443e-20	1.70065e-19	-1.37462e-19	1.15786e-19	-1.4662e-20	-1.00561e-19	8.87756e-20	-1.13e-19	-1.71233e-19	-9.52888e-20	-4.6687e-20	1.20827e-19	-8.85543e-20	1.1878e-19	-5.27107e-20	1.19384e-19	-1.26155e-20	3.99172e-19	1.85011e-19	1.63839e-19	6.45076e-20	6.25521e-20	2.05572e-20	-1.29563e-19	4.6226e-21	-1.84504e-19	1.85537e-19	-1.23378e-21	-3.4349e-21	7.33578e-20	-1.6889e-19	-2.5166e-19	1.62045e-19	1.4156e-19	2.11826e-19	4.08178e-19	2.15637e-19	-4.32753e-20	-2.78181e-19	-2.35667e-19	2.96858e-19	-2.00265e-19	-5.31772e-20	-1.71683e-20	-2.19557e-20	-2.86417e-19
9	-1.5408e-19	-5.85304e-20	2.85578e-20	1.7477e-21	2.28155e-19	-1.3708e-19	1.02104e-19	5.46379e-22	-1.04864e-19	1.2306e-19	-9.56194e-20	-2.14652e-19	-1.12551e-19	-4.74976e-20	1.60537e-19	-7.45222e-20	1.16114e-19	-2.53298e-20	1.3387e-19	-2.50064e-20	3.89202e-19	2.16392e-19	1.84575e-19	1.41093e-19	1.27388e-19	9.50867e-20	-1.26932e-19	4.58237e-20	-1.63462e-19	1.67463e-19	-1.04579e-20	-1.70619e-20	1.23144e-19	-1.2801e-19	-2.28596e-19	1.93836e-19	1.59684e-19	2.77618e-19	3.76671e-19	2.10388e-19	6.55321e-21	-2.14379e-19	-2.98159e-19	2.25506e-19	-2.14314e-19	-1.16123e-19	-1.10268e-19	-9.50279e-20	-3.47681e-19
10	-1.13927e-19	-7.16333e-20	4.6087e-20	1.02307e-20	2.8104e-19	-1.34692e-19	9.03502e-20	1.62962e-20	-1.09091e-19	1.46184e-19	-4.74869e-20	-2.48961e-19	-1.17959e-19	-4.4647e-20	2.0384e-19	-5.6232e-20	8.98682e-20	-1.31524e-20	1.30081e-19	-3.36187e-20	3.4935e-19	2.34004e-19	1.86873e-19	1.98186e-19	1.71793e-19	1.82909e-19	-1.16695e-19	9.2355e-20	-1.30351e-19	1.70903e-19	-4.45154e-21	-9.55835e-21	1.69531e-19	-7.47209e-20	-2.01596e-19	2.32267e-19	1.8142e-19	3.23965e-19	3.48325e-19	2.21804e-19	6.0824e-20	-1.19729e-19	-3.21627e-19	1.87644e-19	-2.03155e-19	-1.563e-19	-1.78463e-19	-1.32798e-19	-3.81918e-19
11	-8.18735e-20	-9.36127e-20	6.45334e-20	1.832e-20	3.35249e-19	-1.20261e-19	9.32589e-20	3.83364e-20	-1.08766e-19	1.62848e-19	2.16882e-20	-2.74221e-19	-1.08459e-19	-4.25692e-20	2.45086e-19	-1.92304e-20	4.50593e-20	-1.29852e-20	1.03717e-19	-3.29946e-20	2.86642e-19	2.3598e-19	1.66253e-19	2.42858e-19	1.89051e-19	2.72964e-19	-1.0065e-19	1.45868e-19	-8.92084e-20	1.99552e-19	1.43373e-20	1.90529e-20	2.02459e-19	-1.84013e-20	-1.7716e-19	2.73427e-19	1.97362e-19	3.45762e-19	3.26496e-19	2.45598e-19	1.08124e-19	-1.22308e-20	-3.05292e-19	1.88151e-19	-1.69137e-19	-1.71889e-19	-2.17813e-19	-1.34393e-19	-3.8481e-19
12	-6.26749e-20	-1.17544e-19	8.78253e-20	3.84084e-20	3.91013e-19	-8.66707e-20	1.13952e-19	7.02388e-20	-1.02117e-19	1.85495e-19	1.07261e-19	-2.88805e-19	-8.95944e-20	-2.92112e-20	2.754e-19	7.30193e-21	-2.14849e-20	-3.77419e-20	5.5892e-20	-2.63456e-20	2.15833e-19	2.26727e-19	1.30287e-19	2.57328e-19	1.77663e-19	3.62365e-19	-7.69772e-20	2.0111e-19	-4.64601e-20	2.45269e-19	4.16477e-20	6.03488e-20	2.14187e-19	3.00029e-20	-1.60948e-19	3.08092e-19	1.99477e-19	3.39886e-19	3.14196e-19	2.73411e-19	1.36243e-19	8.66262e-20	-2.57144e-19	2.19616e-19	-1.18099e-19	-1.6689e-19	-2.31104e-19	-1.09267e-19	-3.55364e-19
13	-5.71475e-20	-1.37183e-19	1.13123e-19	7.46978e-20	4.40671e-19	-3.5692e-20	1.43912e-19	1.08783e-19	-9.19984e-20	2.25024e-19	1.96287e-19	-2.94278e-19	-6.96524e-20	-2.79691e-21	2.78781e-19	2.66336e-20	-1.04953e-19	-7.56525e-20	-4.23225e-21	-2.51396e-20	1.60834e-19	2.1285e-19	9.00496e-20	2.6038e-19	1.5137e-19	4.38329e-19	-5.09908e-20	2.50334e-19	-1.00876e-20	2.91098e-19	7.12467e-20	1.03138e-19	2.02691e-19	6.09759e-20	-1.5652e-19	3.24065e-19	1.83673e-19	3.05848e-19	3.11971e-19	2.95701e-19	1.35913e-19	1.57597e-19	-1.91949e-19	2.63838e-19	-5.98132e-20	-1.47239e-19	-2.27486e-19	-7.08355e-20	-3.02322e-19
14	-6.20381e-20	-1.48794e-19	1.32971e-19	1.20239e-19	4.71532e-19	2.14363e-20	1.67588e-19	1.41974e-19	-8.52254e-20	2.82096e-19	2.69942e-19	-2.92757e-19	-5.25113e-20	3.14995e-20	2.71869e-19	4.29853e-20	-1.95249e-19	-1.33589e-19	-7.36034e-20	-3.40265e-20	1.17297e-19	1.92132e-19	4.82457e-20	2.47099e-19	1.16233e-19	4.92881e-19	-2.93664e-20	2.83936e-19	1.3116e-20	3.18776e-19	9.68061e-20	1.39495e-19	1.72866e-19	6.96582e-20	-1.6376e-19	3.10971e-19	1.51203e-19	2.46519e-19	3.16712e-19	3.04847e-19	1.04545e-19	1.89026e-19	-1.2763e-19	2.99196e-19	-3.51753e-21	-1.22457e-19	-2.20257e-19	-3.52881e-20	-2.34221e-19
15	-7.17935e-20	-1.51065e-19	1.40035e-19	1.59783e-19	4.72173e-19	6.91174e-20	1.70337e-19	1.55081e-19	-8.44136e-20	3.52041e-19	3.11978e-19	-2.90307e-19	-5.37933e-20	6.74739e-20	2.44278e-19	3.78538e-20	-2.84585e-19	-1.86806e-19	-1.40612e-19	-5.76442e-20	9.51446e-20	1.60784e-19	1.33123e-20	2.307e-19	8.31336e-20	5.18946e-19	-1.68901e-20	2.94814e-19	1.94315e-20	3.14558e-19	1.13742e-19	1.67263e-19	1.34729e-19	5.79288e-20	-1.78196e-19	2.65298e-19	1.08687e-19	1.68453e-19	3.23302e-19	2.97742e-19	4.87347e-20	1.79636e-19	-7.9883e-20	3.10207e-19	4.39177e-20	-9.96159e-20	-2.19022e-19	-1.42813e-20	-1.67276e-19
16	-8.12754e-20	-1.43681e-19	1.31296e-19	1.7733e-19	4.38568e-19	9.55863e-20	1.46082e-19	1.38243e-19	-8.92824e-20	4.23442e-19	3.2109e-19	-2.79421e-19	-5.85145e-20	1.00263e-19	1.99836e-19	2.77265e-20	-3.57537e-19	-2.46433e-19	-1.96955e-19	-9.11059e-20	8.0371e-20	1.30135e-19	-1.5648e-20	2.01351e-19	5.98893e-20	5.17425e-19	-2.14739e-20	2.83122e-19	1.30495e-20	2.7642e-19	1.20873e-19	1.89449e-19	9.92036e-20	3.4068e-20	-1.92681e-19	1.92656e-19	6.69255e-20	8.16045e-20	3.2819e-19	2.7713e-19	-1.60124e-20	1.38582e-19	-5.69956e-20	2.92529e-19	8.19252e-20	-8.10495e-20	-2.31483e-19	-1.35443e-20	-1.13699e-19
17	-8.82128e-20	-1.25971e-19	1.09125e-19	1.6433e-19	3.76674e-19	9.85384e-20	9.95723e-20	9.32068e-20	-9.82447e-20	4.87729e-19	2.95191e-19	-2.62107e-19	-8.58356e-20	1.2318e-19	1.49797e-19	1.37256e-20	-4.15023e-19	-2.9665e-19	-2.33931e-19	-1.24055e-19	7.19499e-20	8.03946e-20	-2.79375e-20	1.73191e-19	4.29936e-20	4.869e-19	-3.64281e-20	2.4935e-19	-4.945e-22	2.11573e-19	1.20674e-19	2.09881e-19	7.37306e-20	9.58325e-21	-2.01339e-19	1.05667e-19	3.81291e-20	-1.97546e-21	3.31523e-19	2.50606e-19	-6.95278e-20	8.22728e-20	-5.70491e-20	2.52216e-19	1.13395e-19	-6.49035e-20	-2.56326e-19	-3.1425e-20	-8.39231e-20
18	-9.37863e-20	-9.67568e-20	7.92149e-20	1.24558e-19	3.0049e-19	8.54037e-20	4.32155e-20	3.22406e-20	-1.07364e-19	5.40304e-19	2.51255e-19	-2.38735e-19	-1.0586e-19	1.27195e-19	1.11985e-19	1.16731e-20	-4.37e-19	-3.36837e-19	-2.53125e-19	-1.52672e-19	6.10547e-20	2.6857e-20	-2.26128e-20	1.39302e-19	4.15672e-20	4.42429e-19	-5.48198e-20	2.055e-19	-1.55239e-20	1.3526e-19	1.17245e-19	2.30798e-19	6.0074e-20	-5.49108e-21	-2.02775e-19	1.84595e-20	3.19704e-20	-7.03901e-20	3.35911e-19	2.27592e-19	-9.45179e-20	2.9454e-20	-7.001e-20	2.01686e-19	1.43126e-19	-4.67684e-20	-2.88045e-19	-6.36654e-20	-8.03735e-20
19	-1.00388e-19	-5.52309e-20	4.73612e-20	7.32509e-20	2.27293e-19	6.84674e-20	-9.61079e-21	-2.51138e-20	-1.14938e-19	5.77772e-19	1.97977e-19	-2.13158e-19	-1.2401e-19	1.30316e-19	9.28222e-20	3.17281e-20	-4.25187e-19	-3.65296e-19	-2.48223e-19	-1.65068e-19	4.79959e-20	-2.19252e-20	-1.06165e-20	1.10497e-19	4.17865e-20	3.89857e-19	-6.22654e-20	1.60669e-19	-3.0284e-20	6.44185e-20	1.1481e-19	2.511e-19	5.51048e-20	-6.70741e-21	-1.99914e-19	-5.93087e-20	5.15125e-20	-1.14915e-19	3.42973e-19	2.15443e-19	-8.39453e-20	-4.45049e-21	-8.30117e-20	1.53207e-19	1.72953e-19	-2.42978e-20	-3.16775e-19	-1.07096e-19	-1.0276e-19
20	-1.0779e-19	-1.80319e-21	1.74819e-20	3.10424e-20	1.72243e-19	5.92217e-20	-4.99695e-20	-6.3913e-20	-1.18949e-19	6.02664e-19	1.41902e-19	-1.7445e-19	-1.36841e-19	1.13881e-19	9.48773e-20	5.71042e-20	-3.69815e-19	-3.90282e-19	-2.14449e-19	-1.50237e-19	4.21388e-20	-5.66648e-20	2.14372e-20	9.0327e-20	6.05731e-20	3.43022e-19	-5.32708e-20	1.23253e-19	-4.47565e-20	1.45558e-20	1.16845e-19	2.67655e-19	5.35973e-20	3.29886e-21	-1.96569e-19	-1.25443e-19	9.11097e-20	-1.32768e-19	3.50924e-19	2.16741e-19	-4.36151e-20	-1.126e-20	-8.65127e-20	1.17681e-19	2.01938e-19	1.60765e-21	-3.30631e-19	-1.5751e-19	-1.42005e-19
21	-1.10335e-19	6.18792e-20	-8.43682e-21	1.54645e-20	1.44504e-19	6.36794e-20	-7.55712e-20	-7.84446e-20	-1.21755e-19	6.14432e-19	9.66566e-20	-1.43807e-19	-1.51394e-19	9.92957e-20	1.1016e-19	1.01708e-19	-3.08027e-19	-4.00993e-19	-1.72777e-19	-1.18528e-19	4.61918e-20	-7.46368e-20	6.04714e-20	9.09088e-20	9.51724e-20	3.1051e-19	-1.70204e-20	1.02272e-19	-5.94746e-20	-5.72487e-21	1.24914e-19	2.77008e-19	5.12734e-20	1.70784e-20	-1.93594e-19	-1.83371e-19	1.37862e-19	-1.28333e-19	3.55192e-19	2.28827e-19	1.18815e-20	8.6918e-21	-7.77419e-20	1.03742e-19	2.26704e-19	2.46243e-20	-3.22311e-19	-2.09343e-19	-1.86678e-19
22	-9.75382e-20	1.33961e-19	-2.90249e-20	3.45241e-20	1.45818e-19	8.15381e-20	-8.86358e-20	-7.29983e-20	-1.25701e-19	6.123e-19	6.5956e-20	-1.21635e-19	-1.73254e-19	7.34186e-20	1.26756e-19	1.53299e-19	-2.3775e-19	-4.11186e-19	-1.24378e-19	-8.13072e-20	4.94254e-20	-8.11958e-20	1.03266e-19	1.10403e-19	1.41955e-19	2.9726e-19	4.13806e-20	1.0392e-19	-7.31386e-20	5.5018e-21	1.38232e-19	2.77097e-19	4.67998e-20	2.7389e-20	-1.87568e-19	-2.36983e-19	1.76095e-19	-1.11571e-19	3.51038e-19	2.45406e-19	6.72495e-20	4.81496e-20	-6.0844e-20	1.17927e-19	2.4288e-19	3.60804e-20	-2.88741e-19	-2.54794e-19	-2.26239e-19
23	-5.87694e-20	2.13396e-19	-4.25073e-20	8.51913e-20	1.71952e-19	1.08126e-19	-9.2285e-20	-5.98034e-20	-1.32118e-19	5.9464e-19	5.76826e-20	-1.15827e-19	-2.02601e-19	4.6041e-20	1.38319e-19	1.89992e-19	-1.77246e-19	-4.16855e-19	-9.73874e-20	-5.31144e-20	5.16679e-20	-7.9458e-20	1.23712e-19	1.49947e-19	1.99101e-19	2.98876e-19	1.07453e-19	1.27582e-19	-8.57368e-20	4.19202e-20	1.52153e-19	2.6734e-19	4.1977e-20	3.22132e-20	-1.72618e-19	-2.8603e-19	1.92827e-19	-9.35891e-20	3.35828e-19	2.59436e-19	1.13338e-19	9.60034e-20	-4.36329e-20	1.61755e-19	2.46837e-19	2.61282e-20	-2.33954e-19	-2.83347e-19	-2.56591e-19
24	1.04142e-20	2.99557e-19	-4.72143e-20	1.56958e-19	2.15915e-19	1.37953e-19	-8.70197e-20	-5.27558e-20	-1.40103e-19	5.61581e-19	7.35735e-20	-1.18522e-19	-2.33682e-19	2.0707e-20	1.48051e-19	2.10431e-19	-1.36974e-19	-4.25731e-19	-7.50822e-20	-3.42674e-20	3.43699e-20	-7.78191e-20	1.18722e-19	1.85865e-19	2.40301e-19	3.04105e-19	1.58667e-19	1.64569e-19	-1.02026e-19	9.26058e-20	1.58537e-19	2.48745e-19	4.08203e-20	3.67195e-20	-1.43882e-19	-3.25547e-19	1.81729e-19	-8.13098e-20	3.09174e-19	2.65926e-19	1.49059e-19	1.40791e-19	-3.27972e-20	2.30036e-19	2.37089e-19	-8.50188e-21	-1.64298e-19	-2.84753e-19	-2.72441e-19
25	1.03771e-19	3.89925e-19	-4.32718e-20	2.37599e-19	2.70698e-19	1.6758e-19	-7.00928e-20	-6.21548e-20	-1.46198e-19	5.16829e-19	1.09653e-19	-1.26081e-19	-2.54205e-19	2.4363e-21	1.59776e-19	2.0817e-19	-1.10095e-19	-4.36336e-19	-7.32272e-20	-3.24946e-20	2.15905e-21	-8.07692e-20	7.52847e-20	2.15324e-19	2.57886e-19	2.9921e-19	1.76095e-19	1.99995e-19	-1.2733e-19	1.44803e-19	1.48991e-19	2.23426e-19	4.78983e-20	5.077e-20	-1.00724e-19	-3.49681e-19	1.44299e-19	-7.45261e-20	2.71378e-19	2.63463e-19	1.78443e-19	1.73378e-19	-2.99753e-20	3.10884e-19	2.15275e-19	-6.58699e-20	-8.87595e-20	-2.52263e-19	-2.70883e-19
26	2.04464e-19	4.76842e-19	-3.40207e-20	3.17234e-19	3.29555e-19	1.96646e-19	-3.89264e-20	-8.97466e-20	-1.42484e-19	4.6998e-19	1.6559e-19	-1.24276e-19	-2.48963e-19	-1.84064e-20	1.71892e-19	1.76723e-19	-7.76183e-20	-4.40941e-19	-7.23817e-20	-3.57828e-20	-4.64119e-20	-8.25428e-20	1.17461e-20	2.22606e-19	2.42088e-19	2.76931e-19	1.544e-19	2.14088e-19	-1.65903e-19	1.89475e-19	1.19719e-19	1.94533e-19	6.66852e-20	8.34293e-20	-4.8423e-20	-3.56818e-19	8.85592e-20	-6.74545e-20	2.21702e-19	2.5374e-19	2.05732e-19	1.88508e-19	-3.01467e-20	3.89744e-19	1.86466e-19	-1.35439e-19	-1.34163e-20	-1.89365e-19	-2.53659e-19
27	2.90234e-19	5.46231e-19	-2.53993e-20	3.89036e-19	3.84579e-19	2.26552e-19	5.34496e-21	-1.29124e-19	-1.18866e-19	4.28872e-19	2.3375e-19	-1.0245e-19	-2.13148e-19	-1.78362e-20	2.0773e-19	1.56584e-19	-1.46041e-20	-4.32522e-19	-6.29765e-20	-2.23974e-20	-8.49684e-20	-7.29497e-20	-5.26745e-20	2.12396e-19	2.03216e-19	2.36232e-19	1.00603e-19	1.95921e-19	-2.13767e-19	2.21512e-19	7.52263e-20	1.65862e-19	9.8088e-20	1.37659e-19	2.45975e-21	-3.51949e-19	2.62954e-20	-5.39713e-20	1.58291e-19	2.39566e-19	2.31941e-19	1.8477e-19	-2.44905e-20	4.53908e-19	1.5543e-19	-2.03013e-19	5.8735e-20	-1.03983e-19	-2.16018e-19
28	3.41242e-19	5.80712e-19	-2.30797e-20	4.47645e-19	4.26073e-19	2.589e-19	5.48252e-20	-1.69238e-19	-7.08391e-20	4.06209e-19	3.04105e-19	-6.41491e-20	-1.37557e-19	-4.28379e-21	2.70525e-19	1.33452e-19	6.35245e-20	-3.9936e-19	-4.93684e-20	9.98374e-21	-1.02141e-19	-5.08067e-20	-9.82196e-20	1.87e-19	1.46083e-19	1.84847e-19	3.66381e-20	1.43362e-19	-2.58238e-19	2.40468e-19	2.65684e-20	1.41081e-19	1.39661e-19	2.08391e-19	3.94533e-20	-3.443e-19	-2.9855e-20	-3.293e-20	8.00647e-20	2.22988e-19	2.54232e-19	1.63051e-19	-5.24426e-21	4.94634e-19	1.25123e-19	-2.54527e-19	1.2823e-19	-8.69683e-21	-1.59949e-19
29	3.46871e-19	5.66499e-19	-2.94707e-20	4.87627e-19	4.44601e-19	2.9368e-19	9.7675e-20	-1.9955e-19	8.31523e-23	4.05018e-19	3.68171e-19	-5.60455e-21	-3.52432e-20	2.33992e-20	3.54253e-19	1.29317e-19	1.57568e-19	-3.42757e-19	-1.69209e-20	6.83611e-20	-8.40859e-20	-8.12454e-21	-1.08651e-19	1.51676e-19	1.02364e-19	1.34816e-19	-1.35623e-20	7.03063e-20	-2.84004e-19	2.48219e-19	-1.24368e-20	1.23809e-19	1.85884e-19	2.84974e-19	5.32601e-20	-3.41836e-19	-6.89178e-20	-9.98483e-21	-1.07159e-20	2.04841e-19	2.67812e-19	1.25059e-19	2.97016e-20	5.07629e-19	9.54866e-20	-2.82537e-19	1.92429e-19	8.34126e-20	-9.00992e-20
30	3.08355e-19	5.00519e-19	-4.29096e-20	5.03745e-19	4.34817e-19	3.28943e-19	1.24186e-19	-2.12064e-19	8.44253e-20	4.30879e-19	4.18927e-19	6.33439e-20	8.53592e-20	5.53857e-20	4.37289e-19	1.34365e-19	2.57168e-19	-2.65364e-19	2.54835e-20	1.31236e-19	-2.9184e-20	4.24038e-20	-8.41792e-20	1.17838e-19	8.44059e-20	1.04072e-19	-3.70313e-20	-7.84836e-21	-2.79239e-19	2.47712e-19	-3.0994e-20	1.17111e-19	2.29443e-19	3.56378e-19	4.21698e-20	-3.46306e-19	-8.33916e-20	5.35536e-21	-1.06956e-19	1.86015e-19	2.69034e-19	7.24658e-20	7.65409e-20	4.9262e-19	6.52983e-20	-2.86939e-19	2.47386e-19	1.6145e-19	-1.88293e-20
31	2.36752e-19	3.93211e-19	-5.96537e-20	4.92984e-19	3.98253e-19	3.60952e-19	1.32696e-19	-2.03028e-19	1.68703e-19	4.76567e-19	4.45249e-19	1.18106e-19	2.07919e-19	1.0945e-19	5.27114e-19	1.56092e-19	3.35843e-19	-1.6951e-19	8.27483e-20	2.00785e-19	5.40871e-20	9.87772e-20	-2.74774e-20	9.14196e-20	1.09867e-19	1.04351e-19	-2.31953e-20	-7.02178e-20	-2.43086e-19	2.43487e-19	-2.47734e-20	1.23635e-19	2.63042e-19	4.15565e-19	1.27155e-20	-3.51847e-19	-7.05542e-20	5.11093e-21	-1.97636e-19	1.69401e-19	2.57978e-19	7.57204e-21	1.28032e-19	4.5445e-19	3.69065e-20	-2.74955e-19	2.87241e-19	2.18074e-19	4.36663e-20
32	1.47512e-19	2.64791e-19	-7.71538e-20	4.56683e-19	3.42726e-19	3.85471e-19	1.29843e-19	-1.72877e-19	2.41561e-19	5.36494e-19	4.48539e-19	1.70472e-19	3.00004e-19	1.67789e-19	5.81963e-19	1.78644e-19	3.81992e-19	-7.72282e-20	1.28771e-19	2.49108e-19	1.42683e-19	1.46044e-19	3.84531e-20	7.79032e-20	1.57426e-19	1.35579e-19	1.97328e-20	-9.89693e-20	-1.824e-19	2.37717e-19	3.67823e-21	1.43527e-19	2.8084e-19	4.59934e-19	-2.42316e-20	-3.48103e-19	-3.35175e-20	-1.31866e-20	-2.70982e-19	1.60318e-19	2.39315e-19	-6.59051e-20	1.77646e-19	4.03867e-19	1.58715e-20	-2.55727e-19	3.07057e-19	2.54128e-19	8.72444e-20
33	5.43203e-20	1.37221e-19	-9.61116e-20	4.00826e-19	2.78983e-19	3.98579e-19	1.26992e-19	-1.26751e-19	2.91569e-19	5.98423e-19	4.25186e-19	2.03538e-19	3.4774e-19	2.17713e-19	6.05007e-19	2.03e-19	3.88361e-19	4.2708e-21	1.7785e-19	2.91115e-19	2.23355e-19	1.90934e-19	1.08043e-19	9.6814e-20	2.17307e-19	1.96812e-19	8.07096e-20	-9.58355e-20	-1.13246e-19	2.32061e-19	4.68572e-20	1.72522e-19	2.78795e-19	4.88059e-19	-5.95157e-20	-3.2591e-19	1.84802e-20	-4.60564e-20	-3.18362e-19	1.64821e-19	2.20993e-19	-1.42613e-19	2.20649e-19	3.55994e-19	1.00137e-20	-2.36311e-19	3.03208e-19	2.71805e-19	1.004e-19
34	-3.50518e-20	2.67795e-20	-1.19904e-19	3.33833e-19	2.16812e-19	3.9794e-19	1.31237e-19	-7.22184e-20	3.1387e-19	6.4241e-19	3.81105e-19	2.33959e-19	3.55782e-19	2.46357e-19	6.04884e-19	1.86045e-19	3.80839e-19	7.67554e-20	2.23549e-19	2.98406e-19	2.87468e-19	2.13065e-19	1.82151e-19	1.16807e-19	2.85614e-19	2.77494e-19	1.53368e-19	-5.6737e-20	-4.67864e-20	2.24523e-19	9.35115e-20	2.00351e-19	2.55131e-19	4.9603e-19	-8.96022e-20	-2.81995e-19	7.14195e-20	-8.66063e-20	-3.36873e-19	1.86333e-19	2.11507e-19	-2.16095e-19	2.53593e-19	3.24619e-19	2.46194e-20	-2.20193e-19	2.77542e-19	2.80611e-19	8.49498e-20
35	-1.18887e-19	-5.88181e-20	-1.51718e-19	2.62927e-19	1.62609e-19	3.82889e-19	1.39986e-19	-2.03932e-20	3.09241e-19	6.59788e-19	3.24967e-19	2.48939e-19	3.2483e-19	2.77265e-19	5.59806e-19	1.64643e-19	3.32009e-19	1.32147e-19	2.74398e-19	3.0078e-19	3.19849e-19	2.31841e-19	2.36474e-19	1.48442e-19	3.35276e-19	3.64545e-19	2.17649e-19	2.36964e-21	-2.32845e-22	2.1061e-19	1.33956e-19	2.14128e-19	2.11112e-19	4.77427e-19	-1.15988e-19	-2.20245e-19	1.09966e-19	-1.2756e-19	-3.29617e-19	2.22758e-19	2.17238e-19	-2.79855e-19	2.73021e-19	3.17034e-19	6.01014e-20	-2.03345e-19	2.33637e-19	2.88464e-19	4.71171e-20
36	-1.98018e-19	-1.18198e-19	-1.91211e-19	1.91515e-19	1.18988e-19	3.53677e-19	1.40858e-19	1.76816e-20	2.76307e-19	6.46389e-19	2.45209e-19	2.53778e-19	2.43558e-19	2.8574e-19	4.95796e-19	1.26405e-19	2.82216e-19	1.59543e-19	3.04041e-19	2.83891e-19	3.26318e-19	2.35532e-19	2.76499e-19	1.88169e-19	3.73511e-19	4.41384e-19	2.61443e-19	6.62197e-20	2.55973e-20	1.90086e-19	1.64664e-19	2.05298e-19	1.52482e-19	4.27936e-19	-1.41069e-19	-1.48812e-19	1.22361e-19	-1.62953e-19	-3.03957e-19	2.65991e-19	2.40732e-19	-3.2863e-19	2.7555e-19	3.30673e-19	1.09864e-19	-1.79965e-19	1.76715e-19	3.01438e-19	-3.52842e-21
37	-2.71422e-19	-1.52218e-19	-2.32663e-19	1.19411e-19	8.56378e-20	3.11154e-19	1.18318e-19	3.46058e-20	2.15168e-19	6.06374e-19	1.54043e-19	2.54834e-19	1.4399e-19	2.72011e-19	4.37958e-19	8.57584e-20	2.32086e-19	1.89054e-19	3.36272e-19	2.55893e-19	3.10969e-19	2.22151e-19	3.11953e-19	2.22311e-19	3.98102e-19	4.92462e-19	2.76208e-19	1.18704e-19	3.02636e-20	1.6549e-19	1.91623e-19	1.76594e-19	9.01103e-20	3.51467e-19	-1.63561e-19	-7.51549e-20	1.04751e-19	-1.88103e-19	-2.68714e-19	3.04843e-19	2.8067e-19	-3.59273e-19	2.59821e-19	3.54225e-19	1.62684e-19	-1.44467e-19	1.13638e-19	3.23192e-19	-5.90906e-20
38	-3.34112e-19	-1.61582e-19	-2.65992e-19	4.57984e-20	6.06995e-20	2.57048e-19	6.25499e-20	2.65875e-20	1.28012e-19	5.47686e-19	6.16481e-20	2.46306e-19	3.50624e-20	2.45447e-19	3.71267e-19	3.93074e-20	1.90222e-19	1.98522e-19	3.56997e-19	2.20468e-19	2.82021e-19	2.01459e-19	3.35777e-19	2.44798e-19	4.12754e-19	5.06648e-19	2.59075e-19	1.55505e-19	2.37032e-20	1.43625e-19	2.28446e-19	1.43599e-19	3.78431e-20	2.6271e-19	-1.76243e-19	-2.44725e-21	6.29914e-20	-1.98951e-19	-2.31165e-19	3.29858e-19	3.32665e-19	-3.7127e-19	2.28495e-19	3.72501e-19	2.06613e-19	-9.73413e-20	5.19008e-20	3.51968e-19	-1.12186e-19
39	-3.786e-19	-1.4723e-19	-2.80445e-19	-2.73572e-20	4.17969e-20	1.9493e-19	-2.50297e-20	-4.45658e-21	1.89601e-20	4.82512e-19	-2.65154e-20	2.26581e-19	-4.57655e-20	2.13151e-19	2.91453e-19	1.03601e-20	1.65911e-19	2.02655e-19	3.64866e-19	1.77712e-19	2.45056e-19	1.79309e-19	3.51663e-19	2.63095e-19	4.162e-19	4.82726e-19	2.16186e-19	1.74769e-19	1.50631e-20	1.31292e-19	2.88208e-19	1.28407e-19	8.08352e-21	1.8305e-19	-1.67315e-19	7.04422e-20	1.06811e-20	-1.91813e-19	-1.94264e-19	3.3725e-19	3.90701e-19	-3.66318e-19	1.88496e-19	3.72305e-19	2.33019e-19	-4.40157e-20	-5.75283e-22	3.83521e-19	-1.59727e-19
40	-3.98256e-19	-1.11919e-19	-2.69072e-19	-9.36694e-20	2.67411e-20	1.30563e-19	-1.32466e-19	-5.23226e-20	-1.02499e-19	4.22856e-19	-1.01814e-19	1.96027e-19	-1.16901e-19	1.6396e-19	2.05449e-19	-8.28927e-21	1.581e-19	2.0371e-19	3.53201e-19	1.29035e-19	1.96042e-19	1.60521e-19	3.62351e-19	2.76607e-19	4.05398e-19	4.19722e-19	1.55693e-19	1.81405e-19	1.36573e-20	1.30743e-19	3.74543e-19	1.47849e-19	6.60297e-21	1.31271e-19	-1.2502e-19	1.45373e-19	-3.57036e-20	-1.64123e-19	-1.54858e-19	3.29872e-19	4.48517e-19	-3.47082e-19	1.49347e-19	3.47117e-19	2.38001e-19	5.52318e-21	-3.84433e-20	4.09446e-19	-2.01871e-19
41	-3.90058e-19	-6.08216e-20	-2.31647e-19	-1.4339e-19	1.37524e-20	7.07084e-20	-2.42133e-19	-1.0665e-19	-2.21868e-19	3.70878e-19	-1.51741e-19	1.52752e-19	-1.58089e-19	1.17711e-19	1.09653e-19	-1.6531e-21	1.62016e-19	1.93601e-19	3.22239e-19	7.77577e-20	1.60175e-19	1.45978e-19	3.60326e-19	2.81573e-19	3.7627e-19	3.34094e-19	9.62908e-20	1.7871e-19	2.53536e-20	1.37268e-19	4.77212e-19	2.03566e-19	2.99108e-20	1.14123e-19	-4.42239e-20	2.20228e-19	-6.28962e-20	-1.16213e-19	-1.04278e-19	3.14679e-19	5.00646e-19	-3.15954e-19	1.19806e-19	2.99954e-19	2.23289e-19	4.19443e-20	-6.14276e-20	4.2279e-19	-2.37411e-19
42	-3.55368e-19	-4.74406e-22	-1.74566e-19	-1.66197e-19	1.83399e-21	2.17293e-20	-3.35964e-19	-1.56241e-19	-3.23552e-19	3.35761e-19	-1.75221e-19	1.00899e-19	-1.74328e-19	6.84715e-20	1.88392e-20	1.90497e-20	1.60927e-19	1.70145e-19	2.78279e-19	2.91561e-20	1.28186e-19	1.36456e-19	3.52989e-19	2.84363e-19	3.29483e-19	2.35363e-19	5.16937e-20	1.73323e-19	5.18158e-20	1.4151e-19	5.74973e-19	2.79558e-19	6.65984e-20	1.22706e-19	6.82898e-20	2.86699e-19	-6.5271e-20	-5.29069e-20	-3.22014e-20	2.98508e-19	5.42727e-19	-2.74342e-19	1.04301e-19	2.42718e-19	1.95065e-19	6.08474e-20	-7.31675e-20	4.17591e-19	-2.64543e-19
43	-2.99295e-19	6.26851e-20	-1.08217e-19	-1.54372e-19	-8.97371e-21	-1.15444e-20	-3.98447e-19	-1.88092e-19	-3.95394e-19	3.19636e-19	-1.69189e-19	5.74829e-20	-1.60818e-19	3.20936e-20	-6.20046e-20	5.16107e-20	1.6003e-19	1.47824e-19	2.27132e-19	-8.32518e-22	1.12018e-19	1.35098e-19	3.32493e-19	2.83016e-19	2.77252e-19	1.40168e-19	3.61686e-20	1.71146e-19	9.26806e-20	1.33092e-19	6.45359e-19	3.49796e-19	1.02198e-19	1.37363e-19	1.93616e-19	3.32469e-19	-4.56508e-20	1.64651e-20	6.70034e-20	2.84654e-19	5.70947e-19	-2.23174e-19	1.00847e-19	1.92072e-19	1.61241e-19	6.3361e-20	-8.11649e-20	3.88395e-19	-2.81156e-19
44	-2.2972e-19	1.2299e-19	-4.32909e-20	-1.05402e-19	-1.73811e-20	-2.57362e-20	-4.18139e-19	-1.92959e-19	-4.29773e-19	3.27636e-19	-1.42338e-19	1.88168e-20	-1.25732e-19	1.36396e-20	-1.18196e-19	7.0555e-20	1.54115e-19	1.15582e-19	1.80035e-19	-1.09858e-20	1.19154e-19	1.37629e-19	3.08158e-19	2.78871e-19	2.3661e-19	6.33528e-20	5.03113e-20	1.80783e-19	1.47286e-19	1.0805e-19	6.73741e-19	3.90779e-19	1.24955e-19	1.3788e-19	3.07069e-19	3.46717e-19	-1.2557e-20	8.03029e-20	1.8855e-19	2.71843e-19	5.8139e-19	-1.64294e-19	1.01437e-19	1.64153e-19	1.28467e-19	5.39364e-20	-9.17058e-20	3.35858e-19	-2.88795e-19
45	-1.56348e-19	1.75327e-19	1.23004e-20	-2.33407e-20	-2.13169e-20	-1.90928e-20	-3.88379e-19	-1.66555e-19	-4.2646e-19	3.57091e-19	-9.62085e-20	6.71682e-21	-7.03664e-20	1.39276e-20	-1.3731e-19	9.54932e-20	1.50938e-19	9.62162e-20	1.57044e-19	9.09219e-21	1.49659e-19	1.43022e-19	2.84123e-19	2.73435e-19	2.1809e-19	1.26853e-20	9.53248e-20	2.08618e-19	2.11757e-19	7.176e-20	6.58978e-19	3.92553e-19	1.30011e-19	1.12993e-19	3.88335e-19	3.25599e-19	2.44383e-20	1.28364e-19	3.15941e-19	2.55988e-19	5.70324e-19	-1.01677e-19	9.54989e-20	1.68479e-19	1.00494e-19	3.95035e-20	-1.06382e-19	2.64194e-19	-2.87471e-19
46	-8.93404e-20	2.15071e-19	5.49716e-20	8.15199e-20	-1.90831e-20	8.19406e-21	-3.10206e-19	-1.1398e-19	-3.9154e-19	4.08588e-19	-3.38179e-20	2.14919e-20	-6.09689e-21	3.1027e-20	-1.26501e-19	1.14913e-19	1.44514e-19	8.5188e-20	1.44645e-19	4.9558e-20	1.9695e-19	1.60192e-19	2.71578e-19	2.72113e-19	2.28907e-19	-9.24988e-21	1.57697e-19	2.54926e-19	2.79475e-19	3.62222e-20	6.12093e-19	3.61586e-19	1.20271e-19	6.37276e-20	4.29354e-19	2.74292e-19	5.83918e-20	1.54727e-19	4.2571e-19	2.33414e-19	5.35849e-19	-4.17819e-20	7.5322e-20	2.03537e-19	7.60579e-20	2.44723e-20	-1.24355e-19	1.84067e-19	-2.83949e-19
47	-3.7406e-20	2.39229e-19	8.537e-20	1.9479e-19	-1.0895e-20	5.28933e-20	-1.93551e-19	-4.6336e-20	-3.34932e-19	4.72596e-19	2.89414e-20	6.23769e-20	5.70832e-20	6.91431e-20	-9.10502e-20	1.25506e-19	1.37464e-19	8.46544e-20	1.41371e-19	1.05029e-19	2.50803e-19	1.69028e-19	2.6527e-19	2.66952e-19	2.52442e-19	-3.94638e-21	2.22863e-19	3.14302e-19	3.41079e-19	1.32022e-20	5.4882e-19	3.15961e-19	1.03701e-19	-2.45356e-22	4.35109e-19	2.04704e-19	8.5868e-20	1.58687e-19	4.95993e-19	2.03793e-19	4.7976e-19	7.71929e-21	4.16471e-20	2.5815e-19	5.21478e-20	1.28746e-20	-1.42498e-19	1.10779e-19	-2.76646e-19
48	-5.65081e-21	2.48021e-19	1.06716e-19	3.01349e-19	6.57462e-22	1.08546e-19	-5.68896e-20	2.29958e-20	-2.68095e-19	5.37928e-19	9.08508e-20	1.21108e-19	1.02497e-19	1.12181e-19	-5.30037e-20	1.37674e-19	1.37258e-19	8.72739e-20	1.41413e-19	1.54824e-19	3.0242e-19	1.76255e-19	2.65623e-19	2.57924e-19	2.85363e-19	2.2211e-20	2.76175e-19	3.73045e-19	3.86925e-19	5.21234e-21	4.8269e-19	2.75023e-19	8.88969e-20	-6.74084e-20	4.18042e-19	1.30878e-19	1.05415e-19	1.4404e-19	5.1426e-19	1.71091e-19	4.07991e-19	4.01555e-20	3.65478e-21	3.15377e-19	2.52959e-20	6.26878e-21	-1.5553e-19	5.95186e-20	-2.63713e-19
49	5.87317e-21	2.45398e-19	1.22304e-19	3.88981e-19	1.14509e-20	1.66783e-19	7.75898e-20	8.39257e-20	-2.04266e-19	5.86217e-19	1.3668e-19	1.75793e-19	1.23109e-19	1.56671e-19	-3.12313e-21	1.51676e-19	1.40769e-19	1.06596e-19	1.36477e-19	1.92181e-19	3.36525e-19	1.76448e-19	2.57277e-19	2.40822e-19	3.04387e-19	5.05347e-20	3.09002e-19	4.19425e-19	4.09931e-19	3.94306e-21	4.19505e-19	2.50383e-19	8.11332e-20	-1.29962e-19	3.90573e-19	6.5115e-20	1.15643e-19	1.18058e-19	4.80594e-19	1.42115e-19	3.29177e-19	5.25029e-20	-2.57317e-20	3.58878e-19	-6.5028e-21	4.05921e-21	-1.59143e-19	3.89816e-20	-2.42376e-19
50	2.11445e-21	2.37407e-19	1.33434e-19	4.50941e-19	1.83619e-20	2.20268e-19	1.90947e-19	1.33651e-19	-1.53754e-19	6.0943e-19	1.59189e-19	2.17623e-19	1.07578e-19	1.93211e-19	4.514e-20	1.6858e-19	1.38697e-19	1.21151e-19	1.34496e-19	2.03261e-19	3.65908e-19	1.60628e-19	2.29979e-19	2.1599e-19	3.02328e-19	7.01364e-20	3.13876e-19	4.41502e-19	4.07287e-19	-6.68966e-21	3.58382e-19	2.41708e-19	8.06897e-20	-1.85422e-19	3.60516e-19	1.6288e-20	1.14938e-19	9.0657e-20	4.05577e-19	1.2367e-19	2.52274e-19	4.69092e-20	-3.7108e-20	3.78726e-19	-4.25741e-20	6.1323e-21	-1.49778e-19	5.43717e-20	-2.07583e-19
51	-8.71505e-21	2.29325e-19	1.39268e-19	4.86984e-19	2.15445e-20	2.65428e-19	2.72379e-19	1.77611e-19	-1.20203e-19	6.01381e-19	1.54838e-19	2.35501e-19	6.3181e-20	2.26351e-19	7.62477e-20	1.84382e-19	1.287e-19	1.3822e-19	1.3484e-19	1.98785e-19	3.97891e-19	1.45018e-19	1.89721e-19	1.9232e-19	2.82369e-19	7.27946e-20	2.99365e-19	4.34821e-19	3.80977e-19	-4.06345e-20	2.96711e-19	2.3906e-19	8.3621e-20	-2.34809e-19	3.30721e-19	-1.02042e-20	1.03154e-19	7.2835e-20	3.05402e-19	1.20324e-19	1.84892e-19	3.0226e-20	-2.9487e-20	3.73068e-19	-8.04946e-20	1.25125e-20	-1.25528e-19	1.00178e-19	-1.61363e-19
52	-1.78616e-20	2.23673e-19	1.39245e-19	5.02625e-19	2.52052e-20	3.04057e-19	3.21646e-19	2.23897e-19	-1.03141e-19	5.62414e-19	1.23552e-19	2.14519e-19	2.62816e-22	2.4056e-19	1.0464e-19	1.78906e-19	9.15319e-20	1.43158e-19	1.51398e-19	1.77318e-19	4.33718e-19	1.2288e-19	1.50157e-19	1.69489e-19	2.53306e-19	5.32478e-20	2.7704e-19	4.03178e-19	3.34494e-19	-1.02248e-19	2.34929e-19	2.2875e-19	8.39951e-20	-2.79434e-19	3.01126e-19	-1.25385e-20	8.34771e-20	7.35694e-20	1.96796e-19	1.33654e-19	1.32367e-19	1.11953e-20	-8.95803e-21	3.47834e-19	-1.15561e-19	2.47235e-20	-8.56917e-20	1.65431e-19	-1.09437e-19
53	-1.84102e-20	2.20664e-19	1.3651e-19	5.07142e-19	3.58129e-20	3.41932e-19	3.46914e-19	2.79769e-19	-9.52149e-20	5.00544e-19	7.51827e-20	1.74871e-19	-7.51866e-20	2.39605e-19	1.0974e-19	1.70438e-19	3.55317e-20	1.44755e-19	1.75229e-19	1.45654e-19	4.74807e-19	1.02375e-19	1.09907e-19	1.54434e-19	2.25058e-19	1.76066e-20	2.60129e-19	3.551e-19	2.7417e-19	-1.82e-19	1.78201e-19	1.99677e-19	7.62396e-20	-3.18356e-19	2.70813e-19	6.81366e-21	6.24657e-20	9.60625e-20	9.33344e-20	1.62674e-19	9.722e-20	-3.31079e-21	1.63989e-20	3.12879e-19	-1.43792e-19	4.48584e-20	-2.8698e-20	2.36832e-19	-6.01018e-20
54	-6.45904e-21	2.20509e-19	1.39435e-19	5.10812e-19	5.87798e-20	3.85351e-19	3.59245e-19	3.45057e-19	-8.63122e-20	4.31666e-19	2.78365e-20	1.28191e-19	-1.31479e-19	2.24418e-19	1.0555e-19	1.44638e-19	-3.44072e-20	1.40268e-19	2.11403e-19	1.02265e-19	5.16185e-19	8.48413e-20	8.78335e-20	1.52719e-19	2.10489e-19	-2.49891e-20	2.56458e-19	3.01882e-19	2.07945e-19	-2.62182e-19	1.35038e-19	1.47919e-19	5.70283e-20	-3.47746e-19	2.39012e-19	4.06603e-20	4.74879e-20	1.35674e-19	3.38363e-21	2.04267e-19	7.83857e-20	-1.08755e-20	4.17116e-20	2.79344e-19	-1.61989e-19	7.32799e-20	4.39407e-20	2.99072e-19	-2.19421e-20
55	1.91179e-20	2.25465e-19	1.59417e-19	5.22049e-19	9.53383e-20	4.36732e-19	3.67146e-19	4.12893e-19	-6.85637e-20	3.68724e-19	-4.47669e-21	9.67348e-20	-1.68986e-19	2.15816e-19	9.46615e-20	1.42063e-19	-9.41828e-20	1.32549e-19	2.54131e-19	5.74409e-20	5.54604e-19	6.8012e-20	8.38878e-20	1.66198e-19	2.14833e-19	-5.88813e-20	2.71564e-19	2.5392e-19	1.47322e-19	-3.22102e-19	1.13155e-19	7.82809e-20	2.623e-20	-3.62069e-19	2.05498e-19	7.87521e-20	4.33667e-20	1.81359e-19	-7.02158e-20	2.53494e-19	7.123e-20	-1.31962e-20	6.61271e-20	2.55556e-19	-1.70749e-19	1.07591e-19	1.29722e-19	3.44946e-19	1.72788e-21
56	5.74219e-20	2.3974e-19	2.0574e-19	5.44788e-19	1.41309e-19	4.92351e-19	3.72394e-19	4.70375e-19	-3.93514e-20	3.17378e-19	-1.71633e-20	8.52001e-20	-1.74253e-19	2.1471e-19	9.11896e-20	1.38278e-19	-1.3022e-19	1.29587e-19	2.95386e-19	8.4681e-21	5.82673e-19	5.95314e-20	9.46185e-20	1.89841e-19	2.41719e-19	-7.77836e-20	3.05611e-19	2.2191e-19	1.04841e-19	-3.47123e-19	1.17172e-19	3.29225e-21	-1.26516e-20	-3.56232e-19	1.71195e-19	1.11699e-19	5.03725e-20	2.20095e-19	-1.28509e-19	3.03975e-19	6.90548e-20	-1.31739e-20	9.0964e-20	2.46256e-19	-1.73151e-19	1.42022e-19	2.2235e-19	3.68233e-19	1.31319e-20
57	1.05794e-19	2.67261e-19	2.80627e-19	5.76764e-19	1.88529e-19	5.43131e-19	3.71873e-19	5.04898e-19	-3.25809e-21	2.79675e-19	-5.36861e-21	1.03023e-19	-1.5389e-19	2.38079e-19	1.06411e-19	1.6908e-19	-1.28996e-19	1.39771e-19	3.45893e-19	-3.52408e-20	5.94477e-19	5.21525e-20	1.22274e-19	2.20398e-19	2.8864e-19	-7.22571e-20	3.54964e-19	2.10814e-19	9.50445e-20	-3.30146e-19	1.48121e-19	-6.00354e-20	-5.26599e-20	-3.27521e-19	1.39059e-19	1.34967e-19	6.49039e-20	2.42025e-19	-1.73281e-19	3.49121e-19	6.57554e-20	-1.20634e-20	1.16945e-19	2.49711e-19	-1.74565e-19	1.69842e-19	3.09308e-19	3.68559e-19	1.78507e-20
58	1.58962e-19	3.08652e-19	3.77442e-19	6.09438e-19	2.28178e-19	5.78734e-19	3.61222e-19	5.07307e-19	3.18884e-20	2.44259e-19	1.73152e-20	1.30506e-19	-1.16958e-19	2.63635e-19	1.37564e-19	2.01013e-19	-8.57208e-20	1.63055e-19	3.77531e-19	-7.29311e-20	5.86382e-19	5.49322e-20	1.53016e-19	2.45935e-19	3.4623e-19	-4.4491e-20	4.15286e-19	2.24117e-19	1.26639e-19	-2.71625e-19	2.03798e-19	-9.51063e-20	-8.42371e-20	-2.76509e-19	1.14719e-19	1.50538e-19	8.20338e-20	2.43645e-19	-2.03853e-19	3.83631e-19	5.80558e-20	-8.85901e-21	1.43773e-19	2.59262e-19	-1.78099e-19	1.82676e-19	3.79703e-19	3.46315e-19	1.95177e-20
59	2.07896e-19	3.59083e-19	4.82456e-19	6.30316e-19	2.54035e-19	5.92175e-19	3.40456e-19	4.77437e-19	6.04457e-20	2.00334e-19	3.71377e-20	1.59172e-19	-7.37265e-20	3.09727e-19	1.81205e-19	2.49002e-19	-2.07648e-20	2.0124e-19	4.05478e-19	-9.19715e-20	5.64214e-19	6.2978e-20	1.85442e-19	2.61123e-19	4.04288e-19	-3.89708e-21	4.75429e-19	2.60655e-19	1.97574e-19	-1.79521e-19	2.78296e-19	-9.10888e-20	-9.71982e-20	-2.06995e-19	1.05671e-19	1.64562e-19	9.7774e-20	2.27665e-19	-2.15886e-19	4.0449e-19	4.59729e-20	-2.35591e-21	1.70756e-19	2.64665e-19	-1.84164e-19	1.77352e-19	4.22363e-19	3.04558e-19	1.88839e-20
60	2.40271e-19	4.08269e-19	5.7866e-19	6.27321e-19	2.63929e-19	5.8254e-19	3.1338e-19	4.21726e-19	7.85548e-20	1.39286e-19	4.53432e-20	1.71858e-19	-3.32092e-20	3.52945e-19	2.39505e-19	2.73233e-19	5.52841e-20	2.32078e-19	4.16387e-19	-1.00665e-19	5.36764e-19	7.85879e-20	2.13162e-19	2.58929e-19	4.52437e-19	4.70449e-20	5.2781e-19	3.14464e-19	2.94825e-19	-6.66545e-20	3.59989e-19	-4.5995e-20	-8.40587e-20	-1.254e-19	1.18544e-19	1.82797e-19	1.09556e-19	1.99788e-19	-2.03291e-19	4.10765e-19	3.14628e-20	6.28866e-21	1.97384e-19	2.55479e-19	-1.90905e-19	1.52185e-19	4.30341e-19	2.43879e-19	1.46819e-20
61	2.44184e-19	4.43216e-19	6.49999e-19	5.93682e-19	2.59018e-19	5.54235e-19	2.84573e-19	3.51072e-19	9.00499e-20	6.52217e-20	3.64405e-20	1.64184e-19	-3.54951e-21	3.79528e-19	2.81278e-19	2.93989e-19	1.29315e-19	2.59326e-19	4.19791e-19	-9.59642e-20	5.04892e-19	1.05096e-19	2.31866e-19	2.39361e-19	4.80083e-19	9.21686e-20	5.58315e-19	3.69307e-19	3.95395e-19	5.06588e-20	4.3343e-19	3.28058e-20	-4.37939e-20	-4.01898e-20	1.55321e-19	2.06956e-19	1.15114e-19	1.64485e-19	-1.62421e-19	4.02683e-19	1.67488e-20	1.2719e-20	2.22839e-19	2.24585e-19	-1.95162e-19	1.0933e-19	4.08503e-19	1.69783e-19	3.84043e-21
62	2.14212e-19	4.52898e-19	6.85269e-19	5.30934e-19	2.4199e-19	5.14229e-19	2.53835e-19	2.75241e-19	9.6583e-20	-1.50365e-20	1.82122e-20	1.36785e-19	1.0893e-20	3.93704e-19	3.19054e-19	2.90892e-19	1.77601e-19	2.5885e-19	4.13594e-19	-8.03052e-20	4.75303e-19	1.33185e-19	2.61443e-19	2.10059e-19	4.97254e-19	1.25189e-19	5.66013e-19	4.11691e-19	4.74745e-19	1.56365e-19	4.81094e-19	1.31807e-19	1.56581e-20	3.88255e-20	2.10658e-19	2.34424e-19	1.10976e-19	1.22167e-19	-9.61533e-20	3.80611e-19	3.32165e-21	1.14052e-20	2.44844e-19	1.71819e-19	-1.9229e-19	5.52484e-20	3.67872e-19	9.57038e-20	-9.06538e-21
63	1.5623e-19	4.33079e-19	6.81302e-19	4.48749e-19	2.16172e-19	4.69204e-19	2.16189e-19	2.02789e-19	9.94045e-20	-9.09371e-20	3.3337e-21	9.5202e-20	2.9697e-20	3.9607e-19	3.21575e-19	2.84664e-19	2.22649e-19	2.49089e-19	4.03087e-19	-6.13315e-20	4.57345e-19	1.7444e-19	2.75929e-19	1.76617e-19	4.90171e-19	1.48703e-19	5.43821e-19	4.28133e-19	5.13166e-19	2.40746e-19	4.9098e-19	2.35768e-19	7.84856e-20	1.01859e-19	2.72542e-19	2.61483e-19	9.22752e-20	6.99878e-20	-1.50139e-20	3.44656e-19	-8.25032e-21	-1.35809e-21	2.59891e-19	1.03487e-19	-1.79643e-19	-1.85577e-21	3.22379e-19	3.68837e-20	-1.14782e-20
64	8.70914e-20	3.88676e-19	6.44519e-19	3.61699e-19	1.85828e-19	4.24641e-19	1.65619e-19	1.37202e-19	9.31446e-20	-1.52288e-19	-7.83288e-22	4.33597e-20	4.69693e-20	3.6328e-19	3.13802e-19	2.60675e-19	2.48608e-19	2.23683e-19	3.99441e-19	-4.34716e-20	4.40859e-19	2.31048e-19	2.91305e-19	1.43244e-19	4.84542e-19	1.53434e-19	5.06511e-19	4.22919e-19	5.05218e-19	3.01161e-19	4.57923e-19	3.3092e-19	1.25884e-19	1.41514e-19	3.26569e-19	2.87415e-19	5.44459e-20	6.08942e-21	6.56161e-20	2.9549e-19	-1.79616e-20	-2.49927e-20	2.6362e-19	3.05438e-20	-1.54078e-19	-5.36161e-20	2.89794e-19	-1.16797e-22	7.11048e-21
65	2.81548e-20	3.31911e-19	5.89258e-19	2.8455e-19	1.56708e-19	3.84239e-19	1.00236e-19	7.97829e-20	7.86783e-20	-1.94709e-19	1.3365e-20	-6.26104e-21	6.56294e-20	3.38863e-19	2.95413e-19	2.29582e-19	2.41645e-19	1.85816e-19	3.97121e-19	-3.19074e-20	4.30639e-19	2.66389e-19	3.04546e-19	1.14888e-19	4.73033e-19	1.50931e-19	4.55159e-19	4.00837e-19	4.53361e-19	3.40096e-19	3.85909e-19	4.06345e-19	1.4275e-19	1.54916e-19	3.61516e-19	3.16054e-19	-3.91585e-21	-6.54821e-20	1.30947e-19	2.35955e-19	-2.61966e-20	-5.42017e-20	2.52955e-19	-3.55512e-20	-1.16391e-19	-9.4824e-20	2.76828e-19	-1.30417e-20	4.72795e-20
66	-3.96803e-21	2.76651e-19	5.32362e-19	2.27754e-19	1.35375e-19	3.50189e-19	2.48548e-20	2.92824e-20	5.37837e-20	-2.18744e-19	5.02809e-20	-5.10136e-20	1.20383e-19	2.97278e-19	2.84117e-19	2.15766e-19	2.33882e-19	1.41001e-19	3.65953e-19	-2.42549e-20	4.31516e-19	3.1072e-19	3.02496e-19	9.39102e-20	4.62699e-19	1.41961e-19	4.01154e-19	3.80116e-19	3.75663e-19	3.59125e-19	2.84568e-19	4.53121e-19	1.22822e-19	1.44247e-19	3.73183e-19	3.53305e-19	-7.83196e-20	-1.32696e-19	1.7188e-19	1.7246e-19	-3.32755e-20	-7.98676e-20	2.26905e-19	-8.62521e-20	-7.12616e-20	-1.22676e-19	2.80318e-19	-9.10783e-21	1.06861e-19
67	-4.51934e-21	2.31739e-19	4.86043e-19	1.94588e-19	1.26904e-19	3.20963e-19	-5.21463e-20	-1.63174e-20	1.60502e-20	-2.33582e-19	1.05854e-19	-7.62168e-20	1.72004e-19	2.43803e-19	2.86981e-19	2.00437e-19	2.42833e-19	9.07394e-20	3.55392e-19	-1.94865e-20	4.22994e-19	3.31913e-19	2.9559e-19	8.12104e-20	4.57452e-19	1.2159e-19	3.46861e-19	3.6765e-19	2.87805e-19	3.56894e-19	1.65148e-19	4.63944e-19	6.97642e-20	1.14807e-19	3.6462e-19	4.01933e-19	-1.57739e-19	-1.78755e-19	1.86894e-19	1.14469e-19	-3.92836e-20	-9.16054e-20	1.87092e-19	-1.18018e-19	-2.64989e-20	-1.38058e-19	2.86693e-19	-5.14288e-21	1.71208e-19
68	1.82678e-20	1.97073e-19	4.52805e-19	1.80917e-19	1.32771e-19	2.91899e-19	-1.24268e-19	-6.16106e-20	-3.04557e-20	-2.44638e-19	1.62736e-19	-9.08641e-20	2.42329e-19	1.68292e-19	2.78968e-19	1.88321e-19	2.34317e-19	6.78306e-20	3.42734e-19	-3.0313e-20	4.05249e-19	3.34268e-19	2.73818e-19	6.4952e-20	4.49746e-19	8.92727e-20	2.95886e-19	3.60593e-19	2.04461e-19	3.30007e-19	3.99174e-20	4.34349e-19	-6.02076e-21	7.18192e-20	3.4328e-19	4.5734e-19	-2.26999e-19	-1.89475e-19	1.80366e-19	7.15967e-20	-4.41269e-20	-8.06683e-20	1.37739e-19	-1.30621e-19	1.03169e-20	-1.42834e-19	2.80727e-19	-1.098e-20	2.26615e-19
69	4.79867e-20	1.64834e-19	4.25609e-19	1.78014e-19	1.50622e-19	2.5693e-19	-1.88633e-19	-1.10278e-19	-8.34124e-20	-2.54872e-19	2.16613e-19	-9.46333e-20	3.05265e-19	1.22661e-19	2.7745e-19	1.5796e-19	2.23835e-19	4.70608e-20	3.26848e-19	-3.81056e-20	3.81001e-19	3.23153e-19	2.48372e-19	4.82925e-20	4.37259e-19	4.35177e-20	2.546e-19	3.47659e-19	1.34792e-19	2.76669e-19	-7.90031e-20	3.65345e-19	-9.20906e-20	1.84137e-20	3.17441e-19	5.07711e-19	-2.71716e-19	-1.60829e-19	1.59155e-19	4.93254e-20	-4.7923e-20	-4.35299e-20	8.45246e-20	-1.26005e-19	3.42643e-20	-1.3929e-19	2.50704e-19	-3.11153e-20	2.6235e-19
70	6.80754e-20	1.25216e-19	3.93105e-19	1.77253e-19	1.76091e-19	2.12938e-19	-2.46156e-19	-1.6478e-19	-1.40588e-19	-2.65113e-19	2.49895e-19	-9.77269e-20	3.57281e-19	5.22381e-20	2.7302e-19	1.30493e-19	2.0279e-19	3.63335e-20	2.98767e-19	-5.92796e-20	3.38527e-19	2.85953e-19	2.16061e-19	2.70416e-20	4.21696e-19	-5.21804e-21	2.28419e-19	3.19365e-19	8.39284e-20	2.03495e-19	-1.79682e-19	2.65276e-19	-1.77489e-19	-4.36346e-20	2.93927e-19	5.39012e-19	-2.83466e-19	-1.01851e-19	1.30141e-19	4.58265e-20	-5.10301e-20	1.60762e-20	3.28109e-20	-1.06815e-19	4.5952e-20	-1.27874e-19	1.96849e-19	-6.05806e-20	2.73537e-19
71	6.91193e-20	7.33593e-20	3.46827e-19	1.74525e-19	2.05376e-19	1.62583e-19	-2.96216e-19	-2.23707e-19	-1.9726e-19	-2.68798e-19	2.57148e-19	-1.03459e-19	3.9365e-19	-8.44638e-21	2.48822e-19	8.82096e-20	1.57313e-19	2.90499e-20	2.54446e-19	-8.44682e-20	2.82777e-19	2.39745e-19	1.8029e-19	-4.58687e-21	4.0055e-19	-5.70813e-20	2.17927e-19	2.69274e-19	5.25465e-20	1.24271e-19	-2.50343e-19	1.49037e-19	-2.53704e-19	-1.11576e-19	2.77581e-19	5.41844e-19	-2.62647e-19	-3.10786e-20	9.95777e-20	5.17102e-20	-5.34604e-20	8.74952e-20	-1.33609e-20	-7.71667e-20	4.91454e-20	-1.09645e-19	1.27595e-19	-9.39157e-20	2.59916e-19
72	5.21082e-20	1.30606e-20	2.85923e-19	1.71551e-19	2.36565e-19	1.13776e-19	-3.34428e-19	-2.83736e-19	-2.4724e-19	-2.58247e-19	2.33247e-19	-1.25284e-19	4.13509e-19	-6.87376e-20	2.01389e-19	3.90563e-20	1.14281e-19	2.07642e-20	1.99731e-19	-1.08645e-19	2.07668e-19	1.855e-19	1.35781e-19	-4.19834e-20	3.77445e-19	-9.75212e-20	2.21647e-19	2.00853e-19	3.79629e-20	5.55436e-20	-2.82587e-19	3.37543e-20	-3.14212e-19	-1.80193e-19	2.71736e-19	5.15755e-19	-2.17686e-19	3.12028e-20	7.32719e-20	5.31464e-20	-5.41218e-20	1.56354e-19	-5.19699e-20	-4.27925e-20	4.75372e-20	-8.30989e-20	5.80002e-20	-1.21945e-19	2.31734e-19
73	2.64448e-20	-4.51335e-20	2.17089e-19	1.73371e-19	2.69096e-19	7.57069e-20	-3.53796e-19	-3.38211e-19	-2.83305e-19	-2.23701e-19	1.87533e-19	-1.55868e-19	4.18184e-19	-9.73391e-20	1.4997e-19	-1.73279e-20	5.78381e-20	1.05862e-20	1.39748e-19	-1.32323e-19	1.2568e-19	1.32956e-19	9.23238e-20	-8.11555e-20	3.48218e-19	-1.23357e-19	2.38326e-19	1.23572e-19	3.51653e-20	8.72071e-21	-2.73959e-19	-6.62523e-20	-3.54286e-19	-2.42861e-19	2.78448e-19	4.68551e-19	-1.61388e-19	7.01308e-20	5.62323e-20	3.71831e-20	-5.09778e-20	2.09291e-19	-8.21373e-20	-1.03703e-20	4.24236e-20	-4.94676e-20	1.65084e-21	-1.42379e-19	1.96419e-19
74	4.28925e-21	-8.98868e-20	1.50735e-19	1.83901e-19	3.02516e-19	5.39664e-20	-3.48833e-19	-3.80485e-19	-3.03087e-19	-1.6711e-19	1.30235e-19	-1.89229e-19	4.12866e-19	-1.389e-19	8.04419e-20	-7.09632e-20	4.9569e-21	-3.26374e-21	8.15205e-20	-1.43121e-19	4.27779e-20	7.83962e-20	5.91825e-20	-1.17243e-19	3.23837e-19	-1.33295e-19	2.56668e-19	4.86479e-20	3.6796e-20	-1.51367e-20	-2.29893e-19	-1.42831e-19	-3.71891e-19	-2.94488e-19	2.98012e-19	4.115e-19	-1.06443e-19	7.94535e-20	5.12424e-20	-2.99255e-21	-4.22026e-20	2.37976e-19	-1.03449e-19	1.41842e-20	3.06463e-20	-1.2079e-20	-3.33458e-20	-1.56389e-19	1.6208e-19
75	-5.44778e-21	-1.15156e-19	9.59872e-20	2.02825e-19	3.35639e-19	4.85591e-20	-3.20471e-19	-4.03848e-19	-3.05616e-19	-9.88166e-20	8.73044e-20	-2.16118e-19	4.03803e-19	-1.60038e-19	2.89231e-20	-1.0435e-19	-3.58325e-20	-1.71223e-20	4.16453e-20	-1.46365e-19	-2.6157e-20	3.11986e-20	5.09361e-20	-1.49304e-19	2.95862e-19	-1.23404e-19	2.76263e-19	-1.2391e-20	4.08089e-20	-2.24484e-20	-1.62825e-19	-1.94342e-19	-3.68524e-19	-3.33978e-19	3.28009e-19	3.54101e-19	-6.15724e-20	6.06255e-20	5.77724e-20	-6.50068e-20	-2.72712e-20	2.41007e-19	-1.15924e-19	2.71363e-20	7.51192e-21	2.14637e-20	-4.96082e-20	-1.71816e-19	1.26167e-19
76	-3.77554e-22	-1.22617e-19	5.72536e-20	2.25923e-19	3.66645e-19	5.47429e-20	-2.75691e-19	-4.0592e-19	-2.94311e-19	-3.32225e-20	6.47458e-20	-2.22951e-19	4.03718e-19	-1.89481e-19	-1.80428e-20	-1.27265e-19	-4.17256e-20	-2.85492e-20	2.057e-20	-1.29822e-19	-8.08687e-20	-6.44155e-21	6.6448e-20	-1.71413e-19	2.71288e-19	-1.054e-19	2.89066e-19	-5.68558e-20	4.52497e-20	-2.39965e-20	-8.86885e-20	-2.23704e-19	-3.48587e-19	-3.6428e-19	3.62501e-19	3.0154e-19	-2.96468e-20	2.00422e-20	7.21419e-20	-1.3837e-19	-7.17981e-21	2.23241e-19	-1.20943e-19	2.83586e-20	-3.09556e-20	4.39195e-20	-5.56207e-20	-1.94142e-19	8.35515e-20
77	1.54432e-20	-1.1994e-19	3.32492e-20	2.47762e-19	3.93252e-19	6.64242e-20	-2.26029e-19	-3.8972e-19	-2.71634e-19	1.10994e-20	6.96804e-20	-2.0986e-19	4.11149e-19	-2.14492e-19	-4.52352e-20	-1.35023e-19	-3.67004e-20	-4.5503e-20	9.53063e-21	-1.03791e-19	-1.25315e-19	-3.77692e-20	1.02348e-19	-1.89755e-19	2.46953e-19	-7.93594e-20	2.9659e-19	-8.32483e-20	5.32813e-20	-2.84716e-20	-2.21773e-20	-2.35269e-19	-3.17408e-19	-3.89959e-19	3.92351e-19	2.55289e-19	-8.17316e-21	-3.37585e-20	8.91073e-20	-2.09415e-19	1.59171e-20	1.93131e-19	-1.22288e-19	2.00307e-20	-8.40727e-20	4.69684e-20	-6.47849e-20	-2.29537e-19	2.54359e-20
78	3.34421e-20	-1.17014e-19	1.79807e-20	2.64239e-19	4.12691e-19	7.87964e-20	-1.81937e-19	-3.64453e-19	-2.38423e-19	2.40595e-20	9.53995e-20	-1.73968e-19	4.20083e-19	-2.47915e-19	-6.05014e-20	-1.38336e-19	-1.04258e-20	-6.72911e-20	4.29725e-21	-7.41401e-20	-1.67903e-19	-5.5935e-20	1.46675e-19	-2.02969e-19	2.34361e-19	-5.3039e-20	2.94495e-19	-9.24503e-20	6.44037e-20	-3.99234e-20	2.62901e-20	-2.33001e-19	-2.79151e-19	-4.14001e-19	4.07396e-19	2.14911e-19	7.84119e-21	-9.26272e-20	1.03678e-19	-2.6773e-19	3.86038e-20	1.5921e-19	-1.25061e-19	5.59012e-21	-1.45964e-19	3.0365e-20	-8.64137e-20	-2.72179e-19	-4.64177e-20
79	4.26552e-20	-1.22775e-19	2.82687e-21	2.73095e-19	4.21549e-19	8.95921e-20	-1.51374e-19	-3.41159e-19	-1.94153e-19	5.95852e-21	1.35768e-19	-1.17523e-19	4.29448e-19	-2.72291e-19	-7.47944e-20	-1.32572e-19	9.44824e-21	-8.20419e-20	-6.6906e-21	-4.7441e-20	-2.07398e-19	-6.1565e-20	1.85923e-19	-2.09551e-19	2.23969e-19	-2.46765e-20	2.86208e-19	-8.8186e-20	7.74391e-20	-5.65627e-20	5.21931e-20	-2.18878e-19	-2.35899e-19	-4.358e-19	4.00505e-19	1.79238e-19	2.2083e-20	-1.50912e-19	1.12169e-19	-3.10564e-19	5.57987e-20	1.26675e-19	-1.33521e-19	-1.36428e-20	-2.08477e-19	-3.05375e-21	-1.22586e-19	-3.1563e-19	-1.25547e-19
80	3.20032e-20	-1.43441e-19	-2.0994e-20	2.72896e-19	4.16313e-19	9.82349e-20	-1.38416e-19	-3.29529e-19	-1.4103e-19	-3.79692e-20	1.69735e-19	-4.57529e-20	4.19856e-19	-2.79779e-19	-8.45716e-20	-1.43052e-19	1.96117e-20	-1.01699e-19	-3.52416e-20	-3.3453e-20	-2.46293e-19	-4.95328e-20	2.07205e-19	-2.03547e-19	2.23527e-19	3.87662e-21	2.71138e-19	-7.23306e-20	8.87558e-20	-7.42572e-20	5.70878e-20	-1.9297e-19	-1.87489e-19	-4.51262e-19	3.71691e-19	1.46279e-19	3.46574e-20	-2.0628e-19	1.12069e-19	-3.42814e-19	6.11958e-20	9.51259e-20	-1.48737e-19	-3.93426e-20	-2.65748e-19	-4.60062e-20	-1.67586e-19	-3.45319e-19	-1.98426e-19
81	-6.30423e-21	-1.81229e-19	-5.96499e-20	2.62396e-19	3.9467e-19	1.05056e-19	-1.45113e-19	-3.32536e-19	-8.30911e-20	-9.92336e-20	1.81004e-19	2.71881e-20	3.98396e-19	-2.69004e-19	-8.9045e-20	-1.48843e-19	1.3485e-20	-1.19054e-19	-7.54982e-20	-3.04391e-20	-2.82364e-19	-3.57237e-20	2.06475e-19	-1.89783e-19	2.24105e-19	3.15961e-20	2.59774e-19	-5.14769e-20	9.50444e-20	-8.52345e-20	4.61729e-20	-1.53773e-19	-1.32464e-19	-4.54779e-19	3.2928e-19	1.12811e-19	4.29158e-20	-2.58537e-19	1.01203e-19	-3.72813e-19	4.96715e-20	5.85228e-20	-1.68245e-19	-7.68754e-20	-3.16165e-19	-9.16622e-20	-2.10846e-19	-3.52926e-19	-2.51879e-19
82	-7.27862e-20	-2.33085e-19	-1.1379e-19	2.41387e-19	3.56928e-19	1.10914e-19	-1.70187e-19	-3.45806e-19	-3.16231e-20	-1.70262e-19	1.64442e-19	1.01239e-19	3.54683e-19	-2.4477e-19	-9.52684e-20	-1.67742e-19	-2.67557e-20	-1.40598e-19	-1.18665e-19	-5.02956e-20	-3.13742e-19	-2.22109e-20	1.87201e-19	-1.73356e-19	2.31039e-19	6.60878e-20	2.48547e-19	-2.80956e-20	9.56306e-20	-8.26525e-20	2.7435e-20	-1.00527e-19	-6.96793e-20	-4.42011e-19	2.86328e-19	7.47872e-20	4.48175e-20	-3.07068e-19	7.73482e-20	-4.06667e-19	2.03207e-20	7.33438e-21	-1.88313e-19	-1.33164e-19	-3.62156e-19	-1.33967e-19	-2.41804e-19	-3.34594e-19	-2.78325e-19
83	-1.58432e-19	-2.90362e-19	-1.76904e-19	2.12027e-19	3.06541e-19	1.18493e-19	-2.10284e-19	-3.57128e-19	5.7367e-21	-2.40283e-19	1.20986e-19	1.63081e-19	3.05214e-19	-2.26631e-19	-9.72728e-20	-1.87839e-19	-6.97169e-20	-1.52675e-19	-1.65285e-19	-8.59971e-20	-3.25823e-19	-1.00459e-20	1.66216e-19	-1.48157e-19	2.38257e-19	1.00164e-19	2.48228e-19	-6.09673e-21	9.5134e-20	-6.07964e-20	8.51745e-21	-3.48084e-20	-5.44881e-22	-4.1211e-19	2.53726e-19	2.8362e-20	4.1952e-20	-3.49022e-19	3.90706e-20	-4.44694e-19	-2.22885e-20	-6.76457e-20	-2.06686e-19	-2.1378e-19	-4.05351e-19	-1.70947e-19	-2.53406e-19	-2.97447e-19	-2.80261e-19
84	-2.46741e-19	-3.40832e-19	-2.36599e-19	1.78818e-19	2.49464e-19	1.32853e-19	-2.59397e-19	-3.52529e-19	2.07499e-20	-2.98973e-19	6.17534e-20	2.1141e-19	2.61645e-19	-1.93295e-19	-6.54783e-20	-1.95685e-19	-1.24648e-19	-1.57671e-19	-1.96639e-19	-1.31749e-19	-3.16182e-19	2.60794e-21	1.46247e-19	-1.21263e-19	2.50868e-19	1.41785e-19	2.55611e-19	1.93072e-20	9.51398e-20	-1.75778e-20	-4.12255e-21	3.6881e-20	6.89632e-20	-3.68852e-19	2.3427e-19	-2.92309e-20	3.95084e-20	-3.79716e-19	-1.25266e-20	-4.81679e-19	-6.98575e-20	-1.71168e-19	-2.23555e-19	-3.18526e-19	-4.43304e-19	-2.01391e-19	-2.44764e-19	-2.51822e-19	-2.6137e-19
85	-3.19936e-19	-3.72963e-19	-2.79277e-19	1.46436e-19	1.92682e-19	1.59786e-19	-3.1052e-19	-3.20766e-19	1.78163e-20	-3.30263e-19	3.18591e-21	2.4604e-19	2.34301e-19	-1.5662e-19	-2.0465e-20	-1.792e-19	-1.64409e-19	-1.49849e-19	-2.04019e-19	-1.74539e-19	-2.8909e-19	1.25274e-20	1.45077e-19	-9.52414e-20	2.70459e-19	1.82895e-19	2.71844e-19	5.18062e-20	9.78986e-20	4.19525e-20	-8.25292e-21	1.03719e-19	1.27956e-19	-3.20007e-19	2.21506e-19	-9.95968e-20	4.27429e-20	-3.94918e-19	-7.25704e-20	-5.10352e-19	-1.13527e-19	-3.00525e-19	-2.39433e-19	-4.39035e-19	-4.67629e-19	-2.23275e-19	-2.17022e-19	-2.08915e-19	-2.33497e-19
86	-3.65916e-19	-3.80506e-19	-2.96266e-19	1.16606e-19	1.42399e-19	2.01879e-19	-3.56983e-19	-2.5847e-19	4.74883e-21	-3.17864e-19	-4.13603e-20	2.72926e-19	2.14984e-19	-1.06901e-19	5.33611e-20	-1.2656e-19	-1.79183e-19	-1.21878e-19	-1.81388e-19	-2.06829e-19	-2.43577e-19	3.37758e-20	1.56007e-19	-7.38273e-20	2.93856e-19	2.1973e-19	2.90965e-19	9.5861e-20	9.93627e-20	1.08016e-19	-5.59537e-21	1.52393e-19	1.62869e-19	-2.74915e-19	2.03858e-19	-1.83489e-19	5.23434e-20	-3.93093e-19	-1.33108e-19	-5.25368e-19	-1.45928e-19	-4.44581e-19	-2.51031e-19	-5.59616e-19	-4.65902e-19	-2.3212e-19	-1.75395e-19	-1.73702e-19	-2.00609e-19
87	-3.8157e-19	-3.64615e-19	-2.87906e-19	8.63638e-20	1.02758e-19	2.54096e-19	-3.95021e-19	-1.71931e-19	-4.4762e-21	-2.58773e-19	-6.3844e-20	2.99917e-19	2.05612e-19	-6.49858e-20	1.35093e-19	-4.09268e-20	-1.76089e-19	-7.08186e-20	-1.36956e-19	-2.20045e-19	-1.83856e-19	7.44323e-20	1.82816e-19	-4.11841e-20	3.1813e-19	2.48858e-19	3.14843e-19	1.51748e-19	9.70405e-20	1.65126e-19	-2.19531e-21	1.71162e-19	1.61913e-19	-2.40681e-19	1.71353e-19	-2.80284e-19	6.25073e-20	-3.75587e-19	-1.85201e-19	-5.25258e-19	-1.60837e-19	-5.85406e-19	-2.48563e-19	-6.61044e-19	-4.26245e-19	-2.24174e-19	-1.22593e-19	-1.46953e-19	-1.67445e-19
88	-3.70914e-19	-3.32464e-19	-2.63028e-19	4.927e-20	7.54849e-20	3.02949e-19	-4.24293e-19	-7.78314e-20	-3.39461e-21	-1.598e-19	-6.78864e-20	3.33457e-19	1.98103e-19	-9.55626e-21	2.22152e-19	6.01027e-20	-1.47923e-19	-3.62205e-21	-7.63052e-20	-2.08567e-19	-1.22264e-19	1.22895e-19	2.0399e-19	-1.06236e-20	3.35688e-19	2.62794e-19	3.37992e-19	2.09852e-19	8.45678e-20	1.99113e-19	-5.49236e-21	1.53565e-19	1.202e-19	-2.18654e-19	1.21004e-19	-3.86328e-19	6.35937e-20	-3.44581e-19	-2.21508e-19	-5.11929e-19	-1.51845e-19	-7.0224e-19	-2.17975e-19	-7.26566e-19	-3.42337e-19	-1.95955e-19	-6.31162e-20	-1.27813e-19	-1.29633e-19
89	-3.40695e-19	-2.93759e-19	-2.34632e-19	-8.74608e-22	6.07656e-20	3.30796e-19	-4.47897e-19	5.2151e-21	7.14671e-21	-4.67409e-20	-5.97139e-20	3.71335e-19	1.81384e-19	3.57326e-20	3.05023e-19	1.53544e-19	-1.0657e-19	6.3527e-20	-2.62837e-20	-1.7472e-19	-6.00458e-20	1.80181e-19	2.25354e-19	3.26777e-20	3.41361e-19	2.61976e-19	3.59921e-19	2.63456e-19	6.26477e-20	2.0102e-19	-2.06246e-20	1.01433e-19	4.34131e-20	-2.03363e-19	5.85572e-20	-4.93081e-19	4.78575e-20	-3.00434e-19	-2.38017e-19	-4.89225e-19	-1.12548e-19	-7.7642e-19	-1.47607e-19	-7.46586e-19	-2.17682e-19	-1.50908e-19	1.72163e-21	-1.13872e-19	-8.33553e-20
90	-2.97039e-19	-2.57315e-19	-2.14418e-19	-6.58752e-20	5.84971e-20	3.23405e-19	-4.68681e-19	6.32104e-20	2.00411e-20	5.48471e-20	-5.42479e-20	4.1228e-19	1.62496e-19	7.47121e-20	3.73155e-19	2.3856e-19	-7.0129e-20	1.27397e-19	2.03867e-20	-1.23719e-19	-9.26574e-21	2.29695e-19	2.38749e-19	7.43985e-20	3.28606e-19	2.49457e-19	3.76737e-19	3.01512e-19	3.22849e-20	1.7263e-19	-4.62427e-20	2.46546e-20	-5.23485e-20	-1.84978e-19	-3.33336e-21	-5.86987e-19	1.44867e-20	-2.40596e-19	-2.34667e-19	-4.61985e-19	-3.92391e-20	-7.96084e-19	-3.63846e-20	-7.21381e-19	-6.56309e-20	-9.7073e-20	6.89853e-20	-1.04568e-19	-2.84484e-20
91	-2.45443e-19	-2.29189e-19	-2.08881e-19	-1.41062e-19	6.91617e-20	2.76626e-19	-4.87495e-19	9.13594e-20	2.69819e-20	1.21651e-19	-5.61114e-20	4.43295e-19	1.2256e-19	1.04234e-19	4.28986e-19	2.84319e-19	-5.16934e-20	1.6908e-19	4.4053e-20	-6.95844e-20	2.31411e-20	2.50622e-19	2.46889e-19	1.16435e-19	2.95668e-19	2.27729e-19	3.85942e-19	3.20311e-19	-1.45724e-21	1.24987e-19	-7.51675e-20	-6.123e-20	-1.44775e-19	-1.539e-19	-4.93131e-20	-6.5243e-19	-2.97801e-20	-1.61285e-19	-2.15212e-19	-4.35854e-19	6.52545e-20	-7.58818e-19	1.0234e-19	-6.58735e-19	9.36805e-20	-4.44263e-20	1.35098e-19	-1.00778e-19	3.52035e-20
92	-1.92544e-19	-2.12306e-19	-2.1779e-19	-2.16429e-19	9.34066e-20	1.98628e-19	-5.00417e-19	9.66709e-20	2.77978e-20	1.46094e-19	-6.97002e-20	4.60375e-19	8.11605e-20	1.21989e-19	4.54577e-19	3.03572e-19	-4.27076e-20	1.89404e-19	6.86462e-20	-1.71566e-20	3.57127e-20	2.43979e-19	2.60087e-19	1.50602e-19	2.41553e-19	2.05558e-19	3.80855e-19	3.18395e-19	-3.42641e-20	7.49376e-20	-9.64318e-20	-1.39664e-19	-2.12598e-19	-1.04873e-19	-6.65499e-20	-6.77386e-19	-7.47657e-20	-6.12138e-20	-1.8656e-19	-4.16939e-19	1.89368e-19	-6.71795e-19	2.43065e-19	-5.72091e-19	2.39227e-19	-1.3988e-21	1.91026e-19	-1.04282e-19	9.39201e-20
93	-1.46867e-19	-2.06695e-19	-2.34601e-19	-2.80179e-19	1.30692e-19	1.06546e-19	-5.00254e-19	9.17129e-20	2.89073e-20	1.34939e-19	-9.93189e-20	4.48699e-19	3.51753e-20	1.28454e-19	4.4716e-19	2.84495e-19	-5.10197e-20	1.85687e-19	7.88609e-20	1.89418e-20	3.93749e-20	2.09275e-19	2.77689e-19	1.69382e-19	1.80627e-19	1.82869e-19	3.57485e-19	2.99932e-19	-6.20954e-20	3.73049e-20	-1.02167e-19	-1.98545e-19	-2.42621e-19	-3.85139e-20	-4.91471e-20	-6.59337e-19	-1.12667e-19	5.4739e-20	-1.57342e-19	-4.10723e-19	3.14574e-19	-5.4975e-19	3.57879e-19	-4.75615e-19	3.52861e-19	2.78192e-20	2.315e-19	-1.10099e-19	1.39388e-19
94	-1.1709e-19	-2.09758e-19	-2.48402e-19	-3.22656e-19	1.7786e-19	2.02143e-20	-4.79151e-19	8.93167e-20	4.30477e-20	9.98588e-20	-1.37072e-19	4.10326e-19	-9.10945e-22	1.16793e-19	4.12259e-19	2.47344e-19	-5.39922e-20	1.52697e-19	9.5632e-20	3.57382e-20	4.73666e-20	1.56798e-19	3.02211e-19	1.70247e-19	1.00306e-19	1.57353e-19	3.05788e-19	2.69796e-19	-8.22829e-20	2.12231e-20	-9.21838e-20	-2.3445e-19	-2.33156e-19	3.97943e-20	-7.4656e-23	-6.08173e-19	-1.41471e-19	1.74451e-19	-1.35738e-19	-4.20485e-19	4.20754e-19	-4.11875e-19	4.26571e-19	-3.82424e-19	4.23651e-19	4.56596e-20	2.50299e-19	-1.14418e-19	1.66087e-19
95	-1.08478e-19	-2.16571e-19	-2.47129e-19	-3.38663e-19	2.28857e-19	-4.38045e-20	-4.31397e-19	9.66447e-20	7.63438e-20	5.55832e-20	-1.8082e-19	3.55621e-19	-3.66052e-20	8.70716e-20	3.44468e-19	1.97492e-19	-5.84606e-20	9.43987e-20	9.27457e-20	2.83965e-20	4.91813e-20	9.6408e-20	3.22166e-19	1.51063e-19	1.05173e-20	1.17725e-19	2.32628e-19	2.33518e-19	-9.34683e-20	2.77445e-20	-7.56454e-20	-2.53907e-19	-1.93069e-19	1.21901e-19	7.02049e-20	-5.43976e-19	-1.64431e-19	2.81158e-19	-1.27041e-19	-4.45936e-19	4.92675e-19	-2.77536e-19	4.44052e-19	-3.00687e-19	4.48699e-19	5.51453e-20	2.49069e-19	-1.08551e-19	1.74814e-19
96	-1.20338e-19	-2.20793e-19	-2.21513e-19	-3.27899e-19	2.76067e-19	-7.59667e-20	-3.54844e-19	1.18365e-19	1.33718e-19	1.52815e-20	-2.13989e-19	3.02484e-19	-5.98681e-20	4.4554e-20	2.5915e-19	1.59552e-19	-5.73387e-20	2.85088e-20	8.93687e-20	9.4603e-21	6.62049e-20	2.7956e-20	3.24244e-19	1.21069e-19	-8.43971e-20	6.11392e-20	1.32074e-19	1.95087e-19	-8.97825e-20	5.33636e-20	-6.62801e-20	-2.6993e-19	-1.37446e-19	1.984e-19	1.47377e-19	-4.89916e-19	-1.86526e-19	3.59225e-19	-1.31583e-19	-4.82249e-19	5.24179e-19	-1.62118e-19	4.20246e-19	-2.33079e-19	4.32916e-19	6.08752e-20	2.34337e-19	-8.64279e-20	1.74165e-19
97	-1.46377e-19	-2.16635e-19	-1.68506e-19	-2.94478e-19	3.12492e-19	-7.50971e-20	-2.52978e-19	1.55274e-19	2.09904e-19	-1.46873e-20	-2.32103e-19	2.65757e-19	-6.32175e-20	3.0076e-21	1.68887e-19	1.03081e-19	-3.90243e-20	-5.87484e-20	6.56547e-20	-3.81252e-20	9.29455e-20	-3.58854e-20	2.90096e-19	5.54605e-20	-1.75985e-19	-6.31961e-21	2.21878e-20	1.57038e-19	-6.74896e-20	8.86982e-20	-7.6529e-20	-2.95948e-19	-8.26394e-20	2.59688e-19	2.16995e-19	-4.62991e-19	-2.10445e-19	4.00459e-19	-1.44143e-19	-5.20173e-19	5.18593e-19	-7.29417e-20	3.73929e-19	-1.77371e-19	3.8819e-19	6.6266e-20	2.21028e-19	-4.29431e-20	1.78642e-19
98	-1.775e-19	-2.01283e-19	-9.25752e-20	-2.46128e-19	3.33522e-19	-4.76149e-20	-1.34343e-19	2.05293e-19	2.93768e-19	-2.28725e-20	-2.17639e-19	2.59388e-19	-6.10555e-20	-4.79109e-20	8.76559e-20	7.71211e-20	-1.10941e-20	-1.33854e-19	2.95419e-20	-8.06339e-20	1.25331e-19	-8.44848e-20	2.22857e-19	-3.36094e-21	-2.55104e-19	-8.77326e-20	-8.39975e-20	1.13598e-19	-2.62087e-20	1.24628e-19	-1.10879e-19	-3.38558e-19	-4.18621e-20	2.97546e-19	2.6682e-19	-4.6721e-19	-2.34373e-19	4.07495e-19	-1.55774e-19	-5.48022e-19	4.85833e-19	-8.2891e-21	3.24028e-19	-1.28991e-19	3.26943e-19	7.32082e-20	2.21583e-19	1.93752e-20	2.02757e-19
99	-2.04932e-19	-1.7632e-19	-4.3264e-21	-1.92931e-19	3.37674e-19	-5.28737e-21	-1.20609e-20	2.62649e-19	3.66173e-19	-1.49647e-20	-1.74543e-19	2.89554e-19	-2.91153e-20	-7.50218e-20	6.50892e-20	5.20992e-20	1.30015e-20	-2.09241e-19	-4.41928e-21	-1.14976e-19	1.49672e-19	-1.29235e-19	1.39898e-19	-6.69589e-20	-3.22148e-19	-1.63348e-19	-1.70663e-19	7.01699e-20	3.68096e-20	1.50916e-19	-1.63429e-19	-3.93254e-19	-2.26604e-20	3.07474e-19	2.88149e-19	-4.92714e-19	-2.52303e-19	3.91778e-19	-1.57823e-19	-5.55641e-19	4.38559e-19	4.00175e-20	2.82674e-19	-8.36959e-20	2.60658e-19	7.92746e-20	2.43192e-19	9.10501e-20	2.52723e-19
100	-2.21413e-19	-1.46533e-19	8.32229e-20	-1.44741e-19	3.26359e-19	3.99246e-20	9.93884e-20	3.16223e-19	4.20223e-19	1.88901e-21	-9.31139e-20	3.40808e-19	1.14784e-20	-7.42347e-20	7.99685e-20	6.39729e-20	5.73232e-20	-2.62087e-19	-1.9934e-20	-1.41883e-19	1.78655e-19	-1.61027e-19	4.56627e-20	-1.23493e-19	-3.6929e-19	-2.2592e-19	-2.33275e-19	3.10268e-20	1.2095e-19	1.6084e-19	-2.20808e-19	-4.45653e-19	-2.62e-20	2.9054e-19	2.7712e-19	-5.2136e-19	-2.56577e-19	3.66831e-19	-1.4635e-19	-5.38831e-19	3.8873e-19	8.06439e-20	2.52776e-19	-3.98333e-20	1.95967e-19	8.2342e-20	2.83963e-19	1.60081e-19	3.23798e-19
101	-2.20701e-19	-1.16143e-19	1.58906e-19	-1.07833e-19	3.03633e-19	8.04663e-20	1.88728e-19	3.56152e-19	4.44971e-19	1.24683e-20	3.05561e-21	3.93782e-19	6.89768e-20	-5.51421e-20	1.16295e-19	6.87403e-20	1.01972e-19	-2.96251e-19	-3.4822e-20	-1.64356e-19	1.96981e-19	-1.92886e-19	-4.40712e-20	-1.68051e-19	-3.87212e-19	-2.6336e-19	-2.62145e-19	8.34797e-21	2.24119e-19	1.53577e-19	-2.67907e-19	-4.77714e-19	-4.88719e-20	2.53157e-19	2.35943e-19	-5.35742e-19	-2.41414e-19	3.40795e-19	-1.24215e-19	-5.01422e-19	3.45201e-19	1.16676e-19	2.30657e-19	2.37128e-21	1.36601e-19	8.00732e-20	3.33445e-19	2.13311e-19	4.01468e-19
102	-1.97436e-19	-8.52221e-20	2.16493e-19	-8.26766e-20	2.75552e-19	1.16609e-19	2.52632e-19	3.75759e-19	4.42577e-19	7.04198e-21	9.81262e-20	4.37985e-19	1.31676e-19	-2.85223e-20	1.60505e-19	8.12513e-20	1.53235e-19	-3.14465e-19	-4.07171e-20	-1.77305e-19	2.13616e-19	-2.1003e-19	-1.16703e-19	-1.87755e-19	-3.87161e-19	-2.73747e-19	-2.60705e-19	1.09878e-20	3.39914e-19	1.33023e-19	-2.94191e-19	-4.76101e-19	-8.54e-20	2.0444e-19	1.72628e-19	-5.26841e-19	-2.05554e-19	3.13057e-19	-9.96274e-20	-4.53216e-19	3.12064e-19	1.43391e-19	2.10899e-19	4.1585e-20	8.43636e-20	7.47829e-20	3.77456e-19	2.39521e-19	4.69299e-19
103	-1.49089e-19	-4.95771e-20	2.55368e-19	-6.46634e-20	2.48348e-19	1.54432e-19	2.95287e-19	3.78245e-19	4.19986e-19	-1.57709e-20	1.79173e-19	4.54922e-19	1.96401e-19	5.36154e-21	2.1197e-19	9.56778e-20	2.09312e-19	-3.28515e-19	-4.42478e-20	-1.88987e-19	2.20315e-19	-2.27942e-19	-1.69467e-19	-1.92412e-19	-3.73436e-19	-2.68873e-19	-2.36721e-19	4.58859e-20	4.57085e-19	1.04104e-19	-2.98164e-19	-4.38339e-19	-1.32389e-19	1.5267e-19	9.82425e-20	-4.96294e-19	-1.52803e-19	2.77076e-19	-8.20649e-20	-4.05e-19	2.88117e-19	1.51289e-19	1.89847e-19	7.59795e-20	4.13164e-20	7.14036e-20	4.03497e-19	2.36575e-19	5.11897e-19
104	-7.88436e-20	-5.01114e-21	2.78614e-19	-4.77053e-20	2.2597e-19	2.00414e-19	3.24293e-19	3.72599e-19	3.86754e-19	-5.10333e-20	2.41472e-19	4.43112e-19	2.52624e-19	2.69399e-20	2.40714e-19	1.04462e-19	2.69175e-19	-3.3114e-19	-4.66901e-20	-1.97445e-19	2.24996e-19	-2.44266e-19	-1.9759e-19	-1.78532e-19	-3.61821e-19	-2.61962e-19	-1.98021e-19	1.03927e-19	5.56973e-19	6.92702e-20	-2.85077e-19	-3.73858e-19	-1.89861e-19	1.03039e-19	2.28513e-20	-4.53081e-19	-9.05475e-20	2.26961e-19	-7.84936e-20	-3.63774e-19	2.67725e-19	1.32504e-19	1.67219e-19	1.02835e-19	9.66501e-21	7.51745e-20	4.06724e-19	2.04191e-19	5.23359e-19
105	3.70653e-21	4.71777e-20	2.89667e-19	-2.81311e-20	2.08283e-19	2.55928e-19	3.44253e-19	3.70594e-19	3.5243e-19	-9.04677e-20	2.84183e-19	3.98813e-19	3.08874e-19	4.44022e-20	2.5924e-19	1.02732e-19	3.19331e-19	-3.33656e-19	-5.71146e-20	-2.20223e-19	2.20187e-19	-2.70053e-19	-2.14593e-19	-1.65429e-19	-3.55385e-19	-2.69298e-19	-1.57896e-19	1.71414e-19	6.22405e-19	2.79493e-20	-2.63507e-19	-2.99634e-19	-2.60124e-19	5.75872e-20	-4.77206e-20	-4.0772e-19	-2.77619e-20	1.62814e-19	-9.18933e-20	-3.31172e-19	2.43131e-19	8.67933e-20	1.45176e-19	1.19565e-19	-8.88784e-21	8.75219e-20	3.87167e-19	1.49858e-19	5.03855e-19
106	8.56607e-20	9.85266e-20	2.89539e-19	-6.08651e-21	1.91798e-19	3.15409e-19	3.53327e-19	3.77404e-19	3.24751e-19	-1.25643e-19	3.14852e-19	3.24876e-19	3.52153e-19	5.26843e-20	2.51145e-19	7.86843e-20	3.5392e-19	-3.42438e-19	-7.65825e-20	-2.54817e-19	2.15067e-19	-2.90108e-19	-2.16601e-19	-1.47111e-19	-3.52424e-19	-2.90744e-19	-1.24337e-19	2.3285e-19	6.42487e-19	-2.22407e-20	-2.41131e-19	-2.3392e-19	-3.44122e-19	1.66225e-20	-1.12574e-19	-3.67673e-19	2.66988e-20	9.16078e-20	-1.22012e-19	-3.0513e-19	2.07531e-19	2.33495e-20	1.26692e-19	1.23176e-19	-1.47334e-20	1.05183e-19	3.47342e-19	7.70688e-20	4.5886e-19
107	1.56034e-19	1.37427e-19	2.76127e-19	1.64208e-20	1.72485e-19	3.69243e-19	3.44343e-19	3.91572e-19	3.02738e-19	-1.56483e-19	3.36129e-19	2.31989e-19	3.86466e-19	7.05769e-20	2.40144e-19	6.90252e-20	3.78465e-19	-3.50796e-19	-9.46171e-20	-3.06673e-19	2.00564e-19	-3.14174e-19	-2.16994e-19	-1.36793e-19	-3.46814e-19	-3.20597e-19	-9.60054e-20	2.79826e-19	6.17687e-19	-8.02104e-20	-2.22522e-19	-1.90371e-19	-4.3765e-19	-1.98412e-20	-1.73911e-19	-3.36021e-19	6.56581e-20	2.38405e-20	-1.6654e-19	-2.82999e-19	1.57298e-19	-4.18792e-20	1.14334e-19	1.12093e-19	-7.85042e-21	1.23106e-19	2.92131e-19	-3.50429e-21	3.98971e-19
108	2.09564e-19	1.56162e-19	2.46219e-19	3.89022e-20	1.49023e-19	4.09342e-19	3.09782e-19	4.03388e-19	2.86166e-19	-1.86634e-19	3.44966e-19	1.3808e-19	4.10448e-19	8.27827e-20	2.22541e-19	6.22956e-20	3.797e-19	-3.55438e-19	-1.0058e-19	-3.62781e-19	1.75261e-19	-3.21453e-19	-2.05706e-19	-1.21024e-19	-3.29552e-19	-3.43605e-19	-7.54427e-20	3.09934e-19	5.57392e-19	-1.41503e-19	-2.09167e-19	-1.7573e-19	-5.29907e-19	-5.1492e-20	-2.33969e-19	-3.12759e-19	8.53961e-20	-3.12468e-20	-2.21706e-19	-2.6391e-19	9.26677e-20	-9.23043e-20	1.08702e-19	8.52574e-20	9.91815e-21	1.36287e-19	2.25923e-19	-8.68912e-20	3.32232e-19
109	2.46827e-19	1.55589e-19	1.99033e-19	6.4268e-20	1.24172e-19	4.32901e-19	2.48568e-19	4.02391e-19	2.65338e-19	-2.26035e-19	3.30013e-19	4.5373e-20	4.21648e-19	1.06103e-19	1.99755e-19	6.42477e-20	3.55806e-19	-3.46341e-19	-1.06783e-19	-4.18212e-19	1.33578e-19	-3.13714e-19	-1.84872e-19	-1.05307e-19	-2.90305e-19	-3.42997e-19	-5.91352e-20	3.27457e-19	4.79721e-19	-1.9754e-19	-2.00946e-19	-1.89458e-19	-6.06596e-19	-7.81731e-20	-2.92771e-19	-2.97107e-19	8.66173e-20	-6.92707e-20	-2.8257e-19	-2.49735e-19	1.65553e-20	-1.16723e-19	1.08493e-19	4.33831e-20	3.80013e-20	1.43366e-19	1.55613e-19	-1.61736e-19	2.69735e-19
110	2.71451e-19	1.44455e-19	1.39143e-19	9.73909e-20	1.03877e-19	4.42952e-19	1.69192e-19	3.80851e-19	2.35301e-19	-2.80283e-19	2.81816e-19	-4.23332e-20	4.17413e-19	1.21318e-19	1.70207e-19	7.59693e-20	3.25565e-19	-3.30952e-19	-1.03521e-19	-4.57081e-19	8.13405e-20	-2.86585e-19	-1.5346e-19	-7.6277e-20	-2.3312e-19	-3.11975e-19	-4.52406e-20	3.34959e-19	4.01289e-19	-2.40295e-19	-1.96892e-19	-2.24991e-19	-6.56083e-19	-1.00562e-19	-3.477e-19	-2.89165e-19	7.38418e-20	-9.18178e-20	-3.4386e-19	-2.447e-19	-6.71771e-20	-1.13334e-19	1.10073e-19	-1.04196e-20	7.54589e-20	1.44965e-19	9.04266e-20	-2.23531e-19	2.21415e-19
111	2.87051e-19	1.34381e-19	7.6606e-20	1.41292e-19	9.43751e-20	4.44844e-19	8.73897e-20	3.38439e-19	1.92232e-19	-3.48192e-19	2.00937e-19	-1.1937e-19	3.81961e-19	1.3631e-19	1.35261e-19	7.92654e-20	2.72933e-19	-3.05182e-19	-1.06064e-19	-4.78243e-19	1.13848e-20	-2.42207e-19	-1.07409e-19	-4.91839e-20	-1.59425e-19	-2.53688e-19	-3.37125e-20	3.3721e-19	3.33546e-19	-2.65009e-19	-1.96743e-19	-2.71338e-19	-6.75127e-19	-1.20374e-19	-3.94926e-19	-2.90225e-19	5.33657e-20	-1.04856e-19	-4.00907e-19	-2.53724e-19	-1.54312e-19	-8.97399e-20	1.09678e-19	-6.93388e-20	1.20037e-19	1.37941e-19	3.64002e-20	-2.65788e-19	1.91949e-19
112	2.95821e-19	1.34358e-19	2.39832e-20	1.93692e-19	9.89209e-20	4.42335e-19	2.00363e-20	2.82561e-19	1.43147e-19	-4.17203e-19	1.02703e-19	-1.87547e-19	3.23944e-19	1.19984e-19	9.17221e-20	7.28397e-20	2.24913e-19	-2.79468e-19	-1.03301e-19	-4.75068e-19	-6.28299e-20	-1.93618e-19	-5.36997e-20	-2.54278e-20	-8.92982e-20	-1.82169e-19	-2.22764e-20	3.34637e-19	2.80817e-19	-2.71165e-19	-2.00588e-19	-3.15485e-19	-6.69774e-19	-1.39761e-19	-4.31541e-19	-3.01764e-19	3.12173e-20	-1.15139e-19	-4.50004e-19	-2.79671e-19	-2.3882e-19	-5.95147e-20	1.04473e-19	-1.24429e-19	1.66972e-19	1.1794e-19	-3.32404e-22	-2.8718e-19	1.8177e-19
113	2.98581e-19	1.47367e-19	-8.58588e-21	2.46417e-19	1.15551e-19	4.34139e-19	-2.27055e-20	2.25167e-19	9.95117e-20	-4.741e-19	9.40674e-21	-2.47425e-19	2.51949e-19	1.09901e-19	5.00126e-20	3.5778e-20	1.62309e-19	-2.55191e-19	-1.09505e-19	-4.60477e-19	-1.37411e-19	-1.52762e-19	-6.39182e-21	-4.00953e-21	-1.8276e-20	-1.04984e-19	-1.47146e-20	3.23942e-19	2.42742e-19	-2.61695e-19	-2.08566e-19	-3.44993e-19	-6.50836e-19	-1.60352e-19	-4.56885e-19	-3.23502e-19	1.20869e-20	-1.26487e-19	-4.88116e-19	-3.20623e-19	-3.10974e-19	-3.6613e-20	9.4388e-20	-1.65776e-19	2.09176e-19	7.72803e-20	-2.32511e-20	-2.87641e-19	1.82739e-19
114	2.95316e-19	1.70026e-19	-1.73311e-20	2.88082e-19	1.37154e-19	4.14208e-19	-4.19076e-20	1.76456e-19	7.58873e-20	-4.99843e-19	-6.07618e-20	-3.00842e-19	1.79291e-19	8.68184e-20	1.87254e-20	-1.49742e-20	1.24014e-19	-2.37292e-19	-1.15498e-19	-4.33399e-19	-1.85472e-19	-1.06011e-19	3.41047e-20	1.40364e-20	3.42917e-20	-4.40454e-20	-1.16864e-20	3.03172e-19	2.13847e-19	-2.38582e-19	-2.18738e-19	-3.50895e-19	-6.27365e-19	-1.82775e-19	-4.72403e-19	-3.51827e-19	-1.24523e-21	-1.38448e-19	-5.1322e-19	-3.69122e-19	-3.57948e-19	-3.06177e-20	8.19957e-20	-1.86217e-19	2.38944e-19	1.13625e-20	-3.61279e-20	-2.73075e-19	1.88903e-19
115	2.85335e-19	1.94521e-19	-5.86823e-21	3.08609e-19	1.53877e-19	3.7464e-19	-4.84708e-20	1.39308e-19	7.4986e-20	-4.9558e-19	-9.10843e-20	-3.33988e-19	1.18689e-19	7.64354e-20	-6.76724e-22	-7.60267e-20	8.51229e-20	-2.33525e-19	-1.33321e-19	-3.99778e-19	-2.2776e-19	-7.35074e-20	6.01654e-20	2.32956e-20	6.62273e-20	-2.41374e-21	-1.45662e-20	2.73676e-19	1.88867e-19	-2.02769e-19	-2.27659e-19	-3.29785e-19	-6.02808e-19	-2.06728e-19	-4.80653e-19	-3.79829e-19	-8.79942e-21	-1.4834e-19	-5.25935e-19	-4.14635e-19	-3.6851e-19	-4.44651e-20	7.11833e-20	-1.8281e-19	2.52197e-19	-7.90911e-20	-4.49881e-20	-2.47057e-19	1.95123e-19
116	2.67203e-19	2.11715e-19	1.69146e-20	3.03008e-19	1.56283e-19	3.10653e-19	-5.69629e-20	1.10558e-19	9.61351e-20	-4.60851e-19	-8.50043e-20	-3.54922e-19	8.76854e-20	5.68665e-20	-1.84927e-20	-1.2627e-19	4.58589e-20	-2.44783e-19	-1.47865e-19	-3.63444e-19	-2.47339e-19	-5.33255e-20	5.70373e-20	2.19062e-20	6.46435e-20	1.81378e-20	-2.50807e-20	2.35972e-19	1.64374e-19	-1.56636e-19	-2.30406e-19	-2.85019e-19	-5.75993e-19	-2.31319e-19	-4.84557e-19	-3.99419e-19	-1.45584e-20	-1.55214e-19	-5.31463e-19	-4.48218e-19	-3.39575e-19	-7.46962e-20	6.44784e-20	-1.57008e-19	2.49684e-19	-1.84406e-19	-5.09746e-20	-2.15977e-19	2.02497e-19
117	2.39212e-19	2.14346e-19	4.05745e-20	2.7287e-19	1.3781e-19	2.24166e-19	-7.8796e-20	8.32594e-20	1.31467e-19	-4.04404e-19	-5.34888e-20	-3.64436e-19	8.54142e-20	5.0672e-20	-1.90522e-20	-1.7532e-19	2.27487e-20	-2.68473e-19	-1.81417e-19	-3.32082e-19	-2.60322e-19	-4.37176e-20	2.41032e-20	1.64208e-20	3.64518e-20	2.16898e-20	-4.08682e-20	1.93469e-19	1.39885e-19	-1.04533e-19	-2.23767e-19	-2.26889e-19	-5.45618e-19	-2.55152e-19	-4.87356e-19	-4.04721e-19	-2.63797e-20	-1.6243e-19	-5.39242e-19	-4.66059e-19	-2.79881e-19	-1.12993e-19	6.12092e-20	-1.13014e-19	2.38847e-19	-2.89005e-19	-5.48655e-20	-1.8577e-19	2.13115e-19
118	2.00045e-19	1.98771e-19	5.6327e-20	2.25065e-19	9.55577e-20	1.24118e-19	-1.18039e-19	5.04612e-20	1.7159e-19	-3.31619e-19	-1.10019e-20	-3.57314e-19	1.14777e-19	5.02773e-20	-2.65174e-20	-2.07605e-19	-3.46073e-21	-3.05316e-19	-2.25593e-19	-3.12406e-19	-2.72498e-19	-3.99517e-20	-3.06568e-20	7.74825e-21	-2.2858e-20	1.56074e-20	-5.82073e-20	1.48482e-19	1.19522e-19	-5.28151e-20	-2.07949e-19	-1.70039e-19	-5.14174e-19	-2.76167e-19	-4.92661e-19	-3.9445e-19	-5.32711e-20	-1.76423e-19	-5.59278e-19	-4.69322e-19	-2.07883e-19	-1.48139e-19	5.68449e-20	-5.54011e-20	2.29132e-19	-3.75693e-19	-5.61983e-20	-1.6025e-19	2.2943e-19
119	1.49451e-19	1.64583e-19	5.84896e-20	1.68419e-19	3.02584e-20	2.30849e-20	-1.72812e-19	9.70923e-21	2.08309e-19	-2.45764e-19	3.10082e-20	-3.30556e-19	1.64346e-19	5.69236e-20	-1.74628e-20	-2.16786e-19	-3.33426e-20	-3.51883e-19	-2.82957e-19	-3.01753e-19	-2.85797e-19	-4.12382e-20	-1.01375e-19	-1.62964e-21	-1.03008e-19	3.38427e-21	-7.33871e-20	1.05364e-19	1.06818e-19	-8.3216e-21	-1.86717e-19	-1.29099e-19	-4.88037e-19	-2.91579e-19	-5.03476e-19	-3.71756e-19	-1.01033e-19	-2.02448e-19	-5.96735e-19	-4.60732e-19	-1.44842e-19	-1.68562e-19	4.40819e-20	1.07759e-20	2.2643e-19	-4.30135e-19	-5.65959e-20	-1.39756e-19	2.5045e-19
120	8.84897e-20	1.12971e-19	4.44588e-20	1.10054e-19	-5.39796e-20	-6.77753e-20	-2.38808e-19	-3.61707e-20	2.33745e-19	-1.5269e-19	6.21437e-20	-2.89532e-19	2.34308e-19	7.00922e-20	-2.01743e-20	-2.04568e-19	-6.14037e-20	-3.93513e-19	-3.39221e-19	-3.0535e-19	-2.91026e-19	-4.24101e-20	-1.69136e-19	-4.48245e-21	-1.89129e-19	-2.02685e-21	-8.38091e-20	6.59487e-20	1.08212e-19	2.60395e-20	-1.65313e-19	-1.13388e-19	-4.73569e-19	-2.98442e-19	-5.20118e-19	-3.42018e-19	-1.68632e-19	-2.40502e-19	-6.4847e-19	-4.41302e-19	-1.07708e-19	-1.657e-19	1.5524e-20	7.99299e-20	2.29069e-19	-4.48625e-19	-5.99976e-20	-1.21597e-19	2.70224e-19
121	1.95705e-20	4.56886e-20	1.41787e-20	5.31806e-20	-1.50028e-19	-1.42003e-19	-3.12695e-19	-8.39217e-20	2.43845e-19	-6.3022e-20	7.63986e-20	-2.49192e-19	2.98877e-19	7.75335e-20	-1.56898e-20	-1.85941e-19	-6.59341e-20	-4.29106e-19	-3.90068e-19	-3.09168e-19	-2.82827e-19	-3.92516e-20	-2.08588e-19	-1.90907e-21	-2.56286e-19	-1.75364e-21	-8.86367e-20	3.14863e-20	1.24417e-19	5.05229e-20	-1.48286e-19	-1.24461e-19	-4.72454e-19	-2.94726e-19	-5.38466e-19	-3.10706e-19	-2.4761e-19	-2.84428e-19	-7.04186e-19	-4.10182e-19	-1.04797e-19	-1.37264e-19	-3.33715e-20	1.4439e-19	2.27257e-19	-4.36564e-19	-7.65122e-20	-1.06377e-19	2.84405e-19
122	-5.33359e-20	-3.42696e-20	-3.00345e-20	-2.40836e-21	-2.48904e-19	-1.97591e-19	-3.91293e-19	-1.2815e-19	2.34171e-19	7.84397e-21	7.32312e-20	-2.11706e-19	3.47628e-19	1.02964e-19	-1.93572e-21	-1.58853e-19	-6.52644e-20	-4.48373e-19	-4.13585e-19	-3.01503e-19	-2.50962e-19	-2.33599e-20	-2.11364e-19	1.88891e-20	-2.99329e-19	1.57926e-20	-9.16782e-20	3.43717e-21	1.55534e-19	6.83009e-20	-1.37897e-19	-1.57438e-19	-4.79868e-19	-2.81026e-19	-5.50287e-19	-2.82591e-19	-3.24903e-19	-3.24966e-19	-7.51503e-19	-3.67395e-19	-1.3486e-19	-8.85235e-20	-1.01306e-19	1.9502e-19	2.0645e-19	-4.07044e-19	-1.14328e-19	-9.72607e-20	2.85758e-19
123	-1.24666e-19	-1.21219e-19	-8.35144e-20	-5.73651e-20	-3.41621e-19	-2.34577e-19	-4.68818e-19	-1.65212e-19	2.09082e-19	5.26922e-20	5.43345e-20	-1.91029e-19	3.60591e-19	1.16905e-19	1.64304e-20	-1.42543e-19	-4.66789e-20	-4.53317e-19	-4.14788e-19	-2.91025e-19	-1.97951e-19	-3.87154e-21	-1.7853e-19	4.12628e-20	-3.1185e-19	4.10665e-20	-9.91404e-20	-1.85859e-20	1.95054e-19	8.09493e-20	-1.34971e-19	-2.05748e-19	-4.87201e-19	-2.61795e-19	-5.46308e-19	-2.62002e-19	-3.87635e-19	-3.54751e-19	-7.81812e-19	-3.16414e-19	-1.87881e-19	-3.07391e-20	-1.79387e-19	2.23251e-19	1.56294e-19	-3.7743e-19	-1.77742e-19	-1.0146e-19	2.64107e-19
124	-1.88112e-19	-2.06785e-19	-1.39872e-19	-1.09584e-19	-4.21531e-19	-2.52529e-19	-5.34034e-19	-1.90031e-19	1.7819e-19	6.93051e-20	3.2158e-20	-1.82291e-19	3.52585e-19	1.31295e-19	4.41346e-20	-1.39492e-19	-4.25458e-20	-4.41381e-19	-3.84425e-19	-2.6498e-19	-1.34448e-19	1.8009e-20	-1.2729e-19	5.29287e-20	-2.95658e-19	7.35818e-20	-1.16927e-19	-4.24016e-20	2.3147e-19	8.83993e-20	-1.39524e-19	-2.64615e-19	-4.86818e-19	-2.44745e-19	-5.20173e-19	-2.52269e-19	-4.27107e-19	-3.72145e-19	-7.92991e-19	-2.63454e-19	-2.46843e-19	2.32101e-20	-2.52114e-19	2.24648e-19	7.71226e-20	-3.56721e-19	-2.60569e-19	-1.26801e-19	2.19972e-19
125	-2.38504e-19	-2.81948e-19	-1.93093e-19	-1.53512e-19	-4.8557e-19	-2.50924e-19	-5.72413e-19	-1.95796e-19	1.58039e-19	6.99963e-20	1.26213e-20	-1.76701e-19	3.16764e-19	1.32289e-19	6.90893e-20	-1.50794e-19	-3.69958e-20	-4.05528e-19	-3.38759e-19	-2.25778e-19	-7.26815e-20	3.23612e-20	-7.06089e-20	4.97337e-20	-2.69002e-19	1.09932e-19	-1.51927e-19	-7.5841e-20	2.53402e-19	8.87919e-20	-1.51459e-19	-3.32023e-19	-4.75426e-19	-2.37925e-19	-4.70964e-19	-2.53904e-19	-4.40285e-19	-3.81709e-19	-7.87561e-19	-2.13776e-19	-2.91143e-19	6.36682e-20	-3.02115e-19	2.0144e-19	-1.97338e-20	-3.45095e-19	-3.44487e-19	-1.74212e-19	1.53796e-19
126	-2.7369e-19	-3.40149e-19	-2.4033e-19	-1.82963e-19	-5.34023e-19	-2.31572e-19	-5.72732e-19	-1.78222e-19	1.60345e-19	6.5075e-20	7.47001e-21	-1.76577e-19	2.66248e-19	1.14853e-19	9.71481e-20	-1.63345e-19	-4.92657e-20	-3.40882e-19	-2.75132e-19	-1.7217e-19	-2.26904e-20	3.42744e-20	-2.13743e-20	8.40302e-21	-2.44318e-19	1.43706e-19	-1.97925e-19	-1.2232e-19	2.50644e-19	8.21158e-20	-1.70343e-19	-4.05858e-19	-4.54087e-19	-2.45944e-19	-4.0302e-19	-2.62889e-19	-4.28261e-19	-3.91134e-19	-7.68061e-19	-1.68044e-19	-3.02345e-19	8.80209e-20	-3.16871e-19	1.62135e-19	-1.14246e-19	-3.33105e-19	-4.04299e-19	-2.2896e-19	8.92586e-20
127	-2.95118e-19	-3.79255e-19	-2.83539e-19	-1.95525e-19	-5.6881e-19	-2.01267e-19	-5.3444e-19	-1.40885e-19	1.86322e-19	6.30332e-20	1.85213e-20	-1.62995e-19	2.05393e-19	7.00624e-20	1.07638e-19	-1.74361e-19	-5.7828e-20	-2.39864e-19	-2.03485e-19	-9.57954e-20	5.20418e-21	2.27326e-20	2.82501e-20	-4.35514e-20	-2.36057e-19	1.71295e-19	-2.42808e-19	-1.79243e-19	2.20261e-19	7.13892e-20	-1.95261e-19	-4.81567e-19	-4.264e-19	-2.67764e-19	-3.23896e-19	-2.70982e-19	-3.93032e-19	-4.06386e-19	-7.33397e-19	-1.21994e-19	-2.70566e-19	1.01894e-19	-2.93596e-19	1.20093e-19	-1.8787e-19	-3.06555e-19	-4.18636e-19	-2.75309e-19	4.5202e-20
128	-3.06819e-19	-4.01638e-19	-3.28464e-19	-1.95123e-19	-5.91582e-19	-1.71958e-19	-4.71713e-19	-9.60937e-20	2.20852e-19	5.75187e-20	4.38225e-20	-1.50369e-19	1.37588e-19	1.76447e-20	1.09924e-19	-1.74239e-19	-8.52488e-20	-1.13308e-19	-1.18293e-19	-6.19065e-21	3.52162e-20	2.07456e-20	7.45435e-20	-9.45045e-20	-2.22507e-19	1.87494e-19	-2.7068e-19	-2.35539e-19	1.61389e-19	5.99363e-20	-2.24057e-19	-5.51548e-19	-3.9694e-19	-2.97508e-19	-2.42199e-19	-2.68766e-19	-3.35101e-19	-4.28207e-19	-6.79502e-19	-6.97444e-20	-1.9864e-19	1.17222e-19	-2.39336e-19	8.8029e-20	-2.304e-19	-2.57144e-19	-3.7951e-19	-2.90599e-19	4.66155e-20
129	-3.13893e-19	-4.13034e-19	-3.81376e-19	-1.90467e-19	-6.02676e-19	-1.57126e-19	-4.09956e-19	-6.51959e-20	2.42674e-19	3.96056e-20	6.17607e-20	-1.38519e-19	9.71776e-20	-4.88851e-20	9.75776e-20	-1.5883e-19	-9.35342e-20	1.29688e-20	-2.34763e-20	9.37856e-20	3.3294e-20	1.92148e-20	1.32874e-19	-1.43833e-19	-2.12324e-19	1.90851e-19	-2.63744e-19	-2.68158e-19	8.86751e-20	4.99776e-20	-2.54072e-19	-6.07192e-19	-3.70915e-19	-3.27317e-19	-1.66438e-19	-2.50261e-19	-2.542e-19	-4.52344e-19	-6.04062e-19	-8.09813e-21	-1.00867e-19	1.47128e-19	-1.67225e-19	7.44202e-20	-2.41694e-19	-1.87361e-19	-2.93117e-19	-2.67132e-19	9.57806e-20
130	-3.21321e-19	-4.20687e-19	-4.45558e-19	-1.90475e-19	-6.01588e-19	-1.65511e-19	-3.74588e-19	-6.48632e-20	2.28664e-19	-4.51539e-21	6.31288e-20	-1.38026e-19	4.18512e-20	-1.16981e-19	6.83536e-20	-1.23569e-19	-1.15382e-19	1.45557e-19	6.59094e-20	1.89234e-19	2.42432e-20	3.49655e-20	1.89963e-19	-1.53974e-19	-2.03022e-19	1.76002e-19	-2.2859e-19	-2.76732e-19	6.4931e-21	3.82886e-20	-2.79733e-19	-6.42021e-19	-3.54104e-19	-3.50086e-19	-1.04038e-19	-2.16336e-19	-1.5308e-19	-4.73328e-19	-5.12101e-19	6.11721e-20	3.08142e-21	1.99599e-19	-9.10358e-20	8.06778e-20	-2.30286e-19	-1.06658e-19	-1.78876e-19	-2.05942e-19	1.82221e-19
131	-3.32905e-19	-4.31022e-19	-5.19619e-19	-1.99537e-19	-5.88209e-19	-1.97006e-19	-3.83155e-19	-9.85764e-20	1.70583e-19	-7.92278e-20	4.36827e-20	-1.47932e-19	5.45596e-22	-1.61355e-19	4.30384e-20	-6.26093e-20	-1.33505e-19	2.35487e-19	1.27902e-19	2.41599e-19	-1.08882e-21	6.69985e-20	2.58395e-19	-1.46025e-19	-1.74662e-19	1.56629e-19	-1.56671e-19	-2.52323e-19	-7.22775e-20	2.04016e-20	-2.93382e-19	-6.52474e-19	-3.51812e-19	-3.60778e-19	-5.99932e-20	-1.74632e-19	-4.14699e-20	-4.88697e-19	-4.17611e-19	1.32177e-19	9.57668e-20	2.73025e-19	-2.12084e-20	1.01514e-19	-2.07722e-19	-2.73012e-20	-5.89382e-20	-1.19454e-19	2.85433e-19
132	-3.49888e-19	-4.47036e-19	-5.98432e-19	-2.15323e-19	-5.63171e-19	-2.42369e-19	-4.38552e-19	-1.56692e-19	7.22203e-20	-1.78221e-19	-4.45484e-21	-1.74091e-19	-4.04011e-20	-2.07849e-19	-5.56473e-21	-2.51419e-20	-1.45407e-19	2.83762e-19	1.71103e-19	2.61853e-19	-5.56983e-20	9.81132e-20	3.12086e-19	-1.15225e-19	-1.49616e-19	1.36798e-19	-5.13759e-20	-2.0118e-19	-1.41071e-19	-8.53228e-21	-2.8713e-19	-6.37953e-19	-3.67539e-19	-3.5683e-19	-3.53496e-20	-1.3547e-19	6.35537e-20	-5.00065e-19	-3.39317e-19	1.97265e-19	1.66632e-19	3.55833e-19	3.64947e-20	1.27393e-19	-1.83543e-19	3.89399e-20	4.57996e-20	-2.28948e-20	3.8533e-19
133	-3.69421e-19	-4.6647e-19	-6.75601e-19	-2.29979e-19	-5.27255e-19	-2.88313e-19	-5.32395e-19	-2.19576e-19	-4.7566e-20	-2.82714e-19	-6.85174e-20	-2.18833e-19	-6.50565e-20	-2.17268e-19	-3.47543e-20	3.30143e-21	-1.64612e-19	2.72412e-19	1.8093e-19	2.32621e-19	-1.18129e-19	1.32652e-19	3.46011e-19	-7.81218e-20	-1.1716e-19	1.31629e-19	6.83537e-20	-1.33871e-19	-1.9545e-19	-5.00311e-20	-2.5623e-19	-5.99645e-19	-4.01631e-19	-3.38604e-19	-2.69165e-20	-1.06069e-19	1.41637e-19	-5.10504e-19	-2.93155e-19	2.48132e-19	2.11406e-19	4.30915e-19	8.08501e-20	1.48298e-19	-1.62558e-19	8.55063e-20	1.1929e-19	6.75116e-20	4.62526e-19
134	-3.84371e-19	-4.82063e-19	-7.45823e-19	-2.33602e-19	-4.8035e-19	-3.23123e-19	-6.50388e-19	-2.69792e-19	-1.71978e-19	-3.76782e-19	-1.52086e-19	-2.73153e-19	-7.67397e-20	-2.23693e-19	-6.72691e-20	2.90858e-20	-1.6959e-19	2.35982e-19	1.5809e-19	1.65589e-19	-1.96924e-19	1.61261e-19	3.56642e-19	-4.31875e-20	-9.68263e-20	1.34658e-19	1.89095e-19	-6.65318e-20	-2.33134e-19	-1.026e-19	-2.04381e-19	-5.40767e-19	-4.50768e-19	-3.09696e-19	-2.89431e-20	-8.7212e-20	1.74939e-19	-5.2154e-19	-2.8657e-19	2.7503e-19	2.27616e-19	4.81475e-19	1.13494e-19	1.55449e-19	-1.44629e-19	1.09099e-19	1.50609e-19	1.41464e-19	5.12016e-19
135	-3.8575e-19	-4.84464e-19	-8.06016e-19	-2.18229e-19	-4.21352e-19	-3.40146e-19	-7.77853e-19	-2.99561e-19	-2.82068e-19	-4.48045e-19	-2.5018e-19	-3.4607e-19	-9.28676e-20	-2.05077e-19	-8.57916e-20	4.8347e-20	-1.77965e-19	1.72233e-19	1.01545e-19	6.89588e-20	-2.70437e-19	1.80006e-19	3.42284e-19	-1.8099e-20	-9.52515e-20	1.36293e-19	2.95837e-19	-1.1794e-20	-2.51114e-19	-1.60834e-19	-1.42446e-19	-4.66776e-19	-5.08367e-19	-2.7676e-19	-3.59672e-20	-7.47967e-20	1.52096e-19	-5.33393e-19	-3.18352e-19	2.65664e-19	2.10135e-19	4.94677e-19	1.36413e-19	1.42667e-19	-1.29088e-19	1.08253e-19	1.34652e-19	1.90919e-19	5.31376e-19
136	-3.6694e-19	-4.66085e-19	-8.54781e-19	-1.80373e-19	-3.49181e-19	-3.36798e-19	-9.01757e-19	-3.10033e-19	-3.64057e-19	-4.89472e-19	-3.62733e-19	-4.31542e-19	-1.05811e-19	-1.80458e-19	-1.03151e-19	6.03359e-20	-1.69714e-19	1.09179e-19	2.3355e-20	-3.50128e-20	-3.3985e-19	1.99638e-19	3.05945e-19	-1.3194e-21	-1.17088e-19	1.23873e-19	3.69602e-19	2.06666e-20	-2.45244e-19	-2.17742e-19	-8.38444e-20	-3.85951e-19	-5.65876e-19	-2.48369e-19	-4.4946e-20	-6.50236e-20	6.90498e-20	-5.48395e-19	-3.82899e-19	2.06943e-19	1.50618e-19	4.61544e-19	1.48146e-19	1.05763e-19	-1.17008e-19	8.10096e-20	6.66911e-20	2.10214e-19	5.21236e-19
137	-3.27152e-19	-4.23801e-19	-8.91175e-19	-1.21054e-19	-2.64231e-19	-3.12012e-19	-1.00977e-18	-3.09298e-19	-4.10228e-19	-4.95529e-19	-4.88167e-19	-5.29382e-19	-1.17473e-19	-1.43475e-19	-1.06674e-19	6.84215e-20	-1.43011e-19	5.73931e-20	-6.96177e-20	-1.32231e-19	-3.87356e-19	2.23863e-19	2.57254e-19	1.56219e-20	-1.49774e-19	9.12603e-20	4.0253e-19	2.61483e-20	-2.1597e-19	-2.63817e-19	-3.82674e-20	-3.07882e-19	-6.14249e-19	-2.32825e-19	-5.49026e-20	-5.8772e-20	-7.12609e-20	-5.73474e-19	-4.74509e-19	9.0393e-20	4.14349e-20	3.7552e-19	1.41966e-19	4.34054e-20	-1.13212e-19	2.73654e-20	-5.13666e-20	1.95033e-19	4.78122e-19
138	-2.7183e-19	-3.59293e-19	-9.13479e-19	-4.39408e-20	-1.69109e-19	-2.64761e-19	-1.08956e-18	-3.03547e-19	-4.18525e-19	-4.66796e-19	-6.27072e-19	-6.21572e-19	-1.19196e-19	-9.28198e-20	-9.93393e-20	1.00927e-19	-1.00533e-19	4.68732e-20	-1.50638e-19	-1.9848e-19	-3.9703e-19	2.54402e-19	2.07316e-19	3.04907e-20	-1.84769e-19	3.65813e-20	3.90729e-19	7.06312e-21	-1.64273e-19	-2.8936e-19	-7.31298e-21	-2.4158e-19	-6.44695e-19	-2.35358e-19	-6.43148e-20	-6.14048e-20	-2.58039e-19	-6.17612e-19	-5.87765e-19	-8.09831e-20	-1.17962e-19	2.32627e-19	1.07661e-19	-4.25941e-20	-1.23533e-19	-4.90991e-20	-2.12742e-19	1.4553e-19	3.96056e-19
139	-2.09947e-19	-2.77718e-19	-9.1851e-19	4.61987e-20	-6.8172e-20	-1.95652e-19	-1.13019e-18	-2.96899e-19	-3.99106e-19	-4.09465e-19	-7.71796e-19	-7.18728e-19	-1.26073e-19	-4.13101e-20	-9.94374e-20	1.3263e-19	-5.3716e-20	6.99391e-20	-2.15341e-19	-2.42037e-19	-3.7052e-19	2.81179e-19	1.55859e-19	4.14332e-20	-2.14267e-19	-2.91561e-20	3.36428e-19	-3.2118e-20	-9.4967e-20	-2.85701e-19	1.43347e-20	-1.9255e-19	-6.48513e-19	-2.55666e-19	-6.86548e-20	-7.79806e-20	-4.70737e-19	-6.84665e-19	-7.1364e-19	-2.88698e-19	-3.16105e-19	3.53987e-20	3.76274e-20	-1.46259e-19	-1.49901e-19	-1.40355e-19	-4.03528e-19	6.43299e-20	2.69933e-19
140	-1.50375e-19	-1.86416e-19	-9.01571e-19	1.42962e-19	3.37645e-20	-1.09965e-19	-1.12428e-18	-2.89669e-19	-3.70167e-19	-3.30578e-19	-9.21191e-19	-8.04121e-19	-1.37628e-19	1.70011e-22	-1.09254e-19	1.60351e-19	7.41515e-21	1.32593e-19	-2.43106e-19	-2.40166e-19	-2.85277e-19	3.09118e-19	1.22459e-19	6.22328e-20	-2.25177e-19	-8.87494e-20	2.54715e-19	-7.64895e-20	-1.36109e-20	-2.48769e-19	3.47668e-20	-1.61672e-19	-6.17161e-19	-2.87009e-19	-6.02643e-20	-1.07436e-19	-6.78782e-19	-7.66678e-19	-8.35323e-19	-5.00776e-19	-5.28858e-19	-2.01645e-19	-6.56553e-20	-2.58665e-19	-1.89236e-19	-2.35941e-19	-6.07579e-19	-4.1827e-20	9.95224e-20
141	-9.92152e-20	-9.42148e-20	-8.57166e-19	2.36714e-19	1.32979e-19	-1.85769e-20	-1.07237e-18	-2.79727e-19	-3.5041e-19	-2.39313e-19	-1.05651e-18	-8.7281e-19	-1.49352e-19	3.68464e-20	-1.05847e-19	2.10168e-19	8.79137e-20	2.45772e-19	-2.25771e-19	-1.77944e-19	-1.37776e-19	3.32994e-19	1.12182e-19	8.8487e-20	-2.03835e-19	-1.26967e-19	1.60741e-19	-1.14661e-19	7.30522e-20	-1.81321e-19	5.87034e-20	-1.4525e-19	-5.43757e-19	-3.17938e-19	-3.11163e-20	-1.4042e-19	-8.45881e-19	-8.43421e-19	-9.28396e-19	-6.79596e-19	-7.23969e-19	-4.49389e-19	-1.84763e-19	-3.67106e-19	-2.30581e-19	-3.25373e-19	-8.07278e-19	-1.64466e-19	-1.04831e-19
142	-5.91128e-20	-1.08023e-20	-7.8119e-19	3.14686e-19	2.27544e-19	6.44339e-20	-9.84261e-19	-2.64734e-19	-3.52319e-19	-1.48241e-19	-1.16306e-18	-9.09491e-19	-1.60876e-19	7.44204e-20	-8.96833e-20	2.70814e-19	1.77541e-19	3.92574e-19	-1.50806e-19	-5.62932e-20	5.74306e-20	3.45731e-19	1.25895e-19	1.18153e-19	-1.52466e-19	-1.36613e-19	7.17881e-20	-1.35902e-19	1.56779e-19	-9.31779e-20	8.48501e-20	-1.36668e-19	-4.25959e-19	-3.36108e-19	2.33156e-20	-1.62777e-19	-9.39147e-19	-8.89537e-19	-9.67444e-19	-7.92855e-19	-8.69995e-19	-6.68747e-19	-2.90231e-19	-4.57731e-19	-2.61886e-19	-4.00791e-19	-9.86828e-19	-2.93948e-19	-3.24025e-19
143	-3.01689e-20	5.46742e-20	-6.74528e-19	3.64434e-19	3.16893e-19	1.27136e-19	-8.77523e-19	-2.42383e-19	-3.74844e-19	-6.80389e-20	-1.22804e-18	-9.13299e-19	-1.69134e-19	9.94702e-20	-6.7122e-20	3.30579e-19	2.74317e-19	5.675e-19	-4.10327e-20	1.17607e-19	2.82053e-19	3.51146e-19	1.6348e-19	1.57825e-19	-6.02062e-20	-1.20293e-19	6.87354e-22	-1.31167e-19	2.34023e-19	4.83675e-21	1.08863e-19	-1.27861e-19	-2.6796e-19	-3.32581e-19	1.01593e-19	-1.63134e-19	-9.39991e-19	-8.85538e-19	-9.36363e-19	-8.23454e-19	-9.46424e-19	-8.22508e-19	-3.50334e-19	-5.18483e-19	-2.74417e-19	-4.57376e-19	-1.12932e-18	-4.18e-19	-5.24945e-19
144	-1.17331e-20	9.5652e-20	-5.4625e-19	3.78818e-19	3.99997e-19	1.63665e-19	-7.70948e-19	-2.11051e-19	-4.02828e-19	-7.17095e-21	-1.23248e-18	-8.75346e-19	-1.62421e-19	1.19969e-19	-4.74242e-20	3.83742e-19	3.5946e-19	7.45007e-19	9.37506e-20	3.12372e-19	4.95688e-19	3.54666e-19	2.25104e-19	2.11184e-19	7.21821e-20	-8.11171e-20	-3.64148e-20	-9.64795e-20	3.05474e-19	1.03783e-19	1.27845e-19	-1.10603e-19	-8.04222e-20	-3.04747e-19	1.96001e-19	-1.4006e-19	-8.51366e-19	-8.26338e-19	-8.36416e-19	-7.74683e-19	-9.50731e-19	-8.88573e-19	-3.43891e-19	-5.43046e-19	-2.65894e-19	-4.94902e-19	-1.22147e-18	-5.22925e-19	-6.75661e-19
145	-4.14458e-21	1.09798e-19	-4.13471e-19	3.58633e-19	4.72751e-19	1.74876e-19	-6.79877e-19	-1.70788e-19	-4.18563e-19	2.95158e-20	-1.18595e-18	-8.02949e-19	-1.60427e-19	1.28199e-19	-3.40047e-20	4.18858e-19	4.31004e-19	8.91532e-19	2.17144e-19	4.95027e-19	6.69803e-19	3.55843e-19	2.97378e-19	2.72314e-19	2.35734e-19	-2.2686e-20	-3.01077e-20	-2.81339e-20	3.75047e-19	2.00615e-19	1.44072e-19	-7.82597e-20	1.21457e-19	-2.56781e-19	2.93652e-19	-1.04606e-19	-6.97454e-19	-7.22851e-19	1.14242e-13	5.13201e-13	1.79621e-12	5.53177e-12	1.49932e-11	3.57717e-11	7.51428e-11	1.39005e-10	2.26495e-10	3.25134e-10	4.11268e-10
146	-9.35824e-21	9.96323e-20	-2.96289e-19	3.11097e-19	5.26879e-19	1.65836e-19	-6.12056e-19	-1.24302e-19	-4.1004e-19	3.73932e-20	-1.09893e-18	-7.131e-19	-1.64783e-19	1.25789e-19	-5.08948e-20	4.16124e-19	4.57292e-19	9.89657e-19	3.04548e-19	6.31864e-19	7.76906e-19	3.55914e-19	3.80964e-19	3.41382e-19	4.25571e-19	5.21895e-20	2.33363e-20	7.20555e-20	4.51602e-19	2.95777e-19	1.63557e-19	-2.73531e-20	3.20107e-19	-1.9757e-19	3.78543e-19	-7.58038e-20	-5.15044e-19	-5.96843e-19	2.43232e-12	1.09264e-11	3.82426e-11	1.17776e-10	3.19217e-10	7.61607e-10	1.59985e-09	2.95952e-09	4.81802e-09	6.90334e-09	8.68967e-09
147	-2.98005e-20	7.20184e-20	-2.10196e-19	2.45549e-19	5.51611e-19	1.42942e-19	-5.66885e-19	-7.40231e-20	-3.77015e-19	2.68747e-20	-9.91069e-19	-6.19209e-19	-1.82958e-19	1.15285e-19	-8.8875e-20	3.73965e-19	4.57154e-19	1.02716e-18	3.3893e-19	7.28507e-19	8.2736e-19	3.54061e-19	4.57585e-19	4.1152e-19	6.15772e-19	1.37282e-19	1.19514e-19	1.89985e-19	5.39168e-19	3.90154e-19	1.91648e-19	4.02501e-20	4.9724e-19	-1.37096e-19	4.34745e-19	-7.15184e-20	-3.40863e-19	-4.72605e-19	9.06015e-12	4.07e-11	1.4245e-10	4.38703e-10	1.18906e-09	2.83691e-09	5.95928e-09	1.10239e-08	1.79463e-08	2.57124e-08	3.23617e-08
148	-6.62887e-20	3.66327e-20	-1.60284e-19	1.69948e-19	5.38245e-19	1.12802e-19	-5.38447e-19	-2.39927e-20	-3.31649e-19	5.76379e-21	-8.79595e-19	-5.33764e-19	-2.06297e-19	9.86611e-20	-1.40475e-19	3.1683e-19	4.25301e-19	1.0145e-18	3.3688e-19	7.63131e-19	8.089e-19	3.38708e-19	5.1132e-19	4.71702e-19	7.80554e-19	2.20515e-19	2.40799e-19	3.06498e-19	6.35042e-19	4.79991e-19	2.28255e-19	1.17485e-19	6.36241e-19	-8.25564e-20	4.51299e-19	-9.93221e-20	-2.0058e-19	-3.69642e-19	2.97794e-11	1.33775e-10	4.68213e-10	1.44195e-09	3.90825e-09	9.32452e-09	1.95873e-08	3.6234e-08	5.89857e-08	8.45081e-08	1.06351e-07
149	-1.16895e-19	3.39981e-21	-1.40919e-19	8.97576e-20	4.8466e-19	8.26326e-20	-5.18402e-19	2.21066e-20	-2.88674e-19	-7.65706e-21	-1.69474e-12	-1.07272e-11	-4.34286e-11	-1.41964e-10	-4.10828e-10	-1.05295e-09	-2.391e-09	-4.81161e-09	-8.58261e-09	-1.35706e-08	-1.902e-08	-2.36262e-08	-2.60043e-08	-2.53524e-08	-2.18847e-08	-1.6719e-08	-1.12981e-08	-6.75e-09	-3.56343e-09	-1.66139e-09	-6.83731e-10	-2.48255e-10	-7.94886e-11	-2.20546e-11	-4.58714e-12	-1.52534e-19	-1.04376e-19	-2.98814e-19	8.63536e-11	3.87917e-10	1.35771e-09	4.18134e-09	1.13331e-08	2.7039e-08	5.67987e-08	1.05071e-07	1.71042e-07	2.45042e-07	3.08349e-07
150	-1.77796e-19	-2.08595e-20	-1.40354e-19	-1.1248e-11	-4.78781e-11	-1.66471e-10	-5.08951e-10	-1.36842e-09	-3.23624e-09	-6.73309e-09	-1.23334e-08	-1.99047e-08	-2.8348e-08	-3.57672e-08	-4.04029e-08	-4.1885e-08	-4.19946e-08	-4.41669e-08	-5.17324e-08	-6.57394e-08	-8.36321e-08	-9.97883e-08	-1.07958e-07	-1.04376e-07	-8.96509e-08	-6.82388e-08	-4.59693e-08	-2.73887e-08	-1.4423e-08	-6.70895e-09	-2.75516e-09	-9.98422e-10	-3.19118e-10	-8.82778e-11	-1.81473e-11	-2.13534e-19	-4.9469e-20	-2.61757e-19	2.20878e-10	9.92228e-10	3.4728e-09	1.06952e-08	2.89881e-08	6.91613e-08	1.45282e-07	2.68753e-07	4.37491e-07	6.26746e-07	7.886e-07
151	-2.4515e-19	-3.49264e-20	-1.4691e-19	-4.45221e-11	-1.9446e-10	-6.79044e-10	-2.08407e-09	-5.62768e-09	-1.33733e-08	-2.79729e-08	-5.1539e-08	-8.36992e-08	-1.1997e-07	-1.52256e-07	-1.72521e-07	-1.77997e-07	-1.74571e-07	-1.7518e-07	-1.93135e-07	-2.33766e-07	-2.89336e-07	-3.40857e-07	-3.66735e-07	-3.53705e-07	-3.03447e-07	-2.30815e-07	-1.55414e-07	-9.25598e-08	-4.87266e-08	-2.26589e-08	-9.30279e-09	-3.37033e-09	-1.07699e-09	-2.97815e-10	-6.11295e-11	-2.6189e-19	-2.62541e-20	-2.52075e-19	4.98265e-10	2.2383e-09	7.83407e-09	2.41265e-08	6.53923e-08	1.56017e-07	3.27732e-07	6.06263e-07	9.86894e-07	1.41377e-06	1.77873e-06
152	-3.15994e-19	-4.32426e-20	-1.52926e-19	-1.49984e-10	-6.57937e-10	-2.29911e-09	-7.06074e-09	-1.90798e-08	-4.53756e-08	-9.49941e-08	-1.7518e-07	-2.84745e-07	-4.08441e-07	-5.18486e-07	-5.8678e-07	-6.02436e-07	-5.83329e-07	-5.71111e-07	-6.09628e-07	-7.1805e-07	-8.74697e-07	-1.0227e-06	-1.09665e-06	-1.05601e-06	-9.05175e-07	-6.88116e-07	-4.6311e-07	-2.75704e-07	-1.45089e-07	-6.74472e-08	-2.76826e-08	-1.00264e-08	-3.20314e-09	-8.85371e-10	-1.81423e-10	-2.82819e-19	-2.40058e-20	-2.57682e-19	9.91138e-10	4.45239e-09	1.55834e-08	4.7992e-08	1.30077e-07	3.10345e-07	6.51917e-07	1.20597e-06	1.96308e-06	2.81213e-06	3.53781e-06
153	-3.87524e-19	-5.32261e-20	-1.55234e-19	-4.45164e-10	-1.9606e-09	-6.85562e-09	-2.10663e-08	-5.69628e-08	-1.35566e-07	-2.84031e-07	-5.24215e-07	-8.52766e-07	-1.22406e-06	-1.55426e-06	-1.75721e-06	-1.79646e-06	-1.71991e-06	-1.64617e-06	-1.70282e-06	-1.95e-06	-2.33488e-06	-2.7072e-06	-2.89205e-06	-2.77995e-06	-2.38056e-06	-1.80854e-06	-1.21653e-06	-7.23916e-07	-3.80809e-07	-1.76962e-07	-7.26067e-08	-2.62895e-08	-8.3963e-09	-2.31969e-09	-4.74432e-10	-2.71941e-19	-3.38678e-20	-2.6413e-19	1.73825e-09	7.80855e-09	2.733e-08	8.41679e-08	2.28128e-07	5.4428e-07	1.14333e-06	2.11501e-06	3.4428e-06	4.9317e-06	6.20392e-06
154	-4.55968e-19	-7.14681e-20	-1.53283e-19	-1.16423e-09	-5.15061e-09	-1.80232e-08	-5.54188e-08	-1.49959e-07	-3.57172e-07	-7.48988e-07	-1.38363e-06	-2.25291e-06	-3.23655e-06	-4.11163e-06	-4.64562e-06	-4.73278e-06	-4.48613e-06	-4.20456e-06	-4.21663e-06	-4.68795e-06	-5.50749e-06	-6.3253e-06	-6.72802e-06	-6.45407e-06	-5.52071e-06	-4.19106e-06	-2.81752e-06	-1.67577e-06	-8.81136e-07	-4.09298e-07	-1.6787e-07	-6.07617e-08	-1.93999e-08	-5.35687e-09	-1.09328e-09	-2.3472e-19	-4.95408e-20	-2.58845e-19	2.68741e-09	1.20724e-08	4.22534e-08	1.30127e-07	3.52696e-07	8.41482e-07	1.76763e-06	3.2699e-06	5.32266e-06	7.62437e-06	9.59062e-06
155	-5.16332e-19	-1.00889e-19	-1.46734e-19	-2.68312e-09	-1.19305e-08	-4.17819e-08	-1.28567e-07	-3.48172e-07	-8.30013e-07	-1.74224e-06	-3.22182e-06	-5.25154e-06	-7.55197e-06	-9.60061e-06	-1.08447e-05	-1.10172e-05	-1.03525e-05	-9.51718e-06	-9.26018e-06	-9.98243e-06	-1.14848e-05	-1.30487e-05	-1.38105e-05	-1.32171e-05	-1.12914e-05	-8.56482e-06	-5.75411e-06	-3.42046e-06	-1.79763e-06	-8.34648e-07	-3.42182e-07	-1.23807e-07	-3.95152e-08	-1.09048e-08	-2.22031e-09	-1.81867e-19	-6.72922e-20	-2.34964e-19	3.66224e-09	1.64515e-08	5.75804e-08	1.7733e-07	4.80633e-07	1.14672e-06	2.40882e-06	4.45603e-06	7.25333e-06	1.03897e-05	1.30683e-05
156	-5.63458e-19	-1.40027e-19	-1.34329e-19	-5.44963e-09	-2.43705e-08	-8.54261e-08	-2.63077e-07	-7.13081e-07	-1.70161e-06	-3.57565e-06	-6.6199e-06	-1.08034e-05	-1.55539e-05	-1.97915e-05	-2.23582e-05	-2.26646e-05	-2.11379e-05	-1.90934e-05	-1.80423e-05	-1.88386e-05	-2.11834e-05	-2.37753e-05	-2.50197e-05	-2.38799e-05	-2.03712e-05	-1.54377e-05	-1.0364e-05	-6.15692e-06	-3.23405e-06	-1.50084e-06	-6.15017e-07	-2.2243e-07	-7.09646e-08	-1.95709e-08	-3.97431e-09	-1.23517e-19	-8.58903e-20	-1.92679e-19	4.39846e-09	1.97588e-08	6.91558e-08	2.12979e-07	5.77255e-07	1.37725e-06	2.89307e-06	5.35182e-06	8.71138e-06	1.2478e-05	1.56941e-05
157	-5.93518e-19	-1.84291e-19	-1.14291e-19	-9.75593e-09	-4.39092e-08	-1.54072e-07	-4.74909e-07	-1.28855e-06	-3.07822e-06	-6.47617e-06	-1.20053e-05	-1.96185e-05	-2.82829e-05	-3.60297e-05	-4.07194e-05	-4.12128e-05	-3.81919e-05	-3.39542e-05	-3.11981e-05	-3.15268e-05	-3.45788e-05	-3.82765e-05	-4.0015e-05	-3.80729e-05	-3.24252e-05	-2.45467e-05	-1.64659e-05	-9.77516e-06	-5.13156e-06	-2.38012e-06	-9.74836e-07	-3.52398e-07	-1.12382e-07	-3.09707e-08	-6.27093e-09	-6.50249e-20	-1.05997e-19	-1.36999e-19	4.65534e-09	2.09127e-08	7.31945e-08	2.25417e-07	6.10967e-07	1.45768e-06	3.06203e-06	5.66437e-06	9.22005e-06	1.32063e-05	1.66094e-05
158	-6.04917e-19	-2.27792e-19	-8.56462e-20	-1.53956e-08	-6.9794e-08	-2.45178e-07	-7.56494e-07	-2.05484e-06	-4.91482e-06	-1.03539e-05	-1.92212e-05	-3.14572e-05	-4.54188e-05	-5.79376e-05	-6.55275e-05	-6.62544e-05	-6.10708e-05	-5.3528e-05	-4.78924e-05	-4.6816e-05	-4.99834e-05	-5.44718e-05	-5.6515e-05	-5.35784e-05	-4.55445e-05	-3.44375e-05	-2.30798e-05	-1.36912e-05	-7.18262e-06	-3.32943e-06	-1.36289e-06	-4.92425e-07	-1.56963e-07	-4.3222e-08	-8.72326e-09	-6.66831e-21	-1.28675e-19	-7.34382e-20	4.34166e-09	1.95036e-08	6.82627e-08	2.10228e-07	5.698e-07	1.35946e-06	2.85571e-06	5.28272e-06	8.59874e-06	1.23161e-05	1.54891e-05
159	-5.98296e-19	-2.64833e-19	-4.92992e-20	-2.14195e-08	-9.78925e-08	-3.4432e-07	-1.06359e-06	-2.89255e-06	-6.9278e-06	-1.46161e-05	-2.71762e-05	-4.45501e-05	-6.44311e-05	-8.23196e-05	-9.32007e-05	-9.4188e-05	-8.64401e-05	-7.48158e-05	-6.52871e-05	-6.17239e-05	-6.40216e-05	-6.85571e-05	-7.05096e-05	-6.65676e-05	-5.64634e-05	-4.26367e-05	-2.85462e-05	-1.69197e-05	-8.87003e-06	-4.10891e-06	-1.68094e-06	-6.06996e-07	-1.93383e-07	-5.32038e-08	-1.06995e-08	5.29884e-20	-1.53636e-19	-4.51915e-21	3.56763e-09	1.60265e-08	5.60928e-08	1.72749e-07	4.68216e-07	1.1171e-06	2.34659e-06	4.34091e-06	7.06569e-06	1.01202e-05	1.27268e-05
160	-5.75933e-19	-2.90674e-19	-8.19739e-21	-2.62764e-08	-1.21186e-07	-4.26852e-07	-1.32016e-06	-3.59521e-06	-8.6235e-06	-1.8223e-05	-3.39412e-05	-5.57414e-05	-8.07673e-05	-0.000103375	-0.000117196	-0.000118435	-0.000108316	-9.27206e-05	-7.90523e-05	-7.22956e-05	-7.27129e-05	-7.63489e-05	-7.77381e-05	-7.30382e-05	-6.17981e-05	-4.6595e-05	-3.11617e-05	-1.84529e-05	-9.66623e-06	-4.47454e-06	-1.8293e-06	-6.60161e-07	-2.10202e-07	-5.77752e-08	-1.15733e-08	1.12599e-19	-1.78698e-19	7.0676e-20	2.58278e-09	1.16024e-08	4.06083e-08	1.25061e-07	3.38964e-07	8.0872e-07	1.69881e-06	3.1426e-06	5.11516e-06	7.32629e-06	9.2129e-06
161	-5.41057e-19	-3.02237e-19	3.30983e-20	-2.84274e-08	-1.32447e-07	-4.67242e-07	-1.44706e-06	-3.9467e-06	-9.48202e-06	-2.00726e-05	-3.74567e-05	-6.16374e-05	-8.94937e-05	-0.000114773	-0.000130326	-0.00013176	-0.000120183	-0.0001019	-8.50384e-05	-7.52679e-05	-7.32815e-05	-7.52791e-05	-7.57689e-05	-7.07909e-05	-5.97258e-05	-4.49561e-05	-3.00287e-05	-1.77639e-05	-9.29744e-06	-4.30048e-06	-1.75687e-06	-6.33597e-07	-2.01619e-07	-5.5358e-08	-1.10413e-08	1.65778e-19	-2.01378e-19	1.53713e-19	1.64722e-09	7.39962e-09	2.58987e-08	7.97601e-08	2.16181e-07	5.15776e-07	1.08345e-06	2.00425e-06	3.26226e-06	4.67236e-06	5.87529e-06
162	-4.97624e-19	-2.99097e-19	6.92319e-20	-2.71263e-08	-1.27831e-07	-4.51732e-07	-1.40113e-06	-3.82773e-06	-9.2126e-06	-1.95399e-05	-3.65374e-05	-6.02546e-05	-8.76813e-05	-0.000112695	-0.000128206	-0.000129725	-0.000118101	-9.93202e-05	-8.12828e-05	-6.96895e-05	-6.5584e-05	-6.57563e-05	-6.53139e-05	-6.06282e-05	-5.09838e-05	-3.83026e-05	-2.55497e-05	-1.50974e-05	-7.89458e-06	-3.64854e-06	-1.48936e-06	-5.36735e-07	-1.70682e-07	-4.68103e-08	-9.29265e-09	2.02857e-19	-2.21628e-19	2.4285e-19	9.25425e-10	4.15719e-09	1.45502e-08	4.48102e-08	1.21453e-07	2.89769e-07	6.08695e-07	1.12601e-06	1.83276e-06	2.62492e-06	3.30058e-06
163	-4.50562e-19	-2.84236e-19	9.53301e-20	-2.28352e-08	-1.08984e-07	-3.85858e-07	-1.19879e-06	-3.28084e-06	-7.91169e-06	-1.68157e-05	-3.15134e-05	-5.20909e-05	-7.59844e-05	-9.78948e-05	-0.000111604	-0.000113061	-0.000102805	-8.58631e-05	-6.90424e-05	-5.74087e-05	-5.21614e-05	-5.09198e-05	-4.98172e-05	-4.58968e-05	-3.84498e-05	-2.88238e-05	-1.9198e-05	-1.13303e-05	-5.9189e-06	-2.733e-06	-1.1147e-06	-4.01399e-07	-1.27553e-07	-3.49389e-08	-6.9006e-09	2.15357e-19	-2.43421e-19	3.30464e-19	4.57969e-10	2.05729e-09	7.20052e-09	2.21754e-08	6.01039e-08	1.43399e-07	3.01227e-07	5.57233e-07	9.06979e-07	1.29897e-06	1.63326e-06
164	-4.05932e-19	-2.63514e-19	1.08764e-19	-1.69612e-08	-8.21022e-08	-2.91286e-07	-9.0661e-07	-2.48606e-06	-6.00772e-06	-1.27978e-05	-2.4041e-05	-3.98388e-05	-5.82627e-05	-7.52563e-05	-8.59949e-05	-8.72512e-05	-7.9288e-05	-6.58453e-05	-5.21193e-05	-4.2092e-05	-3.68951e-05	-3.49811e-05	-3.36381e-05	-3.07218e-05	-2.56247e-05	-1.91625e-05	-1.27419e-05	-7.51006e-06	-3.91907e-06	-1.80786e-06	-7.36702e-07	-2.65062e-07	-8.4164e-08	-2.30234e-08	-4.52215e-09	1.99863e-19	-2.73302e-19	4.03366e-19	1.99624e-10	8.96751e-10	3.13863e-09	9.66603e-09	2.61987e-08	6.25063e-08	1.31302e-07	2.42892e-07	3.9534e-07	5.66195e-07	7.1187e-07
165	-3.69795e-19	-2.43213e-19	1.10642e-19	-1.11181e-08	-5.46707e-08	-1.94403e-07	-6.06258e-07	-1.66598e-06	-4.0351e-06	-8.61654e-06	-1.62278e-05	-2.69633e-05	-3.95413e-05	-5.12147e-05	-5.86711e-05	-5.96369e-05	-5.41902e-05	-4.47952e-05	-3.49674e-05	-2.74762e-05	-2.32254e-05	-2.13359e-05	-2.01186e-05	-1.81895e-05	-1.50952e-05	-1.12571e-05	-7.47154e-06	-4.39732e-06	-2.29212e-06	-1.05628e-06	-4.30022e-07	-1.54582e-07	-4.90434e-08	-1.33971e-08	-2.61578e-09	1.58591e-19	-3.16576e-19	4.45787e-19	7.66396e-11	3.4428e-10	1.20498e-09	3.71098e-09	1.00582e-08	2.39974e-08	5.04094e-08	9.32511e-08	1.51777e-07	2.17368e-07	2.73281e-07
166	-3.45902e-19	-2.26972e-19	1.05564e-19	-6.4329e-09	-3.21891e-08	-1.14743e-07	-3.58596e-07	-9.87666e-07	-2.39804e-06	-5.13405e-06	-9.69544e-06	-1.61551e-05	-2.37602e-05	-3.0864e-05	-3.54534e-05	-3.61121e-05	-3.28273e-05	-2.70371e-05	-2.08501e-05	-1.5971e-05	-1.302e-05	-1.15627e-05	-1.06644e-05	-9.52954e-06	-7.86218e-06	-5.84467e-06	-3.87136e-06	-2.27485e-06	-1.18436e-06	-5.45205e-07	-2.21735e-07	-7.96332e-08	-2.52427e-08	-6.88514e-09	-1.33579e-09	9.70344e-20	-3.73693e-19	4.43992e-19	2.59143e-11	1.16412e-10	4.07443e-10	1.2548e-09	3.40099e-09	8.11428e-09	1.7045e-08	3.15312e-08	5.13203e-08	7.34968e-08	9.23976e-08
167	-3.33379e-19	-2.14413e-19	9.92508e-20	-3.28607e-09	-1.67635e-08	-5.99157e-08	-1.8768e-07	-5.18191e-07	-1.26145e-06	-2.70812e-06	-5.12892e-06	-8.57161e-06	-1.26451e-05	-1.64758e-05	-1.89799e-05	-1.93771e-05	-1.76289e-05	-1.44791e-05	-1.10489e-05	-8.26738e-06	-6.50373e-06	-5.57221e-06	-5.01323e-06	-4.41949e-06	-3.6215e-06	-2.68252e-06	-1.77284e-06	-1.03994e-06	-5.40746e-07	-2.48646e-07	-1.01017e-07	-3.62433e-08	-1.14781e-08	-3.12578e-09	-6.02342e-10	2.09877e-20	-4.39752e-19	3.90714e-19	7.71714e-12	3.46669e-11	1.21334e-10	3.73672e-10	1.0128e-09	2.41639e-09	5.07592e-09	9.38982e-09	1.52828e-08	2.18863e-08	2.75132e-08
168	-3.26279e-19	-2.02507e-19	9.5707e-20	-1.48226e-09	-7.72458e-09	-2.76886e-08	-8.69462e-08	-2.40692e-07	-5.8755e-07	-1.26505e-06	-2.40314e-06	-4.02873e-06	-5.96218e-06	-7.79285e-06	-9.00415e-06	-9.21541e-06	-8.39375e-06	-6.88008e-06	-5.2031e-06	-3.81125e-06	-2.89613e-06	-2.38984e-06	-2.09142e-06	-1.81513e-06	-1.47567e-06	-1.08857e-06	-7.17626e-07	-4.20166e-07	-2.18187e-07	-1.0021e-07	-4.06676e-08	-1.45758e-08	-4.61166e-09	-1.25379e-09	-2.39884e-10	-6.47022e-20	-5.07331e-19	2.87934e-19	1.99748e-12	8.97307e-12	3.14058e-11	9.67202e-11	2.62149e-10	6.25451e-10	1.31383e-09	2.43043e-09	3.95565e-09	5.66454e-09	7.11986e-09
169	-3.15614e-19	-1.88632e-19	9.5729e-20	-5.90517e-10	-3.15058e-09	-1.13281e-08	-3.56658e-08	-9.90088e-08	-2.42398e-07	-5.23504e-07	-9.97613e-07	-1.67786e-06	-2.49124e-06	-3.26676e-06	-3.7862e-06	-3.88521e-06	-3.54394e-06	-2.9009e-06	-2.1772e-06	-1.56457e-06	-1.15008e-06	-9.12902e-07	-7.74855e-07	-6.60512e-07	-5.32064e-07	-3.90638e-07	-2.56809e-07	-1.50051e-07	-7.78117e-08	-3.5695e-08	-1.44694e-08	-5.18047e-09	-1.63743e-09	-4.44405e-10	-8.43902e-11	-1.55254e-19	-5.70665e-19	1.47077e-19	2.43272e-20	3.21101e-19	6.17521e-19	7.96619e-20	2.73166e-21	1.67211e-19	-6.70987e-20	2.10382e-19	-7.38868e-14	-3.32084e-13	-1.16237e-12
170	-2.92955e-19	-1.7238e-19	9.76074e-20	-2.07818e-10	-1.13778e-09	-4.10451e-09	-1.2959e-08	-3.60804e-08	-8.8606e-08	-1.91972e-07	-3.67033e-07	-6.19366e-07	-9.22708e-07	-1.21397e-06	-1.41144e-06	-1.45231e-06	-1.32698e-06	-1.08534e-06	-8.09421e-07	-5.71853e-07	-4.07371e-07	-3.10821e-07	-2.55147e-07	-2.13063e-07	-1.69799e-07	-1.23986e-07	-8.12563e-08	-4.73701e-08	-2.45292e-08	-1.12386e-08	-4.5504e-09	-1.62739e-09	-5.13853e-10	-1.39214e-10	-2.62298e-11	-2.44198e-19	-6.28091e-19	-1.3865e-20	-4.01619e-20	1.86575e-19	5.57083e-19	1.3368e-20	-3.9193e-20	1.12365e-19	-1.01597e-19	1.44727e-19	-2.71789e-19	1.5165e-19	1.00631e-19
171	-2.53638e-19	-1.54808e-19	9.85181e-20	-6.46179e-11	-3.63938e-10	-1.3175e-09	-4.17202e-09	-1.16517e-08	-2.87063e-08	-6.24006e-08	-1.19707e-07	-2.02697e-07	-3.03004e-07	-3.99991e-07	-4.66546e-07	-4.81399e-07	-4.40676e-07	-3.60317e-07	-2.67317e-07	-1.86055e-07	-1.28717e-07	-9.43872e-08	-7.47307e-08	-6.09575e-08	-4.79765e-08	-3.48114e-08	-2.27343e-08	-1.32205e-08	-6.8356e-09	-3.12798e-09	-1.26499e-09	-4.51901e-10	-1.42539e-10	-3.85464e-11	-7.20404e-12	-3.2276e-19	-6.81411e-19	-1.75154e-19	-1.00647e-19	5.03363e-20	4.71573e-19	-4.96274e-20	-8.46271e-20	4.48216e-20	-1.63724e-19	3.7673e-20	-3.2683e-19	1.11104e-19	2.33333e-20
172	-1.98028e-19	-1.35964e-19	9.54411e-20	-1.77545e-11	-1.03141e-10	-3.74769e-10	-1.19044e-09	-3.33545e-09	-8.24493e-09	-1.79837e-08	-3.46185e-08	-5.88204e-08	-8.82263e-08	-1.16841e-07	-1.36663e-07	-1.41269e-07	-1.29248e-07	-1.05027e-07	-7.64268e-08	-5.07302e-08	-3.1878e-08	-2.01132e-08	-1.347e-08	-9.61303e-09	-6.94325e-09	-4.77993e-09	-3.01147e-09	-1.70058e-09	-8.59684e-10	-3.85313e-10	-1.52712e-10	-5.35032e-11	-1.65651e-11	-4.33284e-12	-6.87531e-13	-3.81334e-19	-7.33021e-19	-3.19806e-19	-1.49705e-19	-7.91205e-20	3.63097e-19	-1.14248e-19	-1.37252e-19	-3.27342e-20	-2.57976e-19	-1.01946e-19	-3.87765e-19	5.23106e-20	-5.27419e-20
173	-1.30775e-19	-1.13228e-19	8.53429e-20	-1.70944e-12	-1.48305e-11	-5.59893e-11	-1.83412e-10	-5.30047e-10	-1.35128e-09	-3.03875e-09	-6.02742e-09	-1.05443e-08	-1.62677e-08	-2.21317e-08	-2.65498e-08	-2.80826e-08	-2.61896e-08	-2.1534e-08	-1.56107e-08	-9.97773e-09	-5.62296e-09	-2.79412e-09	-1.22433e-09	-4.73105e-10	-1.61234e-10	-4.84652e-11	-1.2467e-11	-1.10593e-12	-5.90809e-19	-4.70547e-19	-2.98451e-19	-3.83731e-19	-3.04846e-19	-6.0278e-19	-3.58937e-19	-4.12376e-19	-7.83332e-19	-4.36167e-19	-1.83358e-19	-1.99031e-19	2.34691e-19	-1.82059e-19	-1.95751e-19	-1.11101e-19	-3.77753e-19	-2.57518e-19	-4.48722e-19	-2.38452e-20	-1.18941e-19
174	-5.87832e-20	-8.21261e-20	6.5351e-20	-8.43351e-20	-6.84716e-13	-2.77765e-12	-9.59767e-12	-2.91385e-11	-7.77349e-11	-1.82244e-10	-3.75509e-10	-6.80088e-10	-1.08278e-09	-1.51567e-09	-1.8656e-09	-2.01953e-09	-1.92298e-09	-1.61089e-09	-1.18743e-09	-7.70349e-10	-4.39939e-10	-2.21215e-10	-9.79588e-11	-3.82096e-11	-1.31307e-11	-3.97626e-12	-1.06123e-12	-9.61417e-14	-5.53511e-19	-4.48866e-19	-2.82883e-19	-3.91025e-19	-3.20525e-19	-6.64498e-19	-3.68982e-19	-4.13535e-19	-8.30241e-19	-5.18623e-19	-2.00951e-19	-3.10539e-19	9.42501e-20	-2.48845e-19	-2.53275e-19	-1.78502e-19	-5.0751e-19	-4.11311e-19	-5.10145e-19	-1.11503e-19	-1.75841e-19
175	1.07681e-20	-3.90928e-20	3.32568e-20	-7.60592e-20	5.70097e-20	1.33324e-19	7.30638e-20	4.35053e-19	-6.28036e-21	2.43433e-19	-2.40502e-19	-6.23087e-20	5.22576e-20	-1.69284e-21	-1.64461e-19	-1.12142e-19	3.7607e-20	7.02824e-20	-1.12306e-19	1.03077e-19	5.1186e-19	3.69354e-19	5.41784e-19	1.04805e-19	1.24438e-19	-1.81085e-19	-1.79549e-19	-5.90624e-19	-5.12991e-19	-4.16432e-19	-2.76956e-19	-4.06956e-19	-3.19085e-19	-7.07135e-19	-3.73597e-19	-3.89218e-19	-8.70139e-19	-5.67546e-19	-2.04798e-19	-4.16215e-19	-4.41152e-20	-3.05917e-19	-2.99774e-19	-2.2492e-19	-6.24752e-19	-5.43235e-19	-5.70083e-19	-1.95673e-19	-2.17208e-19
176	7.13592e-20	1.55272e-20	-1.22925e-20	-8.58032e-20	6.50646e-20	1.49503e-19	1.83395e-19	4.66771e-19	2.75632e-20	2.84711e-19	-1.92336e-19	-6.28292e-20	4.33389e-20	-1.60503e-20	-1.54259e-19	-5.44248e-20	2.15632e-20	1.74508e-19	-4.85759e-20	2.70493e-19	6.14253e-19	4.83647e-19	6.21979e-19	1.53985e-19	1.6946e-19	-1.21653e-19	-1.02876e-19	-5.02817e-19	-4.839e-19	-3.7537e-19	-2.83325e-19	-4.28245e-19	-3.01379e-19	-7.31262e-19	-3.83491e-19	-3.49368e-19	-8.99e-19	-5.89054e-19	-1.99654e-19	-5.17787e-19	-1.62878e-19	-3.44258e-19	-3.27487e-19	-2.46914e-19	-7.08198e-19	-6.41083e-19	-6.27796e-19	-2.59976e-19	-2.4467e-19
177	1.17139e-19	7.60837e-20	-7.16608e-20	-1.13171e-19	5.45022e-20	1.58314e-19	2.74162e-19	4.80675e-19	4.5465e-20	3.05262e-19	-1.47103e-19	-7.21033e-20	1.28809e-20	-4.20302e-20	-1.50986e-19	-8.90168e-21	1.44291e-21	2.54661e-19	1.60035e-21	4.22567e-19	6.58318e-19	5.38763e-19	6.28873e-19	1.64657e-19	1.85726e-19	-5.92039e-20	-4.87758e-20	-4.08746e-19	-4.73215e-19	-3.29046e-19	-3.00962e-19	-4.5231e-19	-2.71706e-19	-7.38853e-19	-4.07125e-19	-3.05602e-19	-9.12632e-19	-5.93738e-19	-1.91301e-19	-6.14194e-19	-2.46206e-19	-3.57949e-19	-3.34034e-19	-2.4729e-19	-7.42505e-19	-6.97093e-19	-6.7972e-19	-2.9134e-19	-2.57717e-19
178	1.4296e-19	1.32389e-19	-1.43735e-19	-1.52519e-19	1.93606e-20	1.47733e-19	3.3477e-19	4.68855e-19	4.1444e-20	2.97087e-19	-1.04519e-19	-7.76194e-20	-2.41546e-20	-8.60076e-20	-1.4382e-19	2.05478e-20	-4.01459e-20	3.12619e-19	3.75968e-20	5.24507e-19	6.34004e-19	5.1273e-19	5.67911e-19	1.43733e-19	1.68392e-19	-1.17358e-20	-2.73104e-20	-3.20375e-19	-4.81742e-19	-2.83861e-19	-3.25217e-19	-4.78197e-19	-2.35019e-19	-7.31521e-19	-4.46073e-19	-2.66371e-19	-9.06667e-19	-5.93269e-19	-1.84389e-19	-7.00283e-19	-2.84572e-19	-3.4519e-19	-3.22699e-19	-2.32458e-19	-7.22591e-19	-7.10881e-19	-7.19841e-19	-2.84997e-19	-2.53204e-19
179	1.45362e-19	1.72322e-19	-2.24527e-19	-1.95151e-19	-4.06926e-20	1.10613e-19	3.58809e-19	4.31602e-19	1.66958e-20	2.54186e-19	-7.3109e-20	-9.36376e-20	-7.60323e-20	-1.30233e-19	-1.57995e-19	1.18859e-20	-9.23784e-20	3.35627e-19	5.1244e-20	5.73143e-19	5.37064e-19	4.21157e-19	4.57838e-19	8.05993e-20	1.09752e-19	1.36902e-20	-4.51626e-20	-2.46989e-19	-5.04536e-19	-2.468e-19	-3.47604e-19	-5.04836e-19	-1.94505e-19	-7.0868e-19	-4.93591e-19	-2.33457e-19	-8.77341e-19	-5.95536e-19	-1.8037e-19	-7.66818e-19	-2.76669e-19	-3.06889e-19	-2.99426e-19	-2.08046e-19	-6.53103e-19	-6.86588e-19	-7.4244e-19	-2.47451e-19	-2.26546e-19
180	1.24519e-19	1.85501e-19	-3.06113e-19	-2.32577e-19	-1.19937e-19	4.59836e-20	3.44585e-19	3.77117e-19	-2.15106e-20	1.89901e-19	-4.69532e-20	-1.01504e-19	-1.17621e-19	-1.69328e-19	-1.58565e-19	-3.7464e-21	-1.2389e-19	3.32176e-19	6.02559e-20	5.68803e-19	3.98627e-19	2.81512e-19	3.27968e-19	3.74047e-21	1.95084e-20	5.01465e-21	-8.75344e-20	-1.90213e-19	-5.32795e-19	-2.2428e-19	-3.5785e-19	-5.2961e-19	-1.5112e-19	-6.67455e-19	-5.37607e-19	-2.02042e-19	-8.233e-19	-6.00972e-19	-1.76853e-19	-8.02565e-19	-2.29015e-19	-2.45267e-19	-2.69766e-19	-1.76684e-19	-5.45407e-19	-6.31918e-19	-7.40948e-19	-1.90931e-19	-1.75021e-19
181	8.58354e-20	1.66948e-19	-3.77496e-19	-2.58751e-19	-2.0785e-19	-4.24421e-20	2.9265e-19	3.16505e-19	-6.14536e-20	1.21645e-19	-3.08389e-20	-9.5329e-20	-1.42348e-19	-1.85624e-19	-1.66216e-19	-2.6372e-20	-1.43048e-19	3.16656e-19	5.72044e-20	5.32766e-19	2.41726e-19	1.26448e-19	1.97314e-19	-9.13495e-20	-8.83288e-20	-3.7128e-20	-1.40768e-19	-1.53635e-19	-5.60718e-19	-2.18536e-19	-3.47795e-19	-5.4834e-19	-1.05419e-19	-6.05005e-19	-5.66623e-19	-1.64406e-19	-7.4742e-19	-6.02759e-19	-1.6938e-19	-7.98184e-19	-1.54224e-19	-1.64101e-19	-2.37812e-19	-1.37916e-19	-4.13076e-19	-5.52712e-19	-7.09468e-19	-1.26922e-19	-9.47894e-20
182	3.93352e-20	1.19384e-19	-4.27976e-19	-2.70406e-19	-2.91939e-19	-1.47165e-19	2.06827e-19	2.58413e-19	-9.10569e-20	6.93794e-20	-2.20682e-20	-6.94511e-20	-1.43135e-19	-1.72987e-19	-1.5961e-19	-4.46751e-20	-1.31228e-19	2.93089e-19	5.93154e-20	4.85556e-19	8.82047e-20	-3.02657e-20	6.7478e-20	-1.89258e-19	-2.06575e-19	-1.11006e-19	-1.87244e-19	-1.36815e-19	-5.84917e-19	-2.29071e-19	-3.15424e-19	-5.57611e-19	-6.0324e-20	-5.22368e-19	-5.75313e-19	-1.15445e-19	-6.57392e-19	-5.91529e-19	-1.55104e-19	-7.50448e-19	-6.84986e-20	-7.06894e-20	-2.0773e-19	-9.13555e-20	-2.70257e-19	-4.55699e-19	-6.41611e-19	-6.36122e-20	8.13316e-21
183	-3.3927e-21	5.33057e-20	-4.5131e-19	-2.66332e-19	-3.61345e-19	-2.58023e-19	9.4356e-20	2.04432e-19	-1.05076e-19	4.03669e-20	-2.3631e-20	-3.45368e-20	-1.2316e-19	-1.27664e-19	-1.48695e-19	-5.41894e-20	-1.13564e-19	2.65122e-19	5.19548e-20	4.42297e-19	-3.45844e-20	-1.59913e-19	-5.60396e-20	-2.86258e-19	-3.06582e-19	-2.0835e-19	-2.20961e-19	-1.41165e-19	-6.06448e-19	-2.52409e-19	-2.67082e-19	-5.57012e-19	-2.33663e-20	-4.27539e-19	-5.66801e-19	-5.68125e-20	-5.64749e-19	-5.62334e-19	-1.36345e-19	-6.65073e-19	1.19848e-20	2.29614e-20	-1.85447e-19	-3.88965e-20	-1.30236e-19	-3.45618e-19	-5.30748e-19	-3.19745e-21	1.24718e-19
184	-3.35601e-20	-1.56457e-20	-4.48143e-19	-2.46985e-19	-4.09947e-19	-3.63074e-19	-3.21038e-20	1.50864e-19	-1.06112e-19	2.9722e-20	-3.55208e-20	8.98046e-21	-8.53458e-20	-6.49208e-20	-1.30716e-19	-5.81182e-20	-8.39886e-20	2.22506e-19	4.90263e-20	4.09983e-19	-1.23644e-19	-2.61723e-19	-1.71409e-19	-3.56636e-19	-3.80662e-19	-3.13683e-19	-2.39343e-19	-1.62265e-19	-6.25303e-19	-2.84322e-19	-2.15588e-19	-5.5007e-19	-5.87238e-21	-3.35067e-19	-5.50394e-19	2.83421e-21	-4.82303e-19	-5.19224e-19	-1.21033e-19	-5.56829e-19	7.53384e-20	1.01415e-19	-1.78153e-19	1.35773e-20	-2.94508e-21	-2.31194e-19	-3.80962e-19	5.36264e-20	2.37772e-19
185	-4.84117e-20	-7.11678e-20	-4.25062e-19	-2.14842e-19	-4.37089e-19	-4.50451e-19	-1.56314e-19	9.31963e-20	-1.04893e-19	2.21312e-20	-6.63592e-20	3.70716e-20	-5.12138e-20	8.52007e-21	-1.09865e-19	-6.01537e-20	-6.55695e-20	1.68058e-19	3.96512e-20	3.80785e-19	-1.67906e-19	-3.25119e-19	-2.73439e-19	-4.09981e-19	-4.06548e-19	-4.02447e-19	-2.52924e-19	-1.98592e-19	-6.41577e-19	-3.18676e-19	-1.75306e-19	-5.42119e-19	-1.83947e-20	-2.61746e-19	-5.36369e-19	5.1714e-20	-4.20623e-19	-4.74259e-19	-1.19074e-19	-4.4665e-19	1.17096e-19	1.50513e-19	-1.90953e-19	5.97328e-20	1.04641e-19	-1.20644e-19	-2.05193e-19	1.06464e-19	3.32466e-19
186	-5.18372e-20	-1.01209e-19	-3.91153e-19	-1.74852e-19	-4.45983e-19	-5.10873e-19	-2.61626e-19	3.10022e-20	-1.13613e-19	4.09558e-21	-1.14759e-19	4.57366e-20	-2.69902e-20	6.60461e-20	-1.00489e-19	-6.66181e-20	-3.99251e-20	1.04834e-19	3.59302e-20	3.56315e-19	-1.7852e-19	-3.61879e-19	-3.47468e-19	-4.31864e-19	-3.91782e-19	-4.71781e-19	-2.69581e-19	-2.42581e-19	-6.51234e-19	-3.49623e-19	-1.56749e-19	-5.37339e-19	-6.47515e-20	-2.20444e-19	-5.31038e-19	8.03183e-20	-3.84871e-19	-4.41652e-19	-1.36775e-19	-3.56578e-19	1.40076e-19	1.62617e-19	-2.22721e-19	9.48654e-20	1.88471e-19	-2.48015e-20	-2.93184e-20	1.52195e-19	3.93947e-19
187	-5.21555e-20	-1.01339e-19	-3.54391e-19	-1.34032e-19	-4.4088e-19	-5.39838e-19	-3.35543e-19	-3.06399e-20	-1.39132e-19	-2.88049e-20	-1.66853e-19	2.03579e-20	-2.28334e-21	1.20425e-19	-7.97458e-20	-6.4395e-20	-1.66833e-20	4.37451e-20	4.02415e-20	3.2912e-19	-1.52797e-19	-3.61931e-19	-3.74449e-19	-4.13338e-19	-3.27367e-19	-5.00557e-19	-2.9067e-19	-2.88077e-19	-6.48652e-19	-3.72041e-19	-1.62219e-19	-5.36675e-19	-1.39133e-19	-2.15834e-19	-5.34816e-19	8.51378e-20	-3.73628e-19	-4.31198e-19	-1.7304e-19	-3.0378e-19	1.50906e-19	1.40294e-19	-2.64018e-19	1.18975e-19	2.47227e-19	5.02563e-20	1.2182e-19	1.85317e-19	4.1797e-19
188	-5.84783e-20	-7.52308e-20	-3.20225e-19	-9.99851e-20	-4.2457e-19	-5.38864e-19	-3.73364e-19	-8.42813e-20	-1.78932e-19	-6.87098e-20	-2.14994e-19	-1.11906e-20	3.03198e-20	1.63911e-19	-6.26529e-20	-4.87472e-20	3.03502e-20	-4.04905e-21	6.66133e-20	2.96083e-19	-1.09338e-19	-3.4418e-19	-3.52062e-19	-3.69895e-19	-2.37935e-19	-5.0359e-19	-3.22693e-19	-3.33798e-19	-6.29922e-19	-3.87528e-19	-1.87406e-19	-5.39637e-19	-2.29134e-19	-2.44103e-19	-5.43949e-19	6.86517e-20	-3.80441e-19	-4.45463e-19	-2.19998e-19	-2.95689e-19	1.55245e-19	9.52727e-20	-2.99858e-19	1.3613e-19	2.81992e-19	1.05336e-19	2.28894e-19	2.03121e-19	4.11402e-19
189	-7.70014e-20	-3.202e-20	-2.92294e-19	-7.88785e-20	-3.9752e-19	-5.14343e-19	-3.79367e-19	-1.23898e-19	-2.24623e-19	-1.03097e-19	-2.45825e-19	-5.54727e-20	6.67276e-20	2.00791e-19	-4.2052e-20	-2.94089e-20	8.606e-20	-3.23767e-20	9.96506e-20	2.5835e-19	-5.18663e-20	-3.12545e-19	-2.91032e-19	-3.08529e-19	-1.32098e-19	-4.81956e-19	-3.58083e-19	-3.78356e-19	-5.96668e-19	-4.01314e-19	-2.23829e-19	-5.46305e-19	-3.22546e-19	-2.95965e-19	-5.53985e-19	3.61194e-20	-3.97077e-19	-4.81403e-19	-2.6704e-19	-3.27945e-19	1.54593e-19	4.35051e-20	-3.16435e-19	1.50359e-19	2.97296e-19	1.45314e-19	2.87048e-19	2.03803e-19	3.80179e-19
190	-1.08649e-19	1.78814e-20	-2.73613e-19	-7.39714e-20	-3.59043e-19	-4.75477e-19	-3.63645e-19	-1.46218e-19	-2.64082e-19	-1.18061e-19	-2.52155e-19	-7.91541e-20	1.12609e-19	2.38149e-19	-2.49173e-20	9.90623e-21	1.53388e-19	-3.09946e-20	1.54315e-19	2.21999e-19	1.32772e-20	-2.78555e-19	-1.95801e-19	-2.50526e-19	-3.13662e-20	-4.52615e-19	-3.93835e-19	-4.22286e-19	-5.54373e-19	-4.20229e-19	-2.63374e-19	-5.58757e-19	-4.12748e-19	-3.60333e-19	-5.62363e-19	-8.06882e-21	-4.15986e-19	-5.33238e-19	-3.04966e-19	-3.85939e-19	1.46613e-19	-1.36378e-21	-3.06676e-19	1.64148e-19	3.00206e-19	1.75991e-19	3.02254e-19	1.89283e-19	3.40983e-19
191	-1.4863e-19	6.64237e-20	-2.66328e-19	-8.51217e-20	-3.09809e-19	-4.31233e-19	-3.3863e-19	-1.5218e-19	-2.86239e-19	-1.04724e-19	-2.27237e-19	-9.40068e-20	1.63891e-19	2.78433e-19	5.54756e-22	5.39517e-20	2.22473e-19	-4.36271e-21	2.25175e-19	1.86668e-19	8.15305e-20	-2.44582e-19	-8.74118e-20	-1.84981e-19	5.32849e-20	-4.147e-19	-4.14351e-19	-4.58317e-19	-5.08823e-19	-4.43135e-19	-2.99173e-19	-5.78651e-19	-4.9821e-19	-4.26307e-19	-5.68427e-19	-6.17772e-20	-4.30434e-19	-5.9311e-19	-3.27913e-19	-4.49226e-19	1.28431e-19	-3.24543e-20	-2.72647e-19	1.77098e-19	2.9828e-19	2.00894e-19	2.8992e-19	1.57767e-19	3.00347e-19
192	-1.88223e-19	1.09472e-19	-2.69866e-19	-1.08902e-19	-2.5372e-19	-3.87441e-19	-3.13607e-19	-1.44653e-19	-2.86378e-19	-5.92181e-20	-1.71818e-19	-7.46718e-20	2.17348e-19	3.35419e-19	9.28641e-21	9.31349e-20	2.80098e-19	4.3487e-20	3.00887e-19	1.67741e-19	1.52347e-19	-1.99014e-19	1.74623e-20	-1.24169e-19	1.22333e-19	-3.8251e-19	-4.20399e-19	-4.7991e-19	-4.6218e-19	-4.61023e-19	-3.25069e-19	-6.03468e-19	-5.76786e-19	-4.83353e-19	-5.71275e-19	-1.23525e-19	-4.32972e-19	-6.49614e-19	-3.33161e-19	-4.96878e-19	1.0078e-19	-5.005e-20	-2.22802e-19	1.89076e-19	2.95513e-19	2.18522e-19	2.66601e-19	1.15773e-19	2.66034e-19
193	-2.1798e-19	1.46258e-19	-2.79382e-19	-1.38914e-19	-1.97654e-19	-3.45202e-19	-2.92657e-19	-1.28687e-19	-2.65674e-19	9.34166e-21	-9.61872e-20	-3.65294e-20	2.71668e-19	3.82445e-19	1.68039e-20	1.303e-19	3.01783e-19	1.0267e-19	3.82688e-19	1.65317e-19	2.08789e-19	-1.44366e-19	9.95848e-20	-5.01066e-20	1.66418e-19	-3.39824e-19	-3.94373e-19	-4.78384e-19	-4.09948e-19	-4.58724e-19	-3.33392e-19	-6.23804e-19	-6.40418e-19	-5.2137e-19	-5.67601e-19	-1.89674e-19	-4.14902e-19	-6.87228e-19	-3.20366e-19	-5.11883e-19	7.04452e-20	-5.87332e-20	-1.67318e-19	2.02947e-19	2.91089e-19	2.24442e-19	2.44089e-19	6.72656e-20	2.33361e-19
194	-2.3126e-19	1.77566e-19	-2.86502e-19	-1.66613e-19	-1.48481e-19	-3.0082e-19	-2.72803e-19	-1.07766e-19	-2.24561e-19	9.23243e-20	-6.28212e-21	1.41717e-20	3.33734e-19	4.33906e-19	-1.14382e-20	1.6137e-19	3.14356e-19	1.65591e-19	4.47692e-19	1.70886e-19	2.59665e-19	-7.26424e-20	1.49874e-19	1.76754e-20	1.97128e-19	-2.93266e-19	-3.44132e-19	-4.45443e-19	-3.46427e-19	-4.23247e-19	-3.14674e-19	-6.26106e-19	-6.75616e-19	-5.32189e-19	-5.51738e-19	-2.53112e-19	-3.68764e-19	-6.89471e-19	-2.91045e-19	-4.83872e-19	4.90559e-20	-6.28575e-20	-1.13228e-19	2.23603e-19	2.81695e-19	2.191e-19	2.28007e-19	2.08661e-20	2.03257e-19
195	-2.26527e-19	2.03735e-19	-2.82338e-19	-1.83272e-19	-1.0977e-19	-2.48922e-19	-2.47714e-19	-8.52777e-20	-1.66991e-19	1.75956e-19	9.28439e-20	6.32035e-20	3.92633e-19	4.95634e-19	-4.30746e-20	1.80923e-19	3.04537e-19	2.33657e-19	4.84185e-19	1.75021e-19	2.95519e-19	1.82646e-20	1.64637e-19	9.13852e-20	2.22625e-19	-2.37179e-19	-2.69835e-19	-3.83415e-19	-2.68612e-19	-3.51004e-19	-2.61424e-19	-5.98524e-19	-6.70534e-19	-5.12177e-19	-5.18355e-19	-3.04948e-19	-2.92865e-19	-6.4508e-19	-2.48425e-19	-4.10632e-19	4.83338e-20	-6.39784e-20	-6.35201e-20	2.55054e-19	2.6729e-19	2.04477e-19	2.15838e-19	-1.61066e-20	1.73891e-19
196	-2.0751e-19	2.23276e-19	-2.61164e-19	-1.82835e-19	-8.05862e-20	-1.86755e-19	-2.10614e-19	-6.31797e-20	-9.51879e-20	2.44583e-19	1.85106e-19	1.07955e-19	4.4338e-19	5.34361e-19	-1.08424e-19	1.8851e-19	2.83438e-19	2.94041e-19	4.89246e-19	1.79396e-19	3.2198e-19	1.17136e-19	1.54648e-19	1.61132e-19	2.51273e-19	-1.61593e-19	-1.72073e-19	-2.89837e-19	-1.77414e-19	-2.49126e-19	-1.7228e-19	-5.36619e-19	-6.23562e-19	-4.63895e-19	-4.65894e-19	-3.3824e-19	-1.94314e-19	-5.5336e-19	-1.97472e-19	-2.98645e-19	7.41403e-20	-6.10946e-20	-1.86242e-20	2.97302e-19	2.52322e-19	1.85609e-19	2.01332e-19	-3.86602e-20	1.46824e-19
197	-1.81167e-19	2.32621e-19	-2.22688e-19	-1.6435e-19	-5.76615e-20	-1.18038e-19	-1.60514e-19	-4.34614e-20	-1.37436e-20	2.8784e-19	2.76696e-19	1.42103e-19	4.91464e-19	5.71439e-19	-1.714e-19	1.92428e-19	2.61922e-19	3.40745e-19	4.65955e-19	1.75306e-19	3.42536e-19	2.08172e-19	1.31502e-19	2.21498e-19	2.86227e-19	-7.85031e-20	-5.83019e-20	-1.77117e-19	-7.90087e-20	-1.31396e-19	-5.67593e-20	-4.4588e-19	-5.46656e-19	-3.95105e-19	-3.98241e-19	-3.50955e-19	-8.73976e-20	-4.25185e-19	-1.44987e-19	-1.62434e-19	1.22623e-19	-5.31352e-20	2.02781e-20	3.44999e-19	2.45387e-19	1.66505e-19	1.78214e-19	-4.60804e-20	1.24424e-19
198	-1.54345e-19	2.27298e-19	-1.71996e-19	-1.32413e-19	-3.89078e-20	-5.35262e-20	-1.02739e-19	-2.99461e-20	7.09258e-20	3.01222e-19	3.56374e-19	1.60099e-19	5.30883e-19	5.82059e-19	-2.32013e-19	1.85889e-19	2.36029e-19	3.6993e-19	4.17594e-19	1.6268e-19	3.61977e-19	2.78864e-19	1.04693e-19	2.60714e-19	3.35367e-19	1.44564e-20	7.00639e-20	-5.77953e-20	1.85585e-20	-1.23484e-20	6.64586e-20	-3.3923e-19	-4.60152e-19	-3.15278e-19	-3.2332e-19	-3.46081e-19	1.25162e-20	-2.78998e-19	-9.94825e-20	-2.19479e-20	1.80866e-19	-4.08936e-20	4.95381e-20	3.90809e-19	2.52572e-19	1.48889e-19	1.41677e-19	-4.14127e-20	1.09867e-19
199	-1.30613e-19	2.04284e-19	-1.17186e-19	-9.50717e-20	-2.4467e-20	-7.29285e-21	-4.78287e-20	-2.6691e-20	1.5431e-19	2.86312e-19	4.18895e-19	1.64015e-19	5.43843e-19	5.7348e-19	-2.81027e-19	1.69753e-19	2.13368e-19	3.78258e-19	3.54654e-19	1.45642e-19	3.76562e-19	3.15662e-19	8.52841e-20	2.78473e-19	3.88012e-19	1.0314e-19	2.02396e-19	5.49944e-20	1.07178e-19	9.7082e-20	1.74861e-19	-2.32859e-19	-3.82335e-19	-2.32103e-19	-2.50155e-19	-3.29323e-19	9.5869e-20	-1.34509e-19	-6.99337e-20	1.01945e-19	2.31565e-19	-2.70044e-20	6.32552e-20	4.27954e-19	2.73403e-19	1.33322e-19	9.25471e-20	-2.97407e-20	1.00488e-19
200	-1.0902e-19	1.64115e-19	-6.61081e-20	-6.07259e-20	-1.49085e-20	9.84729e-21	-6.81652e-21	-3.70389e-20	2.29889e-19	2.50093e-19	4.62519e-19	1.62711e-19	5.39509e-19	5.40376e-19	-3.045e-19	1.50363e-19	2.00167e-19	3.60265e-19	2.83362e-19	1.27111e-19	3.88948e-19	3.23293e-19	6.64772e-20	2.68776e-19	4.36083e-19	1.84852e-19	3.29691e-19	1.45859e-19	1.80299e-19	1.87955e-19	2.50143e-19	-1.41476e-19	-3.2059e-19	-1.50305e-19	-1.86427e-19	-3.0627e-19	1.62242e-19	-7.41887e-21	-6.33707e-20	1.92456e-19	2.59255e-19	-1.42696e-20	5.56874e-20	4.51763e-19	2.99677e-19	1.20169e-19	3.61961e-20	-1.30442e-20	9.39281e-20
201	-8.55112e-20	1.11448e-19	-2.33233e-20	-3.56611e-20	-8.52551e-21	-4.53109e-21	1.42617e-20	-6.05869e-20	2.97837e-19	2.0877e-19	4.86536e-19	1.61533e-19	5.0311e-19	4.88476e-19	-2.9266e-19	1.20148e-19	1.91445e-19	3.27126e-19	2.18738e-19	1.10737e-19	3.83159e-19	3.00103e-19	5.61158e-20	2.30533e-19	4.75367e-19	2.44587e-19	4.31113e-19	2.00151e-19	2.29995e-19	2.53248e-19	2.82639e-19	-7.58158e-20	-2.69662e-19	-7.31634e-20	-1.37693e-19	-2.80964e-19	2.1816e-19	9.26367e-20	-8.22469e-20	2.40351e-19	2.54804e-19	-4.43885e-21	2.30947e-20	4.58194e-19	3.19302e-19	1.08716e-19	-2.30178e-20	5.25597e-21	8.64476e-20
202	-5.58709e-20	5.39301e-20	1.14558e-20	-2.28513e-20	-1.00374e-21	-4.29787e-20	1.56492e-20	-9.01834e-20	3.55092e-19	1.75824e-19	5.00988e-19	1.74282e-19	4.59176e-19	4.33977e-19	-2.45703e-19	9.30663e-20	1.81341e-19	2.83877e-19	1.72973e-19	1.03275e-19	3.61012e-19	2.63434e-19	5.20157e-20	1.73596e-19	4.85148e-19	2.86848e-19	4.96558e-19	2.06643e-19	2.48348e-19	2.88235e-19	2.71985e-19	-4.13091e-20	-2.17862e-19	-5.19811e-21	-1.0769e-19	-2.56304e-19	2.71171e-19	1.61491e-19	-1.23299e-19	2.44804e-19	2.1702e-19	1.93738e-21	-3.48604e-20	4.43061e-19	3.20673e-19	9.76779e-20	-7.79905e-20	2.28646e-20	7.40093e-20
203	-1.84893e-20	1.21044e-22	4.28108e-20	-2.17648e-20	1.20221e-20	-9.17496e-20	2.83961e-21	-1.16529e-19	4.01305e-19	1.61667e-19	5.05903e-19	1.91523e-19	3.98082e-19	3.70924e-19	-1.7399e-19	5.77283e-20	1.68476e-19	2.31821e-19	1.48172e-19	9.05854e-20	3.11036e-19	2.13169e-19	4.8278e-20	1.0622e-19	4.71181e-19	3.02886e-19	5.11251e-19	1.63109e-19	2.2907e-19	2.92281e-19	2.24391e-19	-3.8504e-20	-1.56568e-19	4.65358e-20	-9.84127e-20	-2.34869e-19	3.24354e-19	1.9881e-19	-1.78686e-19	2.11942e-19	1.5166e-19	4.62367e-21	-1.15133e-19	4.02561e-19	2.97458e-19	8.40073e-20	-1.26991e-19	3.51568e-20	5.35035e-20
204	2.42607e-20	-4.28482e-20	7.65258e-20	-2.91881e-20	3.15024e-20	-1.36817e-19	-1.75345e-20	-1.29679e-19	4.3325e-19	1.74154e-19	5.08581e-19	2.20722e-19	3.44451e-19	3.18002e-19	-8.17001e-20	3.5731e-20	1.58275e-19	1.89964e-19	1.461e-19	8.59041e-20	2.43099e-19	1.64033e-19	4.41131e-20	3.73566e-20	4.26328e-19	3.00185e-19	4.81262e-19	7.28101e-20	1.70001e-19	2.69668e-19	1.49621e-19	-6.27774e-20	-8.66162e-20	7.38608e-20	-1.09656e-19	-2.1896e-19	3.74613e-19	2.06934e-19	-2.38514e-19	1.52439e-19	6.91774e-20	3.34949e-21	-2.10642e-19	3.36232e-19	2.50181e-19	6.42237e-20	-1.66987e-19	3.99559e-20	2.47576e-20
205	6.63319e-20	-7.12589e-20	1.15114e-19	-4.11416e-20	5.32564e-20	-1.69307e-19	-4.09328e-20	-1.25915e-19	4.49517e-19	2.0889e-19	5.11577e-19	2.51043e-19	2.99524e-19	2.73647e-19	1.81419e-20	1.60444e-20	1.59561e-19	1.75253e-19	1.73323e-19	8.15104e-20	1.68226e-19	1.25568e-19	4.86948e-20	-7.39503e-21	3.66351e-19	2.88237e-19	4.21456e-19	-4.34116e-20	7.70096e-20	2.29095e-19	6.04632e-20	-1.04811e-19	-1.7903e-20	7.10563e-20	-1.38542e-19	-2.0984e-19	4.15497e-19	1.90429e-19	-2.93321e-19	7.94206e-20	-1.75659e-20	-2.1287e-21	-3.10281e-19	2.48362e-19	1.85246e-19	3.53954e-20	-1.98723e-19	3.34862e-20	-1.80614e-20
206	9.97686e-20	-8.60015e-20	1.54442e-19	-5.55438e-20	6.94919e-20	-1.87814e-19	-6.59954e-20	-1.10294e-19	4.48208e-19	2.53152e-19	5.10388e-19	2.67412e-19	2.70196e-19	2.42175e-19	1.04967e-19	4.46815e-21	1.72349e-19	1.85924e-19	2.21972e-19	9.05687e-20	9.61806e-20	1.04068e-19	5.93829e-20	-2.41527e-20	2.998e-19	2.71343e-19	3.54614e-19	-1.63346e-19	-3.59316e-20	1.79802e-19	-2.83521e-20	-1.5077e-19	3.67608e-20	3.87295e-20	-1.79576e-19	-2.06928e-19	4.42299e-19	1.55984e-19	-3.35688e-19	7.04448e-21	-9.54891e-20	-1.20842e-20	-4.00005e-19	1.47927e-19	1.14607e-19	-3.17259e-21	-2.21402e-19	1.40842e-20	-7.13699e-20
207	1.18228e-19	-9.19771e-20	1.8465e-19	-7.36432e-20	7.29844e-20	-1.96811e-19	-9.33252e-20	-9.55886e-20	4.29244e-19	2.92105e-19	5.01337e-19	2.57148e-19	2.49007e-19	2.24973e-19	1.6978e-19	-1.78807e-20	1.89259e-19	2.26899e-19	2.92383e-19	1.0607e-19	4.91324e-20	1.0685e-19	8.32865e-20	-1.85483e-21	2.44706e-19	2.58952e-19	3.00026e-19	-2.61119e-19	-1.51548e-19	1.28699e-19	-1.01452e-19	-1.85488e-19	6.85574e-20	-1.45348e-20	-2.25757e-19	-2.07833e-19	4.55536e-19	1.11714e-19	-3.6121e-19	-5.0857e-20	-1.53469e-19	-2.76417e-20	-4.66211e-19	4.58527e-20	5.07261e-20	-4.95813e-20	-2.36573e-19	-1.80101e-20	-1.35393e-19
208	1.21114e-19	-9.56281e-20	1.95853e-19	-9.85252e-20	6.16058e-20	-2.02544e-19	-1.24021e-19	-9.50768e-20	3.94852e-19	3.10607e-19	4.7549e-19	2.10288e-19	2.27698e-19	2.07964e-19	2.03624e-19	-2.65192e-20	2.0944e-19	2.88343e-19	3.59462e-19	1.35911e-19	3.06766e-20	1.41231e-19	1.20977e-19	4.60572e-20	2.07266e-19	2.51393e-19	2.67919e-19	-3.24529e-19	-2.52672e-19	8.10936e-20	-1.48116e-19	-1.96701e-19	7.60657e-20	-7.44009e-20	-2.70497e-19	-2.09358e-19	4.6047e-19	6.56704e-20	-3.69209e-19	-8.29672e-20	-1.84286e-19	-5.14647e-20	-5.003e-19	-4.84429e-20	3.50116e-21	-9.9968e-20	-2.4242e-19	-6.09879e-20	-2.00653e-19
209	1.15625e-19	-1.01702e-19	1.85346e-19	-1.31133e-19	4.05842e-20	-2.09102e-19	-1.58102e-19	-1.16579e-19	3.46276e-19	3.02217e-19	4.29388e-19	1.28925e-19	1.98855e-19	1.97804e-19	2.14773e-19	-5.54281e-20	2.15415e-19	3.50249e-19	4.12847e-19	1.67894e-19	4.65905e-20	1.90708e-19	1.64597e-19	1.14205e-19	1.93714e-19	2.41408e-19	2.62957e-19	-3.48984e-19	-3.25084e-19	4.01961e-20	-1.66027e-19	-1.80322e-19	6.40036e-20	-1.26152e-19	-3.0979e-19	-2.0877e-19	4.63403e-19	2.40593e-20	-3.63111e-19	-8.34936e-20	-1.85759e-19	-8.69726e-20	-5.01763e-19	-1.28553e-19	-2.29133e-20	-1.48148e-19	-2.38651e-19	-1.08377e-19	-2.55061e-19
210	1.14134e-19	-1.11483e-19	1.60714e-19	-1.67034e-19	2.0609e-20	-2.1645e-19	-1.93964e-19	-1.5762e-19	2.89135e-19	2.69348e-19	3.61855e-19	1.39719e-20	1.63822e-19	1.85857e-19	2.09273e-19	-8.67999e-20	2.29991e-19	3.98741e-19	4.47213e-19	1.95929e-19	9.21332e-20	2.50281e-19	2.12566e-19	1.7374e-19	2.04038e-19	2.30034e-19	2.82407e-19	-3.45322e-19	-3.64294e-19	8.61702e-21	-1.61719e-19	-1.41946e-19	3.99365e-20	-1.60212e-19	-3.43401e-19	-2.044e-19	4.67855e-19	-1.00943e-20	-3.49866e-19	-5.45585e-20	-1.60717e-19	-1.36124e-19	-4.78379e-19	-1.92019e-19	-3.30191e-20	-1.89755e-19	-2.23119e-19	-1.53452e-19	-2.82188e-19
211	1.27652e-19	-1.23438e-19	1.36283e-19	-1.96878e-19	1.25284e-20	-2.21282e-19	-2.28347e-19	-2.08e-19	2.27314e-19	2.19274e-19	2.82699e-19	-1.13522e-19	1.16614e-19	1.91691e-19	1.82053e-19	-1.06685e-19	2.24114e-19	4.34508e-19	4.59539e-19	2.14756e-19	1.39879e-19	3.04437e-19	2.53979e-19	2.06613e-19	2.25098e-19	2.1517e-19	3.15153e-19	-3.2635e-19	-3.70125e-19	-1.23808e-20	-1.45794e-19	-9.3889e-20	1.14121e-20	-1.74465e-19	-3.73809e-19	-1.95277e-19	4.73265e-19	-3.71024e-20	-3.38062e-19	-6.11421e-21	-1.15903e-19	-1.9676e-19	-4.43166e-19	-2.38906e-19	-3.70001e-20	-2.19337e-19	-1.96019e-19	-1.86066e-19	-2.71909e-19
212	1.59419e-19	-1.35107e-19	1.25102e-19	-2.10622e-19	2.19837e-20	-2.18638e-19	-2.56535e-19	-2.54142e-19	1.69599e-19	1.62938e-19	1.96551e-19	-2.27062e-19	8.08651e-20	1.99862e-19	1.64389e-19	-1.22068e-19	2.17637e-19	4.46692e-19	4.51295e-19	2.25881e-19	1.84993e-19	3.43796e-19	2.81969e-19	2.07173e-19	2.45904e-19	2.03755e-19	3.51743e-19	-3.08323e-19	-3.48119e-19	-2.33986e-20	-1.26492e-19	-4.88166e-20	-1.49827e-20	-1.71987e-19	-4.03048e-19	-1.80236e-19	4.76627e-19	-5.94454e-20	-3.35053e-19	4.70779e-20	-6.0407e-20	-2.61648e-19	-4.1065e-19	-2.72098e-19	-4.65911e-20	-2.34347e-19	-1.56882e-19	-1.97115e-19	-2.24828e-19
213	2.03013e-19	-1.44596e-19	1.32095e-19	-2.02516e-19	4.75476e-20	-2.03856e-19	-2.73274e-19	-2.8738e-19	1.23175e-19	1.07043e-19	1.16445e-19	-3.22299e-19	5.79247e-20	2.2553e-19	1.50478e-19	-1.2777e-19	2.1541e-19	4.35655e-19	4.24946e-19	2.27089e-19	2.16174e-19	3.60483e-19	2.96393e-19	1.79413e-19	2.56735e-19	1.90829e-19	3.84413e-19	-2.94586e-19	-3.03115e-19	-2.62567e-20	-1.06518e-19	-1.40523e-20	-3.4156e-20	-1.5653e-19	-4.29436e-19	-1.57642e-19	4.75337e-19	-7.95764e-20	-3.44327e-19	9.03731e-20	-3.68445e-21	-3.19773e-19	-3.93125e-19	-2.95165e-19	-6.91266e-20	-2.32928e-19	-1.10027e-19	-1.82145e-19	-1.48002e-19
214	2.46035e-19	-1.51018e-19	1.5241e-19	-1.73453e-19	8.30297e-20	-1.73758e-19	-2.73184e-19	-3.05937e-19	9.46677e-20	5.86903e-20	4.78839e-20	-3.82061e-19	5.48963e-20	2.58859e-19	1.401e-19	-1.22547e-19	2.14906e-19	4.13031e-19	3.95704e-19	2.26718e-19	2.27567e-19	3.67339e-19	2.94558e-19	1.36046e-19	2.58239e-19	1.8531e-19	4.1023e-19	-2.87962e-19	-2.40908e-19	-2.33618e-20	-8.59513e-20	1.02553e-20	-4.31525e-20	-1.29321e-19	-4.46774e-19	-1.26212e-19	4.69221e-19	-9.7828e-20	-3.64297e-19	1.13581e-19	4.65032e-20	-3.59668e-19	-3.97809e-19	-3.12455e-19	-1.04705e-19	-2.15443e-19	-6.06645e-20	-1.46037e-19	-5.92851e-20
215	2.7674e-19	-1.54313e-19	1.75146e-19	-1.29619e-19	1.22006e-19	-1.28014e-19	-2.51885e-19	-3.15321e-19	8.28771e-20	1.8273e-20	-3.23096e-21	-4.03318e-19	5.94556e-20	2.89908e-19	1.3353e-19	-9.71704e-20	2.12062e-19	3.76705e-19	3.56874e-19	2.24582e-19	2.17127e-19	3.67137e-19	2.82269e-19	8.6156e-20	2.44775e-19	1.83937e-19	4.24122e-19	-2.79124e-19	-1.68453e-19	-1.70183e-20	-6.51739e-20	2.83627e-20	-4.22139e-20	-8.9484e-20	-4.47183e-19	-8.65441e-20	4.60752e-19	-1.11492e-19	-3.89064e-19	1.13314e-19	8.56948e-20	-3.72584e-19	-4.24772e-19	-3.27111e-19	-1.46484e-19	-1.84749e-19	-1.84584e-20	-9.65463e-20	2.82135e-20
216	2.89419e-19	-1.55074e-19	1.89367e-19	-7.91877e-20	1.61091e-19	-6.95756e-20	-2.06755e-19	-3.21523e-19	8.43567e-20	-1.28589e-20	-3.42945e-20	-3.93927e-19	6.25504e-20	3.20237e-19	1.15775e-19	-6.90854e-20	2.08281e-19	3.32374e-19	3.28655e-19	2.26795e-19	1.88023e-19	3.54757e-19	2.57249e-19	4.28553e-20	2.17607e-19	1.85491e-19	4.29991e-19	-2.6767e-19	-9.48913e-20	-9.58419e-21	-4.68173e-20	4.47863e-20	-3.47777e-20	-3.71127e-20	-4.25816e-19	-4.1937e-20	4.53778e-19	-1.15522e-19	-4.10491e-19	9.3317e-20	1.13278e-19	-3.54406e-19	-4.65956e-19	-3.40424e-19	-1.83824e-19	-1.43871e-19	1.33182e-20	-4.53632e-20	9.90377e-20
217	2.86126e-19	-1.54105e-19	1.8903e-19	-2.95151e-20	2.00293e-19	-4.69035e-21	-1.39177e-19	-3.26219e-19	9.01435e-20	-3.37907e-20	-5.34652e-20	-3.55685e-19	5.22162e-20	3.32839e-19	9.51857e-20	-3.8727e-20	1.86323e-19	2.82566e-19	3.00068e-19	2.25057e-19	1.44089e-19	3.29987e-19	2.29607e-19	3.84625e-21	1.88355e-19	1.84879e-19	4.2173e-19	-2.47925e-19	-3.07178e-20	-4.69976e-21	-3.41401e-20	6.06936e-20	-2.65438e-20	2.38064e-20	-3.84074e-19	2.50067e-21	4.51774e-19	-1.04155e-19	-4.20565e-19	6.33318e-20	1.31809e-19	-3.05668e-19	-5.06183e-19	-3.50868e-19	-2.07733e-19	-9.95384e-20	3.30109e-20	-1.96968e-21	1.465e-19
218	2.74372e-19	-1.51977e-19	1.74271e-19	1.38089e-20	2.40647e-19	5.92554e-20	-5.59371e-20	-3.26021e-19	9.58891e-20	-4.66525e-20	-6.08295e-20	-3.03026e-19	2.76461e-20	3.34366e-19	5.28609e-20	-2.78102e-20	1.5022e-19	2.33016e-19	2.6892e-19	2.15345e-19	9.14029e-20	2.87668e-19	1.92537e-19	-4.62038e-20	1.52298e-19	1.75094e-19	4.00456e-19	-2.26888e-19	1.417e-20	-7.29829e-21	-2.88739e-20	7.33437e-20	-2.38297e-20	8.48467e-20	-3.29433e-19	4.18942e-20	4.56399e-19	-7.27207e-20	-4.13289e-19	3.67342e-20	1.45534e-19	-2.30791e-19	-5.26896e-19	-3.54001e-19	-2.12704e-19	-5.81505e-20	4.46121e-20	2.89045e-20	1.70199e-19
219	2.62497e-19	-1.49062e-19	1.49181e-19	4.64794e-20	2.81302e-19	1.16822e-19	2.99275e-20	-3.13461e-19	9.98389e-20	-4.88306e-20	-5.8625e-20	-2.34747e-19	-1.3913e-20	3.19198e-19	1.45319e-20	-2.33248e-20	1.01889e-19	1.8717e-19	2.34662e-19	1.92869e-19	3.59674e-20	2.27515e-19	1.50252e-19	-1.01423e-19	1.10091e-19	1.47648e-19	3.62431e-19	-2.04704e-19	3.17541e-20	-2.25947e-20	-3.0734e-20	7.76858e-20	-3.20291e-20	1.35304e-19	-2.72207e-19	7.3183e-20	4.67111e-19	-1.89933e-20	-3.8617e-19	2.69493e-20	1.58899e-19	-1.37273e-19	-5.11305e-19	-3.43019e-19	-1.98129e-19	-2.6895e-20	5.21628e-20	4.81761e-20	1.76309e-19
220	2.55266e-19	-1.46104e-19	1.18153e-19	6.51217e-20	3.18142e-19	1.66415e-19	1.0204e-19	-2.85009e-19	1.0379e-19	-3.98345e-20	-4.36704e-20	-1.51913e-19	-5.92164e-20	2.9581e-19	-2.46279e-20	-3.13304e-20	4.22562e-20	1.40844e-19	1.98956e-19	1.61987e-19	-1.60262e-20	1.5351e-19	1.10282e-19	-1.68024e-19	7.32309e-20	1.07924e-19	3.09542e-19	-1.91426e-19	1.77165e-20	-5.17503e-20	-3.85372e-20	6.81535e-20	-5.40397e-20	1.65912e-19	-2.21671e-19	9.50421e-20	4.81603e-19	5.57744e-20	-3.41491e-19	4.32748e-20	1.75668e-19	-3.48679e-20	-4.49839e-19	-3.11657e-19	-1.6521e-19	-8.16791e-21	5.69131e-20	6.05773e-20	1.69441e-19
221	2.51584e-19	-1.4496e-19	8.33114e-20	6.74383e-20	3.44848e-19	2.0966e-19	1.45595e-19	-2.43011e-19	1.08751e-19	-1.90138e-20	-1.62663e-20	-6.68761e-20	-9.46554e-20	2.60372e-19	-5.4867e-20	-5.85355e-20	-1.63838e-20	1.07258e-19	1.57643e-19	1.30929e-19	-5.47192e-20	6.84133e-20	6.53128e-20	-2.34571e-19	3.34954e-20	4.80785e-20	2.40764e-19	-1.83508e-19	-2.84276e-20	-9.10416e-20	-5.07457e-20	4.05429e-20	-8.88699e-20	1.7214e-19	-1.83601e-19	1.06586e-19	4.96648e-19	1.4617e-19	-2.86792e-19	8.73878e-20	1.98452e-19	6.53939e-20	-3.43036e-19	-2.56994e-19	-1.16017e-19	7.1579e-22	5.94349e-20	7.32345e-20	1.62667e-19
222	2.45093e-19	-1.48509e-19	4.42922e-20	5.24931e-20	3.55478e-19	2.47975e-19	1.53378e-19	-1.96148e-19	1.13688e-19	6.80221e-21	3.01463e-20	1.38917e-20	-1.02376e-19	2.31523e-19	-7.89122e-20	-9.68602e-20	-5.68554e-20	8.39019e-20	1.2191e-19	1.093e-19	-7.27946e-20	-6.73317e-21	3.86404e-20	-2.8695e-19	3.60027e-21	-1.99444e-20	1.64354e-19	-1.83823e-19	-1.02229e-19	-1.27563e-19	-6.54837e-20	-6.59549e-21	-1.31125e-19	1.55526e-19	-1.60134e-19	1.0616e-19	5.08526e-19	2.42527e-19	-2.33615e-19	1.51695e-19	2.28104e-19	1.52574e-19	-2.02269e-19	-1.82452e-19	-5.44997e-20	9.71283e-21	5.81645e-20	8.46758e-20	1.55045e-19
223	2.26901e-19	-1.59635e-19	-4.25874e-22	2.0497e-20	3.46826e-19	2.79048e-19	1.27129e-19	-1.55246e-19	1.14522e-19	3.80474e-20	8.4845e-20	8.3249e-20	-1.03357e-19	1.98098e-19	-6.71799e-20	-1.28978e-19	-6.24686e-20	6.84931e-20	1.02134e-19	1.06411e-19	-7.87157e-20	-6.76631e-20	2.5986e-20	-3.24857e-19	-1.97717e-20	-9.56087e-20	9.51654e-20	-1.8421e-19	-1.95335e-19	-1.47742e-19	-7.95138e-20	-7.11359e-20	-1.72405e-19	1.22094e-19	-1.51544e-19	9.12188e-20	5.12969e-19	3.31884e-19	-1.94206e-19	2.20363e-19	2.62883e-19	2.17216e-19	-4.74146e-20	-9.69562e-20	1.53011e-20	2.7116e-20	5.25093e-20	9.20882e-20	1.50109e-19
224	1.89348e-19	-1.80048e-19	-5.23037e-20	-2.75252e-20	3.1905e-19	2.95543e-19	7.58544e-20	-1.27541e-19	1.06348e-19	6.44908e-20	1.4635e-19	1.49509e-19	-8.8463e-20	1.9704e-19	-6.62687e-20	-1.50279e-19	-3.64339e-20	6.6396e-20	1.08445e-19	1.27867e-19	-6.8291e-20	-1.2002e-19	2.57246e-20	-3.33701e-19	-3.92731e-20	-1.60222e-19	4.3606e-20	-1.82005e-19	-2.92531e-19	-1.371e-19	-9.00413e-20	-1.47767e-19	-2.03998e-19	7.88967e-20	-1.58341e-19	5.95698e-20	5.05225e-19	4.00396e-19	-1.77275e-19	2.73146e-19	2.97963e-19	2.53076e-19	9.77345e-20	-1.28964e-20	8.7174e-20	5.92892e-20	4.29368e-20	8.7253e-20	1.42182e-19
225	1.29595e-19	-2.09773e-19	-1.12311e-19	-8.91374e-20	2.74852e-19	2.88212e-19	1.18662e-20	-1.14259e-19	8.85603e-20	8.53693e-20	2.0046e-19	2.03206e-19	-7.80898e-20	1.72179e-19	-5.05216e-20	-1.58213e-19	1.38069e-20	6.8806e-20	1.13643e-19	1.59786e-19	-4.94602e-20	-1.49399e-19	4.35167e-20	-3.11586e-19	-5.21119e-20	-2.03855e-19	2.1413e-20	-1.76992e-19	-3.78496e-19	-9.57372e-20	-9.54839e-20	-2.29112e-19	-2.19812e-19	3.11237e-20	-1.81876e-19	1.15437e-20	4.81241e-19	4.37062e-19	-1.84809e-19	2.91505e-19	3.2655e-19	2.58926e-19	2.12406e-19	5.87026e-20	1.53473e-19	1.03074e-19	3.23714e-20	6.70815e-20	1.26167e-19
226	5.17016e-20	-2.4717e-19	-1.80584e-19	-1.58572e-19	2.19192e-19	2.5125e-19	-5.23785e-20	-1.10571e-19	5.51668e-20	9.75057e-20	2.37194e-19	2.36036e-19	-6.89732e-20	1.69022e-19	-4.22877e-20	-1.28861e-19	9.48808e-20	1.01478e-19	1.339e-19	1.78246e-19	-2.47033e-20	-1.58107e-19	9.16139e-20	-2.54751e-19	-4.98676e-20	-2.21857e-19	3.25931e-20	-1.70165e-19	-4.3904e-19	-3.27175e-20	-9.63774e-20	-3.07841e-19	-2.17129e-19	-1.86407e-20	-2.22626e-19	-4.80418e-20	4.3992e-19	4.37809e-19	-2.11321e-19	2.6545e-19	3.42678e-19	2.39697e-19	2.84622e-19	1.11042e-19	2.06454e-19	1.46432e-19	2.2697e-20	2.69306e-20	1.007e-19
227	-3.41072e-20	-2.8885e-19	-2.55485e-19	-2.25312e-19	1.59897e-19	1.87355e-19	-1.05446e-19	-1.10432e-19	1.34869e-20	9.7252e-20	2.45645e-19	2.6194e-19	-7.71352e-20	1.62984e-19	-3.87786e-20	-1.08237e-19	1.41578e-19	1.43737e-19	1.35157e-19	1.93776e-19	-7.89766e-21	-1.46623e-19	1.30058e-19	-1.83489e-19	-5.14034e-20	-2.05479e-19	6.44696e-20	-1.62043e-19	-4.66054e-19	3.15092e-20	-9.50646e-20	-3.78735e-19	-1.96435e-19	-6.87956e-20	-2.77532e-19	-1.09801e-19	3.85209e-19	4.07955e-19	-2.45594e-19	1.98128e-19	3.4402e-19	2.06182e-19	3.14821e-19	1.44051e-19	2.41026e-19	1.76367e-19	1.88411e-20	-2.58723e-20	6.92753e-20
228	-1.15174e-19	-3.29432e-19	-3.32636e-19	-2.75759e-19	1.07664e-19	1.09048e-19	-1.39145e-19	-1.10366e-19	-3.25475e-20	9.11272e-20	2.43193e-19	2.75926e-19	-8.86048e-20	1.58283e-19	-3.31872e-20	-8.01757e-20	1.72385e-19	1.86648e-19	1.18983e-19	1.71429e-19	5.09963e-21	-1.31065e-19	1.68738e-19	-1.09843e-19	-4.99778e-20	-1.73648e-19	9.27072e-20	-1.59338e-19	-4.6338e-19	7.47121e-20	-9.52508e-20	-4.404e-19	-1.6086e-19	-1.16585e-19	-3.38738e-19	-1.62295e-19	3.26204e-19	3.6107e-19	-2.74073e-19	1.05269e-19	3.31942e-19	1.71548e-19	3.14028e-19	1.62045e-19	2.56246e-19	1.85987e-19	2.58926e-20	-8.20499e-20	4.24307e-20
229	-1.81424e-19	-3.62179e-19	-4.05159e-19	-2.98724e-19	7.35672e-20	3.41876e-20	-1.5134e-19	-1.09137e-19	-7.11338e-20	8.06413e-20	2.30699e-19	2.90858e-19	-9.99249e-20	1.66389e-19	-2.63879e-20	-5.12877e-20	1.78058e-19	2.41184e-19	6.89951e-20	1.36899e-19	1.70092e-20	-1.05238e-19	1.86683e-19	-4.98342e-20	-5.11337e-20	-1.33488e-19	9.87595e-20	-1.70346e-19	-4.44155e-19	8.13241e-20	-9.99898e-20	-4.93462e-19	-1.16079e-19	-1.57386e-19	-3.95225e-19	-1.96657e-19	2.74713e-19	3.13999e-19	-2.84587e-19	9.10867e-21	3.0897e-19	1.4645e-19	2.98704e-19	1.72158e-19	2.5656e-19	1.77504e-19	5.09007e-20	-1.28328e-19	3.26579e-20
230	-2.29073e-19	-3.81113e-19	-4.65641e-19	-2.91768e-19	6.3665e-20	-2.22218e-20	-1.47772e-19	-1.08313e-19	-9.60314e-20	6.42491e-20	2.22306e-19	2.90104e-19	-1.0678e-19	1.67305e-19	-7.01981e-21	-1.90625e-20	1.65811e-19	2.78777e-19	-2.05774e-21	8.61369e-20	2.18676e-20	-8.31198e-20	1.83583e-19	-2.45511e-20	-6.89829e-20	-1.09472e-19	6.10069e-20	-1.98562e-19	-4.24688e-19	4.69948e-20	-1.11837e-19	-5.38227e-19	-6.98118e-20	-1.85985e-19	-4.36834e-19	-2.10871e-19	2.41271e-19	2.801e-19	-2.69661e-19	-7.05394e-20	2.76375e-19	1.3522e-19	2.83808e-19	1.81687e-19	2.51947e-19	1.61053e-19	9.55593e-20	-1.566e-19	4.73731e-20
231	-2.61139e-19	-3.83936e-19	-5.08989e-19	-2.63988e-19	7.38346e-20	-5.53326e-20	-1.40597e-19	-1.10292e-19	-1.02924e-19	3.82189e-20	2.16714e-19	2.81038e-19	-1.0237e-19	1.52236e-19	2.01917e-20	-5.9709e-22	1.10398e-19	3.02088e-19	-9.81224e-20	2.96051e-20	1.6369e-20	-7.03537e-20	1.47134e-19	-4.80305e-20	-1.07876e-19	-1.12215e-19	-2.38699e-20	-2.42988e-19	-4.17695e-19	-1.94498e-20	-1.32581e-19	-5.72026e-19	-2.99997e-20	-1.99058e-19	-4.5816e-19	-2.10832e-19	2.31388e-19	2.64317e-19	-2.28266e-19	-1.23425e-19	2.3504e-19	1.35611e-19	2.78128e-19	1.95985e-19	2.55351e-19	1.50024e-19	1.56505e-19	-1.61085e-19	8.57743e-20
232	-2.84938e-19	-3.73903e-19	-5.3452e-19	-2.32719e-19	8.94107e-20	-7.28112e-20	-1.43049e-19	-1.13964e-19	-9.67258e-20	-1.35556e-21	2.16765e-19	2.56535e-19	-9.11813e-20	1.27133e-19	4.66101e-20	8.16837e-21	2.64504e-20	2.91834e-19	-1.96473e-19	-2.92562e-20	-9.14748e-23	-7.58299e-20	8.00338e-20	-1.12097e-19	-1.66341e-19	-1.41927e-19	-1.38038e-19	-2.93343e-19	-4.25671e-19	-9.86007e-20	-1.62352e-19	-5.89701e-19	-1.96817e-21	-1.97232e-19	-4.60043e-19	-2.07258e-19	2.43628e-19	2.62466e-19	-1.65635e-19	-1.50688e-19	1.8901e-19	1.41801e-19	2.82675e-19	2.16159e-19	2.76798e-19	1.53489e-19	2.22129e-19	-1.46732e-19	1.36363e-19
233	-3.08177e-19	-3.58854e-19	-5.4588e-19	-2.15654e-19	9.14098e-20	-9.00422e-20	-1.62241e-19	-1.16226e-19	-8.42231e-20	-5.39766e-20	2.12389e-19	2.1822e-19	-7.56984e-20	8.56044e-20	6.00096e-20	-4.51021e-21	-7.42143e-20	2.60768e-19	-2.86807e-19	-8.25352e-20	-1.95138e-20	-9.3946e-20	4.32531e-22	-1.92583e-19	-2.28743e-19	-1.78565e-19	-2.57369e-19	-3.31158e-19	-4.39965e-19	-1.66672e-19	-1.98398e-19	-5.86205e-19	1.39857e-20	-1.85645e-19	-4.48063e-19	-2.09919e-19	2.70182e-19	2.64563e-19	-9.1082e-20	-1.61172e-19	1.47601e-19	1.48515e-19	2.92694e-19	2.38284e-19	3.19013e-19	1.74308e-19	2.76278e-19	-1.20684e-19	1.82306e-19
234	-3.3529e-19	-3.47558e-19	-5.48729e-19	-2.23065e-19	6.62503e-20	-1.2178e-19	-1.95109e-19	-1.13682e-19	-7.58771e-20	-1.12703e-19	2.04057e-19	1.66945e-19	-5.06194e-20	3.77796e-20	6.6293e-20	-3.48564e-20	-1.64212e-19	2.03068e-19	-3.61848e-19	-1.26575e-19	-4.28169e-20	-1.12321e-19	-7.34516e-20	-2.64643e-19	-2.81355e-19	-2.08776e-19	-3.50411e-19	-3.40118e-19	-4.46374e-19	-2.03926e-19	-2.34386e-19	-5.59759e-19	2.2699e-20	-1.7241e-19	-4.29445e-19	-2.22298e-19	2.99888e-19	2.60108e-19	-1.44839e-20	-1.65163e-19	1.22511e-19	1.53604e-19	3.01411e-19	2.54061e-19	3.74733e-19	2.07692e-19	3.0588e-19	-9.05598e-20	2.0987e-19
235	-3.65271e-19	-3.45488e-19	-5.47458e-19	-2.54439e-19	1.30908e-20	-1.74607e-19	-2.29627e-19	-1.06097e-19	-7.68928e-20	-1.68574e-19	1.87224e-19	1.11041e-19	-1.9998e-20	-1.62498e-20	5.8861e-20	-7.18747e-20	-2.434e-19	1.54786e-19	-4.1693e-19	-1.56141e-19	-5.58494e-20	-1.213e-19	-1.22328e-19	-3.06695e-19	-3.07367e-19	-2.14215e-19	-3.99656e-19	-3.12905e-19	-4.2998e-19	-1.99894e-19	-2.62311e-19	-5.12907e-19	3.21112e-20	-1.65687e-19	-4.10295e-19	-2.39832e-19	3.22536e-19	2.42666e-19	5.70002e-20	-1.69652e-19	1.21164e-19	1.58359e-19	3.04019e-19	2.54854e-19	4.31645e-19	2.47241e-19	3.06976e-19	-5.67177e-20	2.13758e-19
236	-3.91693e-19	-3.52253e-19	-5.43044e-19	-3.00585e-19	-5.56535e-20	-2.44462e-19	-2.50986e-19	-9.54665e-20	-8.77123e-20	-2.16322e-19	1.66176e-19	5.37073e-20	8.82169e-21	-6.91649e-20	5.26474e-20	-1.17929e-19	-2.85992e-19	1.06472e-19	-4.44047e-19	-1.63761e-19	-5.1668e-20	-1.05952e-19	-1.35102e-19	-3.03769e-19	-3.01806e-19	-1.90053e-19	-4.00274e-19	-2.51302e-19	-3.83874e-19	-1.55633e-19	-2.7414e-19	-4.51365e-19	4.98075e-20	-1.70423e-19	-3.94565e-19	-2.52746e-19	3.32383e-19	2.1158e-19	1.20293e-19	-1.77738e-19	1.41014e-19	1.65798e-19	2.99191e-19	2.36219e-19	4.77619e-19	2.86855e-19	2.88603e-19	-1.35491e-20	2.02647e-19
237	-4.05174e-19	-3.62254e-19	-5.33491e-19	-3.49466e-19	-1.20735e-19	-3.19495e-19	-2.48027e-19	-8.69697e-20	-1.02244e-19	-2.52731e-19	1.4409e-19	4.36676e-21	4.8444e-20	-1.17263e-19	4.38739e-20	-1.64186e-19	-2.91005e-19	8.32939e-20	-4.39464e-19	-1.39133e-19	-2.50552e-20	-6.32427e-20	-1.13088e-19	-2.61193e-19	-2.64756e-19	-1.43829e-19	-3.58001e-19	-1.68381e-19	-3.12493e-19	-8.36812e-20	-2.6634e-19	-3.81309e-19	7.97518e-20	-1.86735e-19	-3.84655e-19	-2.51865e-19	3.29208e-19	1.70635e-19	1.7508e-19	-1.91213e-19	1.69686e-19	1.78323e-19	2.88336e-19	2.00492e-19	5.04447e-19	3.24237e-19	2.64707e-19	4.74148e-20	1.89017e-19
238	-3.97518e-19	-3.67793e-19	-5.16364e-19	-3.92035e-19	-1.65216e-19	-3.85911e-19	-2.18227e-19	-8.60071e-20	-1.14452e-19	-2.80571e-19	1.27185e-19	-3.55838e-20	8.22463e-20	-1.57813e-19	5.44945e-20	-2.01439e-19	-2.58927e-19	7.15395e-20	-4.14243e-19	-9.60986e-20	2.08331e-20	2.14856e-22	-6.13953e-20	-1.9568e-19	-2.06725e-19	-9.07245e-20	-2.88733e-19	-8.07359e-20	-2.29025e-19	-2.14391e-21	-2.40931e-19	-3.07708e-19	1.21083e-19	-2.10195e-19	-3.81711e-19	-2.33607e-19	3.16923e-19	1.25131e-19	2.21272e-19	-2.12968e-19	1.91275e-19	1.96045e-19	2.74412e-19	1.56367e-19	5.09299e-19	3.61307e-19	2.49006e-19	1.31194e-19	1.90168e-19
239	-3.65921e-19	-3.62844e-19	-4.91375e-19	-4.251e-19	-1.81086e-19	-4.33138e-19	-1.67554e-19	-9.60627e-20	-1.16891e-19	-3.06204e-19	1.12812e-19	-5.99933e-20	1.23877e-19	-2.08178e-19	6.39051e-20	-2.32982e-19	-2.11444e-19	8.29384e-20	-3.66162e-19	-4.83147e-20	8.04316e-20	6.69238e-20	-5.65e-21	-1.29947e-19	-1.38774e-19	-4.13883e-20	-2.06078e-19	-4.39214e-21	-1.50905e-19	7.04884e-20	-2.04044e-19	-2.33484e-19	1.69321e-19	-2.33509e-19	-3.84522e-19	-2.01508e-19	3.01172e-19	7.95307e-20	2.57677e-19	-2.4668e-19	1.94703e-19	2.16374e-19	2.60832e-19	1.14762e-19	4.91171e-19	3.98415e-19	2.45697e-19	2.30123e-19	2.0821e-19
240	-3.15105e-19	-3.45483e-19	-4.61186e-19	-4.50346e-19	-1.70894e-19	-4.56192e-19	-1.07513e-19	-1.17075e-19	-1.0851e-19	-3.32169e-19	9.97579e-20	-7.67878e-20	1.57698e-19	-2.51657e-19	9.53568e-20	-2.58462e-19	-1.59693e-19	8.99181e-20	-3.19525e-19	-1.14148e-20	1.35294e-19	1.10326e-19	3.64184e-20	-7.88607e-20	-7.28798e-20	-9.61279e-22	-1.25021e-19	5.809e-20	-9.05344e-20	1.18954e-19	-1.62002e-19	-1.60645e-19	2.19687e-19	-2.48506e-19	-3.87692e-19	-1.63892e-19	2.8767e-19	3.67466e-20	2.83269e-19	-2.93954e-19	1.79169e-19	2.34822e-19	2.51436e-19	8.46932e-20	4.51411e-19	4.34335e-19	2.51694e-19	3.25724e-19	2.44545e-19
241	-2.56434e-19	-3.18083e-19	-4.30436e-19	-4.7089e-19	-1.44709e-19	-4.5554e-19	-5.08534e-20	-1.45468e-19	-9.00189e-20	-3.58224e-19	8.96679e-20	-9.10764e-20	1.81943e-19	-2.9728e-19	1.29016e-19	-2.71438e-19	-1.08723e-19	9.44914e-20	-2.769e-19	3.88429e-21	1.72214e-19	1.2453e-19	4.67691e-20	-6.08601e-20	-1.89384e-20	2.32605e-20	-5.5327e-20	1.0341e-19	-5.26883e-20	1.34767e-19	-1.17086e-19	-9.12561e-20	2.70344e-19	-2.47863e-19	-3.81164e-19	-1.29904e-19	2.81797e-19	-1.18663e-21	2.997e-19	-3.5159e-19	1.5436e-19	2.46315e-19	2.49896e-19	7.07991e-20	3.93614e-19	4.63464e-19	2.58799e-19	3.94471e-19	2.87041e-19
242	-2.04483e-19	-2.8591e-19	-4.04383e-19	-4.88086e-19	-1.15236e-19	-4.35794e-19	-7.02078e-21	-1.77666e-19	-6.89527e-20	-3.81793e-19	7.98604e-20	-9.96174e-20	1.97414e-19	-3.32745e-19	1.52719e-19	-3.00962e-19	-5.65702e-20	8.67683e-20	-2.41729e-19	-1.32112e-20	1.88836e-19	1.03181e-19	1.71238e-20	-7.43209e-20	2.84863e-20	4.34605e-20	-5.74221e-21	1.36494e-19	-3.28703e-20	1.14608e-19	-6.71775e-20	-2.85215e-20	3.23309e-19	-2.26585e-19	-3.52943e-19	-1.06383e-19	2.88133e-19	-3.24952e-20	3.12169e-19	-4.11542e-19	1.36136e-19	2.46547e-19	2.58223e-19	7.26356e-20	3.25927e-19	4.81308e-19	2.60949e-19	4.1964e-19	3.27913e-19
243	-1.72712e-19	-2.55712e-19	-3.88142e-19	-5.00568e-19	-9.33379e-20	-4.03882e-19	1.97016e-20	-2.12121e-19	-5.12908e-20	-4.01258e-19	7.19918e-20	-1.09033e-19	1.98236e-19	-3.61433e-19	1.61448e-19	-3.241e-19	-1.58622e-20	6.16644e-20	-2.30721e-19	-5.43916e-20	1.80521e-19	5.04141e-20	-5.37448e-20	-1.15687e-19	6.44336e-20	5.16865e-20	1.63282e-20	1.56012e-19	-2.17176e-20	6.18196e-20	-9.2001e-21	2.35233e-20	3.8176e-19	-1.83402e-19	-2.94323e-19	-9.65346e-20	3.09226e-19	-5.56057e-20	3.27246e-19	-4.63557e-19	1.40528e-19	2.33066e-19	2.75082e-19	8.68432e-20	2.59793e-19	4.85236e-19	2.56157e-19	3.97631e-19	3.59315e-19
244	-1.69716e-19	-2.34785e-19	-3.85958e-19	-5.05678e-19	-8.52953e-20	-3.67497e-19	3.10258e-20	-2.49703e-19	-4.34388e-20	-4.19661e-19	6.42815e-20	-1.20014e-19	1.86049e-19	-3.80384e-19	1.60253e-19	-3.50336e-19	2.96671e-20	1.83205e-20	-2.45605e-19	-1.09338e-19	1.59218e-19	-1.0478e-20	-1.44522e-19	-1.54808e-19	9.03729e-20	4.86975e-20	1.29619e-20	1.62696e-19	-8.52316e-21	-1.60162e-20	5.61571e-20	6.05462e-20	4.45256e-19	-1.21506e-19	-2.05113e-19	-9.9897e-20	3.43908e-19	-6.9481e-20	3.48979e-19	-4.98642e-19	1.78441e-19	2.06355e-19	2.96054e-19	1.09493e-19	2.05188e-19	4.77523e-19	2.4786e-19	3.40592e-19	3.81794e-19
245	-1.96994e-19	-2.30058e-19	-3.99781e-19	-5.02017e-19	-9.22367e-20	-3.33487e-19	3.232e-20	-2.92873e-19	-4.77456e-20	-4.41293e-19	6.16659e-20	-1.32984e-19	1.569e-19	-3.82644e-19	1.46882e-19	-3.7509e-19	5.8667e-20	-2.57879e-20	-2.75837e-19	-1.56697e-19	1.355e-19	-7.59127e-20	-2.4359e-19	-1.88011e-19	1.10033e-19	3.5748e-20	-8.09633e-21	1.52922e-19	1.28847e-20	-1.06699e-19	1.22423e-19	7.9062e-20	5.06305e-19	-4.80055e-20	-9.55596e-20	-1.12753e-19	3.87148e-19	-7.35082e-20	3.76637e-19	-5.11157e-19	2.52478e-19	1.70733e-19	3.15204e-19	1.37493e-19	1.65141e-19	4.61618e-19	2.3949e-19	2.66872e-19	3.96928e-19
246	-2.4823e-19	-2.45983e-19	-4.27556e-19	-4.91094e-19	-1.11086e-19	-3.06409e-19	2.91101e-20	-3.42405e-19	-6.39618e-20	-4.69673e-19	5.68219e-20	-1.52577e-19	1.21614e-19	-3.7259e-19	1.10434e-19	-3.91115e-19	9.33154e-20	-7.1801e-20	-3.12199e-19	-1.86149e-19	1.21308e-19	-1.30884e-19	-3.21582e-19	-1.96164e-19	1.23323e-19	1.21411e-20	-3.6575e-20	1.28269e-19	4.11898e-20	-1.9464e-19	1.79267e-19	7.79442e-20	5.51313e-19	2.81451e-20	1.66848e-20	-1.28846e-19	4.32318e-19	-6.70076e-20	4.05826e-19	-4.99188e-19	3.56535e-19	1.34481e-19	3.27279e-19	1.68059e-19	1.35578e-19	4.41306e-19	2.32392e-19	1.92094e-19	4.09987e-19
247	-3.1032e-19	-2.81669e-19	-4.62695e-19	-4.7709e-19	-1.36465e-19	-2.87915e-19	2.35818e-20	-3.932e-19	-9.13296e-20	-5.1084e-19	5.06083e-20	-1.85695e-19	7.15976e-20	-3.62849e-19	6.38249e-20	-4.06619e-19	1.02089e-19	-1.16485e-19	-3.34896e-19	-1.99363e-19	1.25442e-19	-1.73471e-19	-3.76195e-19	-1.80389e-19	1.20599e-19	-1.94266e-20	-5.73906e-20	9.26582e-20	7.09845e-20	-2.62325e-19	2.17785e-19	5.96419e-20	5.66092e-19	9.87354e-20	1.13545e-19	-1.40478e-19	4.74505e-19	-4.91266e-20	4.31917e-19	-4.64229e-19	4.77732e-19	1.08152e-19	3.28517e-19	1.96616e-19	1.07264e-19	4.15939e-19	2.21949e-19	1.2545e-19	4.21311e-19
248	-3.66104e-19	-3.28939e-19	-4.95742e-19	-4.64956e-19	-1.62399e-19	-2.76812e-19	1.30817e-20	-4.36306e-19	-1.27981e-19	-5.60456e-19	3.37983e-20	-2.36207e-19	1.46679e-20	-3.55523e-19	-2.9189e-21	-4.23258e-19	1.06109e-19	-1.52172e-19	-3.3972e-19	-1.89454e-19	1.32606e-19	-2.137e-19	-3.90941e-19	-1.36442e-19	1.07953e-19	-6.01897e-20	-6.43915e-20	5.67661e-20	9.36749e-20	-2.936e-19	2.34788e-19	3.07849e-20	5.42895e-19	1.58223e-19	1.83838e-19	-1.40146e-19	5.11882e-19	-1.97196e-20	4.53003e-19	-4.11226e-19	5.9938e-19	1.00947e-19	3.16606e-19	2.15888e-19	7.2481e-20	3.83602e-19	2.02859e-19	6.92502e-20	4.36579e-19
249	-3.9855e-19	-3.73379e-19	-5.17542e-19	-4.58063e-19	-1.83329e-19	-2.70157e-19	-7.39916e-21	-4.59553e-19	-1.70311e-19	-6.15155e-19	5.84663e-21	-3.02274e-19	-4.46764e-20	-3.48777e-19	-6.83886e-20	-4.36864e-19	8.64948e-20	-1.89217e-19	-3.19338e-19	-1.65386e-19	1.43572e-19	-2.42829e-19	-3.82111e-19	-7.9862e-20	7.99859e-20	-1.04804e-19	-4.84371e-20	2.96544e-20	1.03228e-19	-2.76876e-19	2.34944e-19	1.25414e-21	4.84662e-19	2.04332e-19	2.26767e-19	-1.22274e-19	5.43738e-19	1.91293e-20	4.70161e-19	-3.48843e-19	7.03418e-19	1.16481e-19	2.90978e-19	2.18019e-19	2.80805e-20	3.41429e-19	1.67564e-19	2.10558e-20	4.51132e-19
250	-3.95411e-19	-3.98861e-19	-5.2212e-19	-4.56714e-19	-1.94321e-19	-2.64568e-19	-4.05752e-20	-4.54269e-19	-2.14521e-19	-6.65908e-19	-2.90472e-20	-3.678e-19	-8.87451e-20	-3.5266e-19	-1.32316e-19	-4.50105e-19	7.03046e-20	-2.15075e-19	-2.82909e-19	-1.34279e-19	1.3858e-19	-2.70518e-19	-3.58184e-19	-1.3531e-20	5.7409e-20	-1.48424e-19	-2.06644e-20	1.63305e-20	9.73246e-20	-2.11353e-19	2.28148e-19	-1.83847e-20	4.04172e-19	2.37597e-19	2.49851e-19	-8.43865e-20	5.67099e-19	6.26234e-20	4.85458e-19	-2.88472e-19	7.7226e-19	1.50414e-19	2.53562e-19	2.00316e-19	-2.24952e-20	2.91143e-19	1.15556e-19	-1.9894e-20	4.60456e-19
251	-3.526e-19	-3.93674e-19	-5.07979e-19	-4.58205e-19	-1.911e-19	-2.56859e-19	-8.39946e-20	-4.1458e-19	-2.55109e-19	-7.06407e-19	-6.18974e-20	-4.25748e-19	-1.23972e-19	-3.52887e-19	-1.82409e-19	-4.51781e-19	3.39644e-20	-2.50216e-19	-2.35337e-19	-1.17057e-19	1.15128e-19	-2.98476e-19	-3.32994e-19	3.68313e-20	3.12502e-20	-1.86359e-19	1.25903e-20	1.54545e-20	8.04304e-20	-1.07431e-19	2.24945e-19	-2.04294e-20	3.18513e-19	2.59959e-19	2.62679e-19	-2.79788e-20	5.75332e-19	1.04668e-19	4.99809e-19	-2.4107e-19	7.90866e-19	1.91034e-19	2.08692e-19	1.67777e-19	-7.42683e-20	2.40503e-19	5.08742e-20	-5.15336e-20	4.59207e-19
252	-2.75008e-19	-3.54902e-19	-4.77581e-19	-4.58019e-19	-1.70972e-19	-2.44505e-19	-1.30223e-19	-3.42451e-19	-2.84707e-19	-7.29717e-19	-9.09388e-20	-4.65321e-19	-1.41033e-19	-3.49776e-19	-2.16575e-19	-4.41312e-19	-2.78999e-21	-2.83901e-19	-2.06356e-19	-1.10604e-19	6.12427e-20	-3.3337e-19	-3.16839e-19	7.32405e-20	1.10945e-20	-2.14798e-19	3.94771e-20	2.35041e-20	5.91269e-20	1.54294e-20	2.32076e-19	-2.58354e-21	2.42355e-19	2.73137e-19	2.71186e-19	4.10581e-20	5.60717e-19	1.40628e-19	5.12712e-19	-2.12697e-19	7.49889e-19	2.22617e-19	1.61e-19	1.32312e-19	-1.22496e-19	1.9869e-19	-1.96619e-20	-6.70175e-20	4.35791e-19
[truncated: 2 more rows]
[truncated: 207 more columns]
