# Supplementary material for: Sex-specific behavioral feedback modulates sensorimotor processing and drives flexible social behavior
Source: Nat Commun. 2026 May 4;17:4026. doi: 10.1038/s41467-026-72057-9 (PMC13139495; doi:10.1038/s41467-026-72057-9)
Supplement: Supplementary file 15 — Source Data [file 41467_2026_72057_MOESM15_ESM.zip › source_data/fig3.xlsx]

## Sheet: fig3C_3state_GLM
group	datename	hmmglm_state	pred_proba_0	pred_proba_1	pred_proba_2
male-directed	localhost-20220302_131417	2	3.82786e-41	1.11325e-18	1
male-directed	localhost-20220302_131417	2	5.24686e-41	9.61267e-19	1
male-directed	localhost-20220302_131417	2	7.3274e-41	8.3426e-19	1
male-directed	localhost-20220302_131417	2	1.04126e-40	7.2553e-19	1
male-directed	localhost-20220302_131417	1	1	4.56237e-26	1.14199e-12
male-directed	localhost-20220302_131417	1	1	6.01509e-26	1.25228e-12
male-directed	localhost-20220302_131417	1	1	8.15017e-26	1.39201e-12
male-directed	localhost-20220302_131417	1	1	1.13323e-25	1.56468e-12
male-directed	localhost-20220302_131417	1	1	1.61446e-25	1.76695e-12
male-directed	localhost-20220302_131417	1	1	2.36186e-25	2.00069e-12
male-directed	localhost-20220302_131417	1	1	3.55362e-25	2.28563e-12
male-directed	localhost-20220302_131417	1	1	5.45208e-25	2.6443e-12
male-directed	localhost-20220302_131417	1	1	8.46556e-25	3.08181e-12
male-directed	localhost-20220302_131417	1	1	1.3436e-24	3.60055e-12
male-directed	localhost-20220302_131417	1	1	2.20371e-24	4.22085e-12
male-directed	localhost-20220302_131417	1	1	3.72084e-24	5.00347e-12
male-directed	localhost-20220302_131417	1	1	6.39055e-24	6.06491e-12
male-directed	localhost-20220302_131417	1	1	1.09832e-23	7.44785e-12
male-directed	localhost-20220302_131417	1	1	1.90748e-23	9.0325e-12
male-directed	localhost-20220302_131417	1	1	3.51118e-23	1.08629e-11
male-directed	localhost-20220302_131417	1	1	6.87681e-23	1.32823e-11
male-directed	localhost-20220302_131417	1	1	1.36819e-22	1.67031e-11
male-directed	localhost-20220302_131417	1	1	2.81304e-22	2.18556e-11
male-directed	localhost-20220302_131417	1	1	6.20015e-22	2.88404e-11
male-directed	localhost-20220302_131417	2	1.24867e-35	1.91878e-19	1
male-directed	localhost-20220302_131417	2	3.98043e-35	2.10589e-19	1
male-directed	localhost-20220302_131417	2	1.38165e-34	2.35625e-19	1
male-directed	localhost-20220302_131417	2	4.58409e-34	2.61037e-19	1
male-directed	localhost-20220302_131417	2	1.52641e-33	2.89268e-19	1
male-directed	localhost-20220302_131417	2	5.17207e-33	3.21963e-19	1
male-directed	localhost-20220302_131417	2	1.72671e-32	3.57116e-19	1
male-directed	localhost-20220302_131417	2	5.77333e-32	3.96173e-19	1
male-directed	localhost-20220302_131417	2	1.94507e-31	4.4035e-19	1
male-directed	localhost-20220302_131417	2	6.50773e-31	4.88652e-19	1
male-directed	localhost-20220302_131417	2	2.17919e-30	5.4232e-19	1
male-directed	localhost-20220302_131417	0	1.10985e-13	1	5.89437e-12
male-directed	localhost-20220302_131417	0	1.08982e-13	1	1.21906e-11
male-directed	localhost-20220302_131417	0	1.06936e-13	1	2.52062e-11
male-directed	localhost-20220302_131417	0	1.04785e-13	1	5.21261e-11
male-directed	localhost-20220302_131417	0	1.02841e-13	1	1.078e-10
male-directed	localhost-20220302_131417	0	1.00891e-13	1	2.22914e-10
male-directed	localhost-20220302_131417	0	9.89089e-14	1	4.60964e-10
male-directed	localhost-20220302_131417	0	9.70467e-14	1	9.53276e-10
male-directed	localhost-20220302_131417	0	9.52017e-14	1	1.97137e-09
male-directed	localhost-20220302_131417	0	9.33501e-14	1	4.07637e-09
male-directed	localhost-20220302_131417	0	9.158e-14	1	8.42992e-09
male-directed	localhost-20220302_131417	0	8.98408e-14	1	1.74343e-08
male-directed	localhost-20220302_131417	0	8.80966e-14	1	3.60469e-08
male-directed	localhost-20220302_131417	0	8.64213e-14	1	7.45464e-08
male-directed	localhost-20220302_131417	0	8.47881e-14	1	1.54191e-07
male-directed	localhost-20220302_131417	0	8.31325e-14	1	3.18744e-07
male-directed	localhost-20220302_131417	0	8.15525e-14	0.999999	6.59215e-07
male-directed	localhost-20220302_131417	0	8.00276e-14	0.999999	1.36381e-06
male-directed	localhost-20220302_131417	0	7.84396e-14	0.999997	2.81821e-06
male-directed	localhost-20220302_131417	0	7.69565e-14	0.999994	5.82935e-06
male-directed	localhost-20220302_131417	0	7.55468e-14	0.999988	1.20646e-05
male-directed	localhost-20220302_131417	0	7.3996e-14	0.999975	2.49121e-05
male-directed	localhost-20220302_131417	0	7.26147e-14	0.999948	5.15452e-05
male-directed	localhost-20220302_131417	0	7.13345e-14	0.999893	0.000106754
male-directed	localhost-20220302_131417	0	6.97651e-14	0.99978	0.000220089
male-directed	localhost-20220302_131417	0	6.84908e-14	0.999544	0.000455611
male-directed	localhost-20220302_131417	0	6.73526e-14	0.999055	0.000944551
male-directed	localhost-20220302_131417	0	6.56215e-14	0.99806	0.00193973
male-directed	localhost-20220302_131417	0	6.43936e-14	0.995986	0.00401446
male-directed	localhost-20220302_131417	0	6.32774e-14	0.991684	0.00831597
male-directed	localhost-20220302_131417	0	6.07686e-14	0.983171	0.0168289
male-directed	localhost-20220302_131417	0	5.89154e-14	0.965571	0.0344286
male-directed	localhost-20220302_131417	0	5.65192e-14	0.930398	0.0696023
male-directed	localhost-20220302_131417	0	4.98098e-14	0.870819	0.129181
male-directed	localhost-20220302_131417	0	4.46864e-14	0.754896	0.245104
male-directed	localhost-20220302_131417	0	4.39588e-14	0.50344	0.49656
male-directed	localhost-20220302_131417	0	3.82209e-14	0.205641	0.794359
male-directed	localhost-20220302_131417	0	2.96768e-14	0.0588348	0.941165
male-directed	localhost-20220302_131417	0	2.38886e-14	0.0149768	0.985023
male-directed	localhost-20220302_131417	0	1.94835e-14	0.00391895	0.996081
male-directed	localhost-20220302_131417	0	1.55583e-14	0.00114921	0.998851
male-directed	localhost-20220302_131417	0	1.30949e-14	0.00037219	0.999628
male-directed	localhost-20220302_131417	0	1.24471e-14	0.000131068	0.999869
male-directed	localhost-20220302_131417	0	1.27436e-14	5.06727e-05	0.999949
male-directed	localhost-20220302_131417	0	1.32015e-14	2.14879e-05	0.999979
male-directed	localhost-20220302_131417	0	1.40389e-14	1.01382e-05	0.99999
male-directed	localhost-20220302_131417	0	1.56194e-14	5.27951e-06	0.999995
male-directed	localhost-20220302_131417	0	1.79793e-14	2.90729e-06	0.999997
male-directed	localhost-20220302_131417	0	2.13873e-14	1.68364e-06	0.999998
male-directed	localhost-20220302_131417	0	2.60807e-14	1.04434e-06	0.999999
male-directed	localhost-20220302_131417	0	3.19277e-14	6.89828e-07	0.999999
male-directed	localhost-20220302_131417	0	3.94097e-14	4.82091e-07	1
male-directed	localhost-20220302_131417	0	4.97986e-14	3.56112e-07	1
male-directed	localhost-20220302_131417	0	6.43682e-14	2.74911e-07	1
male-directed	localhost-20220302_131417	0	8.50454e-14	2.20199e-07	1
male-directed	localhost-20220302_131417	0	1.14624e-13	1.81951e-07	1
male-directed	localhost-20220302_131417	0	1.55473e-13	1.51834e-07	1
male-directed	localhost-20220302_131417	0	2.10934e-13	1.25608e-07	1
male-directed	localhost-20220302_131417	0	2.87604e-13	1.03181e-07	1
male-directed	localhost-20220302_131417	0	3.94691e-13	8.49341e-08	1
male-directed	localhost-20220302_131417	0	5.4817e-13	7.06427e-08	1
male-directed	localhost-20220302_131417	0	7.77465e-13	5.96608e-08	1
male-directed	localhost-20220302_131417	0	1.12214e-12	5.09076e-08	1
male-directed	localhost-20220302_131417	0	1.63683e-12	4.37045e-08	1
male-directed	localhost-20220302_131417	0	2.42002e-12	3.80179e-08	1
male-directed	localhost-20220302_131417	0	3.63377e-12	3.36824e-08	1
male-directed	localhost-20220302_131417	0	5.5285e-12	3.03005e-08	1
male-directed	localhost-20220302_131417	0	8.53383e-12	2.76222e-08	1
male-directed	localhost-20220302_131417	0	1.33593e-11	2.55053e-08	1
male-directed	localhost-20220302_131417	0	2.11317e-11	2.38435e-08	1
male-directed	localhost-20220302_131417	0	3.38593e-11	2.26109e-08	1
male-directed	localhost-20220302_131417	0	5.51196e-11	2.17473e-08	1
male-directed	localhost-20220302_131417	0	9.07492e-11	2.11676e-08	1
male-directed	localhost-20220302_131417	0	1.51163e-10	2.09419e-08	1
male-directed	localhost-20220302_131417	0	2.56876e-10	2.1191e-08	1
male-directed	localhost-20220302_131417	0	4.45782e-10	2.18947e-08	1
male-directed	localhost-20220302_131417	0	7.87951e-10	2.30897e-08	1
male-directed	localhost-20220302_131417	0	1.4227e-09	2.50109e-08	1
male-directed	localhost-20220302_131417	0	2.61597e-09	2.77755e-08	1
male-directed	localhost-20220302_131417	0	4.87153e-09	3.14173e-08	1
male-directed	localhost-20220302_131417	0	9.26854e-09	3.64679e-08	1
male-directed	localhost-20220302_131417	0	1.81664e-08	4.38014e-08	1
male-directed	localhost-20220302_131417	0	3.63963e-08	5.40868e-08	1
male-directed	localhost-20220302_131417	2	1	9.90191e-08	2.80289e-09
male-directed	localhost-20220302_131417	2	1	2.34249e-07	3.3533e-09
male-directed	localhost-20220302_131417	2	0.999999	5.71353e-07	4.14111e-09
male-directed	localhost-20220302_131417	2	0.999999	1.44706e-06	5.28736e-09
male-directed	localhost-20220302_131417	2	0.999996	3.7691e-06	6.93413e-09
male-directed	localhost-20220302_131417	2	0.99999	1.00494e-05	9.30715e-09
male-directed	localhost-20220302_131417	2	0.999972	2.75847e-05	1.27958e-08
male-directed	localhost-20220302_131417	2	0.999923	7.74688e-05	1.79384e-08
male-directed	localhost-20220302_131417	2	0.999779	0.00022144	2.56237e-08
male-directed	localhost-20220302_131417	2	0.999354	0.000645646	3.74158e-08
male-directed	localhost-20220302_131417	2	0.998088	0.00191161	5.56283e-08
male-directed	localhost-20220302_131417	2	0.994274	0.00572565	8.37537e-08
male-directed	localhost-20220302_131417	2	0.982789	0.0172106	1.27007e-07
male-directed	localhost-20220302_131417	2	0.948999	0.0510009	1.91213e-07
male-directed	localhost-20220302_131417	2	0.855333	0.144667	2.7511e-07
male-directed	localhost-20220302_131417	2	0.647202	0.352798	3.41161e-07
male-directed	localhost-20220302_131417	2	0.362893	0.637107	3.18826e-07
male-directed	localhost-20220302_131417	0	0.183362	0.000307414	0.81633
male-directed	localhost-20220302_131417	0	0.381945	0.000461605	0.617593
male-directed	localhost-20220302_131417	0	0.652701	0.000581365	0.346718
male-directed	localhost-20220302_131417	0	0.861633	0.000611862	0.137755
male-directed	localhost-20220302_131417	0	0.952799	0.000590317	0.0466102
male-directed	localhost-20220302_131417	0	0.984466	0.000589128	0.0149447
male-directed	localhost-20220302_131417	0	0.994755	0.000674751	0.0045698
male-directed	localhost-20220302_131417	0	0.997649	0.000900728	0.00144981
male-directed	localhost-20220302_131417	0	0.998189	0.00130906	0.000502254
male-directed	localhost-20220302_131417	0	0.997815	0.00199898	0.000185772
male-directed	localhost-20220302_131417	0	0.996783	0.00314508	7.23996e-05
male-directed	localhost-20220302_131417	0	0.994817	0.00515573	2.71107e-05
male-directed	localhost-20220302_131417	0	0.989908	0.0100833	9.13493e-06
male-directed	localhost-20220302_131417	0	0.974989	0.0250074	3.33084e-06
male-directed	localhost-20220302_131417	0	0.934474	0.0655246	1.48781e-06
male-directed	localhost-20220302_131417	0	0.844925	0.155075	6.66625e-07
male-directed	localhost-20220302_131417	0	0.682454	0.317546	2.62086e-07
male-directed	localhost-20220302_131417	0	0.490148	0.509852	1.0122e-07
male-directed	localhost-20220302_131417	2	9.9726e-09	0.999812	0.000187963
male-directed	localhost-20220302_131417	2	1.90067e-09	0.99977	0.000229982
male-directed	localhost-20220302_131417	2	4.68054e-10	0.999724	0.000276282
male-directed	localhost-20220302_131417	2	1.53935e-10	0.999681	0.000318818
male-directed	localhost-20220302_131417	2	6.71229e-11	0.999636	0.000364435
male-directed	localhost-20220302_131417	2	3.45161e-11	0.999592	0.000407539
male-directed	localhost-20220302_131417	2	1.8782e-11	0.999573	0.000426961
male-directed	localhost-20220302_131417	2	1.08122e-11	0.999573	0.000426733
male-directed	localhost-20220302_131417	2	6.64851e-12	0.999579	0.000420862
male-directed	localhost-20220302_131417	2	4.28115e-12	0.999583	0.000417464
male-directed	localhost-20220302_131417	2	2.75642e-12	0.999583	0.000416581
male-directed	localhost-20220302_131417	2	1.64707e-12	0.999594	0.000405988
male-directed	localhost-20220302_131417	2	8.98006e-13	0.999614	0.000386477
male-directed	localhost-20220302_131417	2	4.66896e-13	0.999628	0.000371571
male-directed	localhost-20220302_131417	2	2.34134e-13	0.99964	0.000360478
male-directed	localhost-20220302_131417	2	1.12083e-13	0.999651	0.000349371
male-directed	localhost-20220302_131417	2	5.03624e-14	0.99966	0.000340309
male-directed	localhost-20220302_131417	2	2.03133e-14	0.999673	0.000326774
male-directed	localhost-20220302_131417	2	7.38779e-15	0.999695	0.000305302
male-directed	localhost-20220302_131417	2	2.59828e-15	0.999712	0.000288228
male-directed	localhost-20220302_131417	2	9.10321e-16	0.999714	0.000285837
male-directed	localhost-20220302_131417	2	3.14745e-16	0.999701	0.000299116
male-directed	localhost-20220302_131417	2	1.09076e-16	0.999672	0.000328048
male-directed	localhost-20220302_131417	2	3.8399e-17	0.999627	0.00037311
male-directed	localhost-20220302_131417	2	1.35177e-17	0.999568	0.000431588
male-directed	localhost-20220302_131417	2	4.62033e-18	0.999502	0.000497534
male-directed	localhost-20220302_131417	2	1.49485e-18	0.999433	0.000567115
male-directed	localhost-20220302_131417	2	4.62896e-19	0.999361	0.000639239
male-directed	localhost-20220302_131417	2	1.42005e-19	0.9993	0.000700193
male-directed	localhost-20220302_131417	2	4.34347e-20	0.999274	0.000725884
male-directed	localhost-20220302_131417	2	1.315e-20	0.999286	0.000714485
male-directed	localhost-20220302_131417	2	3.94669e-21	0.999323	0.000676926
male-directed	localhost-20220302_131417	2	1.17945e-21	0.999391	0.000609082
male-directed	localhost-20220302_131417	2	3.6448e-22	0.999484	0.000516253
male-directed	localhost-20220302_131417	2	1.21614e-22	0.999578	0.000421703
male-directed	localhost-20220302_131417	2	4.36892e-23	0.999662	0.00033755
male-directed	localhost-20220302_131417	2	1.76871e-23	0.999735	0.000264961
male-directed	localhost-20220302_131417	2	9.09832e-24	0.999794	0.000206437
male-directed	localhost-20220302_131417	2	6.1558e-24	0.999838	0.000162446
male-directed	localhost-20220302_131417	2	5.11767e-24	0.99987	0.000129847
male-directed	localhost-20220302_131417	2	4.87839e-24	0.999895	0.000105124
male-directed	localhost-20220302_131417	2	4.87169e-24	0.999914	8.56671e-05
male-directed	localhost-20220302_131417	2	4.76436e-24	0.999929	7.10052e-05
male-directed	localhost-20220302_131417	2	4.8715e-24	0.999938	6.2229e-05
male-directed	localhost-20220302_131417	2	5.58709e-24	0.999941	5.86171e-05
male-directed	localhost-20220302_131417	2	6.65004e-24	0.999943	5.70771e-05
male-directed	localhost-20220302_131417	2	7.62483e-24	0.999943	5.65777e-05
male-directed	localhost-20220302_131417	2	8.86055e-24	0.99994	6.0418e-05
male-directed	localhost-20220302_131417	2	1.04678e-23	0.999929	7.09212e-05
male-directed	localhost-20220302_131417	2	1.11149e-23	0.999916	8.40357e-05
male-directed	localhost-20220302_131417	2	9.93835e-24	0.999907	9.26907e-05
male-directed	localhost-20220302_131417	2	7.93124e-24	0.999905	9.5196e-05
male-directed	localhost-20220302_131417	2	5.95492e-24	0.999908	9.22966e-05
male-directed	localhost-20220302_131417	2	4.27568e-24	0.999917	8.32969e-05
male-directed	localhost-20220302_131417	2	3.06694e-24	0.99993	7.02161e-05
male-directed	localhost-20220302_131417	2	2.33012e-24	0.999943	5.74567e-05
male-directed	localhost-20220302_131417	2	1.92125e-24	0.999953	4.69947e-05
male-directed	localhost-20220302_131417	2	1.7051e-24	0.999962	3.82492e-05
male-directed	localhost-20220302_131417	2	1.60914e-24	0.999969	3.11338e-05
male-directed	localhost-20220302_131417	2	1.61657e-24	0.999974	2.64344e-05
male-directed	localhost-20220302_131417	2	1.7847e-24	0.999975	2.46608e-05
male-directed	localhost-20220302_131417	0	0.999967	3.32368e-05	4.56056e-19
male-directed	localhost-20220302_131417	0	0.999962	3.7532e-05	3.45411e-19
male-directed	localhost-20220302_131417	0	0.999952	4.78964e-05	2.60767e-19
male-directed	localhost-20220302_131417	0	0.999931	6.88313e-05	2.03997e-19
male-directed	localhost-20220302_131417	0	0.99988	0.000120352	1.61452e-19
male-directed	localhost-20220302_131417	0	0.999727	0.000273207	1.35201e-19
male-directed	localhost-20220302_131417	0	0.999259	0.000740618	1.33766e-19
male-directed	localhost-20220302_131417	0	0.997876	0.00212446	1.53438e-19
male-directed	localhost-20220302_131417	0	0.993536	0.00646354	1.81891e-19
male-directed	localhost-20220302_131417	0	0.979053	0.0209472	2.17608e-19
male-directed	localhost-20220302_131417	0	0.93634	0.0636599	2.72064e-19
male-directed	localhost-20220302_131417	0	0.838627	0.161373	3.41022e-19
male-directed	localhost-20220302_131417	0	0.665784	0.334216	3.75537e-19
male-directed	localhost-20220302_131417	0	0.45277	0.54723	3.30126e-19
male-directed	localhost-20220302_131417	0	0.287977	0.712023	2.63075e-19
male-directed	localhost-20220302_131417	0	0.193491	0.806509	2.31597e-19
male-directed	localhost-20220302_131417	0	0.138775	0.861225	2.179e-19
male-directed	localhost-20220302_131417	0	0.101406	0.898594	1.87237e-19
male-directed	localhost-20220302_131417	0	0.0725161	0.927484	1.42324e-19
male-directed	localhost-20220302_131417	0	0.0484409	0.951559	1.00249e-19
male-directed	localhost-20220302_131417	0	0.0289476	0.971052	6.44582e-20
male-directed	localhost-20220302_131417	0	0.015646	0.984354	3.80693e-20
male-directed	localhost-20220302_131417	0	0.00813775	0.991862	2.31423e-20
male-directed	localhost-20220302_131417	0	0.00428205	0.995718	1.63282e-20
male-directed	localhost-20220302_131417	0	0.00234851	0.997651	1.40631e-20
male-directed	localhost-20220302_131417	0	0.00140741	0.998593	1.48115e-20
male-directed	localhost-20220302_131417	0	0.000957392	0.999043	1.80559e-20
male-directed	localhost-20220302_131417	0	0.000724249	0.999276	2.30345e-20
male-directed	localhost-20220302_131417	0	0.000577969	0.999422	2.84683e-20
male-directed	localhost-20220302_131417	0	0.000472586	0.999527	3.33317e-20
male-directed	localhost-20220302_131417	0	0.000399822	0.9996	3.77429e-20
male-directed	localhost-20220302_131417	0	0.000359796	0.99964	4.32873e-20
male-directed	localhost-20220302_131417	0	0.000346843	0.999653	5.2021e-20
male-directed	localhost-20220302_131417	0	0.00035086	0.999649	6.53782e-20
male-directed	localhost-20220302_131417	0	0.000368315	0.999632	8.39101e-20
male-directed	localhost-20220302_131417	0	0.000404377	0.999596	1.07198e-19
male-directed	localhost-20220302_131417	0	0.000465288	0.999535	1.3566e-19
male-directed	localhost-20220302_131417	0	0.000557213	0.999443	1.73737e-19
male-directed	localhost-20220302_131417	0	0.000687059	0.999313	2.27407e-19
male-directed	localhost-20220302_131417	0	0.000862849	0.999137	2.99628e-19
male-directed	localhost-20220302_131417	0	0.00111088	0.998889	3.94712e-19
male-directed	localhost-20220302_131417	0	0.00148816	0.998512	5.18574e-19
male-directed	localhost-20220302_131417	0	0.00205801	0.997942	6.6898e-19
male-directed	localhost-20220302_131417	0	0.00288185	0.997118	8.56996e-19
male-directed	localhost-20220302_131417	0	0.00408116	0.995919	1.12828e-18
male-directed	localhost-20220302_131417	0	0.00590519	0.994095	1.50781e-18
male-directed	localhost-20220302_131417	0	0.0088199	0.99118	1.98563e-18
male-directed	localhost-20220302_131417	0	0.0137138	0.986286	2.64798e-18
male-directed	localhost-20220302_131417	0	0.0220474	0.977953	3.67767e-18
male-directed	localhost-20220302_131417	0	0.0360639	0.963936	5.16081e-18
male-directed	localhost-20220302_131417	0	0.0595781	0.940422	7.07951e-18
male-directed	localhost-20220302_131417	0	0.0982217	0.901778	9.48741e-18
male-directed	localhost-20220302_131417	0	0.16044	0.83956	1.26178e-17
male-directed	localhost-20220302_131417	0	0.262103	0.737897	1.6707e-17
male-directed	localhost-20220302_131417	2	1.64202e-25	0.706345	0.293655
male-directed	localhost-20220302_131417	2	1.98987e-25	0.827743	0.172257
male-directed	localhost-20220302_131417	2	2.08773e-25	0.902515	0.0974847
male-directed	localhost-20220302_131417	2	2.03649e-25	0.945545	0.0544554
male-directed	localhost-20220302_131417	2	1.73238e-25	0.969526	0.0304736
male-directed	localhost-20220302_131417	2	1.36693e-25	0.982367	0.0176331
male-directed	localhost-20220302_131417	2	1.15116e-25	0.989541	0.0104587
male-directed	localhost-20220302_131417	2	1.01553e-25	0.993881	0.00611854
male-directed	localhost-20220302_131417	2	8.89494e-26	0.996448	0.00355206
male-directed	localhost-20220302_131417	2	7.84516e-26	0.997898	0.0021017
male-directed	localhost-20220302_131417	2	6.707e-26	0.998752	0.00124823
male-directed	localhost-20220302_131417	2	5.44713e-26	0.999265	0.00073511
male-directed	localhost-20220302_131417	2	4.56554e-26	0.999558	0.00044225
male-directed	localhost-20220302_131417	2	4.08492e-26	0.999727	0.00027273
male-directed	localhost-20220302_131417	2	3.71839e-26	0.999834	0.000166109
male-directed	localhost-20220302_131417	2	3.36989e-26	0.999901	9.92313e-05
male-directed	localhost-20220302_131417	2	2.97497e-26	0.999941	5.8778e-05
male-directed	localhost-20220302_131417	2	2.49126e-26	0.999966	3.41094e-05
male-directed	localhost-20220302_131417	2	2.06995e-26	0.99998	1.96804e-05
male-directed	localhost-20220302_131417	2	1.81042e-26	0.999988	1.18171e-05
male-directed	localhost-20220302_131417	2	1.64907e-26	0.999993	7.37351e-06
male-directed	localhost-20220302_131417	2	1.49857e-26	0.999995	4.60474e-06
male-directed	localhost-20220302_131417	2	1.31189e-26	0.999997	2.86104e-06
male-directed	localhost-20220302_131417	2	1.10167e-26	0.999998	1.78691e-06
male-directed	localhost-20220302_131417	1	6.86925e-08	3.31178e-20	1
male-directed	localhost-20220302_131417	1	4.59535e-08	2.70371e-20	1
male-directed	localhost-20220302_131417	1	3.01837e-08	2.20242e-20	1
male-directed	localhost-20220302_131417	1	1.93579e-08	1.74164e-20	1
male-directed	localhost-20220302_131417	1	1.23989e-08	1.35858e-20	1
male-directed	localhost-20220302_131417	1	8.16646e-09	1.06097e-20	1
male-directed	localhost-20220302_131417	1	5.47677e-09	8.17396e-21	1
male-directed	localhost-20220302_131417	1	3.72299e-09	6.24954e-21	1

## Sheet: fig3C_GLM
group	datename	hmmglm_state	pred_proba_0	pred_proba_1	pred_proba_2
male-directed	localhost-20220302_131417	0	0.00212247	0.0268428	0.971035
male-directed	localhost-20220302_131417	0	0.00212257	0.026841	0.971036
male-directed	localhost-20220302_131417	0	0.00212629	0.0268955	0.970978
male-directed	localhost-20220302_131417	0	0.00213353	0.0270065	0.97086
male-directed	localhost-20220302_131417	0	0.00214394	0.0271792	0.970677
male-directed	localhost-20220302_131417	0	0.0021573	0.0274164	0.970426
male-directed	localhost-20220302_131417	0	0.00217347	0.0277154	0.970111
male-directed	localhost-20220302_131417	0	0.00219261	0.0280724	0.969735
male-directed	localhost-20220302_131417	0	0.00221522	0.0284896	0.969295
male-directed	localhost-20220302_131417	0	0.00224164	0.0289774	0.968781
male-directed	localhost-20220302_131417	0	0.00227143	0.0295429	0.968186
male-directed	localhost-20220302_131417	0	0.00230341	0.0301743	0.967522
male-directed	localhost-20220302_131417	0	0.00233751	0.0308607	0.966802
male-directed	localhost-20220302_131417	0	0.00237577	0.0316209	0.966003
male-directed	localhost-20220302_131417	0	0.00241908	0.0324738	0.965107
male-directed	localhost-20220302_131417	0	0.00246518	0.0334086	0.964126
male-directed	localhost-20220302_131417	0	0.00251266	0.0344118	0.963076
male-directed	localhost-20220302_131417	0	0.0025621	0.035471	0.961967
male-directed	localhost-20220302_131417	0	0.00261614	0.0365927	0.960791
male-directed	localhost-20220302_131417	0	0.00267989	0.0378486	0.959471
male-directed	localhost-20220302_131417	0	0.00275106	0.0392517	0.957997
male-directed	localhost-20220302_131417	0	0.00282156	0.0406774	0.956501
male-directed	localhost-20220302_131417	0	0.00290109	0.0420971	0.955002
male-directed	localhost-20220302_131417	0	0.0030052	0.0435677	0.953427
male-directed	localhost-20220302_131417	0	0.00311843	0.0449274	0.951954
male-directed	localhost-20220302_131417	0	0.00321732	0.0460208	0.950762
male-directed	localhost-20220302_131417	0	0.00331022	0.0470284	0.949661
male-directed	localhost-20220302_131417	0	0.00341071	0.0481182	0.948471
male-directed	localhost-20220302_131417	0	0.00351381	0.0492263	0.94726
male-directed	localhost-20220302_131417	0	0.00361769	0.0503332	0.946049
male-directed	localhost-20220302_131417	0	0.00372648	0.051486	0.944788
male-directed	localhost-20220302_131417	0	0.00383821	0.0526607	0.943501
male-directed	localhost-20220302_131417	0	0.0039521	0.0538488	0.942199
male-directed	localhost-20220302_131417	0	0.00407025	0.0550732	0.940857
male-directed	localhost-20220302_131417	0	0.00419166	0.0563219	0.939486
male-directed	localhost-20220302_131417	0	0.00431598	0.0575911	0.938093
male-directed	localhost-20220302_131417	0	0.0044444	0.0588928	0.936663
male-directed	localhost-20220302_131417	0	0.00457639	0.0602206	0.935203
male-directed	localhost-20220302_131417	0	0.00471181	0.0615733	0.933715
male-directed	localhost-20220302_131417	0	0.00485138	0.0629572	0.932191
male-directed	localhost-20220302_131417	0	0.00499486	0.0643689	0.930636
male-directed	localhost-20220302_131417	0	0.00514219	0.0658086	0.929049
male-directed	localhost-20220302_131417	0	0.00529384	0.0672792	0.927427
male-directed	localhost-20220302_131417	0	0.00544976	0.0687794	0.925771
male-directed	localhost-20220302_131417	0	0.00560986	0.0703101	0.92408
male-directed	localhost-20220302_131417	0	0.00577457	0.0718721	0.922353
male-directed	localhost-20220302_131417	0	0.00594392	0.073465	0.920591
male-directed	localhost-20220302_131417	0	0.00611773	0.0750912	0.918791
male-directed	localhost-20220302_131417	0	0.00629651	0.0767489	0.916955
male-directed	localhost-20220302_131417	0	0.00648039	0.0784388	0.915081
male-directed	localhost-20220302_131417	0	0.00666886	0.0801654	0.913166
male-directed	localhost-20220302_131417	0	0.0068628	0.0819231	0.911214
male-directed	localhost-20220302_131417	0	0.00706241	0.0837139	0.909224
male-directed	localhost-20220302_131417	0	0.00726646	0.0855467	0.907187
male-directed	localhost-20220302_131417	0	0.00747674	0.0874081	0.905115
male-directed	localhost-20220302_131417	0	0.00769344	0.089303	0.903004
male-directed	localhost-20220302_131417	0	0.00791385	0.0912492	0.900837
male-directed	localhost-20220302_131417	0	0.00814178	0.0932169	0.898641
male-directed	localhost-20220302_131417	0	0.00837724	0.0952181	0.896405
male-directed	localhost-20220302_131417	0	0.0086144	0.0972881	0.894098
male-directed	localhost-20220302_131417	0	0.00886151	0.0993625	0.891776
male-directed	localhost-20220302_131417	0	0.00911804	0.10147	0.889412
male-directed	localhost-20220302_131417	0	0.00937127	0.103681	0.886948
male-directed	localhost-20220302_131417	0	0.00963965	0.105857	0.884504
male-directed	localhost-20220302_131417	0	0.00992116	0.108063	0.882016
male-directed	localhost-20220302_131417	0	0.0101862	0.110453	0.879361
male-directed	localhost-20220302_131417	0	0.0104805	0.112706	0.876813
male-directed	localhost-20220302_131417	0	0.0107977	0.114979	0.874223
male-directed	localhost-20220302_131417	0	0.0110407	0.117723	0.871236
male-directed	localhost-20220302_131417	0	0.0114354	0.1197	0.868865
male-directed	localhost-20220302_131417	0	0.0124825	0.119678	0.86784
male-directed	localhost-20220302_131417	0	0.0143795	0.119094	0.866526
male-directed	localhost-20220302_131417	0	0.0170825	0.119573	0.863345
male-directed	localhost-20220302_131417	0	0.0207152	0.120735	0.85855
male-directed	localhost-20220302_131417	0	0.0250676	0.121629	0.853303
male-directed	localhost-20220302_131417	0	0.0295464	0.122189	0.848264
male-directed	localhost-20220302_131417	0	0.0347008	0.123633	0.841666
male-directed	localhost-20220302_131417	0	0.0414	0.126709	0.831891
male-directed	localhost-20220302_131417	0	0.0483052	0.129924	0.821771
male-directed	localhost-20220302_131417	0	0.0538404	0.132293	0.813866
male-directed	localhost-20220302_131417	0	0.0588487	0.134936	0.806215
male-directed	localhost-20220302_131417	0	0.0636487	0.13784	0.798511
male-directed	localhost-20220302_131417	0	0.0673453	0.140048	0.792607
male-directed	localhost-20220302_131417	0	0.0704636	0.142274	0.787262
male-directed	localhost-20220302_131417	0	0.0735457	0.145124	0.78133
male-directed	localhost-20220302_131417	0	0.0758275	0.147959	0.776214
male-directed	localhost-20220302_131417	0	0.0772841	0.15093	0.771786
male-directed	localhost-20220302_131417	0	0.0785944	0.154673	0.766732
male-directed	localhost-20220302_131417	0	0.0798437	0.159025	0.761132
male-directed	localhost-20220302_131417	0	0.0810876	0.163787	0.755125
male-directed	localhost-20220302_131417	0	0.0822914	0.168673	0.749035
male-directed	localhost-20220302_131417	0	0.0828907	0.172717	0.744392
male-directed	localhost-20220302_131417	0	0.0828224	0.175508	0.74167
male-directed	localhost-20220302_131417	0	0.0827065	0.177626	0.739668
male-directed	localhost-20220302_131417	0	0.0828758	0.179484	0.73764
male-directed	localhost-20220302_131417	0	0.0835399	0.181339	0.735121
male-directed	localhost-20220302_131417	0	0.0849081	0.183467	0.731625
male-directed	localhost-20220302_131417	0	0.0865595	0.185505	0.727935
male-directed	localhost-20220302_131417	0	0.0879827	0.187006	0.725011
male-directed	localhost-20220302_131417	0	0.0893434	0.188223	0.722434
male-directed	localhost-20220302_131417	0	0.0908325	0.189375	0.719792
male-directed	localhost-20220302_131417	0	0.0923701	0.190336	0.717294
male-directed	localhost-20220302_131417	0	0.0940241	0.191135	0.714841
male-directed	localhost-20220302_131417	0	0.095685	0.191775	0.71254
male-directed	localhost-20220302_131417	0	0.0970745	0.192152	0.710773
male-directed	localhost-20220302_131417	0	0.098443	0.192486	0.709071
male-directed	localhost-20220302_131417	0	0.100073	0.192971	0.706956
male-directed	localhost-20220302_131417	0	0.101645	0.193474	0.704881
male-directed	localhost-20220302_131417	0	0.103135	0.194082	0.702783
male-directed	localhost-20220302_131417	0	0.104914	0.194943	0.700144
male-directed	localhost-20220302_131417	0	0.106705	0.195703	0.697592
male-directed	localhost-20220302_131417	0	0.108288	0.196213	0.695499
male-directed	localhost-20220302_131417	0	0.11014	0.196841	0.693018
male-directed	localhost-20220302_131417	0	0.112029	0.197412	0.690559
male-directed	localhost-20220302_131417	0	0.113241	0.197492	0.689267
male-directed	localhost-20220302_131417	0	0.114238	0.197464	0.688298
male-directed	localhost-20220302_131417	0	0.115649	0.19766	0.686691
male-directed	localhost-20220302_131417	0	0.117076	0.197694	0.68523
male-directed	localhost-20220302_131417	0	0.118258	0.19755	0.684192
male-directed	localhost-20220302_131417	0	0.119457	0.197517	0.683026
male-directed	localhost-20220302_131417	0	0.12072	0.197321	0.681959
male-directed	localhost-20220302_131417	0	0.122081	0.196846	0.681073
male-directed	localhost-20220302_131417	0	0.123584	0.196437	0.679979
male-directed	localhost-20220302_131417	0	0.124995	0.19601	0.678995
male-directed	localhost-20220302_131417	0	0.126376	0.195369	0.678254
male-directed	localhost-20220302_131417	0	0.127951	0.194662	0.677388
male-directed	localhost-20220302_131417	0	0.129427	0.193793	0.67678
male-directed	localhost-20220302_131417	0	0.130784	0.192714	0.676502
male-directed	localhost-20220302_131417	0	0.132282	0.191589	0.676129
male-directed	localhost-20220302_131417	0	0.133503	0.190134	0.676363
male-directed	localhost-20220302_131417	0	0.134512	0.188405	0.677083
male-directed	localhost-20220302_131417	0	0.135753	0.186784	0.677463
male-directed	localhost-20220302_131417	0	0.136505	0.184679	0.678816
male-directed	localhost-20220302_131417	0	0.137314	0.18218	0.680506
male-directed	localhost-20220302_131417	0	0.139315	0.180315	0.68037
male-directed	localhost-20220302_131417	0	0.140278	0.178311	0.681411
male-directed	localhost-20220302_131417	0	0.142198	0.176884	0.680919
male-directed	localhost-20220302_131417	0	0.154796	0.180137	0.665067
male-directed	localhost-20220302_131417	0	0.179169	0.186828	0.634003
male-directed	localhost-20220302_131417	0	0.204607	0.19108	0.604313
male-directed	localhost-20220302_131417	0	0.232788	0.193829	0.573383
male-directed	localhost-20220302_131417	0	0.273387	0.19827	0.528344
male-directed	localhost-20220302_131417	0	0.317358	0.20178	0.480861
male-directed	localhost-20220302_131417	0	0.354247	0.202277	0.443476
male-directed	localhost-20220302_131417	0	0.388079	0.200417	0.411505
male-directed	localhost-20220302_131417	0	0.423406	0.196427	0.380167
male-directed	localhost-20220302_131417	0	0.477285	0.189693	0.333021
male-directed	localhost-20220302_131417	0	0.55753	0.179085	0.263385
male-directed	localhost-20220302_131417	0	0.618674	0.169951	0.211376
male-directed	localhost-20220302_131417	0	0.628056	0.171443	0.200501
male-directed	localhost-20220302_131417	0	0.606826	0.1819	0.211274
male-directed	localhost-20220302_131417	0	0.565004	0.199634	0.235363
male-directed	localhost-20220302_131417	0	0.482898	0.224521	0.292581
male-directed	localhost-20220302_131417	0	0.380129	0.24604	0.373831
male-directed	localhost-20220302_131417	0	0.303785	0.259857	0.436358
male-directed	localhost-20220302_131417	0	0.257855	0.269995	0.472151
male-directed	localhost-20220302_131417	0	0.229133	0.276272	0.494595
male-directed	localhost-20220302_131417	0	0.213527	0.280555	0.505918
male-directed	localhost-20220302_131417	0	0.204369	0.283877	0.511753
male-directed	localhost-20220302_131417	0	0.196241	0.284517	0.519241
male-directed	localhost-20220302_131417	0	0.190833	0.282416	0.526751
male-directed	localhost-20220302_131417	0	0.189549	0.279036	0.531415
male-directed	localhost-20220302_131417	0	0.191463	0.276053	0.532483
male-directed	localhost-20220302_131417	0	0.1926	0.273526	0.533873
male-directed	localhost-20220302_131417	0	0.186557	0.269135	0.544308
male-directed	localhost-20220302_131417	0	0.173442	0.262253	0.564305
male-directed	localhost-20220302_131417	0	0.158604	0.254543	0.586853
male-directed	localhost-20220302_131417	0	0.144749	0.246446	0.608805
male-directed	localhost-20220302_131417	0	0.134045	0.239173	0.626782
male-directed	localhost-20220302_131417	0	0.127058	0.234574	0.638368
male-directed	localhost-20220302_131417	0	0.119646	0.230294	0.65006
male-directed	localhost-20220302_131417	0	0.110271	0.224206	0.665523
male-directed	localhost-20220302_131417	0	0.10299	0.219366	0.677644
male-directed	localhost-20220302_131417	0	0.0991506	0.217259	0.68359
male-directed	localhost-20220302_131417	0	0.0962206	0.215091	0.688688
male-directed	localhost-20220302_131417	0	0.0936407	0.212071	0.694288
male-directed	localhost-20220302_131417	0	0.0927781	0.209374	0.697848
male-directed	localhost-20220302_131417	0	0.0933559	0.206323	0.700321
male-directed	localhost-20220302_131417	0	0.0938871	0.201979	0.704134
male-directed	localhost-20220302_131417	0	0.0937276	0.19662	0.709652
male-directed	localhost-20220302_131417	0	0.0929557	0.190743	0.716301
male-directed	localhost-20220302_131417	0	0.091295	0.185009	0.723697
male-directed	localhost-20220302_131417	0	0.0886468	0.179882	0.731471
male-directed	localhost-20220302_131417	0	0.0861114	0.175408	0.73848
male-directed	localhost-20220302_131417	0	0.0842957	0.171673	0.744031
male-directed	localhost-20220302_131417	0	0.0814751	0.167781	0.750744
male-directed	localhost-20220302_131417	0	0.0764207	0.162196	0.761383
male-directed	localhost-20220302_131417	0	0.0711235	0.155493	0.773384
male-directed	localhost-20220302_131417	0	0.0674573	0.149526	0.783017
male-directed	localhost-20220302_131417	0	0.0646948	0.144381	0.790925
male-directed	localhost-20220302_131417	0	0.0620362	0.139486	0.798478
male-directed	localhost-20220302_131417	0	0.0601014	0.135489	0.80441
male-directed	localhost-20220302_131417	0	0.059226	0.132872	0.807902
male-directed	localhost-20220302_131417	0	0.05894	0.131028	0.810032
male-directed	localhost-20220302_131417	0	0.0588497	0.129412	0.811738
male-directed	localhost-20220302_131417	0	0.05902	0.128248	0.812732
male-directed	localhost-20220302_131417	0	0.0601342	0.1282	0.811666
male-directed	localhost-20220302_131417	0	0.0623383	0.12917	0.808491
male-directed	localhost-20220302_131417	0	0.0639254	0.129561	0.806514
male-directed	localhost-20220302_131417	0	0.0642965	0.128923	0.80678
male-directed	localhost-20220302_131417	0	0.0661862	0.129818	0.803996
male-directed	localhost-20220302_131417	0	0.0702436	0.133002	0.796755
male-directed	localhost-20220302_131417	0	0.0718288	0.134246	0.793925
male-directed	localhost-20220302_131417	0	0.0682055	0.13056	0.801234
male-directed	localhost-20220302_131417	0	0.0625218	0.124442	0.813036
male-directed	localhost-20220302_131417	0	0.0570798	0.118414	0.824506
male-directed	localhost-20220302_131417	0	0.051501	0.112103	0.836396
male-directed	localhost-20220302_131417	0	0.046216	0.105769	0.848015
male-directed	localhost-20220302_131417	0	0.0425944	0.101299	0.856107
male-directed	localhost-20220302_131417	0	0.0410261	0.0994239	0.85955
male-directed	localhost-20220302_131417	0	0.0408249	0.0990212	0.860154
male-directed	localhost-20220302_131417	0	0.0415308	0.0994182	0.859051
male-directed	localhost-20220302_131417	0	0.0434103	0.101179	0.85541
male-directed	localhost-20220302_131417	0	0.0473025	0.105047	0.847651
male-directed	localhost-20220302_131417	0	0.0558255	0.112858	0.831316
male-directed	localhost-20220302_131417	0	0.0730662	0.12627	0.800664
male-directed	localhost-20220302_131417	0	0.100387	0.142084	0.757529
male-directed	localhost-20220302_131417	0	0.137348	0.156332	0.70632
male-directed	localhost-20220302_131417	0	0.18903	0.170747	0.640223
male-directed	localhost-20220302_131417	0	0.25095	0.18435	0.5647
male-directed	localhost-20220302_131417	0	0.295814	0.192463	0.511723
male-directed	localhost-20220302_131417	0	0.313015	0.196637	0.490348
male-directed	localhost-20220302_131417	0	0.317745	0.202133	0.480122
male-directed	localhost-20220302_131417	0	0.31193	0.210245	0.477825
male-directed	localhost-20220302_131417	0	0.284864	0.216481	0.498655
male-directed	localhost-20220302_131417	0	0.240755	0.216693	0.542552
male-directed	localhost-20220302_131417	0	0.198458	0.213497	0.588045
male-directed	localhost-20220302_131417	0	0.168723	0.211869	0.619409
male-directed	localhost-20220302_131417	0	0.14535	0.209636	0.645014
male-directed	localhost-20220302_131417	0	0.120765	0.202436	0.676799
male-directed	localhost-20220302_131417	0	0.100115	0.194643	0.705243
male-directed	localhost-20220302_131417	0	0.0908627	0.194109	0.715028
male-directed	localhost-20220302_131417	0	0.0928256	0.201664	0.70551
male-directed	localhost-20220302_131417	0	0.103209	0.214595	0.682196
male-directed	localhost-20220302_131417	0	0.121587	0.231564	0.646848
male-directed	localhost-20220302_131417	0	0.1464	0.248906	0.604694
male-directed	localhost-20220302_131417	0	0.168872	0.260818	0.570309
male-directed	localhost-20220302_131417	0	0.17658	0.264185	0.559235
male-directed	localhost-20220302_131417	0	0.164537	0.258142	0.577321
male-directed	localhost-20220302_131417	0	0.139461	0.244179	0.616359
male-directed	localhost-20220302_131417	0	0.113261	0.227612	0.659128
male-directed	localhost-20220302_131417	0	0.0934724	0.213873	0.692654
male-directed	localhost-20220302_131417	0	0.0809702	0.205471	0.713559
male-directed	localhost-20220302_131417	0	0.073781	0.202635	0.723584
male-directed	localhost-20220302_131417	0	0.0696401	0.203011	0.727349
male-directed	localhost-20220302_131417	0	0.0663568	0.202611	0.731032
male-directed	localhost-20220302_131417	0	0.062311	0.199397	0.738292
male-directed	localhost-20220302_131417	0	0.0573622	0.19411	0.748528
male-directed	localhost-20220302_131417	0	0.0526874	0.188496	0.758817
male-directed	localhost-20220302_131417	0	0.0493677	0.184188	0.766445
male-directed	localhost-20220302_131417	0	0.0472686	0.181138	0.771593
male-directed	localhost-20220302_131417	0	0.0453204	0.177277	0.777403
male-directed	localhost-20220302_131417	0	0.042965	0.171644	0.785391
male-directed	localhost-20220302_131417	0	0.0408601	0.16608	0.79306
male-directed	localhost-20220302_131417	0	0.0397201	0.162379	0.797901
male-directed	localhost-20220302_131417	0	0.0395046	0.160573	0.799923
male-directed	localhost-20220302_131417	0	0.039951	0.160196	0.799853
male-directed	localhost-20220302_131417	0	0.0405884	0.160142	0.799269
male-directed	localhost-20220302_131417	0	0.0406242	0.158619	0.800757
male-directed	localhost-20220302_131417	0	0.0402602	0.15596	0.803779
male-directed	localhost-20220302_131417	0	0.0406496	0.154232	0.805118
male-directed	localhost-20220302_131417	0	0.0416665	0.152993	0.80534
male-directed	localhost-20220302_131417	0	0.041828	0.149941	0.808231
male-directed	localhost-20220302_131417	0	0.0406972	0.145107	0.814196
male-directed	localhost-20220302_131417	0	0.0391727	0.140362	0.820465
male-directed	localhost-20220302_131417	0	0.0377493	0.136321	0.825929
male-directed	localhost-20220302_131417	0	0.0364489	0.132304	0.831247
male-directed	localhost-20220302_131417	0	0.0355147	0.128026	0.836459
male-directed	localhost-20220302_131417	0	0.0349964	0.124082	0.840921
male-directed	localhost-20220302_131417	0	0.034593	0.121233	0.844174
male-directed	localhost-20220302_131417	0	0.0342783	0.119537	0.846185
male-directed	localhost-20220302_131417	0	0.0340272	0.118137	0.847835
male-directed	localhost-20220302_131417	0	0.0334101	0.11626	0.85033
male-directed	localhost-20220302_131417	0	0.0324299	0.114026	0.853544
male-directed	localhost-20220302_131417	0	0.0315574	0.111625	0.856818
male-directed	localhost-20220302_131417	0	0.0308496	0.109074	0.860077
male-directed	localhost-20220302_131417	0	0.0303279	0.107057	0.862615
male-directed	localhost-20220302_131417	0	0.0302099	0.10568	0.86411
male-directed	localhost-20220302_131417	0	0.0301303	0.103368	0.866502
male-directed	localhost-20220302_131417	0	0.0296525	0.0996938	0.870654
male-directed	localhost-20220302_131417	0	0.0291893	0.0965018	0.874309
male-directed	localhost-20220302_131417	0	0.0290411	0.0944559	0.876503
male-directed	localhost-20220302_131417	0	0.0288235	0.0924569	0.87872
male-directed	localhost-20220302_131417	0	0.0283883	0.0903041	0.881308
male-directed	localhost-20220302_131417	0	0.0279138	0.0884368	0.883649
male-directed	localhost-20220302_131417	0	0.0275309	0.0867785	0.885691
male-directed	localhost-20220302_131417	0	0.027708	0.0857725	0.88652
male-directed	localhost-20220302_131417	0	0.028815	0.08596	0.885225
male-directed	localhost-20220302_131417	0	0.0301331	0.0863366	0.88353
male-directed	localhost-20220302_131417	0	0.0306052	0.0854761	0.883919
male-directed	localhost-20220302_131417	0	0.0303768	0.0836079	0.886015
male-directed	localhost-20220302_131417	0	0.0301806	0.0819109	0.887908
male-directed	localhost-20220302_131417	0	0.0301357	0.0808329	0.889031
male-directed	localhost-20220302_131417	0	0.0301377	0.0801034	0.889759
male-directed	localhost-20220302_131417	0	0.0303533	0.0794437	0.890203
male-directed	localhost-20220302_131417	0	0.0308795	0.0786755	0.890445
male-directed	localhost-20220302_131417	0	0.0316301	0.0777351	0.890635
male-directed	localhost-20220302_131417	0	0.0324565	0.0767235	0.89082
male-directed	localhost-20220302_131417	0	0.033094	0.0757226	0.891183
male-directed	localhost-20220302_131417	0	0.0335565	0.0749551	0.891488

## Sheet: fig3C_raw_song
raw_song	song_mode
0.00271048	2
0.0174162	2
0.0156167	2
-0.0226891	2
0.0173922	2
0.004997	2
0.00647183	2
0.0105169	2
-0.0142146	2
-0.00148983	2
-0.00761807	2
-0.00866935	2
-0.00492208	2
0.0130258	2
-0.00463829	2
-0.00638963	2
-0.0130282	2
-5.59077e-05	2
0.0197374	2
0.00793871	2
0.0225213	2
0.00131022	2
0.00819904	2
-0.01808	2
0.00183404	2
-0.00567452	2
0.00573202	2
0.000797821	2
-0.00111583	2
0.00238388	2
-0.00902776	2
-0.00192306	2
0.00298052	2
0.00264726	2
-0.0161283	2
-0.00144772	2
0.0052146	2
0.00493012	2
-0.00329676	2
-0.00322117	2
-0.00124303	2
0.00364134	2
0.00460721	2
0.0273018	2
-0.00123618	2
-0.0149529	2
-0.00239551	2
-0.00323975	2
-0.00930607	2
-0.0140022	2
-0.00154091	2
0.00325311	2
-0.00620867	2
0.00353961	2
-0.000883004	2
0.00163257	2
0.00721252	2
0.00959575	2
0.0126144	2
-0.0212347	2
-0.0015655	2
0.00640104	2
0.000603179	2
0.0130375	2
-0.00751738	2
0.0258832	2
0.00803942	2
-0.0110011	2
-0.0312382	2
0.014345	2
0.0114824	2
-0.00110535	2
-0.00280254	2
0.000999799	2
0.019211	2
-0.000328154	2
-0.00556271	2
-0.000526219	2
0.0128652	2
0.00928303	2
0.00449519	2
-0.014744	2
0.00714146	2
-0.00874018	2
-0.00321505	2
-0.000257974	2
-0.00711914	2
0.00542458	2
-0.00468365	2
-0.00065957	2
-0.00331556	2
0.0169184	2
0.00361775	2
0.00549946	2
-0.011176	2
-0.0187247	2
-0.0118566	2
0.00499104	2
0.0119702	2
0.0146436	2
0.00193562	2
-0.000957638	1
0.00201932	1
-0.00765718	1
-0.00783046	1
0.035323	1
-0.00197819	1
0.00845196	1
-0.00370621	1
0.00606095	1
0.022577	1
-0.07779	1
-0.00954824	1
-0.00590678	1
0.0198005	1
-0.00537486	1
0.0142002	1
0.0088066	1
0.00435789	0
0.00393459	0
-0.00838639	0
0.00779064	0
-0.0131587	0
-0.0200164	0
-0.00737076	0
0.00307012	0
-0.00636125	0
0.0119319	0
0.01729	0
0.0181774	0
-0.00941216	0
-0.00208043	0
0.000672717	0
-0.0198019	0
0.0150059	0
-0.00829715	0
0.0105051	0
0.00164548	0
-0.00284597	0
0.00265687	0
-0.00563435	0
0.00225091	0
-0.0104023	0
0.0122535	0
-0.00858875	0
0.00625194	0
-0.0240001	0
-0.0200062	0
0.0105749	0
-0.0192574	0
0.000454941	0
-0.00637661	0
0.0205302	0
0.0149247	0
-0.0356313	0
-0.00459049	0
0.0423199	0
0.0553562	0
-0.132228	0
-0.0782206	0
0.0354854	0
-0.0638832	0
0.0157015	0
0.0937204	0
0.0484265	0
0.0187892	0
-0.0329446	0
-0.0258665	0
0.00135968	0
0.00887809	0
-0.0210367	0
-0.0129081	0
-0.0106598	0
0.00947202	0
0.006702	0
-0.00226752	0
0.0187261	0
0.0121859	0
0.00779814	0
-0.0047456	0
-0.0149282	0
0.0103102	0
-0.00742973	0
0.00820892	0
0.0187743	0
-0.00939671	0
0.0147381	0
-0.0507876	0
0.0297774	0
-0.0238106	0
0.000498478	0
0.0595135	0
-0.0745838	0
-0.0434358	0
0.0133054	0
0.00275772	0
0.00119753	0
0.00190539	0
0.00175844	0
0.0111459	0
-0.00679602	0
0.00309291	0
0.00203055	0
-0.0119983	0
0.0195529	0
0.0182973	0
-0.0629062	0
-0.0178296	0
0.044502	0
0.0181494	0
-0.00814595	0
-0.0220021	0
0.016867	0
0.0141011	0
-0.00522098	0
-0.00995557	0
0.00310506	0
-0.00691456	0
-0.00482987	0
-0.0136051	0
-0.0012933	0
0.00647499	0
0.00848082	0
0.0101622	0
0.000528068	0
-0.0150722	0
0.00665607	0
0.0367862	0
0.0151394	0
-0.0916269	0
-0.0300626	0
-0.0411206	0
0.0381308	0
0.00521246	0
0.0222816	0
0.0216267	0
0.0249905	0
-0.0896706	0
-0.00328759	0
0.104383	0
-0.0362931	0
-0.022321	0
-0.007594	0
0.01987	0
0.0124028	0
0.00406775	0
0.002935	0
0.00366047	0
-0.01243	0
-0.000216562	0
-0.0129238	0
-0.00223447	0
0.00290556	0
0.00194937	0
-0.00857068	0
-0.0107531	0
-4.84729e-05	0
0.00508056	0
-0.00386331	0
0.00214016	0
-0.00251138	0
-0.00700361	0
0.0227048	0
-0.00823577	0
-0.031327	0
-0.00206229	0
-0.0205475	0
0.0217954	0
-0.0262925	0
-0.0647057	0
-0.248218	0
-0.0571864	0
0.0297113	0
-0.0314935	0
0.0183063	0
0.0375976	0
0.0179918	0
0.0082198	0
0.0133655	0
0.00675304	0
0.008408	0
-0.0025893	0
0.00838826	0
0.0124738	0
0.00566655	0
-0.0175152	0
-0.010475	0
0.00353794	0
-0.00588495	0
-0.00337804	0
0.0104023	0
0.00492679	0
-0.00119403	0
0.00421839	0
-0.0126857	0
-0.0302196	0
0.0248018	0
0.015414	0
0.0372499	0
-0.0252681	0
0.0285872	0
0.090678	0
0.0374164	0
-0.155855	0
-0.0732952	0
-0.274236	0
-0.0999896	0
0.14029	0
0.0326248	0
0.0212158	0
0.00570029	0
0.0296065	0
0.00283158	0
0.0239093	0
-0.00856906	0
-0.00359638	0
-0.00997103	0
0.0047211	0
-0.0205415	0
-0.00874844	0
-0.00936377	0
0.019905	0
-0.00281142	0
0.00733043	0
0.0117432	0
-0.0171118	0
-0.0228927	0
0.0230802	0
-0.00110488	0
-0.0376407	0
0.0304856	0
0.0103699	0
0.0871551	0
-0.0415212	0
-0.0752684	0
-0.0263764	0
-0.00652762	0
0.0242539	0
0.0107728	0
-0.000603876	0
-0.166665	0
-0.0651731	0
0.0210003	0
0.0630491	0
0.0225789	0
0.0207603	0
-0.0220316	0
0.0198069	0
-0.00449064	0
-0.0223265	0
-0.0156929	0
0.00553115	0
-0.0102359	0
-0.0138326	0
-0.0133097	0
0.00827223	0
-0.0197591	0
-9.34093e-05	0
0.0248182	0
0.0134826	0
-0.0116299	0
-0.0250141	0
0.00846348	0
0.0207308	0
0.0160628	0
0.00373705	0
-0.000375577	0
-0.023271	0
-0.0122479	0
0.00189896	0
0.0262174	0
0.00939388	0
-0.0173781	0
-0.0398334	0
-0.0168491	0
0.157071	0
0.0354041	0
-0.0860006	0
0.0849481	0
0.00532488	0
0.0196994	0
0.0030447	0
0.0177882	0
-0.0136185	0
-0.00151031	0
-0.0125713	0
0.00644439	0
0.0119968	0
-0.00249316	0
-0.0293502	0
0.011601	0
-0.00236014	0
0.036108	0
-0.0762582	0
0.0655976	0
-0.0499561	0
0.0630366	0
0.0356879	0
-0.0540125	0
-0.0208503	0
-0.0186663	0
0.0376712	0
0.0277826	0
0.00519309	0
-0.0227452	0
-0.000190274	0
0.0150744	0
-0.0171346	0
0.0415531	0
-0.0470426	0
-0.00665584	0
0.0317365	0
0.0123723	0
-0.0118561	0
0.0282357	0
0.0231086	0
-0.00551762	0
0.0146115	0
0.00670392	0
0.00114292	0
0.0163052	0
-0.0119819	0
-0.00422287	0
0.00578569	0
-0.0136485	0
-0.0534008	0
0.00905538	0
0.022751	0
0.0613058	0
-0.00855377	0
-0.069441	0
0.0190604	0
-0.0290652	0
0.1201	0
-0.0661824	0
-0.0176655	0
-0.0519276	0
0.0305585	0
0.0250594	0
0.00413276	0
-0.0302437	0
0.0149536	0
-0.0117683	0
-0.00762357	0
4.11689e-05	0
-0.0292109	0
0.0345057	0
0.0134325	0
0.00297558	0
-0.00184814	0
0.00110057	0
-0.00810024	0
-0.00532391	0
0.0310891	0
-0.0147483	0
0.01226	0
-0.0204978	0
-0.00474572	0
-0.00794397	0
0.00849349	0
-0.00482393	0
-0.00181931	0
-0.0117153	0
0.0183101	0
0.00886459	0
0.0162329	0
-0.0206499	0
-0.00960522	0
-0.00523426	0
-0.0140275	0
-0.0102256	0
-0.00103834	0
0.00470147	0
-0.0110339	0
-0.00391037	0
0.0227652	0
0.00875322	0
0.0039971	0
-0.0141261	0
0.00982182	0
0.0132716	0
-0.0125933	0
0.0130911	0
0.0125777	0
0.00124934	0
-0.000448063	0
-0.00762542	0
-0.00254827	0
-0.00370119	0
0.00667831	0
0.00235195	0
0.0079711	0
-0.0121568	0
0.000527643	0
0.00301274	0
-0.000231976	0
-0.0159413	0
0.0159127	0
-0.00868198	0
0.0291498	0
0.00993938	0
-0.00214194	0
0.00203293	0
0.0166069	0
0.00982354	0
0.00819811	0
0.0046101	0
-0.00672831	0
-0.00483917	0
-0.00518204	0
-0.00275748	0
0.00946619	0
0.00493571	0
0.00849624	0
-0.0122142	0
-0.0152856	0
-0.00305895	0
-0.0123611	0
-0.0090589	0
0.00114723	0
0.000114416	0
-0.00222247	0
0.0142013	0
-0.000700826	0
0.00850261	0
0.0106087	0
-0.000182422	0
0.0111042	0
0.0139183	0
-0.0131097	0
-0.0138495	0
-0.0112247	0
-0.0085339	0
0.00346604	0
0.018907	0
-0.00470743	0
-0.00900998	0
0.00465272	0
0.00678902	0
0.0100287	0
0.00109206	0
0.0232878	0
-0.00699632	0
-0.00401016	0
-0.00699466	0
-0.00538462	0
-0.0177947	0
0.0115764	0
0.00656561	0
-0.00460269	0
-0.0078766	0
0.0111523	0
0.00895725	0
-0.00518745	0
-0.00533306	0
0.00424093	0
0.00420738	0
0.00491318	0
0.0151153	0
0.0184913	0
0.012473	0
0.0074512	0
0.0141523	0
0.00222305	0
-0.000809367	0
0.00318186	0
0.0131864	0
-0.00328435	0
-0.00794324	0
-0.00360131	0
-0.00213687	0
0.0100209	0
-0.00420843	0
-0.00263788	0
0.0103138	0
0.00316793	0
-0.0145115	0
0.00104779	0
-0.0120481	0
-0.00762073	0
0.00275132	0
-0.00813077	0
0.00661113	0
-0.00692021	0
0.0108105	0
0.0109165	0
0.0251906	0
0.00315862	0
-0.0032662	0
-0.0105373	0
-0.0125989	0
-0.0179879	0
0.0110724	0
0.00823707	0
-0.000347924	0
0.00489758	0
0.00995318	0
-0.00347069	0
-0.00520024	0
0.0139767	0
0.0134197	0
0.0013951	0
-0.0184109	0
-0.00042876	0
-0.0122585	0
0.00889537	0
0.00788622	0
-0.00264816	0
0.0138323	0
0.0112518	0
-0.0191269	0
0.00734263	0
-0.00140692	0
-0.0183873	0
8.40057e-05	0
0.0201149	0
-0.00241066	0
-0.00770222	0
0.0129193	0
0.0177799	0
0.000926549	0
-0.0057884	0
-0.00140614	0
-0.001703	0
0.00243955	0
-0.0111367	0
-0.00680431	0
-0.0121452	0
0.0102108	0
0.00597409	0
-0.0057725	0
0.000853287	0
-0.00202226	0
0.0141556	0
-0.0106981	0
0.0105554	0
0.00310955	0
0.00277481	0
-0.00153925	0
-0.0120625	0
-0.00264726	0
0.00471064	0
-0.010194	0
0.0054977	0
0.00149296	0
0.00293962	0
0.00441816	0
-0.0117678	0
-0.000921568	0
0.00590938	0
-0.0252791	0
-8.07046e-05	0
0.0160202	0
0.00636467	0
-0.00531354	0
0.00030673	0
0.00913282	0
0.0131871	0
0.00783227	0
0.0175129	0
0.00245857	0
-0.011095	0
0.00522563	0
0.00595041	0
0.0114125	0
-0.0114191	0
0.00134892	0
0.0114884	0
0.000704937	0
0.0037455	0
0.00624289	0
-0.024047	0
0.000510639	0
0.00199082	0
0.0186271	0
0.00930516	0
0.00443463	0
0.00437402	0
0.000589825	0
-0.00534724	0
-0.00309935	0
-0.00223774	0
0.0157773	0
-0.00828118	0
0.00349434	0
-0.00602946	0
0.00229121	0
-0.0100219	0
-0.0195759	0
0.00399516	0
0.00123559	0
-0.0194922	0
0.00424827	0
0.00303896	0
0.0206096	0
0.00681542	0
0.00421308	0
-0.00646838	0
-0.0147374	0
-0.00858616	0
-0.000177801	0
-0.0291547	0
0.0192011	0
0.0153772	0
0.0632959	0
-0.0826363	0
-0.287431	0
0.116086	0
0.0348951	0
0.0692751	0
0.0331995	0
0.0223691	0
-0.0487814	0
0.00361476	0
-0.00167699	0
0.00368285	0
0.018885	0
-0.000242194	0
-0.0287878	0
0.0125197	0
0.00431775	0
0.0111041	0
0.000622608	0
0.0169341	0
-0.00206694	0
0.0136011	0
-0.0144802	0
0.00160978	0
-0.00979276	0
0.00697153	0
0.00634304	0
-0.00524333	0
-0.0175569	0
0.019048	0
0.00696483	0
0.0285278	0
-0.000523516	0
0.0478258	0
-0.0320192	0
0.00325201	0
-0.0473543	0
-0.0565514	0
-0.0801427	0
-0.0986991	0
0.0967345	0
-0.0189391	0
0.0685347	0
0.0167533	0
-0.000802142	0
-0.0150768	0
0.00788905	0
-0.0128404	0
0.00752203	0
-6.55487e-05	0
-0.0192836	0
0.000447999	0
0.0168898	0
0.00711143	0
0.00799364	0
-0.00939433	0
-0.000275071	0
0.00179111	0
0.0135924	0
-0.00101866	0
0.00556763	0
-0.0112321	0
0.0113392	0
-0.00586934	0
-0.0049024	0
-0.0201565	0
-0.000811958	0
-0.00551866	0
-0.00158439	0
0.00187878	0
0.0143169	0
-0.00698614	0
-0.00107632	0
-0.00514272	0
0.0129965	0
0.00746861	0
-0.00155094	0
0.00794092	0
0.000778567	0
0.0146086	0
0.00574467	0
-0.00655254	0
0.000750761	1
-0.00737212	1
0.0135988	1
-0.011046	1
0.0110111	1
-0.00909169	1
0.0100808	1
-0.00783933	1
-0.00556684	1
-0.00123469	1
0.00534111	1
-0.00917782	1
-0.00338379	1
-0.00937394	1
0.0139145	1
0.0236793	1
-0.00661946	1
-0.011111	2
-0.0180149	2
-0.00762483	2
0.00523254	2
-0.00955514	2
0.00549661	2
-0.0084029	2
-0.00513838	2
0.0144804	2
-0.00984864	2
0.0145735	2
0.00319516	2
0.00420985	2
-0.000119139	2
0.00218268	2
0.0136693	2
0.0220749	2
-0.0101635	2
0.00129488	2
-0.00985798	2
-0.0113597	2
0.0134363	2
-0.0339717	2
0.00318578	2
0.000523629	2
0.00451338	2
-0.00638621	2
0.00463539	2
0.0144037	2
0.01752	2
0.00170362	2
-0.0141298	2
-0.00628046	2
0.0125018	2
0.00225491	2
-0.00011907	2
-0.00826489	2
0.00319819	2
-0.00114204	2
0.00540147	2
-0.039355	2
-0.0135448	2
0.0061702	2
0.0189301	2
0.0231747	2
0.00115132	2
-0.00675879	2
-0.0221585	2
0.0119216	2
-0.0169796	2
-0.0108866	2
-0.0020294	2
0.00455526	2
-0.0027145	2
-0.0118914	2
0.0010826	2
-0.0310469	2
0.0358777	2
-0.0202614	2
-0.0213892	2
0.0227212	2
0.0125474	2
-0.0166878	2
-0.0174448	2
-0.000211982	2
-0.0166886	2
0.0140199	2
-0.0172105	2
0.0139253	2
-0.0319692	2
-0.0135704	2
0.000849676	2
-0.000712601	2
0.00874746	2
0.00939221	2
0.0129785	2
-0.0257981	2
0.00557032	2
0.00686363	2
0.00390864	2
-0.0205698	2
0.00453373	2
0.0323	2
-0.0467295	2
0.00390537	2
-0.0031485	2
0.00331232	2
0.00245193	2
0.0336316	2
0.0104275	2
-0.0202645	2
0.00849896	2
0.0118302	2
0.0250347	2
-0.0169932	2
-0.0312943	2
0.00222544	2
0.00277426	2
-0.0113411	2
-0.00624946	2
0.0260462	2
0.0125646	2
-0.0199053	2
-0.00983705	2
0.0111172	2
0.00581638	2
0.00591659	2
-0.0424233	2
-0.0245885	2
0.0042953	2
0.0252388	2
0.00688809	2
-0.0203711	2
0.0348898	2
-0.0241426	2
-0.0155428	2
0.0263344	2
-0.0178517	2
-0.00810815	2
-0.0256036	2
0.00209607	2
-0.0094869	2
0.0018752	2
0.00751205	2
0.0522289	2
-0.00620392	2
-0.0424488	2
0.0206205	2
-0.00908294	2
0.00505838	2
-0.0226941	2
-0.0276966	2
-0.0144008	2
-0.00176472	2
0.00588063	2
0.00530875	2
-0.00360633	2
0.0268167	2
0.00118728	2
0.00562613	2
0.0106293	2
0.00285585	2
-0.0168106	2
-0.0106576	2
0.0163945	2
-0.018944	2
0.0197997	2
-0.0330818	2
0.0145653	2
0.0221404	2
-0.0393987	2
-0.00950437	2
-0.0194958	2
-0.017186	2
0.00517822	2
0.0299904	2
0.00545899	2
-0.0289513	2
0.0220613	2
0.00588125	2
0.015483	2
0.0363644	2
-0.013172	2
-0.0288778	2
0.00458195	2
-0.00622179	2
-0.00471537	2
-0.0184315	2
0.0209026	2
0.00946999	2
-0.0289522	2
0.00517532	2
-0.00790518	2
0.00755834	2
-0.00812891	2
-0.0276347	2
0.034254	2
0.0100213	2
0.00504197	2
0.0497764	2
0.0232229	2
-0.00264828	2
-0.0275255	2
-0.0112659	2
-0.00128916	2
-0.0296573	2
0.0209682	2
-0.00367052	2
-0.0357151	2
-0.0136186	2
0.0183649	2
-0.00597502	2
0.00690757	2
-0.00318185	2
-0.0392324	2
0.0282511	2
-0.0119991	2
-0.0129945	2
0.0418033	2
-0.00530595	2
0.0266981	2
-0.0130491	2
0.0106347	2
-0.000482875	2
0.0491626	2
-0.0192357	2
-0.0120997	2
0.015149	2
0.0118703	2
-0.0484802	2
0.000385461	2
-0.00164064	2
-0.0308789	2
-0.00597712	2
-0.00149055	2
0.0240183	2
0.0299148	2
-0.0133588	2
-0.00296429	2
-0.0392127	2
-0.00109869	2
-0.00177831	2
0.0610863	2
0.0302803	2
-0.0644701	2
-0.0524853	2
0.0168759	2
0.00982741	2
0.00548174	2
-0.00613761	2
-0.0150075	2
-0.00551752	2
-0.044374	2
0.0143139	2
0.0180151	2
0.0063335	2
-0.0288339	2
-0.0432479	2
-0.0282533	2
0.0140074	2
0.0102314	2
0.0140862	2
0.0327279	2
0.00831037	2
0.028478	2
0.00101699	2
-0.00244658	2
0.0438588	2
0.00741797	2
-0.0265969	2
-0.0579357	2
-0.00182928	2
0.00893894	2
0.025032	2
0.0431589	2
0.0178078	2
-0.0468032	2
-0.0520013	2
0.0120231	2
-0.00489901	2
0.0148437	2
-0.0151661	2
-0.00478771	2
0.00969761	2
-0.000113006	2
0.0384857	2
0.0145296	2
0.0375218	2
-0.0120181	2
-0.0458268	2
-0.0254785	2
0.000371019	2
-0.0309	2
0.0200345	2
-0.0176782	2
-0.0126727	2
-0.03091	2
0.00892574	2
-0.0257377	2
0.023092	2
-0.00398208	2
0.00772996	2
0.0192517	2
0.0105637	2
0.00275524	2
0.00660632	2
-0.0172288	2
-0.0082119	2
-0.0333441	2
0.00883303	2
-0.0183001	2
-0.0120108	2
0.0160866	2
0.000538833	2
-0.0441341	2
-0.0450246	2
0.0214506	2
-0.0339584	2
-0.00198	2
0.04427	2
-0.0536346	2
-0.0270109	2
0.0251927	2
0.0184766	2
0.0111522	2
0.00326146	2
-0.0364495	2
-0.0497988	2
-0.0166215	2
0.00499226	2
0.00579525	2
0.0344038	2
0.00154523	2
-0.0497592	2
0.0161019	2
-0.00753147	2
-0.0247686	2
0.0114823	2
-0.000263543	2
-0.0347746	2
0.0293335	2
0.0170523	2
0.009467	2
0.0218873	2
-0.021506	2
-0.00998781	2
-0.0230171	2
-0.00392304	2
-0.0207254	2
-0.0152326	2
0.0136087	2
-0.0284538	2
0.00733823	2
-0.0203653	2
0.00792614	2
0.0317133	1
-0.0099741	1
0.0150681	1
-0.040579	1
-0.0292528	1
0.0214788	1
0.0204498	1
0.0514505	1
0.0186521	1
-0.0575345	1
-0.0455179	1
-0.00150194	1
-0.0086382	1
-0.0216409	1
-0.00322483	1
-0.00773085	1
0.0324552	1
-0.0128098	1
0.0255578	1
0.0256183	1
-0.00670685	1
0.00344922	1
-0.0642128	1
0.0274115	1
0.0107063	1
0.0300168	1
-0.0129017	1
-0.0104609	1
-0.0616605	1
-0.0079734	1
-0.0196389	1
0.0136367	1
0.0227299	1
-0.00128786	1
-0.052135	1
0.0103131	1
0.0283687	1
0.0300995	1
0.00961013	1
0.0141902	1
-0.0641214	1
-0.00309562	1
0.0140772	1
-0.00804415	1
0.00784855	1
0.0311873	1
-0.0386006	1
-0.00532674	1
0.0106477	1
-0.00364926	1
0.00545482	1
-0.00320445	1
-0.00276309	1
-0.0537378	1
0.00924953	1
0.0213179	1
0.0240216	1
0.0215221	1
-0.0218983	1
-0.0343927	1
-0.02696	1
-0.0102541	1
-0.0172773	1
0.0211396	1
-0.0150718	1
0.0267241	1
0.0398353	1
-0.0105911	1
0.0140462	1
0.0475192	1
0.0255098	1
-0.0651755	1
-0.0370563	1
0.0119682	1
-0.00923887	1
0.0250937	1
0.00556574	1
-0.0330536	1
-0.0102857	1
-0.00138053	1
0.00292487	1
0.0446699	1
-0.00296933	1
-0.011649	1
-0.0699685	1
0.0124322	1
0.0355616	1
0.0436219	1
0.015694	1
0.0121712	1
0.0168465	1
-0.052852	1
0.000790825	1
-0.0318339	1
-0.0391978	1
0.00794202	1
0.0376192	1
0.0592496	1
0.0178912	1
0.0012783	1
0.0112861	1
0.0477106	1
0.00779913	1
0.0253771	1
-0.00588981	1
0.0035835	1
-0.0359188	1
-0.047946	1
-0.00990565	1
0.0604382	1
0.0429457	1
0.00103424	1
-0.0354838	1
-0.00735887	1
-0.00975243	1
0.00904089	1
0.0301695	1
-0.0037875	1
-0.00438385	1
-0.0172722	1
-0.00868325	1
0.0374286	1
0.0414227	1
0.00797002	1
-0.0122021	1
-0.0112395	1
-0.0183613	1
0.0135184	1
0.0182903	1
-0.00760196	1
0.0209	1
0.0220972	1
0.0195285	1
-0.00931441	1
0.0116358	1
0.0036847	1
-0.0222879	1
-0.0128201	1
0.016187	1
0.0185995	1
0.0131727	1
0.0024414	1
0.00213986	1
0.00855222	1
-0.000334274	1
-8.68933e-05	1
-0.00335627	1
-0.00555438	1
0.00576286	1
0.011736	1
0.00456779	1
-0.00137199	1
-0.0195661	1
-0.00447461	1
-0.00513735	1
-0.00574093	1
-0.0100976	1
0.00523198	1
0.00112222	1
-0.0020268	1
0.00608422	1
-0.00272338	1
-0.00383406	1
0.00812627	1
0.0104695	1
-0.0117766	1
-0.00609774	1
-0.00970104	1
0.00694261	1
-0.00293511	1
0.01506	1
0.0159519	1
0.00729654	1
-0.00400604	1
0.0100918	1
-0.00959553	1
0.00286101	1
-0.00312939	1
0.0252126	1
-0.00116706	1
0.00469144	1
0.0085176	1
-0.00932342	1
-0.011734	1
0.00483382	1
0.00146571	1
0.00258985	1
-0.00488147	1
-0.0139714	1
0.0112347	1
0.00183467	1
0.00881018	1
-0.00280742	1
-0.0152628	1
-0.00426655	1
0.00228399	1
0.000325288	1
0.00763255	1
-0.00611376	1
-0.0125302	1
-0.000476037	1
0.00407169	1
0.0102582	1
0.0031443	1
-0.00412124	1
-0.00738869	1
0.000173777	1
0.00110184	1
0.00899581	1
-0.0131076	1
-0.0146227	1
0.00474519	1
0.0164814	1
-0.00506594	1
-0.014529	1
-0.0033608	1
0.0121012	1
-0.00703923	1
-0.0119569	1
0.0140997	1
-0.0063789	1
0.000376105	1
0.0161202	1
-0.00665056	1
-0.00132921	1
0.00280792	1
0.00057584	1
-0.00713191	1
0.0113975	1
0.00396497	1
-0.00869407	1
-0.00465224	1
0.00617903	1
-0.0107468	1
0.00930106	1
0.0109359	1
-0.00305558	1
0.006871	1
-0.00270966	1
0.00522769	1
-0.0168623	1
-0.00784665	1
-0.0127606	1
-0.0137246	1
0.00349304	1
0.0101419	1
-0.000139467	1
0.0228172	1
0.0202065	1
-0.0109509	1
-0.00157735	1
-0.00796148	1
-0.00325878	1
-0.0043878	1
-0.0079126	1
0.0044003	1
-0.0200148	1
-0.00946654	1
-0.00130163	1
0.00188051	1
0.015582	1
-0.0125193	1
-0.00596608	1
-0.0118054	1
0.0169955	1
-0.00283904	1
0.0315355	1
0.00831126	1
-0.0107047	1
-0.00876641	1
-0.0022129	1
0.0134791	1
-0.0142512	1
-0.0357986	1
-0.0335663	1
0.0117202	1
-0.0322297	1
-0.0117652	1
0.0280086	1
0.0179374	1
0.00802333	1
0.00791618	1
-0.0351946	1
-0.00744982	1
-0.013531	1
0.0339849	1
0.00847199	1
-0.0237667	1
0.00580068	1
-0.0119482	1
-0.0100517	1
-0.000786271	1
0.0116469	1
-0.00313206	1
-0.00750125	1
-0.0130059	1
0.0120799	1
0.0137742	1
-0.00241269	1
0.00897672	1
0.0120212	1
-0.00978104	1
0.0256044	1
-0.057922	1
-0.0184397	1
-0.00715634	1
0.028904	1
0.00379957	1
0.0131019	1
-0.0436101	1
0.024165	1
0.0145916	1
-0.0135607	1
0.0206216	1
0.0185262	1
-0.0665799	1
-0.0439996	1
-0.00735762	1
-0.00848954	1
0.0436478	1
0.0221655	1
-0.0708043	1
-0.00630505	1
0.0175072	1
0.0228109	1
0.0379671	1
0.0232562	1
-0.0206929	1
-0.0128802	1
0.0104415	1
-0.000970292	1
-0.0149462	1
-0.0149327	1
-0.00792876	1
0.0092893	1
-0.0037245	1
0.00013409	1
0.0139523	1
-0.00277524	1
-0.0476274	1
0.0141041	1
0.0220959	1
-0.000739746	1
0.00430361	1
0.0397117	1
-0.0428292	1
-0.0260758	1
0.00695451	1
0.00822688	1
-0.0255146	1
-0.0113767	1
-0.0448358	1
-0.0122894	1
0.0102233	1
-0.00609121	1
-0.00325537	1
-0.0167174	1
-0.0263268	1
-0.0332749	1
0.0176149	1
0.0198522	1
0.0270461	1
-0.00677803	1
-0.0257715	1
-0.0411395	1
-0.00592982	1
0.0258659	1
-0.00572641	1
0.0190617	1
-0.0346857	1
-0.0390767	1
0.0211065	1
0.000723525	1
0.0051022	1
0.0103504	1
-0.022865	1
-0.0526856	1
0.019322	1
-0.0042492	1
0.00500229	1
0.0123706	1
0.0128662	1
-0.00647802	1
0.00651269	1
0.00281677	1
0.00109137	1
0.00457511	1
0.0286212	1
-0.0689828	1
-0.00173152	1
0.000876998	1
0.00387048	1
0.0420441	1
0.00609781	1
-0.0416279	1
-0.0514915	1
0.00438489	1
0.0115382	1
0.0258181	1
0.0296977	1
-0.0172306	1
-0.0532369	1
-0.0287924	1
0.0098568	1
0.0257943	1
0.0399861	1
0.00931788	1
-0.0264576	1
-0.00419904	1
0.0227119	1
-0.0175297	1
-0.00825352	1
0.0157641	1
-0.00371208	1
-0.0509396	1
0.0067508	1
-0.0223007	1
0.00581776	1
0.0104689	1
0.00173981	1
-0.0314552	1
-0.00743647	1
0.00546577	1
0.00170078	1
0.0301119	1
-0.0230031	1
0.0369654	1
-0.011581	1
0.0102545	1
-0.0338304	1
0.011694	1
0.0368221	1
-0.0322318	1
-0.0475688	1
0.0134884	1
-0.000131389	1
-0.0106572	1
0.0332577	1
0.00131026	1
-0.022615	1
-0.0110202	1
0.00419083	1
0.014979	1
-0.0219651	1
0.0324858	1
-0.0106456	1
-0.0346845	1
0.00672555	1
0.0228059	1
0.0164002	1
0.0285622	1
0.0106418	1
-0.0501332	1
-0.0235516	1
0.00255134	1
-0.0110217	1
0.00397583	1
0.00788602	1
-0.0172514	1
0.0284738	1
0.0127483	1
0.00700269	1
-0.0116023	1
-0.0345504	1
0.00107923	1
-0.0180041	1
-0.00772423	1
0.0185894	1
-0.0082983	1
0.0399337	1
0.000230763	1
-0.0192552	1
-0.0585879	1
0.00257164	1
0.00971191	1
-0.00138537	1
-0.00130981	1
0.0116797	1
-0.0171494	1
-0.029311	1
0.0086146	1
-0.0211026	1
-0.0127309	1
0.00534751	1
-0.00768316	1
-0.0101239	1
0.00904859	1
-0.00465743	1
0.023527	1
0.0483058	1
0.0106102	1
-0.0471357	1
-0.0274847	1
0.0110995	1
-0.0306576	1
0.0148505	1
0.0363101	1
-0.000415101	1
-0.046719	1
-0.0154238	1
-0.00609395	1
0.0111027	1
0.010415	1
-0.00859756	1
-0.0331382	1
0.000136046	1
0.00616415	1
0.00683616	1
-0.0167662	1
-0.0138046	1
0.00208932	1
-0.044779	1
0.000336344	1
0.0100442	1
0.00581955	1
0.0141385	1
-0.00869113	1
-0.0328537	1
0.0328694	1
0.00986546	1
0.00464314	1
-0.0135304	1
0.0125966	1
0.0116409	1
-0.0280711	1
-0.0344834	1
0.0192673	1
-0.0187446	1
0.0081092	1
0.0311621	1
-0.0130926	1
-0.0688418	1
0.00547326	1
0.000144459	1
0.00478505	1
-0.00383508	1
0.0120515	1
-0.0284682	1
-0.0234228	1
0.0040919	1
-0.0035672	1
0.0162939	1
0.0215533	1
0.02339	1
-0.0541981	1
-0.0312624	1
0.00110487	1
-0.00365763	1
-0.0305211	1
-0.0128624	1
-0.013168	1
0.0116643	1
0.00518072	1
0.00926663	1
0.0304353	1
0.0165494	1
-0.0232161	1
-0.0469075	1
0.0167614	1
0.00401974	1
0.00342536	1
0.0353865	1
0.0079963	1
-0.0379832	1
-0.0153848	1
0.00855211	1
-0.0108237	1
-0.00335216	1
0.0243063	1
-0.02514	1
-0.0267391	1
-0.0181038	1
-0.00468881	1
0.0196019	1
0.0319409	1
0.00221826	1
-0.0496492	1
-0.00443137	1
-0.00767316	1
0.00826549	1
0.0341965	1
-0.000521335	1
-0.0323532	1
-0.00225915	1
0.0073303	1
-0.00755159	1
-0.00767241	1
0.00691564	1
-0.0152336	1
-0.0145348	1
0.0172193	1
-0.00258241	1
0.00760456	1
-0.0190376	1
-0.0354476	1
-0.00947763	1
0.0317347	1
-0.0222016	1
0.00199173	1
0.034631	1
0.0221247	1
-0.0439698	1
-0.00911946	1
-0.00243862	1
0.000102952	1
0.0150888	1
0.00262995	1
-0.0423541	1
-0.0234105	1
0.010774	1
-0.0104568	1
-0.00171013	1
0.0374658	1
-0.0183307	1
0.00226966	1
0.00354279	1
-0.00127205	1
-0.00107759	1
0.0274739	1
0.00973127	1
-0.0504439	1
0.028751	1
-0.0122892	1
0.00804727	1
-0.0290296	1
-0.0238787	1
-0.043089	1
0.000689727	1
0.009998	1
0.00548368	1
0.0409908	1
0.0325259	1
-0.0214034	1
-0.0681147	1
-0.0208486	1
-0.00226521	1
0.0391612	1
0.02097	1
0.00377656	1
-0.0292698	1
0.0090425	1
-0.00272874	1
-0.0112482	1
-0.0343537	1
-0.00863641	1
-0.0189008	1
-0.0467164	1
0.0164882	1
-0.00596283	1
0.0080003	1
0.0342663	1
-0.0204724	1
-0.0426559	1
-0.0206352	1
0.0252186	1
0.00374615	1
0.0209085	1
-0.00557336	1
-0.0411512	1
0.0087408	1
-0.00432633	1
0.0167809	1
0.0344993	1
0.0185605	1
-0.0423173	1
-0.0439624	1
0.00511058	1
0.0270523	1
0.0189359	1
0.0125791	1
0.000336427	1
-0.0510923	1
-0.017103	1
-0.00199054	1
-0.0209792	1
0.00490683	1
0.0186383	1
-0.0280192	1
0.00214401	1
0.01928	1
0.00544286	1
0.0135137	1
0.00260585	1
-0.00395544	1
-0.0225744	1
0.0017565	1
-0.0065501	1
0.0120937	1
0.0361909	1
0.00873572	1
-0.0586607	1
-0.022315	1
0.00290242	1
0.00939057	1
0.0374113	1
0.0259946	1
-0.0014201	1
-0.0471069	1
0.0183671	1
0.00803088	1
-0.00786502	1
-0.00167288	1
0.00990089	1
-0.0469636	1
-0.02518	1
-0.00161736	1
-0.0173168	1
0.0387901	1
0.0233653	1
-0.0154688	1
-0.0454371	1
-0.00619348	1
0.0220458	1
0.0194875	1
0.0326812	1
0.0165646	1
-0.0402839	1
-0.0354942	1
-0.016194	1
-0.00920449	1
0.00391566	1
0.0228737	1
-0.00725778	1
-0.0486259	1
-0.00718192	1
0.00902616	1
0.0158553	1
0.0224249	1
0.0241852	1
-0.0314963	1
-0.0382262	1
0.011161	1
0.00169704	1
0.0134969	1
-0.0140575	1
-0.0176796	1
-0.0334446	1
-0.0520491	1
0.00576907	1
0.0190561	1
0.0338498	1
0.0416403	1
-0.00742284	1
-0.0578989	1
-0.0114058	1
0.0334734	1
0.0172003	1
0.0178135	1
0.0248217	1
-0.0482109	1
-0.0499486	1
5.72689e-05	1
-0.0103105	1
-0.00182456	1
0.0221738	1
-0.0150554	1
-0.00386932	1
0.00288766	1
-0.00786882	1
0.0158282	1
0.029077	1
0.0289003	1
-0.0300588	1
-0.0445054	1
0.0237433	1
-0.00637901	1
0.0244446	1
0.0243428	1
-0.0157366	1
-0.0500226	1
0.00133222	1
-0.00267683	1
-0.00606469	1
0.00658244	1
0.00675714	1
-0.00759424	1
-0.0159304	1
0.0108637	1
-0.0165997	1
0.0191661	1
-0.00667502	1
0.00348779	1
-0.0132894	1
0.00899625	1
0.0134951	1
-0.00912685	1
-0.00560323	1
-0.00524558	1
-0.0105282	1
-0.0255628	1
0.0193878	1
0.0137724	1
0.029443	1
-0.00854781	1
-0.0162358	1
-0.00739863	1
-0.00338806	1
-0.00182985	1
-0.00767832	1
0.00247006	1
0.00836899	1
-0.00539675	1
-0.0283173	1
0.00581019	1
0.00151246	1
0.00502307	1
0.0240055	1
-0.00799963	1
-0.00924118	1
0.00739884	1
-0.0149444	1
-0.0206019	1
0.00867085	1
0.00128193	1
-0.000189236	1
-0.021824	1
0.00518199	1
0.00705748	1
-0.001303	1
-0.0137381	1
-0.0155709	1
-0.00133641	1
0.0116914	1
0.00512608	1
-0.00818139	1
0.00689256	1
-0.00412408	1
-0.00468896	1
-0.0105186	1
0.00490051	1
-0.00908994	1
-0.0180937	1
0.00680842	1
0.00948804	1
-0.0195433	1
-0.0260501	1
-0.0113422	1
0.0195859	1
0.0047179	1
-0.0012818	1
0.00738452	1
-0.0134328	1
-0.0119736	1
-0.00522299	1
-0.0261432	1
0.0207195	1
0.0155212	1
-0.0136164	1
-0.0359707	1
-0.0117628	1
0.0253935	1
0.015406	1
0.0143492	1
0.0132638	1
-0.0299347	1
-0.0385949	1
-0.0178117	1
0.0156861	1
-0.00192003	1
0.0207466	1
0.0205881	1
[truncated: 8,001 more rows]

## Sheet: fig3D_self_xval_combined_LL
group	measure	score
male-female	self_test_LL	-0.0996854
male-female	self_test_LL	-0.16702
male-female	self_test_LL	-0.0269851
male-female	self_test_LL	-0.0598632
male-female	self_test_LL	-0.0689546
male-female	self_test_LL	-0.0430036
male-female	self_test_LL	-0.0530707
male-female	self_test_LL	-0.0883853
male-female	self_test_LL	-0.0630621
male-female	self_test_LL	-0.124656
male-female	self_test_LL	-0.0896551
male-female	self_test_LL	-0.10248
male-female	self_test_LL	-0.101171
male-female	self_test_LL	-0.0536018
male-female	self_test_LL	-0.111268
male-female	self_test_LL	-0.0915718
male-female	self_test_LL	-0.12466
male-female	self_test_LL	-0.0982456
male-female	self_test_LL	-0.100722
male-female	self_test_LL	-0.161115
male-female	self_test_LL	-0.0773899
male-female	self_test_LL	-0.0703223
male-female	self_test_LL	-0.0534781
male-female	self_test_LL	-0.112261
male-female	self_test_LL	-0.111596
male-female	xval_test_LL	-0.12838
male-female	xval_test_LL	-0.148362
male-female	xval_test_LL	-0.0317473
male-female	xval_test_LL	-0.0660024
male-female	xval_test_LL	-0.0710565
male-female	xval_test_LL	-0.0512424
male-female	xval_test_LL	-0.055475
male-female	xval_test_LL	-0.0991004
male-female	xval_test_LL	-0.0701633
male-female	xval_test_LL	-0.107965
male-female	xval_test_LL	-0.10181
male-female	xval_test_LL	-0.107118
male-female	xval_test_LL	-0.131338
male-female	xval_test_LL	-0.0522446
male-female	xval_test_LL	-0.0900429
male-female	xval_test_LL	-0.140666
male-female	xval_test_LL	-0.132259
male-female	xval_test_LL	-0.116077
male-female	xval_test_LL	-0.12532
male-female	xval_test_LL	-0.153156
male-female	xval_test_LL	-0.0848246
male-female	xval_test_LL	-0.0711767
male-female	xval_test_LL	-0.0634453
male-female	xval_test_LL	-0.0994846
male-female	xval_test_LL	-0.117632
male-female	combined_test_LL	-0.0792633
male-female	combined_test_LL	-0.124707
male-female	combined_test_LL	-0.0182238
male-female	combined_test_LL	-0.0290702
male-female	combined_test_LL	-0.0486364
male-female	combined_test_LL	-0.0287993
male-female	combined_test_LL	-0.024904
male-female	combined_test_LL	-0.0580247
male-female	combined_test_LL	-0.0473136
male-female	combined_test_LL	-0.102608
male-female	combined_test_LL	-0.0712732
male-female	combined_test_LL	-0.0795518
male-female	combined_test_LL	-0.0935534
male-female	combined_test_LL	-0.0355795
male-female	combined_test_LL	-0.0891574
male-female	combined_test_LL	-0.0662161
male-female	combined_test_LL	-0.0999648
male-female	combined_test_LL	-0.074238
male-female	combined_test_LL	-0.0758867
male-female	combined_test_LL	-0.116011
male-female	combined_test_LL	-0.0578579
male-female	combined_test_LL	-0.0463629
male-female	combined_test_LL	-0.0460378
male-female	combined_test_LL	-0.0337136
male-female	combined_test_LL	-0.083567
male-male	self_test_LL	-0.0660507
male-male	self_test_LL	-0.0393748
male-male	self_test_LL	-0.138141
male-male	self_test_LL	-0.0683753
male-male	self_test_LL	-0.118184
male-male	self_test_LL	-0.0603571
male-male	self_test_LL	-0.0700321
male-male	self_test_LL	-0.140598
male-male	self_test_LL	-0.0757704
male-male	self_test_LL	-0.0978407
male-male	self_test_LL	-0.113924
male-male	self_test_LL	-0.131544
male-male	self_test_LL	-0.0653728
male-male	self_test_LL	-0.118552
male-male	self_test_LL	-0.0892399
male-male	self_test_LL	-0.141708
male-male	self_test_LL	-0.0658561
male-male	self_test_LL	-0.133857
male-male	self_test_LL	-0.122053
male-male	self_test_LL	-0.126965
male-male	self_test_LL	-0.169375
male-male	self_test_LL	-0.149028
male-male	self_test_LL	-0.100919
male-male	self_test_LL	-0.176794
male-male	self_test_LL	-0.182926
male-male	xval_test_LL	-0.0466427
male-male	xval_test_LL	-0.0506883
male-male	xval_test_LL	-0.134751
male-male	xval_test_LL	-0.072188
male-male	xval_test_LL	-0.0996171
male-male	xval_test_LL	-0.0592374
male-male	xval_test_LL	-0.0748868
male-male	xval_test_LL	-0.132255
male-male	xval_test_LL	-0.0894381
male-male	xval_test_LL	-0.108979
male-male	xval_test_LL	-0.113397
male-male	xval_test_LL	-0.148222
male-male	xval_test_LL	-0.0621895
male-male	xval_test_LL	-0.129503
male-male	xval_test_LL	-0.13126
male-male	xval_test_LL	-0.138492
male-male	xval_test_LL	-0.0612234
male-male	xval_test_LL	-0.119394
male-male	xval_test_LL	-0.120539
male-male	xval_test_LL	-0.124405
male-male	xval_test_LL	-0.167574
male-male	xval_test_LL	-0.17505
male-male	xval_test_LL	-0.0977526
male-male	xval_test_LL	-0.178532
male-male	xval_test_LL	-0.175764
male-male	combined_test_LL	-0.0266071
male-male	combined_test_LL	-0.028245
male-male	combined_test_LL	-0.0811651
male-male	combined_test_LL	-0.0450371
male-male	combined_test_LL	-0.0494798
male-male	combined_test_LL	-0.036048
male-male	combined_test_LL	-0.04204
male-male	combined_test_LL	-0.0750806
male-male	combined_test_LL	-0.0547216
male-male	combined_test_LL	-0.0859054
male-male	combined_test_LL	-0.0865111
male-male	combined_test_LL	-0.0988195
male-male	combined_test_LL	-0.046158
male-male	combined_test_LL	-0.0873296
male-male	combined_test_LL	-0.0847173
male-male	combined_test_LL	-0.0921042
male-male	combined_test_LL	-0.0393039
male-male	combined_test_LL	-0.0929666
male-male	combined_test_LL	-0.0796586
male-male	combined_test_LL	-0.083067
male-male	combined_test_LL	-0.119512
male-male	combined_test_LL	-0.0941517
male-male	combined_test_LL	-0.0583377
male-male	combined_test_LL	-0.10942
male-male	combined_test_LL	-0.10359

## Sheet: fig3E_all_song_test_LL
result_file	model	group	test_LL
glmhmm_results_combined_complete_30Hz_4sdelay_initseed_16.pkl	chance_model	male-female	-0.600671
glmhmm_results_combined_complete_30Hz_4sdelay_initseed_16.pkl	chance_model	male-male	-0.296446
glmhmm_results_combined_complete_30Hz_4sdelay_initseed_16.pkl	GLM	male-female	-0.49776
glmhmm_results_combined_complete_30Hz_4sdelay_initseed_16.pkl	GLM	male-male	-0.243574
glmhmm_results_combined_complete_30Hz_4sdelay_initseed_16.pkl	2state_GLM	male-female	-0.174679
glmhmm_results_combined_complete_30Hz_4sdelay_initseed_16.pkl	2state_GLM	male-male	-0.0630496
glmhmm_results_combined_complete_30Hz_4sdelay_initseed_16.pkl	3state_GLM	male-female	-0.100635
glmhmm_results_combined_complete_30Hz_4sdelay_initseed_16.pkl	3state_GLM	male-male	-0.0335353
glmhmm_results_combined_complete_30Hz_4sdelay_initseed_16.pkl	4state_obs_GLM	male-female	-0.0858133
glmhmm_results_combined_complete_30Hz_4sdelay_initseed_16.pkl	4state_obs_GLM	male-male	-0.0273193
glmhmm_results_combined_complete_30Hz_4sdelay_initseed_16.pkl	5state_obs_GLM	male-female	-0.0878643
glmhmm_results_combined_complete_30Hz_4sdelay_initseed_16.pkl	5state_obs_GLM	male-male	-0.0274266
glmhmm_results_combined_complete_30Hz_4sdelay_initseed_16.pkl	3state_HMM	male-female	-0.0834343
glmhmm_results_combined_complete_30Hz_4sdelay_initseed_16.pkl	3state_HMM	male-male	-0.0292498
glmhmm_results_combined_complete_30Hz_4sdelay_initseed_4.pkl	chance_model	male-female	-0.600671
glmhmm_results_combined_complete_30Hz_4sdelay_initseed_4.pkl	chance_model	male-male	-0.296446
glmhmm_results_combined_complete_30Hz_4sdelay_initseed_4.pkl	GLM	male-female	-0.497725
glmhmm_results_combined_complete_30Hz_4sdelay_initseed_4.pkl	GLM	male-male	-0.243572
glmhmm_results_combined_complete_30Hz_4sdelay_initseed_4.pkl	2state_GLM	male-female	-0.176172
glmhmm_results_combined_complete_30Hz_4sdelay_initseed_4.pkl	2state_GLM	male-male	-0.0636817
glmhmm_results_combined_complete_30Hz_4sdelay_initseed_4.pkl	3state_GLM	male-female	-0.0840141
glmhmm_results_combined_complete_30Hz_4sdelay_initseed_4.pkl	3state_GLM	male-male	-0.0286088
glmhmm_results_combined_complete_30Hz_4sdelay_initseed_4.pkl	4state_obs_GLM	male-female	-0.0880556
glmhmm_results_combined_complete_30Hz_4sdelay_initseed_4.pkl	4state_obs_GLM	male-male	-0.0279478
glmhmm_results_combined_complete_30Hz_4sdelay_initseed_4.pkl	5state_obs_GLM	male-female	-0.0854583
glmhmm_results_combined_complete_30Hz_4sdelay_initseed_4.pkl	5state_obs_GLM	male-male	-0.0266162
glmhmm_results_combined_complete_30Hz_4sdelay_initseed_4.pkl	3state_HMM	male-female	-0.182014
glmhmm_results_combined_complete_30Hz_4sdelay_initseed_4.pkl	3state_HMM	male-male	-0.0555224
glmhmm_results_combined_complete_30Hz_4sdelay_initseed_12.pkl	chance_model	male-female	-0.600671
glmhmm_results_combined_complete_30Hz_4sdelay_initseed_12.pkl	chance_model	male-male	-0.296446
glmhmm_results_combined_complete_30Hz_4sdelay_initseed_12.pkl	GLM	male-female	-0.49774
glmhmm_results_combined_complete_30Hz_4sdelay_initseed_12.pkl	GLM	male-male	-0.243628
glmhmm_results_combined_complete_30Hz_4sdelay_initseed_12.pkl	2state_GLM	male-female	-0.173528
glmhmm_results_combined_complete_30Hz_4sdelay_initseed_12.pkl	2state_GLM	male-male	-0.0584605
glmhmm_results_combined_complete_30Hz_4sdelay_initseed_12.pkl	3state_GLM	male-female	-0.0843995
glmhmm_results_combined_complete_30Hz_4sdelay_initseed_12.pkl	3state_GLM	male-male	-0.0286066
glmhmm_results_combined_complete_30Hz_4sdelay_initseed_12.pkl	4state_obs_GLM	male-female	-0.0926633
glmhmm_results_combined_complete_30Hz_4sdelay_initseed_12.pkl	4state_obs_GLM	male-male	-0.02792
glmhmm_results_combined_complete_30Hz_4sdelay_initseed_12.pkl	5state_obs_GLM	male-female	-0.0844684
glmhmm_results_combined_complete_30Hz_4sdelay_initseed_12.pkl	5state_obs_GLM	male-male	-0.0272471
glmhmm_results_combined_complete_30Hz_4sdelay_initseed_12.pkl	3state_HMM	male-female	-0.182014
glmhmm_results_combined_complete_30Hz_4sdelay_initseed_12.pkl	3state_HMM	male-male	-0.0555235
glmhmm_results_combined_complete_30Hz_4sdelay_initseed_3.pkl	chance_model	male-female	-0.600671
glmhmm_results_combined_complete_30Hz_4sdelay_initseed_3.pkl	chance_model	male-male	-0.296446
glmhmm_results_combined_complete_30Hz_4sdelay_initseed_3.pkl	GLM	male-female	-0.497721
glmhmm_results_combined_complete_30Hz_4sdelay_initseed_3.pkl	GLM	male-male	-0.243617
glmhmm_results_combined_complete_30Hz_4sdelay_initseed_3.pkl	2state_GLM	male-female	-0.178932
glmhmm_results_combined_complete_30Hz_4sdelay_initseed_3.pkl	2state_GLM	male-male	-0.0594458
glmhmm_results_combined_complete_30Hz_4sdelay_initseed_3.pkl	3state_GLM	male-female	-0.106494
glmhmm_results_combined_complete_30Hz_4sdelay_initseed_3.pkl	3state_GLM	male-male	-0.0524071
glmhmm_results_combined_complete_30Hz_4sdelay_initseed_3.pkl	4state_obs_GLM	male-female	-0.0862519
glmhmm_results_combined_complete_30Hz_4sdelay_initseed_3.pkl	4state_obs_GLM	male-male	-0.0279987
glmhmm_results_combined_complete_30Hz_4sdelay_initseed_3.pkl	5state_obs_GLM	male-female	-0.0852258
glmhmm_results_combined_complete_30Hz_4sdelay_initseed_3.pkl	5state_obs_GLM	male-male	-0.0266185
glmhmm_results_combined_complete_30Hz_4sdelay_initseed_3.pkl	3state_HMM	male-female	-0.182014
glmhmm_results_combined_complete_30Hz_4sdelay_initseed_3.pkl	3state_HMM	male-male	-0.055523
glmhmm_results_combined_complete_30Hz_4sdelay_initseed_6.pkl	chance_model	male-female	-0.600671
glmhmm_results_combined_complete_30Hz_4sdelay_initseed_6.pkl	chance_model	male-male	-0.296446
glmhmm_results_combined_complete_30Hz_4sdelay_initseed_6.pkl	GLM	male-female	-0.497728
glmhmm_results_combined_complete_30Hz_4sdelay_initseed_6.pkl	GLM	male-male	-0.243565
glmhmm_results_combined_complete_30Hz_4sdelay_initseed_6.pkl	2state_GLM	male-female	-0.180631
glmhmm_results_combined_complete_30Hz_4sdelay_initseed_6.pkl	2state_GLM	male-male	-0.0614293
glmhmm_results_combined_complete_30Hz_4sdelay_initseed_6.pkl	3state_GLM	male-female	-0.0891359
glmhmm_results_combined_complete_30Hz_4sdelay_initseed_6.pkl	3state_GLM	male-male	-0.0293471
glmhmm_results_combined_complete_30Hz_4sdelay_initseed_6.pkl	4state_obs_GLM	male-female	-0.083408
glmhmm_results_combined_complete_30Hz_4sdelay_initseed_6.pkl	4state_obs_GLM	male-male	-0.0266993
glmhmm_results_combined_complete_30Hz_4sdelay_initseed_6.pkl	5state_obs_GLM	male-female	-0.0843757
glmhmm_results_combined_complete_30Hz_4sdelay_initseed_6.pkl	5state_obs_GLM	male-male	-0.0267352
glmhmm_results_combined_complete_30Hz_4sdelay_initseed_6.pkl	3state_HMM	male-female	-0.182014
glmhmm_results_combined_complete_30Hz_4sdelay_initseed_6.pkl	3state_HMM	male-male	-0.0555223
glmhmm_results_combined_complete_30Hz_4sdelay_initseed_2.pkl	chance_model	male-female	-0.600671
glmhmm_results_combined_complete_30Hz_4sdelay_initseed_2.pkl	chance_model	male-male	-0.296446
glmhmm_results_combined_complete_30Hz_4sdelay_initseed_2.pkl	GLM	male-female	-0.497746
glmhmm_results_combined_complete_30Hz_4sdelay_initseed_2.pkl	GLM	male-male	-0.243606
glmhmm_results_combined_complete_30Hz_4sdelay_initseed_2.pkl	2state_GLM	male-female	-0.169397
glmhmm_results_combined_complete_30Hz_4sdelay_initseed_2.pkl	2state_GLM	male-male	-0.058913
glmhmm_results_combined_complete_30Hz_4sdelay_initseed_2.pkl	3state_GLM	male-female	-0.0873817
glmhmm_results_combined_complete_30Hz_4sdelay_initseed_2.pkl	3state_GLM	male-male	-0.0278742
glmhmm_results_combined_complete_30Hz_4sdelay_initseed_2.pkl	4state_obs_GLM	male-female	-0.0830999
glmhmm_results_combined_complete_30Hz_4sdelay_initseed_2.pkl	4state_obs_GLM	male-male	-0.0276389
glmhmm_results_combined_complete_30Hz_4sdelay_initseed_2.pkl	5state_obs_GLM	male-female	-0.0897059
glmhmm_results_combined_complete_30Hz_4sdelay_initseed_2.pkl	5state_obs_GLM	male-male	-0.0274095
glmhmm_results_combined_complete_30Hz_4sdelay_initseed_2.pkl	3state_HMM	male-female	-0.0834343
glmhmm_results_combined_complete_30Hz_4sdelay_initseed_2.pkl	3state_HMM	male-male	-0.0292498
glmhmm_results_combined_complete_30Hz_4sdelay_initseed_11.pkl	chance_model	male-female	-0.600671
glmhmm_results_combined_complete_30Hz_4sdelay_initseed_11.pkl	chance_model	male-male	-0.296446
glmhmm_results_combined_complete_30Hz_4sdelay_initseed_11.pkl	GLM	male-female	-0.497738
glmhmm_results_combined_complete_30Hz_4sdelay_initseed_11.pkl	GLM	male-male	-0.24356
glmhmm_results_combined_complete_30Hz_4sdelay_initseed_11.pkl	2state_GLM	male-female	-0.170201
glmhmm_results_combined_complete_30Hz_4sdelay_initseed_11.pkl	2state_GLM	male-male	-0.0538343
glmhmm_results_combined_complete_30Hz_4sdelay_initseed_11.pkl	3state_GLM	male-female	-0.0932358
glmhmm_results_combined_complete_30Hz_4sdelay_initseed_11.pkl	3state_GLM	male-male	-0.030922
glmhmm_results_combined_complete_30Hz_4sdelay_initseed_11.pkl	4state_obs_GLM	male-female	-0.0924716
glmhmm_results_combined_complete_30Hz_4sdelay_initseed_11.pkl	4state_obs_GLM	male-male	-0.0330763
glmhmm_results_combined_complete_30Hz_4sdelay_initseed_11.pkl	5state_obs_GLM	male-female	-0.0880838
glmhmm_results_combined_complete_30Hz_4sdelay_initseed_11.pkl	5state_obs_GLM	male-male	-0.0271764
glmhmm_results_combined_complete_30Hz_4sdelay_initseed_11.pkl	3state_HMM	male-female	-0.182014
glmhmm_results_combined_complete_30Hz_4sdelay_initseed_11.pkl	3state_HMM	male-male	-0.0555241
glmhmm_results_combined_complete_30Hz_4sdelay_initseed_9.pkl	chance_model	male-female	-0.600671
glmhmm_results_combined_complete_30Hz_4sdelay_initseed_9.pkl	chance_model	male-male	-0.296446
glmhmm_results_combined_complete_30Hz_4sdelay_initseed_9.pkl	GLM	male-female	-0.497716
glmhmm_results_combined_complete_30Hz_4sdelay_initseed_9.pkl	GLM	male-male	-0.243588
glmhmm_results_combined_complete_30Hz_4sdelay_initseed_9.pkl	2state_GLM	male-female	-0.165598
glmhmm_results_combined_complete_30Hz_4sdelay_initseed_9.pkl	2state_GLM	male-male	-0.0567388
glmhmm_results_combined_complete_30Hz_4sdelay_initseed_9.pkl	3state_GLM	male-female	-0.0860446
glmhmm_results_combined_complete_30Hz_4sdelay_initseed_9.pkl	3state_GLM	male-male	-0.0296239
glmhmm_results_combined_complete_30Hz_4sdelay_initseed_9.pkl	4state_obs_GLM	male-female	-0.0848523
glmhmm_results_combined_complete_30Hz_4sdelay_initseed_9.pkl	4state_obs_GLM	male-male	-0.0275676
glmhmm_results_combined_complete_30Hz_4sdelay_initseed_9.pkl	5state_obs_GLM	male-female	-0.0900223
glmhmm_results_combined_complete_30Hz_4sdelay_initseed_9.pkl	5state_obs_GLM	male-male	-0.0277993
glmhmm_results_combined_complete_30Hz_4sdelay_initseed_9.pkl	3state_HMM	male-female	-0.0834343
glmhmm_results_combined_complete_30Hz_4sdelay_initseed_9.pkl	3state_HMM	male-male	-0.0292498
glmhmm_results_combined_complete_30Hz_4sdelay_initseed_10.pkl	chance_model	male-female	-0.600671
glmhmm_results_combined_complete_30Hz_4sdelay_initseed_10.pkl	chance_model	male-male	-0.296446
glmhmm_results_combined_complete_30Hz_4sdelay_initseed_10.pkl	GLM	male-female	-0.497726
glmhmm_results_combined_complete_30Hz_4sdelay_initseed_10.pkl	GLM	male-male	-0.243564
glmhmm_results_combined_complete_30Hz_4sdelay_initseed_10.pkl	2state_GLM	male-female	-0.17998
glmhmm_results_combined_complete_30Hz_4sdelay_initseed_10.pkl	2state_GLM	male-male	-0.064826
glmhmm_results_combined_complete_30Hz_4sdelay_initseed_10.pkl	3state_GLM	male-female	-0.096021
glmhmm_results_combined_complete_30Hz_4sdelay_initseed_10.pkl	3state_GLM	male-male	-0.0330143
glmhmm_results_combined_complete_30Hz_4sdelay_initseed_10.pkl	4state_obs_GLM	male-female	-0.0831806
glmhmm_results_combined_complete_30Hz_4sdelay_initseed_10.pkl	4state_obs_GLM	male-male	-0.02697
glmhmm_results_combined_complete_30Hz_4sdelay_initseed_10.pkl	5state_obs_GLM	male-female	-0.0852828
glmhmm_results_combined_complete_30Hz_4sdelay_initseed_10.pkl	5state_obs_GLM	male-male	-0.0272511
glmhmm_results_combined_complete_30Hz_4sdelay_initseed_10.pkl	3state_HMM	male-female	-0.0834343
glmhmm_results_combined_complete_30Hz_4sdelay_initseed_10.pkl	3state_HMM	male-male	-0.0292498
glmhmm_results_combined_complete_30Hz_4sdelay_initseed_7.pkl	chance_model	male-female	-0.600671
glmhmm_results_combined_complete_30Hz_4sdelay_initseed_7.pkl	chance_model	male-male	-0.296446
glmhmm_results_combined_complete_30Hz_4sdelay_initseed_7.pkl	GLM	male-female	-0.497735
glmhmm_results_combined_complete_30Hz_4sdelay_initseed_7.pkl	GLM	male-male	-0.243586
glmhmm_results_combined_complete_30Hz_4sdelay_initseed_7.pkl	2state_GLM	male-female	-0.162211
glmhmm_results_combined_complete_30Hz_4sdelay_initseed_7.pkl	2state_GLM	male-male	-0.051897
glmhmm_results_combined_complete_30Hz_4sdelay_initseed_7.pkl	3state_GLM	male-female	-0.109378
glmhmm_results_combined_complete_30Hz_4sdelay_initseed_7.pkl	3state_GLM	male-male	-0.0451174
glmhmm_results_combined_complete_30Hz_4sdelay_initseed_7.pkl	4state_obs_GLM	male-female	-0.0882008
glmhmm_results_combined_complete_30Hz_4sdelay_initseed_7.pkl	4state_obs_GLM	male-male	-0.0296698
glmhmm_results_combined_complete_30Hz_4sdelay_initseed_7.pkl	5state_obs_GLM	male-female	-0.0849293
glmhmm_results_combined_complete_30Hz_4sdelay_initseed_7.pkl	5state_obs_GLM	male-male	-0.0272303
glmhmm_results_combined_complete_30Hz_4sdelay_initseed_7.pkl	3state_HMM	male-female	-0.182013
glmhmm_results_combined_complete_30Hz_4sdelay_initseed_7.pkl	3state_HMM	male-male	-0.0555211
glmhmm_results_combined_complete_30Hz_4sdelay_initseed_1.pkl	chance_model	male-female	-0.600671
glmhmm_results_combined_complete_30Hz_4sdelay_initseed_1.pkl	chance_model	male-male	-0.296446
glmhmm_results_combined_complete_30Hz_4sdelay_initseed_1.pkl	GLM	male-female	-0.497757
glmhmm_results_combined_complete_30Hz_4sdelay_initseed_1.pkl	GLM	male-male	-0.243616
glmhmm_results_combined_complete_30Hz_4sdelay_initseed_1.pkl	2state_GLM	male-female	-0.172379
glmhmm_results_combined_complete_30Hz_4sdelay_initseed_1.pkl	2state_GLM	male-male	-0.0592312
glmhmm_results_combined_complete_30Hz_4sdelay_initseed_1.pkl	3state_GLM	male-female	-0.116409
glmhmm_results_combined_complete_30Hz_4sdelay_initseed_1.pkl	3state_GLM	male-male	-0.0481803
glmhmm_results_combined_complete_30Hz_4sdelay_initseed_1.pkl	4state_obs_GLM	male-female	-0.0832984
glmhmm_results_combined_complete_30Hz_4sdelay_initseed_1.pkl	4state_obs_GLM	male-male	-0.0270705
glmhmm_results_combined_complete_30Hz_4sdelay_initseed_1.pkl	5state_obs_GLM	male-female	-0.0850255
glmhmm_results_combined_complete_30Hz_4sdelay_initseed_1.pkl	5state_obs_GLM	male-male	-0.0270859
glmhmm_results_combined_complete_30Hz_4sdelay_initseed_1.pkl	3state_HMM	male-female	-0.182013
glmhmm_results_combined_complete_30Hz_4sdelay_initseed_1.pkl	3state_HMM	male-male	-0.0555209
glmhmm_results_combined_complete_30Hz_4sdelay_initseed_8.pkl	chance_model	male-female	-0.600671
glmhmm_results_combined_complete_30Hz_4sdelay_initseed_8.pkl	chance_model	male-male	-0.296446
glmhmm_results_combined_complete_30Hz_4sdelay_initseed_8.pkl	GLM	male-female	-0.497738
glmhmm_results_combined_complete_30Hz_4sdelay_initseed_8.pkl	GLM	male-male	-0.243572
glmhmm_results_combined_complete_30Hz_4sdelay_initseed_8.pkl	2state_GLM	male-female	-0.180044
glmhmm_results_combined_complete_30Hz_4sdelay_initseed_8.pkl	2state_GLM	male-male	-0.0609737
glmhmm_results_combined_complete_30Hz_4sdelay_initseed_8.pkl	3state_GLM	male-female	-0.0833736
glmhmm_results_combined_complete_30Hz_4sdelay_initseed_8.pkl	3state_GLM	male-male	-0.0308664
glmhmm_results_combined_complete_30Hz_4sdelay_initseed_8.pkl	4state_obs_GLM	male-female	-0.0832123
glmhmm_results_combined_complete_30Hz_4sdelay_initseed_8.pkl	4state_obs_GLM	male-male	-0.0274885
glmhmm_results_combined_complete_30Hz_4sdelay_initseed_8.pkl	5state_obs_GLM	male-female	-0.0860048
glmhmm_results_combined_complete_30Hz_4sdelay_initseed_8.pkl	5state_obs_GLM	male-male	-0.0276979
glmhmm_results_combined_complete_30Hz_4sdelay_initseed_8.pkl	3state_HMM	male-female	-0.0834343
glmhmm_results_combined_complete_30Hz_4sdelay_initseed_8.pkl	3state_HMM	male-male	-0.0292498
glmhmm_results_combined_complete_30Hz_4sdelay_initseed_17.pkl	chance_model	male-female	-0.600671
glmhmm_results_combined_complete_30Hz_4sdelay_initseed_17.pkl	chance_model	male-male	-0.296446
glmhmm_results_combined_complete_30Hz_4sdelay_initseed_17.pkl	GLM	male-female	-0.497731
glmhmm_results_combined_complete_30Hz_4sdelay_initseed_17.pkl	GLM	male-male	-0.243563
glmhmm_results_combined_complete_30Hz_4sdelay_initseed_17.pkl	2state_GLM	male-female	-0.162265
glmhmm_results_combined_complete_30Hz_4sdelay_initseed_17.pkl	2state_GLM	male-male	-0.0508273
glmhmm_results_combined_complete_30Hz_4sdelay_initseed_17.pkl	3state_GLM	male-female	-0.0984212
glmhmm_results_combined_complete_30Hz_4sdelay_initseed_17.pkl	3state_GLM	male-male	-0.039029
glmhmm_results_combined_complete_30Hz_4sdelay_initseed_17.pkl	4state_obs_GLM	male-female	-0.084228
glmhmm_results_combined_complete_30Hz_4sdelay_initseed_17.pkl	4state_obs_GLM	male-male	-0.0272781
glmhmm_results_combined_complete_30Hz_4sdelay_initseed_17.pkl	5state_obs_GLM	male-female	-0.0859125
glmhmm_results_combined_complete_30Hz_4sdelay_initseed_17.pkl	5state_obs_GLM	male-male	-0.0273064
glmhmm_results_combined_complete_30Hz_4sdelay_initseed_17.pkl	3state_HMM	male-female	-0.182014
glmhmm_results_combined_complete_30Hz_4sdelay_initseed_17.pkl	3state_HMM	male-male	-0.0555244
glmhmm_results_combined_complete_30Hz_4sdelay_initseed_13.pkl	chance_model	male-female	-0.600671
glmhmm_results_combined_complete_30Hz_4sdelay_initseed_13.pkl	chance_model	male-male	-0.296446
glmhmm_results_combined_complete_30Hz_4sdelay_initseed_13.pkl	GLM	male-female	-0.497741
glmhmm_results_combined_complete_30Hz_4sdelay_initseed_13.pkl	GLM	male-male	-0.243585
glmhmm_results_combined_complete_30Hz_4sdelay_initseed_13.pkl	2state_GLM	male-female	-0.165899
glmhmm_results_combined_complete_30Hz_4sdelay_initseed_13.pkl	2state_GLM	male-male	-0.0533366
glmhmm_results_combined_complete_30Hz_4sdelay_initseed_13.pkl	3state_GLM	male-female	-0.111061
glmhmm_results_combined_complete_30Hz_4sdelay_initseed_13.pkl	3state_GLM	male-male	-0.0472819
glmhmm_results_combined_complete_30Hz_4sdelay_initseed_13.pkl	4state_obs_GLM	male-female	-0.103213
glmhmm_results_combined_complete_30Hz_4sdelay_initseed_13.pkl	4state_obs_GLM	male-male	-0.0401195
glmhmm_results_combined_complete_30Hz_4sdelay_initseed_13.pkl	5state_obs_GLM	male-female	-0.0831687
glmhmm_results_combined_complete_30Hz_4sdelay_initseed_13.pkl	5state_obs_GLM	male-male	-0.026921
glmhmm_results_combined_complete_30Hz_4sdelay_initseed_13.pkl	3state_HMM	male-female	-0.182014
glmhmm_results_combined_complete_30Hz_4sdelay_initseed_13.pkl	3state_HMM	male-male	-0.0555236
glmhmm_results_combined_complete_30Hz_4sdelay_initseed_14.pkl	chance_model	male-female	-0.600671
glmhmm_results_combined_complete_30Hz_4sdelay_initseed_14.pkl	chance_model	male-male	-0.296446
glmhmm_results_combined_complete_30Hz_4sdelay_initseed_14.pkl	GLM	male-female	-0.497728
glmhmm_results_combined_complete_30Hz_4sdelay_initseed_14.pkl	GLM	male-male	-0.243568
glmhmm_results_combined_complete_30Hz_4sdelay_initseed_14.pkl	2state_GLM	male-female	-0.180526
glmhmm_results_combined_complete_30Hz_4sdelay_initseed_14.pkl	2state_GLM	male-male	-0.0673586
glmhmm_results_combined_complete_30Hz_4sdelay_initseed_14.pkl	3state_GLM	male-female	-0.100643
glmhmm_results_combined_complete_30Hz_4sdelay_initseed_14.pkl	3state_GLM	male-male	-0.0446162
glmhmm_results_combined_complete_30Hz_4sdelay_initseed_14.pkl	4state_obs_GLM	male-female	-0.0878343
glmhmm_results_combined_complete_30Hz_4sdelay_initseed_14.pkl	4state_obs_GLM	male-male	-0.029862
glmhmm_results_combined_complete_30Hz_4sdelay_initseed_14.pkl	5state_obs_GLM	male-female	-0.0841442
glmhmm_results_combined_complete_30Hz_4sdelay_initseed_14.pkl	5state_obs_GLM	male-male	-0.0269874
glmhmm_results_combined_complete_30Hz_4sdelay_initseed_14.pkl	3state_HMM	male-female	-0.0834343
glmhmm_results_combined_complete_30Hz_4sdelay_initseed_14.pkl	3state_HMM	male-male	-0.0292498
glmhmm_results_combined_complete_30Hz_4sdelay_initseed_19.pkl	chance_model	male-female	-0.600671
glmhmm_results_combined_complete_30Hz_4sdelay_initseed_19.pkl	chance_model	male-male	-0.296446
glmhmm_results_combined_complete_30Hz_4sdelay_initseed_19.pkl	GLM	male-female	-0.49773
glmhmm_results_combined_complete_30Hz_4sdelay_initseed_19.pkl	GLM	male-male	-0.24356
glmhmm_results_combined_complete_30Hz_4sdelay_initseed_19.pkl	2state_GLM	male-female	-0.163596
glmhmm_results_combined_complete_30Hz_4sdelay_initseed_19.pkl	2state_GLM	male-male	-0.0519269
glmhmm_results_combined_complete_30Hz_4sdelay_initseed_19.pkl	3state_GLM	male-female	-0.0837465
glmhmm_results_combined_complete_30Hz_4sdelay_initseed_19.pkl	3state_GLM	male-male	-0.0281256
glmhmm_results_combined_complete_30Hz_4sdelay_initseed_19.pkl	4state_obs_GLM	male-female	-0.0893208
glmhmm_results_combined_complete_30Hz_4sdelay_initseed_19.pkl	4state_obs_GLM	male-male	-0.0295254
glmhmm_results_combined_complete_30Hz_4sdelay_initseed_19.pkl	5state_obs_GLM	male-female	-0.0842383
glmhmm_results_combined_complete_30Hz_4sdelay_initseed_19.pkl	5state_obs_GLM	male-male	-0.0290647
glmhmm_results_combined_complete_30Hz_4sdelay_initseed_19.pkl	3state_HMM	male-female	-0.0834343
glmhmm_results_combined_complete_30Hz_4sdelay_initseed_19.pkl	3state_HMM	male-male	-0.0292498
glmhmm_results_combined_complete_30Hz_4sdelay_initseed_0.pkl	chance_model	male-female	-0.600671
glmhmm_results_combined_complete_30Hz_4sdelay_initseed_0.pkl	chance_model	male-male	-0.296446
glmhmm_results_combined_complete_30Hz_4sdelay_initseed_0.pkl	GLM	male-female	-0.497734
glmhmm_results_combined_complete_30Hz_4sdelay_initseed_0.pkl	GLM	male-male	-0.243563
glmhmm_results_combined_complete_30Hz_4sdelay_initseed_0.pkl	2state_GLM	male-female	-0.178986
glmhmm_results_combined_complete_30Hz_4sdelay_initseed_0.pkl	2state_GLM	male-male	-0.0640397
glmhmm_results_combined_complete_30Hz_4sdelay_initseed_0.pkl	3state_GLM	male-female	-0.106663
glmhmm_results_combined_complete_30Hz_4sdelay_initseed_0.pkl	3state_GLM	male-male	-0.050153
glmhmm_results_combined_complete_30Hz_4sdelay_initseed_0.pkl	4state_obs_GLM	male-female	-0.0877456
glmhmm_results_combined_complete_30Hz_4sdelay_initseed_0.pkl	4state_obs_GLM	male-male	-0.0276521
glmhmm_results_combined_complete_30Hz_4sdelay_initseed_0.pkl	5state_obs_GLM	male-female	-0.0866677
glmhmm_results_combined_complete_30Hz_4sdelay_initseed_0.pkl	5state_obs_GLM	male-male	-0.0281663
glmhmm_results_combined_complete_30Hz_4sdelay_initseed_0.pkl	3state_HMM	male-female	-0.0834343
glmhmm_results_combined_complete_30Hz_4sdelay_initseed_0.pkl	3state_HMM	male-male	-0.0292498
glmhmm_results_combined_complete_30Hz_4sdelay_initseed_18.pkl	chance_model	male-female	-0.600671
glmhmm_results_combined_complete_30Hz_4sdelay_initseed_18.pkl	chance_model	male-male	-0.296446
glmhmm_results_combined_complete_30Hz_4sdelay_initseed_18.pkl	GLM	male-female	-0.497739
glmhmm_results_combined_complete_30Hz_4sdelay_initseed_18.pkl	GLM	male-male	-0.24358
glmhmm_results_combined_complete_30Hz_4sdelay_initseed_18.pkl	2state_GLM	male-female	-0.176825
glmhmm_results_combined_complete_30Hz_4sdelay_initseed_18.pkl	2state_GLM	male-male	-0.0619873
glmhmm_results_combined_complete_30Hz_4sdelay_initseed_18.pkl	3state_GLM	male-female	-0.0846047
glmhmm_results_combined_complete_30Hz_4sdelay_initseed_18.pkl	3state_GLM	male-male	-0.0274391
glmhmm_results_combined_complete_30Hz_4sdelay_initseed_18.pkl	4state_obs_GLM	male-female	-0.092859
glmhmm_results_combined_complete_30Hz_4sdelay_initseed_18.pkl	4state_obs_GLM	male-male	-0.0284232
glmhmm_results_combined_complete_30Hz_4sdelay_initseed_18.pkl	5state_obs_GLM	male-female	-0.0854589
glmhmm_results_combined_complete_30Hz_4sdelay_initseed_18.pkl	5state_obs_GLM	male-male	-0.0286054
glmhmm_results_combined_complete_30Hz_4sdelay_initseed_18.pkl	3state_HMM	male-female	-0.182014
glmhmm_results_combined_complete_30Hz_4sdelay_initseed_18.pkl	3state_HMM	male-male	-0.0555234
glmhmm_results_combined_complete_30Hz_4sdelay_initseed_15.pkl	chance_model	male-female	-0.600671
glmhmm_results_combined_complete_30Hz_4sdelay_initseed_15.pkl	chance_model	male-male	-0.296446
glmhmm_results_combined_complete_30Hz_4sdelay_initseed_15.pkl	GLM	male-female	-0.497741
glmhmm_results_combined_complete_30Hz_4sdelay_initseed_15.pkl	GLM	male-male	-0.243558
glmhmm_results_combined_complete_30Hz_4sdelay_initseed_15.pkl	2state_GLM	male-female	-0.186335
glmhmm_results_combined_complete_30Hz_4sdelay_initseed_15.pkl	2state_GLM	male-male	-0.0678532
glmhmm_results_combined_complete_30Hz_4sdelay_initseed_15.pkl	3state_GLM	male-female	-0.0896898
glmhmm_results_combined_complete_30Hz_4sdelay_initseed_15.pkl	3state_GLM	male-male	-0.0329146
glmhmm_results_combined_complete_30Hz_4sdelay_initseed_15.pkl	4state_obs_GLM	male-female	-0.085315
glmhmm_results_combined_complete_30Hz_4sdelay_initseed_15.pkl	4state_obs_GLM	male-male	-0.0272713
glmhmm_results_combined_complete_30Hz_4sdelay_initseed_15.pkl	5state_obs_GLM	male-female	-0.0854325
glmhmm_results_combined_complete_30Hz_4sdelay_initseed_15.pkl	5state_obs_GLM	male-male	-0.0276173
glmhmm_results_combined_complete_30Hz_4sdelay_initseed_15.pkl	3state_HMM	male-female	-0.0834343
glmhmm_results_combined_complete_30Hz_4sdelay_initseed_15.pkl	3state_HMM	male-male	-0.0292498
glmhmm_results_combined_complete_30Hz_4sdelay_initseed_5.pkl	chance_model	male-female	-0.600671
glmhmm_results_combined_complete_30Hz_4sdelay_initseed_5.pkl	chance_model	male-male	-0.296446
glmhmm_results_combined_complete_30Hz_4sdelay_initseed_5.pkl	GLM	male-female	-0.497723
glmhmm_results_combined_complete_30Hz_4sdelay_initseed_5.pkl	GLM	male-male	-0.243572
glmhmm_results_combined_complete_30Hz_4sdelay_initseed_5.pkl	2state_GLM	male-female	-0.162876
glmhmm_results_combined_complete_30Hz_4sdelay_initseed_5.pkl	2state_GLM	male-male	-0.0534214
glmhmm_results_combined_complete_30Hz_4sdelay_initseed_5.pkl	3state_GLM	male-female	-0.112871
glmhmm_results_combined_complete_30Hz_4sdelay_initseed_5.pkl	3state_GLM	male-male	-0.0477271
glmhmm_results_combined_complete_30Hz_4sdelay_initseed_5.pkl	4state_obs_GLM	male-female	-0.0844443
glmhmm_results_combined_complete_30Hz_4sdelay_initseed_5.pkl	4state_obs_GLM	male-male	-0.0271584
glmhmm_results_combined_complete_30Hz_4sdelay_initseed_5.pkl	5state_obs_GLM	male-female	-0.0894662
glmhmm_results_combined_complete_30Hz_4sdelay_initseed_5.pkl	5state_obs_GLM	male-male	-0.0305883
glmhmm_results_combined_complete_30Hz_4sdelay_initseed_5.pkl	3state_HMM	male-female	-0.182014
glmhmm_results_combined_complete_30Hz_4sdelay_initseed_5.pkl	3state_HMM	male-male	-0.0555221

## Sheet: fig3F_(0, 1)_test_LL
result_file	model	group	test_LL
glmhmm_results_combined_complete_30Hz_4sdelay_initseed_16.pkl	chance_model	male-female	-0.600671
glmhmm_results_combined_complete_30Hz_4sdelay_initseed_16.pkl	chance_model	male-male	-0.296446
glmhmm_results_combined_complete_30Hz_4sdelay_initseed_16.pkl	GLM	male-female	-0.49776
glmhmm_results_combined_complete_30Hz_4sdelay_initseed_16.pkl	GLM	male-male	-0.243574
glmhmm_results_combined_complete_30Hz_4sdelay_initseed_16.pkl	2state_GLM	male-female	-0.174679
glmhmm_results_combined_complete_30Hz_4sdelay_initseed_16.pkl	2state_GLM	male-male	-0.0630496
glmhmm_results_combined_complete_30Hz_4sdelay_initseed_16.pkl	3state_GLM	male-female	-0.100635
glmhmm_results_combined_complete_30Hz_4sdelay_initseed_16.pkl	3state_GLM	male-male	-0.0335353
glmhmm_results_combined_complete_30Hz_4sdelay_initseed_16.pkl	4state_obs_GLM	male-female	-0.0858133
glmhmm_results_combined_complete_30Hz_4sdelay_initseed_16.pkl	4state_obs_GLM	male-male	-0.0273193
glmhmm_results_combined_complete_30Hz_4sdelay_initseed_16.pkl	5state_obs_GLM	male-female	-0.0878643
glmhmm_results_combined_complete_30Hz_4sdelay_initseed_16.pkl	5state_obs_GLM	male-male	-0.0274266
glmhmm_results_combined_complete_30Hz_4sdelay_initseed_16.pkl	3state_HMM	male-female	-0.0834343
glmhmm_results_combined_complete_30Hz_4sdelay_initseed_16.pkl	3state_HMM	male-male	-0.0292498
glmhmm_results_combined_complete_30Hz_4sdelay_initseed_4.pkl	chance_model	male-female	-0.600671
glmhmm_results_combined_complete_30Hz_4sdelay_initseed_4.pkl	chance_model	male-male	-0.296446
glmhmm_results_combined_complete_30Hz_4sdelay_initseed_4.pkl	GLM	male-female	-0.497725
glmhmm_results_combined_complete_30Hz_4sdelay_initseed_4.pkl	GLM	male-male	-0.243572
glmhmm_results_combined_complete_30Hz_4sdelay_initseed_4.pkl	2state_GLM	male-female	-0.176172
glmhmm_results_combined_complete_30Hz_4sdelay_initseed_4.pkl	2state_GLM	male-male	-0.0636817
glmhmm_results_combined_complete_30Hz_4sdelay_initseed_4.pkl	3state_GLM	male-female	-0.0840141
glmhmm_results_combined_complete_30Hz_4sdelay_initseed_4.pkl	3state_GLM	male-male	-0.0286088
glmhmm_results_combined_complete_30Hz_4sdelay_initseed_4.pkl	4state_obs_GLM	male-female	-0.0880556
glmhmm_results_combined_complete_30Hz_4sdelay_initseed_4.pkl	4state_obs_GLM	male-male	-0.0279478
glmhmm_results_combined_complete_30Hz_4sdelay_initseed_4.pkl	5state_obs_GLM	male-female	-0.0854583
glmhmm_results_combined_complete_30Hz_4sdelay_initseed_4.pkl	5state_obs_GLM	male-male	-0.0266162
glmhmm_results_combined_complete_30Hz_4sdelay_initseed_4.pkl	3state_HMM	male-female	-0.182014
glmhmm_results_combined_complete_30Hz_4sdelay_initseed_4.pkl	3state_HMM	male-male	-0.0555224
glmhmm_results_combined_complete_30Hz_4sdelay_initseed_12.pkl	chance_model	male-female	-0.600671
glmhmm_results_combined_complete_30Hz_4sdelay_initseed_12.pkl	chance_model	male-male	-0.296446
glmhmm_results_combined_complete_30Hz_4sdelay_initseed_12.pkl	GLM	male-female	-0.49774
glmhmm_results_combined_complete_30Hz_4sdelay_initseed_12.pkl	GLM	male-male	-0.243628
glmhmm_results_combined_complete_30Hz_4sdelay_initseed_12.pkl	2state_GLM	male-female	-0.173528
glmhmm_results_combined_complete_30Hz_4sdelay_initseed_12.pkl	2state_GLM	male-male	-0.0584605
glmhmm_results_combined_complete_30Hz_4sdelay_initseed_12.pkl	3state_GLM	male-female	-0.0843995
glmhmm_results_combined_complete_30Hz_4sdelay_initseed_12.pkl	3state_GLM	male-male	-0.0286066
glmhmm_results_combined_complete_30Hz_4sdelay_initseed_12.pkl	4state_obs_GLM	male-female	-0.0926633
glmhmm_results_combined_complete_30Hz_4sdelay_initseed_12.pkl	4state_obs_GLM	male-male	-0.02792
glmhmm_results_combined_complete_30Hz_4sdelay_initseed_12.pkl	5state_obs_GLM	male-female	-0.0844684
glmhmm_results_combined_complete_30Hz_4sdelay_initseed_12.pkl	5state_obs_GLM	male-male	-0.0272471
glmhmm_results_combined_complete_30Hz_4sdelay_initseed_12.pkl	3state_HMM	male-female	-0.182014
glmhmm_results_combined_complete_30Hz_4sdelay_initseed_12.pkl	3state_HMM	male-male	-0.0555235
glmhmm_results_combined_complete_30Hz_4sdelay_initseed_3.pkl	chance_model	male-female	-0.600671
glmhmm_results_combined_complete_30Hz_4sdelay_initseed_3.pkl	chance_model	male-male	-0.296446
glmhmm_results_combined_complete_30Hz_4sdelay_initseed_3.pkl	GLM	male-female	-0.497721
glmhmm_results_combined_complete_30Hz_4sdelay_initseed_3.pkl	GLM	male-male	-0.243617
glmhmm_results_combined_complete_30Hz_4sdelay_initseed_3.pkl	2state_GLM	male-female	-0.178932
glmhmm_results_combined_complete_30Hz_4sdelay_initseed_3.pkl	2state_GLM	male-male	-0.0594458
glmhmm_results_combined_complete_30Hz_4sdelay_initseed_3.pkl	3state_GLM	male-female	-0.106494
glmhmm_results_combined_complete_30Hz_4sdelay_initseed_3.pkl	3state_GLM	male-male	-0.0524071
glmhmm_results_combined_complete_30Hz_4sdelay_initseed_3.pkl	4state_obs_GLM	male-female	-0.0862519
glmhmm_results_combined_complete_30Hz_4sdelay_initseed_3.pkl	4state_obs_GLM	male-male	-0.0279987
glmhmm_results_combined_complete_30Hz_4sdelay_initseed_3.pkl	5state_obs_GLM	male-female	-0.0852258
glmhmm_results_combined_complete_30Hz_4sdelay_initseed_3.pkl	5state_obs_GLM	male-male	-0.0266185
glmhmm_results_combined_complete_30Hz_4sdelay_initseed_3.pkl	3state_HMM	male-female	-0.182014
glmhmm_results_combined_complete_30Hz_4sdelay_initseed_3.pkl	3state_HMM	male-male	-0.055523
glmhmm_results_combined_complete_30Hz_4sdelay_initseed_6.pkl	chance_model	male-female	-0.600671
glmhmm_results_combined_complete_30Hz_4sdelay_initseed_6.pkl	chance_model	male-male	-0.296446
glmhmm_results_combined_complete_30Hz_4sdelay_initseed_6.pkl	GLM	male-female	-0.497728
glmhmm_results_combined_complete_30Hz_4sdelay_initseed_6.pkl	GLM	male-male	-0.243565
glmhmm_results_combined_complete_30Hz_4sdelay_initseed_6.pkl	2state_GLM	male-female	-0.180631
glmhmm_results_combined_complete_30Hz_4sdelay_initseed_6.pkl	2state_GLM	male-male	-0.0614293
glmhmm_results_combined_complete_30Hz_4sdelay_initseed_6.pkl	3state_GLM	male-female	-0.0891359
glmhmm_results_combined_complete_30Hz_4sdelay_initseed_6.pkl	3state_GLM	male-male	-0.0293471
glmhmm_results_combined_complete_30Hz_4sdelay_initseed_6.pkl	4state_obs_GLM	male-female	-0.083408
glmhmm_results_combined_complete_30Hz_4sdelay_initseed_6.pkl	4state_obs_GLM	male-male	-0.0266993
glmhmm_results_combined_complete_30Hz_4sdelay_initseed_6.pkl	5state_obs_GLM	male-female	-0.0843757
glmhmm_results_combined_complete_30Hz_4sdelay_initseed_6.pkl	5state_obs_GLM	male-male	-0.0267352
glmhmm_results_combined_complete_30Hz_4sdelay_initseed_6.pkl	3state_HMM	male-female	-0.182014
glmhmm_results_combined_complete_30Hz_4sdelay_initseed_6.pkl	3state_HMM	male-male	-0.0555223
glmhmm_results_combined_complete_30Hz_4sdelay_initseed_2.pkl	chance_model	male-female	-0.600671
glmhmm_results_combined_complete_30Hz_4sdelay_initseed_2.pkl	chance_model	male-male	-0.296446
glmhmm_results_combined_complete_30Hz_4sdelay_initseed_2.pkl	GLM	male-female	-0.497746
glmhmm_results_combined_complete_30Hz_4sdelay_initseed_2.pkl	GLM	male-male	-0.243606
glmhmm_results_combined_complete_30Hz_4sdelay_initseed_2.pkl	2state_GLM	male-female	-0.169397
glmhmm_results_combined_complete_30Hz_4sdelay_initseed_2.pkl	2state_GLM	male-male	-0.058913
glmhmm_results_combined_complete_30Hz_4sdelay_initseed_2.pkl	3state_GLM	male-female	-0.0873817
glmhmm_results_combined_complete_30Hz_4sdelay_initseed_2.pkl	3state_GLM	male-male	-0.0278742
glmhmm_results_combined_complete_30Hz_4sdelay_initseed_2.pkl	4state_obs_GLM	male-female	-0.0830999
glmhmm_results_combined_complete_30Hz_4sdelay_initseed_2.pkl	4state_obs_GLM	male-male	-0.0276389
glmhmm_results_combined_complete_30Hz_4sdelay_initseed_2.pkl	5state_obs_GLM	male-female	-0.0897059
glmhmm_results_combined_complete_30Hz_4sdelay_initseed_2.pkl	5state_obs_GLM	male-male	-0.0274095
glmhmm_results_combined_complete_30Hz_4sdelay_initseed_2.pkl	3state_HMM	male-female	-0.0834343
glmhmm_results_combined_complete_30Hz_4sdelay_initseed_2.pkl	3state_HMM	male-male	-0.0292498
glmhmm_results_combined_complete_30Hz_4sdelay_initseed_11.pkl	chance_model	male-female	-0.600671
glmhmm_results_combined_complete_30Hz_4sdelay_initseed_11.pkl	chance_model	male-male	-0.296446
glmhmm_results_combined_complete_30Hz_4sdelay_initseed_11.pkl	GLM	male-female	-0.497738
glmhmm_results_combined_complete_30Hz_4sdelay_initseed_11.pkl	GLM	male-male	-0.24356
glmhmm_results_combined_complete_30Hz_4sdelay_initseed_11.pkl	2state_GLM	male-female	-0.170201
glmhmm_results_combined_complete_30Hz_4sdelay_initseed_11.pkl	2state_GLM	male-male	-0.0538343
glmhmm_results_combined_complete_30Hz_4sdelay_initseed_11.pkl	3state_GLM	male-female	-0.0932358
glmhmm_results_combined_complete_30Hz_4sdelay_initseed_11.pkl	3state_GLM	male-male	-0.030922
glmhmm_results_combined_complete_30Hz_4sdelay_initseed_11.pkl	4state_obs_GLM	male-female	-0.0924716
glmhmm_results_combined_complete_30Hz_4sdelay_initseed_11.pkl	4state_obs_GLM	male-male	-0.0330763
glmhmm_results_combined_complete_30Hz_4sdelay_initseed_11.pkl	5state_obs_GLM	male-female	-0.0880838
glmhmm_results_combined_complete_30Hz_4sdelay_initseed_11.pkl	5state_obs_GLM	male-male	-0.0271764
glmhmm_results_combined_complete_30Hz_4sdelay_initseed_11.pkl	3state_HMM	male-female	-0.182014
glmhmm_results_combined_complete_30Hz_4sdelay_initseed_11.pkl	3state_HMM	male-male	-0.0555241
glmhmm_results_combined_complete_30Hz_4sdelay_initseed_9.pkl	chance_model	male-female	-0.600671
glmhmm_results_combined_complete_30Hz_4sdelay_initseed_9.pkl	chance_model	male-male	-0.296446
glmhmm_results_combined_complete_30Hz_4sdelay_initseed_9.pkl	GLM	male-female	-0.497716
glmhmm_results_combined_complete_30Hz_4sdelay_initseed_9.pkl	GLM	male-male	-0.243588
glmhmm_results_combined_complete_30Hz_4sdelay_initseed_9.pkl	2state_GLM	male-female	-0.165598
glmhmm_results_combined_complete_30Hz_4sdelay_initseed_9.pkl	2state_GLM	male-male	-0.0567388
glmhmm_results_combined_complete_30Hz_4sdelay_initseed_9.pkl	3state_GLM	male-female	-0.0860446
glmhmm_results_combined_complete_30Hz_4sdelay_initseed_9.pkl	3state_GLM	male-male	-0.0296239
glmhmm_results_combined_complete_30Hz_4sdelay_initseed_9.pkl	4state_obs_GLM	male-female	-0.0848523
glmhmm_results_combined_complete_30Hz_4sdelay_initseed_9.pkl	4state_obs_GLM	male-male	-0.0275676
glmhmm_results_combined_complete_30Hz_4sdelay_initseed_9.pkl	5state_obs_GLM	male-female	-0.0900223
glmhmm_results_combined_complete_30Hz_4sdelay_initseed_9.pkl	5state_obs_GLM	male-male	-0.0277993
glmhmm_results_combined_complete_30Hz_4sdelay_initseed_9.pkl	3state_HMM	male-female	-0.0834343
glmhmm_results_combined_complete_30Hz_4sdelay_initseed_9.pkl	3state_HMM	male-male	-0.0292498
glmhmm_results_combined_complete_30Hz_4sdelay_initseed_10.pkl	chance_model	male-female	-0.600671
glmhmm_results_combined_complete_30Hz_4sdelay_initseed_10.pkl	chance_model	male-male	-0.296446
glmhmm_results_combined_complete_30Hz_4sdelay_initseed_10.pkl	GLM	male-female	-0.497726
glmhmm_results_combined_complete_30Hz_4sdelay_initseed_10.pkl	GLM	male-male	-0.243564
glmhmm_results_combined_complete_30Hz_4sdelay_initseed_10.pkl	2state_GLM	male-female	-0.17998
glmhmm_results_combined_complete_30Hz_4sdelay_initseed_10.pkl	2state_GLM	male-male	-0.064826
glmhmm_results_combined_complete_30Hz_4sdelay_initseed_10.pkl	3state_GLM	male-female	-0.096021
glmhmm_results_combined_complete_30Hz_4sdelay_initseed_10.pkl	3state_GLM	male-male	-0.0330143
glmhmm_results_combined_complete_30Hz_4sdelay_initseed_10.pkl	4state_obs_GLM	male-female	-0.0831806
glmhmm_results_combined_complete_30Hz_4sdelay_initseed_10.pkl	4state_obs_GLM	male-male	-0.02697
glmhmm_results_combined_complete_30Hz_4sdelay_initseed_10.pkl	5state_obs_GLM	male-female	-0.0852828
glmhmm_results_combined_complete_30Hz_4sdelay_initseed_10.pkl	5state_obs_GLM	male-male	-0.0272511
glmhmm_results_combined_complete_30Hz_4sdelay_initseed_10.pkl	3state_HMM	male-female	-0.0834343
glmhmm_results_combined_complete_30Hz_4sdelay_initseed_10.pkl	3state_HMM	male-male	-0.0292498
glmhmm_results_combined_complete_30Hz_4sdelay_initseed_7.pkl	chance_model	male-female	-0.600671
glmhmm_results_combined_complete_30Hz_4sdelay_initseed_7.pkl	chance_model	male-male	-0.296446
glmhmm_results_combined_complete_30Hz_4sdelay_initseed_7.pkl	GLM	male-female	-0.497735
glmhmm_results_combined_complete_30Hz_4sdelay_initseed_7.pkl	GLM	male-male	-0.243586
glmhmm_results_combined_complete_30Hz_4sdelay_initseed_7.pkl	2state_GLM	male-female	-0.162211
glmhmm_results_combined_complete_30Hz_4sdelay_initseed_7.pkl	2state_GLM	male-male	-0.051897
glmhmm_results_combined_complete_30Hz_4sdelay_initseed_7.pkl	3state_GLM	male-female	-0.109378
glmhmm_results_combined_complete_30Hz_4sdelay_initseed_7.pkl	3state_GLM	male-male	-0.0451174
glmhmm_results_combined_complete_30Hz_4sdelay_initseed_7.pkl	4state_obs_GLM	male-female	-0.0882008
glmhmm_results_combined_complete_30Hz_4sdelay_initseed_7.pkl	4state_obs_GLM	male-male	-0.0296698
glmhmm_results_combined_complete_30Hz_4sdelay_initseed_7.pkl	5state_obs_GLM	male-female	-0.0849293
glmhmm_results_combined_complete_30Hz_4sdelay_initseed_7.pkl	5state_obs_GLM	male-male	-0.0272303
glmhmm_results_combined_complete_30Hz_4sdelay_initseed_7.pkl	3state_HMM	male-female	-0.182013
glmhmm_results_combined_complete_30Hz_4sdelay_initseed_7.pkl	3state_HMM	male-male	-0.0555211
glmhmm_results_combined_complete_30Hz_4sdelay_initseed_1.pkl	chance_model	male-female	-0.600671
glmhmm_results_combined_complete_30Hz_4sdelay_initseed_1.pkl	chance_model	male-male	-0.296446
glmhmm_results_combined_complete_30Hz_4sdelay_initseed_1.pkl	GLM	male-female	-0.497757
glmhmm_results_combined_complete_30Hz_4sdelay_initseed_1.pkl	GLM	male-male	-0.243616
glmhmm_results_combined_complete_30Hz_4sdelay_initseed_1.pkl	2state_GLM	male-female	-0.172379
glmhmm_results_combined_complete_30Hz_4sdelay_initseed_1.pkl	2state_GLM	male-male	-0.0592312
glmhmm_results_combined_complete_30Hz_4sdelay_initseed_1.pkl	3state_GLM	male-female	-0.116409
glmhmm_results_combined_complete_30Hz_4sdelay_initseed_1.pkl	3state_GLM	male-male	-0.0481803
glmhmm_results_combined_complete_30Hz_4sdelay_initseed_1.pkl	4state_obs_GLM	male-female	-0.0832984
glmhmm_results_combined_complete_30Hz_4sdelay_initseed_1.pkl	4state_obs_GLM	male-male	-0.0270705
glmhmm_results_combined_complete_30Hz_4sdelay_initseed_1.pkl	5state_obs_GLM	male-female	-0.0850255
glmhmm_results_combined_complete_30Hz_4sdelay_initseed_1.pkl	5state_obs_GLM	male-male	-0.0270859
glmhmm_results_combined_complete_30Hz_4sdelay_initseed_1.pkl	3state_HMM	male-female	-0.182013
glmhmm_results_combined_complete_30Hz_4sdelay_initseed_1.pkl	3state_HMM	male-male	-0.0555209
glmhmm_results_combined_complete_30Hz_4sdelay_initseed_8.pkl	chance_model	male-female	-0.600671
glmhmm_results_combined_complete_30Hz_4sdelay_initseed_8.pkl	chance_model	male-male	-0.296446
glmhmm_results_combined_complete_30Hz_4sdelay_initseed_8.pkl	GLM	male-female	-0.497738
glmhmm_results_combined_complete_30Hz_4sdelay_initseed_8.pkl	GLM	male-male	-0.243572
glmhmm_results_combined_complete_30Hz_4sdelay_initseed_8.pkl	2state_GLM	male-female	-0.180044
glmhmm_results_combined_complete_30Hz_4sdelay_initseed_8.pkl	2state_GLM	male-male	-0.0609737
glmhmm_results_combined_complete_30Hz_4sdelay_initseed_8.pkl	3state_GLM	male-female	-0.0833736
glmhmm_results_combined_complete_30Hz_4sdelay_initseed_8.pkl	3state_GLM	male-male	-0.0308664
glmhmm_results_combined_complete_30Hz_4sdelay_initseed_8.pkl	4state_obs_GLM	male-female	-0.0832123
glmhmm_results_combined_complete_30Hz_4sdelay_initseed_8.pkl	4state_obs_GLM	male-male	-0.0274885
glmhmm_results_combined_complete_30Hz_4sdelay_initseed_8.pkl	5state_obs_GLM	male-female	-0.0860048
glmhmm_results_combined_complete_30Hz_4sdelay_initseed_8.pkl	5state_obs_GLM	male-male	-0.0276979
glmhmm_results_combined_complete_30Hz_4sdelay_initseed_8.pkl	3state_HMM	male-female	-0.0834343
glmhmm_results_combined_complete_30Hz_4sdelay_initseed_8.pkl	3state_HMM	male-male	-0.0292498
glmhmm_results_combined_complete_30Hz_4sdelay_initseed_17.pkl	chance_model	male-female	-0.600671
glmhmm_results_combined_complete_30Hz_4sdelay_initseed_17.pkl	chance_model	male-male	-0.296446
glmhmm_results_combined_complete_30Hz_4sdelay_initseed_17.pkl	GLM	male-female	-0.497731
glmhmm_results_combined_complete_30Hz_4sdelay_initseed_17.pkl	GLM	male-male	-0.243563
glmhmm_results_combined_complete_30Hz_4sdelay_initseed_17.pkl	2state_GLM	male-female	-0.162265
glmhmm_results_combined_complete_30Hz_4sdelay_initseed_17.pkl	2state_GLM	male-male	-0.0508273
glmhmm_results_combined_complete_30Hz_4sdelay_initseed_17.pkl	3state_GLM	male-female	-0.0984212
glmhmm_results_combined_complete_30Hz_4sdelay_initseed_17.pkl	3state_GLM	male-male	-0.039029
glmhmm_results_combined_complete_30Hz_4sdelay_initseed_17.pkl	4state_obs_GLM	male-female	-0.084228
glmhmm_results_combined_complete_30Hz_4sdelay_initseed_17.pkl	4state_obs_GLM	male-male	-0.0272781
glmhmm_results_combined_complete_30Hz_4sdelay_initseed_17.pkl	5state_obs_GLM	male-female	-0.0859125
glmhmm_results_combined_complete_30Hz_4sdelay_initseed_17.pkl	5state_obs_GLM	male-male	-0.0273064
glmhmm_results_combined_complete_30Hz_4sdelay_initseed_17.pkl	3state_HMM	male-female	-0.182014
glmhmm_results_combined_complete_30Hz_4sdelay_initseed_17.pkl	3state_HMM	male-male	-0.0555244
glmhmm_results_combined_complete_30Hz_4sdelay_initseed_13.pkl	chance_model	male-female	-0.600671
glmhmm_results_combined_complete_30Hz_4sdelay_initseed_13.pkl	chance_model	male-male	-0.296446
glmhmm_results_combined_complete_30Hz_4sdelay_initseed_13.pkl	GLM	male-female	-0.497741
glmhmm_results_combined_complete_30Hz_4sdelay_initseed_13.pkl	GLM	male-male	-0.243585
glmhmm_results_combined_complete_30Hz_4sdelay_initseed_13.pkl	2state_GLM	male-female	-0.165899
glmhmm_results_combined_complete_30Hz_4sdelay_initseed_13.pkl	2state_GLM	male-male	-0.0533366
glmhmm_results_combined_complete_30Hz_4sdelay_initseed_13.pkl	3state_GLM	male-female	-0.111061
glmhmm_results_combined_complete_30Hz_4sdelay_initseed_13.pkl	3state_GLM	male-male	-0.0472819
glmhmm_results_combined_complete_30Hz_4sdelay_initseed_13.pkl	4state_obs_GLM	male-female	-0.103213
glmhmm_results_combined_complete_30Hz_4sdelay_initseed_13.pkl	4state_obs_GLM	male-male	-0.0401195
glmhmm_results_combined_complete_30Hz_4sdelay_initseed_13.pkl	5state_obs_GLM	male-female	-0.0831687
glmhmm_results_combined_complete_30Hz_4sdelay_initseed_13.pkl	5state_obs_GLM	male-male	-0.026921
glmhmm_results_combined_complete_30Hz_4sdelay_initseed_13.pkl	3state_HMM	male-female	-0.182014
glmhmm_results_combined_complete_30Hz_4sdelay_initseed_13.pkl	3state_HMM	male-male	-0.0555236
glmhmm_results_combined_complete_30Hz_4sdelay_initseed_14.pkl	chance_model	male-female	-0.600671
glmhmm_results_combined_complete_30Hz_4sdelay_initseed_14.pkl	chance_model	male-male	-0.296446
glmhmm_results_combined_complete_30Hz_4sdelay_initseed_14.pkl	GLM	male-female	-0.497728
glmhmm_results_combined_complete_30Hz_4sdelay_initseed_14.pkl	GLM	male-male	-0.243568
glmhmm_results_combined_complete_30Hz_4sdelay_initseed_14.pkl	2state_GLM	male-female	-0.180526
glmhmm_results_combined_complete_30Hz_4sdelay_initseed_14.pkl	2state_GLM	male-male	-0.0673586
glmhmm_results_combined_complete_30Hz_4sdelay_initseed_14.pkl	3state_GLM	male-female	-0.100643
glmhmm_results_combined_complete_30Hz_4sdelay_initseed_14.pkl	3state_GLM	male-male	-0.0446162
glmhmm_results_combined_complete_30Hz_4sdelay_initseed_14.pkl	4state_obs_GLM	male-female	-0.0878343
glmhmm_results_combined_complete_30Hz_4sdelay_initseed_14.pkl	4state_obs_GLM	male-male	-0.029862
glmhmm_results_combined_complete_30Hz_4sdelay_initseed_14.pkl	5state_obs_GLM	male-female	-0.0841442
glmhmm_results_combined_complete_30Hz_4sdelay_initseed_14.pkl	5state_obs_GLM	male-male	-0.0269874
glmhmm_results_combined_complete_30Hz_4sdelay_initseed_14.pkl	3state_HMM	male-female	-0.0834343
glmhmm_results_combined_complete_30Hz_4sdelay_initseed_14.pkl	3state_HMM	male-male	-0.0292498
glmhmm_results_combined_complete_30Hz_4sdelay_initseed_19.pkl	chance_model	male-female	-0.600671
glmhmm_results_combined_complete_30Hz_4sdelay_initseed_19.pkl	chance_model	male-male	-0.296446
glmhmm_results_combined_complete_30Hz_4sdelay_initseed_19.pkl	GLM	male-female	-0.49773
glmhmm_results_combined_complete_30Hz_4sdelay_initseed_19.pkl	GLM	male-male	-0.24356
glmhmm_results_combined_complete_30Hz_4sdelay_initseed_19.pkl	2state_GLM	male-female	-0.163596
glmhmm_results_combined_complete_30Hz_4sdelay_initseed_19.pkl	2state_GLM	male-male	-0.0519269
glmhmm_results_combined_complete_30Hz_4sdelay_initseed_19.pkl	3state_GLM	male-female	-0.0837465
glmhmm_results_combined_complete_30Hz_4sdelay_initseed_19.pkl	3state_GLM	male-male	-0.0281256
glmhmm_results_combined_complete_30Hz_4sdelay_initseed_19.pkl	4state_obs_GLM	male-female	-0.0893208
glmhmm_results_combined_complete_30Hz_4sdelay_initseed_19.pkl	4state_obs_GLM	male-male	-0.0295254
glmhmm_results_combined_complete_30Hz_4sdelay_initseed_19.pkl	5state_obs_GLM	male-female	-0.0842383
glmhmm_results_combined_complete_30Hz_4sdelay_initseed_19.pkl	5state_obs_GLM	male-male	-0.0290647
glmhmm_results_combined_complete_30Hz_4sdelay_initseed_19.pkl	3state_HMM	male-female	-0.0834343
glmhmm_results_combined_complete_30Hz_4sdelay_initseed_19.pkl	3state_HMM	male-male	-0.0292498
glmhmm_results_combined_complete_30Hz_4sdelay_initseed_0.pkl	chance_model	male-female	-0.600671
glmhmm_results_combined_complete_30Hz_4sdelay_initseed_0.pkl	chance_model	male-male	-0.296446
glmhmm_results_combined_complete_30Hz_4sdelay_initseed_0.pkl	GLM	male-female	-0.497734
glmhmm_results_combined_complete_30Hz_4sdelay_initseed_0.pkl	GLM	male-male	-0.243563
glmhmm_results_combined_complete_30Hz_4sdelay_initseed_0.pkl	2state_GLM	male-female	-0.178986
glmhmm_results_combined_complete_30Hz_4sdelay_initseed_0.pkl	2state_GLM	male-male	-0.0640397
glmhmm_results_combined_complete_30Hz_4sdelay_initseed_0.pkl	3state_GLM	male-female	-0.106663
glmhmm_results_combined_complete_30Hz_4sdelay_initseed_0.pkl	3state_GLM	male-male	-0.050153
glmhmm_results_combined_complete_30Hz_4sdelay_initseed_0.pkl	4state_obs_GLM	male-female	-0.0877456
glmhmm_results_combined_complete_30Hz_4sdelay_initseed_0.pkl	4state_obs_GLM	male-male	-0.0276521
glmhmm_results_combined_complete_30Hz_4sdelay_initseed_0.pkl	5state_obs_GLM	male-female	-0.0866677
glmhmm_results_combined_complete_30Hz_4sdelay_initseed_0.pkl	5state_obs_GLM	male-male	-0.0281663
glmhmm_results_combined_complete_30Hz_4sdelay_initseed_0.pkl	3state_HMM	male-female	-0.0834343
glmhmm_results_combined_complete_30Hz_4sdelay_initseed_0.pkl	3state_HMM	male-male	-0.0292498
glmhmm_results_combined_complete_30Hz_4sdelay_initseed_18.pkl	chance_model	male-female	-0.600671
glmhmm_results_combined_complete_30Hz_4sdelay_initseed_18.pkl	chance_model	male-male	-0.296446
glmhmm_results_combined_complete_30Hz_4sdelay_initseed_18.pkl	GLM	male-female	-0.497739
glmhmm_results_combined_complete_30Hz_4sdelay_initseed_18.pkl	GLM	male-male	-0.24358
glmhmm_results_combined_complete_30Hz_4sdelay_initseed_18.pkl	2state_GLM	male-female	-0.176825
glmhmm_results_combined_complete_30Hz_4sdelay_initseed_18.pkl	2state_GLM	male-male	-0.0619873
glmhmm_results_combined_complete_30Hz_4sdelay_initseed_18.pkl	3state_GLM	male-female	-0.0846047
glmhmm_results_combined_complete_30Hz_4sdelay_initseed_18.pkl	3state_GLM	male-male	-0.0274391
glmhmm_results_combined_complete_30Hz_4sdelay_initseed_18.pkl	4state_obs_GLM	male-female	-0.092859
glmhmm_results_combined_complete_30Hz_4sdelay_initseed_18.pkl	4state_obs_GLM	male-male	-0.0284232
glmhmm_results_combined_complete_30Hz_4sdelay_initseed_18.pkl	5state_obs_GLM	male-female	-0.0854589
glmhmm_results_combined_complete_30Hz_4sdelay_initseed_18.pkl	5state_obs_GLM	male-male	-0.0286054
glmhmm_results_combined_complete_30Hz_4sdelay_initseed_18.pkl	3state_HMM	male-female	-0.182014
glmhmm_results_combined_complete_30Hz_4sdelay_initseed_18.pkl	3state_HMM	male-male	-0.0555234
glmhmm_results_combined_complete_30Hz_4sdelay_initseed_15.pkl	chance_model	male-female	-0.600671
glmhmm_results_combined_complete_30Hz_4sdelay_initseed_15.pkl	chance_model	male-male	-0.296446
glmhmm_results_combined_complete_30Hz_4sdelay_initseed_15.pkl	GLM	male-female	-0.497741
glmhmm_results_combined_complete_30Hz_4sdelay_initseed_15.pkl	GLM	male-male	-0.243558
glmhmm_results_combined_complete_30Hz_4sdelay_initseed_15.pkl	2state_GLM	male-female	-0.186335
glmhmm_results_combined_complete_30Hz_4sdelay_initseed_15.pkl	2state_GLM	male-male	-0.0678532
glmhmm_results_combined_complete_30Hz_4sdelay_initseed_15.pkl	3state_GLM	male-female	-0.0896898
glmhmm_results_combined_complete_30Hz_4sdelay_initseed_15.pkl	3state_GLM	male-male	-0.0329146
glmhmm_results_combined_complete_30Hz_4sdelay_initseed_15.pkl	4state_obs_GLM	male-female	-0.085315
glmhmm_results_combined_complete_30Hz_4sdelay_initseed_15.pkl	4state_obs_GLM	male-male	-0.0272713
glmhmm_results_combined_complete_30Hz_4sdelay_initseed_15.pkl	5state_obs_GLM	male-female	-0.0854325
glmhmm_results_combined_complete_30Hz_4sdelay_initseed_15.pkl	5state_obs_GLM	male-male	-0.0276173
glmhmm_results_combined_complete_30Hz_4sdelay_initseed_15.pkl	3state_HMM	male-female	-0.0834343
glmhmm_results_combined_complete_30Hz_4sdelay_initseed_15.pkl	3state_HMM	male-male	-0.0292498
glmhmm_results_combined_complete_30Hz_4sdelay_initseed_5.pkl	chance_model	male-female	-0.600671
glmhmm_results_combined_complete_30Hz_4sdelay_initseed_5.pkl	chance_model	male-male	-0.296446
glmhmm_results_combined_complete_30Hz_4sdelay_initseed_5.pkl	GLM	male-female	-0.497723
glmhmm_results_combined_complete_30Hz_4sdelay_initseed_5.pkl	GLM	male-male	-0.243572
glmhmm_results_combined_complete_30Hz_4sdelay_initseed_5.pkl	2state_GLM	male-female	-0.162876
glmhmm_results_combined_complete_30Hz_4sdelay_initseed_5.pkl	2state_GLM	male-male	-0.0534214
glmhmm_results_combined_complete_30Hz_4sdelay_initseed_5.pkl	3state_GLM	male-female	-0.112871
glmhmm_results_combined_complete_30Hz_4sdelay_initseed_5.pkl	3state_GLM	male-male	-0.0477271
glmhmm_results_combined_complete_30Hz_4sdelay_initseed_5.pkl	4state_obs_GLM	male-female	-0.0844443
glmhmm_results_combined_complete_30Hz_4sdelay_initseed_5.pkl	4state_obs_GLM	male-male	-0.0271584
glmhmm_results_combined_complete_30Hz_4sdelay_initseed_5.pkl	5state_obs_GLM	male-female	-0.0894662
glmhmm_results_combined_complete_30Hz_4sdelay_initseed_5.pkl	5state_obs_GLM	male-male	-0.0305883
glmhmm_results_combined_complete_30Hz_4sdelay_initseed_5.pkl	3state_HMM	male-female	-0.182014
glmhmm_results_combined_complete_30Hz_4sdelay_initseed_5.pkl	3state_HMM	male-male	-0.0555221

## Sheet: fig3G_state_time_spent
state	experimental_group	time_spent
0	male-female	0.139468
1	male-female	0.750251
2	male-female	0.110282
0	male-female	0.17999
1	male-female	0.660877
2	male-female	0.159133
0	male-female	0.0348501
1	male-female	0.910741
2	male-female	0.0544091
0	male-female	0.0326822
1	male-female	0.902251
2	male-female	0.0650672
0	male-female	0.0584066
1	male-female	0.876953
2	male-female	0.0646406
0	male-female	0.0485304
1	male-female	0.909843
2	male-female	0.0416268
0	male-female	0.031224
1	male-female	0.935956
2	male-female	0.0328199
0	male-female	0.0919754
1	male-female	0.840249
2	male-female	0.0677752
0	male-female	0.0814752
1	male-female	0.790932
2	male-female	0.127592
0	male-female	0.141061
1	male-female	0.732975
2	male-female	0.125964
0	male-female	0.0923419
1	male-female	0.817875
2	male-female	0.0897831
0	male-female	0.10524
1	male-female	0.790821
2	male-female	0.103939
0	male-female	0.100245
1	male-female	0.773577
2	male-female	0.126178
0	male-female	0.0369409
1	male-female	0.912506
2	male-female	0.0505526
0	male-female	0.110559
1	male-female	0.747617
2	male-female	0.141824
0	male-female	0.118797
1	male-female	0.804799
2	male-female	0.0764038
0	male-female	0.141696
1	male-female	0.736309
2	male-female	0.121995
0	male-female	0.11356
1	male-female	0.736918
2	male-female	0.149521
0	male-female	0.103134
1	male-female	0.770999
2	male-female	0.125867
0	male-female	0.197493
1	male-female	0.667322
2	male-female	0.135185
0	male-female	0.088268
1	male-female	0.854742
2	male-female	0.0569902
0	male-female	0.082563
1	male-female	0.842336
2	male-female	0.0751012
0	male-female	0.0912566
1	male-female	0.843205
2	male-female	0.0655385
0	male-female	0.0454545
1	male-female	0.909017
2	male-female	0.0455288
0	male-female	0.128984
1	male-female	0.764667
2	male-female	0.106349
0	male-male	0.0365931
1	male-male	0.921507
2	male-male	0.0419002
0	male-male	0.0490222
1	male-male	0.911122
2	male-male	0.039856
0	male-male	0.121336
1	male-male	0.755102
2	male-male	0.123562
0	male-male	0.0656596
1	male-male	0.8535
2	male-male	0.0808403
0	male-male	0.0638456
1	male-male	0.867966
2	male-male	0.0681886
0	male-male	0.0609905
1	male-male	0.875459
2	male-male	0.0635504
0	male-male	0.0775798
1	male-male	0.873014
2	male-male	0.0494061
0	male-male	0.133969
1	male-male	0.767809
2	male-male	0.0982219
0	male-male	0.0748256
1	male-male	0.853094
2	male-male	0.0720804
0	male-male	0.105964
1	male-male	0.752281
2	male-male	0.141755
0	male-male	0.117791
1	male-male	0.728814
2	male-male	0.153395
0	male-male	0.119691
1	male-male	0.739735
2	male-male	0.140573
0	male-male	0.0612298
1	male-male	0.837598
2	male-male	0.101172
0	male-male	0.118027
1	male-male	0.745401
2	male-male	0.136573
0	male-male	0.125719
1	male-male	0.740849
2	male-male	0.133432
0	male-male	0.13201
1	male-male	0.635015
2	male-male	0.232975
0	male-male	0.0504005
1	male-male	0.881027
2	male-male	0.0685729
0	male-male	0.170333
1	male-male	0.642643
2	male-male	0.187025
0	male-male	0.125765
1	male-male	0.76134
2	male-male	0.112895
0	male-male	0.109637
1	male-male	0.738037
2	male-male	0.152326
0	male-male	0.166976
1	male-male	0.613345
2	male-male	0.21968
0	male-male	0.177939
1	male-male	0.706155
2	male-male	0.115905
0	male-male	0.0864257
1	male-male	0.815793
2	male-male	0.0977809
0	male-male	0.178909
1	male-male	0.669648
2	male-male	0.151442
0	male-male	0.214874
1	male-male	0.597269
2	male-male	0.187857

## Sheet: fig3HIJ_statewise_song_probabil
state	observation	experimental_group	obs_probability
0	pulse	male-female	0.83567
0	sine	male-female	0.144124
0	no_song	male-female	0.0202062
1	pulse	male-female	0.0313342
1	sine	male-female	0.00398697
1	no_song	male-female	0.964679
2	pulse	male-female	0.0403451
2	sine	male-female	0.728312
2	no_song	male-female	0.231343
0	pulse	male-female	0.425985
0	sine	male-female	0.0479233
0	no_song	male-female	0.526092
1	pulse	male-female	0.000203757
1	sine	male-female	0
1	no_song	male-female	0.999796
2	pulse	male-female	0
2	sine	male-female	0.229877
2	no_song	male-female	0.770123
0	pulse	male-female	0.988636
0	sine	male-female	0.0113636
0	no_song	male-female	0
1	pulse	male-female	0.00102906
1	sine	male-female	0
1	no_song	male-female	0.998971
2	pulse	male-female	0
2	sine	male-female	0.218037
2	no_song	male-female	0.781963
0	pulse	male-female	0.954892
0	sine	male-female	0.045108
0	no_song	male-female	0
1	pulse	male-female	0.00503533
1	sine	male-female	0
1	no_song	male-female	0.994965
2	pulse	male-female	0
2	sine	male-female	0.579793
2	no_song	male-female	0.420207
0	pulse	male-female	0.830986
0	sine	male-female	0.114085
0	no_song	male-female	0.0549296
1	pulse	male-female	0.0023289
1	sine	male-female	0
1	no_song	male-female	0.997671
2	pulse	male-female	0
2	sine	male-female	0.198686
2	no_song	male-female	0.801314
0	pulse	male-female	0.917778
0	sine	male-female	0
0	no_song	male-female	0.0822222
1	pulse	male-female	0.00570835
1	sine	male-female	0
1	no_song	male-female	0.994292
2	pulse	male-female	0
2	sine	male-female	0.365751
2	no_song	male-female	0.634249
0	pulse	male-female	0.786118
0	sine	male-female	0.0250202
0	no_song	male-female	0.188862
1	pulse	male-female	0.00737698
1	sine	male-female	0
1	no_song	male-female	0.992623
2	pulse	male-female	0.00492881
2	sine	male-female	0.299014
2	no_song	male-female	0.696057
0	pulse	male-female	0.458106
0	sine	male-female	0.0874317
0	no_song	male-female	0.454463
1	pulse	male-female	0.00633268
1	sine	male-female	0.00426869
1	no_song	male-female	0.989399
2	pulse	male-female	0.0258796
2	sine	male-female	0.398662
2	no_song	male-female	0.575458
0	pulse	male-female	0.74862
0	sine	male-female	0.12122
0	no_song	male-female	0.13016
1	pulse	male-female	0.00799555
1	sine	male-female	0.000607257
1	no_song	male-female	0.991397
2	pulse	male-female	0.0214959
2	sine	male-female	0.611896
2	no_song	male-female	0.366608
0	pulse	male-female	0.82008
0	sine	male-female	0.0333333
0	no_song	male-female	0.146586
1	pulse	male-female	0.00634805
1	sine	male-female	0.000725492
1	no_song	male-female	0.992926
2	pulse	male-female	0.007848
2	sine	male-female	0.383313
2	no_song	male-female	0.608839
0	pulse	male-female	0.746822
0	sine	male-female	0.185381
0	no_song	male-female	0.0677966
1	pulse	male-female	0.0121705
1	sine	male-female	0
1	no_song	male-female	0.98783
2	pulse	male-female	0.0082231
2	sine	male-female	0.531999
2	no_song	male-female	0.459778
0	pulse	male-female	0.80681
0	sine	male-female	0.0784604
0	no_song	male-female	0.11473
1	pulse	male-female	0.0105031
1	sine	male-female	0.000767349
1	no_song	male-female	0.98873
2	pulse	male-female	0.0129374
2	sine	male-female	0.490738
2	no_song	male-female	0.496325
0	pulse	male-female	0.912651
0	sine	male-female	0.00803213
0	no_song	male-female	0.0793173
1	pulse	male-female	0.00317035
1	sine	male-female	0
1	no_song	male-female	0.99683
2	pulse	male-female	0.0381511
2	sine	male-female	0.353632
2	no_song	male-female	0.608217
0	pulse	male-female	0.723247
0	sine	male-female	0.185844
0	no_song	male-female	0.0909091
1	pulse	male-female	0.0122036
1	sine	male-female	0.00153785
1	no_song	male-female	0.986259
2	pulse	male-female	0.0271967
2	sine	male-female	0.744508
2	no_song	male-female	0.228295
0	pulse	male-female	0.779582
0	sine	male-female	0.085857
0	no_song	male-female	0.134561
1	pulse	male-female	0.0115213
1	sine	male-female	0.00179732
1	no_song	male-female	0.986681
2	pulse	male-female	0.00631068
2	sine	male-female	0.507282
2	no_song	male-female	0.486408
0	pulse	male-female	0.75491
0	sine	male-female	0.0756743
0	no_song	male-female	0.169416
1	pulse	male-female	0.00972537
1	sine	male-female	0.000705467
1	no_song	male-female	0.989569
2	pulse	male-female	0.0115572
2	sine	male-female	0.659063
2	no_song	male-female	0.32938
0	pulse	male-female	0.895752
0	sine	male-female	0.0428105
0	no_song	male-female	0.0614379
1	pulse	male-female	0.00619429
1	sine	male-female	0
1	no_song	male-female	0.993806
2	pulse	male-female	0.00744602
2	sine	male-female	0.560189
2	no_song	male-female	0.432365
0	pulse	male-female	0.680331
0	sine	male-female	0.223661
0	no_song	male-female	0.0960086
1	pulse	male-female	0.0160173
1	sine	male-female	0.0039923
1	no_song	male-female	0.97999
2	pulse	male-female	0.0436064
2	sine	male-female	0.591043
2	no_song	male-female	0.365351
0	pulse	male-female	0.797934
0	sine	male-female	0.107793
0	no_song	male-female	0.0942723
1	pulse	male-female	0.0146724
1	sine	male-female	0.0012227
1	no_song	male-female	0.984105
2	pulse	male-female	0.0257888
2	sine	male-female	0.594787
2	no_song	male-female	0.379424
0	pulse	male-female	0.836486
0	sine	male-female	0.0168138
0	no_song	male-female	0.1467
1	pulse	male-female	0.00303859
1	sine	male-female	0
1	no_song	male-female	0.996961
2	pulse	male-female	0.0481771
2	sine	male-female	0.47526
2	no_song	male-female	0.476562
0	pulse	male-female	0.76259
0	sine	male-female	0.0391187
0	no_song	male-female	0.198291
1	pulse	male-female	0.00379022
1	sine	male-female	0.000661084
1	no_song	male-female	0.995549
2	pulse	male-female	0.0222442
2	sine	male-female	0.413248
2	no_song	male-female	0.564508
0	pulse	male-female	0.53721
0	sine	male-female	0.284262
0	no_song	male-female	0.178528
1	pulse	male-female	0.00598565
1	sine	male-female	0.00343295
1	no_song	male-female	0.990581
2	pulse	male-female	0
2	sine	male-female	0.69026
2	no_song	male-female	0.30974
0	pulse	male-female	0.887347
0	sine	male-female	0.00489796
0	no_song	male-female	0.107755
1	pulse	male-female	0.000571475
1	sine	male-female	0
1	no_song	male-female	0.999429
2	pulse	male-female	0
2	sine	male-female	0.418093
2	no_song	male-female	0.581907
0	pulse	male-female	0.778481
0	sine	male-female	0.112773
0	no_song	male-female	0.108746
1	pulse	male-female	0.0118892
1	sine	male-female	0.00101907
1	no_song	male-female	0.987092
2	pulse	male-female	0.0111654
2	sine	male-female	0.502791
2	no_song	male-female	0.486043
0	pulse	male-male	0.784254
0	sine	male-male	0
0	no_song	male-male	0.215746
1	pulse	male-male	0.00285109
1	sine	male-male	0
1	no_song	male-male	0.997149
2	pulse	male-male	0
2	sine	male-male	0.546555
2	no_song	male-male	0.453445
0	pulse	male-male	0.82263
0	sine	male-male	0.00672783
0	no_song	male-male	0.170642
1	pulse	male-male	0.00201474
1	sine	male-male	0
1	no_song	male-male	0.997985
2	pulse	male-male	0.0159159
2	sine	male-male	0.402102
2	no_song	male-male	0.581982
0	pulse	male-male	0.941775
0	sine	male-male	0.0474845
0	no_song	male-male	0.0107405
1	pulse	male-male	0.00156556
1	sine	male-male	0.00056534
1	no_song	male-male	0.997869
2	pulse	male-male	0.00734619
2	sine	male-male	0.455923
2	no_song	male-male	0.536731
0	pulse	male-male	0.890698
0	sine	male-male	0.0546512
0	no_song	male-male	0.0546512
1	pulse	male-male	0.00363512
1	sine	male-male	0
1	no_song	male-male	0.996365
2	pulse	male-male	0
2	sine	male-male	0.355471
2	no_song	male-male	0.644529
0	pulse	male-male	0.648418
0	sine	male-male	0.0170316
0	no_song	male-male	0.33455
1	pulse	male-male	0.00177981
1	sine	male-male	0.00127129
1	no_song	male-male	0.996949
2	pulse	male-male	0.0245184
2	sine	male-male	0.370111
2	no_song	male-male	0.605371
0	pulse	male-male	0.892823
0	sine	male-male	0
0	no_song	male-male	0.107177
1	pulse	male-male	0
1	sine	male-male	0
1	no_song	male-male	1
2	pulse	male-male	0
2	sine	male-male	0.413974
2	no_song	male-male	0.586026
0	pulse	male-male	0.875035
0	sine	male-male	0.0288168
0	no_song	male-male	0.0961485
1	pulse	male-male	0.00319087
1	sine	male-male	0.000580159
1	no_song	male-male	0.996229
2	pulse	male-male	0.00680272
2	sine	male-male	0.407407
2	no_song	male-male	0.58579
0	pulse	male-male	0.969757
0	sine	male-male	0.0302429
0	no_song	male-male	0
1	pulse	male-male	0.00260915
1	sine	male-male	0
1	no_song	male-male	0.997391
2	pulse	male-male	0
2	sine	male-male	0.388574
2	no_song	male-male	0.611426
0	pulse	male-male	0.871194
0	sine	male-male	0.104305
0	no_song	male-male	0.0245012
1	pulse	male-male	0.00640931
1	sine	male-male	0.000394419
1	no_song	male-male	0.993196
2	pulse	male-male	0.0248561
2	sine	male-male	0.525641
2	no_song	male-male	0.449503
0	pulse	male-male	0.88665
0	sine	male-male	0.0717884
0	no_song	male-male	0.0415617
1	pulse	male-male	0.0107374
1	sine	male-male	0
1	no_song	male-male	0.989263
2	pulse	male-male	0.00531915
2	sine	male-male	0.591876
2	no_song	male-male	0.402805
0	pulse	male-male	0.91974
0	sine	male-male	0.059498
0	no_song	male-male	0.0207623
1	pulse	male-male	0.00376053
1	sine	male-male	0.00250702
1	no_song	male-male	0.993732
2	pulse	male-male	0.00501319
2	sine	male-male	0.711609
2	no_song	male-male	0.283377
0	pulse	male-male	0.904906
0	sine	male-male	0.0720775
0	no_song	male-male	0.0230164
1	pulse	male-male	0.0034979
1	sine	male-male	0
1	no_song	male-male	0.996502
2	pulse	male-male	0.0201613
2	sine	male-male	0.541422
2	no_song	male-male	0.438416
0	pulse	male-male	0.651477
0	sine	male-male	0.116908
0	no_song	male-male	0.231615
1	pulse	male-male	0.00686704
1	sine	male-male	0
1	no_song	male-male	0.993133
2	pulse	male-male	0.00896252
2	sine	male-male	0.540196
2	no_song	male-male	0.450842
0	pulse	male-male	0.70826
0	sine	male-male	0.228614
0	no_song	male-male	0.0631268
1	pulse	male-male	0.0124143
1	sine	male-male	0.00125144
1	no_song	male-male	0.986334
2	pulse	male-male	0.00750417
2	sine	male-male	0.53224
2	no_song	male-male	0.460256
0	pulse	male-male	0.536668
0	sine	male-male	0.101152
0	no_song	male-male	0.36218
1	pulse	male-male	0.00525701
1	sine	male-male	0.0015771
1	no_song	male-male	0.993166
2	pulse	male-male	0.0224487
2	sine	male-male	0.805763
2	no_song	male-male	0.171788
0	pulse	male-male	0.874908
0	sine	male-male	0.0596026
0	no_song	male-male	0.0654893
1	pulse	male-male	0.00239939
1	sine	male-male	0
1	no_song	male-male	0.997601
2	pulse	male-male	0
2	sine	male-male	0.355868
2	no_song	male-male	0.644132
0	pulse	male-male	0.482578
0	sine	male-male	0.0718641
0	no_song	male-male	0.445557
1	pulse	male-male	0.00808081
1	sine	male-male	0.0154113
1	no_song	male-male	0.976508
2	pulse	male-male	0.109084
2	sine	male-male	0.57378
2	no_song	male-male	0.317136
0	pulse	male-male	0.838396
0	sine	male-male	0.0743144
0	no_song	male-male	0.0872899
1	pulse	male-male	0.00472525
1	sine	male-male	0
1	no_song	male-male	0.995275
2	pulse	male-male	0.00886991
2	sine	male-male	0.704665
2	no_song	male-male	0.286465
0	pulse	male-male	0.756354
0	sine	male-male	0.0243985
0	no_song	male-male	0.219248
1	pulse	male-male	0.000704757
1	sine	male-male	0.000956456
1	no_song	male-male	0.998339
2	pulse	male-male	0.0197561
2	sine	male-male	0.699268
2	no_song	male-male	0.280976
0	pulse	male-male	0.711017
0	sine	male-male	0.158152
0	no_song	male-male	0.130831
1	pulse	male-male	0.0126383
1	sine	male-male	0.00405152
1	no_song	male-male	0.98331
2	pulse	male-male	0.0665203
2	sine	male-male	0.65845
2	no_song	male-male	0.27503
0	pulse	male-male	0.579024
0	sine	male-male	0
0	no_song	male-male	0.420976
1	pulse	male-male	0.000262702
1	sine	male-male	0.000945726
1	no_song	male-male	0.998792
2	pulse	male-male	0.102753
2	sine	male-male	0.487196
2	no_song	male-male	0.410051
0	pulse	male-male	0.585659
0	sine	male-male	0.103478
0	no_song	male-male	0.310863
1	pulse	male-male	0.00341157
1	sine	male-male	0.00195597
1	no_song	male-male	0.994632
2	pulse	male-male	0.0296015
2	sine	male-male	0.551423
2	no_song	male-male	0.418975
0	pulse	male-male	0.808714
0	sine	male-male	0.0114108
0	no_song	male-male	0.179876
1	pulse	male-male	0.00127487
1	sine	male-male	0.000997727
1	no_song	male-male	0.997727
2	pulse	male-male	0.0132353
2	sine	male-male	0.689706
2	no_song	male-male	0.297059
0	pulse	male-male	0.547841
0	sine	male-male	0.0443869
0	no_song	male-male	0.407772
1	pulse	male-male	0.00664844
1	sine	male-male	0.00161551
1	no_song	male-male	0.991736
2	pulse	male-male	0.0363493
2	sine	male-male	0.773607
2	no_song	male-male	0.190043

## Sheet: fig3K_feature_importance_train_
feature	group	state	del_LL
courter_velocity_forward	male-female	0	-0.139839
courter_velocity_forward	male-female	0	-0.723253
courter_velocity_forward	male-female	0	-0.206048
courter_velocity_forward	male-female	0	-0.126976
courter_velocity_forward	male-female	0	-0.29488
courter_velocity_forward	male-female	0	-0.424702
courter_velocity_forward	male-female	0	-0.163388
courter_velocity_forward	male-female	0	-0.251921
courter_velocity_forward	male-female	0	-0.186006
courter_velocity_forward	male-female	0	-0.20074
courter_velocity_forward	male-female	0	-0.31689
courter_velocity_forward	male-female	0	-0.246986
courter_velocity_forward	male-female	0	-0.160781
courter_velocity_forward	male-female	0	-0.189855
courter_velocity_forward	male-female	0	-0.193182
courter_velocity_forward	male-female	0	-0.15008
courter_velocity_forward	male-female	0	-0.48923
courter_velocity_forward	male-female	0	-0.182257
courter_velocity_forward	male-female	0	-0.0962905
courter_velocity_forward	male-female	0	-0.194769
courter_velocity_forward	male-female	0	-0.136433
courter_velocity_forward	male-female	0	-0.261188
courter_velocity_forward	male-female	0	-0.200515
courter_velocity_forward	male-female	0	-0.15222
courter_velocity_forward	male-male	0	-0.244764
courter_velocity_forward	male-male	0	-0.16705
courter_velocity_forward	male-male	0	-0.208865
courter_velocity_forward	male-male	0	-0.299103
courter_velocity_forward	male-male	0	-0.302535
courter_velocity_forward	male-male	0	-0.167658
courter_velocity_forward	male-male	0	-0.166323
courter_velocity_forward	male-male	0	-0.154264
courter_velocity_forward	male-male	0	-0.125446
courter_velocity_forward	male-male	0	-0.163351
courter_velocity_forward	male-male	0	-0.160037
courter_velocity_forward	male-male	0	-0.268209
courter_velocity_forward	male-male	0	-0.194548
courter_velocity_forward	male-male	0	-0.171595
courter_velocity_forward	male-male	0	-0.159477
courter_velocity_forward	male-male	0	-0.311087
courter_velocity_forward	male-male	0	-0.236338
courter_velocity_forward	male-male	0	-0.226555
courter_velocity_forward	male-male	0	-0.078432
courter_velocity_forward	male-male	0	-0.13062
courter_velocity_forward	male-male	0	-0.0815206
courter_velocity_forward	male-male	0	-0.260373
courter_velocity_forward	male-male	0	-0.103125
courter_velocity_forward	male-male	0	-0.166382
target_velocity_forward	male-female	0	-0.159689
target_velocity_forward	male-female	0	-0.202094
target_velocity_forward	male-female	0	-0.0635023
target_velocity_forward	male-female	0	-0.0232587
target_velocity_forward	male-female	0	-0.068808
target_velocity_forward	male-female	0	-0.0978689
target_velocity_forward	male-female	0	-0.0640868
target_velocity_forward	male-female	0	-0.185915
target_velocity_forward	male-female	0	-0.204895
target_velocity_forward	male-female	0	-0.110519
target_velocity_forward	male-female	0	-0.102456
target_velocity_forward	male-female	0	-0.141461
target_velocity_forward	male-female	0	-0.134722
target_velocity_forward	male-female	0	-0.193749
target_velocity_forward	male-female	0	-0.27824
target_velocity_forward	male-female	0	-0.149403
target_velocity_forward	male-female	0	-0.347516
target_velocity_forward	male-female	0	-0.17089
target_velocity_forward	male-female	0	-0.0753259
target_velocity_forward	male-female	0	-0.271937
target_velocity_forward	male-female	0	-0.2009
target_velocity_forward	male-female	0	-0.081164
target_velocity_forward	male-female	0	-0.0874641
target_velocity_forward	male-female	0	-0.0750118
target_velocity_forward	male-male	0	-0.100029
target_velocity_forward	male-male	0	-0.0670924
target_velocity_forward	male-male	0	-0.0437721
target_velocity_forward	male-male	0	-0.0555071
target_velocity_forward	male-male	0	-0.127532
target_velocity_forward	male-male	0	-0.0324378
target_velocity_forward	male-male	0	-0.0437978
target_velocity_forward	male-male	0	-0.0168719
target_velocity_forward	male-male	0	-0.108055
target_velocity_forward	male-male	0	-0.0352592
target_velocity_forward	male-male	0	-0.045273
target_velocity_forward	male-male	0	-0.143047
target_velocity_forward	male-male	0	-0.170138
target_velocity_forward	male-male	0	-0.12757
target_velocity_forward	male-male	0	-0.1303
target_velocity_forward	male-male	0	-0.0614705
target_velocity_forward	male-male	0	-0.128715
target_velocity_forward	male-male	0	-0.0820924
target_velocity_forward	male-male	0	-0.130383
target_velocity_forward	male-male	0	-0.109893
target_velocity_forward	male-male	0	-0.126129
target_velocity_forward	male-male	0	-0.155652
target_velocity_forward	male-male	0	-0.100738
target_velocity_forward	male-male	0	-0.0433275
courter_abs_velocity_lateral	male-female	0	-0.555447
courter_abs_velocity_lateral	male-female	0	-1.16473
courter_abs_velocity_lateral	male-female	0	-0.954362
courter_abs_velocity_lateral	male-female	0	-0.755342
courter_abs_velocity_lateral	male-female	0	-1.03786
courter_abs_velocity_lateral	male-female	0	-1.06694
courter_abs_velocity_lateral	male-female	0	-0.743402
courter_abs_velocity_lateral	male-female	0	-0.62363
courter_abs_velocity_lateral	male-female	0	-0.4797
courter_abs_velocity_lateral	male-female	0	-0.679376
courter_abs_velocity_lateral	male-female	0	-0.658987
courter_abs_velocity_lateral	male-female	0	-0.590146
courter_abs_velocity_lateral	male-female	0	-0.827468
courter_abs_velocity_lateral	male-female	0	-0.631379
courter_abs_velocity_lateral	male-female	0	-0.719244
courter_abs_velocity_lateral	male-female	0	-0.457328
courter_abs_velocity_lateral	male-female	0	-0.683816
courter_abs_velocity_lateral	male-female	0	-0.662376
courter_abs_velocity_lateral	male-female	0	-0.466525
courter_abs_velocity_lateral	male-female	0	-0.677267
courter_abs_velocity_lateral	male-female	0	-0.719842
courter_abs_velocity_lateral	male-female	0	-0.846624
courter_abs_velocity_lateral	male-female	0	-0.886031
courter_abs_velocity_lateral	male-female	0	-0.558046
courter_abs_velocity_lateral	male-male	0	-1.04301
courter_abs_velocity_lateral	male-male	0	-0.633755
courter_abs_velocity_lateral	male-male	0	-0.82007
courter_abs_velocity_lateral	male-male	0	-0.83817
courter_abs_velocity_lateral	male-male	0	-0.967459
courter_abs_velocity_lateral	male-male	0	-0.865353
courter_abs_velocity_lateral	male-male	0	-0.643019
courter_abs_velocity_lateral	male-male	0	-0.725883
courter_abs_velocity_lateral	male-male	0	-0.61026
courter_abs_velocity_lateral	male-male	0	-0.491275
courter_abs_velocity_lateral	male-male	0	-0.538218
courter_abs_velocity_lateral	male-male	0	-0.853596
courter_abs_velocity_lateral	male-male	0	-0.507229
courter_abs_velocity_lateral	male-male	0	-0.664127
courter_abs_velocity_lateral	male-male	0	-0.557074
courter_abs_velocity_lateral	male-male	0	-0.869384
courter_abs_velocity_lateral	male-male	0	-0.552921
courter_abs_velocity_lateral	male-male	0	-0.589121
courter_abs_velocity_lateral	male-male	0	-0.545966
courter_abs_velocity_lateral	male-male	0	-0.517846
courter_abs_velocity_lateral	male-male	0	-0.552461
courter_abs_velocity_lateral	male-male	0	-0.696172
courter_abs_velocity_lateral	male-male	0	-0.545333
courter_abs_velocity_lateral	male-male	0	-0.485375
target_abs_velocity_lateral	male-female	0	-0.00748759
target_abs_velocity_lateral	male-female	0	-0.000222397
target_abs_velocity_lateral	male-female	0	-0.0171992
target_abs_velocity_lateral	male-female	0	-0.00385936
target_abs_velocity_lateral	male-female	0	-0.0143809
target_abs_velocity_lateral	male-female	0	-0.0096822
target_abs_velocity_lateral	male-female	0	-0.00176273
target_abs_velocity_lateral	male-female	0	-0.00540383
target_abs_velocity_lateral	male-female	0	-0.00406736
target_abs_velocity_lateral	male-female	0	-0.00540748
target_abs_velocity_lateral	male-female	0	-0.00345355
target_abs_velocity_lateral	male-female	0	-0.0132947
target_abs_velocity_lateral	male-female	0	-0.00526192
target_abs_velocity_lateral	male-female	0	-0.00734155
target_abs_velocity_lateral	male-female	0	-0.00950564
target_abs_velocity_lateral	male-female	0	0.00606651
target_abs_velocity_lateral	male-female	0	0.01032
target_abs_velocity_lateral	male-female	0	-0.0107258
target_abs_velocity_lateral	male-female	0	0.00688096
target_abs_velocity_lateral	male-female	0	0.000720893
target_abs_velocity_lateral	male-female	0	-0.024941
target_abs_velocity_lateral	male-female	0	-0.000144959
target_abs_velocity_lateral	male-female	0	-0.00575553
target_abs_velocity_lateral	male-female	0	-0.000387008
target_abs_velocity_lateral	male-male	0	-0.00707241
target_abs_velocity_lateral	male-male	0	-0.00688378
target_abs_velocity_lateral	male-male	0	-0.00543034
target_abs_velocity_lateral	male-male	0	-0.0129769
target_abs_velocity_lateral	male-male	0	-0.0174142
target_abs_velocity_lateral	male-male	0	-0.000796973
target_abs_velocity_lateral	male-male	0	-0.00403134
target_abs_velocity_lateral	male-male	0	-0.00520747
target_abs_velocity_lateral	male-male	0	0.00190184
target_abs_velocity_lateral	male-male	0	-0.00463354
target_abs_velocity_lateral	male-male	0	0.000529947
target_abs_velocity_lateral	male-male	0	0.00751982
target_abs_velocity_lateral	male-male	0	-0.00753162
target_abs_velocity_lateral	male-male	0	-0.00959206
target_abs_velocity_lateral	male-male	0	-0.00803313
target_abs_velocity_lateral	male-male	0	-0.00984401
target_abs_velocity_lateral	male-male	0	-0.0076718
target_abs_velocity_lateral	male-male	0	-0.00400924
target_abs_velocity_lateral	male-male	0	-0.00407839
target_abs_velocity_lateral	male-male	0	0.0023559
target_abs_velocity_lateral	male-male	0	-0.00521311
target_abs_velocity_lateral	male-male	0	-0.00270702
target_abs_velocity_lateral	male-male	0	-0.00189053
target_abs_velocity_lateral	male-male	0	-0.00334037
courter_angles_speed	male-female	0	-0.0420216
courter_angles_speed	male-female	0	-0.0476366
courter_angles_speed	male-female	0	-0.0463887
courter_angles_speed	male-female	0	-0.030519
courter_angles_speed	male-female	0	-0.0389764
courter_angles_speed	male-female	0	-0.035407
courter_angles_speed	male-female	0	-0.0335553
courter_angles_speed	male-female	0	-0.0591276
courter_angles_speed	male-female	0	-0.0445702
courter_angles_speed	male-female	0	-0.0458275
courter_angles_speed	male-female	0	-0.0108092
courter_angles_speed	male-female	0	-0.0502493
courter_angles_speed	male-female	0	-0.0426595
courter_angles_speed	male-female	0	-0.0412691
courter_angles_speed	male-female	0	-0.0442569
courter_angles_speed	male-female	0	-0.0397034
courter_angles_speed	male-female	0	0.00350952
courter_angles_speed	male-female	0	-0.0548959
courter_angles_speed	male-female	0	-0.0274297
courter_angles_speed	male-female	0	-0.00898774
courter_angles_speed	male-female	0	-0.0650791
courter_angles_speed	male-female	0	-0.0296992
courter_angles_speed	male-female	0	-0.021649
courter_angles_speed	male-female	0	-0.0243909
courter_angles_speed	male-male	0	-0.0534372
courter_angles_speed	male-male	0	-0.0301848
courter_angles_speed	male-male	0	-0.0233574
courter_angles_speed	male-male	0	-0.0257951
courter_angles_speed	male-male	0	-0.0682353
courter_angles_speed	male-male	0	-0.0228488
courter_angles_speed	male-male	0	-0.0251719
courter_angles_speed	male-male	0	-0.0121071
courter_angles_speed	male-male	0	-0.0244968
courter_angles_speed	male-male	0	-0.0210142
courter_angles_speed	male-male	0	-0.0282495
courter_angles_speed	male-male	0	-0.085122
courter_angles_speed	male-male	0	-0.0305692
courter_angles_speed	male-male	0	-0.0291782
courter_angles_speed	male-male	0	-0.0469802
courter_angles_speed	male-male	0	-0.0428629
courter_angles_speed	male-male	0	-0.0433356
courter_angles_speed	male-male	0	-0.0252773
courter_angles_speed	male-male	0	-0.028729
courter_angles_speed	male-male	0	-0.0465665
courter_angles_speed	male-male	0	-0.0484263
courter_angles_speed	male-male	0	-0.0492399
courter_angles_speed	male-male	0	-0.0181985
courter_angles_speed	male-male	0	-0.0184818
target_angles_speed	male-female	0	-0.29658
target_angles_speed	male-female	0	-0.667733
target_angles_speed	male-female	0	-0.518724
target_angles_speed	male-female	0	-0.363213
target_angles_speed	male-female	0	-0.549632
target_angles_speed	male-female	0	-0.482457
target_angles_speed	male-female	0	-0.298713
target_angles_speed	male-female	0	-0.313768
target_angles_speed	male-female	0	-0.27923
target_angles_speed	male-female	0	-0.222755
target_angles_speed	male-female	0	-0.212023
target_angles_speed	male-female	0	-0.208183
target_angles_speed	male-female	0	-0.430876
target_angles_speed	male-female	0	-0.249214
target_angles_speed	male-female	0	-0.308901
target_angles_speed	male-female	0	-0.183524
target_angles_speed	male-female	0	-0.396582
target_angles_speed	male-female	0	-0.335303
target_angles_speed	male-female	0	-0.225506
target_angles_speed	male-female	0	-0.357793
target_angles_speed	male-female	0	-0.350396
target_angles_speed	male-female	0	-0.441147
target_angles_speed	male-female	0	-0.54597
target_angles_speed	male-female	0	-0.246276
target_angles_speed	male-male	0	-0.472796
target_angles_speed	male-male	0	-0.237126
target_angles_speed	male-male	0	-0.371414
target_angles_speed	male-male	0	-0.245803
target_angles_speed	male-male	0	-0.512732
target_angles_speed	male-male	0	-0.287659
target_angles_speed	male-male	0	-0.260666
target_angles_speed	male-male	0	-0.168195
target_angles_speed	male-male	0	-0.219279
target_angles_speed	male-male	0	-0.171529
target_angles_speed	male-male	0	-0.167277
target_angles_speed	male-male	0	-0.339329
target_angles_speed	male-male	0	-0.335866
target_angles_speed	male-male	0	-0.223301
target_angles_speed	male-male	0	-0.260971
target_angles_speed	male-male	0	-0.312746
target_angles_speed	male-male	0	-0.187504
target_angles_speed	male-male	0	-0.252664
target_angles_speed	male-male	0	-0.311815
target_angles_speed	male-male	0	-0.282956
target_angles_speed	male-male	0	-0.146838
target_angles_speed	male-male	0	-0.30436
target_angles_speed	male-male	0	-0.23693
target_angles_speed	male-male	0	-0.134357
distance_target	male-female	0	-0.30599
distance_target	male-female	0	-0.880993
distance_target	male-female	0	-0.818561
distance_target	male-female	0	-0.660467
distance_target	male-female	0	-0.872209
distance_target	male-female	0	-0.848528
distance_target	male-female	0	-0.393519
distance_target	male-female	0	-0.415467
distance_target	male-female	0	-0.286893
distance_target	male-female	0	-0.331
distance_target	male-female	0	-0.277206
distance_target	male-female	0	-0.259535
distance_target	male-female	0	-0.742523
distance_target	male-female	0	-0.395146
distance_target	male-female	0	-0.469726
distance_target	male-female	0	-0.425312
distance_target	male-female	0	-0.254516
distance_target	male-female	0	-0.349323
distance_target	male-female	0	-0.297251
distance_target	male-female	0	-0.610049
distance_target	male-female	0	-0.506206
distance_target	male-female	0	-0.621664
distance_target	male-female	0	-0.784615
distance_target	male-female	0	-0.387851
distance_target	male-male	0	-0.635134
distance_target	male-male	0	-0.437827
distance_target	male-male	0	-0.65545
distance_target	male-male	0	-0.568987
distance_target	male-male	0	-0.623646
distance_target	male-male	0	-0.606866
distance_target	male-male	0	-0.505692
distance_target	male-male	0	-0.593174
distance_target	male-male	0	-0.455117
distance_target	male-male	0	-0.432461
distance_target	male-male	0	-0.476327
distance_target	male-male	0	-0.616528
distance_target	male-male	0	-0.340386
distance_target	male-male	0	-0.41066
distance_target	male-male	0	-0.41508
distance_target	male-male	0	-0.540107
distance_target	male-male	0	-0.363934
distance_target	male-male	0	-0.495103
distance_target	male-male	0	-0.28989
distance_target	male-male	0	-0.279072
distance_target	male-male	0	-0.32322
distance_target	male-male	0	-0.500916
distance_target	male-male	0	-0.397159
distance_target	male-male	0	-0.323668
relative_angle_abs_target	male-female	0	-0.173157
relative_angle_abs_target	male-female	0	-0.443942
relative_angle_abs_target	male-female	0	-0.608851
relative_angle_abs_target	male-female	0	-0.264965
relative_angle_abs_target	male-female	0	-0.478282
relative_angle_abs_target	male-female	0	-0.403643
relative_angle_abs_target	male-female	0	-0.189148
relative_angle_abs_target	male-female	0	-0.486821
relative_angle_abs_target	male-female	0	-0.262441
relative_angle_abs_target	male-female	0	-0.279189
relative_angle_abs_target	male-female	0	-0.178264
relative_angle_abs_target	male-female	0	-0.182225
relative_angle_abs_target	male-female	0	-0.466206
relative_angle_abs_target	male-female	0	-0.258203
relative_angle_abs_target	male-female	0	-0.397493
relative_angle_abs_target	male-female	0	-0.192944
relative_angle_abs_target	male-female	0	-0.369584
relative_angle_abs_target	male-female	0	-0.234443
relative_angle_abs_target	male-female	0	-0.181419
relative_angle_abs_target	male-female	0	-0.17664
relative_angle_abs_target	male-female	0	-0.261208
relative_angle_abs_target	male-female	0	-0.279876
relative_angle_abs_target	male-female	0	-0.274253
relative_angle_abs_target	male-female	0	-0.182745
relative_angle_abs_target	male-male	0	-0.395082
relative_angle_abs_target	male-male	0	-0.313365
relative_angle_abs_target	male-male	0	-0.411203
relative_angle_abs_target	male-male	0	-0.236742
relative_angle_abs_target	male-male	0	-0.410763
relative_angle_abs_target	male-male	0	-0.368333
relative_angle_abs_target	male-male	0	-0.320108
relative_angle_abs_target	male-male	0	-0.389236
relative_angle_abs_target	male-male	0	-0.299363
relative_angle_abs_target	male-male	0	-0.343216
relative_angle_abs_target	male-male	0	-0.344643
relative_angle_abs_target	male-male	0	-0.341938
relative_angle_abs_target	male-male	0	-0.29245
relative_angle_abs_target	male-male	0	-0.324193
relative_angle_abs_target	male-male	0	-0.37675
relative_angle_abs_target	male-male	0	-0.381171
relative_angle_abs_target	male-male	0	-0.259785
relative_angle_abs_target	male-male	0	-0.275954
relative_angle_abs_target	male-male	0	-0.388814
relative_angle_abs_target	male-male	0	-0.20508
relative_angle_abs_target	male-male	0	-0.367226
relative_angle_abs_target	male-male	0	-0.385876
relative_angle_abs_target	male-male	0	-0.301031
relative_angle_abs_target	male-male	0	-0.269575
relative_angle_abs_courter	male-female	0	-0.0521279
relative_angle_abs_courter	male-female	0	-0.0577556
relative_angle_abs_courter	male-female	0	-0.050267
relative_angle_abs_courter	male-female	0	-0.00873626
relative_angle_abs_courter	male-female	0	-0.0244132
relative_angle_abs_courter	male-female	0	-0.114955
relative_angle_abs_courter	male-female	0	-0.0307149
relative_angle_abs_courter	male-female	0	-0.0667994
relative_angle_abs_courter	male-female	0	-0.0606876
relative_angle_abs_courter	male-female	0	-0.0662257
relative_angle_abs_courter	male-female	0	-0.0219937
relative_angle_abs_courter	male-female	0	-0.0374688
relative_angle_abs_courter	male-female	0	-0.060777
relative_angle_abs_courter	male-female	0	-0.0491821
relative_angle_abs_courter	male-female	0	-0.0239338
relative_angle_abs_courter	male-female	0	-0.0546549
relative_angle_abs_courter	male-female	0	-0.0486252
relative_angle_abs_courter	male-female	0	-0.0483992
relative_angle_abs_courter	male-female	0	-0.0246897
relative_angle_abs_courter	male-female	0	-0.00232179
relative_angle_abs_courter	male-female	0	-0.0451054
relative_angle_abs_courter	male-female	0	-0.0688044
relative_angle_abs_courter	male-female	0	-0.0673115
relative_angle_abs_courter	male-female	0	-0.0499854
relative_angle_abs_courter	male-male	0	-0.0554985
relative_angle_abs_courter	male-male	0	-0.00858681
relative_angle_abs_courter	male-male	0	-0.0359938
relative_angle_abs_courter	male-male	0	-0.0325006
relative_angle_abs_courter	male-male	0	-0.187309
relative_angle_abs_courter	male-male	0	-0.0168496
relative_angle_abs_courter	male-male	0	-0.066043
relative_angle_abs_courter	male-male	0	-0.0449834
relative_angle_abs_courter	male-male	0	-0.0335272
relative_angle_abs_courter	male-male	0	-0.0285603
relative_angle_abs_courter	male-male	0	-0.0317559
relative_angle_abs_courter	male-male	0	-0.0526421
relative_angle_abs_courter	male-male	0	-0.0378093
relative_angle_abs_courter	male-male	0	-0.035142
relative_angle_abs_courter	male-male	0	-0.0480273
relative_angle_abs_courter	male-male	0	-0.0909417
relative_angle_abs_courter	male-male	0	-0.142915
relative_angle_abs_courter	male-male	0	-0.041175
relative_angle_abs_courter	male-male	0	-0.0324495
relative_angle_abs_courter	male-male	0	-0.0547374
relative_angle_abs_courter	male-male	0	-0.062122
relative_angle_abs_courter	male-male	0	-0.0253099
relative_angle_abs_courter	male-male	0	-0.0195917
relative_angle_abs_courter	male-male	0	-0.103735
relative_orientation_abs_target_wrap	male-female	0	-0.0785899
relative_orientation_abs_target_wrap	male-female	0	-0.356473
relative_orientation_abs_target_wrap	male-female	0	-0.22229
relative_orientation_abs_target_wrap	male-female	0	-0.0373694
relative_orientation_abs_target_wrap	male-female	0	-0.0668652
relative_orientation_abs_target_wrap	male-female	0	-0.163295
relative_orientation_abs_target_wrap	male-female	0	-0.0852824
relative_orientation_abs_target_wrap	male-female	0	-0.165491
relative_orientation_abs_target_wrap	male-female	0	-0.117617
relative_orientation_abs_target_wrap	male-female	0	-0.0724479
relative_orientation_abs_target_wrap	male-female	0	-0.0745487
relative_orientation_abs_target_wrap	male-female	0	-0.0767924
relative_orientation_abs_target_wrap	male-female	0	-0.118325
relative_orientation_abs_target_wrap	male-female	0	-0.120761
relative_orientation_abs_target_wrap	male-female	0	-0.0710853
relative_orientation_abs_target_wrap	male-female	0	-0.0880756
relative_orientation_abs_target_wrap	male-female	0	-0.0517868
relative_orientation_abs_target_wrap	male-female	0	-0.111992
relative_orientation_abs_target_wrap	male-female	0	-0.0754343
relative_orientation_abs_target_wrap	male-female	0	-0.165724
relative_orientation_abs_target_wrap	male-female	0	-0.198752
relative_orientation_abs_target_wrap	male-female	0	-0.121824
relative_orientation_abs_target_wrap	male-female	0	-0.164096
relative_orientation_abs_target_wrap	male-female	0	-0.0721105
relative_orientation_abs_target_wrap	male-male	0	-0.178701
relative_orientation_abs_target_wrap	male-male	0	-0.074413
relative_orientation_abs_target_wrap	male-male	0	-0.105044
relative_orientation_abs_target_wrap	male-male	0	-0.0892997
relative_orientation_abs_target_wrap	male-male	0	-0.287173
relative_orientation_abs_target_wrap	male-male	0	-0.11671
relative_orientation_abs_target_wrap	male-male	0	-0.129837
relative_orientation_abs_target_wrap	male-male	0	-0.0366791
relative_orientation_abs_target_wrap	male-male	0	-0.0673475
relative_orientation_abs_target_wrap	male-male	0	-0.0460259
relative_orientation_abs_target_wrap	male-male	0	-0.0555886
relative_orientation_abs_target_wrap	male-male	0	-0.126991
relative_orientation_abs_target_wrap	male-male	0	-0.135092
relative_orientation_abs_target_wrap	male-male	0	-0.0694982
relative_orientation_abs_target_wrap	male-male	0	-0.121389
relative_orientation_abs_target_wrap	male-male	0	-0.122805
relative_orientation_abs_target_wrap	male-male	0	-0.210916
relative_orientation_abs_target_wrap	male-male	0	-0.111485
relative_orientation_abs_target_wrap	male-male	0	-0.0644549
relative_orientation_abs_target_wrap	male-male	0	-0.10245
relative_orientation_abs_target_wrap	male-male	0	-0.176711
relative_orientation_abs_target_wrap	male-male	0	-0.178079
relative_orientation_abs_target_wrap	male-male	0	-0.106735
relative_orientation_abs_target_wrap	male-male	0	-0.314666
