# Supplementary material for: Sex-specific behavioral feedback modulates sensorimotor processing and drives flexible social behavior
Source: Nat Commun. 2026 May 4;17:4026. doi: 10.1038/s41467-026-72057-9 (PMC13139495; doi:10.1038/s41467-026-72057-9)
Supplement: Supplementary file 15 — Source Data [file 41467_2026_72057_MOESM15_ESM.zip › source_data/fig4.xlsx]

## Sheet: fig4A_kde_mf_target
	2.225384042398011768e-16	2.228267802771700280e-16	2.228655142468150132e-16	2.229087885954016316e-16	2.220920342525684960e-16	2.217779634707447171e-16	2.225433740644470538e-16	2.223524460618723600e-16	2.218988881530492508e-16	2.226584079149477820e-16	2.231533823467597949e-16	2.222920921409373146e-16	2.227419637623739617e-16	2.221093679348010894e-16	2.225326404629394300e-16	2.229235314861928798e-16	2.228865240520387120e-16	2.220538567835698624e-16	2.226922350227293187e-16	2.227477461739605951e-16	2.221926346616479793e-16	2.224886941348813711e-16	2.229327833447314341e-16	2.218965751884146122e-16	2.216745305834895807e-16	2.229327833447314341e-16.1	2.213044562419478780e-16	2.229327833447314341e-16.2	2.214524859785645492e-16	2.226367238714980423e-16	2.210083967687144862e-16	2.239689915010482314e-16	2.214524859785645492e-16.1	2.221926346616479793e-16.1	2.226367238714980423e-16.1	2.224886941348813711e-16.1	2.216005157151812451e-16	2.217485454517979410e-16	2.210083967687144862e-16.1	2.226367238714980423e-16.2	2.213044562419478780e-16.1	2.232288428179648259e-16	2.224886941348813711e-16.2	2.238209617644315601e-16	2.205643075588644232e-16	2.224886941348813711e-16.3	2.220446049250313081e-16	2.224886941348813711e-16.4	2.205643075588644232e-16.1
0	2.2256e-16	2.22823e-16	2.22895e-16	2.22931e-16	2.2219e-16	2.21757e-16	2.22566e-16	2.2232e-16	2.21986e-16	2.22639e-16	2.23153e-16	2.22322e-16	2.22789e-16	2.22086e-16	2.2259e-16	2.22933e-16	2.22988e-16	2.22072e-16	2.22692e-16	2.22933e-16	2.22415e-16	2.22526e-16	2.22785e-16	2.22119e-16	2.21452e-16	2.22711e-16	2.21527e-16	2.22637e-16	2.21749e-16	2.23377e-16	2.22489e-16	2.23969e-16	2.22785e-16	2.22637e-16	2.22489e-16	2.22933e-16	2.22045e-16	2.22637e-16	2.21304e-16	2.22489e-16	2.21452e-16	2.23081e-16	2.23229e-16	2.23821e-16	2.21156e-16	2.22637e-16	2.21897e-16	2.22785e-16	2.22045e-16
1	2.2257e-16	2.22819e-16	2.2292e-16	2.22949e-16	2.22284e-16	2.21734e-16	2.22589e-16	2.22281e-16	2.22071e-16	2.22618e-16	2.23155e-16	2.22343e-16	2.22822e-16	2.22058e-16	2.22651e-16	2.22887e-16	2.23062e-16	2.22072e-16	2.22748e-16	2.22859e-16	2.22452e-16	2.226e-16	2.23007e-16	2.21823e-16	2.21897e-16	2.22933e-16	2.21527e-16	2.22489e-16	2.21156e-16	2.23229e-16	2.21749e-16	2.23673e-16	2.22045e-16	2.23081e-16	2.22489e-16	2.23081e-16	2.22785e-16	2.22933e-16	2.21452e-16	2.23081e-16	2.21749e-16	2.22785e-16	2.22489e-16	2.23081e-16	2.21304e-16	2.22637e-16	2.22341e-16	2.22489e-16	2.21008e-16
2	2.22572e-16	2.22815e-16	2.22941e-16	2.22962e-16	2.22373e-16	2.21708e-16	2.2261e-16	2.22236e-16	2.22156e-16	2.22593e-16	2.23154e-16	2.22356e-16	2.22848e-16	2.22021e-16	2.22683e-16	2.22919e-16	2.23164e-16	2.22063e-16	2.22692e-16	2.22748e-16	2.22452e-16	2.22452e-16	2.22859e-16	2.22267e-16	2.22119e-16	2.23007e-16	2.21897e-16	2.23377e-16	2.21897e-16	2.22785e-16	2.21601e-16	2.23673e-16	2.22785e-16	2.22489e-16	2.22489e-16	2.23229e-16	2.22341e-16	2.23229e-16	2.22045e-16	2.22489e-16	2.22193e-16	2.23673e-16	2.23377e-16	2.23525e-16	2.21156e-16	2.22489e-16	2.21749e-16	2.22489e-16	2.21749e-16
3	2.22566e-16	2.22812e-16	2.22958e-16	2.22971e-16	2.22456e-16	2.21681e-16	2.2263e-16	2.22188e-16	2.2224e-16	2.22566e-16	2.23154e-16	2.22361e-16	2.22873e-16	2.21996e-16	2.2272e-16	2.22877e-16	2.23238e-16	2.22045e-16	2.22692e-16	2.22692e-16	2.22526e-16	2.22452e-16	2.22859e-16	2.22045e-16	2.21527e-16	2.23081e-16	2.21304e-16	2.22785e-16	2.21304e-16	2.22933e-16	2.22045e-16	2.23821e-16	2.22637e-16	2.22637e-16	2.22193e-16	2.23377e-16	2.21897e-16	2.22933e-16	2.21601e-16	2.22341e-16	2.21749e-16	2.22785e-16	2.22785e-16	2.23821e-16	2.21601e-16	2.22785e-16	2.21897e-16	2.22489e-16	2.21749e-16
4	2.22554e-16	2.22812e-16	2.2297e-16	2.22976e-16	2.22534e-16	2.21653e-16	2.22647e-16	2.22135e-16	2.22321e-16	2.22535e-16	2.23149e-16	2.22364e-16	2.2288e-16	2.21954e-16	2.22743e-16	2.22845e-16	2.23284e-16	2.22082e-16	2.22618e-16	2.22748e-16	2.22526e-16	2.22304e-16	2.22748e-16	2.21823e-16	2.21675e-16	2.22785e-16	2.21527e-16	2.22563e-16	2.21304e-16	2.22637e-16	2.21452e-16	2.23377e-16	2.22193e-16	2.22341e-16	2.21749e-16	2.23081e-16	2.22045e-16	2.21897e-16	2.21156e-16	2.22489e-16	2.21601e-16	2.22933e-16	2.22637e-16	2.23081e-16	2.21304e-16	2.22489e-16	2.21897e-16	2.22637e-16	2.21452e-16
5	2.22539e-16	2.22816e-16	2.22979e-16	2.22976e-16	2.22607e-16	2.21625e-16	2.2266e-16	2.22079e-16	2.22403e-16	2.22504e-16	2.23148e-16	2.22365e-16	2.22889e-16	2.21936e-16	2.22782e-16	2.22808e-16	2.23349e-16	2.22072e-16	2.22637e-16	2.22785e-16	2.22489e-16	2.22378e-16	2.22748e-16	2.21675e-16	2.22045e-16	2.22859e-16	2.21823e-16	2.22637e-16	2.21452e-16	2.22045e-16	2.21601e-16	2.23377e-16	2.21749e-16	2.22489e-16	2.22785e-16	2.22933e-16	2.22489e-16	2.22193e-16	2.21452e-16	2.22489e-16	2.21749e-16	2.22489e-16	2.22933e-16	2.23377e-16	2.21452e-16	2.22341e-16	2.22341e-16	2.22785e-16	2.21601e-16
6	2.22522e-16	2.22824e-16	2.22985e-16	2.22974e-16	2.22675e-16	2.21597e-16	2.22669e-16	2.2202e-16	2.22484e-16	2.22472e-16	2.23144e-16	2.22355e-16	2.22888e-16	2.2191e-16	2.22789e-16	2.22725e-16	2.23414e-16	2.22035e-16	2.22563e-16	2.22655e-16	2.22674e-16	2.22452e-16	2.22711e-16	2.21749e-16	2.21971e-16	2.22859e-16	2.21378e-16	2.22563e-16	2.21304e-16	2.22341e-16	2.21452e-16	2.23229e-16	2.22489e-16	2.22489e-16	2.22637e-16	2.22637e-16	2.22341e-16	2.22045e-16	2.21156e-16	2.22341e-16	2.21749e-16	2.23229e-16	2.23081e-16	2.23377e-16	2.21156e-16	2.22637e-16	2.22193e-16	2.21897e-16	2.21749e-16
7	2.22503e-16	2.22837e-16	2.22987e-16	2.22968e-16	2.22739e-16	2.21571e-16	2.22673e-16	2.2196e-16	2.22565e-16	2.2244e-16	2.23138e-16	2.22334e-16	2.2289e-16	2.21897e-16	2.2281e-16	2.22711e-16	2.23451e-16	2.22045e-16	2.226e-16	2.226e-16	2.22748e-16	2.22489e-16	2.22748e-16	2.2186e-16	2.22045e-16	2.22637e-16	2.21601e-16	2.22341e-16	2.2123e-16	2.22045e-16	2.21304e-16	2.23377e-16	2.22341e-16	2.22637e-16	2.22193e-16	2.23007e-16	2.21823e-16	2.22045e-16	2.21082e-16	2.22489e-16	2.21675e-16	2.22711e-16	2.22563e-16	2.23303e-16	2.2123e-16	2.22193e-16	2.21749e-16	2.22785e-16	2.21378e-16
8	2.22485e-16	2.22855e-16	2.22987e-16	2.2296e-16	2.22799e-16	2.21546e-16	2.22672e-16	2.21898e-16	2.22646e-16	2.2241e-16	2.23132e-16	2.22314e-16	2.2288e-16	2.21885e-16	2.22813e-16	2.22641e-16	2.23511e-16	2.22054e-16	2.22553e-16	2.22618e-16	2.22914e-16	2.22267e-16	2.22748e-16	2.21934e-16	2.21971e-16	2.22637e-16	2.2123e-16	2.22563e-16	2.21156e-16	2.22637e-16	2.21452e-16	2.22711e-16	2.22711e-16	2.22341e-16	2.22563e-16	2.23303e-16	2.21971e-16	2.22489e-16	2.2123e-16	2.22045e-16	2.21675e-16	2.23155e-16	2.22785e-16	2.23155e-16	2.21527e-16	2.22415e-16	2.21897e-16	2.22711e-16	2.21675e-16
9	2.22469e-16	2.22877e-16	2.22983e-16	2.22951e-16	2.22856e-16	2.21523e-16	2.22668e-16	2.21834e-16	2.22725e-16	2.22382e-16	2.23124e-16	2.22283e-16	2.22867e-16	2.21884e-16	2.22815e-16	2.22595e-16	2.23539e-16	2.22063e-16	2.22563e-16	2.22581e-16	2.22896e-16	2.22304e-16	2.22859e-16	2.21786e-16	2.2223e-16	2.22785e-16	2.21601e-16	2.22341e-16	2.21601e-16	2.22045e-16	2.21304e-16	2.22489e-16	2.22711e-16	2.22489e-16	2.22489e-16	2.23377e-16	2.22489e-16	2.21971e-16	2.21378e-16	2.22415e-16	2.21749e-16	2.22933e-16	2.22489e-16	2.23081e-16	2.21749e-16	2.21971e-16	2.22267e-16	2.22193e-16	2.22489e-16
10	2.22453e-16	2.22904e-16	2.22976e-16	2.22941e-16	2.2291e-16	2.21502e-16	2.22658e-16	2.2177e-16	2.22804e-16	2.22356e-16	2.23113e-16	2.22245e-16	2.22853e-16	2.21883e-16	2.22803e-16	2.22507e-16	2.23571e-16	2.21989e-16	2.22489e-16	2.22544e-16	2.22859e-16	2.22193e-16	2.22748e-16	2.21934e-16	2.22119e-16	2.22637e-16	2.21527e-16	2.22563e-16	2.21452e-16	2.22193e-16	2.22045e-16	2.22711e-16	2.22563e-16	2.22415e-16	2.22563e-16	2.22785e-16	2.22637e-16	2.21897e-16	2.21378e-16	2.21897e-16	2.21971e-16	2.23303e-16	2.22933e-16	2.23451e-16	2.21452e-16	2.22415e-16	2.22119e-16	2.22637e-16	2.22045e-16
11	2.22439e-16	2.22933e-16	2.22967e-16	2.22931e-16	2.22962e-16	2.21484e-16	2.22647e-16	2.21705e-16	2.22881e-16	2.22332e-16	2.231e-16	2.22208e-16	2.22835e-16	2.21878e-16	2.22801e-16	2.22454e-16	2.23604e-16	2.22017e-16	2.22498e-16	2.22526e-16	2.23044e-16	2.22359e-16	2.22748e-16	2.21934e-16	2.22193e-16	2.22452e-16	2.21527e-16	2.22415e-16	2.21082e-16	2.21971e-16	2.21378e-16	2.22785e-16	2.22859e-16	2.22785e-16	2.22193e-16	2.22637e-16	2.22119e-16	2.21971e-16	2.21304e-16	2.22341e-16	2.21601e-16	2.23007e-16	2.22785e-16	2.23599e-16	2.21601e-16	2.22119e-16	2.21823e-16	2.22711e-16	2.22045e-16
12	2.22426e-16	2.22963e-16	2.22956e-16	2.22922e-16	2.23014e-16	2.21468e-16	2.22632e-16	2.2164e-16	2.22956e-16	2.22311e-16	2.23083e-16	2.22161e-16	2.22817e-16	2.21891e-16	2.2278e-16	2.22382e-16	2.23627e-16	2.21966e-16	2.22442e-16	2.2247e-16	2.22914e-16	2.22174e-16	2.22896e-16	2.21823e-16	2.22341e-16	2.22822e-16	2.21564e-16	2.22415e-16	2.21082e-16	2.22193e-16	2.21527e-16	2.22859e-16	2.22563e-16	2.22415e-16	2.22193e-16	2.22563e-16	2.22045e-16	2.21601e-16	2.21452e-16	2.21452e-16	2.21971e-16	2.22341e-16	2.22637e-16	2.22933e-16	2.21823e-16	2.22785e-16	2.21971e-16	2.22637e-16	2.22193e-16
13	2.22413e-16	2.22994e-16	2.22943e-16	2.22914e-16	2.23064e-16	2.21455e-16	2.22618e-16	2.21576e-16	2.23029e-16	2.22293e-16	2.23065e-16	2.22117e-16	2.22794e-16	2.21905e-16	2.22774e-16	2.22324e-16	2.23638e-16	2.21966e-16	2.22378e-16	2.2247e-16	2.23109e-16	2.22322e-16	2.22729e-16	2.21675e-16	2.22156e-16	2.22674e-16	2.21712e-16	2.22452e-16	2.21452e-16	2.21971e-16	2.2123e-16	2.23081e-16	2.22711e-16	2.22563e-16	2.22045e-16	2.22489e-16	2.22563e-16	2.22193e-16	2.21378e-16	2.22341e-16	2.22045e-16	2.22933e-16	2.22341e-16	2.23229e-16	2.21823e-16	2.22045e-16	2.22341e-16	2.22637e-16	2.22267e-16
14	2.224e-16	2.23023e-16	2.22928e-16	2.22908e-16	2.23113e-16	2.21446e-16	2.22602e-16	2.21513e-16	2.23099e-16	2.22277e-16	2.23043e-16	2.22069e-16	2.22766e-16	2.21924e-16	2.22744e-16	2.22246e-16	2.23636e-16	2.2192e-16	2.22382e-16	2.22452e-16	2.2297e-16	2.2223e-16	2.22544e-16	2.21619e-16	2.22137e-16	2.22415e-16	2.21304e-16	2.22193e-16	2.21082e-16	2.21341e-16	2.21564e-16	2.22526e-16	2.22415e-16	2.22082e-16	2.22119e-16	2.22748e-16	2.22193e-16	2.21749e-16	2.21267e-16	2.22156e-16	2.21489e-16	2.22637e-16	2.23081e-16	2.23266e-16	2.21638e-16	2.22563e-16	2.21749e-16	2.22859e-16	2.22156e-16
15	2.22386e-16	2.23049e-16	2.22912e-16	2.22905e-16	2.23162e-16	2.21439e-16	2.22589e-16	2.21453e-16	2.23166e-16	2.22263e-16	2.23022e-16	2.22025e-16	2.22746e-16	2.21951e-16	2.22728e-16	2.22201e-16	2.23636e-16	2.21908e-16	2.22373e-16	2.22382e-16	2.23118e-16	2.22294e-16	2.22711e-16	2.21749e-16	2.22174e-16	2.22526e-16	2.21675e-16	2.22674e-16	2.21045e-16	2.21749e-16	2.21378e-16	2.22674e-16	2.22563e-16	2.22489e-16	2.21971e-16	2.22674e-16	2.21823e-16	2.21786e-16	2.21452e-16	2.22193e-16	2.21897e-16	2.22637e-16	2.22304e-16	2.23192e-16	2.2186e-16	2.22156e-16	2.22082e-16	2.22563e-16	2.22082e-16
16	2.2237e-16	2.23071e-16	2.22895e-16	2.22905e-16	2.2321e-16	2.21435e-16	2.22576e-16	2.21396e-16	2.23228e-16	2.22252e-16	2.22996e-16	2.2198e-16	2.22719e-16	2.21971e-16	2.2271e-16	2.22136e-16	2.23657e-16	2.21906e-16	2.22304e-16	2.22447e-16	2.23062e-16	2.22285e-16	2.22646e-16	2.21767e-16	2.22119e-16	2.22711e-16	2.21304e-16	2.22341e-16	2.21156e-16	2.22045e-16	2.2123e-16	2.22045e-16	2.22563e-16	2.2223e-16	2.22452e-16	2.22896e-16	2.22267e-16	2.21823e-16	2.21378e-16	2.2186e-16	2.21749e-16	2.226e-16	2.22674e-16	2.22748e-16	2.21971e-16	2.22082e-16	2.21897e-16	2.22674e-16	2.22378e-16
17	2.2235e-16	2.23087e-16	2.22877e-16	2.22908e-16	2.23257e-16	2.21435e-16	2.22567e-16	2.21343e-16	2.23286e-16	2.22241e-16	2.22972e-16	2.2194e-16	2.22693e-16	2.22001e-16	2.227e-16	2.22079e-16	2.23629e-16	2.21934e-16	2.22308e-16	2.22396e-16	2.23146e-16	2.22304e-16	2.22507e-16	2.21508e-16	2.22137e-16	2.22692e-16	2.21471e-16	2.22618e-16	2.21378e-16	2.21897e-16	2.21156e-16	2.22674e-16	2.22489e-16	2.22193e-16	2.22193e-16	2.22748e-16	2.22563e-16	2.21749e-16	2.21119e-16	2.2186e-16	2.21934e-16	2.21934e-16	2.22082e-16	2.23118e-16	2.22193e-16	2.22267e-16	2.22119e-16	2.22748e-16	2.22008e-16
18	2.22327e-16	2.23095e-16	2.22859e-16	2.22914e-16	2.23303e-16	2.21439e-16	2.22559e-16	2.21296e-16	2.23339e-16	2.22231e-16	2.22944e-16	2.21902e-16	2.2266e-16	2.22031e-16	2.22681e-16	2.22044e-16	2.23656e-16	2.21908e-16	2.2225e-16	2.22375e-16	2.23136e-16	2.22285e-16	2.22553e-16	2.21693e-16	2.221e-16	2.22701e-16	2.21452e-16	2.22285e-16	2.21138e-16	2.21638e-16	2.21286e-16	2.22119e-16	2.22526e-16	2.21915e-16	2.2223e-16	2.22674e-16	2.21897e-16	2.22045e-16	2.21415e-16	2.21786e-16	2.21934e-16	2.22526e-16	2.226e-16	2.22711e-16	2.22156e-16	2.22785e-16	2.221e-16	2.22822e-16	2.21989e-16
19	2.223e-16	2.23096e-16	2.22839e-16	2.22922e-16	2.23347e-16	2.21446e-16	2.22555e-16	2.21254e-16	2.23386e-16	2.22221e-16	2.22918e-16	2.21871e-16	2.22637e-16	2.2206e-16	2.2268e-16	2.22016e-16	2.23643e-16	2.21895e-16	2.22248e-16	2.22385e-16	2.23183e-16	2.22225e-16	2.22558e-16	2.21591e-16	2.22017e-16	2.22378e-16	2.21425e-16	2.22748e-16	2.20916e-16	2.22045e-16	2.21452e-16	2.22433e-16	2.22563e-16	2.21971e-16	2.21804e-16	2.22452e-16	2.22378e-16	2.2173e-16	2.21452e-16	2.22026e-16	2.21286e-16	2.22008e-16	2.21971e-16	2.22859e-16	2.22193e-16	2.22193e-16	2.22248e-16	2.2284e-16	2.22396e-16
20	2.22269e-16	2.23088e-16	2.22819e-16	2.22932e-16	2.23389e-16	2.21456e-16	2.22554e-16	2.2122e-16	2.23428e-16	2.22213e-16	2.22892e-16	2.21842e-16	2.22602e-16	2.22092e-16	2.2267e-16	2.21986e-16	2.23658e-16	2.21929e-16	2.22194e-16	2.22452e-16	2.23095e-16	2.22345e-16	2.22549e-16	2.21735e-16	2.22364e-16	2.22785e-16	2.21693e-16	2.2259e-16	2.2099e-16	2.21647e-16	2.21267e-16	2.22322e-16	2.22766e-16	2.22119e-16	2.21934e-16	2.22729e-16	2.21841e-16	2.21712e-16	2.21378e-16	2.21767e-16	2.21619e-16	2.22267e-16	2.22489e-16	2.22766e-16	2.22267e-16	2.226e-16	2.22285e-16	2.22803e-16	2.22267e-16
21	2.22235e-16	2.23073e-16	2.22799e-16	2.22944e-16	2.23429e-16	2.21471e-16	2.22556e-16	2.21193e-16	2.23465e-16	2.22206e-16	2.22868e-16	2.21824e-16	2.22572e-16	2.22123e-16	2.22673e-16	2.21972e-16	2.23644e-16	2.21938e-16	2.22197e-16	2.22435e-16	2.23257e-16	2.2235e-16	2.22519e-16	2.21531e-16	2.21989e-16	2.22891e-16	2.21665e-16	2.22896e-16	2.21055e-16	2.21887e-16	2.21369e-16	2.22535e-16	2.22516e-16	2.22415e-16	2.21823e-16	2.22785e-16	2.22174e-16	2.21638e-16	2.21267e-16	2.21823e-16	2.21601e-16	2.2223e-16	2.2186e-16	2.2284e-16	2.22119e-16	2.21878e-16	2.22119e-16	2.22618e-16	2.221e-16
22	2.22196e-16	2.23049e-16	2.22776e-16	2.22957e-16	2.23466e-16	2.21489e-16	2.22559e-16	2.21173e-16	2.23496e-16	2.22198e-16	2.22845e-16	2.21808e-16	2.22542e-16	2.22158e-16	2.22671e-16	2.21955e-16	2.23648e-16	2.21927e-16	2.22186e-16	2.22422e-16	2.23113e-16	2.22308e-16	2.2244e-16	2.21617e-16	2.22248e-16	2.22669e-16	2.21323e-16	2.22535e-16	2.20782e-16	2.21619e-16	2.2136e-16	2.22304e-16	2.22637e-16	2.22109e-16	2.22008e-16	2.22313e-16	2.21878e-16	2.21388e-16	2.21277e-16	2.2185e-16	2.21619e-16	2.22165e-16	2.22405e-16	2.22664e-16	2.22248e-16	2.2235e-16	2.21961e-16	2.22655e-16	2.221e-16
23	2.22156e-16	2.23018e-16	2.22753e-16	2.22971e-16	2.235e-16	2.2151e-16	2.22565e-16	2.21161e-16	2.23522e-16	2.22192e-16	2.22827e-16	2.21801e-16	2.22512e-16	2.22187e-16	2.22678e-16	2.21959e-16	2.23635e-16	2.21939e-16	2.22191e-16	2.22376e-16	2.23173e-16	2.22346e-16	2.22493e-16	2.21522e-16	2.22128e-16	2.22662e-16	2.21531e-16	2.22776e-16	2.20592e-16	2.21739e-16	2.21092e-16	2.22378e-16	2.22887e-16	2.22119e-16	2.21795e-16	2.22553e-16	2.21721e-16	2.21425e-16	2.21286e-16	2.21961e-16	2.21517e-16	2.22239e-16	2.21943e-16	2.22461e-16	2.21998e-16	2.22239e-16	2.21906e-16	2.22711e-16	2.221e-16
24	2.22113e-16	2.22981e-16	2.22728e-16	2.22985e-16	2.23532e-16	2.21533e-16	2.22572e-16	2.21156e-16	2.23544e-16	2.22187e-16	2.2281e-16	2.21799e-16	2.22479e-16	2.22217e-16	2.22679e-16	2.21958e-16	2.23644e-16	2.21982e-16	2.22193e-16	2.22485e-16	2.23176e-16	2.22298e-16	2.22514e-16	2.21514e-16	2.22285e-16	2.22738e-16	2.21508e-16	2.22586e-16	2.20981e-16	2.21823e-16	2.20782e-16	2.21702e-16	2.22521e-16	2.22262e-16	2.21684e-16	2.22438e-16	2.21499e-16	2.21915e-16	2.21582e-16	2.21638e-16	2.21471e-16	2.21934e-16	2.22211e-16	2.22396e-16	2.22322e-16	2.22415e-16	2.21984e-16	2.22789e-16	2.22484e-16
25	2.2207e-16	2.22938e-16	2.22701e-16	2.22997e-16	2.23559e-16	2.21559e-16	2.22579e-16	2.21158e-16	2.23562e-16	2.22183e-16	2.22796e-16	2.21804e-16	2.22446e-16	2.22246e-16	2.2268e-16	2.21977e-16	2.23601e-16	2.22008e-16	2.22185e-16	2.22429e-16	2.232e-16	2.22296e-16	2.22489e-16	2.21413e-16	2.22098e-16	2.22617e-16	2.21688e-16	2.22634e-16	2.21011e-16	2.21776e-16	2.21108e-16	2.22139e-16	2.22692e-16	2.22008e-16	2.21647e-16	2.22401e-16	2.2161e-16	2.21503e-16	2.21018e-16	2.21947e-16	2.21753e-16	2.21901e-16	2.21679e-16	2.22336e-16	2.22331e-16	2.22151e-16	2.21665e-16	2.2253e-16	2.22345e-16
26	2.22028e-16	2.22892e-16	2.22671e-16	2.23009e-16	2.23583e-16	2.21586e-16	2.22586e-16	2.21165e-16	2.23577e-16	2.2218e-16	2.22786e-16	2.21813e-16	2.22415e-16	2.22282e-16	2.22679e-16	2.21985e-16	2.23628e-16	2.22022e-16	2.22172e-16	2.22368e-16	2.23169e-16	2.22349e-16	2.22432e-16	2.21557e-16	2.2228e-16	2.22463e-16	2.21506e-16	2.22646e-16	2.20853e-16	2.21596e-16	2.21369e-16	2.22058e-16	2.22553e-16	2.2192e-16	2.21816e-16	2.22121e-16	2.21716e-16	2.21573e-16	2.2148e-16	2.21832e-16	2.21651e-16	2.21934e-16	2.22276e-16	2.22304e-16	2.22202e-16	2.22512e-16	2.21721e-16	2.22581e-16	2.22165e-16
27	2.21987e-16	2.22843e-16	2.22639e-16	2.23019e-16	2.23603e-16	2.21613e-16	2.22591e-16	2.21178e-16	2.23587e-16	2.22178e-16	2.22777e-16	2.2183e-16	2.22388e-16	2.22304e-16	2.2268e-16	2.22043e-16	2.2359e-16	2.22045e-16	2.22198e-16	2.22421e-16	2.23125e-16	2.22321e-16	2.22423e-16	2.21469e-16	2.22055e-16	2.22515e-16	2.21439e-16	2.22776e-16	2.20744e-16	2.21612e-16	2.20848e-16	2.22012e-16	2.22813e-16	2.21693e-16	2.21203e-16	2.22234e-16	2.21476e-16	2.21635e-16	2.21281e-16	2.22146e-16	2.21441e-16	2.21982e-16	2.21476e-16	2.22024e-16	2.21978e-16	2.22163e-16	2.21612e-16	2.22669e-16	2.21765e-16
28	2.21948e-16	2.22794e-16	2.22603e-16	2.23026e-16	2.23618e-16	2.21639e-16	2.22594e-16	2.21195e-16	2.23597e-16	2.22179e-16	2.22769e-16	2.2185e-16	2.22356e-16	2.22331e-16	2.22679e-16	2.22079e-16	2.23565e-16	2.22102e-16	2.22184e-16	2.22446e-16	2.23105e-16	2.22344e-16	2.22476e-16	2.21554e-16	2.22348e-16	2.22632e-16	2.21665e-16	2.22958e-16	2.20877e-16	2.21646e-16	2.20881e-16	2.21915e-16	2.2267e-16	2.21912e-16	2.2179e-16	2.22307e-16	2.21489e-16	2.21372e-16	2.21471e-16	2.21598e-16	2.21261e-16	2.22058e-16	2.22075e-16	2.22146e-16	2.22181e-16	2.22743e-16	2.21973e-16	2.22991e-16	2.22232e-16
29	2.21913e-16	2.22745e-16	2.22564e-16	2.23031e-16	2.23628e-16	2.21664e-16	2.22594e-16	2.21215e-16	2.23604e-16	2.22182e-16	2.22763e-16	2.21875e-16	2.22325e-16	2.22354e-16	2.22681e-16	2.22114e-16	2.23544e-16	2.22124e-16	2.22159e-16	2.22407e-16	2.23131e-16	2.22345e-16	2.22597e-16	2.21431e-16	2.2211e-16	2.22644e-16	2.21595e-16	2.23073e-16	2.2083e-16	2.21723e-16	2.21219e-16	2.22228e-16	2.22522e-16	2.22094e-16	2.21377e-16	2.22462e-16	2.21471e-16	2.21605e-16	2.21219e-16	2.21937e-16	2.21493e-16	2.2219e-16	2.21591e-16	2.22268e-16	2.22245e-16	2.22193e-16	2.21755e-16	2.22778e-16	2.22156e-16
30	2.21882e-16	2.22698e-16	2.22522e-16	2.23034e-16	2.23634e-16	2.21686e-16	2.22589e-16	2.21237e-16	2.23609e-16	2.22185e-16	2.22756e-16	2.21906e-16	2.22298e-16	2.22378e-16	2.22665e-16	2.22174e-16	2.23514e-16	2.2214e-16	2.22209e-16	2.22394e-16	2.23025e-16	2.22326e-16	2.22599e-16	2.21465e-16	2.22583e-16	2.22503e-16	2.21632e-16	2.22836e-16	2.20731e-16	2.21472e-16	2.217e-16	2.22104e-16	2.22338e-16	2.22206e-16	2.21699e-16	2.22204e-16	2.21508e-16	2.21705e-16	2.2123e-16	2.22351e-16	2.21442e-16	2.21747e-16	2.22061e-16	2.22193e-16	2.2204e-16	2.22507e-16	2.21522e-16	2.22817e-16	2.2223e-16
31	2.21855e-16	2.22653e-16	2.22475e-16	2.23033e-16	2.23635e-16	2.21704e-16	2.22579e-16	2.21261e-16	2.23611e-16	2.22191e-16	2.22747e-16	2.21937e-16	2.22271e-16	2.22386e-16	2.22666e-16	2.22227e-16	2.23477e-16	2.22153e-16	2.22157e-16	2.22362e-16	2.22966e-16	2.22272e-16	2.22609e-16	2.21363e-16	2.22325e-16	2.22401e-16	2.21314e-16	2.22784e-16	2.20719e-16	2.2139e-16	2.21225e-16	2.21917e-16	2.22229e-16	2.22047e-16	2.21485e-16	2.22411e-16	2.21171e-16	2.21325e-16	2.21428e-16	2.22037e-16	2.21374e-16	2.21786e-16	2.21739e-16	2.21936e-16	2.22003e-16	2.22442e-16	2.21346e-16	2.22785e-16	2.21823e-16
32	2.21833e-16	2.22611e-16	2.22424e-16	2.2303e-16	2.2363e-16	2.21717e-16	2.22563e-16	2.21286e-16	2.23612e-16	2.22198e-16	2.22732e-16	2.21973e-16	2.22245e-16	2.22405e-16	2.22656e-16	2.223e-16	2.23416e-16	2.22224e-16	2.22157e-16	2.22405e-16	2.23073e-16	2.22225e-16	2.22602e-16	2.21458e-16	2.22483e-16	2.2241e-16	2.2164e-16	2.23061e-16	2.21279e-16	2.21701e-16	2.215e-16	2.22192e-16	2.22763e-16	2.21891e-16	2.22018e-16	2.22117e-16	2.2138e-16	2.21847e-16	2.21621e-16	2.22063e-16	2.21591e-16	2.22021e-16	2.22216e-16	2.21943e-16	2.22415e-16	2.22461e-16	2.2185e-16	2.22516e-16	2.22461e-16
33	2.21815e-16	2.22573e-16	2.22368e-16	2.23023e-16	2.2362e-16	2.21725e-16	2.2254e-16	2.21311e-16	2.23609e-16	2.22206e-16	2.22715e-16	2.22008e-16	2.22217e-16	2.22416e-16	2.22642e-16	2.22356e-16	2.2337e-16	2.22202e-16	2.22129e-16	2.22411e-16	2.23043e-16	2.2239e-16	2.22701e-16	2.21453e-16	2.22526e-16	2.22436e-16	2.21538e-16	2.23083e-16	2.21312e-16	2.21831e-16	2.21578e-16	2.21906e-16	2.2258e-16	2.21678e-16	2.2142e-16	2.22014e-16	2.21329e-16	2.21323e-16	2.2133e-16	2.22135e-16	2.21568e-16	2.21351e-16	2.21994e-16	2.21971e-16	2.22239e-16	2.22553e-16	2.21897e-16	2.22415e-16	2.21915e-16
34	2.21801e-16	2.22539e-16	2.22309e-16	2.23014e-16	2.23605e-16	2.21727e-16	2.22511e-16	2.21335e-16	2.23603e-16	2.22215e-16	2.2269e-16	2.22048e-16	2.22192e-16	2.22436e-16	2.22631e-16	2.22409e-16	2.23333e-16	2.22265e-16	2.22175e-16	2.22348e-16	2.22985e-16	2.2241e-16	2.22744e-16	2.21513e-16	2.22491e-16	2.22464e-16	2.21578e-16	2.23201e-16	2.21035e-16	2.21446e-16	2.21436e-16	2.21862e-16	2.22727e-16	2.22225e-16	2.21861e-16	2.22033e-16	2.21341e-16	2.21825e-16	2.21367e-16	2.22165e-16	2.21573e-16	2.21961e-16	2.22276e-16	2.22313e-16	2.22489e-16	2.22951e-16	2.22063e-16	2.22766e-16	2.221e-16
35	2.21792e-16	2.22508e-16	2.22246e-16	2.23002e-16	2.23585e-16	2.21723e-16	2.22476e-16	2.21359e-16	2.23593e-16	2.22225e-16	2.22658e-16	2.22087e-16	2.22163e-16	2.22425e-16	2.2263e-16	2.22472e-16	2.23257e-16	2.22244e-16	2.22154e-16	2.22388e-16	2.22942e-16	2.22409e-16	2.22723e-16	2.21627e-16	2.22748e-16	2.22394e-16	2.21799e-16	2.22857e-16	2.21042e-16	2.21535e-16	2.2122e-16	2.21833e-16	2.22637e-16	2.21828e-16	2.21316e-16	2.22153e-16	2.21663e-16	2.21624e-16	2.21818e-16	2.22109e-16	2.21767e-16	2.21878e-16	2.22045e-16	2.21702e-16	2.21693e-16	2.22248e-16	2.21749e-16	2.22674e-16	2.22378e-16
36	2.21785e-16	2.22481e-16	2.2218e-16	2.22987e-16	2.23561e-16	2.21713e-16	2.22436e-16	2.21383e-16	2.2358e-16	2.22234e-16	2.22619e-16	2.22123e-16	2.22136e-16	2.22432e-16	2.2261e-16	2.22533e-16	2.23206e-16	2.22296e-16	2.2215e-16	2.2234e-16	2.22855e-16	2.22412e-16	2.22662e-16	2.21703e-16	2.22663e-16	2.22256e-16	2.21942e-16	2.23168e-16	2.21097e-16	2.21416e-16	2.21366e-16	2.22102e-16	2.22603e-16	2.21771e-16	2.21805e-16	2.22127e-16	2.21316e-16	2.21399e-16	2.21415e-16	2.22361e-16	2.21508e-16	2.21735e-16	2.21957e-16	2.22248e-16	2.22193e-16	2.22674e-16	2.22026e-16	2.22757e-16	2.21998e-16
37	2.21781e-16	2.22458e-16	2.22112e-16	2.2297e-16	2.23532e-16	2.21698e-16	2.22392e-16	2.21405e-16	2.23563e-16	2.22245e-16	2.22571e-16	2.22161e-16	2.22113e-16	2.22423e-16	2.22608e-16	2.22577e-16	2.23145e-16	2.22254e-16	2.22128e-16	2.22283e-16	2.22894e-16	2.22412e-16	2.22637e-16	2.21664e-16	2.22658e-16	2.2228e-16	2.21652e-16	2.23256e-16	2.21128e-16	2.216e-16	2.21441e-16	2.22071e-16	2.22683e-16	2.2201e-16	2.21286e-16	2.22403e-16	2.21322e-16	2.21522e-16	2.21547e-16	2.22008e-16	2.21402e-16	2.2154e-16	2.21938e-16	2.21971e-16	2.21934e-16	2.22461e-16	2.2185e-16	2.22544e-16	2.22063e-16
38	2.21779e-16	2.22436e-16	2.22044e-16	2.22952e-16	2.235e-16	2.21678e-16	2.22346e-16	2.21428e-16	2.2354e-16	2.22256e-16	2.22513e-16	2.22196e-16	2.22085e-16	2.22421e-16	2.22603e-16	2.22634e-16	2.23085e-16	2.22244e-16	2.22144e-16	2.22319e-16	2.22759e-16	2.2249e-16	2.22733e-16	2.21688e-16	2.22863e-16	2.22283e-16	2.21809e-16	2.23415e-16	2.20951e-16	2.21381e-16	2.21474e-16	2.22189e-16	2.22847e-16	2.2216e-16	2.21595e-16	2.22327e-16	2.2142e-16	2.21827e-16	2.21656e-16	2.22433e-16	2.21517e-16	2.21665e-16	2.22058e-16	2.21952e-16	2.22045e-16	2.22655e-16	2.21841e-16	2.23007e-16	2.22045e-16
39	2.21779e-16	2.22417e-16	2.21976e-16	2.22933e-16	2.23465e-16	2.21655e-16	2.22299e-16	2.21449e-16	2.23515e-16	2.22266e-16	2.22448e-16	2.22225e-16	2.22062e-16	2.22403e-16	2.22596e-16	2.22673e-16	2.2301e-16	2.22239e-16	2.22127e-16	2.22289e-16	2.2273e-16	2.22569e-16	2.22625e-16	2.2156e-16	2.2278e-16	2.22277e-16	2.21693e-16	2.2311e-16	2.21169e-16	2.21444e-16	2.21314e-16	2.21933e-16	2.22525e-16	2.217e-16	2.21551e-16	2.22359e-16	2.21575e-16	2.21415e-16	2.21411e-16	2.22257e-16	2.21601e-16	2.21388e-16	2.2161e-16	2.21887e-16	2.21832e-16	2.22609e-16	2.2186e-16	2.22692e-16	2.21989e-16
40	2.2178e-16	2.22399e-16	2.2191e-16	2.22914e-16	2.23427e-16	2.21629e-16	2.22253e-16	2.21471e-16	2.23485e-16	2.22277e-16	2.22378e-16	2.22253e-16	2.22045e-16	2.22392e-16	2.22593e-16	2.22718e-16	2.2296e-16	2.2225e-16	2.22142e-16	2.22321e-16	2.22699e-16	2.2244e-16	2.22635e-16	2.21919e-16	2.22718e-16	2.22104e-16	2.22e-16	2.23023e-16	2.2165e-16	2.21473e-16	2.21422e-16	2.21916e-16	2.2285e-16	2.22181e-16	2.21372e-16	2.21961e-16	2.21432e-16	2.21892e-16	2.2161e-16	2.22419e-16	2.21332e-16	2.21887e-16	2.21952e-16	2.22072e-16	2.22119e-16	2.22507e-16	2.21508e-16	2.22748e-16	2.22156e-16
41	2.21782e-16	2.22381e-16	2.21848e-16	2.22895e-16	2.23387e-16	2.21602e-16	2.2221e-16	2.21492e-16	2.23453e-16	2.22288e-16	2.22298e-16	2.22278e-16	2.22029e-16	2.22366e-16	2.2259e-16	2.22739e-16	2.22893e-16	2.22216e-16	2.22098e-16	2.22268e-16	2.22723e-16	2.22478e-16	2.22587e-16	2.21853e-16	2.22815e-16	2.22093e-16	2.21807e-16	2.2321e-16	2.21213e-16	2.21406e-16	2.21754e-16	2.2201e-16	2.22926e-16	2.21767e-16	2.21214e-16	2.22475e-16	2.2118e-16	2.21369e-16	2.2117e-16	2.22091e-16	2.21499e-16	2.2186e-16	2.21591e-16	2.21952e-16	2.22359e-16	2.22304e-16	2.2173e-16	2.22729e-16	2.22119e-16
42	2.21784e-16	2.22364e-16	2.21791e-16	2.22879e-16	2.23347e-16	2.21576e-16	2.22171e-16	2.21512e-16	2.23419e-16	2.223e-16	2.22217e-16	2.22299e-16	2.22014e-16	2.22348e-16	2.22583e-16	2.22751e-16	2.22839e-16	2.2218e-16	2.22082e-16	2.22197e-16	2.22633e-16	2.22556e-16	2.22615e-16	2.21874e-16	2.22944e-16	2.2225e-16	2.21843e-16	2.23206e-16	2.2117e-16	2.21489e-16	2.21612e-16	2.21862e-16	2.22514e-16	2.22257e-16	2.21147e-16	2.22308e-16	2.21702e-16	2.21855e-16	2.21369e-16	2.22563e-16	2.21693e-16	2.21517e-16	2.21786e-16	2.21878e-16	2.22322e-16	2.226e-16	2.21619e-16	2.23081e-16	2.22415e-16
43	2.21786e-16	2.22346e-16	2.2174e-16	2.22865e-16	2.23305e-16	2.2155e-16	2.22137e-16	2.21532e-16	2.23383e-16	2.22312e-16	2.22132e-16	2.22312e-16	2.22003e-16	2.22314e-16	2.22566e-16	2.22769e-16	2.22787e-16	2.22129e-16	2.22112e-16	2.22217e-16	2.22542e-16	2.22605e-16	2.22543e-16	2.21682e-16	2.2283e-16	2.22088e-16	2.21717e-16	2.23022e-16	2.21391e-16	2.21316e-16	2.21251e-16	2.22211e-16	2.22641e-16	2.21559e-16	2.21332e-16	2.22479e-16	2.2148e-16	2.21739e-16	2.21443e-16	2.22572e-16	2.21665e-16	2.21693e-16	2.21712e-16	2.21693e-16	2.22026e-16	2.22692e-16	2.21415e-16	2.22822e-16	2.21823e-16
44	2.21788e-16	2.22328e-16	2.21696e-16	2.22855e-16	2.23264e-16	2.21527e-16	2.2211e-16	2.2155e-16	2.23348e-16	2.22325e-16	2.22046e-16	2.22321e-16	2.22002e-16	2.22296e-16	2.22565e-16	2.22787e-16	2.22751e-16	2.22172e-16	2.22168e-16	2.22188e-16	2.22543e-16	2.2273e-16	2.22578e-16	2.22146e-16	2.23017e-16	2.2205e-16	2.21927e-16	2.23245e-16	2.21441e-16	2.21792e-16	2.21402e-16	2.221e-16	2.22535e-16	2.22294e-16	2.21564e-16	2.22442e-16	2.21813e-16	2.21813e-16	2.21628e-16	2.22563e-16	2.21434e-16	2.22267e-16	2.22396e-16	2.22045e-16	2.22211e-16	2.2284e-16	2.2186e-16	2.23488e-16	2.22119e-16
45	2.21789e-16	2.2231e-16	2.2166e-16	2.22849e-16	2.23222e-16	2.21508e-16	2.2209e-16	2.21567e-16	2.23313e-16	2.22341e-16	2.21959e-16	2.22326e-16	2.22009e-16	2.22259e-16	2.22553e-16	2.22773e-16	2.22682e-16	2.2209e-16	2.22091e-16	2.22168e-16	2.22552e-16	2.22765e-16	2.2249e-16	2.22144e-16	2.22958e-16	2.22165e-16	2.21957e-16	2.23035e-16	2.21418e-16	2.21707e-16	2.21975e-16	2.22068e-16	2.22725e-16	2.22429e-16	2.2123e-16	2.22785e-16	2.21489e-16	2.21934e-16	2.21656e-16	2.22304e-16	2.21397e-16	2.22082e-16	2.21934e-16	2.22174e-16	2.22415e-16	2.22489e-16	2.21601e-16	2.23044e-16	2.2223e-16
46	2.21788e-16	2.22291e-16	2.21632e-16	2.22847e-16	2.23181e-16	2.21492e-16	2.22076e-16	2.21582e-16	2.23279e-16	2.22358e-16	2.21875e-16	2.22326e-16	2.22017e-16	2.22233e-16	2.22533e-16	2.22772e-16	2.22629e-16	2.22081e-16	2.22123e-16	2.22126e-16	2.22374e-16	2.22784e-16	2.2236e-16	2.22052e-16	2.23196e-16	2.22308e-16	2.22058e-16	2.2322e-16	2.21254e-16	2.21577e-16	2.21286e-16	2.22197e-16	2.22285e-16	2.22822e-16	2.21304e-16	2.22674e-16	2.21989e-16	2.2223e-16	2.21582e-16	2.22433e-16	2.21767e-16	2.22248e-16	2.21804e-16	2.22341e-16	2.2223e-16	2.22748e-16	2.21712e-16	2.23451e-16	2.22193e-16
47	2.21787e-16	2.22272e-16	2.21613e-16	2.2285e-16	2.23139e-16	2.21481e-16	2.2207e-16	2.21595e-16	2.23248e-16	2.22377e-16	2.21794e-16	2.22317e-16	2.22029e-16	2.22197e-16	2.2251e-16	2.22759e-16	2.22589e-16	2.22012e-16	2.22097e-16	2.22055e-16	2.22327e-16	2.22801e-16	2.22358e-16	2.21904e-16	2.22954e-16	2.21957e-16	2.21762e-16	2.23141e-16	2.21443e-16	2.21129e-16	2.21564e-16	2.22035e-16	2.2235e-16	2.22211e-16	2.21258e-16	2.22933e-16	2.22045e-16	2.21934e-16	2.21471e-16	2.22433e-16	2.21749e-16	2.21675e-16	2.21638e-16	2.22415e-16	2.22526e-16	2.23007e-16	2.21452e-16	2.23303e-16	2.2223e-16
48	2.21784e-16	2.22253e-16	2.21601e-16	2.22857e-16	2.23097e-16	2.21476e-16	2.2207e-16	2.21605e-16	2.23217e-16	2.224e-16	2.21718e-16	2.223e-16	2.22047e-16	2.22162e-16	2.22478e-16	2.22746e-16	2.22531e-16	2.21984e-16	2.221e-16	2.22e-16	2.22252e-16	2.22649e-16	2.22396e-16	2.22072e-16	2.23148e-16	2.21961e-16	2.21989e-16	2.22974e-16	2.21425e-16	2.21489e-16	2.21138e-16	2.22405e-16	2.2223e-16	2.22331e-16	2.20879e-16	2.2247e-16	2.21638e-16	2.21823e-16	2.2136e-16	2.22637e-16	2.21564e-16	2.22008e-16	2.22082e-16	2.21971e-16	2.22526e-16	2.22859e-16	2.21527e-16	2.23155e-16	2.22415e-16
49	2.21778e-16	2.22234e-16	2.21597e-16	2.22868e-16	2.23055e-16	2.21476e-16	2.22077e-16	2.21612e-16	2.23189e-16	2.22426e-16	2.21646e-16	2.2228e-16	2.22069e-16	2.22124e-16	2.22454e-16	2.2273e-16	2.22489e-16	2.21924e-16	2.22024e-16	2.21954e-16	2.2227e-16	2.22817e-16	2.22246e-16	2.22128e-16	2.23067e-16	2.21901e-16	2.2191e-16	2.23072e-16	2.21055e-16	2.21286e-16	2.21545e-16	2.21989e-16	2.22544e-16	2.22359e-16	2.20879e-16	2.22822e-16	2.21175e-16	2.21619e-16	2.21601e-16	2.22415e-16	2.21712e-16	2.22304e-16	2.21823e-16	2.21489e-16	2.22267e-16	2.22933e-16	2.21193e-16	2.23192e-16	2.22304e-16
50	2.2177e-16	2.22215e-16	2.21599e-16	2.22881e-16	2.23012e-16	2.21481e-16	2.22089e-16	2.21616e-16	2.23163e-16	2.22457e-16	2.21582e-16	2.22255e-16	2.22091e-16	2.221e-16	2.22419e-16	2.227e-16	2.22426e-16	2.21882e-16	2.2205e-16	2.21871e-16	2.22137e-16	2.2275e-16	2.22225e-16	2.2191e-16	2.22965e-16	2.22008e-16	2.21878e-16	2.22914e-16	2.21147e-16	2.21286e-16	2.21249e-16	2.21897e-16	2.21971e-16	2.22618e-16	2.20675e-16	2.22618e-16	2.21823e-16	2.22082e-16	2.21193e-16	2.22119e-16	2.21823e-16	2.22082e-16	2.21934e-16	2.22008e-16	2.22563e-16	2.23266e-16	2.21304e-16	2.23229e-16	2.22415e-16
51	2.2176e-16	2.22196e-16	2.21606e-16	2.22895e-16	2.22969e-16	2.21491e-16	2.22107e-16	2.21617e-16	2.23138e-16	2.2249e-16	2.21523e-16	2.22221e-16	2.22116e-16	2.22058e-16	2.22379e-16	2.22674e-16	2.22384e-16	2.21823e-16	2.2201e-16	2.2179e-16	2.22123e-16	2.22711e-16	2.22068e-16	2.21809e-16	2.22859e-16	2.21823e-16	2.2185e-16	2.22664e-16	2.21415e-16	2.21508e-16	2.20934e-16	2.22063e-16	2.22156e-16	2.22359e-16	2.2086e-16	2.22489e-16	2.21897e-16	2.22008e-16	2.21304e-16	2.226e-16	2.21934e-16	2.22304e-16	2.21786e-16	2.21786e-16	2.22082e-16	2.23192e-16	2.21082e-16	2.23081e-16	2.22563e-16
52	2.21747e-16	2.22177e-16	2.21616e-16	2.2291e-16	2.22924e-16	2.21506e-16	2.22128e-16	2.21615e-16	2.23113e-16	2.22527e-16	2.21474e-16	2.22184e-16	2.22144e-16	2.22033e-16	2.22344e-16	2.22651e-16	2.22327e-16	2.21808e-16	2.22033e-16	2.21705e-16	2.22035e-16	2.22697e-16	2.21994e-16	2.2185e-16	2.22822e-16	2.21675e-16	2.2173e-16	2.22563e-16	2.21008e-16	2.21267e-16	2.20934e-16	2.21786e-16	2.21712e-16	2.22674e-16	2.21045e-16	2.22304e-16	2.21601e-16	2.21601e-16	2.21082e-16	2.226e-16	2.21489e-16	2.21897e-16	2.21638e-16	2.22045e-16	2.22415e-16	2.22341e-16	2.21082e-16	2.23599e-16	2.22119e-16
53	2.21731e-16	2.22157e-16	2.21628e-16	2.22923e-16	2.22879e-16	2.21526e-16	2.22153e-16	2.21611e-16	2.23088e-16	2.22566e-16	2.21431e-16	2.22144e-16	2.22173e-16	2.21992e-16	2.22303e-16	2.22628e-16	2.22281e-16	2.21739e-16	2.21982e-16	2.21614e-16	2.21989e-16	2.22762e-16	2.21869e-16	2.21952e-16	2.22998e-16	2.21749e-16	2.21693e-16	2.22766e-16	2.20749e-16	2.21286e-16	2.21008e-16	2.21564e-16	2.2223e-16	2.22415e-16	2.20601e-16	2.22452e-16	2.21378e-16	2.2186e-16	2.21045e-16	2.22526e-16	2.21082e-16	2.22341e-16	2.21452e-16	2.21527e-16	2.21749e-16	2.22637e-16	2.2049e-16	2.23155e-16	2.22193e-16
54	2.21713e-16	2.22138e-16	2.2164e-16	2.22934e-16	2.22833e-16	2.21549e-16	2.22181e-16	2.21603e-16	2.23063e-16	2.22609e-16	2.21398e-16	2.22102e-16	2.22196e-16	2.2197e-16	2.22264e-16	2.2261e-16	2.22203e-16	2.21707e-16	2.21957e-16	2.21564e-16	2.2185e-16	2.22637e-16	2.2186e-16	2.21832e-16	2.22896e-16	2.21841e-16	2.21712e-16	2.22766e-16	2.21008e-16	2.21341e-16	2.20749e-16	2.21712e-16	2.21601e-16	2.226e-16	2.20749e-16	2.22563e-16	2.21564e-16	2.21934e-16	2.21452e-16	2.22045e-16	2.21452e-16	2.21971e-16	2.21378e-16	2.21378e-16	2.21675e-16	2.23081e-16	2.20786e-16	2.23451e-16	2.22415e-16
55	2.21693e-16	2.22117e-16	2.2165e-16	2.22941e-16	2.22787e-16	2.21575e-16	2.2221e-16	2.21594e-16	2.23036e-16	2.22651e-16	2.21371e-16	2.22059e-16	2.22222e-16	2.21936e-16	2.22227e-16	2.226e-16	2.22166e-16	2.2167e-16	2.21934e-16	2.21466e-16	2.21767e-16	2.22674e-16	2.21739e-16	2.21582e-16	2.22951e-16	2.21508e-16	2.21638e-16	2.22452e-16	2.21082e-16	2.21415e-16	2.20601e-16	2.21638e-16	2.22008e-16	2.22267e-16	2.20527e-16	2.22415e-16	2.21749e-16	2.21897e-16	2.21008e-16	2.22119e-16	2.2123e-16	2.22045e-16	2.2123e-16	2.21527e-16	2.21378e-16	2.23155e-16	2.2086e-16	2.23451e-16	2.22045e-16
56	2.21673e-16	2.22094e-16	2.21658e-16	2.22944e-16	2.22742e-16	2.21603e-16	2.2224e-16	2.21583e-16	2.23008e-16	2.22694e-16	2.21353e-16	2.22016e-16	2.22243e-16	2.21905e-16	2.22187e-16	2.22582e-16	2.22086e-16	2.21651e-16	2.21961e-16	2.21397e-16	2.21712e-16	2.22572e-16	2.21601e-16	2.21638e-16	2.22711e-16	2.21378e-16	2.21564e-16	2.22156e-16	2.21008e-16	2.21119e-16	2.20675e-16	2.21378e-16	2.21897e-16	2.22341e-16	2.20416e-16	2.22119e-16	2.20934e-16	2.21452e-16	2.20712e-16	2.22415e-16	2.2086e-16	2.22045e-16	2.21823e-16	2.21749e-16	2.21897e-16	2.22193e-16	2.19972e-16	2.23007e-16	2.21601e-16
57	2.21654e-16	2.22071e-16	2.21663e-16	2.22941e-16	2.22699e-16	2.21632e-16	2.22269e-16	2.21572e-16	2.22979e-16	2.22735e-16	2.21342e-16	2.21981e-16	2.22268e-16	2.21877e-16	2.22159e-16	2.22571e-16	2.22024e-16	2.21605e-16	2.2191e-16	2.21351e-16	2.21767e-16	2.22581e-16	2.21527e-16	2.21527e-16	2.22748e-16	2.21156e-16	2.21341e-16	2.22637e-16	2.2086e-16	2.21008e-16	2.20934e-16	2.21452e-16	2.21823e-16	2.22267e-16	2.20046e-16	2.21897e-16	2.2123e-16	2.21378e-16	2.21304e-16	2.21897e-16	2.21304e-16	2.21749e-16	2.2086e-16	2.21008e-16	2.21675e-16	2.23081e-16	2.2049e-16	2.23303e-16	2.22119e-16
58	2.21637e-16	2.22046e-16	2.21664e-16	2.22933e-16	2.22657e-16	2.2166e-16	2.22297e-16	2.21561e-16	2.22947e-16	2.22772e-16	2.21336e-16	2.21949e-16	2.22287e-16	2.21853e-16	2.22123e-16	2.22567e-16	2.21938e-16	2.21568e-16	2.21906e-16	2.21249e-16	2.21591e-16	2.22544e-16	2.21508e-16	2.21138e-16	2.226e-16	2.21749e-16	2.21712e-16	2.22304e-16	2.20638e-16	2.21082e-16	2.20268e-16	2.21008e-16	2.21823e-16	2.22563e-16	2.2012e-16	2.21897e-16	2.2123e-16	2.21897e-16	2.21304e-16	2.21601e-16	2.21304e-16	2.21378e-16	2.21378e-16	2.20934e-16	2.21971e-16	2.22563e-16	2.20046e-16	2.23525e-16	2.22637e-16
59	2.21623e-16	2.2202e-16	2.21662e-16	2.22921e-16	2.22617e-16	2.21688e-16	2.22323e-16	2.2155e-16	2.22915e-16	2.22805e-16	2.21335e-16	2.21919e-16	2.22305e-16	2.21824e-16	2.22102e-16	2.22547e-16	2.2191e-16	2.21545e-16	2.21943e-16	2.21166e-16	2.21564e-16	2.22526e-16	2.21452e-16	2.21304e-16	2.22748e-16	2.21156e-16	2.21527e-16	2.22193e-16	2.20786e-16	2.2086e-16	2.2086e-16	2.21304e-16	2.21527e-16	2.21823e-16	2.20638e-16	2.22045e-16	2.21156e-16	2.20934e-16	2.21082e-16	2.22119e-16	2.2123e-16	2.21527e-16	2.20712e-16	2.21527e-16	2.21749e-16	2.22933e-16	2.2012e-16	2.23081e-16	2.21897e-16
60	2.21614e-16	2.21993e-16	2.21657e-16	2.22904e-16	2.22581e-16	2.21713e-16	2.22346e-16	2.21541e-16	2.2288e-16	2.22834e-16	2.21341e-16	2.21901e-16	2.22326e-16	2.21816e-16	2.22095e-16	2.2257e-16	2.2186e-16	2.21591e-16	2.21897e-16	2.21073e-16	2.21527e-16	2.22415e-16	2.21415e-16	2.21378e-16	2.22785e-16	2.21119e-16	2.21823e-16	2.22119e-16	2.20638e-16	2.20786e-16	2.21082e-16	2.21008e-16	2.21156e-16	2.22267e-16	2.20786e-16	2.22045e-16	2.21527e-16	2.21527e-16	2.21082e-16	2.22119e-16	2.2123e-16	2.21897e-16	2.21452e-16	2.21601e-16	2.21749e-16	2.22563e-16	2.20416e-16	2.23155e-16	2.21749e-16
61	2.21611e-16	2.21965e-16	2.2165e-16	2.22883e-16	2.22548e-16	2.21737e-16	2.22366e-16	2.21535e-16	2.22845e-16	2.22855e-16	2.21349e-16	2.21886e-16	2.22347e-16	2.21802e-16	2.22075e-16	2.22565e-16	2.21804e-16	2.21554e-16	2.21878e-16	2.21045e-16	2.21527e-16	2.22415e-16	2.21415e-16	2.21267e-16	2.22674e-16	2.21489e-16	2.21897e-16	2.22415e-16	2.20342e-16	2.21008e-16	2.20934e-16	2.21082e-16	2.21378e-16	2.22267e-16	2.20638e-16	2.21749e-16	2.21378e-16	2.21601e-16	2.21082e-16	2.21897e-16	2.21008e-16	2.21452e-16	2.21675e-16	2.21156e-16	2.21452e-16	2.22933e-16	2.20046e-16	2.23229e-16	2.22341e-16
62	2.21616e-16	2.21938e-16	2.21641e-16	2.22859e-16	2.2252e-16	2.21757e-16	2.22383e-16	2.21531e-16	2.22808e-16	2.22868e-16	2.21358e-16	2.21879e-16	2.22372e-16	2.21784e-16	2.22077e-16	2.22551e-16	2.21716e-16	2.21536e-16	2.21924e-16	2.21008e-16	2.21415e-16	2.22322e-16	2.21267e-16	2.2123e-16	2.22822e-16	2.21971e-16	2.21749e-16	2.22489e-16	2.20712e-16	2.21304e-16	2.20638e-16	2.20934e-16	2.2086e-16	2.22341e-16	2.19898e-16	2.21897e-16	2.21378e-16	2.2123e-16	2.21601e-16	2.21452e-16	2.21452e-16	2.21304e-16	2.2123e-16	2.21675e-16	2.22341e-16	2.22859e-16	2.20564e-16	2.23155e-16	2.22045e-16
63	2.21629e-16	2.21912e-16	2.21632e-16	2.22833e-16	2.22495e-16	2.21773e-16	2.22395e-16	2.2153e-16	2.22772e-16	2.22873e-16	2.21365e-16	2.21882e-16	2.22394e-16	2.21781e-16	2.22077e-16	2.22558e-16	2.21684e-16	2.2148e-16	2.21869e-16	2.21008e-16	2.21489e-16	2.22489e-16	2.21304e-16	2.20823e-16	2.226e-16	2.21156e-16	2.21749e-16	2.22119e-16	2.20934e-16	2.21156e-16	2.21156e-16	2.21082e-16	2.21452e-16	2.22267e-16	2.20342e-16	2.21527e-16	2.20934e-16	2.21527e-16	2.21378e-16	2.21971e-16	2.21082e-16	2.20786e-16	2.21452e-16	2.21008e-16	2.21749e-16	2.22859e-16	2.19898e-16	2.23155e-16	2.21897e-16
64	2.21651e-16	2.21887e-16	2.21624e-16	2.22805e-16	2.22474e-16	2.21785e-16	2.22405e-16	2.21533e-16	2.22734e-16	2.22869e-16	2.21373e-16	2.21891e-16	2.2242e-16	2.21774e-16	2.22086e-16	2.22586e-16	2.21642e-16	2.21554e-16	2.21878e-16	2.20897e-16	2.21341e-16	2.22267e-16	2.21267e-16	2.21267e-16	2.22489e-16	2.21304e-16	2.21675e-16	2.22045e-16	2.20564e-16	2.20416e-16	2.20564e-16	2.21008e-16	2.20934e-16	2.22193e-16	2.20342e-16	2.21823e-16	2.2086e-16	2.21378e-16	2.21452e-16	2.21749e-16	2.20786e-16	2.21082e-16	2.21156e-16	2.20934e-16	2.21971e-16	2.22193e-16	2.19898e-16	2.22563e-16	2.21527e-16
65	2.21681e-16	2.21864e-16	2.21618e-16	2.22777e-16	2.22457e-16	2.21794e-16	2.22412e-16	2.21539e-16	2.22696e-16	2.22858e-16	2.21382e-16	2.21898e-16	2.22445e-16	2.21761e-16	2.22095e-16	2.22604e-16	2.21573e-16	2.21545e-16	2.21841e-16	2.20934e-16	2.21378e-16	2.2223e-16	2.21008e-16	2.20897e-16	2.22415e-16	2.21082e-16	2.21675e-16	2.21897e-16	2.20046e-16	2.20342e-16	2.20712e-16	2.21452e-16	2.21749e-16	2.22193e-16	2.2086e-16	2.21304e-16	2.21452e-16	2.21675e-16	2.21008e-16	2.21527e-16	2.21082e-16	2.21823e-16	2.21527e-16	2.20712e-16	2.21156e-16	2.22637e-16	2.19972e-16	2.22637e-16	2.21971e-16
66	2.21719e-16	2.21842e-16	2.21614e-16	2.22749e-16	2.22443e-16	2.21798e-16	2.22417e-16	2.21549e-16	2.22659e-16	2.22839e-16	2.21388e-16	2.21911e-16	2.22476e-16	2.21772e-16	2.22123e-16	2.22609e-16	2.21522e-16	2.21545e-16	2.21934e-16	2.20934e-16	2.21397e-16	2.22193e-16	2.21267e-16	2.20934e-16	2.22637e-16	2.21675e-16	2.21675e-16	2.21749e-16	2.20416e-16	2.20712e-16	2.21082e-16	2.21008e-16	2.20712e-16	2.22415e-16	2.19824e-16	2.2086e-16	2.20786e-16	2.21156e-16	2.21156e-16	2.21601e-16	2.2012e-16	2.21008e-16	2.21378e-16	2.21527e-16	2.22045e-16	2.22119e-16	2.19972e-16	2.22563e-16	2.21156e-16
67	2.21763e-16	2.21823e-16	2.21614e-16	2.2272e-16	2.22431e-16	2.21799e-16	2.22421e-16	2.21562e-16	2.22622e-16	2.2281e-16	2.21388e-16	2.21925e-16	2.22511e-16	2.2176e-16	2.2216e-16	2.22618e-16	2.21527e-16	2.21517e-16	2.21924e-16	2.20971e-16	2.21415e-16	2.22193e-16	2.21304e-16	2.20934e-16	2.22637e-16	2.21378e-16	2.21971e-16	2.21897e-16	2.20712e-16	2.21008e-16	2.21304e-16	2.20712e-16	2.2123e-16	2.22193e-16	2.20712e-16	2.21304e-16	2.20786e-16	2.21675e-16	2.21452e-16	2.21971e-16	2.21008e-16	2.21378e-16	2.20934e-16	2.2086e-16	2.21452e-16	2.22119e-16	2.20046e-16	2.22563e-16	2.22563e-16
68	2.21812e-16	2.21805e-16	2.21616e-16	2.22692e-16	2.22422e-16	2.21796e-16	2.22425e-16	2.21577e-16	2.22587e-16	2.22777e-16	2.21389e-16	2.21941e-16	2.22549e-16	2.21772e-16	2.2219e-16	2.22627e-16	2.2154e-16	2.21647e-16	2.21989e-16	2.20916e-16	2.21397e-16	2.22304e-16	2.21156e-16	2.21119e-16	2.22859e-16	2.21675e-16	2.22045e-16	2.22119e-16	2.20934e-16	2.21156e-16	2.21008e-16	2.20638e-16	2.21452e-16	2.22119e-16	2.2086e-16	2.21527e-16	2.21527e-16	2.2123e-16	2.21527e-16	2.22637e-16	2.21527e-16	2.2123e-16	2.21378e-16	2.21601e-16	2.21897e-16	2.22711e-16	2.20564e-16	2.22711e-16	2.22119e-16
69	2.21865e-16	2.21788e-16	2.21622e-16	2.22663e-16	2.22415e-16	2.21789e-16	2.22432e-16	2.21595e-16	2.22552e-16	2.22737e-16	2.21386e-16	2.2195e-16	2.22578e-16	2.21769e-16	2.22216e-16	2.22646e-16	2.21508e-16	2.21601e-16	2.21906e-16	2.2099e-16	2.21489e-16	2.22008e-16	2.21304e-16	2.21119e-16	2.22711e-16	2.21527e-16	2.22341e-16	2.22045e-16	2.19972e-16	2.2086e-16	2.21156e-16	2.20786e-16	2.21304e-16	2.21749e-16	2.2049e-16	2.21304e-16	2.21527e-16	2.21675e-16	2.21823e-16	2.22045e-16	2.21675e-16	2.21823e-16	2.21897e-16	2.21156e-16	2.22045e-16	2.22933e-16	2.20194e-16	2.22637e-16	2.22193e-16
70	2.21919e-16	2.21771e-16	2.2163e-16	2.22633e-16	2.22408e-16	2.2178e-16	2.2244e-16	2.21615e-16	2.22517e-16	2.22693e-16	2.2138e-16	2.21958e-16	2.22621e-16	2.21774e-16	2.22241e-16	2.22623e-16	2.21471e-16	2.21582e-16	2.21897e-16	2.20971e-16	2.21471e-16	2.22119e-16	2.21156e-16	2.21045e-16	2.22859e-16	2.21675e-16	2.22193e-16	2.21971e-16	2.20564e-16	2.2123e-16	2.21378e-16	2.20786e-16	2.21008e-16	2.22045e-16	2.20564e-16	2.21749e-16	2.21675e-16	2.21527e-16	2.21823e-16	2.21601e-16	2.21082e-16	2.21675e-16	2.21749e-16	2.2086e-16	2.22119e-16	2.22785e-16	2.2086e-16	2.22859e-16	2.22415e-16
71	2.21972e-16	2.21755e-16	2.2164e-16	2.22601e-16	2.22401e-16	2.21768e-16	2.22453e-16	2.21635e-16	2.22484e-16	2.22646e-16	2.21374e-16	2.21962e-16	2.22655e-16	2.21777e-16	2.22264e-16	2.22627e-16	2.21466e-16	2.21601e-16	2.2186e-16	2.21008e-16	2.21434e-16	2.22082e-16	2.21156e-16	2.21267e-16	2.22859e-16	2.21749e-16	2.22119e-16	2.22045e-16	2.20416e-16	2.21082e-16	2.2123e-16	2.21082e-16	2.21452e-16	2.22267e-16	2.2049e-16	2.21082e-16	2.21601e-16	2.21897e-16	2.22045e-16	2.22193e-16	2.21378e-16	2.21082e-16	2.21527e-16	2.21008e-16	2.21304e-16	2.22711e-16	2.2086e-16	2.22341e-16	2.22119e-16
72	2.22023e-16	2.21737e-16	2.21651e-16	2.22568e-16	2.22395e-16	2.21755e-16	2.22469e-16	2.21656e-16	2.22452e-16	2.22598e-16	2.21365e-16	2.21961e-16	2.22704e-16	2.21776e-16	2.22285e-16	2.22655e-16	2.21439e-16	2.21647e-16	2.22035e-16	2.20971e-16	2.21527e-16	2.22008e-16	2.21156e-16	2.21304e-16	2.22896e-16	2.21675e-16	2.22563e-16	2.21897e-16	2.20564e-16	2.20712e-16	2.21008e-16	2.20638e-16	2.21971e-16	2.22193e-16	2.21008e-16	2.21304e-16	2.21304e-16	2.21749e-16	2.22193e-16	2.21675e-16	2.21452e-16	2.21452e-16	2.21897e-16	2.21156e-16	2.22267e-16	2.22785e-16	2.20786e-16	2.22119e-16	2.22267e-16
73	2.22071e-16	2.21717e-16	2.21664e-16	2.22532e-16	2.22388e-16	2.2174e-16	2.22492e-16	2.21679e-16	2.22422e-16	2.22548e-16	2.2136e-16	2.21953e-16	2.22749e-16	2.21783e-16	2.22299e-16	2.22618e-16	2.21406e-16	2.21628e-16	2.2198e-16	2.21055e-16	2.21545e-16	2.21989e-16	2.21119e-16	2.21341e-16	2.22674e-16	2.21712e-16	2.21897e-16	2.21601e-16	2.20564e-16	2.20638e-16	2.21527e-16	2.2123e-16	2.21675e-16	2.21823e-16	2.20934e-16	2.2123e-16	2.21675e-16	2.21452e-16	2.22045e-16	2.21823e-16	2.21749e-16	2.21378e-16	2.21749e-16	2.2086e-16	2.21082e-16	2.22785e-16	2.52152e-14	2.0287e-13	9.26763e-13
74	2.22114e-16	2.21696e-16	2.21676e-16	2.22495e-16	2.22381e-16	2.21725e-16	2.2252e-16	2.21701e-16	2.22392e-16	2.22499e-16	2.21354e-16	2.21939e-16	2.22793e-16	2.21792e-16	2.22299e-16	2.2263e-16	2.21411e-16	2.21601e-16	2.21934e-16	2.20953e-16	2.21527e-16	2.21878e-16	2.21138e-16	2.2123e-16	2.2297e-16	2.21601e-16	2.2223e-16	2.21971e-16	2.20268e-16	2.20786e-16	2.21304e-16	2.20786e-16	2.21897e-16	2.21823e-16	2.20416e-16	2.21378e-16	2.21304e-16	2.21749e-16	4.09872e-15	1.25614e-14	2.76909e-14	5.89676e-14	1.20916e-13	3.12826e-13	7.50805e-13	1.70098e-12	3.8946e-12	8.75166e-12	1.89793e-11
75	2.22153e-16	2.21673e-16	2.21688e-16	2.22455e-16	2.22373e-16	2.2171e-16	2.22555e-16	2.21724e-16	2.22366e-16	2.22453e-16	2.2135e-16	2.21921e-16	2.22841e-16	2.21798e-16	2.22312e-16	2.22593e-16	2.21383e-16	2.21624e-16	2.21943e-16	2.21045e-16	2.21601e-16	2.21878e-16	2.21156e-16	2.21415e-16	2.22711e-16	2.21712e-16	2.22489e-16	2.22008e-16	2.20786e-16	2.20786e-16	2.21378e-16	2.20934e-16	2.21749e-16	2.21971e-16	2.2049e-16	2.21452e-16	2.21749e-16	2.21897e-16	4.68307e-14	1.48558e-13	3.30629e-13	7.84785e-13	1.88915e-12	4.62049e-12	1.02859e-11	2.16372e-11	4.34882e-11	8.47762e-11	1.60546e-10
76	2.22187e-16	2.21648e-16	2.21699e-16	2.22412e-16	2.22365e-16	2.21696e-16	2.22596e-16	2.21747e-16	2.22341e-16	2.22409e-16	2.2135e-16	2.21906e-16	2.22892e-16	2.21811e-16	2.22309e-16	2.22593e-16	2.21378e-16	2.21642e-16	2.2204e-16	2.21092e-16	2.21675e-16	2.21952e-16	2.21008e-16	2.21286e-16	2.22822e-16	2.21934e-16	2.22489e-16	2.22008e-16	2.20712e-16	2.20453e-16	2.21564e-16	2.20712e-16	2.21897e-16	2.22045e-16	2.20786e-16	2.2123e-16	2.21823e-16	1.56082e-14	1.97825e-13	6.74669e-13	1.56588e-12	3.78491e-12	8.84139e-12	1.96719e-11	4.13604e-11	8.42759e-11	1.63015e-10	3.05485e-10	5.55846e-10
77	2.22216e-16	2.21621e-16	2.21708e-16	2.22368e-16	2.22358e-16	2.21683e-16	2.22643e-16	2.2177e-16	2.22319e-16	2.22371e-16	2.21352e-16	2.21886e-16	2.22942e-16	2.21822e-16	2.22308e-16	2.2259e-16	2.21353e-16	2.21624e-16	2.2198e-16	2.21045e-16	2.21693e-16	2.21813e-16	2.21082e-16	2.21341e-16	2.22766e-16	2.21934e-16	2.22859e-16	2.21786e-16	2.20305e-16	2.20786e-16	2.21378e-16	2.20416e-16	2.21452e-16	8.15592e-15	8.62468e-14	2.42621e-13	6.06518e-13	1.39979e-12	3.41225e-12	7.86053e-12	1.61668e-11	3.2648e-11	6.40658e-11	1.21989e-10	2.25333e-10	4.06757e-10	7.11216e-10	1.21403e-09	2.02579e-09
78	2.22243e-16	2.21593e-16	2.21714e-16	2.22322e-16	2.22351e-16	2.21671e-16	2.22698e-16	2.21794e-16	2.22298e-16	2.22337e-16	2.21357e-16	2.21861e-16	2.22995e-16	2.21842e-16	2.22306e-16	2.22549e-16	2.21332e-16	2.21601e-16	2.22045e-16	2.21152e-16	2.21665e-16	2.21924e-16	2.21119e-16	2.21378e-16	2.22803e-16	2.21582e-16	2.22674e-16	1.55799e-14	3.68972e-13	9.7427e-13	2.15758e-12	4.62669e-12	9.48498e-12	1.87546e-11	3.59128e-11	6.56607e-11	1.15508e-10	1.95638e-10	3.20204e-10	5.07561e-10	7.7625e-10	1.15112e-09	1.65986e-09	2.33513e-09	3.21826e-09	4.37001e-09	5.86996e-09	7.85075e-09	1.05106e-08
79	2.22267e-16	2.21564e-16	2.21719e-16	2.22275e-16	2.22345e-16	2.21662e-16	2.22758e-16	2.21817e-16	2.22281e-16	2.2231e-16	2.21368e-16	2.21841e-16	2.23052e-16	2.21857e-16	2.22305e-16	2.22548e-16	2.21302e-16	2.21607e-16	2.22077e-16	2.2117e-16	2.21749e-16	2.21749e-16	2.20897e-16	2.21378e-16	2.22785e-16	2.21638e-16	2.22748e-16	1.01629e-13	1.61942e-12	4.04585e-12	9.3641e-12	2.10741e-11	4.41676e-11	8.95983e-11	1.74396e-10	3.23464e-10	5.78409e-10	9.97956e-10	1.66419e-09	2.68585e-09	4.18816e-09	6.32391e-09	9.25712e-09	1.31535e-08	1.81692e-08	2.44482e-08	3.20997e-08	4.12421e-08	5.20229e-08
80	2.2229e-16	2.21536e-16	2.21721e-16	2.22227e-16	2.22341e-16	2.21654e-16	2.22824e-16	2.2184e-16	2.22264e-16	2.22289e-16	2.21382e-16	2.21825e-16	2.23109e-16	2.21877e-16	2.22298e-16	2.22529e-16	2.213e-16	2.21577e-16	2.22061e-16	2.21152e-16	2.21665e-16	2.21739e-16	2.20749e-16	2.21314e-16	2.22859e-16	2.21582e-16	2.16639e-14	3.46954e-13	3.61822e-12	9.42985e-12	2.38585e-11	5.53841e-11	1.172e-10	2.38954e-10	4.67277e-10	8.73479e-10	1.57447e-09	2.73776e-09	4.59719e-09	7.46155e-09	1.16914e-08	1.77105e-08	2.59567e-08	3.68362e-08	5.06697e-08	6.7655e-08	8.78006e-08	1.10997e-07	1.3707e-07
81	2.22314e-16	2.21509e-16	2.2172e-16	2.22179e-16	2.22339e-16	2.21648e-16	2.22894e-16	2.21862e-16	2.2225e-16	2.22276e-16	2.21402e-16	2.21809e-16	2.23169e-16	2.21896e-16	2.22282e-16	2.22517e-16	2.213e-16	2.21618e-16	2.22128e-16	2.21156e-16	2.21744e-16	2.19688e-14	9.75628e-14	2.2022e-13	4.78098e-13	1.11781e-12	2.75217e-12	6.72955e-12	1.94112e-11	4.28072e-11	9.33074e-11	1.93856e-10	3.81663e-10	7.30905e-10	1.35592e-09	2.42896e-09	4.21966e-09	7.10572e-09	1.1597e-08	1.83488e-08	2.81086e-08	4.17203e-08	6.00175e-08	8.3721e-08	1.13326e-07	1.49022e-07	1.90578e-07	2.3748e-07	2.89048e-07
82	2.22339e-16	2.21484e-16	2.21716e-16	2.22131e-16	2.2234e-16	2.21644e-16	2.22969e-16	2.21885e-16	2.22238e-16	2.22269e-16	2.21426e-16	2.21798e-16	2.23232e-16	2.2192e-16	2.22274e-16	2.22505e-16	2.21291e-16	2.2158e-16	2.2216e-16	2.21145e-16	2.21776e-16	1.19836e-13	1.14876e-12	2.81332e-12	6.18722e-12	1.37254e-11	2.93099e-11	6.05719e-11	1.27024e-10	2.45451e-10	4.64664e-10	8.52519e-10	1.51155e-09	2.61827e-09	4.42649e-09	7.29748e-09	1.17639e-08	1.85425e-08	2.8568e-08	4.30159e-08	6.32028e-08	9.0593e-08	1.26612e-07	1.72465e-07	2.28944e-07	2.96275e-07	3.73921e-07	4.60799e-07	5.55483e-07
83	2.22367e-16	2.21461e-16	2.21711e-16	2.22083e-16	2.22344e-16	2.21643e-16	2.23048e-16	2.21907e-16	2.22227e-16	2.22271e-16	2.21454e-16	2.21796e-16	2.233e-16	2.21943e-16	2.22276e-16	2.22491e-16	2.21293e-16	2.21602e-16	2.22241e-16	2.21186e-16	2.21841e-16	4.41581e-13	5.12496e-12	1.25422e-11	2.76053e-11	5.9814e-11	1.24503e-10	2.49312e-10	4.9161e-10	9.16003e-10	1.6583e-09	2.90405e-09	4.9151e-09	8.09321e-09	1.29748e-08	2.02689e-08	3.09498e-08	4.62605e-08	6.77589e-08	9.73552e-08	1.37151e-07	1.89469e-07	2.56567e-07	3.40348e-07	4.4205e-07	5.61981e-07	6.99169e-07	8.51677e-07	1.01692e-06
84	2.22397e-16	2.21441e-16	2.21703e-16	2.22036e-16	2.22352e-16	2.21642e-16	2.23129e-16	2.21928e-16	2.22218e-16	2.2228e-16	2.21487e-16	2.218e-16	2.23369e-16	2.21969e-16	2.22279e-16	2.22494e-16	2.21319e-16	2.21601e-16	2.22323e-16	2.21263e-16	3.20495e-15	8.34391e-13	9.61604e-12	2.36712e-11	5.22561e-11	1.13228e-10	2.35579e-10	4.71414e-10	9.26392e-10	1.72322e-09	3.11257e-09	5.43654e-09	9.17616e-09	1.50589e-08	2.40483e-08	3.74069e-08	5.68478e-08	8.45382e-08	1.23169e-07	1.76019e-07	2.46679e-07	3.39102e-07	4.57108e-07	6.03898e-07	7.81503e-07	9.90322e-07	1.22851e-06	1.49245e-06	1.77726e-06
85	2.22431e-16	2.21424e-16	2.21694e-16	2.21989e-16	2.22364e-16	2.21644e-16	2.23211e-16	2.21949e-16	2.22209e-16	2.22294e-16	2.21524e-16	2.21808e-16	2.23437e-16	2.21989e-16	2.22272e-16	2.22488e-16	2.21339e-16	2.21623e-16	2.22341e-16	2.21212e-16	7.84287e-14	1.67938e-12	1.78175e-11	4.38113e-11	9.67479e-11	2.09367e-10	4.3502e-10	8.6889e-10	1.70036e-09	3.15528e-09	5.68314e-09	9.89707e-09	1.66548e-08	2.72382e-08	4.33321e-08	6.7128e-08	1.01568e-07	1.50342e-07	2.18001e-07	3.10053e-07	4.32514e-07	5.9197e-07	7.94764e-07	1.04617e-06	1.34944e-06	1.70503e-06	2.10951e-06	2.55629e-06	3.03639e-06
86	2.22467e-16	2.21411e-16	2.21684e-16	2.21944e-16	2.2238e-16	2.21647e-16	2.23294e-16	2.2197e-16	2.222e-16	2.22316e-16	2.21563e-16	2.21822e-16	2.23503e-16	2.22003e-16	2.22274e-16	2.22469e-16	2.21357e-16	2.70294e-15	1.01469e-13	3.052e-13	8.98996e-13	4.68838e-12	3.52602e-11	8.52149e-11	1.86441e-10	3.99135e-10	8.21515e-10	1.62681e-09	3.15151e-09	5.80606e-09	1.03835e-08	1.79617e-08	3.00382e-08	4.88194e-08	7.71781e-08	1.18816e-07	1.78645e-07	2.62772e-07	3.78657e-07	5.35289e-07	7.42436e-07	1.01075e-06	1.35044e-06	1.76992e-06	2.27426e-06	2.86378e-06	3.53237e-06	4.26844e-06	5.05617e-06
87	2.22506e-16	2.21401e-16	2.21673e-16	2.219e-16	2.224e-16	2.21651e-16	2.23376e-16	2.21992e-16	2.22192e-16	2.22344e-16	2.21607e-16	2.21842e-16	2.23573e-16	2.22019e-16	2.22286e-16	2.22467e-16	2.21376e-16	1.01094e-14	7.42274e-13	2.52444e-12	6.13776e-12	1.86067e-11	8.38383e-11	1.93992e-10	4.13515e-10	8.60656e-10	1.72745e-09	3.34432e-09	6.32624e-09	1.14395e-08	2.00963e-08	3.41954e-08	5.63343e-08	9.02551e-08	1.40751e-07	2.13902e-07	3.17648e-07	4.61742e-07	6.5798e-07	9.20487e-07	1.26456e-06	1.70684e-06	2.26324e-06	2.94677e-06	3.7651e-06	4.71819e-06	5.79563e-06	6.97782e-06	8.23799e-06
88	2.22548e-16	2.21394e-16	2.21663e-16	2.21857e-16	2.22425e-16	2.21657e-16	2.23456e-16	2.22015e-16	2.22183e-16	2.22379e-16	2.21655e-16	2.21867e-16	2.23643e-16	2.22028e-16	2.22308e-16	2.22454e-16	2.21403e-16	1.85778e-14	1.47726e-12	5.22443e-12	1.29577e-11	3.75436e-11	1.55028e-10	3.55684e-10	7.54103e-10	1.55925e-09	3.1105e-09	5.98581e-09	1.12384e-08	2.02038e-08	3.52781e-08	5.96681e-08	9.77263e-08	1.55627e-07	2.41192e-07	3.64228e-07	5.37363e-07	7.75933e-07	1.0983e-06	1.52628e-06	2.0834e-06	2.79511e-06	3.68563e-06	4.77461e-06	6.07324e-06	7.58052e-06	9.27902e-06	1.11365e-05	1.31089e-05
89	2.22589e-16	2.21389e-16	2.21653e-16	2.21818e-16	2.22453e-16	2.21664e-16	2.23535e-16	2.2204e-16	2.22176e-16	2.2242e-16	2.21706e-16	2.21897e-16	2.23711e-16	2.22038e-16	1.31048e-14	1.38925e-13	4.79938e-13	1.25434e-12	5.41426e-12	1.53031e-11	3.54166e-11	9.02061e-11	3.10387e-10	6.88657e-10	1.42723e-09	2.88976e-09	5.66305e-09	1.07335e-08	1.98596e-08	3.53002e-08	6.10098e-08	1.02256e-07	1.66139e-07	2.62591e-07	4.04071e-07	6.06037e-07	8.88129e-07	1.27394e-06	1.79141e-06	2.47349e-06	3.3555e-06	4.47543e-06	5.86926e-06	7.56587e-06	9.58112e-06	1.1912e-05	1.45304e-05	1.73846e-05	2.04042e-05
90	2.22631e-16	2.21386e-16	2.21645e-16	2.21781e-16	2.22486e-16	2.21673e-16	2.2361e-16	2.22068e-16	2.22168e-16	2.22466e-16	2.21762e-16	2.2193e-16	2.23774e-16	2.22045e-16	1.1068e-13	7.92865e-13	3.24284e-12	8.16339e-12	2.26614e-11	5.4438e-11	1.18135e-10	2.66482e-10	7.29381e-10	1.52744e-09	3.03358e-09	5.89886e-09	1.11561e-08	2.04996e-08	3.68539e-08	6.39988e-08	1.08351e-07	1.78387e-07	2.85407e-07	4.44981e-07	6.76407e-07	1.00336e-06	1.45553e-06	2.06816e-06	2.88259e-06	3.94722e-06	5.31368e-06	7.03727e-06	9.17018e-06	1.1754e-05	1.48107e-05	1.83341e-05	2.22799e-05	2.65682e-05	3.10893e-05
91	2.2267e-16	2.21383e-16	2.2164e-16	2.21749e-16	2.22523e-16	2.21683e-16	2.23681e-16	2.221e-16	2.22162e-16	2.2252e-16	2.21821e-16	2.21967e-16	1.99818e-15	1.70299e-13	8.52823e-13	2.98159e-12	9.54265e-12	2.26035e-11	5.66999e-11	1.28984e-10	2.70989e-10	5.8106e-10	1.44349e-09	2.92619e-09	5.66757e-09	1.07629e-08	1.99335e-08	3.5962e-08	6.35488e-08	1.08816e-07	1.81917e-07	2.96187e-07	4.6926e-07	7.25088e-07	1.09304e-06	1.60872e-06	2.31611e-06	3.26681e-06	4.52057e-06	6.14681e-06	8.21905e-06	1.08157e-05	1.40104e-05	1.78611e-05	2.23976e-05	2.7608e-05	3.34246e-05	3.97267e-05	4.63484e-05
92	2.22706e-16	2.21378e-16	2.21636e-16	2.21721e-16	2.22563e-16	2.21696e-16	2.23747e-16	2.22135e-16	2.22156e-16	2.22578e-16	2.21882e-16	1.64157e-14	2.65281e-13	1.0573e-12	3.26985e-12	9.10061e-12	2.49334e-11	5.61064e-11	1.30676e-10	2.83417e-10	5.7648e-10	1.18465e-09	2.73334e-09	5.37882e-09	1.01767e-08	1.89114e-08	3.43667e-08	6.0988e-08	1.06148e-07	1.79521e-07	2.96815e-07	4.78575e-07	7.51747e-07	1.15244e-06	1.72445e-06	2.52022e-06	3.60352e-06	5.04815e-06	6.93841e-06	9.37124e-06	1.24485e-05	1.62784e-05	2.09618e-05	2.65776e-05	3.3164e-05	4.07003e-05	4.9086e-05	5.81436e-05	6.76291e-05
93	2.22736e-16	2.21372e-16	2.21635e-16	2.21698e-16	2.22607e-16	2.2171e-16	2.23807e-16	2.22175e-16	2.22152e-16	2.22641e-16	1.04917e-14	3.60625e-13	1.84285e-12	5.04742e-12	1.27348e-11	3.08389e-11	7.40365e-11	1.57455e-10	3.38178e-10	6.91001e-10	1.34401e-09	2.61538e-09	5.52172e-09	1.04082e-08	1.90104e-08	3.42036e-08	6.04215e-08	1.0464e-07	1.78202e-07	2.96063e-07	4.82006e-07	7.66968e-07	1.1912e-06	1.80788e-06	2.68079e-06	3.88533e-06	5.51171e-06	7.66274e-06	1.04542e-05	1.40178e-05	1.84908e-05	2.40181e-05	3.07343e-05	3.87435e-05	4.80939e-05	5.87516e-05	7.05718e-05	8.33006e-05	9.65893e-05
94	2.22758e-16	2.21361e-16	2.21636e-16	2.21681e-16	2.22653e-16	2.21726e-16	2.23862e-16	2.22218e-16	2.22149e-16	9.98992e-16	3.12571e-13	1.6145e-12	5.6136e-12	1.41379e-11	3.35484e-11	7.72566e-11	1.7596e-10	3.6296e-10	7.47641e-10	1.47725e-09	2.79764e-09	5.26793e-09	1.05088e-08	1.92132e-08	3.41825e-08	5.9968e-08	1.03508e-07	1.75549e-07	2.93229e-07	4.79185e-07	7.68686e-07	1.20732e-06	1.85385e-06	2.78486e-06	4.09108e-06	5.87837e-06	8.27121e-06	1.14093e-05	1.54473e-05	2.05593e-05	2.6925e-05	3.47332e-05	4.41583e-05	5.53336e-05	6.83178e-05	8.30583e-05	9.93524e-05	0.000116847	0.000135057
95	2.22771e-16	2.21345e-16	2.21639e-16	2.21671e-16	2.227e-16	2.21743e-16	2.2391e-16	2.22266e-16	4.97198e-15	1.67097e-13	1.6343e-12	5.41245e-12	1.56372e-11	3.71918e-11	8.42276e-11	1.85716e-10	4.03867e-10	8.09528e-10	1.60757e-09	3.07882e-09	5.68049e-09	1.03767e-08	1.97115e-08	3.49932e-08	6.0658e-08	1.03772e-07	1.74978e-07	2.90502e-07	4.75716e-07	7.64161e-07	1.20703e-06	1.87006e-06	2.8372e-06	4.21626e-06	6.13348e-06	8.73398e-06	1.21855e-05	1.66728e-05	2.23972e-05	2.95821e-05	3.84559e-05	4.92569e-05	6.22044e-05	7.74643e-05	9.51051e-05	0.000115049	0.00013702	0.00016054	0.000184952
96	2.22772e-16	2.21322e-16	2.21642e-16	2.21666e-16	2.22747e-16	3.20519e-16	1.37639e-15	5.30269e-15	2.61425e-13	1.23919e-12	5.22405e-12	1.47221e-11	3.85042e-11	8.78983e-11	1.92401e-10	4.11298e-10	8.6319e-10	1.68986e-09	3.26267e-09	6.09817e-09	1.10206e-08	1.96636e-08	3.59749e-08	6.23355e-08	1.05684e-07	1.76851e-07	2.91926e-07	4.75016e-07	7.63039e-07	1.20471e-06	1.87283e-06	2.86015e-06	4.28393e-06	6.29254e-06	9.05743e-06	1.27729e-05	1.7659e-05	2.39539e-05	3.1912e-05	4.18112e-05	5.39325e-05	6.85674e-05	8.59829e-05	0.000106378	0.000129831	0.000156229	0.000185207	0.000216137	0.000248152
97	2.2276e-16	2.2129e-16	2.21645e-16	2.21667e-16	2.22793e-16	1.56219e-14	2.3947e-13	1.47644e-12	5.00918e-12	1.29804e-11	3.26983e-11	7.45031e-11	1.6426e-10	3.41252e-10	6.82197e-10	1.33237e-09	2.55372e-09	4.671e-09	8.4033e-09	1.47406e-08	2.5193e-08	4.25242e-08	7.27979e-08	1.20152e-07	1.95182e-07	3.14069e-07	5.00513e-07	7.89443e-07	1.23334e-06	1.90128e-06	2.89452e-06	4.3411e-06	6.4012e-06	9.2746e-06	1.31891e-05	1.83987e-05	2.51855e-05	3.38481e-05	4.46981e-05	5.80707e-05	7.42996e-05	9.37286e-05	0.000116671	0.000143359	0.000173873	0.000208062	0.000245453	0.000285242	0.000326317
98	2.22732e-16	2.21249e-16	2.21646e-16	2.21673e-16	2.22836e-16	5.84471e-14	2.49976e-12	1.25235e-11	3.31315e-11	7.66396e-11	1.71092e-10	3.60298e-10	7.32899e-10	1.428e-09	2.68089e-09	4.88901e-09	8.6924e-09	1.48866e-08	2.49275e-08	4.07295e-08	6.50045e-08	1.02271e-07	1.61536e-07	2.49418e-07	3.81356e-07	5.80551e-07	8.80708e-07	1.33097e-06	2.00421e-06	2.99629e-06	4.44533e-06	6.52478e-06	9.44944e-06	1.34831e-05	1.89221e-05	2.60914e-05	3.53433e-05	4.70417e-05	6.15563e-05	7.92766e-05	0.000100583	0.000125866	0.000155478	0.000189679	0.000228546	0.00027188	0.00031909	0.000369171	0.000420734
99	2.22687e-16	2.21197e-16	2.21644e-16	2.21681e-16	6.07965e-16	3.39338e-13	8.95806e-12	3.64409e-11	9.34019e-11	2.12242e-10	4.62157e-10	9.54713e-10	1.90228e-09	3.63961e-09	6.7088e-09	1.19817e-08	2.07899e-08	3.47873e-08	5.6699e-08	8.99977e-08	1.39344e-07	2.11937e-07	3.2093e-07	4.76617e-07	7.01071e-07	1.02695e-06	1.50129e-06	2.192e-06	3.19844e-06	4.65109e-06	6.73475e-06	9.67974e-06	1.3768e-05	1.93401e-05	2.6773e-05	3.64715e-05	4.88639e-05	6.43799e-05	8.34424e-05	0.000106485	0.000133924	0.000166179	0.000203634	0.000246562	0.000295034	0.000348793	0.000407121	0.0004688	0.00053214
100	2.22625e-16	2.21133e-16	2.21636e-16	2.21692e-16	5.31104e-14	1.83519e-12	2.13742e-11	8.12506e-11	2.05437e-10	4.61886e-10	9.9351e-10	2.0329e-09	4.01024e-09	7.60482e-09	1.38915e-08	2.45592e-08	4.211e-08	6.96506e-08	1.11984e-07	1.75103e-07	2.66746e-07	3.98167e-07	5.88343e-07	8.52996e-07	1.22325e-06	1.74437e-06	2.48095e-06	3.52517e-06	5.01005e-06	7.10972e-06	1.00664e-05	1.41795e-05	1.98108e-05	2.73902e-05	3.73853e-05	5.02876e-05	6.66029e-05	8.68215e-05	0.000111407	0.000140822	0.000175493	0.000215853	0.000262292	0.000315086	0.000374288	0.000439579	0.000510112	0.00058445	0.000660593
101	2.22545e-16	2.21057e-16	2.21621e-16	8.47759e-15	3.77264e-13	5.54385e-12	4.48185e-11	1.61431e-10	4.02495e-10	8.97706e-10	1.91527e-09	3.89298e-09	7.62659e-09	1.43732e-08	2.60911e-08	4.58137e-08	7.79454e-08	1.27953e-07	2.03923e-07	3.15798e-07	4.76047e-07	7.01908e-07	1.02043e-06	1.45515e-06	2.04928e-06	2.86454e-06	3.98809e-06	5.54276e-06	7.70334e-06	1.06976e-05	1.48367e-05	2.05016e-05	2.81467e-05	3.83021e-05	5.15341e-05	6.84237e-05	8.95498e-05	0.000115451	0.000146613	0.000183496	0.00022651	0.000276066	0.000332536	0.000396176	0.000467011	0.000544661	0.000628153	0.00071584	0.000805423
102	2.22448e-16	2.20968e-16	2.21597e-16	7.28845e-14	1.7036e-12	1.53703e-11	9.53365e-11	3.20848e-10	7.86312e-10	1.73759e-09	3.67295e-09	7.40821e-09	1.44001e-08	2.69445e-08	4.85656e-08	8.46368e-08	1.42808e-07	2.32542e-07	3.67272e-07	5.63209e-07	8.40048e-07	1.22366e-06	1.75188e-06	2.45867e-06	3.40235e-06	4.6648e-06	6.36052e-06	8.6493e-06	1.17558e-05	1.59716e-05	2.16883e-05	2.93806e-05	3.96072e-05	5.30071e-05	7.02494e-05	9.20025e-05	0.000118907	0.000151531	0.000190349	0.000235786	0.000288194	0.000347922	0.000415287	0.000490505	0.00057356	0.000664013	0.000760782	0.000862035	0.000965201
103	2.22333e-16	2.20867e-16	2.48939e-15	5.656e-13	5.577e-12	3.48385e-11	1.85866e-10	6.00014e-10	1.45288e-09	3.19033e-09	6.69666e-09	1.34272e-08	2.59464e-08	4.82909e-08	8.65864e-08	1.50066e-07	2.51671e-07	4.07385e-07	6.39119e-07	9.72884e-07	1.43935e-06	2.07686e-06	2.93762e-06	4.06944e-06	5.54903e-06	7.48204e-06	1.00148e-05	1.33498e-05	1.7769e-05	2.36369e-05	3.14358e-05	4.17443e-05	5.52338e-05	7.2657e-05	9.47844e-05	0.000122362	0.000156074	0.000196487	0.000244028	0.000299041	0.000361768	0.000432452	0.000511316	0.000598509	0.000693964	0.000797195	0.000907035	0.00102151	0.00113783
104	2.22202e-16	2.20753e-16	3.2482e-14	1.85572e-12	1.25043e-11	6.8103e-11	3.36488e-10	1.06137e-09	2.55188e-09	5.58036e-09	1.16587e-08	2.32843e-08	4.48157e-08	8.31102e-08	1.48488e-07	2.56365e-07	4.28086e-07	6.89983e-07	1.07713e-06	1.63054e-06	2.39722e-06	3.43317e-06	4.8095e-06	6.59167e-06	8.87783e-06	1.18002e-05	1.55403e-05	2.03475e-05	2.65667e-05	3.4643e-05	4.51567e-05	5.87978e-05	7.63546e-05	9.86925e-05	0.000126675	0.000161108	0.000202691	0.000251951	0.000309222	0.00037471	0.000448497	0.000530665	0.000621305	0.00072047	0.00082804	0.000943494	0.00106562	0.00119237	0.00132078
105	2.22058e-16	2.74453e-16	2.15329e-13	4.7196e-12	2.565e-11	1.27582e-10	5.92422e-10	1.82918e-09	4.3678e-09	9.5109e-09	1.97827e-08	3.93626e-08	7.54799e-08	1.39502e-07	2.48405e-07	4.27342e-07	7.10755e-07	1.14106e-06	1.77332e-06	2.67091e-06	3.90454e-06	5.5545e-06	7.7158e-06	1.04751e-05	1.39535e-05	1.83104e-05	2.37628e-05	3.06083e-05	3.92571e-05	5.0239e-05	6.42369e-05	8.20552e-05	0.000104598	0.000132838	0.000167713	0.000210065	0.000260573	0.000319676	0.000387562	0.000464243	0.000549582	0.000643452	0.000745769	0.000856469	0.000975376	0.00110196	0.00123501	0.00137246	0.0015113
106	9.04122e-13	3.21713e-12	8.5482e-12	2.7902e-11	8.6241e-11	3.04737e-10	1.15889e-09	3.34074e-09	7.76931e-09	1.66358e-08	3.41184e-08	6.71228e-08	1.27451e-07	2.33598e-07	4.12936e-07	7.05652e-07	1.16617e-06	1.86128e-06	2.87573e-06	4.30545e-06	6.25462e-06	8.83596e-06	1.21737e-05	1.63782e-05	2.15922e-05	2.79988e-05	3.58457e-05	4.54743e-05	5.73572e-05	7.2108e-05	9.05109e-05	0.000113483	0.000142037	0.000177237	0.000220077	0.000271398	0.000331814	0.000401627	0.000480821	0.000569158	0.000666228	0.000771646	0.00088512	0.00100645	0.00113543	0.00127152	0.0014136	0.00155965	0.0017067
107	2.15189e-12	7.73563e-12	2.02119e-11	6.10587e-11	1.756e-10	5.72753e-10	2.02309e-09	5.64861e-09	1.29689e-08	2.75373e-08	5.60535e-08	1.09595e-07	2.06927e-07	3.77388e-07	6.6411e-07	1.12993e-06	1.85916e-06	2.95496e-06	4.54552e-06	6.77375e-06	9.79062e-06	1.37518e-05	1.88164e-05	2.51189e-05	3.28181e-05	4.21102e-05	5.32611e-05	6.66424e-05	8.27775e-05	0.000102355	0.000126251	0.000155486	0.000191171	0.00023444	0.00028631	0.000347585	0.000418765	0.000499964	0.000590905	0.000691045	0.000799659	0.000916067	0.00103975	0.00117037	0.00130767	0.00145119	0.00159993	0.00175203	0.00190466
108	3.96457e-12	1.42551e-11	3.71949e-11	1.10926e-10	3.12424e-10	9.87328e-10	3.34954e-09	9.16593e-09	2.08751e-08	4.40901e-08	8.92972e-08	1.73854e-07	3.26937e-07	5.94088e-07	1.04186e-06	1.76655e-06	2.89628e-06	4.58729e-06	7.03018e-06	1.04341e-05	1.50141e-05	2.09813e-05	2.85342e-05	3.78282e-05	4.90247e-05	6.23127e-05	7.79512e-05	9.63166e-05	0.000117959	0.000143623	0.000174262	0.000210983	0.000254977	0.000307421	0.000369324	0.00044141	0.000524017	0.000617015	0.000719822	0.000831548	0.000951116	0.00107753	0.00121004	0.00134817	0.00149167	0.00164018	0.00179288	0.00194816	0.00210345
109	7.1335e-12	2.56547e-11	6.685e-11	1.96942e-10	5.43868e-10	1.66782e-09	5.44186e-09	1.45969e-08	3.297e-08	6.92517e-08	1.39533e-07	2.70467e-07	5.06529e-07	9.16978e-07	1.60248e-06	2.70771e-06	4.42366e-06	6.98239e-06	1.06622e-05	1.57638e-05	2.25879e-05	3.14152e-05	4.24865e-05	5.59677e-05	7.19991e-05	9.07271e-05	0.000112362	0.000137243	0.00016591	0.000199128	0.000237903	0.000283411	0.000336897	0.000399559	0.000472363	0.000555911	0.000650334	0.000755217	0.000869631	0.000992312	0.00112182	0.00125684	0.00139638	0.0015399	0.00168715	0.00183794	0.00199171	0.00214718	0.00230213
110	1.25353e-11	4.50908e-11	1.17344e-10	3.41708e-10	9.26269e-10	2.76022e-09	8.67389e-09	2.28048e-08	5.10714e-08	1.06655e-07	2.13745e-07	4.12427e-07	7.69099e-07	1.38689e-06	2.41494e-06	4.06614e-06	6.61954e-06	1.04129e-05	1.58448e-05	2.33396e-05	3.33102e-05	4.61222e-05	6.20579e-05	8.12754e-05	0.000103855	0.000129848	0.000159353	0.000192609	0.000230086	0.00027253	0.00032096	0.000376595	0.000440716	0.000514514	0.000598884	0.000694272	0.000800566	0.000917033	0.00104237	0.00117494	0.00131293	0.00145474	0.00159919	0.00174567	0.00189401	0.00204425	0.00219615	0.00234885	0.00250056
111	2.15125e-11	7.73984e-11	2.01169e-10	5.79382e-10	1.54329e-09	4.47562e-09	1.35671e-08	3.49613e-08	7.76071e-08	1.61096e-07	3.21058e-07	6.16532e-07	1.14461e-06	2.05565e-06	3.56599e-06	5.98248e-06	9.70458e-06	1.52137e-05	2.30699e-05	3.38603e-05	4.81414e-05	6.63793e-05	8.88919e-05	0.000115799	0.000147064	0.000182567	0.000222208	0.000266037	0.000314378	0.000367892	0.000427575	0.000494657	0.000570438	0.000656087	0.000752408	0.00085967	0.000977497	0.00110482	0.00123996	0.00138091	0.00152552	0.00167195	0.00181887	0.00196566	0.00211233	0.00225919	0.0024064	0.00255357	0.00269941
112	3.60554e-11	1.29748e-10	3.36822e-10	9.59972e-10	2.51535e-09	7.10963e-09	2.08258e-08	5.26143e-08	1.15745e-07	2.38765e-07	4.73121e-07	9.04025e-07	1.67062e-06	2.98761e-06	5.1625e-06	8.62861e-06	1.39464e-05	2.17883e-05	3.29261e-05	4.8157e-05	6.82166e-05	9.36864e-05	0.000124906	0.000161911	0.000204469	0.000252182	0.000304637	0.000361577	0.000423076	0.000489637	0.000562181	0.000641926	0.000730184	0.0008281	0.000936389	0.00105514	0.00118371	0.0013207	0.00146407	0.00161147	0.00176047	0.00190903	0.00205576	0.00220013	0.00234236	0.0024831	0.00262301	0.00276222	0.00289998
113	5.90164e-11	2.12417e-10	5.50782e-10	1.55426e-09	4.0101e-09	1.10635e-08	3.13734e-08	7.77375e-08	1.69456e-07	3.47317e-07	6.84158e-07	1.30052e-06	2.39183e-06	4.25849e-06	7.32877e-06	1.22022e-05	1.96498e-05	3.05913e-05	4.60703e-05	6.71481e-05	9.47787e-05	0.000129671	0.000172162	0.000222138	0.000279066	0.000342136	0.000410466	0.000483346	0.000560478	0.000642114	0.000729047	0.000822472	0.00092372	0.00103394	0.00115377	0.00128317	0.00142123	0.00156625	0.00171587	0.00186743	0.0020183	0.00216631	0.0023101	0.00244928	0.00258438	0.00271651	0.00284683	0.00297606	0.00310403
114	9.43406e-11	3.39629e-10	8.79627e-10	2.45892e-09	6.25305e-09	1.68634e-08	4.63815e-08	1.12773e-07	2.43573e-07	4.95937e-07	9.71003e-07	1.83592e-06	3.35975e-06	5.95437e-06	1.02042e-05	1.69224e-05	2.71479e-05	4.21145e-05	6.3205e-05	9.18056e-05	0.000129129	0.00017602	0.000232776	0.000299048	0.000373869	0.000455846	0.000543445	0.000635325	0.000730666	0.000829369	0.000932052	0.00103988	0.00115425	0.00127635	0.00140683	0.00154554	0.00169138	0.00184238	0.00199593	0.00214911	0.00229915	0.00244383	0.0025819	0.00271322	0.00283871	0.00296	0.00307883	0.00319653	0.00331355
115	1.47281e-10	5.30328e-10	1.37201e-09	3.80115e-09	9.53621e-09	2.51748e-08	6.72856e-08	1.60636e-07	3.43767e-07	6.95242e-07	1.35281e-06	2.54373e-06	4.6312e-06	8.16865e-06	1.39378e-05	2.30193e-05	3.67858e-05	5.68588e-05	8.50352e-05	0.000123091	0.000172538	0.000234355	0.00030875	0.000395034	0.00049164	0.000596393	0.000706888	0.000820947	0.000937063	0.00105468	0.00117419	0.00129677	0.00142391	0.00155697	0.00169669	0.0018429	0.0019944	0.00214902	0.00230393	0.00245605	0.00260251	0.00274113	0.00287084	0.00299183	0.00310551	0.00321407	0.00331991	0.00342503	0.00353044
116	2.24554e-10	8.08741e-10	2.09005e-09	5.74146e-09	1.42226e-08	3.6805e-08	9.57748e-08	2.24671e-07	4.76423e-07	9.56979e-07	1.85042e-06	3.45973e-06	6.26569e-06	1.09972e-05	1.86793e-05	3.07195e-05	4.88958e-05	7.52967e-05	0.000112212	0.000161871	0.000226124	0.000306075	0.000401776	0.000512066	0.000634593	0.000766169	0.000903274	0.00104267	0.00118197	0.00132007	0.00145711	0.0015943	0.00173336	0.00187592	0.00202297	0.00217445	0.00232915	0.0024848	0.00263841	0.0027868	0.00292706	0.00305709	0.00317608	0.00328462	0.00338465	0.003479	0.00357079	0.0036627	0.00375631
117	3.34364e-10	1.20448e-09	3.10952e-09	8.47337e-09	2.07429e-08	5.26888e-08	1.33744e-07	3.08534e-07	6.48376e-07	1.29348e-06	2.48525e-06	4.61987e-06	8.32153e-06	1.45315e-05	2.45675e-05	4.02267e-05	6.37671e-05	9.78251e-05	0.000145261	0.000208823	0.000290726	0.000392181	0.000513004	0.000651412	0.000804062	0.000966502	0.00113383	0.00130152	0.00146613	0.00162587	0.00178066	0.00193179	0.00208137	0.00223147	0.00238349	0.00253766	0.0026929	0.00284692	0.00299666	0.00313885	0.00327058	0.0033899	0.00349623	0.00359063	0.00367561	0.00375471	0.0038318	0.00391025	0.00399222
118	4.86231e-10	1.75193e-09	4.51826e-09	1.22182e-08	2.95816e-08	7.38499e-08	1.83202e-07	4.15984e-07	8.66491e-07	1.71683e-06	3.27769e-06	6.05737e-06	1.08508e-05	1.885e-05	3.17157e-05	5.16987e-05	8.16097e-05	0.000124712	0.000184511	0.000264326	0.000366756	0.000493091	0.000642813	0.000813361	0.00100018	0.00119729	0.00139815	0.00159668	0.00178825	0.0019703	0.00214248	0.00230634	0.0024645	0.00261971	0.00277398	0.00292805	0.00308109	0.00323092	0.00337445	0.00350834	0.0036297	0.00373667	0.00382898	0.00390811	0.00397718	0.00404047	0.00410261	0.00416768	0.0042384
119	6.90544e-10	2.48862e-09	6.41192e-09	1.72134e-08	4.12483e-08	1.01333e-07	2.46116e-07	5.50578e-07	1.13705e-06	2.2377e-06	4.24509e-06	7.79905e-06	1.38929e-05	2.40073e-05	4.01956e-05	6.52213e-05	0.000102517	0.000156042	0.00023001	0.000328353	0.000454064	0.000608465	0.000790603	0.000996971	0.00122158	0.00145668	0.00169383	0.0019252	0.00214476	0.00234913	0.00253779	0.00271261	0.00287694	0.00303445	0.00318804	0.00333911	0.0034873	0.0036306	0.00376596	0.00388998	0.00399973	0.00409342	0.004171	0.00423438	0.00428728	0.00433468	0.00438199	0.00443402	0.00449401
120	9.57781e-10	3.45247e-09	8.88678e-09	2.36931e-08	5.62334e-08	1.36102e-07	3.24209e-07	7.15264e-07	1.465e-06	2.86397e-06	5.3992e-06	9.86109e-06	1.74677e-05	3.00238e-05	5.00193e-05	8.07832e-05	0.000126427	0.000191664	0.000281461	0.000400389	0.000551825	0.00073707	0.000954631	0.00119989	0.00146524	0.00174091	0.00201634	0.00228175	0.0025296	0.00275567	0.00295928	0.00314279	0.00331052	0.00346729	0.00361714	0.00376239	0.00390328	0.0040381	0.00416384	0.00427703	0.00437462	0.00445482	0.00451772	0.00456558	0.00460265	0.0046346	0.00466759	0.00470711	0.00475691
121	1.29738e-09	4.67765e-09	1.20293e-08	3.18618e-08	7.49483e-08	1.78913e-07	4.18695e-07	9.11888e-07	1.85303e-06	3.5991e-06	6.74343e-06	1.22445e-05	2.15685e-05	3.68738e-05	6.11237e-05	9.82527e-05	0.000153093	0.000231149	0.000338165	0.000479358	0.000658464	0.000876701	0.00113193	0.0014183	0.00172637	0.00204421	0.00235895	0.00265869	0.00293434	0.00318079	0.00339727	0.00358682	0.00375494	0.00390784	0.00405095	0.00418774	0.00431921	0.00444405	0.00455929	0.00466133	0.00474694	0.00481419	0.0048632	0.00489646	0.00491867	0.00493612	0.00495563	0.00498336	0.00502347
122	1.71631e-09	6.18947e-09	1.59029e-08	4.18601e-08	9.76522e-08	2.3016e-07	5.29992e-07	1.14066e-06	2.30061e-06	4.44047e-06	8.27013e-06	1.49307e-05	2.61548e-05	4.44763e-05	7.33567e-05	0.00011736	0.00018206	0.000273766	0.000399001	0.000563607	0.000771642	0.00102418	0.00131834	0.00164691	0.00199854	0.00235897	0.00271292	0.00304632	0.00334842	0.00361327	0.00384012	0.00403282	0.00419822	0.00434418	0.00447777	0.00460377	0.0047241	0.00483792	0.00494233	0.00503353	0.00510798	0.00516349	0.00520008	0.00522032	0.00522922	0.00523357	0.00524078	0.00525755	0.00528844
123	2.21745e-09	7.9985e-09	2.0533e-08	5.37286e-08	1.24374e-07	2.89718e-07	6.57429e-07	1.39966e-06	2.80312e-06	5.37788e-06	9.95818e-06	1.78779e-05	3.11477e-05	5.26883e-05	8.64692e-05	0.000137689	0.000212659	0.00031848	0.000462427	0.000650927	0.000888304	0.00117542	0.0015086	0.00187921	0.0022739	0.00267606	0.00306793	0.00343325	0.00375966	0.0040404	0.00427481	0.00446766	0.00462734	0.00476355	0.00488514	0.00499841	0.00510632	0.00520854	0.00530224	0.00538338	0.005448	0.00549352	0.00551968	0.00552898	0.00552661	0.00551968	0.00551605	0.00552285	0.00554494
124	2.79794e-09	1.00947e-08	2.58921e-08	6.73718e-08	1.54841e-07	3.56806e-07	7.98994e-07	1.68434e-06	3.35111e-06	6.39241e-06	1.17713e-05	2.1019e-05	3.64271e-05	6.1302e-05	0.000100114	0.000158678	0.000244016	0.000363976	0.000526529	0.000738625	0.00100479	0.00132563	0.00169663	0.00210773	0.00254357	0.00298523	0.00341255	0.00380711	0.00415498	0.00444866	0.00468768	0.00487779	0.00502902	0.00515302	0.00526057	0.0053596	0.0054542	0.0055446	0.00562807	0.00570024	0.00575668	0.00579426	0.0058123	0.0058131	0.00580181	0.00578572	0.00577294	0.00577088	0.00578458
125	3.44788e-09	1.24425e-08	3.18877e-08	8.25299e-08	1.88419e-07	4.29882e-07	9.51182e-07	1.98738e-06	3.92994e-06	7.45599e-06	1.36577e-05	2.42614e-05	4.18325e-05	7.00479e-05	0.000113854	0.00017964	0.000275081	0.000408705	0.000589097	0.000823651	0.00111703	0.00146954	0.00187583	0.00232444	0.00279815	0.00327579	0.00373495	0.00415519	0.00452111	0.00482456	0.00506525	0.00525	0.00539048	0.00550033	0.00559231	0.00567604	0.00575678	0.00583542	0.00590926	0.00597366	0.00602359	0.00605534	0.00606768	0.00606253	0.00604484	0.00602186	0.00600178	0.00599208	0.00599788
126	4.14949e-09	1.49779e-08	3.83547e-08	9.87641e-08	2.24091e-07	5.06617e-07	1.10897e-06	2.29864e-06	4.51995e-06	8.53184e-06	1.55511e-05	2.74892e-05	4.7168e-05	7.86048e-05	0.000127177	0.000199787	0.00030468	0.000450966	0.000647746	0.000902762	0.00122075	0.00160169	0.00203946	0.00252129	0.00302825	0.00353719	0.00402362	0.00446528	0.00484547	0.00515542	0.00539508	0.00557225	0.00570023	0.00579459	0.00587001	0.00593781	0.00600446	0.00607148	0.00613631	0.00619399	0.00623894	0.00626677	0.00627565	0.00626698	0.00624535	0.00621777	0.00619229	0.00617627	0.00617473
127	4.87717e-09	1.76087e-08	4.50561e-08	1.15461e-07	2.60476e-07	5.83954e-07	1.26598e-06	2.60551e-06	5.09715e-06	9.57588e-06	1.73734e-05	3.05687e-05	5.22114e-05	8.66156e-05	0.000139527	0.000218276	0.000331578	0.000489004	0.000700054	0.000972718	0.00131175	0.00171681	0.00218106	0.00269064	0.00322515	0.0037597	0.00426806	0.0047264	0.00511685	0.00543013	0.00566639	0.00583434	0.00594872	0.00602688	0.00608534	0.00613701	0.00618954	0.00624514	0.00630142	0.00635314	0.00639423	0.00641963	0.00642688	0.00641678	0.00639341	0.00636338	0.00633433	0.00631334	0.00630518
128	5.59849e-09	2.02178e-08	5.16928e-08	1.3186e-07	2.95893e-07	6.5827e-07	1.41483e-06	2.89364e-06	5.63461e-06	1.05394e-05	1.90396e-05	3.33565e-05	5.67285e-05	9.37095e-05	0.000150336	0.000234265	0.000354559	0.000521122	0.000743721	0.00103049	0.00138616	0.00181009	0.00229489	0.00282579	0.00338123	0.00393498	0.00445938	0.00492934	0.00532604	0.00563973	0.0058707	0.00602839	0.00612877	0.00619071	0.00623237	0.00626811	0.00630671	0.00635106	0.00639898	0.00644512	0.00648294	0.00650685	0.00651373	0.00650377	0.00648044	0.00644976	0.00641882	0.00639419	0.00638023
129	6.27631e-09	2.2671e-08	5.79224e-08	1.47106e-07	3.28478e-07	7.2563e-07	1.54765e-06	3.14795e-06	6.10435e-06	1.13723e-05	2.04637e-05	3.57094e-05	6.04895e-05	9.95292e-05	0.000159066	0.000246969	0.000372515	0.0005458	0.000776727	0.00107348	0.00144072	0.00187758	0.00237625	0.00292134	0.0034905	0.00405654	0.0045908	0.00506723	0.00546627	0.00577779	0.00600209	0.00614913	0.0062358	0.00628219	0.0063078	0.00632822	0.00635326	0.00638649	0.00642604	0.00646652	0.00650114	0.00652383	0.00653095	0.00652206	0.00649999	0.00647004	0.00643859	0.00641154	0.00639273
130	6.87178e-09	2.4828e-08	6.33875e-08	1.60317e-07	3.56342e-07	7.82121e-07	1.65675e-06	3.3539e-06	6.47972e-06	1.20278e-05	2.15659e-05	3.7497e-05	6.32877e-05	0.00010376	0.000165251	0.000255724	0.00038453	0.000561812	0.000797481	0.00109969	0.00147298	0.00191637	0.00242178	0.00297355	0.00354888	0.00412007	0.0046579	0.00513571	0.00553344	0.00584058	0.00605737	0.006194	0.00626793	0.00630007	0.00631091	0.00631705	0.00632915	0.00635144	0.00638243	0.00641685	0.00644781	0.00646897	0.00647627	0.00646874	0.00644851	0.00642013	0.00638918	0.00636075	0.00633804
131	7.34795e-09	2.65548e-08	6.77488e-08	1.70669e-07	3.77747e-07	8.2422e-07	1.73537e-06	3.4988e-06	6.73779e-06	1.24659e-05	2.22799e-05	3.86126e-05	6.49584e-05	0.000106155	0.00016854	0.000260043	0.000389953	0.000568321	0.000804942	0.00110785	0.00148149	0.0019248	0.00242969	0.00298048	0.00355438	0.00412362	0.00465883	0.00513313	0.00552616	0.00582711	0.00603601	0.00616301	0.00622574	0.00624552	0.00624343	0.00623674	0.00623683	0.00624849	0.00627071	0.00629848	0.00632499	0.00634384	0.0063507	0.00634417	0.00632578	0.00629928	0.00626939	0.00624035	0.00621466
132	7.67352e-09	2.77383e-08	7.07197e-08	1.77481e-07	3.91284e-07	8.4916e-07	1.77833e-06	3.57317e-06	6.86172e-06	1.26582e-05	2.25594e-05	3.89842e-05	6.53945e-05	0.000106564	0.000168727	0.00025966	0.000388459	0.00056495	0.0007987	0.00109755	0.00146585	0.00190257	0.0023998	0.00294214	0.00350719	0.00406759	0.00459425	0.00506041	0.00544566	0.00573894	0.00593996	0.00605853	0.00611207	0.00612186	0.00610914	0.00609155	0.00608091	0.00608255	0.00609593	0.00611646	0.0061376	0.00615308	0.00615849	0.00615214	0.00613503	0.0061102	0.00608149	0.0060523	0.00602444
133	7.82629e-09	2.82975e-08	7.20975e-08	1.80288e-07	3.96029e-07	8.55228e-07	1.78262e-06	3.5717e-06	6.84256e-06	1.25904e-05	2.23831e-05	3.85823e-05	6.45582e-05	0.000104943	0.000165772	0.000254558	0.000380081	0.00055182	0.000779018	0.00106926	0.00142682	0.00185076	0.00233354	0.00286037	0.0034096	0.00395467	0.00446719	0.00492092	0.00529558	0.00557998	0.00577337	0.00588499	0.00593165	0.00593418	0.00591354	0.00588738	0.00586774	0.00586035	0.00586516	0.00587808	0.00589302	0.00590401	0.00590678	0.00589948	0.00588272	0.00585892	0.00583112	0.00580193	0.00577248
134	7.79562e-09	2.81937e-08	7.17862e-08	1.78895e-07	3.91645e-07	8.41957e-07	1.74774e-06	3.49392e-06	6.68028e-06	1.22645e-05	2.17574e-05	3.74231e-05	6.24858e-05	0.000101365	0.000159812	0.000244975	0.000365209	0.000529546	0.000746812	0.0010243	0.00136617	0.00177171	0.00223388	0.00273876	0.00326579	0.00378958	0.00428286	0.00472019	0.00508171	0.00535615	0.00554228	0.00564852	0.00569077	0.00568895	0.00566339	0.00563137	0.00560488	0.00558991	0.00558685	0.00559219	0.0056004	0.00560599	0.00560496	0.00559549	0.00557795	0.00555424	0.00552677	0.00549743	0.00546679
135	7.58365e-09	2.7434e-08	6.98077e-08	1.73396e-07	3.78423e-07	8.10188e-07	1.67577e-06	3.34426e-06	6.38393e-06	1.16982e-05	2.0716e-05	3.55682e-05	5.92856e-05	9.60151e-05	0.000151148	0.000231385	0.000344567	0.000499189	0.000703589	0.000964711	0.00128663	0.00166887	0.00210509	0.00258239	0.00308159	0.00357884	0.00404829	0.00446562	0.00481164	0.00507513	0.00525433	0.0053567	0.00539692	0.00539372	0.00536636	0.00533142	0.0053006	0.00527995	0.00527025	0.00526854	0.00526996	0.00526959	0.00526385	0.00525111	0.00523163	0.00520699	0.00517907	0.00514922	0.00511756
136	7.2051e-09	2.60712e-08	6.62991e-08	1.64168e-07	3.57247e-07	7.61982e-07	1.5712e-06	3.1317e-06	5.97083e-06	1.09239e-05	1.93172e-05	3.31191e-05	5.51285e-05	8.91713e-05	0.000140221	0.000214464	0.000319155	0.000462183	0.000651336	0.000893171	0.00119166	0.00154662	0.00195246	0.00239749	0.00286415	0.00333035	0.00377196	0.00416612	0.00449446	0.00474599	0.00491845	0.00501823	0.00505859	0.00505676	0.00503066	0.00499584	0.00496344	0.00493938	0.00492473	0.00491705	0.00491214	0.00490574	0.00489478	0.00487796	0.00485558	0.00482903	0.00479986	0.00476902	0.00473635
137	6.68554e-09	2.41974e-08	6.14969e-08	1.51824e-07	3.295e-07	7.00394e-07	1.44038e-06	2.86877e-06	5.46478e-06	9.98539e-06	1.76381e-05	3.02078e-05	5.02331e-05	8.11843e-05	0.000127575	0.000195031	0.000290169	0.000420219	0.000592373	0.00081276	0.00108523	0.00140991	0.001782	0.00219116	0.00262153	0.00305302	0.00346348	0.00383169	0.00414038	0.00437889	0.00454456	0.00464266	0.00468494	0.00468689	0.00466482	0.00463304	0.00460186	0.00457689	0.00455932	0.00454719	0.00453693	0.00452495	0.00450877	0.00448746	0.00446152	0.0044323	0.00440118	0.00436891	0.00433515
138	6.05853e-09	2.19337e-08	5.57109e-08	1.37149e-07	2.96913e-07	6.29153e-07	1.29099e-06	2.57041e-06	4.89383e-06	8.93345e-06	1.57678e-05	2.69846e-05	4.48459e-05	7.24452e-05	0.000113812	0.000173983	0.000258907	0.000375121	0.000529184	0.000726767	0.000971567	0.00126401	0.00160011	0.00197086	0.00236227	0.00275633	0.00313305	0.00347304	0.00376032	0.00398473	0.00414328	0.0042402	0.00428562	0.00429321	0.00427751	0.00425133	0.00422398	0.00420059	0.00418232	0.00416757	0.00415335	0.00413672	0.00411578	0.00409006	0.00406032	0.00402802	0.00399451	0.00396047	0.00392555
139	5.36207e-09	1.94173e-08	4.92912e-08	1.21016e-07	2.61384e-07	5.5229e-07	1.13117e-06	2.25245e-06	4.28762e-06	7.82147e-06	1.37988e-05	2.36055e-05	3.92204e-05	6.33537e-05	9.95428e-05	0.000152227	0.000226676	0.000328716	0.000464253	0.00063847	0.000854882	0.00111417	0.00141313	0.00174412	0.00209498	0.00244988	0.00279106	0.00310112	0.0033655	0.00357472	0.00372558	0.00382134	0.00387054	0.00388499	0.00387732	0.00385877	0.00383747	0.00381791	0.00380112	0.0037857	0.00376916	0.00374916	0.00372436	0.00369476	0.00366144	0.00362603	0.00359001	0.0035541	0.00351804
140	4.63483e-09	1.67882e-08	4.25933e-08	1.043e-07	2.248e-07	4.73757e-07	9.68863e-07	1.93026e-06	3.67477e-06	6.70081e-06	1.18199e-05	2.02188e-05	3.3597e-05	5.42873e-05	8.53431e-05	0.000130615	0.000194697	0.00028271	0.000399897	0.000550934	0.000739115	0.000965322	0.00122709	0.00151806	0.00182788	0.00214289	0.00244759	0.00272662	0.00296699	0.00316	0.0033024	0.00339657	0.00344957	0.00347135	0.00347266	0.00346305	0.00344943	0.00343552	0.00342207	0.00340783	0.00339068	0.00336879	0.00334135	0.00330878	0.00327251	0.00323441	0.00319611	0.00315851	0.0031215
141	3.91265e-09	1.4176e-08	3.59463e-08	8.78053e-08	1.88875e-07	3.97105e-07	8.11147e-07	1.61753e-06	3.08075e-06	5.61686e-06	9.9094e-06	1.69549e-05	2.81862e-05	4.55758e-05	7.17138e-05	0.000109885	0.000164033	0.000238589	0.00033814	0.000466841	0.000627734	0.000821843	0.00104735	0.0012991	0.00156844	0.00184382	0.00211195	0.00235955	0.00257522	0.00275116	0.00288421	0.00297601	0.00303225	0.00306113	0.00307156	0.00307144	0.0030664	0.00305933	0.00305065	0.00303914	0.00302296	0.0030007	0.00297199	0.00293764	0.00289939	0.00285937	0.00281939	0.00278055	0.00274298
142	3.22585e-09	1.16908e-08	2.96285e-08	7.22015e-08	1.55026e-07	3.25236e-07	6.63764e-07	1.32536e-06	2.52616e-06	4.60631e-06	8.13021e-06	1.39184e-05	2.31567e-05	3.74825e-05	5.9055e-05	9.06296e-05	0.000135535	0.000197546	0.000280612	0.000388371	0.000523576	0.000687336	0.000878385	0.00109264	0.00132303	0.00155997	0.0017923	0.00200875	0.00219953	0.0023578	0.00248061	0.002569	0.00262745	0.00266255	0.00268151	0.00269063	0.0026943	0.00269459	0.00269154	0.00268386	0.00266994	0.00264869	0.00262009	0.00258528	0.00254625	0.00250533	0.00246455	0.00242519	0.00238763
143	2.59749e-09	9.41602e-09	2.38511e-08	5.79907e-08	1.24303e-07	2.60268e-07	5.30863e-07	1.06179e-06	2.02589e-06	3.69552e-06	6.52747e-06	1.11842e-05	1.86285e-05	3.01952e-05	4.76517e-05	7.32698e-05	0.000109813	0.000160441	0.000228501	0.000317121	0.000428752	0.000564521	0.000723613	0.00090288	0.00109668	0.00129721	0.00149528	0.00168155	0.00184777	0.00198812	0.00209989	0.00218372	0.00224303	0.002283	0.00230926	0.00232667	0.00233847	0.00234595	0.00234874	0.0023455	0.00233475	0.00231563	0.0022884	0.00225442	0.00221588	0.00217525	0.00213471	0.00209573	0.00205888
144	2.04268e-09	7.40679e-09	1.87521e-08	4.54941e-08	9.73633e-08	2.03498e-07	4.1494e-07	8.31645e-07	1.58891e-06	2.90024e-06	5.128e-06	8.79652e-06	1.46726e-05	2.38243e-05	3.76723e-05	5.80563e-05	8.72302e-05	0.000127795	0.000182537	0.000254099	0.000344616	0.000455186	0.000585344	0.000732732	0.000892948	0.00105978	0.00122583	0.00138351	0.00152604	0.00164858	0.00174875	0.00182688	0.00188554	0.00192867	0.00196055	0.00198477	0.00200351	0.0020174	0.00202569	0.00202697	0.00201985	0.00200365	0.00197881	0.00194682	0.00190998	0.00187084	0.00183165	0.00179401	0.00175865
145	1.56886e-09	5.69023e-09	1.4399e-08	3.48606e-08	7.44975e-08	1.55455e-07	3.1696e-07	6.36825e-07	1.21869e-06	2.22643e-06	3.94175e-06	6.77141e-06	1.13145e-05	1.84094e-05	2.91771e-05	4.50807e-05	6.79253e-05	9.98132e-05	0.000143023	0.000199745	0.000271802	0.000360218	0.000464789	0.000583804	0.000713909	0.000850271	0.000987077	0.00111829	0.00123848	0.00134371	0.001432	0.00150345	0.00155995	0.00160442	0.00163999	0.00166916	0.00169325	0.0017123	0.00172528	0.00173071	0.00172727	0.00171441	0.00169267	0.00166361	0.00162951	0.00159293	0.00155613	0.00152076	0.00148765
146	1.17681e-09	4.26941e-09	1.07984e-08	2.60912e-08	5.56821e-08	1.16022e-07	2.36605e-07	4.76725e-07	9.14067e-07	1.67178e-06	2.96449e-06	5.10139e-06	8.54151e-06	1.39305e-05	2.21362e-05	3.43005e-05	5.18426e-05	7.64306e-05	0.000109892	0.000154009	0.000210303	0.000279695	0.000362162	0.000456507	0.000560239	0.00066969	0.000780392	0.000887663	0.000987271	0.0010761	0.00115253	0.00121657	0.00126956	0.0013136	0.00135088	0.00138302	0.00141065	0.00143335	0.00144989	0.00145875	0.00145869	0.00144925	0.001431	0.00140549	0.00137494	0.00134179	0.00130824	0.00127592	0.00124572
147	8.62113e-10	3.12855e-09	7.90914e-09	1.90736e-08	4.06547e-08	8.45975e-08	1.72596e-07	3.48875e-07	6.70416e-07	1.22782e-06	2.18129e-06	3.76115e-06	6.31225e-06	1.03222e-05	1.645e-05	2.55701e-05	3.87773e-05	5.73696e-05	8.27858e-05	0.000116445	0.000159589	0.000213024	0.000276835	0.000350224	0.00043139	0.000517618	0.000605561	0.00069168	0.000772755	0.000846396	0.000911347	0.000967556	0.00101595	0.001058	0.00109514	0.00112833	0.00115766	0.00118241	0.00120122	0.00121259	0.00121535	0.00120912	0.00119446	0.00117283	0.00114631	0.00111719	0.00108753	0.00105885	0.00103205
148	6.16823e-10	2.23902e-09	5.65772e-09	1.36191e-08	2.89949e-08	6.02626e-08	1.2303e-07	2.49583e-07	4.80821e-07	8.81993e-07	1.57025e-06	2.71371e-06	4.56631e-06	7.48911e-06	1.19729e-05	1.86744e-05	2.84217e-05	4.22052e-05	6.11352e-05	8.63184e-05	0.000118748	0.000159103	0.000207534	0.00026353	0.000325833	0.000392484	0.000461041	0.000528901	0.000593683	0.000653613	0.000707749	0.000756027	0.000799076	0.000837876	0.000873325	0.000905864	0.000935236	0.00096051	0.000980305	0.000993181	0.000998072	0.000994631	0.000983393	0.000965693	0.000943416	0.000918626	0.00089319	0.000868506	0.0008454
149	4.31018e-10	1.56499e-09	3.95273e-09	9.49819e-09	2.01998e-08	4.19374e-08	8.56953e-08	1.74541e-07	3.372e-07	6.19671e-07	1.10589e-06	1.91604e-06	3.23343e-06	5.32014e-06	8.53445e-06	1.33599e-05	2.04104e-05	3.04268e-05	4.42485e-05	6.27208e-05	8.66194e-05	0.000116501	0.000152542	0.000194438	0.000241336	0.000291866	0.000344293	0.000396758	0.000447553	0.000495405	0.000539639	0.0005802	0.00061751	0.000652194	0.000684754	0.000715284	0.000743305	0.000767801	0.000787432	0.000800864	0.000807139	0.000805954	0.000797787	0.00078382	0.000765712	0.000745271	0.000724135	0.000703533	0.000684196
150	2.9415e-10	1.06833e-09	2.69709e-09	6.47003e-09	1.3746e-08	2.8511e-08	5.83253e-08	1.1932e-07	2.31235e-07	4.25812e-07	7.61956e-07	1.32384e-06	2.24112e-06	3.70024e-06	5.95751e-06	9.36186e-06	1.43593e-05	2.14928e-05	3.13838e-05	4.46643e-05	6.19267e-05	8.36151e-05	0.000109905	0.000140633	0.000175242	0.000212802	0.000252119	0.000291905	0.000330974	0.000368447	0.000403863	0.00043719	0.000468705	0.000498786	0.000527665	0.00055522	0.000580856	0.000603564	0.0006221	0.00063527	0.000642232	0.000642724	0.000637161	0.000626555	0.000612326	0.000596012	0.000579004	0.000562344	0.000546652
151	1.96056e-10	7.12253e-10	1.79737e-09	4.30471e-09	9.13719e-09	1.89352e-08	3.87886e-08	7.97363e-08	1.55053e-07	2.86176e-07	5.13601e-07	8.95055e-07	1.52041e-06	2.51961e-06	4.07233e-06	6.42523e-06	9.89578e-06	1.48736e-05	2.18094e-05	3.11655e-05	4.33838e-05	5.88093e-05	7.76018e-05	9.96879e-05	0.00012472	0.000152088	0.000180996	0.000210581	0.000240049	0.000268819	0.000296595	0.000323368	0.000349319	0.000374661	0.000399456	0.000423459	0.000446051	0.000466287	0.00048306	0.000495335	0.000502392	0.000504009	0.000500532	0.000492809	0.000482016	0.000469429	0.000456191	0.000443155	0.000430822
152	1.27624e-10	4.63772e-10	1.16983e-09	2.79738e-09	5.93263e-09	1.22849e-08	2.52052e-08	5.20862e-08	1.01662e-07	1.88103e-07	3.38675e-07	5.92146e-07	1.00954e-06	1.67957e-06	2.72559e-06	4.31841e-06	6.67925e-06	1.00819e-05	1.48463e-05	2.13031e-05	2.97748e-05	4.05222e-05	5.36817e-05	6.92341e-05	8.69733e-05	0.000106515	0.000127347	0.000148913	0.000170703	0.000192351	0.000213685	0.000234712	0.000255553	0.000276314	0.00029696	0.000317197	0.000336434	0.000353834	0.000368446	0.000379401	0.000386099	0.000388359	0.000386461	0.000381095	0.000373212	0.000363838	0.000353886	0.00034403	0.000334656
153	8.11376e-11	2.94927e-10	7.43618e-10	1.77553e-09	3.76252e-09	7.78584e-09	1.60024e-08	3.32553e-08	6.51674e-08	1.20903e-07	2.18435e-07	3.83247e-07	6.55904e-07	1.09571e-06	1.78556e-06	2.84121e-06	4.41354e-06	6.69072e-06	9.89512e-06	1.42579e-05	2.0009e-05	2.73406e-05	3.63638e-05	4.70884e-05	5.9401e-05	7.30699e-05	8.77807e-05	0.000103189	0.000118983	0.000134948	0.000150993	0.000167142	0.000183473	0.000200031	0.00021673	0.000233276	0.000249141	0.000263614	0.000275908	0.000285313	0.000291346	0.000293861	0.000293081	0.000289553	0.000284026	0.000277302	0.00027009	0.000262903	0.000256023
154	5.03792e-11	1.83174e-10	4.61659e-10	1.10072e-09	2.3308e-09	4.82016e-09	9.92546e-09	2.07524e-08	4.08407e-08	7.59889e-08	1.37797e-07	2.42658e-07	4.16976e-07	6.99557e-07	1.14491e-06	1.82984e-06	2.85503e-06	4.34704e-06	6.45705e-06	9.34315e-06	1.31655e-05	1.80623e-05	2.41203e-05	3.13624e-05	3.97324e-05	4.90988e-05	5.92775e-05	7.00664e-05	8.12863e-05	9.28219e-05	0.000104637	0.000116761	0.000129248	0.000142108	0.000155238	0.000168371	0.000181062	0.000192728	0.000202739	0.000210533	0.000215731	0.00021822	0.000218173	0.000216013	0.000212315	0.000207689	0.000202667	0.000197627	0.000192766
155	3.05507e-11	1.1111e-10	2.79922e-10	6.66481e-10	1.4103e-09	2.91448e-09	6.01418e-09	1.26568e-08	2.50223e-08	4.67006e-08	8.50209e-08	1.50303e-07	2.59374e-07	4.37086e-07	7.1853e-07	1.15357e-06	1.80794e-06	2.76494e-06	4.12516e-06	5.99429e-06	8.48142e-06	1.16835e-05	1.56659e-05	2.04547e-05	2.60275e-05	3.23147e-05	3.92153e-05	4.66184e-05	5.44292e-05	6.25944e-05	7.11095e-05	8.00076e-05	8.93253e-05	9.90563e-05	0.000109101	0.000119233	0.000129092	0.000138219	0.000146124	0.000152374	0.000156682	0.00015896	0.000159344	0.000158149	0.000155807	0.000152771	0.000149427	0.000146043	0.000142748
156	1.80939e-11	6.58236e-11	1.65766e-10	3.9415e-10	8.33374e-10	1.72071e-09	3.55926e-09	7.54368e-09	1.49873e-08	2.80645e-08	5.13093e-08	9.10814e-08	1.5788e-07	2.67292e-07	4.41431e-07	7.11992e-07	1.121e-06	1.72211e-06	2.58087e-06	3.76639e-06	5.35137e-06	7.40229e-06	9.96658e-06	1.30688e-05	1.67042e-05	2.08399e-05	2.54253e-05	3.04049e-05	3.57345e-05	4.13971e-05	4.74047e-05	5.3789e-05	6.05761e-05	6.77533e-05	7.5234e-05	8.28364e-05	9.02801e-05	9.72147e-05	0.000103271	0.000108126	0.000111565	0.000113529	0.000114115	0.00011356	0.000112176	0.00011029	0.000108177	0.000106017	0.00010389
157	1.0466e-11	3.80847e-11	9.58729e-11	2.2764e-10	4.80582e-10	9.90378e-10	2.05228e-09	4.3827e-09	8.75157e-09	1.64414e-08	3.01887e-08	5.38121e-08	9.3701e-08	1.59388e-07	2.64464e-07	4.28585e-07	6.77967e-07	1.04637e-06	1.57551e-06	2.30959e-06	3.29597e-06	4.5792e-06	6.19287e-06	8.1577e-06	1.04776e-05	1.31403e-05	1.6124e-05	1.94054e-05	2.29691e-05	2.68166e-05	3.0967e-05	3.5448e-05	4.02783e-05	4.5444e-05	5.08751e-05	5.64315e-05	6.19026e-05	6.70288e-05	7.15396e-05	7.52006e-05	7.78586e-05	7.94708e-05	8.0111e-05	7.99482e-05	7.92063e-05	7.81145e-05	7.68614e-05	7.55654e-05	7.42687e-05
158	5.91257e-12	2.15209e-11	5.41542e-11	1.28205e-10	2.69757e-10	5.54921e-10	1.15222e-09	2.48075e-09	4.9804e-09	9.38729e-09	1.73147e-08	3.09989e-08	5.42348e-08	9.2713e-08	1.54587e-07	2.51758e-07	4.00194e-07	6.20628e-07	9.39031e-07	1.38296e-06	1.98256e-06	2.76696e-06	3.75922e-06	4.97557e-06	6.42299e-06	8.09977e-06	9.99956e-06	1.21161e-05	1.44489e-05	1.7008e-05	1.98133e-05	2.2888e-05	2.62455e-05	2.98737e-05	3.37189e-05	3.76771e-05	4.15951e-05	4.52862e-05	4.85576e-05	5.12439e-05	5.32379e-05	5.45114e-05	5.51175e-05	5.51753e-05	5.48407e-05	5.42701e-05	5.35889e-05	5.28708e-05	5.21345e-05
159	3.26224e-12	1.18771e-11	2.98614e-11	7.02377e-11	1.47471e-10	3.02998e-10	6.31005e-10	1.37068e-09	2.76775e-09	5.23551e-09	9.70516e-09	1.74578e-08	3.07002e-08	5.27569e-08	8.84123e-08	1.44716e-07	2.31175e-07	3.60233e-07	5.47687e-07	8.10307e-07	1.16679e-06	1.63569e-06	2.23232e-06	2.96861e-06	3.85168e-06	4.88429e-06	6.06735e-06	7.40268e-06	8.89608e-06	1.05601e-05	1.24128e-05	1.44725e-05	1.67489e-05	1.92328e-05	2.18849e-05	2.4631e-05	2.7363e-05	2.99504e-05	3.22599e-05	3.41777e-05	3.56313e-05	3.66025e-05	3.71289e-05	3.72926e-05	3.71992e-05	3.69527e-05	3.66336e-05	3.6285e-05	3.59115e-05
160	1.75796e-12	6.40184e-12	1.60095e-11	3.71448e-11	7.78418e-11	1.59476e-10	3.32946e-10	7.30967e-10	1.48588e-09	2.82235e-09	5.26214e-09	9.51761e-09	1.68375e-08	2.91134e-08	4.90833e-08	8.08239e-08	1.29867e-07	2.03523e-07	3.11209e-07	4.62925e-07	6.70053e-07	9.44185e-07	1.29528e-06	1.73174e-06	2.25966e-06	2.88308e-06	3.6056e-06	4.43189e-06	5.3694e-06	6.42981e-06	7.62763e-06	8.97673e-06	1.04842e-05	1.21432e-05	1.39263e-05	1.57823e-05	1.76372e-05	1.94026e-05	2.09887e-05	2.23195e-05	2.33474e-05	2.40612e-05	2.44873e-05	2.4681e-05	2.47123e-05	2.46486e-05	2.45399e-05	2.44097e-05	2.42548e-05
161	4.55061e-13	1.69677e-12	4.18838e-12	9.50703e-12	1.98877e-11	4.07631e-11	9.1561e-11	2.31886e-10	5.12357e-10	1.02571e-09	2.02272e-09	3.84734e-09	7.14235e-09	1.29129e-08	2.26528e-08	3.86499e-08	6.40663e-08	1.03155e-07	1.61508e-07	2.45095e-07	3.60852e-07	5.16028e-07	7.17081e-07	9.69819e-07	1.27897e-06	1.64839e-06	2.08203e-06	2.58479e-06	3.16344e-06	3.82734e-06	4.58739e-06	5.4535e-06	6.43061e-06	7.51408e-06	8.68535e-06	9.91014e-06	1.11394e-05	1.23147e-05	1.33773e-05	1.42779e-05	1.4986e-05	1.54952e-05	1.58236e-05	1.60074e-05	1.60921e-05	1.612e-05	1.6121e-05	1.6107e-05	1.60712e-05
162	2.21382e-16	2.2072e-16	2.2222e-16	2.18917e-16	1.38739e-14	3.80524e-13	7.61424e-12	4.79389e-11	1.39118e-10	3.18252e-10	7.06152e-10	1.46914e-09	2.9386e-09	5.64662e-09	1.04005e-08	1.84638e-08	3.16048e-08	5.22325e-08	8.357e-08	1.29052e-07	1.92747e-07	2.79003e-07	3.91812e-07	5.34964e-07	7.11834e-07	9.25533e-07	1.17951e-06	1.47801e-06	1.82657e-06	2.2323e-06	2.70315e-06	3.24611e-06	3.86465e-06	4.55581e-06	5.30744e-06	6.09717e-06	6.89319e-06	7.6579e-06	8.35357e-06	8.94891e-06	9.42484e-06	9.77791e-06	1.00201e-05	1.0175e-05	1.0271e-05	1.03345e-05	1.03828e-05	1.04208e-05	1.04414e-05
163	2.21442e-16	2.20742e-16	2.2224e-16	2.18996e-16	7.54758e-15	1.91886e-13	3.42716e-12	2.35409e-11	6.93962e-11	1.59424e-10	3.56136e-10	7.43666e-10	1.49346e-09	2.88016e-09	5.32089e-09	9.47667e-09	1.62763e-08	2.69991e-08	4.33942e-08	6.73179e-08	1.01034e-07	1.47042e-07	2.07738e-07	2.85549e-07	3.82846e-07	5.02044e-07	6.45952e-07	8.17993e-07	1.02243e-06	1.26449e-06	1.54972e-06	1.88291e-06	2.26638e-06	2.69823e-06	3.17061e-06	3.66923e-06	4.17387e-06	4.6608e-06	5.1064e-06	5.49128e-06	5.80386e-06	6.04248e-06	6.21507e-06	6.33655e-06	6.42469e-06	6.49518e-06	6.55769e-06	6.61358e-06	6.65632e-06
164	2.21511e-16	2.2077e-16	2.22261e-16	2.1908e-16	1.45541e-15	1.82718e-14	7.31587e-13	7.06631e-12	2.22965e-11	5.23658e-11	1.21602e-10	2.58968e-10	5.30297e-10	1.04094e-09	1.95157e-09	3.52993e-09	6.16106e-09	1.0399e-08	1.70552e-08	2.70008e-08	4.1395e-08	6.16376e-08	8.92162e-08	1.25837e-07	1.73387e-07	2.33983e-07	3.10122e-07	4.04716e-07	5.2112e-07	6.63089e-07	8.34331e-07	1.03778e-06	1.27459e-06	1.54315e-06	1.83809e-06	2.15014e-06	2.46649e-06	2.7724e-06	3.05341e-06	3.29786e-06	3.49903e-06	3.65634e-06	3.77505e-06	3.86454e-06	3.93564e-06	3.99758e-06	4.05551e-06	4.10921e-06	4.15336e-06
165	2.21587e-16	2.20803e-16	2.22281e-16	2.19167e-16	2.19293e-16	2.19903e-16	1.68376e-14	2.56645e-13	1.19232e-12	3.53767e-12	1.27641e-11	3.14887e-11	7.31978e-11	1.58663e-10	3.19968e-10	6.23056e-10	1.17007e-09	2.13011e-09	3.80129e-09	6.50939e-09	1.07751e-08	1.73275e-08	2.70561e-08	4.1124e-08	6.09666e-08	8.83095e-08	1.25221e-07	1.74061e-07	2.37411e-07	3.17961e-07	4.18188e-07	5.39871e-07	6.83529e-07	8.47845e-07	1.02918e-06	1.22155e-06	1.41695e-06	1.60631e-06	1.78094e-06	1.93395e-06	2.06154e-06	2.16364e-06	2.24368e-06	2.30741e-06	2.36131e-06	2.41064e-06	2.45802e-06	2.50258e-06	2.5403e-06
166	2.21669e-16	2.2084e-16	2.22298e-16	2.19255e-16	2.19343e-16	2.19995e-16	2.20372e-16	3.11363e-15	7.37785e-14	2.74757e-13	2.54567e-12	7.32128e-12	1.93252e-11	4.50511e-11	9.41521e-11	1.90275e-10	3.70308e-10	6.99417e-10	1.30623e-09	2.32141e-09	3.97676e-09	6.61866e-09	1.06879e-08	1.67974e-08	2.57476e-08	3.85517e-08	5.64809e-08	8.10387e-08	1.1392e-07	1.56932e-07	2.11781e-07	2.7976e-07	3.61391e-07	4.56058e-07	5.61716e-07	6.74868e-07	7.90775e-07	9.04056e-07	1.00952e-06	1.10308e-06	1.18247e-06	1.24768e-06	1.3007e-06	1.3449e-06	1.38399e-06	1.42086e-06	1.45671e-06	1.49062e-06	1.5197e-06
167	2.21754e-16	2.20878e-16	2.22311e-16	2.19343e-16	2.19392e-16	2.20082e-16	2.20425e-16	2.20259e-16	2.20586e-16	6.0164e-15	1.59155e-13	5.87437e-13	2.03954e-12	5.3135e-12	1.1458e-11	2.40034e-11	4.82624e-11	9.69477e-11	2.06965e-10	3.99973e-10	7.37966e-10	1.3317e-09	2.33364e-09	3.99161e-09	6.67334e-09	1.09006e-08	1.73964e-08	2.70872e-08	4.10918e-08	6.06726e-08	8.7099e-08	1.21434e-07	1.64295e-07	2.15603e-07	2.74377e-07	3.38709e-07	4.05881e-07	4.7272e-07	5.36112e-07	5.9355e-07	6.43592e-07	6.86093e-07	7.22108e-07	7.53487e-07	7.8226e-07	8.09962e-07	8.37091e-07	8.62848e-07	8.85271e-07
168	2.21839e-16	2.20916e-16	2.22318e-16	2.19429e-16	2.19442e-16	2.20164e-16	2.20477e-16	2.20268e-16	2.20678e-16	2.19754e-16	2.21225e-16	2.2024e-16	2.82736e-14	1.00332e-13	2.38396e-13	5.97586e-13	1.26982e-12	4.26254e-12	2.29402e-11	5.79842e-11	1.27163e-10	2.70028e-10	5.43435e-10	1.05194e-09	1.96391e-09	3.53439e-09	6.13621e-09	1.02664e-08	1.65464e-08	2.56984e-08	3.84722e-08	5.55239e-08	7.72804e-08	1.03794e-07	1.3462e-07	1.68798e-07	2.04907e-07	2.41265e-07	2.76205e-07	3.08387e-07	3.37049e-07	3.62135e-07	3.84238e-07	4.0437e-07	4.23606e-07	4.42702e-07	4.61788e-07	4.80216e-07	4.96652e-07
169	2.21922e-16	2.20951e-16	2.22319e-16	2.19512e-16	2.19491e-16	2.2024e-16	2.20529e-16	2.20273e-16	2.20771e-16	2.19851e-16	2.21268e-16	2.20305e-16	2.21199e-16	2.20265e-16	2.20387e-16	2.20305e-16	2.21077e-16	7.04431e-13	8.5852e-12	2.31766e-11	5.19405e-11	1.12753e-10	2.31278e-10	4.54532e-10	8.58882e-10	1.5605e-09	2.72992e-09	4.59327e-09	7.43318e-09	1.15768e-08	1.7362e-08	2.50802e-08	3.49172e-08	4.68898e-08	6.07957e-08	7.62145e-08	9.25424e-08	1.09091e-07	1.25218e-07	1.40463e-07	1.54653e-07	1.6793e-07	1.80698e-07	1.93486e-07	2.06757e-07	2.20717e-07	2.35176e-07	2.49495e-07	2.62664e-07
170	2.22001e-16	2.20982e-16	2.22313e-16	2.19592e-16	2.19539e-16	2.20309e-16	2.20579e-16	2.20275e-16	2.20862e-16	2.19951e-16	2.21307e-16	2.20367e-16	2.21351e-16	2.20358e-16	2.20463e-16	2.20365e-16	2.21105e-16	6.95673e-14	2.75769e-12	8.01072e-12	1.77768e-11	3.79983e-11	7.78835e-11	1.53262e-10	2.89785e-10	5.26543e-10	9.2126e-10	1.54915e-09	2.50329e-09	3.89082e-09	5.82149e-09	8.38712e-09	1.16456e-08	1.56033e-08	2.02045e-08	2.53419e-08	3.08769e-08	3.66805e-08	4.26801e-08	4.88972e-08	5.54639e-08	6.26049e-08	7.05821e-08	7.96115e-08	8.977e-08	1.00916e-07	1.12648e-07	1.24317e-07	1.35098e-07
171	2.22072e-16	2.21007e-16	2.22298e-16	2.19667e-16	2.19586e-16	2.20373e-16	2.20628e-16	2.20275e-16	2.20951e-16	2.20056e-16	2.21345e-16	2.20419e-16	2.21499e-16	2.20456e-16	2.20546e-16	2.20418e-16	2.21121e-16	1.13214e-14	1.37186e-12	4.04266e-12	8.97334e-12	1.91347e-11	3.91981e-11	7.71415e-11	1.45845e-10	2.64968e-10	4.63505e-10	7.79061e-10	1.25796e-09	1.95318e-09	2.91855e-09	4.19782e-09	5.81703e-09	7.77599e-09	1.00431e-08	1.2563e-08	1.52676e-08	1.80989e-08	2.10339e-08	2.41041e-08	2.74028e-08	3.10721e-08	3.527e-08	4.0122e-08	4.56667e-08	5.18105e-08	5.83051e-08	6.4755e-08	7.06635e-08
172	2.22135e-16	2.21026e-16	2.22276e-16	2.19739e-16	2.19633e-16	2.2043e-16	2.20676e-16	2.20274e-16	2.21037e-16	2.20163e-16	2.21378e-16	2.20465e-16	2.21638e-16	2.20536e-16	2.2063e-16	2.20484e-16	2.21164e-16	2.28308e-15	2.79448e-13	8.26451e-13	1.83455e-12	3.91246e-12	8.01605e-12	1.57781e-11	2.98354e-11	5.42177e-11	9.50391e-11	1.60094e-10	2.59017e-10	4.03265e-10	6.05368e-10	8.7601e-10	1.22395e-09	1.65502e-09	2.17149e-09	2.77591e-09	3.47402e-09	4.28075e-09	5.2258e-09	6.35694e-09	7.7389e-09	9.4459e-09	1.15474e-08	1.40887e-08	1.707e-08	2.04271e-08	2.40221e-08	2.7645e-08	3.10327e-08
173	2.22187e-16	2.21038e-16	2.22245e-16	2.19808e-16	2.19678e-16	2.20484e-16	2.20722e-16	2.20275e-16	2.21119e-16	2.2027e-16	2.21408e-16	2.20503e-16	2.21771e-16	2.2062e-16	2.20697e-16	2.20533e-16	2.21201e-16	2.21153e-16	2.22098e-16	2.20423e-16	2.21559e-16	2.20259e-16	2.21577e-16	2.19732e-16	2.21707e-16	2.20666e-16	8.35045e-16	4.76897e-15	1.10575e-14	2.38456e-14	6.02624e-13	1.7138e-12	4.11412e-12	9.181e-12	1.89319e-11	3.75635e-11	7.17127e-11	1.31728e-10	2.32816e-10	3.95914e-10	6.47813e-10	1.01996e-09	1.54522e-09	2.25271e-09	3.1605e-09	4.2674e-09	5.54574e-09	6.93707e-09	8.35366e-09
174	2.22226e-16	2.21043e-16	2.22207e-16	2.19873e-16	2.19721e-16	2.20533e-16	2.20765e-16	2.20276e-16	2.21196e-16	2.20376e-16	2.21431e-16	2.20536e-16	2.21888e-16	2.20692e-16	2.20764e-16	2.20578e-16	2.21218e-16	2.21178e-16	2.22097e-16	2.20472e-16	2.21596e-16	2.205e-16	2.21642e-16	2.19783e-16	2.21471e-16	2.20453e-16	2.22933e-16	2.20139e-16	2.22211e-16	2.21397e-16	2.96435e-13	7.61474e-13	1.69073e-12	3.61749e-12	7.38689e-12	1.44908e-11	2.73087e-11	4.94423e-11	8.59993e-11	1.43714e-10	2.3074e-10	3.55943e-10	5.27576e-10	7.51364e-10	1.02826e-09	1.35223e-09	1.70892e-09	2.07558e-09	2.4229e-09
175	2.22254e-16	2.21041e-16	2.22162e-16	2.19937e-16	2.19764e-16	2.2058e-16	2.20807e-16	2.20282e-16	2.21269e-16	2.20481e-16	2.21451e-16	2.20559e-16	2.21996e-16	2.20753e-16	2.20831e-16	2.20638e-16	2.21256e-16	2.21212e-16	2.22144e-16	2.20504e-16	2.21619e-16	2.20495e-16	2.21647e-16	2.19861e-16	2.21841e-16	2.20749e-16	2.23044e-16	2.2049e-16	2.22359e-16	2.21341e-16	1.59546e-13	4.09746e-13	9.05489e-13	1.92233e-12	3.92021e-12	7.67913e-12	1.44488e-11	2.61137e-11	4.53338e-11	7.55953e-11	1.21084e-10	1.86296e-10	2.75326e-10	3.90857e-10	5.32991e-10	6.9816e-10	8.7847e-10	1.06179e-09	1.23279e-09
176	2.22268e-16	2.21031e-16	2.22111e-16	2.2e-16	2.19805e-16	2.20624e-16	2.20845e-16	2.20293e-16	2.21335e-16	2.20582e-16	2.21464e-16	2.20579e-16	2.22092e-16	2.20804e-16	2.2089e-16	2.20699e-16	2.21298e-16	2.21228e-16	2.2216e-16	2.20564e-16	2.21573e-16	2.20574e-16	2.21684e-16	2.19852e-16	2.21952e-16	2.20657e-16	2.23062e-16	2.20379e-16	2.2223e-16	2.21045e-16	3.4948e-14	9.10561e-14	2.01143e-13	4.27106e-13	8.71405e-13	1.70798e-12	3.21584e-12	5.81621e-12	1.01046e-11	1.68627e-11	2.70313e-11	4.16237e-11	6.15675e-11	8.74783e-11	1.19396e-10	1.5654e-10	1.97154e-10	2.38525e-10	2.77215e-10
177	2.22271e-16	2.21016e-16	2.22055e-16	2.20063e-16	2.19845e-16	2.20668e-16	2.20881e-16	2.20309e-16	2.21396e-16	2.2068e-16	2.2147e-16	2.20593e-16	2.22177e-16	2.20845e-16	2.2093e-16	2.20755e-16	2.21343e-16	2.21284e-16	2.22174e-16	2.20574e-16	2.21675e-16	2.20444e-16	2.21675e-16	2.1988e-16	2.21934e-16	2.20712e-16	2.23377e-16	2.20268e-16	2.22304e-16	2.21341e-16	2.22341e-16	2.21304e-16	2.22193e-16	2.22193e-16	2.22193e-16	2.2123e-16	2.22193e-16	2.22045e-16	2.22045e-16	2.21749e-16	2.22933e-16	2.22193e-16	2.21601e-16	2.22045e-16	2.21601e-16	2.21156e-16	2.21749e-16	2.21156e-16	2.21749e-16
178	2.22262e-16	2.20995e-16	2.21995e-16	2.20126e-16	2.19883e-16	2.2071e-16	2.20914e-16	2.20332e-16	2.21451e-16	2.20769e-16	2.21469e-16	2.20602e-16	2.22247e-16	2.20879e-16	2.20961e-16	2.20785e-16	2.21362e-16	2.21304e-16	2.22174e-16	2.20592e-16	2.21749e-16	2.20657e-16	2.21712e-16	2.19898e-16	2.22045e-16	2.20601e-16	2.22933e-16	2.20268e-16	2.22119e-16	2.2123e-16	2.21675e-16	2.21304e-16	2.22193e-16	2.22267e-16	2.22045e-16	2.21452e-16	2.22193e-16	2.21452e-16	2.22193e-16	2.21749e-16	2.22045e-16	2.21897e-16	2.21601e-16	2.22341e-16	2.21156e-16	2.21749e-16	2.21749e-16	2.2086e-16	2.21452e-16
179	2.22243e-16	2.2097e-16	2.21932e-16	2.20192e-16	2.19919e-16	2.20752e-16	2.20942e-16	2.20362e-16	2.21499e-16	2.20853e-16	2.21462e-16	2.20609e-16	2.22303e-16	2.209e-16	2.21004e-16	2.20842e-16	2.21383e-16	2.21332e-16	2.22202e-16	2.20638e-16	2.21767e-16	2.20694e-16	2.21564e-16	2.20009e-16	2.22193e-16	2.20712e-16	2.23525e-16	2.20416e-16	2.22193e-16	2.2123e-16	2.22341e-16	2.21601e-16	2.22193e-16	2.22489e-16	2.22341e-16	2.21601e-16	2.22193e-16	2.21749e-16	2.22193e-16	2.21601e-16	2.22045e-16	2.22341e-16	2.22341e-16	2.22045e-16	2.2086e-16	2.2086e-16	2.21749e-16	2.2086e-16	2.21452e-16
180	2.22215e-16	2.20941e-16	2.21868e-16	2.20259e-16	2.19954e-16	2.20793e-16	2.20967e-16	2.204e-16	2.2154e-16	2.20928e-16	2.21449e-16	2.20618e-16	2.2235e-16	2.20907e-16	2.21023e-16	2.20886e-16	2.21434e-16	2.21351e-16	2.22165e-16	2.20749e-16	2.21786e-16	2.20712e-16	2.21675e-16	2.2012e-16	2.22341e-16	2.20786e-16	2.23229e-16	2.2049e-16	2.22415e-16	2.21082e-16	2.21749e-16	2.21156e-16	2.22341e-16	2.22489e-16	2.21897e-16	2.21304e-16	2.22341e-16	2.21601e-16	2.22637e-16	2.21452e-16	2.22341e-16	2.21452e-16	2.21452e-16	2.22045e-16	2.2086e-16	2.21156e-16	2.21452e-16	2.2086e-16	2.21749e-16
181	2.22181e-16	2.2091e-16	2.21802e-16	2.20329e-16	2.19987e-16	2.20833e-16	2.20988e-16	2.20445e-16	2.21574e-16	2.20994e-16	2.21429e-16	2.20624e-16	2.22381e-16	2.20903e-16	2.21032e-16	2.20925e-16	2.21462e-16	2.21388e-16	2.22072e-16	2.20731e-16	2.21841e-16	2.20638e-16	2.21786e-16	2.20046e-16	2.22415e-16	2.20786e-16	2.23229e-16	2.20268e-16	2.22341e-16	2.21304e-16	2.21897e-16	2.21601e-16	2.22045e-16	2.22045e-16	2.22489e-16	2.21304e-16	2.22637e-16	2.21749e-16	2.22341e-16	2.21749e-16	2.22341e-16	2.22045e-16	2.21452e-16	2.22045e-16	2.2086e-16	2.21749e-16	2.21452e-16	2.2086e-16	2.22341e-16
182	2.22142e-16	2.20878e-16	2.21737e-16	2.204e-16	2.20017e-16	2.20871e-16	2.21004e-16	2.20495e-16	2.21599e-16	2.2105e-16	2.21402e-16	2.20631e-16	2.22397e-16	2.20893e-16	2.21034e-16	2.20944e-16	2.21499e-16	2.21388e-16	2.22082e-16	2.20786e-16	2.2186e-16	2.20712e-16	2.21749e-16	2.2012e-16	2.22711e-16	2.20638e-16	2.23081e-16	2.20268e-16	2.22341e-16	2.21304e-16	2.21749e-16	2.21452e-16	2.22489e-16	2.22045e-16	2.21749e-16	2.21156e-16	2.22341e-16	2.21452e-16	2.22341e-16	2.21156e-16	2.22341e-16	2.21749e-16	2.21452e-16	2.21452e-16	2.21452e-16	2.21452e-16	2.21749e-16	2.21156e-16	2.21749e-16
183	2.221e-16	2.20845e-16	2.21672e-16	2.20474e-16	2.20045e-16	2.20908e-16	2.21016e-16	2.20551e-16	2.21616e-16	2.21097e-16	2.21372e-16	2.20639e-16	2.22404e-16	2.20867e-16	2.21025e-16	2.2099e-16	2.21517e-16	2.21406e-16	2.22045e-16	2.20842e-16	2.21897e-16	2.20749e-16	2.21749e-16	2.20416e-16	2.22711e-16	2.20712e-16	2.23525e-16	2.20564e-16	2.22489e-16	2.2086e-16	2.22489e-16	2.21749e-16	2.22045e-16	2.22045e-16	2.22341e-16	2.21156e-16	2.22045e-16	2.22045e-16	2.22341e-16	2.22045e-16	2.22045e-16	2.22045e-16	2.21749e-16	2.21749e-16	2.2086e-16	2.21156e-16	2.21452e-16	2.21749e-16	2.21749e-16
184	2.22058e-16	2.20813e-16	2.21608e-16	2.20549e-16	2.20071e-16	2.20943e-16	2.21023e-16	2.20611e-16	2.21625e-16	2.21135e-16	2.21337e-16	2.2065e-16	2.22404e-16	2.20844e-16	2.21022e-16	2.21004e-16	2.21554e-16	2.21397e-16	2.21989e-16	2.2086e-16	2.21897e-16	2.20786e-16	2.21897e-16	2.20194e-16	2.22785e-16	2.20416e-16	2.23377e-16	2.20564e-16	2.22341e-16	2.21156e-16	2.22045e-16	2.21452e-16	2.22341e-16	2.22341e-16	2.22045e-16	2.21156e-16	2.22933e-16	2.2086e-16	2.22045e-16	2.21452e-16	2.22637e-16	2.21749e-16	2.22637e-16	2.21749e-16	2.21452e-16	2.2086e-16	2.21749e-16	2.2086e-16	2.22045e-16
185	2.22016e-16	2.20783e-16	2.21547e-16	2.20624e-16	2.20093e-16	2.20975e-16	2.21025e-16	2.20674e-16	2.21627e-16	2.21162e-16	2.213e-16	2.20664e-16	2.22392e-16	2.20809e-16	2.20999e-16	2.21036e-16	2.21591e-16	2.21434e-16	2.2186e-16	2.20934e-16	2.21971e-16	2.20712e-16	2.21823e-16	2.20268e-16	2.22785e-16	2.20712e-16	2.23525e-16	2.20416e-16	2.22637e-16	2.21156e-16	2.21452e-16	2.21749e-16	2.22933e-16	2.22341e-16	2.22341e-16	2.20564e-16	2.22637e-16	2.21452e-16	2.22637e-16	2.21156e-16	2.22045e-16	2.22045e-16	2.21749e-16	2.22045e-16	2.2086e-16	2.2086e-16	2.21452e-16	2.21749e-16	2.21749e-16
186	2.21975e-16	2.20755e-16	2.21487e-16	2.20699e-16	2.20112e-16	2.21003e-16	2.21023e-16	2.20737e-16	2.21619e-16	2.21182e-16	2.21259e-16	2.20675e-16	2.22368e-16	2.20772e-16	2.20962e-16	2.21055e-16	2.21582e-16	2.21397e-16	2.21786e-16	2.21008e-16	2.22045e-16	2.20712e-16	2.21823e-16	2.20416e-16	2.22933e-16	2.2086e-16	2.23525e-16	2.20564e-16	2.22045e-16	2.21156e-16	2.21452e-16	2.21452e-16	2.22341e-16	2.22637e-16	2.22045e-16	2.21452e-16	2.22045e-16	2.21156e-16	2.22045e-16	2.21749e-16	2.21749e-16	2.21452e-16	2.21749e-16	2.22045e-16	2.21749e-16	2.21452e-16	2.21452e-16	2.2086e-16	2.22341e-16
187	2.21938e-16	2.2073e-16	2.21429e-16	2.20772e-16	2.20129e-16	2.21027e-16	2.21017e-16	2.20801e-16	2.21606e-16	2.21193e-16	2.21218e-16	2.20693e-16	2.22345e-16	2.20731e-16	2.20916e-16	2.21055e-16	2.21619e-16	2.21378e-16	2.21712e-16	2.20971e-16	2.21971e-16	2.20786e-16	2.22045e-16	2.20416e-16	2.22785e-16	2.20564e-16	2.23525e-16	2.20564e-16	2.22341e-16	2.20564e-16	2.22045e-16	2.21749e-16	2.22045e-16	2.22045e-16	2.22637e-16	2.22045e-16	2.22341e-16	2.21452e-16	2.22045e-16	2.21452e-16	2.22045e-16	2.2086e-16	2.21452e-16	2.21452e-16	2.2086e-16	2.2086e-16	2.21452e-16	2.21452e-16	2.21452e-16
188	2.21905e-16	2.2071e-16	2.21373e-16	2.20844e-16	2.20144e-16	2.21048e-16	2.21008e-16	2.20863e-16	2.21586e-16	2.21197e-16	2.21174e-16	2.20717e-16	2.22311e-16	2.20685e-16	2.20879e-16	2.21082e-16	2.21601e-16	2.21415e-16	2.21638e-16	2.21156e-16	2.21971e-16	2.20786e-16	2.21897e-16	2.20564e-16	2.22785e-16	2.21156e-16	2.23229e-16	2.21156e-16	2.22341e-16	2.2086e-16	2.21452e-16	2.21452e-16	2.22637e-16	2.22341e-16	2.22341e-16	2.22045e-16	2.22045e-16	2.22045e-16	2.22637e-16	2.22045e-16	2.21452e-16	2.21452e-16	2.22045e-16	2.22045e-16	2.22045e-16	2.2086e-16	2.22637e-16	2.2086e-16	2.22045e-16
189	2.21876e-16	2.20694e-16	2.2132e-16	2.20914e-16	2.20156e-16	2.21064e-16	2.20996e-16	2.20923e-16	2.21562e-16	2.21197e-16	2.21133e-16	2.20735e-16	2.22271e-16	2.20652e-16	2.20823e-16	2.21101e-16	2.21638e-16	2.21378e-16	2.21452e-16	2.21082e-16	2.22045e-16	2.20564e-16	2.21897e-16	2.20564e-16	2.22933e-16	2.21156e-16	2.23525e-16	2.21156e-16	2.22045e-16	2.21156e-16	2.22341e-16	2.21452e-16	2.22045e-16	2.22637e-16	2.22045e-16	2.21452e-16	2.22637e-16	2.22045e-16	2.22045e-16	2.22045e-16	2.22045e-16	2.21452e-16	2.21452e-16	2.2086e-16	2.2086e-16	2.21452e-16	2.21452e-16	2.2086e-16	2.22045e-16
190	2.21852e-16	2.20682e-16	2.21269e-16	2.20981e-16	2.20167e-16	2.21076e-16	2.20983e-16	2.2098e-16	2.21533e-16	2.21191e-16	2.21091e-16	2.20754e-16	2.22225e-16	2.20615e-16	2.20777e-16	2.21064e-16	2.21656e-16	2.21304e-16	2.21452e-16	2.2123e-16	2.21971e-16	2.20712e-16	2.21897e-16	2.20712e-16	2.22637e-16	2.20564e-16	2.22933e-16	2.2086e-16	2.22045e-16	2.21749e-16	2.21452e-16	2.2086e-16	2.22637e-16	2.21452e-16	2.2086e-16	2.21452e-16	2.22045e-16	2.2086e-16	2.22637e-16	2.2086e-16	2.22637e-16	2.22637e-16	2.22045e-16	2.21452e-16	2.21452e-16	2.2086e-16	2.22045e-16	2.2086e-16	2.22637e-16
191	2.21834e-16	2.20674e-16	2.21221e-16	2.21044e-16	2.20178e-16	2.21084e-16	2.2097e-16	2.21034e-16	2.21503e-16	2.21181e-16	2.21052e-16	2.20777e-16	2.22188e-16	2.20574e-16	2.20722e-16	2.21064e-16	2.21619e-16	2.21267e-16	2.21378e-16	2.2123e-16	2.21749e-16	2.20712e-16	2.21749e-16	2.20564e-16	2.22933e-16	2.20268e-16	2.22933e-16	2.20564e-16	2.22637e-16	2.2086e-16	2.21452e-16	2.2086e-16	2.22045e-16	2.22045e-16	2.22637e-16	2.22637e-16	2.22637e-16	2.21452e-16	2.22045e-16	2.22637e-16	2.22045e-16	2.21452e-16	2.21452e-16	2.21452e-16	2.21452e-16	2.2086e-16	2.22045e-16	2.22045e-16	2.22045e-16
192	2.2182e-16	2.20671e-16	2.21175e-16	2.21105e-16	2.20189e-16	2.21089e-16	2.20956e-16	2.21086e-16	2.21469e-16	2.21169e-16	2.21022e-16	2.208e-16	2.22146e-16	2.20537e-16	2.20657e-16	2.21064e-16	2.21675e-16	2.2123e-16	2.21304e-16	2.21082e-16	2.21749e-16	2.20712e-16	2.22341e-16	2.20268e-16	2.23229e-16	2.20564e-16	2.22637e-16	2.21156e-16	2.22341e-16	2.20268e-16	2.21452e-16	2.21452e-16	2.22045e-16	2.22045e-16	2.21452e-16	2.22637e-16	2.22045e-16	2.2086e-16	2.22045e-16	2.22045e-16	2.21452e-16	2.21452e-16	2.21452e-16	2.21452e-16	2.2086e-16	2.2086e-16	2.22045e-16	2.21452e-16	2.22045e-16
193	2.2181e-16	2.20672e-16	2.21133e-16	2.21163e-16	2.20202e-16	2.21091e-16	2.20944e-16	2.21136e-16	2.21437e-16	2.21158e-16	2.20995e-16	2.20826e-16	2.221e-16	2.20518e-16	2.20592e-16	2.21045e-16	2.21638e-16	2.2123e-16	2.2123e-16	2.21156e-16	2.21601e-16	2.20564e-16	2.22045e-16	2.2086e-16	2.22933e-16	2.20564e-16	2.22933e-16	2.21156e-16	2.22045e-16	2.20268e-16	2.22045e-16	2.22045e-16	2.22045e-16	2.2086e-16	2.22637e-16	2.22045e-16	2.22637e-16	2.21452e-16	2.22637e-16	2.22045e-16	2.21452e-16	2.22637e-16	2.21452e-16	2.22045e-16	2.2086e-16	2.2086e-16	2.22045e-16	2.21452e-16	2.22045e-16
194	2.21806e-16	2.20676e-16	2.21093e-16	2.21217e-16	2.20218e-16	2.2109e-16	2.20934e-16	2.21183e-16	2.21404e-16	2.21145e-16	2.20971e-16	2.20846e-16	2.22058e-16	2.20509e-16	2.20546e-16	2.21027e-16	2.21564e-16	2.21119e-16	2.21156e-16	2.2123e-16	2.21897e-16	2.20564e-16	2.22045e-16	2.20564e-16	2.22933e-16	2.20564e-16	2.22637e-16	2.2086e-16	2.22045e-16	2.2086e-16	2.21452e-16	2.21452e-16	2.22637e-16	2.21452e-16	2.22045e-16	2.22637e-16	2.22045e-16	2.2086e-16	2.22045e-16	2.22045e-16	2.21452e-16	2.21452e-16	2.22637e-16	2.21452e-16	2.21452e-16	2.2086e-16	2.22045e-16	2.21452e-16	2.22045e-16
195	2.21804e-16	2.20682e-16	2.21056e-16	2.21268e-16	2.20238e-16	2.21088e-16	2.20927e-16	2.21229e-16	2.21373e-16	2.21132e-16	2.20955e-16	2.20872e-16	2.22012e-16	2.20472e-16	2.2049e-16	2.21008e-16	2.21601e-16	2.21156e-16	2.21082e-16	2.2123e-16	2.21601e-16	2.20564e-16	2.22193e-16	2.20268e-16	2.22933e-16	2.20268e-16	2.22933e-16	2.2086e-16	2.21452e-16	2.21452e-16	2.22045e-16	2.22637e-16	2.22045e-16	2.22045e-16	2.23229e-16	2.22045e-16	2.22045e-16	2.2086e-16	2.22045e-16	2.22045e-16	2.22045e-16	2.21452e-16	2.21452e-16	2.21452e-16	2.2086e-16	2.21452e-16	2.22045e-16	2.22045e-16	2.22637e-16
196	2.21806e-16	2.2069e-16	2.21021e-16	2.21316e-16	2.20262e-16	2.21084e-16	2.20924e-16	2.21273e-16	2.21344e-16	2.21122e-16	2.20948e-16	2.209e-16	2.21966e-16	2.20481e-16	2.20435e-16	2.20953e-16	2.21564e-16	2.21156e-16	2.21008e-16	2.2123e-16	2.21601e-16	2.20564e-16	2.22045e-16	2.21156e-16	2.22933e-16	2.2086e-16	2.22933e-16	2.21156e-16	2.22045e-16	2.2086e-16	2.2086e-16	2.21452e-16	2.22637e-16	2.22045e-16	2.22637e-16	2.22045e-16	2.22045e-16	2.21452e-16	2.22045e-16	2.22045e-16	2.22045e-16	2.22045e-16	2.2086e-16	2.21452e-16	2.21452e-16	2.2086e-16	2.22045e-16	2.21452e-16	2.22045e-16
197	2.21809e-16	2.20698e-16	2.20989e-16	2.2136e-16	2.20292e-16	2.21078e-16	2.20923e-16	2.21316e-16	2.21318e-16	2.21114e-16	2.20948e-16	2.20921e-16	2.21929e-16	2.205e-16	2.20398e-16	2.20953e-16	2.21601e-16	2.21119e-16	2.2086e-16	2.21304e-16	2.21601e-16	2.20564e-16	2.22489e-16	2.21156e-16	2.22933e-16	2.2086e-16	2.23229e-16	2.21452e-16	2.21156e-16	2.20268e-16	2.21452e-16	2.22045e-16	2.23229e-16	2.22045e-16	2.22045e-16	2.22045e-16	2.22045e-16	2.21452e-16	2.22637e-16	2.22045e-16	2.21452e-16	2.22045e-16	2.21452e-16	2.21452e-16	2.21452e-16	2.21452e-16	2.22045e-16	2.21452e-16	2.22045e-16
198	2.21813e-16	2.20705e-16	2.20959e-16	2.21399e-16	2.20327e-16	2.21072e-16	2.20927e-16	2.21358e-16	2.21293e-16	2.21107e-16	2.20955e-16	2.20941e-16	2.21887e-16	2.20509e-16	2.20379e-16	2.20916e-16	2.21601e-16	2.21082e-16	2.20934e-16	2.21304e-16	2.21452e-16	2.20416e-16	2.22341e-16	2.2086e-16	2.22933e-16	2.2086e-16	2.23229e-16	2.21156e-16	2.21749e-16	2.2086e-16	2.22045e-16	2.22045e-16	2.22637e-16	2.22045e-16	2.21452e-16	2.22045e-16	2.22637e-16	2.21452e-16	2.22637e-16	2.21452e-16	2.21452e-16	2.22637e-16	2.22045e-16	2.22045e-16	2.21452e-16	2.2086e-16	2.22637e-16	2.22045e-16	2.21452e-16
199	2.21817e-16	2.20712e-16	2.20931e-16	2.21433e-16	2.20368e-16	2.21064e-16	2.20934e-16	2.21396e-16	2.21271e-16	2.21103e-16	2.20969e-16	2.20969e-16	2.21855e-16	2.20537e-16	2.20361e-16	2.20879e-16	2.21564e-16	2.21045e-16	2.20786e-16	2.21452e-16	2.21304e-16	2.20712e-16	2.22341e-16	2.21008e-16	2.22933e-16	2.2086e-16	2.22933e-16	2.21156e-16	2.21452e-16	2.2086e-16	2.21749e-16	2.21452e-16	2.22637e-16	2.22045e-16	2.22637e-16	2.21749e-16	2.22637e-16	2.21452e-16	2.22933e-16	2.22341e-16	2.21452e-16	2.21749e-16	2.21452e-16	2.21749e-16	2.21749e-16	2.2086e-16	2.22637e-16	2.21452e-16	2.21749e-16
200	2.21819e-16	2.20717e-16	2.20904e-16	2.21462e-16	2.20415e-16	2.21057e-16	2.20945e-16	2.21431e-16	2.21252e-16	2.21101e-16	2.20988e-16	2.20985e-16	2.21823e-16	2.20564e-16	2.20342e-16	2.20879e-16	2.21545e-16	2.21045e-16	2.20897e-16	2.21304e-16	2.21304e-16	2.20564e-16	2.22341e-16	2.21008e-16	2.22933e-16	2.2086e-16	2.23229e-16	2.2086e-16	2.22045e-16	2.2086e-16	2.21749e-16	2.22341e-16	2.22637e-16	2.22045e-16	2.22933e-16	2.22341e-16	2.22045e-16	2.22045e-16	2.22341e-16	2.22341e-16	2.21749e-16	2.21749e-16	2.22045e-16	2.21749e-16	2.21749e-16	2.2086e-16	2.21749e-16	2.21452e-16	2.21749e-16
201	2.21818e-16	2.20719e-16	2.20877e-16	2.21485e-16	2.20467e-16	2.21048e-16	2.2096e-16	2.21464e-16	2.21237e-16	2.21103e-16	2.21015e-16	2.21004e-16	2.2179e-16	2.20606e-16	2.20315e-16	2.20805e-16	2.21508e-16	2.21045e-16	2.2086e-16	2.21378e-16	2.21378e-16	2.20564e-16	2.22045e-16	2.21156e-16	2.22785e-16	2.2086e-16	2.22341e-16	2.2086e-16	2.21749e-16	2.20564e-16	2.22045e-16	2.22045e-16	2.22341e-16	2.21452e-16	2.22933e-16	2.22045e-16	2.22637e-16	2.2086e-16	2.22933e-16	2.22637e-16	2.21749e-16	2.21749e-16	2.22045e-16	2.21452e-16	2.21156e-16	2.21156e-16	2.21749e-16	2.21749e-16	2.21452e-16
202	2.21814e-16	2.20719e-16	2.20851e-16	2.21501e-16	2.20524e-16	2.21039e-16	2.20977e-16	2.21492e-16	2.21222e-16	2.21104e-16	2.21045e-16	2.21018e-16	2.21753e-16	2.20648e-16	2.20305e-16	2.20786e-16	2.21471e-16	2.20971e-16	2.20786e-16	2.21378e-16	2.21082e-16	2.20564e-16	2.22341e-16	2.2086e-16	2.22933e-16	2.21156e-16	2.22637e-16	2.21749e-16	2.21156e-16	2.20564e-16	2.22045e-16	2.22341e-16	2.22045e-16	2.21749e-16	2.22045e-16	2.22045e-16	2.21749e-16	2.21749e-16	2.22045e-16	2.22341e-16	2.2086e-16	2.21156e-16	2.21749e-16	2.21749e-16	2.21452e-16	2.20564e-16	2.21749e-16	2.22045e-16	2.22341e-16
203	2.21804e-16	2.20717e-16	2.20824e-16	2.21511e-16	2.20585e-16	2.21031e-16	2.20998e-16	2.21515e-16	2.21213e-16	2.21108e-16	2.21078e-16	2.21025e-16	2.21723e-16	2.20689e-16	2.20315e-16	2.20722e-16	2.21489e-16	2.20953e-16	2.20749e-16	2.21341e-16	2.21156e-16	2.20638e-16	2.22489e-16	2.21156e-16	2.22933e-16	2.21008e-16	2.22637e-16	2.21452e-16	2.21749e-16	2.2086e-16	2.22045e-16	2.22637e-16	2.22637e-16	2.21156e-16	2.22933e-16	2.22637e-16	2.22341e-16	2.22045e-16	2.22341e-16	2.22045e-16	2.21749e-16	2.21749e-16	2.22341e-16	2.21452e-16	2.22045e-16	2.2086e-16	2.22045e-16	2.22045e-16	2.21749e-16
204	2.21789e-16	2.20713e-16	2.20796e-16	2.21515e-16	2.2065e-16	2.21022e-16	2.21021e-16	2.21533e-16	2.21206e-16	2.21112e-16	2.21115e-16	2.21038e-16	2.21684e-16	2.20745e-16	2.20305e-16	2.20694e-16	2.21508e-16	2.20971e-16	2.20786e-16	2.21378e-16	2.21156e-16	2.20712e-16	2.22415e-16	2.2086e-16	2.22933e-16	2.21156e-16	2.22341e-16	2.21156e-16	2.21749e-16	2.20564e-16	2.21749e-16	2.22341e-16	2.22341e-16	2.22045e-16	2.22341e-16	2.22341e-16	2.22341e-16	2.21452e-16	2.22637e-16	2.22637e-16	2.21749e-16	2.21452e-16	2.22341e-16	2.21452e-16	2.21156e-16	2.20564e-16	2.21749e-16	2.21452e-16	2.21452e-16
205	2.21768e-16	2.20708e-16	2.20768e-16	2.21513e-16	2.20717e-16	2.21015e-16	2.21046e-16	2.21546e-16	2.21203e-16	2.21118e-16	2.21153e-16	2.21044e-16	2.21661e-16	2.20782e-16	2.2031e-16	2.20657e-16	2.21508e-16	2.20916e-16	2.20749e-16	2.21415e-16	2.21045e-16	2.20712e-16	2.22415e-16	2.21082e-16	2.22637e-16	2.21008e-16	2.22637e-16	2.21304e-16	2.21601e-16	2.21156e-16	2.22341e-16	2.22045e-16	2.21749e-16	2.21452e-16	2.22045e-16	2.22341e-16	2.22045e-16	2.21452e-16	2.22045e-16	2.21749e-16	2.21749e-16	2.21156e-16	2.22637e-16	2.21156e-16	2.21156e-16	2.20564e-16	2.21749e-16	2.21156e-16	2.21749e-16
206	2.2174e-16	2.20702e-16	2.20738e-16	2.21505e-16	2.20787e-16	2.21008e-16	2.21073e-16	2.21554e-16	2.21204e-16	2.21123e-16	2.21189e-16	2.21047e-16	2.21635e-16	2.20837e-16	2.20319e-16	2.20629e-16	2.2148e-16	2.20934e-16	2.20749e-16	2.21415e-16	2.20897e-16	2.20786e-16	2.22637e-16	2.21082e-16	2.22785e-16	2.21156e-16	2.22489e-16	2.21304e-16	2.21749e-16	2.21304e-16	2.21749e-16	2.22193e-16	2.21452e-16	2.21897e-16	2.21749e-16	2.22341e-16	2.22341e-16	2.21749e-16	2.22341e-16	2.21452e-16	2.21452e-16	2.21304e-16	2.21601e-16	2.21601e-16	2.21601e-16	2.20712e-16	2.21749e-16	2.21601e-16	2.21304e-16
207	2.21706e-16	2.20696e-16	2.20707e-16	2.21493e-16	2.20858e-16	2.21002e-16	2.21101e-16	2.21558e-16	2.2121e-16	2.21128e-16	2.21226e-16	2.21044e-16	2.21609e-16	2.2089e-16	2.20328e-16	2.20587e-16	2.21499e-16	2.2087e-16	2.20768e-16	2.2136e-16	2.2086e-16	2.20712e-16	2.22563e-16	2.20934e-16	2.22415e-16	2.20934e-16	2.22193e-16	2.21304e-16	2.21749e-16	2.21008e-16	2.22045e-16	2.22045e-16	2.21897e-16	2.21304e-16	2.22489e-16	2.22489e-16	2.22045e-16	2.21156e-16	2.22193e-16	2.22045e-16	2.21304e-16	2.21304e-16	2.21897e-16	2.21749e-16	2.21156e-16	2.20416e-16	2.21452e-16	2.21601e-16	2.22045e-16
208	2.21667e-16	2.20691e-16	2.20675e-16	2.21477e-16	2.20929e-16	2.20999e-16	2.2113e-16	2.21561e-16	2.2122e-16	2.21131e-16	2.21264e-16	2.21039e-16	2.21587e-16	2.20937e-16	2.20331e-16	2.2056e-16	2.21527e-16	2.20897e-16	2.20768e-16	2.2136e-16	2.20823e-16	2.20675e-16	2.226e-16	2.21156e-16	2.22563e-16	2.21156e-16	2.22489e-16	2.21008e-16	2.21897e-16	2.20564e-16	2.21601e-16	2.22489e-16	2.21749e-16	2.21452e-16	2.22341e-16	2.22193e-16	2.22045e-16	2.21452e-16	2.22193e-16	2.22045e-16	2.21304e-16	2.21304e-16	2.21897e-16	2.21452e-16	2.21601e-16	2.20416e-16	2.21601e-16	2.21897e-16	2.21452e-16
209	2.21622e-16	2.20687e-16	2.20643e-16	2.21458e-16	2.21002e-16	2.20996e-16	2.21159e-16	2.21562e-16	2.21236e-16	2.21131e-16	2.21298e-16	2.21032e-16	2.21567e-16	2.20982e-16	2.20342e-16	2.20537e-16	2.2155e-16	2.2086e-16	2.20703e-16	2.21323e-16	2.20768e-16	2.20897e-16	2.22637e-16	2.21119e-16	2.22489e-16	2.21008e-16	2.22119e-16	2.2123e-16	2.21378e-16	2.20712e-16	2.21897e-16	2.22193e-16	2.22045e-16	2.21601e-16	2.22341e-16	2.22933e-16	2.21452e-16	2.21156e-16	2.22193e-16	2.22193e-16	2.21601e-16	2.21452e-16	2.21897e-16	2.21156e-16	2.21008e-16	2.21304e-16	2.21897e-16	2.21156e-16	2.21452e-16
210	2.21573e-16	2.20685e-16	2.20611e-16	2.21437e-16	2.21074e-16	2.20996e-16	2.21188e-16	2.21564e-16	2.21256e-16	2.21129e-16	2.21333e-16	2.21021e-16	2.21548e-16	2.21036e-16	2.20345e-16	2.20509e-16	2.21554e-16	2.20842e-16	2.20722e-16	2.21351e-16	2.20786e-16	2.20749e-16	2.22711e-16	2.20971e-16	2.22452e-16	2.21082e-16	2.22045e-16	2.21156e-16	2.21452e-16	2.20934e-16	2.21971e-16	2.22267e-16	2.21601e-16	2.21971e-16	2.22193e-16	2.22489e-16	2.22341e-16	2.21156e-16	2.22045e-16	2.22193e-16	2.21156e-16	2.21304e-16	2.22341e-16	2.21749e-16	2.21601e-16	2.21156e-16	2.21971e-16	2.21675e-16	2.21527e-16
211	2.21521e-16	2.20686e-16	2.2058e-16	2.21415e-16	2.21145e-16	2.20998e-16	2.21217e-16	2.21567e-16	2.21281e-16	2.21123e-16	2.21366e-16	2.2101e-16	2.21538e-16	2.21077e-16	2.20343e-16	2.20486e-16	2.21596e-16	2.208e-16	2.20712e-16	2.21304e-16	2.20712e-16	2.20805e-16	2.22692e-16	2.20934e-16	2.22526e-16	2.20749e-16	2.21971e-16	2.2123e-16	2.21601e-16	2.21082e-16	2.21527e-16	2.22415e-16	2.21897e-16	2.21675e-16	2.22489e-16	2.22341e-16	2.22267e-16	2.21378e-16	2.21823e-16	2.22267e-16	2.21897e-16	2.21304e-16	2.22193e-16	2.21378e-16	2.21156e-16	2.2086e-16	2.21452e-16	2.21378e-16	2.21675e-16
212	2.21467e-16	2.20689e-16	2.20551e-16	2.21393e-16	2.21217e-16	2.21002e-16	2.21245e-16	2.21574e-16	2.21309e-16	2.21114e-16	2.21402e-16	2.20991e-16	2.21529e-16	2.21121e-16	2.20345e-16	2.20474e-16	2.21631e-16	2.20809e-16	2.20708e-16	2.21258e-16	2.20694e-16	2.20777e-16	2.22692e-16	2.21064e-16	2.2223e-16	2.20897e-16	2.2186e-16	2.21045e-16	2.21415e-16	2.20786e-16	2.21601e-16	2.22119e-16	2.21378e-16	2.21601e-16	2.22637e-16	2.22341e-16	2.22045e-16	2.2123e-16	2.21675e-16	2.22341e-16	2.21156e-16	2.21082e-16	2.21897e-16	2.21823e-16	2.21304e-16	2.20342e-16	2.21601e-16	2.21675e-16	2.2123e-16
213	2.21414e-16	2.20696e-16	2.20524e-16	2.21371e-16	2.21288e-16	2.21008e-16	2.21273e-16	2.21585e-16	2.21341e-16	2.21102e-16	2.21438e-16	2.20972e-16	2.21526e-16	2.21152e-16	2.20341e-16	2.20465e-16	2.21677e-16	2.20763e-16	2.20671e-16	2.21217e-16	2.20759e-16	2.20888e-16	2.22683e-16	2.21119e-16	2.22396e-16	2.20934e-16	2.21786e-16	2.21378e-16	2.21267e-16	2.20897e-16	2.21823e-16	2.22008e-16	2.2186e-16	2.21378e-16	2.22045e-16	2.22341e-16	2.21823e-16	2.2123e-16	2.21675e-16	2.21823e-16	2.20934e-16	2.21452e-16	2.22119e-16	2.21378e-16	2.20934e-16	2.2049e-16	2.21378e-16	2.2123e-16	2.21452e-16
214	2.21362e-16	2.20707e-16	2.20501e-16	2.21351e-16	2.21359e-16	2.21015e-16	2.213e-16	2.21601e-16	2.21375e-16	2.21087e-16	2.21477e-16	2.20951e-16	2.21525e-16	2.21198e-16	2.20334e-16	2.20468e-16	2.2171e-16	2.20756e-16	2.20668e-16	2.21244e-16	2.20666e-16	2.20916e-16	2.2285e-16	2.21092e-16	2.22322e-16	2.21119e-16	2.2186e-16	2.21434e-16	2.21527e-16	2.20897e-16	2.21749e-16	2.2223e-16	2.21341e-16	2.21675e-16	2.22452e-16	2.22452e-16	2.22304e-16	2.21193e-16	2.21971e-16	2.21786e-16	2.21341e-16	2.21267e-16	2.22082e-16	2.21267e-16	2.21082e-16	2.2086e-16	2.21749e-16	2.21823e-16	2.21452e-16
215	2.21314e-16	2.20723e-16	2.20483e-16	2.21332e-16	2.21429e-16	2.21023e-16	2.21328e-16	2.21622e-16	2.21411e-16	2.21068e-16	2.21517e-16	2.20926e-16	2.21527e-16	2.21229e-16	2.20321e-16	2.2046e-16	2.21765e-16	2.20704e-16	2.20622e-16	2.21166e-16	2.20661e-16	2.20916e-16	2.22826e-16	2.2086e-16	2.22248e-16	2.20944e-16	2.21545e-16	2.21249e-16	2.21823e-16	2.2099e-16	2.21601e-16	2.22045e-16	2.21638e-16	2.21267e-16	2.22378e-16	2.22563e-16	2.22119e-16	2.20823e-16	2.21823e-16	2.21934e-16	2.21675e-16	2.20934e-16	2.21897e-16	2.21304e-16	2.20712e-16	2.20786e-16	2.21193e-16	2.21341e-16	2.21378e-16
216	2.21272e-16	2.20743e-16	2.2047e-16	2.21314e-16	2.21499e-16	2.21033e-16	2.21356e-16	2.21648e-16	2.21448e-16	2.21048e-16	2.21563e-16	2.20897e-16	2.2153e-16	2.21262e-16	2.20308e-16	2.20468e-16	2.21801e-16	2.20694e-16	2.20653e-16	2.21154e-16	2.20668e-16	2.20844e-16	2.22785e-16	2.20971e-16	2.22091e-16	2.20796e-16	2.21656e-16	2.21073e-16	2.21915e-16	2.20805e-16	2.21619e-16	2.22063e-16	2.21749e-16	2.2123e-16	2.22285e-16	2.2223e-16	2.21823e-16	2.21193e-16	2.21749e-16	2.21971e-16	2.20971e-16	2.21193e-16	2.22045e-16	2.21564e-16	2.21119e-16	2.20305e-16	2.21008e-16	2.21378e-16	2.21452e-16
217	2.21237e-16	2.20768e-16	2.20464e-16	2.213e-16	2.2157e-16	2.21043e-16	2.21386e-16	2.21679e-16	2.21485e-16	2.21026e-16	2.21611e-16	2.20873e-16	2.21542e-16	2.21288e-16	2.20304e-16	2.20465e-16	2.2185e-16	2.20674e-16	2.20583e-16	2.21143e-16	2.20751e-16	2.20879e-16	2.2285e-16	2.20976e-16	2.2223e-16	2.20828e-16	2.2161e-16	2.21527e-16	2.21647e-16	2.20601e-16	2.21906e-16	2.22008e-16	2.21712e-16	2.21397e-16	2.22082e-16	2.22026e-16	2.21564e-16	2.20916e-16	2.21304e-16	2.21601e-16	2.21378e-16	2.21045e-16	2.21693e-16	2.21008e-16	2.20564e-16	2.20731e-16	2.21286e-16	2.2099e-16	2.2136e-16
218	2.21211e-16	2.20798e-16	2.20466e-16	2.21288e-16	2.21641e-16	2.21054e-16	2.21419e-16	2.21713e-16	2.21523e-16	2.21005e-16	2.21668e-16	2.20849e-16	2.21554e-16	2.21325e-16	2.20295e-16	2.20468e-16	2.21882e-16	2.20634e-16	2.20615e-16	2.21102e-16	2.20741e-16	2.20934e-16	2.22926e-16	2.20807e-16	2.2225e-16	2.2086e-16	2.21638e-16	2.21341e-16	2.21341e-16	2.20833e-16	2.21786e-16	2.22045e-16	2.21397e-16	2.21665e-16	2.22211e-16	2.22378e-16	2.21971e-16	2.21101e-16	2.21415e-16	2.21638e-16	2.21212e-16	2.2086e-16	2.21971e-16	2.21341e-16	2.2086e-16	2.20657e-16	2.21249e-16	2.21471e-16	2.21656e-16
219	2.21195e-16	2.20835e-16	2.20475e-16	2.21278e-16	2.21712e-16	2.21065e-16	2.21456e-16	2.21749e-16	2.2156e-16	2.20984e-16	2.21727e-16	2.20824e-16	2.21564e-16	2.21352e-16	2.20284e-16	2.20474e-16	2.21931e-16	2.20585e-16	2.20629e-16	2.21069e-16	2.20731e-16	2.20953e-16	2.22989e-16	2.20897e-16	2.22158e-16	2.2099e-16	2.21452e-16	2.21087e-16	2.21716e-16	2.20786e-16	2.21605e-16	2.21725e-16	2.21564e-16	2.21277e-16	2.22535e-16	2.22285e-16	2.21943e-16	2.20786e-16	2.21314e-16	2.22063e-16	2.21351e-16	2.20934e-16	2.21675e-16	2.20722e-16	2.2087e-16	2.2049e-16	2.21166e-16	2.21008e-16	2.21166e-16
220	2.21191e-16	2.20878e-16	2.20492e-16	2.21273e-16	2.21785e-16	2.21076e-16	2.215e-16	2.21787e-16	2.21597e-16	2.20966e-16	2.21795e-16	2.20806e-16	2.21587e-16	2.21395e-16	2.20294e-16	2.20494e-16	2.22001e-16	2.2062e-16	2.20685e-16	2.21055e-16	2.20796e-16	2.2099e-16	2.23007e-16	2.20896e-16	2.22211e-16	2.20971e-16	2.21601e-16	2.21452e-16	2.21901e-16	2.21156e-16	2.21679e-16	2.22086e-16	2.21425e-16	2.21129e-16	2.22498e-16	2.22239e-16	2.22156e-16	2.2087e-16	2.21443e-16	2.2198e-16	2.21082e-16	2.21443e-16	2.22193e-16	2.2124e-16	2.21156e-16	2.20712e-16	2.21517e-16	2.21378e-16	2.21147e-16
221	2.21198e-16	2.20926e-16	2.20519e-16	2.2127e-16	2.21858e-16	2.21088e-16	2.2155e-16	2.21827e-16	2.21633e-16	2.2095e-16	2.21866e-16	2.20792e-16	2.2161e-16	2.2142e-16	2.20298e-16	2.20495e-16	2.22019e-16	2.20555e-16	2.20648e-16	2.21064e-16	2.20823e-16	2.21064e-16	2.23062e-16	2.20971e-16	2.22341e-16	2.21082e-16	2.2164e-16	2.21306e-16	2.21529e-16	2.20863e-16	2.22195e-16	2.21897e-16	2.21603e-16	2.21531e-16	2.22345e-16	2.2235e-16	2.21823e-16	2.21082e-16	2.21452e-16	2.21975e-16	2.21226e-16	2.21383e-16	2.21975e-16	2.21462e-16	2.21161e-16	2.2049e-16	2.21166e-16	2.21235e-16	2.21605e-16
222	2.21218e-16	2.20981e-16	2.20554e-16	2.21272e-16	2.21933e-16	2.21101e-16	2.21609e-16	2.21866e-16	2.21669e-16	2.20939e-16	2.21942e-16	2.20788e-16	2.21635e-16	2.21465e-16	2.20319e-16	2.20507e-16	2.22084e-16	2.20583e-16	2.20731e-16	2.21055e-16	2.20833e-16	2.21008e-16	2.23155e-16	2.20897e-16	2.22489e-16	2.21046e-16	2.21675e-16	2.21675e-16	2.21712e-16	2.20751e-16	2.22047e-16	2.22045e-16	2.21233e-16	2.21601e-16	2.22567e-16	2.22341e-16	2.22565e-16	2.2123e-16	2.21309e-16	2.21753e-16	2.21304e-16	2.21008e-16	2.22188e-16	2.21156e-16	2.21082e-16	2.20782e-16	2.21827e-16	2.21531e-16	2.22109e-16
223	2.21249e-16	2.21042e-16	2.20597e-16	2.21277e-16	2.22009e-16	2.21114e-16	2.21676e-16	2.21905e-16	2.21705e-16	2.2093e-16	2.22023e-16	2.20792e-16	2.21665e-16	2.215e-16	2.20343e-16	2.20523e-16	2.22144e-16	2.20537e-16	2.20712e-16	2.21036e-16	2.20879e-16	2.21101e-16	2.23155e-16	2.20731e-16	2.22229e-16	2.21008e-16	2.21453e-16	2.21342e-16	2.21935e-16	2.20934e-16	2.21749e-16	2.21676e-16	2.21527e-16	2.21232e-16	2.22269e-16	2.22195e-16	2.21973e-16	2.20715e-16	2.21601e-16	2.21897e-16	2.21376e-16	2.21154e-16	2.22045e-16	2.21228e-16	2.20631e-16	2.20488e-16	2.21298e-16	2.21374e-16	2.21818e-16
224	2.21292e-16	2.21108e-16	2.20649e-16	2.21286e-16	2.22087e-16	2.21129e-16	2.21751e-16	2.21942e-16	2.21739e-16	2.20926e-16	2.22105e-16	2.20802e-16	2.21697e-16	2.21544e-16	2.20377e-16	2.20548e-16	2.2217e-16	2.20564e-16	2.20768e-16	2.21036e-16	2.20971e-16	2.2099e-16	2.23247e-16	2.20934e-16	2.22267e-16	2.21082e-16	2.21712e-16	2.21564e-16	2.22045e-16	2.20861e-16	2.21675e-16	2.22119e-16	2.21452e-16	2.21452e-16	2.22564e-16	2.22046e-16	2.22193e-16	2.20937e-16	2.21455e-16	2.21894e-16	2.21672e-16	2.21304e-16	2.22417e-16	2.21228e-16	2.21228e-16	2.20703e-16	2.21367e-16	2.213e-16	2.21749e-16
225	2.21344e-16	2.21178e-16	2.20707e-16	2.21299e-16	2.22166e-16	2.21145e-16	2.21835e-16	2.21979e-16	2.21773e-16	2.20927e-16	2.22188e-16	2.20825e-16	2.21732e-16	2.21583e-16	2.20424e-16	2.20571e-16	2.22216e-16	2.20504e-16	2.20796e-16	2.21101e-16	2.2099e-16	2.21138e-16	2.23155e-16	2.2086e-16	2.22267e-16	2.21082e-16	2.21416e-16	2.21526e-16	2.22119e-16	2.20712e-16	2.22045e-16	2.21748e-16	2.21749e-16	2.21304e-16	2.22341e-16	2.22267e-16	2.21823e-16	2.20712e-16	2.21672e-16	2.21969e-16	2.21525e-16	2.21227e-16	2.2204e-16	2.21008e-16	2.21226e-16	2.20779e-16	2.21665e-16	2.21156e-16	2.21818e-16
226	2.21406e-16	2.21253e-16	2.20773e-16	2.21314e-16	2.22246e-16	2.21163e-16	2.21926e-16	2.22014e-16	2.21806e-16	2.20933e-16	2.22273e-16	2.2086e-16	2.21771e-16	2.21638e-16	2.20487e-16	2.20574e-16	2.22285e-16	2.2056e-16	2.20814e-16	2.21045e-16	2.2099e-16	2.21156e-16	2.2334e-16	2.20971e-16	2.22193e-16	2.21119e-16	2.21527e-16	2.21712e-16	2.21675e-16	2.20416e-16	2.21822e-16	2.22045e-16	2.21601e-16	2.21527e-16	2.22488e-16	2.22193e-16	2.22266e-16	2.21082e-16	2.21302e-16	2.22041e-16	2.21369e-16	2.21219e-16	2.22854e-16	2.21226e-16	2.21527e-16	2.20916e-16	2.21966e-16	2.21513e-16	2.21924e-16
227	2.21474e-16	2.2133e-16	2.20843e-16	2.21331e-16	2.22327e-16	2.21184e-16	2.22022e-16	2.22048e-16	2.21838e-16	2.20941e-16	2.22356e-16	2.20902e-16	2.21811e-16	2.21676e-16	2.20563e-16	2.20601e-16	2.22345e-16	2.20578e-16	2.20833e-16	2.21175e-16	2.21027e-16	2.21082e-16	2.23377e-16	2.21193e-16	2.2223e-16	2.21304e-16	2.21452e-16	2.21267e-16	2.22045e-16	2.20712e-16	2.21822e-16	2.21896e-16	2.21674e-16	2.21228e-16	2.22636e-16	2.22268e-16	2.22191e-16	2.21154e-16	2.21668e-16	2.22186e-16	2.21298e-16	2.21214e-16	2.22412e-16	2.20995e-16	2.21226e-16	2.20726e-16	2.21725e-16	2.21082e-16	2.21721e-16
228	2.21547e-16	2.21409e-16	2.20916e-16	2.21349e-16	2.22407e-16	2.21206e-16	2.2212e-16	2.22079e-16	2.21868e-16	2.20952e-16	2.22437e-16	2.20952e-16	2.21847e-16	2.21728e-16	2.20631e-16	2.2064e-16	2.22374e-16	2.20604e-16	2.20916e-16	2.21144e-16	2.20969e-16	2.21131e-16	2.23343e-16	2.21162e-16	2.22252e-16	2.21093e-16	2.21673e-16	2.2157e-16	2.21718e-16	2.20518e-16	2.21819e-16	2.21856e-16	2.21516e-16	2.21169e-16	2.22716e-16	2.22025e-16	2.21825e-16	2.20719e-16	2.21471e-16	2.22149e-16	2.21601e-16	2.21254e-16	2.2229e-16	2.21749e-16	2.21508e-16	2.2086e-16	2.22063e-16	2.2161e-16	2.21776e-16
229	2.21623e-16	2.21489e-16	2.20992e-16	2.21367e-16	2.22486e-16	2.21231e-16	2.22217e-16	2.22108e-16	2.21895e-16	2.20967e-16	2.22513e-16	2.21011e-16	2.21888e-16	2.21768e-16	2.20725e-16	2.20664e-16	2.22432e-16	2.20573e-16	2.20957e-16	2.21137e-16	2.21033e-16	2.21116e-16	2.23387e-16	2.21168e-16	2.22138e-16	2.21125e-16	2.21416e-16	2.21656e-16	2.21786e-16	2.20782e-16	2.21986e-16	2.21867e-16	2.21621e-16	2.21347e-16	2.22392e-16	2.22357e-16	2.21895e-16	2.2093e-16	2.21594e-16	2.21823e-16	2.21494e-16	2.2117e-16	2.22271e-16	2.21304e-16	2.21045e-16	2.20426e-16	2.21924e-16	2.21286e-16	2.22137e-16
230	2.21699e-16	2.21568e-16	2.21067e-16	2.21382e-16	2.22562e-16	2.21257e-16	2.22311e-16	2.22135e-16	2.21918e-16	2.20982e-16	2.22583e-16	2.21074e-16	2.21923e-16	2.21819e-16	2.20819e-16	2.20703e-16	2.22493e-16	2.20587e-16	2.21017e-16	2.21231e-16	2.20984e-16	2.21137e-16	2.23488e-16	2.2116e-16	2.22219e-16	2.2116e-16	2.21411e-16	2.21825e-16	2.21519e-16	2.20391e-16	2.21914e-16	2.22066e-16	2.21885e-16	2.21439e-16	2.22455e-16	2.22095e-16	2.21883e-16	2.21032e-16	2.21508e-16	2.21952e-16	2.21536e-16	2.21184e-16	2.2254e-16	2.21286e-16	2.21267e-16	2.20805e-16	2.21989e-16	2.21897e-16	2.21749e-16
231	2.21774e-16	2.21645e-16	2.21142e-16	2.21395e-16	2.22635e-16	2.21285e-16	2.22399e-16	2.22159e-16	2.21938e-16	2.20998e-16	2.22648e-16	2.21138e-16	2.21959e-16	2.21859e-16	2.20921e-16	2.20744e-16	2.22556e-16	2.20638e-16	2.21099e-16	2.21301e-16	2.21032e-16	2.21158e-16	2.23439e-16	2.21237e-16	2.22204e-16	2.21379e-16	2.21465e-16	2.21634e-16	2.21701e-16	2.20699e-16	2.21693e-16	2.21783e-16	2.21724e-16	2.21191e-16	2.22531e-16	2.22313e-16	2.2201e-16	2.20805e-16	2.21596e-16	2.2185e-16	2.21656e-16	2.21018e-16	2.22091e-16	2.2111e-16	2.20833e-16	2.20611e-16	2.2186e-16	2.21286e-16	2.21915e-16
232	2.21844e-16	2.21719e-16	2.21214e-16	2.21403e-16	2.22703e-16	2.21313e-16	2.22476e-16	2.2218e-16	2.21953e-16	2.21013e-16	2.22705e-16	2.21205e-16	2.2199e-16	2.21902e-16	2.21016e-16	2.20782e-16	2.22611e-16	2.20667e-16	2.21148e-16	2.21352e-16	2.21055e-16	2.21093e-16	2.23464e-16	2.21405e-16	2.22151e-16	2.21271e-16	2.21619e-16	2.2159e-16	2.22111e-16	2.20534e-16	2.21737e-16	2.21444e-16	2.21855e-16	2.21358e-16	2.2238e-16	2.22156e-16	2.21876e-16	2.21244e-16	2.21813e-16	2.21901e-16	2.21554e-16	2.21221e-16	2.2247e-16	2.21517e-16	2.21378e-16	2.20805e-16	2.21878e-16	2.21638e-16	2.2186e-16
233	2.21909e-16	2.2179e-16	2.21281e-16	2.21407e-16	2.22765e-16	2.21342e-16	2.22541e-16	2.22198e-16	2.21961e-16	2.21027e-16	2.22753e-16	2.21268e-16	2.22014e-16	2.2194e-16	2.21117e-16	2.20818e-16	2.22656e-16	2.20679e-16	2.21206e-16	2.21357e-16	2.21136e-16	2.2106e-16	2.23562e-16	2.21432e-16	2.22092e-16	2.21167e-16	2.2161e-16	2.21679e-16	2.21932e-16	2.20638e-16	2.22124e-16	2.21904e-16	2.21871e-16	2.21166e-16	2.22306e-16	2.22401e-16	2.21864e-16	2.20666e-16	2.21392e-16	2.21832e-16	2.21647e-16	2.21267e-16	2.21887e-16	2.21286e-16	2.21249e-16	2.20601e-16	2.22174e-16	2.21101e-16	2.22119e-16
234	2.21966e-16	2.21855e-16	2.21343e-16	2.21405e-16	2.2282e-16	2.21371e-16	2.22591e-16	2.22211e-16	2.21965e-16	2.21041e-16	2.22794e-16	2.21331e-16	2.22031e-16	2.21983e-16	2.21211e-16	2.20839e-16	2.22725e-16	2.20724e-16	2.21233e-16	2.21356e-16	2.21142e-16	2.21139e-16	2.23546e-16	2.21445e-16	2.22175e-16	2.21225e-16	2.21466e-16	2.21495e-16	2.21836e-16	2.20328e-16	2.22065e-16	2.21714e-16	2.21728e-16	2.21452e-16	2.22128e-16	2.21975e-16	2.22017e-16	2.20967e-16	2.21517e-16	2.22045e-16	2.22026e-16	2.20999e-16	2.22526e-16	2.21286e-16	2.21286e-16	2.20675e-16	2.22137e-16	2.21601e-16	2.22267e-16
235	2.22013e-16	2.21916e-16	2.214e-16	2.21398e-16	2.22866e-16	2.21398e-16	2.22626e-16	2.22219e-16	2.21961e-16	2.21052e-16	2.22825e-16	2.21386e-16	2.22048e-16	2.22016e-16	2.21308e-16	2.20892e-16	2.22803e-16	2.20777e-16	2.21346e-16	2.21483e-16	2.21134e-16	2.21166e-16	2.23581e-16	2.21557e-16	2.21912e-16	2.21452e-16	2.21565e-16	2.21528e-16	2.21886e-16	2.20446e-16	2.2164e-16	2.21952e-16	2.22012e-16	2.2093e-16	2.22368e-16	2.22498e-16	2.2185e-16	2.20962e-16	2.21628e-16	2.21906e-16	2.21369e-16	2.21101e-16	2.2223e-16	2.21175e-16	2.21138e-16	2.20546e-16	2.2186e-16	2.21341e-16	2.21675e-16
236	2.2205e-16	2.21971e-16	2.2145e-16	2.21387e-16	2.22903e-16	2.21425e-16	2.22645e-16	2.22224e-16	2.21952e-16	2.21061e-16	2.22847e-16	2.21437e-16	2.22055e-16	2.22055e-16	2.2139e-16	2.20934e-16	2.22846e-16	2.20857e-16	2.21421e-16	2.21528e-16	2.21128e-16	2.2114e-16	2.23521e-16	2.21799e-16	2.22448e-16	2.21481e-16	2.21631e-16	2.2182e-16	2.21904e-16	2.20692e-16	2.21827e-16	2.21767e-16	2.21721e-16	2.21295e-16	2.22359e-16	2.22331e-16	2.21739e-16	2.21036e-16	2.21702e-16	2.21675e-16	2.21656e-16	2.21452e-16	2.22766e-16	2.21749e-16	2.21175e-16	2.21212e-16	2.22452e-16	2.21564e-16	2.21971e-16
237	2.22076e-16	2.2202e-16	2.21493e-16	2.21372e-16	2.22931e-16	2.2145e-16	2.22647e-16	2.22223e-16	2.21936e-16	2.21068e-16	2.22862e-16	2.21482e-16	2.22056e-16	2.22092e-16	2.21464e-16	2.20963e-16	2.22894e-16	2.20887e-16	2.21465e-16	2.21578e-16	2.21211e-16	2.21204e-16	2.23669e-16	2.21783e-16	2.21917e-16	2.21591e-16	2.21614e-16	2.2198e-16	2.21964e-16	2.20763e-16	2.22012e-16	2.22086e-16	2.21559e-16	2.21577e-16	2.22341e-16	2.22711e-16	2.22341e-16	2.21045e-16	2.21508e-16	2.21934e-16	2.22063e-16	2.2186e-16	2.22008e-16	2.2173e-16	2.21527e-16	2.20712e-16	2.21897e-16	2.21712e-16	2.21934e-16
238	2.22091e-16	2.22063e-16	2.2153e-16	2.21355e-16	2.22949e-16	2.21472e-16	2.22634e-16	2.22217e-16	2.21914e-16	2.21072e-16	2.22868e-16	2.21521e-16	2.22056e-16	2.22128e-16	2.21516e-16	2.20988e-16	2.22942e-16	2.20922e-16	2.21553e-16	2.2158e-16	2.21195e-16	2.2117e-16	2.23512e-16	2.21705e-16	2.22197e-16	2.21429e-16	2.21476e-16	2.21462e-16	2.21624e-16	2.20245e-16	2.22119e-16	2.22049e-16	2.21508e-16	2.21119e-16	2.22378e-16	2.2223e-16	2.21915e-16	2.21045e-16	2.21212e-16	2.21915e-16	2.21915e-16	2.21064e-16	2.22988e-16	2.21897e-16	2.21045e-16	2.21119e-16	2.2186e-16	2.21675e-16	2.22341e-16
239	2.22094e-16	2.22102e-16	2.21561e-16	2.21338e-16	2.22957e-16	2.21493e-16	2.22608e-16	2.22206e-16	2.21885e-16	2.21075e-16	2.22865e-16	2.21556e-16	2.2205e-16	2.2216e-16	2.21581e-16	2.21021e-16	2.22974e-16	2.2098e-16	2.21627e-16	2.2159e-16	2.21198e-16	2.212e-16	2.23565e-16	2.21848e-16	2.22019e-16	2.21559e-16	2.21466e-16	2.21827e-16	2.21721e-16	2.2024e-16	2.22156e-16	2.22109e-16	2.2161e-16	2.21434e-16	2.22368e-16	2.22637e-16	2.21897e-16	2.21119e-16	2.21767e-16	2.21841e-16	2.21749e-16	2.21527e-16	2.22378e-16	2.21823e-16	2.21045e-16	2.20934e-16	2.21749e-16	2.21378e-16	2.22082e-16
240	2.22087e-16	2.22136e-16	2.21586e-16	2.21323e-16	2.22957e-16	2.21512e-16	2.22571e-16	2.2219e-16	2.21851e-16	2.21074e-16	2.22855e-16	2.21586e-16	2.22039e-16	2.22189e-16	2.21616e-16	2.21039e-16	2.23015e-16	2.21055e-16	2.21665e-16	2.21653e-16	2.21299e-16	2.21058e-16	2.23516e-16	2.21934e-16	2.2226e-16	2.21776e-16	2.21508e-16	2.21735e-16	2.21943e-16	2.20601e-16	2.21952e-16	2.21739e-16	2.21564e-16	2.21369e-16	2.22655e-16	2.22618e-16	2.21934e-16	2.21082e-16	2.21656e-16	2.21749e-16	2.22304e-16	2.21564e-16	2.22526e-16	2.21527e-16	2.21193e-16	2.20934e-16	2.22119e-16	2.21675e-16	2.21971e-16
241	2.22069e-16	2.22166e-16	2.21606e-16	2.21311e-16	2.22948e-16	2.21528e-16	2.22524e-16	2.22171e-16	2.21812e-16	2.21071e-16	2.22837e-16	2.21614e-16	2.22022e-16	2.22226e-16	2.21642e-16	2.21045e-16	2.23037e-16	2.21105e-16	2.21731e-16	2.21654e-16	2.21336e-16	2.2117e-16	2.2356e-16	2.21961e-16	2.21975e-16	2.21846e-16	2.21466e-16	2.22035e-16	2.22313e-16	2.20657e-16	2.21952e-16	2.22285e-16	2.2173e-16	2.21249e-16	2.22581e-16	2.22674e-16	2.22433e-16	2.21027e-16	2.21749e-16	2.21971e-16	2.22304e-16	2.21267e-16	2.22415e-16	2.21638e-16	2.21378e-16	2.2086e-16	2.2223e-16	2.21712e-16	2.22008e-16
242	2.22042e-16	2.22194e-16	2.21621e-16	2.21305e-16	2.22932e-16	2.21542e-16	2.2247e-16	2.22147e-16	2.21767e-16	2.21066e-16	2.22813e-16	2.21638e-16	2.22007e-16	2.22262e-16	2.21645e-16	2.21061e-16	2.23085e-16	2.21148e-16	2.21745e-16	2.21644e-16	2.21286e-16	2.21205e-16	2.23539e-16	2.22003e-16	2.22077e-16	2.2186e-16	2.2136e-16	2.21582e-16	2.21961e-16	2.20324e-16	2.21915e-16	2.22193e-16	2.21601e-16	2.21138e-16	2.2223e-16	2.22618e-16	2.21971e-16	2.21341e-16	2.21638e-16	2.21675e-16	2.22415e-16	2.21786e-16	2.22674e-16	2.21712e-16	2.21082e-16	2.21193e-16	2.21897e-16	2.22045e-16	2.22119e-16
243	2.22006e-16	2.22219e-16	2.21632e-16	2.21306e-16	2.2291e-16	2.21554e-16	2.22411e-16	2.2212e-16	2.21717e-16	2.21058e-16	2.22781e-16	2.21659e-16	2.21987e-16	2.2229e-16	2.21657e-16	2.2107e-16	2.23094e-16	2.21193e-16	2.21797e-16	2.21698e-16	2.21346e-16	2.21119e-16	2.23437e-16	2.22068e-16	2.21971e-16	2.2186e-16	2.2148e-16	2.21776e-16	2.2186e-16	2.20842e-16	2.22045e-16	2.22137e-16	2.21489e-16	2.21175e-16	2.22193e-16	2.22489e-16	2.22193e-16	2.21564e-16	2.21749e-16	2.22304e-16	2.21786e-16	2.21564e-16	2.22082e-16	2.21786e-16	2.21193e-16	2.20823e-16	2.22267e-16	2.21601e-16	2.21378e-16
244	2.21964e-16	2.22244e-16	2.21639e-16	2.21315e-16	2.22881e-16	2.21563e-16	2.22351e-16	2.22091e-16	2.21664e-16	2.2105e-16	2.22743e-16	2.21682e-16	2.21963e-16	2.22325e-16	2.21642e-16	2.21066e-16	2.23118e-16	2.21276e-16	2.21802e-16	2.21788e-16	2.21295e-16	2.21235e-16	2.23511e-16	2.22257e-16	2.22267e-16	2.22045e-16	2.2173e-16	2.21823e-16	2.22045e-16	2.20897e-16	2.22045e-16	2.22378e-16	2.21712e-16	2.21341e-16	2.2223e-16	2.22896e-16	2.22193e-16	2.21156e-16	2.21823e-16	2.2186e-16	2.22378e-16	2.21897e-16	2.22526e-16	2.22045e-16	2.2123e-16	2.21749e-16	2.22563e-16	2.21823e-16	2.22119e-16
245	2.21915e-16	2.22268e-16	2.21642e-16	2.21333e-16	2.22848e-16	2.2157e-16	2.2229e-16	2.22061e-16	2.21606e-16	2.2104e-16	2.22701e-16	2.21706e-16	2.2194e-16	2.22355e-16	2.21625e-16	2.21074e-16	2.23122e-16	2.21341e-16	2.21843e-16	2.21799e-16	2.21471e-16	2.21244e-16	2.23423e-16	2.22137e-16	2.21961e-16	2.22193e-16	2.21693e-16	2.221e-16	2.22156e-16	2.21138e-16	2.22193e-16	2.22748e-16	2.21341e-16	2.21823e-16	2.2223e-16	2.23192e-16	2.22859e-16	2.21415e-16	2.21934e-16	2.21638e-16	2.22563e-16	2.22045e-16	2.22045e-16	2.22119e-16	2.21749e-16	2.20564e-16	2.22267e-16	2.22267e-16	2.21601e-16
246	2.21862e-16	2.22293e-16	2.21641e-16	2.21359e-16	2.2281e-16	2.21573e-16	2.22229e-16	2.22031e-16	2.21546e-16	2.21029e-16	2.22652e-16	2.21727e-16	2.21913e-16	2.22384e-16	2.21588e-16	2.2106e-16	2.23133e-16	2.21355e-16	2.21836e-16	2.21786e-16	2.21332e-16	2.21193e-16	2.23266e-16	2.22202e-16	2.22082e-16	2.21989e-16	2.21341e-16	2.2173e-16	2.21749e-16	2.20897e-16	2.22082e-16	2.226e-16	2.21749e-16	2.21564e-16	2.22526e-16	2.22563e-16	2.22156e-16	2.21045e-16	2.21749e-16	2.22045e-16	2.22341e-16	2.21971e-16	2.22859e-16	2.22267e-16	2.21082e-16	2.21601e-16	2.21971e-16	2.21971e-16	2.21823e-16
247	2.21804e-16	2.22319e-16	2.21637e-16	2.21393e-16	2.22769e-16	2.21573e-16	2.22172e-16	2.22001e-16	2.21483e-16	2.21017e-16	2.22599e-16	2.21752e-16	2.21884e-16	2.22405e-16	2.21552e-16	2.21059e-16	2.231e-16	2.21392e-16	2.21841e-16	2.21725e-16	2.21471e-16	2.21267e-16	2.2322e-16	2.22026e-16	2.21989e-16	2.221e-16	2.21489e-16	2.21712e-16	2.21675e-16	2.21119e-16	2.21934e-16	2.22526e-16	2.21712e-16	2.22267e-16	2.22304e-16	2.22711e-16	2.22341e-16	2.21304e-16	2.21897e-16	2.21823e-16	2.22119e-16	2.22045e-16	2.22415e-16	2.22119e-16	2.20786e-16	2.21082e-16	2.22045e-16	2.21971e-16	2.21452e-16
248	2.21743e-16	2.22345e-16	2.21629e-16	2.21434e-16	2.22724e-16	2.2157e-16	2.22117e-16	2.21974e-16	2.21419e-16	2.21005e-16	2.22542e-16	2.21776e-16	2.21853e-16	2.22423e-16	2.21498e-16	2.21042e-16	2.23113e-16	2.21448e-16	2.21813e-16	2.21878e-16	2.21415e-16	2.21129e-16	2.23303e-16	2.2223e-16	2.22193e-16	2.22119e-16	2.21267e-16	2.21712e-16	2.22045e-16	2.21267e-16	2.21712e-16	2.22267e-16	2.21601e-16	2.21749e-16	2.22489e-16	2.22711e-16	2.22119e-16	2.21749e-16	2.22193e-16	2.22415e-16	2.22637e-16	2.22045e-16	2.22415e-16	2.22341e-16	2.21304e-16	2.21601e-16	2.22341e-16	2.22119e-16	2.21897e-16
249	2.2168e-16	2.22372e-16	2.21618e-16	2.21481e-16	2.22675e-16	2.21563e-16	2.22065e-16	2.2195e-16	2.21354e-16	2.20993e-16	2.22482e-16	2.21806e-16	2.21818e-16	2.22437e-16	2.21447e-16	2.21044e-16	2.23079e-16	2.21531e-16	2.21836e-16	2.21832e-16	2.21471e-16	2.21175e-16	2.23155e-16	2.22267e-16	2.2186e-16	2.22193e-16	2.21489e-16	2.21601e-16	2.21897e-16	2.21304e-16	2.22119e-16	2.22933e-16	2.21527e-16	2.21971e-16	2.22415e-16	2.23081e-16	2.22711e-16	2.21675e-16	2.21601e-16	2.22193e-16	2.23081e-16	2.22341e-16	2.22341e-16	2.22193e-16	2.21378e-16	2.21304e-16	2.22563e-16	2.21823e-16	2.21823e-16
250	2.21614e-16	2.224e-16	2.21605e-16	2.21532e-16	2.22624e-16	2.21552e-16	2.22017e-16	2.21928e-16	2.21289e-16	2.20982e-16	2.2242e-16	2.21831e-16	2.21778e-16	2.22449e-16	2.21378e-16	2.21032e-16	2.23076e-16	2.21476e-16	2.21758e-16	2.21804e-16	2.21369e-16	2.21138e-16	2.22914e-16	2.22322e-16	2.22008e-16	2.21897e-16	2.21267e-16	2.21415e-16	2.21823e-16	2.21378e-16	2.22045e-16	2.22489e-16	2.21527e-16	2.21378e-16	2.22193e-16	2.22785e-16	2.22415e-16	2.21897e-16	2.21601e-16	2.22193e-16	2.22489e-16	2.22267e-16	2.22859e-16	2.21823e-16	2.20786e-16	2.21378e-16	2.22119e-16	2.21749e-16	2.21749e-16
251	2.21547e-16	2.22427e-16	2.21589e-16	2.21584e-16	2.22569e-16	2.21538e-16	2.21973e-16	2.2191e-16	2.21224e-16	2.20971e-16	2.22356e-16	2.21862e-16	2.21739e-16	2.22448e-16	2.21321e-16	2.21048e-16	2.23039e-16	2.21527e-16	2.21795e-16	2.21832e-16	2.21489e-16	2.21119e-16	2.22933e-16	2.22193e-16	2.21712e-16	2.21749e-16	2.21527e-16	2.21601e-16	2.22267e-16	2.21749e-16	2.22045e-16	2.22785e-16	2.21823e-16	2.21823e-16	2.21527e-16	2.22637e-16	2.22341e-16	2.21527e-16	2.21971e-16	2.22119e-16	2.22415e-16	2.22415e-16	2.22193e-16	2.22119e-16	2.20564e-16	2.21452e-16	2.21897e-16	2.22193e-16	2.21304e-16
252	2.21479e-16	2.22455e-16	2.2157e-16	2.21636e-16	2.2251e-16	2.21519e-16	2.21931e-16	2.21895e-16	2.21161e-16	2.20961e-16	2.22292e-16	2.21889e-16	2.21694e-16	2.22449e-16	2.21235e-16	2.21043e-16	2.22988e-16	2.21517e-16	2.21675e-16	2.21887e-16	2.21378e-16	2.21082e-16	2.22896e-16	2.22415e-16	2.21749e-16	2.22304e-16	2.2123e-16	2.21527e-16	2.22119e-16	2.21378e-16	2.21971e-16	2.22489e-16	2.21156e-16	2.21971e-16	2.22267e-16	2.22933e-16	2.22415e-16	2.2123e-16	2.21378e-16	2.21527e-16	2.22415e-16	2.22489e-16	2.22341e-16	2.22489e-16	2.21156e-16	2.21675e-16	2.21897e-16	2.21971e-16	2.21749e-16
253	2.2141e-16	2.2248e-16	2.21551e-16	2.21687e-16	2.22447e-16	2.21497e-16	2.21891e-16	2.21884e-16	2.21101e-16	2.20951e-16	2.22231e-16	2.21923e-16	2.21644e-16	2.22431e-16	2.21186e-16	2.21048e-16	2.22951e-16	2.21517e-16	2.21656e-16	2.21934e-16	2.21527e-16	2.21156e-16	2.22896e-16	2.22304e-16	2.21786e-16	2.22082e-16	2.21008e-16	2.21527e-16	2.22119e-16	2.21304e-16	2.21823e-16	2.23747e-16	2.21675e-16	2.22267e-16	2.22119e-16	2.22933e-16	2.22859e-16	2.21304e-16	2.21675e-16	2.21897e-16	2.23377e-16	2.22045e-16	2.22267e-16	2.22341e-16	2.2086e-16	2.21156e-16	2.21823e-16	2.22045e-16	2.21749e-16
254	2.21341e-16	2.22504e-16	2.2153e-16	2.21735e-16	2.22381e-16	2.21471e-16	2.21854e-16	2.21876e-16	2.21042e-16	2.20941e-16	2.22168e-16	2.21949e-16	2.2159e-16	2.22418e-16	2.21115e-16	2.21071e-16	2.22919e-16	2.21499e-16	2.21591e-16	2.21971e-16	2.21415e-16	2.2099e-16	2.226e-16	2.22267e-16	2.21638e-16	2.21971e-16	2.21156e-16	2.21601e-16	2.22193e-16	2.21304e-16	2.22119e-16	2.22415e-16	2.21452e-16	2.21749e-16	2.21675e-16	2.22193e-16	2.22563e-16	2.21823e-16	2.21008e-16	2.22045e-16	2.22637e-16	2.21897e-16	2.23007e-16	2.22859e-16	2.20564e-16	2.21675e-16	2.21156e-16	2.21971e-16	2.21452e-16
[truncated: 207 more columns]

## Sheet: fig4A_kde_mm_target
	2.216764103437112723e-16	2.205597657682012509e-16	2.215854498224927607e-16	2.224703643419027762e-16	2.226334599712079564e-16	2.219013456779735589e-16	2.226066734012839774e-16	2.229811929717329135e-16	2.221779256521746036e-16	2.211654976635076433e-16	2.222956338680341318e-16	2.217939373827526705e-16	2.228367953123940691e-16	2.218945513443593127e-16	2.217572190691778171e-16	2.231837400075894108e-16	2.230449621295112445e-16	2.218711325774336372e-16	2.224933200641506482e-16	2.221695050153016429e-16	2.226367238714980423e-16	2.227246165276142094e-16	2.225025719226892025e-16	2.220353530664927538e-16	2.230484315764632147e-16	2.216051416444505222e-16	2.217392935932593867e-16	2.216837824420281350e-16	2.237145653912383338e-16	2.223822977616881448e-16	2.218826974006068054e-16	2.220769864299161988e-16	2.226228460836902602e-16	2.217948047444906384e-16	2.220816123591854759e-16	2.223267866104568684e-16	2.225812127202668153e-16	2.217855528859521088e-16	2.224701904178042625e-16	2.225349534275740932e-16	2.233306132618887750e-16	2.220446049250313081e-16	2.216930343005666646e-16	2.222851532470334235e-16	2.225071978519584797e-16	2.233398651204273293e-16	2.227107387398063779e-16	2.228772721935001577e-16	2.234138799887356649e-16
0	2.21635e-16	2.20521e-16	2.21571e-16	2.22473e-16	2.22639e-16	2.2187e-16	2.22609e-16	2.22958e-16	2.22167e-16	2.21219e-16	2.22311e-16	2.21812e-16	2.22797e-16	2.21923e-16	2.21788e-16	2.23176e-16	2.2305e-16	2.21893e-16	2.22523e-16	2.22227e-16	2.22683e-16	2.22734e-16	2.22521e-16	2.22058e-16	2.2303e-16	2.21656e-16	2.21795e-16	2.21712e-16	2.2371e-16	2.22364e-16	2.21887e-16	2.22091e-16	2.22664e-16	2.21836e-16	2.22072e-16	2.22299e-16	2.22581e-16	2.21776e-16	2.22424e-16	2.22609e-16	2.23395e-16	2.21989e-16	2.21786e-16	2.22285e-16	2.22581e-16	2.23229e-16	2.22729e-16	2.22951e-16	2.23414e-16
1	2.21593e-16	2.20487e-16	2.21563e-16	2.22476e-16	2.22648e-16	2.2184e-16	2.22608e-16	2.22934e-16	2.22156e-16	2.21274e-16	2.22333e-16	2.21831e-16	2.22756e-16	2.2195e-16	2.21814e-16	2.23168e-16	2.23048e-16	2.21917e-16	2.22544e-16	2.22255e-16	2.22729e-16	2.22748e-16	2.22544e-16	2.22086e-16	2.23016e-16	2.21675e-16	2.21818e-16	2.21725e-16	2.23742e-16	2.22327e-16	2.21869e-16	2.22072e-16	2.22692e-16	2.21781e-16	2.22095e-16	2.22239e-16	2.22544e-16	2.21832e-16	2.22526e-16	2.22572e-16	2.23395e-16	2.21934e-16	2.21767e-16	2.22193e-16	2.22637e-16	2.23229e-16	2.22766e-16	2.22803e-16	2.23414e-16
2	2.21552e-16	2.20457e-16	2.2156e-16	2.22478e-16	2.22659e-16	2.21811e-16	2.22605e-16	2.22909e-16	2.22144e-16	2.21332e-16	2.22356e-16	2.21847e-16	2.22714e-16	2.21977e-16	2.21853e-16	2.23153e-16	2.23053e-16	2.21936e-16	2.22567e-16	2.2232e-16	2.22771e-16	2.22776e-16	2.22572e-16	2.22105e-16	2.23021e-16	2.21707e-16	2.21892e-16	2.21739e-16	2.2371e-16	2.22308e-16	2.21892e-16	2.22091e-16	2.22752e-16	2.21823e-16	2.22095e-16	2.2223e-16	2.22618e-16	2.21795e-16	2.22526e-16	2.226e-16	2.23386e-16	2.21915e-16	2.21786e-16	2.22211e-16	2.22563e-16	2.23266e-16	2.22692e-16	2.22785e-16	2.23414e-16
3	2.21513e-16	2.20432e-16	2.21564e-16	2.22479e-16	2.22673e-16	2.21783e-16	2.226e-16	2.22882e-16	2.22131e-16	2.21388e-16	2.22383e-16	2.21865e-16	2.22669e-16	2.22003e-16	2.21891e-16	2.23135e-16	2.23054e-16	2.21968e-16	2.2259e-16	2.22345e-16	2.22813e-16	2.22799e-16	2.22641e-16	2.22123e-16	2.23021e-16	2.21725e-16	2.21957e-16	2.21781e-16	2.23761e-16	2.22299e-16	2.2192e-16	2.22072e-16	2.22771e-16	2.21818e-16	2.22095e-16	2.22193e-16	2.22553e-16	2.2173e-16	2.22581e-16	2.22581e-16	2.23395e-16	2.21823e-16	2.21878e-16	2.22119e-16	2.22692e-16	2.2334e-16	2.22896e-16	2.22748e-16	2.23377e-16
4	2.21476e-16	2.20411e-16	2.21574e-16	2.22477e-16	2.2269e-16	2.21757e-16	2.22593e-16	2.22852e-16	2.22119e-16	2.21441e-16	2.22411e-16	2.21879e-16	2.22625e-16	2.22026e-16	2.21936e-16	2.23111e-16	2.23065e-16	2.21989e-16	2.22616e-16	2.22382e-16	2.22836e-16	2.22803e-16	2.22655e-16	2.22128e-16	2.22961e-16	2.21776e-16	2.21998e-16	2.21799e-16	2.23715e-16	2.22285e-16	2.2191e-16	2.22058e-16	2.22845e-16	2.21836e-16	2.22082e-16	2.22156e-16	2.22581e-16	2.2173e-16	2.22581e-16	2.22581e-16	2.23414e-16	2.21832e-16	2.21841e-16	2.22137e-16	2.22563e-16	2.23173e-16	2.22766e-16	2.22526e-16	2.23451e-16
5	2.21442e-16	2.20395e-16	2.21592e-16	2.22472e-16	2.22709e-16	2.21733e-16	2.22586e-16	2.2282e-16	2.22107e-16	2.21491e-16	2.22441e-16	2.21891e-16	2.22581e-16	2.22042e-16	2.21969e-16	2.23076e-16	2.23072e-16	2.22015e-16	2.22637e-16	2.22401e-16	2.22877e-16	2.22836e-16	2.22651e-16	2.22119e-16	2.22979e-16	2.21776e-16	2.22095e-16	2.21799e-16	2.23705e-16	2.2229e-16	2.21929e-16	2.22049e-16	2.22822e-16	2.21804e-16	2.22086e-16	2.22119e-16	2.22572e-16	2.21721e-16	2.22646e-16	2.22572e-16	2.23405e-16	2.21758e-16	2.21823e-16	2.221e-16	2.22581e-16	2.23266e-16	2.22711e-16	2.22655e-16	2.23506e-16
6	2.21411e-16	2.20384e-16	2.21616e-16	2.22465e-16	2.22732e-16	2.21712e-16	2.2258e-16	2.22785e-16	2.22095e-16	2.21537e-16	2.22472e-16	2.21902e-16	2.2253e-16	2.22057e-16	2.22013e-16	2.23039e-16	2.23076e-16	2.22031e-16	2.22641e-16	2.22396e-16	2.22891e-16	2.2284e-16	2.22688e-16	2.22105e-16	2.22924e-16	2.21818e-16	2.22123e-16	2.21762e-16	2.23696e-16	2.22239e-16	2.21929e-16	2.22031e-16	2.2285e-16	2.21832e-16	2.22063e-16	2.22026e-16	2.22577e-16	2.21702e-16	2.22637e-16	2.22563e-16	2.23312e-16	2.21665e-16	2.21841e-16	2.21971e-16	2.22544e-16	2.23284e-16	2.22711e-16	2.2247e-16	2.23303e-16
7	2.21384e-16	2.20378e-16	2.21648e-16	2.22455e-16	2.22757e-16	2.21694e-16	2.22574e-16	2.22747e-16	2.22085e-16	2.21577e-16	2.22503e-16	2.21912e-16	2.22486e-16	2.22063e-16	2.22063e-16	2.22999e-16	2.2309e-16	2.22045e-16	2.22655e-16	2.2241e-16	2.22919e-16	2.22873e-16	2.22697e-16	2.221e-16	2.22905e-16	2.21823e-16	2.22207e-16	2.21753e-16	2.23668e-16	2.22225e-16	2.21938e-16	2.22017e-16	2.22873e-16	2.21813e-16	2.22021e-16	2.21952e-16	2.2254e-16	2.21675e-16	2.22664e-16	2.22507e-16	2.23266e-16	2.21638e-16	2.21813e-16	2.21934e-16	2.22563e-16	2.23284e-16	2.22692e-16	2.22489e-16	2.23303e-16
8	2.21362e-16	2.20377e-16	2.21685e-16	2.22442e-16	2.22785e-16	2.21679e-16	2.22571e-16	2.22707e-16	2.22075e-16	2.21612e-16	2.22535e-16	2.21917e-16	2.22441e-16	2.22068e-16	2.22108e-16	2.22949e-16	2.23095e-16	2.22061e-16	2.22662e-16	2.22415e-16	2.22951e-16	2.22882e-16	2.22701e-16	2.221e-16	2.22877e-16	2.21846e-16	2.22281e-16	2.21744e-16	2.23654e-16	2.22207e-16	2.21947e-16	2.21998e-16	2.22896e-16	2.2179e-16	2.22021e-16	2.21915e-16	2.22567e-16	2.21633e-16	2.22669e-16	2.22516e-16	2.23275e-16	2.21573e-16	2.21804e-16	2.21906e-16	2.22572e-16	2.23238e-16	2.226e-16	2.22359e-16	2.23377e-16
9	2.21344e-16	2.20381e-16	2.21729e-16	2.22426e-16	2.22815e-16	2.2167e-16	2.22571e-16	2.22665e-16	2.22068e-16	2.21642e-16	2.22566e-16	2.21922e-16	2.22395e-16	2.22067e-16	2.22151e-16	2.22899e-16	2.23102e-16	2.22089e-16	2.22685e-16	2.22401e-16	2.22961e-16	2.22905e-16	2.22743e-16	2.22095e-16	2.22854e-16	2.21841e-16	2.22308e-16	2.21749e-16	2.23594e-16	2.22188e-16	2.21966e-16	2.21989e-16	2.229e-16	2.21767e-16	2.22021e-16	2.21855e-16	2.22567e-16	2.21633e-16	2.22771e-16	2.22452e-16	2.2322e-16	2.21517e-16	2.21823e-16	2.21813e-16	2.22581e-16	2.23247e-16	2.22572e-16	2.22359e-16	2.23303e-16
10	2.2133e-16	2.20391e-16	2.21778e-16	2.22409e-16	2.22848e-16	2.21664e-16	2.22576e-16	2.22623e-16	2.22062e-16	2.21667e-16	2.22599e-16	2.21923e-16	2.22353e-16	2.22056e-16	2.22205e-16	2.22844e-16	2.2312e-16	2.22098e-16	2.22699e-16	2.22368e-16	2.22965e-16	2.22951e-16	2.22738e-16	2.22077e-16	2.22817e-16	2.21897e-16	2.22392e-16	2.21725e-16	2.23557e-16	2.2216e-16	2.21984e-16	2.21957e-16	2.22905e-16	2.21781e-16	2.21984e-16	2.2179e-16	2.22553e-16	2.21628e-16	2.22766e-16	2.22433e-16	2.23178e-16	2.21452e-16	2.2185e-16	2.21804e-16	2.22535e-16	2.2322e-16	2.22498e-16	2.22193e-16	2.23275e-16
11	2.2132e-16	2.20405e-16	2.21831e-16	2.22391e-16	2.22882e-16	2.21664e-16	2.22584e-16	2.2258e-16	2.22059e-16	2.21687e-16	2.22631e-16	2.21921e-16	2.22311e-16	2.2204e-16	2.22255e-16	2.22786e-16	2.23118e-16	2.22112e-16	2.22708e-16	2.22368e-16	2.22965e-16	2.2297e-16	2.22752e-16	2.22072e-16	2.22808e-16	2.21897e-16	2.22438e-16	2.21698e-16	2.23525e-16	2.2216e-16	2.22003e-16	2.21929e-16	2.229e-16	2.21762e-16	2.21952e-16	2.2173e-16	2.22553e-16	2.21582e-16	2.22785e-16	2.2235e-16	2.23187e-16	2.21425e-16	2.21827e-16	2.2173e-16	2.2259e-16	2.23192e-16	2.22442e-16	2.22248e-16	2.23284e-16
12	2.21314e-16	2.20423e-16	2.21888e-16	2.22374e-16	2.22917e-16	2.21668e-16	2.22596e-16	2.22537e-16	2.22057e-16	2.21703e-16	2.22662e-16	2.21919e-16	2.22274e-16	2.22016e-16	2.22306e-16	2.22721e-16	2.23122e-16	2.2213e-16	2.22713e-16	2.22324e-16	2.22974e-16	2.22947e-16	2.22748e-16	2.22049e-16	2.22757e-16	2.21915e-16	2.22493e-16	2.2167e-16	2.23451e-16	2.22119e-16	2.22003e-16	2.21873e-16	2.22887e-16	2.21725e-16	2.21922e-16	2.21675e-16	2.22521e-16	2.21536e-16	2.22794e-16	2.22313e-16	2.23104e-16	2.21365e-16	2.21836e-16	2.21712e-16	2.22595e-16	2.23136e-16	2.22405e-16	2.221e-16	2.23238e-16
13	2.21311e-16	2.20445e-16	2.21947e-16	2.22357e-16	2.22952e-16	2.21678e-16	2.22613e-16	2.22495e-16	2.22058e-16	2.21716e-16	2.22696e-16	2.21911e-16	2.22241e-16	2.21985e-16	2.22357e-16	2.22659e-16	2.23119e-16	2.22135e-16	2.22743e-16	2.22294e-16	2.22949e-16	2.22961e-16	2.22762e-16	2.22031e-16	2.22734e-16	2.21883e-16	2.2253e-16	2.21633e-16	2.23393e-16	2.221e-16	2.22012e-16	2.21839e-16	2.2287e-16	2.21705e-16	2.21878e-16	2.21621e-16	2.22535e-16	2.21522e-16	2.22831e-16	2.22248e-16	2.23085e-16	2.21277e-16	2.21809e-16	2.21633e-16	2.22632e-16	2.23164e-16	2.22341e-16	2.221e-16	2.23155e-16
14	2.21312e-16	2.2047e-16	2.22008e-16	2.22341e-16	2.22986e-16	2.21692e-16	2.22635e-16	2.22455e-16	2.22061e-16	2.21726e-16	2.22728e-16	2.21903e-16	2.22211e-16	2.21949e-16	2.22408e-16	2.22602e-16	2.23109e-16	2.22146e-16	2.22738e-16	2.22264e-16	2.22933e-16	2.2297e-16	2.22736e-16	2.22019e-16	2.22701e-16	2.21864e-16	2.22537e-16	2.21594e-16	2.23324e-16	2.22061e-16	2.22031e-16	2.21779e-16	2.22877e-16	2.21686e-16	2.21855e-16	2.2154e-16	2.22537e-16	2.21508e-16	2.22799e-16	2.22209e-16	2.22984e-16	2.21226e-16	2.2185e-16	2.21647e-16	2.22581e-16	2.23104e-16	2.22304e-16	2.2198e-16	2.23085e-16
15	2.21315e-16	2.20497e-16	2.2207e-16	2.22328e-16	2.23017e-16	2.2171e-16	2.2266e-16	2.22417e-16	2.22067e-16	2.21734e-16	2.22761e-16	2.21895e-16	2.22187e-16	2.21908e-16	2.22455e-16	2.22543e-16	2.23111e-16	2.22166e-16	2.22757e-16	2.22227e-16	2.22937e-16	2.22974e-16	2.22745e-16	2.22003e-16	2.22676e-16	2.21848e-16	2.22579e-16	2.21515e-16	2.23254e-16	2.22031e-16	2.22026e-16	2.21725e-16	2.22852e-16	2.21644e-16	2.21804e-16	2.21473e-16	2.22496e-16	2.21487e-16	2.22782e-16	2.2213e-16	2.22967e-16	2.21154e-16	2.21836e-16	2.21573e-16	2.22637e-16	2.23072e-16	2.22244e-16	2.21887e-16	2.2309e-16
16	2.21322e-16	2.20525e-16	2.22132e-16	2.22318e-16	2.23046e-16	2.21733e-16	2.22689e-16	2.22381e-16	2.22073e-16	2.2174e-16	2.22793e-16	2.21886e-16	2.22168e-16	2.21864e-16	2.22501e-16	2.22485e-16	2.231e-16	2.22165e-16	2.2276e-16	2.22181e-16	2.22912e-16	2.22965e-16	2.22704e-16	2.21971e-16	2.2263e-16	2.2182e-16	2.22581e-16	2.2148e-16	2.23187e-16	2.21984e-16	2.22012e-16	2.21665e-16	2.22815e-16	2.21605e-16	2.21728e-16	2.21397e-16	2.22454e-16	2.21464e-16	2.22764e-16	2.22077e-16	2.22903e-16	2.21075e-16	2.21823e-16	2.21561e-16	2.22607e-16	2.23007e-16	2.22139e-16	2.21827e-16	2.23044e-16
17	2.21331e-16	2.20555e-16	2.22193e-16	2.22312e-16	2.23072e-16	2.21759e-16	2.2272e-16	2.22349e-16	2.22081e-16	2.21745e-16	2.22824e-16	2.21879e-16	2.22156e-16	2.21819e-16	2.22549e-16	2.22428e-16	2.23088e-16	2.22174e-16	2.22776e-16	2.22144e-16	2.22873e-16	2.2294e-16	2.22695e-16	2.21952e-16	2.22607e-16	2.21769e-16	2.22581e-16	2.21428e-16	2.23111e-16	2.2195e-16	2.22019e-16	2.21609e-16	2.22795e-16	2.21554e-16	2.217e-16	2.21358e-16	2.2244e-16	2.21462e-16	2.22799e-16	2.21989e-16	2.22875e-16	2.20997e-16	2.21809e-16	2.2155e-16	2.22683e-16	2.22995e-16	2.22112e-16	2.21786e-16	2.22942e-16
18	2.21344e-16	2.20584e-16	2.22252e-16	2.2231e-16	2.23094e-16	2.21788e-16	2.22754e-16	2.2232e-16	2.2209e-16	2.21749e-16	2.22854e-16	2.2187e-16	2.22147e-16	2.21773e-16	2.22594e-16	2.22377e-16	2.23064e-16	2.22187e-16	2.22776e-16	2.22106e-16	2.22854e-16	2.22933e-16	2.22661e-16	2.21939e-16	2.22586e-16	2.21737e-16	2.22559e-16	2.21361e-16	2.23016e-16	2.21883e-16	2.22025e-16	2.21544e-16	2.22771e-16	2.21506e-16	2.21639e-16	2.2128e-16	2.22393e-16	2.21431e-16	2.22722e-16	2.21951e-16	2.22796e-16	2.20968e-16	2.21857e-16	2.21529e-16	2.22667e-16	2.22972e-16	2.22079e-16	2.21718e-16	2.22905e-16
19	2.21359e-16	2.20614e-16	2.22308e-16	2.22312e-16	2.23111e-16	2.21821e-16	2.2279e-16	2.22296e-16	2.221e-16	2.21751e-16	2.22882e-16	2.21864e-16	2.22147e-16	2.2173e-16	2.22642e-16	2.22332e-16	2.23048e-16	2.22213e-16	2.22805e-16	2.22067e-16	2.22828e-16	2.22907e-16	2.22641e-16	2.2192e-16	2.22551e-16	2.21668e-16	2.22541e-16	2.21306e-16	2.2295e-16	2.21831e-16	2.22017e-16	2.21478e-16	2.22721e-16	2.21463e-16	2.21567e-16	2.21215e-16	2.22323e-16	2.21374e-16	2.22673e-16	2.21862e-16	2.22776e-16	2.20887e-16	2.21838e-16	2.21515e-16	2.22747e-16	2.22895e-16	2.22019e-16	2.21708e-16	2.22862e-16
20	2.21377e-16	2.20644e-16	2.2236e-16	2.22319e-16	2.23124e-16	2.21856e-16	2.22825e-16	2.22276e-16	2.22109e-16	2.21752e-16	2.22906e-16	2.2186e-16	2.2215e-16	2.21686e-16	2.22689e-16	2.22287e-16	2.23022e-16	2.22226e-16	2.22798e-16	2.22027e-16	2.22788e-16	2.22865e-16	2.22597e-16	2.21897e-16	2.22535e-16	2.2161e-16	2.2252e-16	2.21222e-16	2.22849e-16	2.21764e-16	2.22004e-16	2.21389e-16	2.22672e-16	2.21383e-16	2.21493e-16	2.21146e-16	2.22255e-16	2.21354e-16	2.22619e-16	2.21814e-16	2.22678e-16	2.20875e-16	2.21848e-16	2.2153e-16	2.22729e-16	2.22824e-16	2.22017e-16	2.21585e-16	2.22822e-16
21	2.21398e-16	2.20674e-16	2.22408e-16	2.2233e-16	2.23133e-16	2.21894e-16	2.22861e-16	2.22262e-16	2.22118e-16	2.21753e-16	2.22927e-16	2.2186e-16	2.22159e-16	2.2165e-16	2.22733e-16	2.22247e-16	2.22995e-16	2.22243e-16	2.22812e-16	2.21986e-16	2.22751e-16	2.22817e-16	2.22566e-16	2.21872e-16	2.22474e-16	2.21517e-16	2.22482e-16	2.2117e-16	2.22766e-16	2.21703e-16	2.2199e-16	2.21336e-16	2.22612e-16	2.21337e-16	2.21427e-16	2.2109e-16	2.22198e-16	2.21328e-16	2.22604e-16	2.21739e-16	2.22673e-16	2.20813e-16	2.21864e-16	2.21553e-16	2.22709e-16	2.22822e-16	2.21954e-16	2.21549e-16	2.22789e-16
22	2.21422e-16	2.20705e-16	2.22449e-16	2.22344e-16	2.23137e-16	2.21935e-16	2.22895e-16	2.22254e-16	2.22127e-16	2.21752e-16	2.22943e-16	2.21859e-16	2.22171e-16	2.21613e-16	2.22778e-16	2.2221e-16	2.22959e-16	2.22265e-16	2.22815e-16	2.21956e-16	2.22722e-16	2.22774e-16	2.22523e-16	2.2186e-16	2.22453e-16	2.2145e-16	2.22442e-16	2.21097e-16	2.2268e-16	2.21627e-16	2.2198e-16	2.21262e-16	2.22559e-16	2.21276e-16	2.21361e-16	2.21002e-16	2.22138e-16	2.21301e-16	2.22513e-16	2.21665e-16	2.22634e-16	2.20807e-16	2.21862e-16	2.2152e-16	2.22788e-16	2.22817e-16	2.21983e-16	2.2155e-16	2.22715e-16
23	2.21448e-16	2.20736e-16	2.22485e-16	2.22363e-16	2.23138e-16	2.21978e-16	2.22927e-16	2.22253e-16	2.22135e-16	2.21749e-16	2.22954e-16	2.21864e-16	2.22187e-16	2.21582e-16	2.2282e-16	2.22173e-16	2.22932e-16	2.22294e-16	2.22829e-16	2.21926e-16	2.22678e-16	2.22721e-16	2.22479e-16	2.21831e-16	2.22412e-16	2.21359e-16	2.22403e-16	2.21013e-16	2.22587e-16	2.21551e-16	2.21951e-16	2.21188e-16	2.22508e-16	2.21238e-16	2.2128e-16	2.20926e-16	2.22032e-16	2.21261e-16	2.22425e-16	2.21626e-16	2.22588e-16	2.20801e-16	2.21852e-16	2.21562e-16	2.22768e-16	2.2278e-16	2.21974e-16	2.21505e-16	2.22601e-16
24	2.21477e-16	2.2077e-16	2.22513e-16	2.22384e-16	2.23134e-16	2.22024e-16	2.22955e-16	2.22259e-16	2.22142e-16	2.21745e-16	2.22957e-16	2.21869e-16	2.22203e-16	2.21555e-16	2.22861e-16	2.22138e-16	2.22894e-16	2.22316e-16	2.22822e-16	2.21882e-16	2.22638e-16	2.22658e-16	2.22433e-16	2.21796e-16	2.22367e-16	2.21268e-16	2.22357e-16	2.20935e-16	2.22486e-16	2.21461e-16	2.21947e-16	2.21101e-16	2.22435e-16	2.2114e-16	2.21204e-16	2.20849e-16	2.21938e-16	2.21249e-16	2.22379e-16	2.2157e-16	2.22533e-16	2.20771e-16	2.21873e-16	2.21556e-16	2.22815e-16	2.22801e-16	2.21965e-16	2.2144e-16	2.22615e-16
25	2.21509e-16	2.20805e-16	2.22534e-16	2.22407e-16	2.23127e-16	2.22071e-16	2.2298e-16	2.22272e-16	2.22148e-16	2.21738e-16	2.22954e-16	2.21877e-16	2.2222e-16	2.21533e-16	2.22896e-16	2.22105e-16	2.22858e-16	2.22336e-16	2.22825e-16	2.21855e-16	2.22591e-16	2.22594e-16	2.22394e-16	2.21773e-16	2.22305e-16	2.21148e-16	2.22284e-16	2.20885e-16	2.2238e-16	2.21387e-16	2.21903e-16	2.21044e-16	2.22365e-16	2.21075e-16	2.21135e-16	2.20782e-16	2.21839e-16	2.21198e-16	2.22315e-16	2.21515e-16	2.22482e-16	2.2076e-16	2.21885e-16	2.21515e-16	2.22817e-16	2.22757e-16	2.21945e-16	2.21428e-16	2.22574e-16
26	2.21544e-16	2.20844e-16	2.22549e-16	2.22431e-16	2.23116e-16	2.22119e-16	2.22999e-16	2.22292e-16	2.22154e-16	2.2173e-16	2.22945e-16	2.21885e-16	2.22235e-16	2.21515e-16	2.22934e-16	2.22072e-16	2.22821e-16	2.22357e-16	2.2282e-16	2.21827e-16	2.22558e-16	2.22542e-16	2.22333e-16	2.21739e-16	2.22257e-16	2.21055e-16	2.22243e-16	2.20794e-16	2.22299e-16	2.21298e-16	2.21901e-16	2.2098e-16	2.22307e-16	2.21019e-16	2.21081e-16	2.20676e-16	2.21722e-16	2.21151e-16	2.22213e-16	2.2147e-16	2.22475e-16	2.20778e-16	2.21906e-16	2.21579e-16	2.22873e-16	2.22777e-16	2.21977e-16	2.21349e-16	2.22559e-16
27	2.21582e-16	2.20886e-16	2.22557e-16	2.22456e-16	2.23101e-16	2.22167e-16	2.23013e-16	2.22319e-16	2.22158e-16	2.21718e-16	2.22927e-16	2.21894e-16	2.2225e-16	2.215e-16	2.22963e-16	2.22037e-16	2.22788e-16	2.22385e-16	2.22825e-16	2.21806e-16	2.22516e-16	2.2248e-16	2.22273e-16	2.217e-16	2.2219e-16	2.20932e-16	2.22187e-16	2.20734e-16	2.22196e-16	2.21219e-16	2.21856e-16	2.20917e-16	2.22217e-16	2.20966e-16	2.20995e-16	2.20613e-16	2.21612e-16	2.2108e-16	2.22119e-16	2.21433e-16	2.2248e-16	2.20745e-16	2.21942e-16	2.21581e-16	2.22824e-16	2.22679e-16	2.22017e-16	2.21349e-16	2.22408e-16
28	2.21624e-16	2.20933e-16	2.2256e-16	2.2248e-16	2.23083e-16	2.22216e-16	2.23021e-16	2.22352e-16	2.22162e-16	2.21704e-16	2.22902e-16	2.21903e-16	2.2226e-16	2.21488e-16	2.22991e-16	2.22003e-16	2.22747e-16	2.22392e-16	2.22806e-16	2.21788e-16	2.22485e-16	2.22406e-16	2.22224e-16	2.21649e-16	2.22118e-16	2.20855e-16	2.22146e-16	2.2067e-16	2.22094e-16	2.21135e-16	2.21824e-16	2.20835e-16	2.22137e-16	2.20884e-16	2.20946e-16	2.20519e-16	2.21498e-16	2.2104e-16	2.22065e-16	2.21409e-16	2.22382e-16	2.20774e-16	2.21992e-16	2.21567e-16	2.22841e-16	2.22733e-16	2.21993e-16	2.21303e-16	2.22478e-16
29	2.21672e-16	2.20984e-16	2.22558e-16	2.22503e-16	2.23062e-16	2.22263e-16	2.23022e-16	2.22392e-16	2.22164e-16	2.21687e-16	2.2287e-16	2.2191e-16	2.2227e-16	2.21476e-16	2.23007e-16	2.21968e-16	2.22711e-16	2.22403e-16	2.22789e-16	2.21765e-16	2.2244e-16	2.2232e-16	2.22175e-16	2.21601e-16	2.22036e-16	2.20728e-16	2.22087e-16	2.20625e-16	2.21992e-16	2.21062e-16	2.21803e-16	2.20785e-16	2.22064e-16	2.20827e-16	2.2091e-16	2.20446e-16	2.21371e-16	2.20976e-16	2.22009e-16	2.21361e-16	2.224e-16	2.20816e-16	2.22009e-16	2.21581e-16	2.2285e-16	2.22691e-16	2.22038e-16	2.21244e-16	2.22346e-16
30	2.21724e-16	2.21042e-16	2.22555e-16	2.22525e-16	2.23037e-16	2.22309e-16	2.23017e-16	2.22436e-16	2.22167e-16	2.21668e-16	2.22831e-16	2.21918e-16	2.22274e-16	2.21466e-16	2.23025e-16	2.21931e-16	2.22676e-16	2.22409e-16	2.22773e-16	2.21749e-16	2.22425e-16	2.22263e-16	2.22128e-16	2.21551e-16	2.21978e-16	2.20614e-16	2.22061e-16	2.20568e-16	2.219e-16	2.20975e-16	2.2179e-16	2.20725e-16	2.21982e-16	2.20788e-16	2.20873e-16	2.20354e-16	2.21252e-16	2.20935e-16	2.21922e-16	2.21372e-16	2.22368e-16	2.20845e-16	2.22015e-16	2.21675e-16	2.22854e-16	2.22716e-16	2.22071e-16	2.21218e-16	2.22355e-16
31	2.21784e-16	2.21106e-16	2.2255e-16	2.22543e-16	2.2301e-16	2.22353e-16	2.23005e-16	2.22484e-16	2.22168e-16	2.21646e-16	2.22788e-16	2.21922e-16	2.22274e-16	2.21457e-16	2.23035e-16	2.21894e-16	2.22649e-16	2.22409e-16	2.22764e-16	2.21735e-16	2.22398e-16	2.22195e-16	2.22088e-16	2.21485e-16	2.21884e-16	2.20506e-16	2.22014e-16	2.20518e-16	2.2181e-16	2.20904e-16	2.21757e-16	2.20671e-16	2.21917e-16	2.2074e-16	2.20841e-16	2.20298e-16	2.2112e-16	2.20933e-16	2.21864e-16	2.21362e-16	2.22357e-16	2.20893e-16	2.2206e-16	2.2168e-16	2.22823e-16	2.22695e-16	2.22189e-16	2.21186e-16	2.22327e-16
32	2.21849e-16	2.21176e-16	2.22547e-16	2.22559e-16	2.22981e-16	2.22394e-16	2.22986e-16	2.22536e-16	2.22168e-16	2.21623e-16	2.22739e-16	2.21925e-16	2.22271e-16	2.21447e-16	2.23044e-16	2.2186e-16	2.22616e-16	2.22404e-16	2.22742e-16	2.21723e-16	2.22374e-16	2.22123e-16	2.22045e-16	2.21424e-16	2.21792e-16	2.2042e-16	2.21971e-16	2.20491e-16	2.21732e-16	2.20835e-16	2.21744e-16	2.20601e-16	2.21841e-16	2.20688e-16	2.20816e-16	2.20189e-16	2.21014e-16	2.20883e-16	2.21818e-16	2.21369e-16	2.22337e-16	2.20901e-16	2.22087e-16	2.21636e-16	2.22807e-16	2.22758e-16	2.22109e-16	2.21156e-16	2.2236e-16
33	2.21922e-16	2.21253e-16	2.22548e-16	2.2257e-16	2.22949e-16	2.22432e-16	2.22963e-16	2.2259e-16	2.22167e-16	2.21598e-16	2.22686e-16	2.21923e-16	2.22265e-16	2.21431e-16	2.2304e-16	2.21823e-16	2.22591e-16	2.22384e-16	2.22716e-16	2.21706e-16	2.22337e-16	2.22057e-16	2.22021e-16	2.21331e-16	2.21714e-16	2.2031e-16	2.21913e-16	2.20469e-16	2.21651e-16	2.20782e-16	2.21719e-16	2.20552e-16	2.2177e-16	2.2066e-16	2.20819e-16	2.20128e-16	2.20866e-16	2.20837e-16	2.2175e-16	2.21363e-16	2.22313e-16	2.20932e-16	2.22097e-16	2.21628e-16	2.22817e-16	2.2271e-16	2.22233e-16	2.21137e-16	2.22271e-16
34	2.22001e-16	2.21338e-16	2.22552e-16	2.22576e-16	2.22915e-16	2.22465e-16	2.22934e-16	2.22645e-16	2.22165e-16	2.21573e-16	2.22631e-16	2.21918e-16	2.22257e-16	2.21417e-16	2.23044e-16	2.21787e-16	2.22566e-16	2.22371e-16	2.22706e-16	2.21696e-16	2.22329e-16	2.21986e-16	2.21998e-16	2.21262e-16	2.2162e-16	2.20198e-16	2.21895e-16	2.20443e-16	2.2159e-16	2.20715e-16	2.21736e-16	2.2051e-16	2.21706e-16	2.20612e-16	2.20811e-16	2.20035e-16	2.20777e-16	2.2081e-16	2.21715e-16	2.21361e-16	2.22316e-16	2.20959e-16	2.22112e-16	2.21716e-16	2.22796e-16	2.22718e-16	2.22216e-16	2.21066e-16	2.22264e-16
35	2.22086e-16	2.21428e-16	2.22563e-16	2.22577e-16	2.22879e-16	2.22493e-16	2.22901e-16	2.227e-16	2.22161e-16	2.21547e-16	2.22575e-16	2.21907e-16	2.22246e-16	2.21398e-16	2.23041e-16	2.21751e-16	2.22548e-16	2.22344e-16	2.22687e-16	2.21687e-16	2.22302e-16	2.21915e-16	2.2196e-16	2.21177e-16	2.21529e-16	2.20126e-16	2.21858e-16	2.20439e-16	2.2152e-16	2.20687e-16	2.21708e-16	2.20464e-16	2.21636e-16	2.20592e-16	2.20826e-16	2.20001e-16	2.20672e-16	2.20779e-16	2.21658e-16	2.21369e-16	2.2234e-16	2.21018e-16	2.22142e-16	2.21725e-16	2.22801e-16	2.22674e-16	2.22315e-16	2.21066e-16	2.22207e-16
36	2.22177e-16	2.21523e-16	2.2258e-16	2.22571e-16	2.22842e-16	2.22515e-16	2.22864e-16	2.22753e-16	2.22155e-16	2.21522e-16	2.22518e-16	2.21894e-16	2.22233e-16	2.21375e-16	2.23037e-16	2.21719e-16	2.22529e-16	2.22317e-16	2.22673e-16	2.21668e-16	2.22282e-16	2.21836e-16	2.21943e-16	2.21095e-16	2.21454e-16	2.20046e-16	2.2182e-16	2.20426e-16	2.21475e-16	2.2065e-16	2.21722e-16	2.204e-16	2.21572e-16	2.20557e-16	2.20829e-16	2.19932e-16	2.20575e-16	2.20777e-16	2.2162e-16	2.21376e-16	2.22315e-16	2.21041e-16	2.22151e-16	2.21712e-16	2.22787e-16	2.22695e-16	2.22313e-16	2.21022e-16	2.22146e-16
37	2.2227e-16	2.21623e-16	2.22605e-16	2.22558e-16	2.22803e-16	2.22532e-16	2.22825e-16	2.22805e-16	2.22146e-16	2.21498e-16	2.22462e-16	2.21875e-16	2.22217e-16	2.21346e-16	2.2303e-16	2.21689e-16	2.22508e-16	2.22275e-16	2.2265e-16	2.21657e-16	2.22254e-16	2.21756e-16	2.21928e-16	2.21019e-16	2.21342e-16	2.19985e-16	2.21777e-16	2.20431e-16	2.21436e-16	2.20638e-16	2.21722e-16	2.20386e-16	2.21527e-16	2.20543e-16	2.20863e-16	2.19911e-16	2.20493e-16	2.2076e-16	2.21587e-16	2.21385e-16	2.22301e-16	2.21117e-16	2.22146e-16	2.21684e-16	2.22683e-16	2.22632e-16	2.22322e-16	2.20981e-16	2.22119e-16
38	2.22366e-16	2.21725e-16	2.22637e-16	2.22537e-16	2.22763e-16	2.22541e-16	2.22784e-16	2.22853e-16	2.22135e-16	2.21476e-16	2.22406e-16	2.21854e-16	2.22204e-16	2.21317e-16	2.23029e-16	2.21659e-16	2.22487e-16	2.22241e-16	2.2264e-16	2.21644e-16	2.22244e-16	2.21665e-16	2.21931e-16	2.20928e-16	2.21267e-16	2.19932e-16	2.21758e-16	2.2043e-16	2.21411e-16	2.20614e-16	2.21746e-16	2.20348e-16	2.21453e-16	2.20543e-16	2.20873e-16	2.19847e-16	2.20446e-16	2.2077e-16	2.21547e-16	2.21396e-16	2.223e-16	2.21111e-16	2.22156e-16	2.21685e-16	2.22682e-16	2.22629e-16	2.22328e-16	2.20929e-16	2.21972e-16
39	2.22463e-16	2.21829e-16	2.22675e-16	2.22508e-16	2.22721e-16	2.22544e-16	2.22743e-16	2.22897e-16	2.22121e-16	2.21457e-16	2.22353e-16	2.21827e-16	2.22186e-16	2.21278e-16	2.23024e-16	2.21638e-16	2.22475e-16	2.22206e-16	2.22619e-16	2.21639e-16	2.22213e-16	2.21576e-16	2.21919e-16	2.20853e-16	2.21191e-16	2.19885e-16	2.21716e-16	2.20463e-16	2.21377e-16	2.20628e-16	2.21754e-16	2.20329e-16	2.2142e-16	2.20556e-16	2.20908e-16	2.19834e-16	2.20385e-16	2.20822e-16	2.21498e-16	2.21428e-16	2.22305e-16	2.21177e-16	2.22157e-16	2.21716e-16	2.22658e-16	2.22574e-16	2.22343e-16	2.20944e-16	2.21959e-16
40	2.22558e-16	2.21931e-16	2.22719e-16	2.22469e-16	2.22677e-16	2.22539e-16	2.22701e-16	2.22936e-16	2.22104e-16	2.2144e-16	2.22302e-16	2.21798e-16	2.22166e-16	2.21238e-16	2.23018e-16	2.21609e-16	2.22453e-16	2.22162e-16	2.22599e-16	2.21632e-16	2.22204e-16	2.2151e-16	2.21909e-16	2.20765e-16	2.2111e-16	2.19861e-16	2.21684e-16	2.20463e-16	2.21382e-16	2.20626e-16	2.2181e-16	2.20302e-16	2.21388e-16	2.20556e-16	2.20931e-16	2.19809e-16	2.20358e-16	2.20877e-16	2.21486e-16	2.21434e-16	2.22314e-16	2.21166e-16	2.22128e-16	2.21679e-16	2.22595e-16	2.22611e-16	2.22315e-16	2.20923e-16	2.21917e-16
41	2.2265e-16	2.22029e-16	2.22767e-16	2.22423e-16	2.22632e-16	2.22528e-16	2.22659e-16	2.22968e-16	2.22085e-16	2.21427e-16	2.22254e-16	2.21765e-16	2.22144e-16	2.2119e-16	2.23005e-16	2.21588e-16	2.22426e-16	2.2211e-16	2.22584e-16	2.21619e-16	2.22157e-16	2.21425e-16	2.21886e-16	2.2069e-16	2.21043e-16	2.19838e-16	2.21635e-16	2.20488e-16	2.21389e-16	2.20662e-16	2.21813e-16	2.20302e-16	2.2134e-16	2.20583e-16	2.20979e-16	2.19807e-16	2.20341e-16	2.20894e-16	2.2147e-16	2.21447e-16	2.22299e-16	2.2123e-16	2.22109e-16	2.21665e-16	2.22535e-16	2.22553e-16	2.22336e-16	2.209e-16	2.21848e-16
42	2.22737e-16	2.22123e-16	2.22819e-16	2.22369e-16	2.22585e-16	2.2251e-16	2.22619e-16	2.22994e-16	2.22063e-16	2.21418e-16	2.22211e-16	2.21731e-16	2.22121e-16	2.2114e-16	2.22998e-16	2.21564e-16	2.22401e-16	2.22067e-16	2.22576e-16	2.21613e-16	2.22146e-16	2.21318e-16	2.21887e-16	2.20634e-16	2.20985e-16	2.19808e-16	2.21606e-16	2.20495e-16	2.21402e-16	2.20697e-16	2.21861e-16	2.20312e-16	2.21313e-16	2.20604e-16	2.21021e-16	2.19773e-16	2.20341e-16	2.20993e-16	2.21466e-16	2.21457e-16	2.22311e-16	2.21272e-16	2.22072e-16	2.21663e-16	2.22519e-16	2.22498e-16	2.22276e-16	2.20816e-16	2.21818e-16
43	2.22818e-16	2.22211e-16	2.22873e-16	2.22308e-16	2.22536e-16	2.22486e-16	2.2258e-16	2.23012e-16	2.2204e-16	2.21412e-16	2.22171e-16	2.21695e-16	2.22095e-16	2.21085e-16	2.22992e-16	2.21548e-16	2.22378e-16	2.22012e-16	2.22547e-16	2.21599e-16	2.22109e-16	2.21238e-16	2.21879e-16	2.20564e-16	2.20934e-16	2.19811e-16	2.21579e-16	2.20562e-16	2.21431e-16	2.20744e-16	2.21881e-16	2.2033e-16	2.21296e-16	2.20631e-16	2.2106e-16	2.19818e-16	2.20358e-16	2.2104e-16	2.21459e-16	2.21489e-16	2.22343e-16	2.21298e-16	2.22049e-16	2.21712e-16	2.2254e-16	2.22498e-16	2.22285e-16	2.20805e-16	2.21665e-16
44	2.22892e-16	2.2229e-16	2.22926e-16	2.22241e-16	2.22485e-16	2.22457e-16	2.22542e-16	2.23023e-16	2.22016e-16	2.21408e-16	2.22137e-16	2.2166e-16	2.22066e-16	2.21034e-16	2.22978e-16	2.2153e-16	2.22342e-16	2.21953e-16	2.22521e-16	2.21587e-16	2.22093e-16	2.21144e-16	2.21868e-16	2.20514e-16	2.2087e-16	2.19813e-16	2.21544e-16	2.20568e-16	2.21462e-16	2.20814e-16	2.21932e-16	2.20336e-16	2.21271e-16	2.20673e-16	2.21091e-16	2.19835e-16	2.20391e-16	2.21117e-16	2.21457e-16	2.21503e-16	2.22327e-16	2.21318e-16	2.22008e-16	2.21647e-16	2.22456e-16	2.22479e-16	2.22193e-16	2.208e-16	2.21758e-16
45	2.22957e-16	2.2236e-16	2.22978e-16	2.2217e-16	2.22434e-16	2.22424e-16	2.22507e-16	2.23026e-16	2.21992e-16	2.21409e-16	2.22108e-16	2.21626e-16	2.22036e-16	2.20975e-16	2.22961e-16	2.2151e-16	2.22312e-16	2.21905e-16	2.22486e-16	2.21582e-16	2.22059e-16	2.21055e-16	2.21827e-16	2.20465e-16	2.20833e-16	2.19835e-16	2.21505e-16	2.20609e-16	2.215e-16	2.20883e-16	2.21962e-16	2.20353e-16	2.2128e-16	2.2072e-16	2.2114e-16	2.19867e-16	2.20414e-16	2.21159e-16	2.2145e-16	2.21487e-16	2.22345e-16	2.21369e-16	2.21966e-16	2.21642e-16	2.22433e-16	2.22415e-16	2.22234e-16	2.20768e-16	2.21693e-16
46	2.23015e-16	2.2242e-16	2.23028e-16	2.22097e-16	2.22383e-16	2.22388e-16	2.22474e-16	2.23021e-16	2.21969e-16	2.21411e-16	2.22082e-16	2.21594e-16	2.22004e-16	2.20919e-16	2.22942e-16	2.2149e-16	2.22276e-16	2.21856e-16	2.22461e-16	2.21581e-16	2.22047e-16	2.20969e-16	2.21809e-16	2.20424e-16	2.20807e-16	2.19857e-16	2.21486e-16	2.20646e-16	2.21561e-16	2.20968e-16	2.22e-16	2.20405e-16	2.21282e-16	2.20774e-16	2.21174e-16	2.19894e-16	2.20465e-16	2.21265e-16	2.21473e-16	2.21522e-16	2.22336e-16	2.21388e-16	2.21966e-16	2.2167e-16	2.22438e-16	2.22424e-16	2.22142e-16	2.20754e-16	2.21716e-16
47	2.23063e-16	2.2247e-16	2.23073e-16	2.22024e-16	2.22332e-16	2.2235e-16	2.22443e-16	2.23008e-16	2.21948e-16	2.21416e-16	2.22062e-16	2.21565e-16	2.2197e-16	2.20861e-16	2.22925e-16	2.21476e-16	2.22245e-16	2.21808e-16	2.22425e-16	2.21582e-16	2.22029e-16	2.20877e-16	2.21768e-16	2.20399e-16	2.20805e-16	2.19905e-16	2.21463e-16	2.20685e-16	2.21599e-16	2.21038e-16	2.22045e-16	2.20451e-16	2.21293e-16	2.20807e-16	2.21212e-16	2.19944e-16	2.20555e-16	2.21358e-16	2.21496e-16	2.21536e-16	2.22355e-16	2.21443e-16	2.21924e-16	2.2173e-16	2.22387e-16	2.22392e-16	2.22165e-16	2.20791e-16	2.21684e-16
48	2.23102e-16	2.2251e-16	2.23112e-16	2.21951e-16	2.22283e-16	2.22311e-16	2.22413e-16	2.22989e-16	2.2193e-16	2.21423e-16	2.22046e-16	2.21539e-16	2.21937e-16	2.20809e-16	2.22905e-16	2.21451e-16	2.22203e-16	2.21759e-16	2.22375e-16	2.21575e-16	2.22013e-16	2.20803e-16	2.21741e-16	2.20379e-16	2.20766e-16	2.19946e-16	2.21427e-16	2.20711e-16	2.2165e-16	2.21111e-16	2.22065e-16	2.2046e-16	2.21306e-16	2.20842e-16	2.21226e-16	2.19975e-16	2.20615e-16	2.21425e-16	2.21503e-16	2.21522e-16	2.2235e-16	2.21402e-16	2.21827e-16	2.21647e-16	2.22322e-16	2.22419e-16	2.22049e-16	2.20833e-16	2.21642e-16
49	2.23133e-16	2.2254e-16	2.23145e-16	2.21881e-16	2.22237e-16	2.22272e-16	2.22385e-16	2.22963e-16	2.21915e-16	2.2143e-16	2.22033e-16	2.21513e-16	2.21904e-16	2.20755e-16	2.22873e-16	2.21429e-16	2.22167e-16	2.21716e-16	2.22335e-16	2.21583e-16	2.21991e-16	2.20737e-16	2.21707e-16	2.20373e-16	2.2075e-16	2.19995e-16	2.21395e-16	2.20763e-16	2.21713e-16	2.21199e-16	2.22072e-16	2.20515e-16	2.21318e-16	2.20895e-16	2.21254e-16	2.20021e-16	2.20671e-16	2.21455e-16	2.21489e-16	2.21508e-16	2.22304e-16	2.21443e-16	2.21781e-16	2.21577e-16	2.22341e-16	2.22308e-16	2.22095e-16	2.20749e-16	2.21684e-16
50	2.23156e-16	2.2256e-16	2.23169e-16	2.21814e-16	2.22195e-16	2.22234e-16	2.22357e-16	2.22932e-16	2.21905e-16	2.21438e-16	2.22022e-16	2.21493e-16	2.21875e-16	2.20708e-16	2.2285e-16	2.21406e-16	2.22127e-16	2.21677e-16	2.22291e-16	2.21569e-16	2.21986e-16	2.20662e-16	2.21666e-16	2.20375e-16	2.20753e-16	2.20032e-16	2.2138e-16	2.20798e-16	2.21769e-16	2.21261e-16	2.22095e-16	2.20556e-16	2.21344e-16	2.20904e-16	2.21277e-16	2.2006e-16	2.20726e-16	2.21538e-16	2.21536e-16	2.21522e-16	2.22327e-16	2.21466e-16	2.2173e-16	2.21573e-16	2.22281e-16	2.22262e-16	2.21961e-16	2.20749e-16	2.21665e-16
51	2.23172e-16	2.22573e-16	2.23185e-16	2.2175e-16	2.22157e-16	2.22198e-16	2.2233e-16	2.22896e-16	2.21898e-16	2.21446e-16	2.22013e-16	2.21475e-16	2.21847e-16	2.20662e-16	2.22823e-16	2.21386e-16	2.22094e-16	2.21637e-16	2.22246e-16	2.21573e-16	2.21966e-16	2.20612e-16	2.21604e-16	2.20363e-16	2.20764e-16	2.20088e-16	2.21359e-16	2.20831e-16	2.21801e-16	2.21333e-16	2.22106e-16	2.20629e-16	2.21381e-16	2.20939e-16	2.21307e-16	2.20104e-16	2.208e-16	2.21554e-16	2.2154e-16	2.21471e-16	2.22299e-16	2.21485e-16	2.21665e-16	2.21605e-16	2.2223e-16	2.22267e-16	2.21915e-16	2.20722e-16	2.2161e-16
52	2.23182e-16	2.22577e-16	2.23191e-16	2.21691e-16	2.22124e-16	2.22163e-16	2.22303e-16	2.22855e-16	2.21896e-16	2.21454e-16	2.22003e-16	2.2146e-16	2.21826e-16	2.20622e-16	2.22795e-16	2.21359e-16	2.22053e-16	2.21598e-16	2.222e-16	2.21555e-16	2.21948e-16	2.20544e-16	2.21556e-16	2.20402e-16	2.20746e-16	2.20127e-16	2.21328e-16	2.20885e-16	2.2186e-16	2.21402e-16	2.22104e-16	2.2065e-16	2.2139e-16	2.20958e-16	2.21279e-16	2.20139e-16	2.20872e-16	2.21573e-16	2.21513e-16	2.21439e-16	2.22276e-16	2.21439e-16	2.21601e-16	2.2155e-16	2.2223e-16	2.2223e-16	2.2185e-16	2.20759e-16	2.21647e-16
53	2.23186e-16	2.22575e-16	2.23188e-16	2.21635e-16	2.22095e-16	2.2213e-16	2.22275e-16	2.22811e-16	2.21898e-16	2.2146e-16	2.21993e-16	2.21445e-16	2.21807e-16	2.20583e-16	2.22761e-16	2.21332e-16	2.22024e-16	2.21563e-16	2.22151e-16	2.21564e-16	2.2194e-16	2.20509e-16	2.21491e-16	2.20421e-16	2.20761e-16	2.20181e-16	2.21298e-16	2.20914e-16	2.21888e-16	2.21452e-16	2.22098e-16	2.20698e-16	2.21425e-16	2.20967e-16	2.21295e-16	2.2019e-16	2.20962e-16	2.21587e-16	2.21527e-16	2.21425e-16	2.22262e-16	2.2148e-16	2.21568e-16	2.21536e-16	2.22211e-16	2.22109e-16	2.21841e-16	2.20694e-16	2.21702e-16
54	2.23185e-16	2.22567e-16	2.23175e-16	2.21582e-16	2.2207e-16	2.22097e-16	2.22247e-16	2.22763e-16	2.21903e-16	2.21464e-16	2.2198e-16	2.21433e-16	2.21794e-16	2.20553e-16	2.22732e-16	2.213e-16	2.21992e-16	2.21531e-16	2.22105e-16	2.21546e-16	2.21923e-16	2.20467e-16	2.2143e-16	2.20439e-16	2.20763e-16	2.20224e-16	2.21274e-16	2.20963e-16	2.21934e-16	2.21501e-16	2.22093e-16	2.20749e-16	2.2145e-16	2.20974e-16	2.21261e-16	2.20231e-16	2.21029e-16	2.21591e-16	2.21577e-16	2.21434e-16	2.22202e-16	2.21443e-16	2.2148e-16	2.21499e-16	2.22239e-16	2.22091e-16	2.21749e-16	2.20731e-16	2.21675e-16
55	2.23181e-16	2.22553e-16	2.23153e-16	2.21531e-16	2.22048e-16	2.22065e-16	2.22217e-16	2.22711e-16	2.2191e-16	2.21465e-16	2.21964e-16	2.2142e-16	2.21785e-16	2.20524e-16	2.22697e-16	2.21273e-16	2.21959e-16	2.21503e-16	2.22059e-16	2.21537e-16	2.21905e-16	2.20427e-16	2.21365e-16	2.2046e-16	2.20788e-16	2.20279e-16	2.21244e-16	2.2101e-16	2.21965e-16	2.21533e-16	2.22086e-16	2.20793e-16	2.21466e-16	2.20978e-16	2.21261e-16	2.20224e-16	2.21092e-16	2.21614e-16	2.21564e-16	2.21402e-16	2.22225e-16	2.21499e-16	2.21406e-16	2.21527e-16	2.22193e-16	2.22008e-16	2.2173e-16	2.20657e-16	2.21656e-16
56	2.23173e-16	2.22535e-16	2.23123e-16	2.21481e-16	2.22028e-16	2.22031e-16	2.22187e-16	2.22655e-16	2.21918e-16	2.21464e-16	2.21943e-16	2.2141e-16	2.21783e-16	2.20501e-16	2.22666e-16	2.21233e-16	2.21932e-16	2.21467e-16	2.22004e-16	2.21516e-16	2.21885e-16	2.20397e-16	2.21296e-16	2.20476e-16	2.20792e-16	2.20289e-16	2.21196e-16	2.21069e-16	2.22012e-16	2.21559e-16	2.2207e-16	2.20835e-16	2.21503e-16	2.20978e-16	2.21214e-16	2.20287e-16	2.21152e-16	2.21596e-16	2.21485e-16	2.21351e-16	2.22207e-16	2.21425e-16	2.21323e-16	2.21452e-16	2.22183e-16	2.22008e-16	2.21628e-16	2.20796e-16	2.21656e-16
57	2.23164e-16	2.22513e-16	2.23084e-16	2.2143e-16	2.22008e-16	2.21995e-16	2.22155e-16	2.22594e-16	2.21925e-16	2.21458e-16	2.21918e-16	2.21398e-16	2.21785e-16	2.2048e-16	2.22625e-16	2.21201e-16	2.21908e-16	2.21444e-16	2.21954e-16	2.21505e-16	2.21868e-16	2.20384e-16	2.21244e-16	2.20493e-16	2.20799e-16	2.20345e-16	2.21177e-16	2.211e-16	2.22028e-16	2.21605e-16	2.22052e-16	2.20872e-16	2.21501e-16	2.2099e-16	2.21219e-16	2.20324e-16	2.21217e-16	2.21573e-16	2.21494e-16	2.21341e-16	2.2222e-16	2.21415e-16	2.21295e-16	2.21397e-16	2.22211e-16	2.21887e-16	2.21601e-16	2.20749e-16	2.21786e-16
58	2.23152e-16	2.22487e-16	2.23039e-16	2.21378e-16	2.21988e-16	2.21956e-16	2.22122e-16	2.22529e-16	2.21931e-16	2.21447e-16	2.21887e-16	2.21387e-16	2.21793e-16	2.20463e-16	2.22584e-16	2.21157e-16	2.21879e-16	2.21402e-16	2.2191e-16	2.21462e-16	2.21825e-16	2.20354e-16	2.21178e-16	2.20502e-16	2.20819e-16	2.20356e-16	2.21126e-16	2.2114e-16	2.22047e-16	2.21631e-16	2.22035e-16	2.20916e-16	2.21524e-16	2.20981e-16	2.21163e-16	2.2031e-16	2.21295e-16	2.21559e-16	2.21485e-16	2.21341e-16	2.2223e-16	2.21462e-16	2.21277e-16	2.21388e-16	2.22165e-16	2.21823e-16	2.21582e-16	2.20805e-16	2.21675e-16
59	2.23138e-16	2.22457e-16	2.22989e-16	2.21324e-16	2.21967e-16	2.21911e-16	2.22088e-16	2.2246e-16	2.21934e-16	2.21432e-16	2.21852e-16	2.21376e-16	2.21806e-16	2.20453e-16	2.22543e-16	2.21115e-16	2.2186e-16	2.2137e-16	2.2186e-16	2.2144e-16	2.21804e-16	2.20345e-16	2.21129e-16	2.20522e-16	2.20843e-16	2.20395e-16	2.21092e-16	2.21186e-16	2.22052e-16	2.21626e-16	2.22008e-16	2.20951e-16	2.21561e-16	2.20999e-16	2.21143e-16	2.20324e-16	2.21332e-16	2.21564e-16	2.21485e-16	2.21323e-16	2.22211e-16	2.21471e-16	2.21203e-16	2.21462e-16	2.2223e-16	2.21878e-16	2.21508e-16	2.20749e-16	2.21712e-16
60	2.23123e-16	2.22423e-16	2.22936e-16	2.21267e-16	2.21943e-16	2.2186e-16	2.22053e-16	2.22385e-16	2.21933e-16	2.21412e-16	2.21811e-16	2.21366e-16	2.21825e-16	2.20439e-16	2.22494e-16	2.21063e-16	2.2184e-16	2.21332e-16	2.21806e-16	2.21399e-16	2.2178e-16	2.20332e-16	2.21069e-16	2.20548e-16	2.20877e-16	2.20405e-16	2.21057e-16	2.21221e-16	2.2207e-16	2.21642e-16	2.21994e-16	2.20976e-16	2.21566e-16	2.21008e-16	2.21096e-16	2.20356e-16	2.21374e-16	2.21531e-16	2.21429e-16	2.21277e-16	2.22239e-16	2.21462e-16	2.21193e-16	2.2136e-16	2.22183e-16	2.21841e-16	2.21489e-16	2.2086e-16	2.21804e-16
61	2.23106e-16	2.22386e-16	2.2288e-16	2.21207e-16	2.21916e-16	2.21802e-16	2.22019e-16	2.22306e-16	2.21929e-16	2.21386e-16	2.21765e-16	2.21356e-16	2.21849e-16	2.20433e-16	2.22445e-16	2.21016e-16	2.21827e-16	2.21307e-16	2.21768e-16	2.21369e-16	2.21753e-16	2.2034e-16	2.21007e-16	2.20532e-16	2.20858e-16	2.20432e-16	2.21001e-16	2.21247e-16	2.22049e-16	2.21668e-16	2.21954e-16	2.21004e-16	2.21591e-16	2.20997e-16	2.21055e-16	2.20338e-16	2.21415e-16	2.21522e-16	2.21429e-16	2.21286e-16	2.22193e-16	2.21499e-16	2.21138e-16	2.21378e-16	2.22174e-16	2.21804e-16	2.21471e-16	2.20786e-16	2.21804e-16
62	2.23088e-16	2.22346e-16	2.22824e-16	2.21143e-16	2.21887e-16	2.21736e-16	2.21984e-16	2.22222e-16	2.21921e-16	2.21356e-16	2.21715e-16	2.21348e-16	2.21877e-16	2.20434e-16	2.22395e-16	2.20964e-16	2.21818e-16	2.21271e-16	2.21722e-16	2.21311e-16	2.2173e-16	2.20338e-16	2.20958e-16	2.2055e-16	2.20902e-16	2.2046e-16	2.20969e-16	2.21274e-16	2.22072e-16	2.21686e-16	2.2195e-16	2.21032e-16	2.21603e-16	2.2105e-16	2.21004e-16	2.20356e-16	2.21443e-16	2.21503e-16	2.21462e-16	2.21314e-16	2.22285e-16	2.21499e-16	2.21055e-16	2.21425e-16	2.22322e-16	2.2186e-16	2.21397e-16	2.20953e-16	2.21767e-16
63	2.23068e-16	2.22301e-16	2.22769e-16	2.21078e-16	2.21856e-16	2.21662e-16	2.2195e-16	2.22135e-16	2.21909e-16	2.21321e-16	2.21663e-16	2.2134e-16	2.21909e-16	2.20434e-16	2.22345e-16	2.20913e-16	2.21814e-16	2.21239e-16	2.21679e-16	2.21271e-16	2.21714e-16	2.20338e-16	2.20914e-16	2.20562e-16	2.20927e-16	2.20486e-16	2.20951e-16	2.213e-16	2.22054e-16	2.21686e-16	2.21943e-16	2.21059e-16	2.21624e-16	2.21069e-16	2.20985e-16	2.20347e-16	2.21485e-16	2.2148e-16	2.21415e-16	2.21277e-16	2.22304e-16	2.21536e-16	2.21138e-16	2.21434e-16	2.2223e-16	2.21823e-16	2.21452e-16	2.20953e-16	2.21804e-16
64	2.23046e-16	2.22254e-16	2.22716e-16	2.2101e-16	2.21823e-16	2.21582e-16	2.21917e-16	2.22045e-16	2.21895e-16	2.21283e-16	2.21608e-16	2.21334e-16	2.21948e-16	2.20437e-16	2.22294e-16	2.20851e-16	2.2181e-16	2.21203e-16	2.21628e-16	2.21226e-16	2.21672e-16	2.20354e-16	2.20883e-16	2.20567e-16	2.20964e-16	2.2049e-16	2.20923e-16	2.21325e-16	2.22054e-16	2.21686e-16	2.21908e-16	2.21069e-16	2.21624e-16	2.21087e-16	2.20893e-16	2.20384e-16	2.21536e-16	2.21508e-16	2.21369e-16	2.2124e-16	2.22341e-16	2.21527e-16	2.21036e-16	2.21462e-16	2.22174e-16	2.21841e-16	2.21378e-16	2.21027e-16	2.2173e-16
65	2.23023e-16	2.22203e-16	2.22666e-16	2.20941e-16	2.21791e-16	2.21495e-16	2.21886e-16	2.21954e-16	2.21879e-16	2.21242e-16	2.21552e-16	2.21332e-16	2.21993e-16	2.20451e-16	2.22244e-16	2.20804e-16	2.21813e-16	2.21168e-16	2.21604e-16	2.21191e-16	2.21675e-16	2.20372e-16	2.20877e-16	2.20567e-16	2.2096e-16	2.20523e-16	2.20893e-16	2.21346e-16	2.22017e-16	2.21698e-16	2.21892e-16	2.21096e-16	2.21624e-16	2.2111e-16	2.20888e-16	2.20375e-16	2.21564e-16	2.21457e-16	2.21388e-16	2.21212e-16	2.22341e-16	2.21564e-16	2.20999e-16	2.21499e-16	2.22378e-16	2.21749e-16	2.21471e-16	2.21008e-16	2.21712e-16
66	2.22998e-16	2.22149e-16	2.2262e-16	2.20872e-16	2.21761e-16	2.21403e-16	2.21858e-16	2.21865e-16	2.21862e-16	2.21199e-16	2.21497e-16	2.21333e-16	2.2204e-16	2.20467e-16	2.222e-16	2.2075e-16	2.21824e-16	2.21141e-16	2.2155e-16	2.2114e-16	2.21647e-16	2.20391e-16	2.20846e-16	2.20569e-16	2.21004e-16	2.20555e-16	2.20856e-16	2.21337e-16	2.22021e-16	2.21684e-16	2.2186e-16	2.21115e-16	2.21665e-16	2.21166e-16	2.20851e-16	2.20375e-16	2.21577e-16	2.21434e-16	2.21378e-16	2.2124e-16	2.22415e-16	2.21601e-16	2.21036e-16	2.21452e-16	2.22359e-16	2.21841e-16	2.21267e-16	2.21138e-16	2.21841e-16
67	2.22973e-16	2.22093e-16	2.22578e-16	2.20805e-16	2.21734e-16	2.21309e-16	2.21834e-16	2.21779e-16	2.21845e-16	2.21157e-16	2.21445e-16	2.21335e-16	2.22092e-16	2.20493e-16	2.22162e-16	2.2071e-16	2.21836e-16	2.21106e-16	2.21538e-16	2.21124e-16	2.21656e-16	2.2043e-16	2.20828e-16	2.20583e-16	2.21041e-16	2.20569e-16	2.20842e-16	2.21374e-16	2.22026e-16	2.21698e-16	2.21841e-16	2.21119e-16	2.21684e-16	2.21203e-16	2.20786e-16	2.20398e-16	2.21587e-16	2.21462e-16	2.2136e-16	2.2124e-16	2.22424e-16	2.21684e-16	2.20981e-16	2.21573e-16	2.22405e-16	2.21841e-16	2.21471e-16	2.21082e-16	2.21767e-16
68	2.22947e-16	2.22035e-16	2.2254e-16	2.20741e-16	2.2171e-16	2.21215e-16	2.21814e-16	2.21697e-16	2.21832e-16	2.21116e-16	2.21394e-16	2.21343e-16	2.2215e-16	2.20524e-16	2.22126e-16	2.20665e-16	2.21864e-16	2.21103e-16	2.21508e-16	2.21101e-16	2.21656e-16	2.20458e-16	2.20833e-16	2.20583e-16	2.21092e-16	2.20601e-16	2.20851e-16	2.21355e-16	2.22017e-16	2.21675e-16	2.21827e-16	2.21147e-16	2.21716e-16	2.21221e-16	2.20759e-16	2.20416e-16	2.21628e-16	2.21457e-16	2.2136e-16	2.21212e-16	2.22415e-16	2.21638e-16	2.20981e-16	2.21564e-16	2.22424e-16	2.21915e-16	2.21415e-16	2.21175e-16	2.22008e-16
69	2.22922e-16	2.21976e-16	2.22508e-16	2.20682e-16	2.21692e-16	2.21123e-16	2.21799e-16	2.21621e-16	2.21821e-16	2.21076e-16	2.21349e-16	2.21353e-16	2.22215e-16	2.20563e-16	2.22102e-16	2.20624e-16	2.21888e-16	2.21085e-16	2.2151e-16	2.21096e-16	2.21691e-16	2.20527e-16	2.20842e-16	2.2062e-16	2.21119e-16	2.20634e-16	2.20823e-16	2.21392e-16	2.22021e-16	2.2167e-16	2.21799e-16	2.21133e-16	2.21739e-16	2.21267e-16	2.20772e-16	2.20444e-16	2.21679e-16	2.21489e-16	2.21388e-16	2.21221e-16	2.22442e-16	2.21721e-16	2.20953e-16	2.21656e-16	2.22442e-16	2.21878e-16	2.21249e-16	2.21193e-16	2.21971e-16
70	2.22899e-16	2.21918e-16	2.2248e-16	2.20628e-16	2.2168e-16	2.21036e-16	2.2179e-16	2.21554e-16	2.21814e-16	2.21041e-16	2.2131e-16	2.2137e-16	2.22281e-16	2.20613e-16	2.2209e-16	2.20601e-16	2.21932e-16	2.21092e-16	2.21506e-16	2.21103e-16	2.21693e-16	2.20583e-16	2.20833e-16	2.20648e-16	2.2117e-16	2.20689e-16	2.20828e-16	2.2142e-16	2.22045e-16	2.21688e-16	2.21809e-16	2.21193e-16	2.21767e-16	2.21277e-16	2.2074e-16	2.20472e-16	2.2167e-16	2.21489e-16	2.21439e-16	2.2124e-16	2.22507e-16	2.21813e-16	2.21008e-16	2.2173e-16	2.22544e-16	2.2198e-16	2.21351e-16	2.21434e-16	2.22082e-16
71	2.22878e-16	2.21861e-16	2.22455e-16	2.20582e-16	2.21674e-16	2.20956e-16	2.21786e-16	2.21495e-16	2.21812e-16	2.21009e-16	2.21277e-16	2.21387e-16	2.22351e-16	2.20668e-16	2.2208e-16	2.20575e-16	2.21974e-16	2.21101e-16	2.21506e-16	2.21124e-16	2.21739e-16	2.20643e-16	2.20842e-16	2.2068e-16	2.21203e-16	2.20731e-16	2.20879e-16	2.21429e-16	2.22063e-16	2.21675e-16	2.21804e-16	2.2117e-16	2.21786e-16	2.21355e-16	2.20726e-16	2.20495e-16	2.21725e-16	2.21508e-16	2.21513e-16	2.21263e-16	2.226e-16	2.2186e-16	2.21045e-16	2.21739e-16	2.2259e-16	2.22017e-16	2.21489e-16	2.21397e-16	2.22156e-16
72	2.22861e-16	2.21805e-16	2.22435e-16	2.20543e-16	2.21674e-16	2.20886e-16	2.21786e-16	2.21446e-16	2.21815e-16	2.20983e-16	2.21249e-16	2.21411e-16	2.22425e-16	2.2073e-16	2.22069e-16	2.2056e-16	2.22021e-16	2.21117e-16	2.21501e-16	2.21156e-16	2.21786e-16	2.20717e-16	2.20842e-16	2.20717e-16	2.21235e-16	2.20772e-16	2.20902e-16	2.21462e-16	2.22063e-16	2.21707e-16	2.21758e-16	2.21203e-16	2.21799e-16	2.21351e-16	2.20708e-16	2.20564e-16	2.21721e-16	2.21545e-16	2.21499e-16	2.21272e-16	2.22609e-16	2.21878e-16	2.21082e-16	2.21813e-16	2.226e-16	2.22035e-16	2.21425e-16	2.21452e-16	2.22183e-16
73	2.22848e-16	2.21753e-16	2.22417e-16	2.20513e-16	2.21679e-16	2.20827e-16	2.21791e-16	2.21407e-16	2.21823e-16	2.20962e-16	2.2123e-16	2.21436e-16	2.225e-16	2.20799e-16	2.22071e-16	2.20556e-16	2.22064e-16	2.21145e-16	2.21513e-16	2.21186e-16	2.21818e-16	2.20786e-16	2.2087e-16	2.20712e-16	2.21281e-16	2.20814e-16	2.20888e-16	2.21443e-16	2.221e-16	2.21725e-16	2.21749e-16	2.21217e-16	2.21813e-16	2.21378e-16	2.2074e-16	2.20587e-16	2.21739e-16	2.21531e-16	2.21527e-16	2.21272e-16	2.22618e-16	2.21887e-16	2.21101e-16	2.21823e-16	2.22618e-16	2.22109e-16	2.21388e-16	2.21304e-16	2.22202e-16
74	2.22839e-16	2.21705e-16	2.224e-16	2.20492e-16	2.21688e-16	2.20781e-16	2.218e-16	2.21377e-16	2.21836e-16	2.20948e-16	2.21218e-16	2.21466e-16	2.22576e-16	2.20874e-16	2.22077e-16	2.20564e-16	2.22112e-16	2.21173e-16	2.21513e-16	2.21244e-16	2.21869e-16	2.20851e-16	2.2087e-16	2.20759e-16	2.21318e-16	2.20856e-16	2.20911e-16	2.21471e-16	2.22114e-16	2.21739e-16	2.2173e-16	2.21226e-16	2.21827e-16	2.21397e-16	2.20712e-16	2.20624e-16	2.21781e-16	2.21554e-16	2.21587e-16	2.21267e-16	2.22623e-16	2.21957e-16	2.21147e-16	2.21855e-16	2.22655e-16	2.22146e-16	2.21443e-16	2.21499e-16	2.22285e-16
75	2.22836e-16	2.21662e-16	2.22385e-16	2.2048e-16	2.21701e-16	2.20748e-16	2.2181e-16	2.21356e-16	2.21852e-16	2.20939e-16	2.21212e-16	2.21501e-16	2.22652e-16	2.20952e-16	2.22093e-16	2.20574e-16	2.22165e-16	2.21214e-16	2.2151e-16	2.21307e-16	2.2192e-16	2.20902e-16	2.2087e-16	2.20796e-16	2.21346e-16	2.20916e-16	2.20953e-16	2.21494e-16	2.22151e-16	2.21737e-16	2.21714e-16	2.21237e-16	2.21848e-16	2.21418e-16	2.20698e-16	2.20666e-16	2.21781e-16	2.21559e-16	2.21633e-16	2.21267e-16	2.22623e-16	2.2198e-16	2.21161e-16	2.21855e-16	2.22743e-16	2.22207e-16	2.21462e-16	2.21415e-16	2.22331e-16
76	2.22838e-16	2.21624e-16	2.22371e-16	2.20477e-16	2.21716e-16	2.20728e-16	2.21822e-16	2.21345e-16	2.21872e-16	2.20935e-16	2.21211e-16	2.21538e-16	2.2273e-16	2.21028e-16	2.221e-16	2.20592e-16	2.22222e-16	2.21256e-16	2.21506e-16	2.21376e-16	2.2198e-16	2.20981e-16	2.20846e-16	2.20819e-16	2.21406e-16	2.20976e-16	2.20967e-16	2.21496e-16	2.22179e-16	2.21772e-16	2.21691e-16	2.21256e-16	2.21876e-16	2.21425e-16	3.06475e-14	7.62384e-14	1.67222e-13	3.52696e-13	7.14968e-13	1.3927e-12	2.60663e-12	4.68743e-12	8.09873e-12	1.34439e-11	2.14418e-11	3.29052e-11	4.85129e-11	6.87346e-11	9.36512e-11
77	2.22844e-16	2.21593e-16	2.22357e-16	2.20484e-16	2.21732e-16	2.20723e-16	2.21834e-16	2.2134e-16	2.21895e-16	2.20938e-16	2.21217e-16	2.2158e-16	2.22805e-16	2.21112e-16	2.22116e-16	2.20612e-16	2.2226e-16	2.21319e-16	2.21533e-16	2.21427e-16	2.22045e-16	2.21043e-16	2.20835e-16	2.2083e-16	2.21406e-16	2.2102e-16	2.20992e-16	2.21508e-16	2.22202e-16	2.21792e-16	2.21647e-16	2.21267e-16	1.10502e-14	1.26781e-13	3.8971e-13	8.79569e-13	1.86407e-12	3.79808e-12	7.43977e-12	1.40101e-11	2.53637e-11	4.41438e-11	7.38609e-11	1.18809e-10	1.83729e-10	2.7325e-10	3.90694e-10	5.37089e-10	7.10021e-10
78	2.22855e-16	2.21568e-16	2.22342e-16	2.20499e-16	2.21747e-16	2.2073e-16	2.21844e-16	2.21343e-16	2.21921e-16	2.20945e-16	2.21228e-16	2.21627e-16	2.22881e-16	2.21185e-16	2.22133e-16	2.20649e-16	2.22304e-16	2.21389e-16	2.21531e-16	2.21527e-16	2.22102e-16	2.21106e-16	2.20814e-16	2.20856e-16	2.21457e-16	2.21085e-16	2.21018e-16	2.21522e-16	2.22248e-16	2.21795e-16	2.21642e-16	2.21263e-16	2.11444e-14	3.00607e-13	8.82076e-13	1.9817e-12	4.19564e-12	8.53901e-12	1.67056e-11	3.14165e-11	5.67937e-11	9.86978e-11	1.64874e-10	2.64761e-10	4.08708e-10	6.06697e-10	8.65762e-10	1.18776e-09	1.56691e-09
79	2.2287e-16	2.2155e-16	2.22327e-16	2.20523e-16	2.21762e-16	2.20748e-16	2.21853e-16	2.21351e-16	2.21948e-16	2.20955e-16	2.21243e-16	2.21676e-16	2.22951e-16	2.21264e-16	2.22149e-16	2.20681e-16	2.22338e-16	2.21444e-16	2.21538e-16	2.21609e-16	2.22144e-16	2.21145e-16	2.20803e-16	2.20895e-16	2.21459e-16	2.2114e-16	2.21025e-16	2.21517e-16	2.22287e-16	2.21816e-16	2.21612e-16	2.21242e-16	3.94687e-14	5.66521e-13	1.65568e-12	3.7182e-12	7.87111e-12	1.60169e-11	3.13301e-11	5.89094e-11	1.06475e-10	1.85083e-10	3.09176e-10	4.96498e-10	7.66522e-10	1.13818e-09	1.62505e-09	2.23128e-09	2.94708e-09
80	2.22889e-16	2.21538e-16	2.22311e-16	2.20556e-16	2.21775e-16	2.20778e-16	2.21858e-16	2.21364e-16	2.21978e-16	2.2097e-16	2.21262e-16	2.21731e-16	2.23023e-16	2.21336e-16	2.22161e-16	2.2072e-16	2.22372e-16	2.21514e-16	2.21557e-16	2.21691e-16	2.22203e-16	2.21198e-16	2.20796e-16	2.20895e-16	2.21533e-16	2.2118e-16	2.21029e-16	2.21533e-16	2.22292e-16	2.21833e-16	2.21599e-16	2.21276e-16	1.35271e-13	1.27479e-12	3.54907e-12	7.91041e-12	1.66728e-11	3.37819e-11	6.5817e-11	1.23311e-10	2.22012e-10	3.8445e-10	6.3987e-10	1.02401e-09	1.57576e-09	2.33263e-09	3.32145e-09	4.54964e-09	5.99747e-09
81	2.22909e-16	2.21534e-16	2.22296e-16	2.20596e-16	2.21785e-16	2.20816e-16	2.2186e-16	2.2138e-16	2.22007e-16	2.20987e-16	2.21284e-16	2.21786e-16	2.23089e-16	2.21406e-16	2.22174e-16	2.20751e-16	2.22396e-16	2.21569e-16	2.21554e-16	2.21769e-16	2.22259e-16	2.21245e-16	2.20754e-16	2.20918e-16	2.21539e-16	2.21211e-16	2.21045e-16	2.21505e-16	2.22337e-16	2.21824e-16	2.21574e-16	2.21274e-16	3.10632e-13	2.50079e-12	6.81392e-12	1.51462e-11	3.18658e-11	6.44334e-11	1.25284e-10	2.34272e-10	4.2098e-10	7.27631e-10	1.20893e-09	1.93166e-09	2.96819e-09	4.38783e-09	6.24044e-09	8.54009e-09	1.12515e-08
82	2.22931e-16	2.21535e-16	2.2228e-16	2.20644e-16	2.21793e-16	2.20863e-16	2.21858e-16	2.21399e-16	2.22038e-16	2.21004e-16	2.21308e-16	2.21844e-16	2.23149e-16	2.21468e-16	2.22181e-16	2.20788e-16	2.22411e-16	2.21638e-16	2.21545e-16	2.21857e-16	2.22292e-16	2.21254e-16	6.38641e-15	2.66215e-14	7.56658e-14	1.67551e-13	3.55654e-13	7.20048e-13	1.39797e-12	2.61137e-12	4.69328e-12	8.11598e-12	1.40715e-11	2.6072e-11	4.54107e-11	7.66164e-11	1.27873e-10	2.12968e-10	3.54082e-10	5.86145e-10	9.61124e-10	1.55359e-09	2.46103e-09	3.80378e-09	5.7142e-09	8.32169e-09	1.17238e-08	1.59561e-08	2.09669e-08
83	2.22954e-16	2.21542e-16	2.22265e-16	2.20698e-16	2.21798e-16	2.20914e-16	2.21852e-16	2.21419e-16	2.22069e-16	2.21022e-16	2.21334e-16	2.21903e-16	2.23208e-16	2.21523e-16	2.22186e-16	2.20824e-16	2.2242e-16	2.21701e-16	1.48241e-14	8.98386e-14	2.01446e-13	4.39091e-13	9.74916e-13	2.37564e-12	5.24619e-12	1.05012e-11	2.02261e-11	3.75268e-11	6.74386e-11	1.17535e-10	1.9866e-10	3.25586e-10	5.1827e-10	8.04015e-10	1.20823e-09	1.76123e-09	2.49364e-09	3.43545e-09	4.61491e-09	6.06193e-09	7.81399e-09	9.92852e-09	1.24909e-08	1.5626e-08	1.94935e-08	2.42748e-08	3.01332e-08	3.71637e-08	4.53458e-08
84	2.22978e-16	2.21554e-16	2.22251e-16	2.20758e-16	2.218e-16	2.2097e-16	2.21843e-16	2.21439e-16	2.221e-16	2.21038e-16	2.2136e-16	2.21964e-16	2.2326e-16	2.21573e-16	2.22187e-16	2.2085e-16	2.22428e-16	2.21758e-16	3.19931e-14	1.95206e-13	4.38035e-13	1.01662e-12	2.26946e-12	5.92127e-12	1.41028e-11	2.92518e-11	5.77331e-11	1.097e-10	2.01843e-10	3.60001e-10	6.22228e-10	1.04171e-09	1.69012e-09	2.66092e-09	4.0512e-09	5.96761e-09	8.5079e-09	1.17475e-08	1.57234e-08	2.04284e-08	2.58144e-08	3.18176e-08	3.83861e-08	4.55245e-08	5.33182e-08	6.1942e-08	7.16183e-08	8.2544e-08	9.4805e-08
85	2.23001e-16	2.2157e-16	2.22237e-16	2.20823e-16	2.21801e-16	2.21028e-16	2.2183e-16	2.21458e-16	2.22129e-16	2.21053e-16	2.21386e-16	2.22023e-16	2.23306e-16	2.21618e-16	2.22187e-16	2.20876e-16	2.22418e-16	2.21823e-16	5.99993e-14	3.67082e-13	8.23963e-13	1.91534e-12	4.2754e-12	1.12218e-11	2.70403e-11	5.63116e-11	1.11444e-10	2.12318e-10	3.91655e-10	7.00302e-10	1.21338e-09	2.03622e-09	3.31066e-09	5.22008e-09	7.95821e-09	1.17357e-08	1.67421e-08	2.31175e-08	3.09164e-08	4.00909e-08	5.04924e-08	6.19143e-08	7.41472e-08	8.70681e-08	1.007e-07	1.15248e-07	1.31047e-07	1.48448e-07	1.6768e-07
86	2.23024e-16	2.21589e-16	2.22224e-16	2.20892e-16	2.218e-16	2.21087e-16	2.21814e-16	2.21475e-16	2.22158e-16	2.21064e-16	2.21412e-16	2.22082e-16	2.23346e-16	2.21657e-16	2.22184e-16	2.20902e-16	2.22421e-16	2.21878e-16	1.09731e-13	6.73437e-13	1.51516e-12	3.58564e-12	8.00475e-12	2.10168e-11	5.07647e-11	1.05844e-10	2.09615e-10	3.99628e-10	7.37612e-10	1.31951e-09	2.28706e-09	3.83892e-09	6.24185e-09	9.83748e-09	1.49899e-08	2.20906e-08	3.14851e-08	4.34171e-08	5.79568e-08	7.49626e-08	9.40794e-08	1.14812e-07	1.36629e-07	1.59132e-07	1.82185e-07	2.05999e-07	2.31078e-07	2.58045e-07	2.87415e-07
87	2.23047e-16	2.2161e-16	2.22211e-16	2.20964e-16	2.21797e-16	2.21146e-16	2.21796e-16	2.21488e-16	2.22184e-16	2.21072e-16	2.21437e-16	2.22137e-16	2.23381e-16	2.21689e-16	2.22183e-16	2.20917e-16	3.78992e-14	1.07759e-13	4.52342e-13	1.89532e-12	4.21975e-12	9.52997e-12	2.04268e-11	4.93552e-11	1.12667e-10	2.28225e-10	4.41749e-10	8.25777e-10	1.49772e-09	2.63784e-09	4.50966e-09	7.47928e-09	1.20335e-08	1.87871e-08	2.83961e-08	4.15545e-08	5.88601e-08	8.07096e-08	1.07164e-07	1.37875e-07	1.72072e-07	2.08691e-07	2.46565e-07	2.84735e-07	3.22698e-07	3.60605e-07	3.99206e-07	4.396e-07	4.82862e-07
88	2.23069e-16	2.21633e-16	2.22197e-16	2.21038e-16	2.21795e-16	2.21203e-16	2.21777e-16	2.21498e-16	2.2221e-16	7.58868e-15	4.65435e-14	1.07846e-13	2.33748e-13	4.85712e-13	1.00338e-12	1.98662e-12	3.95278e-12	7.58183e-12	1.41273e-11	2.65865e-11	4.67719e-11	8.16893e-11	1.40411e-10	2.51096e-10	4.50898e-10	7.81612e-10	1.33633e-09	2.2569e-09	3.76427e-09	6.18806e-09	9.9994e-09	1.58419e-08	2.45589e-08	3.71998e-08	5.48802e-08	7.87646e-08	1.09831e-07	1.48689e-07	1.95341e-07	2.49044e-07	3.08283e-07	3.70975e-07	4.34811e-07	4.9779e-07	5.58697e-07	6.17474e-07	6.75219e-07	7.33819e-07	7.95368e-07
89	2.23091e-16	2.21655e-16	2.22184e-16	2.21114e-16	2.21792e-16	2.21258e-16	2.21757e-16	2.21504e-16	2.22233e-16	2.47421e-14	2.97868e-13	9.43863e-13	2.24587e-12	4.86704e-12	1.02714e-11	2.05625e-11	3.99065e-11	7.4423e-11	1.33799e-10	2.33835e-10	3.91824e-10	6.37381e-10	1.00605e-09	1.56659e-09	2.40088e-09	3.59221e-09	5.30155e-09	7.75977e-09	1.13175e-08	1.64965e-08	2.40486e-08	3.50149e-08	5.07773e-08	7.30695e-08	1.03764e-07	1.44824e-07	1.97895e-07	2.63989e-07	3.43051e-07	4.33702e-07	5.33168e-07	6.37607e-07	7.4268e-07	8.44483e-07	9.40399e-07	1.02981e-06	1.11422e-06	1.19674e-06	1.28124e-06
90	2.23111e-16	2.21677e-16	2.22168e-16	2.21191e-16	2.2179e-16	2.2131e-16	2.21737e-16	2.21507e-16	2.86215e-14	1.59182e-13	1.02697e-12	2.9893e-12	7.02905e-12	1.50798e-11	3.12626e-11	6.17694e-11	1.1808e-10	2.17156e-10	3.84881e-10	6.60944e-10	1.09102e-09	1.74432e-09	2.70098e-09	4.09506e-09	6.07731e-09	8.7909e-09	1.24954e-08	1.75518e-08	2.45055e-08	3.41763e-08	4.77612e-08	6.6942e-08	9.39773e-08	1.31716e-07	1.83276e-07	2.51926e-07	3.40403e-07	4.5036e-07	5.81624e-07	7.31728e-07	8.95761e-07	1.06688e-06	1.23726e-06	1.39965e-06	1.54888e-06	1.68311e-06	1.80427e-06	1.91733e-06	2.02902e-06
91	2.23131e-16	2.21698e-16	2.22152e-16	2.21268e-16	2.21789e-16	2.21359e-16	2.21719e-16	3.64759e-15	4.09824e-13	1.36031e-12	4.30763e-12	1.06754e-11	2.35535e-11	4.86587e-11	9.70864e-11	1.85592e-10	3.42997e-10	6.10843e-10	1.04932e-09	1.74506e-09	2.79658e-09	4.34036e-09	6.52596e-09	9.58188e-09	1.37508e-08	1.92463e-08	2.64547e-08	3.59133e-08	4.84511e-08	6.53422e-08	8.8481e-08	1.20564e-07	1.65239e-07	2.27113e-07	3.11266e-07	4.23008e-07	5.66757e-07	7.45123e-07	9.57672e-07	1.20012e-06	1.46407e-06	1.73777e-06	2.00768e-06	2.26101e-06	2.48822e-06	2.68526e-06	2.85442e-06	3.00351e-06	3.14392e-06
92	2.23148e-16	2.21716e-16	2.22134e-16	2.21346e-16	2.21789e-16	2.21406e-16	2.21703e-16	8.36687e-15	8.44728e-13	2.74113e-12	8.44521e-12	2.07357e-11	4.55594e-11	9.38619e-11	1.86724e-10	3.55999e-10	6.5604e-10	1.16504e-09	1.9954e-09	3.30693e-09	5.28304e-09	8.17102e-09	1.22392e-08	1.78784e-08	2.54942e-08	3.54322e-08	4.82955e-08	6.49089e-08	8.65406e-08	1.15151e-07	1.53674e-07	2.06313e-07	2.78776e-07	3.78278e-07	5.12827e-07	6.90763e-07	9.18997e-07	1.20151e-06	1.53739e-06	1.91945e-06	2.33382e-06	2.76105e-06	3.17859e-06	3.56482e-06	3.90318e-06	4.18581e-06	4.4153e-06	4.60367e-06	4.7696e-06
93	2.23165e-16	2.21732e-16	2.22113e-16	2.21423e-16	2.21791e-16	2.21449e-16	2.2169e-16	1.55781e-14	1.58211e-12	5.10921e-12	1.5561e-11	3.80572e-11	8.34787e-11	1.71795e-10	3.41324e-10	6.50005e-10	1.19626e-09	2.12161e-09	3.62844e-09	6.0021e-09	9.57292e-09	1.4777e-08	2.20846e-08	3.21504e-08	4.56405e-08	6.31045e-08	8.54608e-08	1.13938e-07	1.50415e-07	1.97814e-07	2.60539e-07	3.4495e-07	4.59725e-07	6.15856e-07	8.25618e-07	1.10177e-06	1.45485e-06	1.89082e-06	2.40794e-06	2.99467e-06	3.62884e-06	4.27938e-06	4.91008e-06	5.48582e-06	5.97911e-06	6.37595e-06	6.67891e-06	6.90608e-06	7.0871e-06
94	2.23179e-16	2.21744e-16	2.22091e-16	2.21499e-16	2.21794e-16	2.21489e-16	2.2168e-16	2.8412e-14	2.88546e-12	9.2751e-12	2.79351e-11	6.80537e-11	1.49029e-10	3.06356e-10	6.07896e-10	1.15633e-09	2.1253e-09	3.76439e-09	6.42876e-09	1.06154e-08	1.69036e-08	2.60438e-08	3.88398e-08	5.63651e-08	7.96873e-08	1.09657e-07	1.47631e-07	1.9537e-07	2.55563e-07	3.32417e-07	4.32339e-07	5.64671e-07	7.42245e-07	9.81367e-07	1.30036e-06	1.71828e-06	2.25078e-06	2.90661e-06	3.68281e-06	4.56142e-06	5.5082e-06	6.47508e-06	7.40581e-06	8.24534e-06	8.94982e-06	9.49579e-06	9.88523e-06	1.01447e-05	1.03198e-05
95	2.23191e-16	2.21751e-16	2.22067e-16	2.21574e-16	2.21798e-16	2.21526e-16	2.21675e-16	5.06105e-14	5.12438e-12	1.63989e-11	4.88582e-11	1.18565e-10	2.59213e-10	5.32275e-10	1.05484e-09	2.00423e-09	3.67889e-09	6.50766e-09	1.10981e-08	1.82942e-08	2.90854e-08	4.47317e-08	6.65736e-08	9.63314e-08	1.35677e-07	1.85893e-07	2.48912e-07	3.2717e-07	4.24357e-07	5.46319e-07	7.02076e-07	9.04941e-07	1.17336e-06	1.53088e-06	2.00413e-06	2.62081e-06	3.40368e-06	4.36525e-06	5.50074e-06	6.78315e-06	8.16121e-06	9.56279e-06	1.09033e-05	1.20993e-05	1.30834e-05	1.38183e-05	1.43046e-05	1.45804e-05	1.47137e-05
96	2.232e-16	2.21753e-16	2.22042e-16	2.21647e-16	2.21804e-16	2.21561e-16	2.21674e-16	8.79209e-14	8.86152e-12	2.82382e-11	8.32518e-11	2.01257e-10	4.39271e-10	9.01023e-10	1.78336e-09	3.38458e-09	6.20458e-09	1.09612e-08	1.86673e-08	3.07207e-08	4.87668e-08	7.48691e-08	1.11208e-07	1.60479e-07	2.25237e-07	3.0736e-07	4.09509e-07	5.34896e-07	6.88367e-07	8.77729e-07	1.11524e-06	1.41929e-06	1.81562e-06	2.33732e-06	3.0221e-06	3.90918e-06	5.03082e-06	6.40456e-06	8.02312e-06	9.84716e-06	1.18022e-05	1.37834e-05	1.56673e-05	1.73315e-05	1.86762e-05	1.96442e-05	2.02338e-05	2.04984e-05	2.05365e-05
97	2.23206e-16	2.2175e-16	2.22015e-16	2.21716e-16	2.2181e-16	2.21594e-16	2.21678e-16	1.48844e-13	1.49215e-11	4.73562e-11	1.38201e-10	3.32831e-10	7.25256e-10	1.48601e-09	2.93752e-09	5.56871e-09	1.01954e-08	1.79882e-08	3.05932e-08	5.02667e-08	7.96743e-08	1.22111e-07	1.81037e-07	2.60575e-07	3.64538e-07	4.95595e-07	6.5726e-07	8.5355e-07	1.0905e-06	1.37806e-06	1.73229e-06	2.17774e-06	2.74933e-06	3.49227e-06	4.45854e-06	5.70231e-06	7.26825e-06	9.1805e-06	1.14285e-05	1.39569e-05	1.66606e-05	1.93918e-05	2.19757e-05	2.42382e-05	2.6036e-05	2.72854e-05	2.79802e-05	2.81934e-05	2.80639e-05
98	2.23208e-16	2.21741e-16	2.21987e-16	2.21782e-16	2.21816e-16	2.21624e-16	2.21686e-16	2.45467e-13	2.44655e-11	7.73445e-11	2.23502e-10	5.36256e-10	1.16662e-09	2.38775e-09	4.7142e-09	8.92674e-09	1.63226e-08	2.87619e-08	4.88509e-08	8.01412e-08	1.26838e-07	1.94072e-07	2.87195e-07	4.12375e-07	5.75154e-07	7.79216e-07	1.02899e-06	1.32919e-06	1.68682e-06	2.11396e-06	2.63076e-06	3.26896e-06	4.07447e-06	5.10742e-06	6.4376e-06	8.13804e-06	1.02691e-05	1.28634e-05	1.59066e-05	1.93227e-05	2.29682e-05	2.66405e-05	3.00995e-05	3.31046e-05	3.54566e-05	3.70366e-05	3.78323e-05	3.79408e-05	3.7552e-05
99	2.23208e-16	2.21726e-16	2.21959e-16	2.21843e-16	2.21822e-16	2.21652e-16	2.21698e-16	3.94267e-13	3.90598e-11	1.23024e-10	3.52126e-10	8.41765e-10	1.82828e-09	3.73796e-09	7.37087e-09	1.39418e-08	2.54605e-08	4.48066e-08	7.60022e-08	1.24496e-07	1.9675e-07	3.00555e-07	4.43983e-07	6.36041e-07	8.84599e-07	1.19457e-06	1.57127e-06	2.01971e-06	2.54735e-06	3.16794e-06	3.90562e-06	4.79997e-06	5.90956e-06	7.31218e-06	9.09916e-06	1.13665e-05	1.41939e-05	1.76248e-05	2.16402e-05	2.61396e-05	3.09325e-05	3.57487e-05	4.0268e-05	4.41677e-05	4.71787e-05	4.91381e-05	5.00246e-05	4.99641e-05	4.92092e-05
100	2.23205e-16	2.21705e-16	2.21931e-16	2.21899e-16	2.21826e-16	2.21677e-16	2.21713e-16	6.16705e-13	6.07212e-11	1.9057e-10	5.40448e-10	1.28728e-09	2.79144e-09	5.70105e-09	1.12281e-08	2.12141e-08	3.86929e-08	6.80079e-08	1.15208e-07	1.88441e-07	2.9738e-07	4.53557e-07	6.68842e-07	9.56083e-07	1.32618e-06	1.78548e-06	2.33993e-06	2.99412e-06	3.75495e-06	4.63675e-06	5.66697e-06	6.8931e-06	8.38758e-06	1.02483e-05	1.25918e-05	1.55411e-05	1.91995e-05	2.36232e-05	2.87888e-05	3.4567e-05	4.0712e-05	4.68743e-05	5.26377e-05	5.75819e-05	6.13539e-05	6.37374e-05	6.46988e-05	6.43977e-05	6.31606e-05
101	2.23198e-16	2.21678e-16	2.21904e-16	2.21947e-16	1.40534e-14	5.27413e-14	1.78394e-13	1.36486e-12	9.28158e-11	2.89323e-10	8.11658e-10	1.92465e-09	4.16451e-09	8.4927e-09	1.66999e-08	3.15078e-08	5.73814e-08	1.00706e-07	1.70346e-07	2.78181e-07	4.38311e-07	6.67376e-07	9.82381e-07	1.40121e-06	1.93856e-06	2.60232e-06	3.39855e-06	4.33019e-06	5.40182e-06	6.62654e-06	8.03353e-06	9.67743e-06	1.16451e-05	1.40564e-05	1.70563e-05	2.07993e-05	2.54156e-05	3.09779e-05	3.74581e-05	4.46954e-05	5.23817e-05	6.00766e-05	6.72548e-05	7.33832e-05	7.80119e-05	8.08615e-05	8.18832e-05	8.12733e-05	7.9443e-05
102	2.2319e-16	2.21647e-16	2.21878e-16	2.21989e-16	5.45533e-14	2.45735e-13	1.265e-12	4.68975e-12	1.42946e-10	4.38042e-10	1.20851e-09	2.84466e-09	6.13065e-09	1.24664e-08	2.44445e-08	4.60042e-08	8.35732e-08	1.46325e-07	2.46949e-07	4.02342e-07	6.32544e-07	9.60945e-07	1.41126e-06	2.00772e-06	2.76956e-06	3.70611e-06	4.82253e-06	6.11822e-06	7.59288e-06	9.25556e-06	1.11346e-05	1.32901e-05	1.5823e-05	1.88764e-05	2.26263e-05	2.72621e-05	3.29455e-05	3.97682e-05	4.76989e-05	5.65436e-05	6.59264e-05	7.53079e-05	8.40425e-05	9.14722e-05	9.70392e-05	0.000100393	0.000101465	0.000100491	9.79752e-05
103	2.23181e-16	2.21612e-16	2.21855e-16	2.22023e-16	1.03538e-13	4.71757e-13	2.64837e-12	9.13475e-12	2.10703e-10	6.38593e-10	1.73922e-09	4.0705e-09	8.74594e-09	1.77461e-08	3.47206e-08	6.52152e-08	1.18234e-07	2.06606e-07	3.48017e-07	5.6589e-07	8.87961e-07	1.34629e-06	1.97311e-06	2.80049e-06	3.85299e-06	5.14109e-06	6.66772e-06	8.4262e-06	1.04079e-05	1.26141e-05	1.50684e-05	1.78337e-05	2.10232e-05	2.48034e-05	2.93832e-05	3.499e-05	4.18205e-05	4.99887e-05	5.94627e-05	7.00152e-05	8.12009e-05	9.23764e-05	0.000102769	0.000111588	0.000118159	0.000122055	0.000123183	0.00012182	0.000118564
104	2.2317e-16	2.21573e-16	2.21834e-16	2.2205e-16	1.91532e-13	8.7545e-13	4.94701e-12	1.61696e-11	3.02218e-10	9.06288e-10	2.43804e-09	5.67416e-09	1.21548e-08	2.46096e-08	4.80439e-08	9.00628e-08	1.62955e-07	2.84199e-07	4.77815e-07	7.75435e-07	1.21446e-06	1.8377e-06	2.68789e-06	3.80639e-06	5.22371e-06	6.95098e-06	8.98696e-06	1.13157e-05	1.39159e-05	1.67761e-05	1.99106e-05	2.33808e-05	2.73097e-05	3.18864e-05	3.73531e-05	4.39776e-05	5.19948e-05	6.15453e-05	7.25996e-05	8.49004e-05	9.79341e-05	0.000110954	0.000123059	0.000133322	0.000140951	0.000145433	0.000146653	0.000144921	0.000140933
105	2.2316e-16	2.21534e-16	2.21817e-16	2.22069e-16	3.45177e-13	1.58214e-12	8.99883e-12	2.8179e-11	4.25342e-10	1.25972e-09	3.34453e-09	7.73597e-09	1.65145e-08	3.33526e-08	6.49501e-08	1.21482e-07	2.19309e-07	3.81653e-07	6.4032e-07	1.03696e-06	1.6207e-06	2.44728e-06	3.57184e-06	5.04637e-06	6.90771e-06	9.1667e-06	1.18155e-05	1.48249e-05	1.8156e-05	2.17791e-05	2.56935e-05	2.99543e-05	3.46909e-05	4.01128e-05	4.64959e-05	5.41496e-05	6.33499e-05	7.42675e-05	8.68802e-05	0.000100906	0.000115768	0.000130622	0.000144444	0.000156174	0.0001649	0.000170029	0.000171413	0.000169393	0.000164754
106	2.23151e-16	2.21493e-16	2.21804e-16	2.2208e-16	6.05898e-13	2.78442e-12	1.59406e-11	4.82872e-11	5.88611e-10	1.71784e-09	4.49642e-09	1.03288e-08	2.19617e-08	4.42232e-08	8.58697e-08	1.60193e-07	2.88446e-07	5.00728e-07	8.38113e-07	1.35407e-06	2.1115e-06	3.18108e-06	4.63209e-06	6.52823e-06	8.91259e-06	1.17944e-05	1.51562e-05	1.89514e-05	2.31179e-05	2.76017e-05	3.23813e-05	3.75004e-05	4.30909e-05	4.93802e-05	5.6677e-05	6.53329e-05	7.56671e-05	8.78846e-05	0.000101976	0.000117641	0.000134252	0.000150875	0.000166374	0.000179567	0.000189431	0.00019529	0.000196961	0.00019481	0.000189698
107	2.23144e-16	2.21454e-16	2.21795e-16	2.22085e-16	1.03578e-12	4.77192e-12	2.74977e-11	8.12097e-11	8.02703e-10	2.30265e-09	5.93451e-09	1.35267e-08	2.86273e-08	5.74433e-08	1.1116e-07	2.06738e-07	3.71138e-07	6.42433e-07	1.07237e-06	1.7279e-06	2.68749e-06	4.03847e-06	5.86559e-06	8.24475e-06	1.12248e-05	1.48114e-05	1.89745e-05	2.36452e-05	2.87332e-05	3.41544e-05	3.9861e-05	4.58805e-05	5.23436e-05	5.94933e-05	6.76696e-05	7.72665e-05	8.86481e-05	0.000102057	0.000117502	0.000134676	0.000152909	0.000171198	0.000188309	0.000202955	0.00021401	0.000220722	0.000222871	0.000220832	0.000215528
108	2.23139e-16	3.56563e-15	4.92036e-14	1.83234e-13	2.19015e-12	9.13985e-12	4.87738e-11	1.39077e-10	1.09158e-09	3.06013e-09	7.74079e-09	1.74714e-08	3.67479e-08	7.33919e-08	1.4139e-07	2.61914e-07	4.68393e-07	8.07871e-07	1.34399e-06	2.15851e-06	3.34685e-06	5.01412e-06	7.26117e-06	1.01759e-05	1.38116e-05	1.81683e-05	2.31996e-05	2.88105e-05	3.48773e-05	4.12815e-05	4.79447e-05	5.48749e-05	6.21988e-05	7.01734e-05	7.9169e-05	8.96212e-05	0.00010194	0.000116408	0.00013306	0.000151589	0.000171301	0.000191139	0.000209794	0.000225893	0.000238224	0.000245965	0.000248855	0.000247266	0.000242159
109	2.23137e-16	1.2547e-13	7.48091e-13	2.25218e-12	8.17575e-12	2.51118e-11	1.00966e-10	2.66149e-10	1.53829e-09	4.14167e-09	1.01779e-08	2.26025e-08	4.70313e-08	9.3159e-08	1.78149e-07	3.27903e-07	5.82982e-07	1.0002e-06	1.656e-06	2.64777e-06	4.08855e-06	6.1015e-06	8.80322e-06	1.22924e-05	1.66248e-05	2.17923e-05	2.77287e-05	3.43093e-05	4.13738e-05	4.87668e-05	5.63772e-05	6.41925e-05	7.2335e-05	8.10751e-05	9.08129e-05	0.000102025	0.000115168	0.000130564	0.000148279	0.000168018	0.000189075	0.000210361	0.000230516	0.000248102	0.000261841	0.000270848	0.000274821	0.000274111	0.000269693
110	1.40473e-14	5.282e-13	2.32325e-12	6.36219e-12	1.9255e-11	5.3102e-11	1.87424e-10	4.71558e-10	2.1566e-09	5.5689e-09	1.32748e-08	2.89547e-08	5.95095e-08	1.16747e-07	2.21335e-07	4.04339e-07	7.13953e-07	1.21731e-06	2.0041e-06	3.18762e-06	4.89842e-06	7.277e-06	1.04543e-05	1.45377e-05	1.95827e-05	2.55697e-05	3.24102e-05	3.99473e-05	4.79831e-05	5.6325e-05	6.48308e-05	7.34699e-05	8.23622e-05	9.17936e-05	0.000102194	0.000114082	0.000127956	0.000144182	0.000162855	0.000183701	0.000206017	0.000228701	0.000250364	0.000269529	0.00028487	0.000295453	0.000300928	0.000301614	0.00029847
111	3.47762e-13	2.68933e-12	8.21253e-12	2.02324e-11	5.18271e-11	1.26979e-10	3.77938e-10	8.9041e-10	3.18793e-09	7.76097e-09	1.77304e-08	3.76518e-08	7.5921e-08	1.46738e-07	2.74603e-07	4.96134e-07	8.67492e-07	1.46635e-06	2.39566e-06	3.78406e-06	5.77851e-06	8.53493e-06	1.2196e-05	1.68741e-05	2.2621e-05	2.94027e-05	3.71057e-05	4.55402e-05	5.44725e-05	6.36762e-05	7.29835e-05	8.23516e-05	9.19047e-05	0.000101948	0.000112945	0.000125451	0.000140009	0.000157022	0.000176618	0.000198543	0.000222109	0.000246217	0.000269475	0.000290387	0.000307599	0.000320139	0.000327609	0.000330283	0.000329077
112	1.01716e-12	8.04462e-12	2.25849e-11	5.34248e-11	1.26872e-10	2.90922e-10	7.65079e-10	1.70484e-09	4.96448e-09	1.13055e-08	2.45447e-08	5.03332e-08	9.8852e-08	1.87051e-07	3.4364e-07	6.11156e-07	1.05394e-06	1.7601e-06	2.8453e-06	4.45215e-06	6.7418e-06	9.8823e-06	1.40238e-05	1.92794e-05	2.56922e-05	3.32105e-05	4.16944e-05	5.09227e-05	6.063e-05	7.05638e-05	8.0541e-05	9.05173e-05	0.000100631	0.000111215	0.000122767	0.000135884	0.000151144	0.000168984	0.000189557	0.000212631	0.000237538	0.000263195	0.000288224	0.000311134	0.000330563	0.00034551	0.000355533	0.000360845	0.000362298
113	1.95696e-12	1.56628e-11	4.36369e-11	1.02558e-10	2.38199e-10	5.34189e-10	1.33561e-09	2.90065e-09	7.46763e-09	1.61883e-08	3.37286e-08	6.70784e-08	1.2853e-07	2.38189e-07	4.29391e-07	7.50999e-07	1.27568e-06	2.10182e-06	3.35684e-06	5.19546e-06	7.78999e-06	1.13163e-05	1.59267e-05	2.17289e-05	2.87523e-05	3.69237e-05	4.60759e-05	5.59594e-05	6.62846e-05	7.67843e-05	8.72742e-05	9.77244e-05	0.000108301	0.000119375	0.000131486	0.000145266	0.000161328	0.00018013	0.000201842	0.000226247	0.000252697	0.000280133	0.000307206	0.00033245	0.000354511	0.000372375	0.000385556	0.000394199	0.000399072
114	3.60577e-12	2.8705e-11	7.93733e-11	1.85818e-10	4.25016e-10	9.37944e-10	2.25465e-09	4.79606e-09	1.12748e-08	2.34236e-08	4.70006e-08	9.06973e-08	1.69385e-07	3.06887e-07	5.41718e-07	9.2956e-07	1.55157e-06	2.51594e-06	3.96066e-06	6.04992e-06	8.96325e-06	1.28788e-05	1.79445e-05	2.42558e-05	3.18221e-05	4.05452e-05	5.02304e-05	6.06049e-05	7.13651e-05	8.22441e-05	9.30752e-05	0.000103862	0.000114817	0.000126362	0.000139084	0.000153652	0.000170701	0.000190699	0.000213818	0.000239847	0.000268148	0.000297694	0.000327172	0.000355156	0.000380322	0.000401653	0.000418628	0.000431317	0.000440387
115	6.47009e-12	5.12542e-11	1.4071e-10	3.28163e-10	7.41243e-10	1.61386e-09	3.74777e-09	7.82426e-09	1.71758e-08	3.44014e-08	6.67234e-08	1.25062e-07	2.27539e-07	4.0248e-07	6.94357e-07	1.16633e-06	1.90826e-06	3.03769e-06	4.70152e-06	7.07034e-06	1.0326e-05	1.46426e-05	2.01558e-05	2.69409e-05	3.49807e-05	4.4148e-05	5.42213e-05	6.49105e-05	7.59109e-05	8.69737e-05	9.79719e-05	0.000108966	0.000120235	0.000132266	0.0001457	0.000161244	0.000179543	0.00020106	0.000225948	0.000253984	0.000284535	0.000316597	0.000348905	0.000380088	0.000408865	0.000434236	0.000455652	0.000473108	0.000487158
116	1.13061e-11	8.91622e-11	2.43105e-10	5.649e-10	1.26291e-09	2.71877e-09	6.12802e-09	1.25817e-08	2.62562e-08	5.1028e-08	9.61266e-08	1.75448e-07	3.11303e-07	5.37607e-07	9.05858e-07	1.48762e-06	2.3818e-06	3.71479e-06	5.64059e-06	8.33259e-06	1.19696e-05	1.6714e-05	2.2681e-05	2.99169e-05	3.83706e-05	4.78819e-05	5.82035e-05	6.90357e-05	8.00863e-05	9.11446e-05	0.000102147	0.000113236	0.000124778	0.000137345	0.00015164	0.000168399	0.000188271	0.000211691	0.000238775	0.000269265	0.000302517	0.000337548	0.000373144	0.000408002	0.000440905	0.000470884	0.000497376	0.000520305	0.000540104
117	1.92401e-11	1.51114e-10	4.09334e-10	9.47815e-10	2.10112e-09	4.48085e-09	9.84575e-09	1.99197e-08	4.00616e-08	7.60054e-08	1.39766e-07	2.49257e-07	4.32268e-07	7.29777e-07	1.20175e-06	1.92937e-06	3.02116e-06	4.61176e-06	6.86026e-06	9.93876e-06	1.40169e-05	1.92373e-05	2.56856e-05	3.33696e-05	4.2197e-05	5.19708e-05	6.24189e-05	7.32396e-05	8.41685e-05	9.50531e-05	0.000105918	0.000117013	0.000128815	0.000141995	0.000157325	0.000175571	0.000197369	0.000223107	0.000252838	0.000286249	0.000322666	0.000361122	0.000400455	0.000439447	0.000476961	0.000512084	0.000544253	0.000573328	0.000599613
118	3.18853e-11	2.49515e-10	6.71686e-10	1.55003e-09	3.41216e-09	7.21997e-09	1.5527e-08	3.10149e-08	6.07208e-08	1.13041e-07	2.03863e-07	3.5654e-07	6.06079e-07	1.00246e-06	1.616e-06	2.53904e-06	3.89036e-06	5.81224e-06	8.46633e-06	1.20189e-05	1.66233e-05	2.23941e-05	2.93771e-05	3.75324e-05	4.67191e-05	5.66991e-05	6.71777e-05	7.78593e-05	8.85213e-05	9.90898e-05	0.000109701	0.000120735	0.000132803	0.000146688	0.000163237	0.000183241	0.000207311	0.000235767	0.000268576	0.000305344	0.000345355	0.000387646	0.000431118	0.000474645	0.000517197	0.000557938	0.000596322	0.000632156	0.000665615
119	5.14588e-11	4.01374e-10	1.07412e-09	2.47065e-09	5.40728e-09	1.13671e-08	2.40101e-08	4.7435e-08	9.10611e-08	1.67039e-07	2.96611e-07	5.10467e-07	8.53113e-07	1.38602e-06	2.19221e-06	3.37698e-06	5.07007e-06	7.4204e-06	1.0589e-05	1.47308e-05	1.99753e-05	2.63989e-05	3.39975e-05	4.26742e-05	5.22322e-05	6.23897e-05	7.28309e-05	8.32748e-05	9.35546e-05	0.000103693	0.000113959	0.000124885	0.000137232	0.000151908	0.000169841	0.000191841	0.000218482	0.000249996	0.000286241	0.000326725	0.000370672	0.000417121	0.000465038	0.000513409	0.000561331	0.000608068	0.000653118	0.000696241	0.000737483
120	8.08757e-11	6.29012e-10	1.6739e-09	3.83821e-09	8.35968e-09	1.74781e-08	3.63707e-08	7.11847e-08	1.34687e-07	2.44232e-07	4.28377e-07	7.27622e-07	1.19889e-06	1.91823e-06	2.98421e-06	4.51709e-06	6.65804e-06	9.56095e-06	1.33821e-05	1.82579e-05	2.42849e-05	3.1491e-05	3.98113e-05	4.90826e-05	5.90461e-05	6.93743e-05	7.97339e-05	8.98665e-05	9.96746e-05	0.000109293	0.000119141	0.000129919	0.000142552	0.000158082	0.000177516	0.000201683	0.000231103	0.000265909	0.000305831	0.000350262	0.000398357	0.000449155	0.000501694	0.00055509	0.000608587	0.000661577	0.000713618	0.000764443	0.000813964
121	1.23784e-10	9.60327e-10	2.54206e-09	5.81147e-09	1.26058e-08	2.62358e-08	5.39258e-08	1.0471e-07	1.95983e-07	3.52177e-07	6.11685e-07	1.02796e-06	1.67395e-06	2.64405e-06	4.05562e-06	6.04592e-06	8.76757e-06	1.23767e-05	1.70188e-05	2.28033e-05	2.97826e-05	3.79238e-05	4.70903e-05	5.7044e-05	6.7459e-05	7.79626e-05	8.82088e-05	9.79713e-05	0.000107234	0.000116256	0.000125622	0.000136209	0.000149112	0.000165511	0.000186492	0.000212894	0.000245179	0.000283364	0.000327045	0.000375489	0.000427777	0.00048295	0.000540127	0.00059857	0.000657693	0.000717037	0.000776244	0.000835027	0.000893168
122	1.84502e-10	1.42832e-09	3.76197e-09	8.57575e-09	1.85375e-08	3.84334e-08	7.81998e-08	1.50836e-07	2.79998e-07	4.99549e-07	8.60862e-07	1.4342e-06	2.31293e-06	3.61416e-06	5.47765e-06	8.0596e-06	1.15232e-05	1.60226e-05	2.16845e-05	2.858e-05	3.67039e-05	4.59489e-05	5.60949e-05	6.68207e-05	7.77311e-05	8.84109e-05	9.85092e-05	0.000107842	0.000116487	0.000124839	0.000133652	0.000143987	0.000157107	0.000174328	0.000196808	0.00022539	0.000260471	0.00030195	0.000349281	0.000401609	0.000457941	0.000517326	0.000578976	0.000642311	0.000706932	0.000772551	0.000838908	0.000905709	0.00097261
123	2.67808e-10	2.06953e-09	5.42513e-09	1.23333e-08	2.65809e-08	5.4931e-08	1.10841e-07	2.12607e-07	3.92162e-07	6.95649e-07	1.19121e-06	1.97051e-06	3.15248e-06	4.88189e-06	7.32474e-06	1.06577e-05	1.50527e-05	2.06556e-05	2.75636e-05	3.57953e-05	4.52718e-05	5.57956e-05	6.70508e-05	7.86264e-05	9.00579e-05	0.000100894	0.000110789	0.000119617	0.000127559	0.000135153	0.000143327	0.000153318	0.000166555	0.000184473	0.000208296	0.000238864	0.000276505	0.000321001	0.000371673	0.000427547	0.000487568	0.000550803	0.000616565	0.000684444	0.000754242	0.000825852	0.000899123	0.000973766	0.00104931
124	3.78563e-10	2.92116e-09	7.6236e-09	1.72861e-08	3.71598e-08	7.65815e-08	1.53479e-07	2.93025e-07	5.37803e-07	9.49569e-07	1.61763e-06	2.66032e-06	4.22789e-06	6.49821e-06	9.66742e-06	1.39336e-05	1.94742e-05	2.64183e-05	3.48203e-05	4.46286e-05	5.56715e-05	6.76441e-05	8.01219e-05	9.25985e-05	0.000104543	0.000115479	0.000125082	0.000133297	0.000140422	0.000147147	0.000154568	0.00016409	0.000177286	0.000195698	0.0002206	0.00025282	0.000292617	0.000339664	0.000393163	0.000452038	0.000515188	0.000581711	0.00065103	0.000722912	0.000797362	0.000874457	0.000954162	0.0010362	0.00111998
125	5.21124e-10	4.0167e-09	1.0439e-08	2.3611e-08	5.06433e-08	1.04123e-07	2.07515e-07	3.9466e-07	7.21462e-07	1.26901e-06	2.15264e-06	3.52316e-06	5.56833e-06	8.50477e-06	1.25625e-05	1.79613e-05	2.48792e-05	3.34182e-05	4.35732e-05	5.52024e-05	6.80197e-05	8.15937e-05	9.53782e-05	0.000108768	0.000121173	0.000132103	0.000141278	0.000148732	0.000154895	0.000160608	0.000167131	0.000176018	0.000188966	0.000207596	0.000233213	0.000266622	0.000308017	0.000356978	0.000412604	0.000473746	0.000539278	0.000608343	0.000680484	0.000755639	0.000834013	0.00091586	0.00100126	0.00108995	0.00118123
126	6.98609e-10	5.38034e-09	1.39282e-08	3.14287e-08	6.72791e-08	1.38045e-07	2.73867e-07	5.19172e-07	9.46036e-07	1.65882e-06	2.80399e-06	4.57084e-06	7.19098e-06	1.09254e-05	1.60412e-05	2.27791e-05	3.13119e-05	4.17015e-05	5.38652e-05	6.75485e-05	8.23275e-05	9.76247e-05	0.00011276	0.000127029	0.000139788	0.000150558	0.00015912	0.000165622	0.000170639	0.000175169	0.000180621	0.000188678	0.000201127	0.00021964	0.000245527	0.000279561	0.000321876	0.000371971	0.000428876	0.000491395	0.000558405	0.000629111	0.000703177	0.000780706	0.000862086	0.000947733	0.00103783	0.00113213	0.00122984
127	9.12048e-10	7.02054e-09	1.81076e-08	4.07679e-08	8.71198e-08	1.78439e-07	3.52681e-07	6.66783e-07	1.21183e-06	2.11936e-06	3.57196e-06	5.80325e-06	9.09467e-06	1.37566e-05	2.00958e-05	2.83724e-05	3.87463e-05	5.1226e-05	6.56314e-05	8.15719e-05	9.84627e-05	0.000115561	0.000132043	0.000147103	0.000160061	0.000170465	0.000178189	0.000183514	0.000187177	0.000190332	0.000194523	0.000201533	0.000213208	0.000231233	0.000256897	0.000290929	0.000333402	0.000383761	0.000440993	0.000503893	0.000571366	0.000642695	0.000717664	0.000796529	0.000879832	0.000968128	0.00106169	0.00116027	0.001263
128	1.15956e-09	8.92378e-09	2.29377e-08	5.15329e-08	1.09953e-07	2.24858e-07	4.43061e-07	8.35774e-07	1.51568e-06	2.64498e-06	4.44689e-06	7.2044e-06	1.12539e-05	1.69592e-05	2.46682e-05	3.46577e-05	4.70667e-05	6.18363e-05	7.86699e-05	9.70188e-05	0.000116116	0.000135036	0.000152804	0.000168519	0.000181476	0.000191276	0.000197908	0.000201816	0.000203906	0.000205489	0.000208228	0.000213978	0.000224601	0.000241761	0.000266697	0.000300077	0.00034192	0.000391633	0.000448199	0.000510431	0.000577294	0.000648162	0.000722934	0.000801995	0.000886012	0.000975648	0.00107123	0.00117253	0.00127861
129	1.43568e-09	1.10494e-08	2.83109e-08	6.34764e-08	1.35247e-07	2.76208e-07	5.42862e-07	1.02211e-06	1.85026e-06	3.22293e-06	5.4073e-06	8.73956e-06	1.36146e-05	2.04519e-05	2.96408e-05	4.14709e-05	5.60525e-05	7.32462e-05	9.26222e-05	0.000113455	0.000134778	0.000155473	0.00017441	0.000190597	0.000203322	0.000212263	0.00021755	0.000219805	0.000220119	0.000219954	0.000221074	0.000225372	0.00023469	0.000250634	0.000274361	0.000306466	0.000346915	0.0003951	0.000450021	0.00051055	0.000575733	0.000645045	0.000718491	0.000796558	0.000880006	0.000969562	0.00106559	0.00116786	0.0012754
130	1.73107e-09	1.33272e-08	3.40458e-08	7.61893e-08	1.62128e-07	3.30707e-07	6.48611e-07	1.21928e-06	2.20385e-06	3.83285e-06	6.41924e-06	1.03542e-05	1.60925e-05	2.41095e-05	3.48341e-05	4.85645e-05	6.53749e-05	8.50351e-05	0.000106969	0.000130264	0.000153741	0.000176086	0.000196014	0.000212455	0.000224706	0.000232542	0.000236255	0.000236661	0.000235038	0.000232995	0.000232375	0.000235075	0.000242887	0.000257317	0.000279419	0.000309696	0.000348066	0.000393918	0.0004463	0.000504164	0.000566659	0.000633365	0.000704383	0.000780273	0.000861846	0.000949863	0.0010447	0.0011461	0.00125308
131	2.03265e-09	1.56582e-08	3.98906e-08	8.91086e-08	1.89401e-07	3.85923e-07	7.55584e-07	1.41847e-06	2.56061e-06	4.44736e-06	7.43717e-06	1.19755e-05	1.85754e-05	2.77659e-05	4.00117e-05	5.5615e-05	7.46072e-05	9.66613e-05	0.00012105	0.000146665	0.000172121	0.000195906	0.000216594	0.000233046	0.000244589	0.000251109	0.000253073	0.0002515	0.000247852	0.000243871	0.000241456	0.000242485	0.00024866	0.000261361	0.000281513	0.000309518	0.000345243	0.000388089	0.000437168	0.000491534	0.000550449	0.000613603	0.000681172	0.000753764	0.000832205	0.00091725	0.00100926	0.00110797	0.00121239
132	2.32436e-09	1.79202e-08	4.55374e-08	1.0155e-07	2.15617e-07	4.38917e-07	8.58088e-07	1.60907e-06	2.9015e-06	5.03366e-06	8.40669e-06	1.35166e-05	2.09304e-05	3.1225e-05	4.48955e-05	6.22424e-05	8.32512e-05	0.000107496	0.000134099	0.000161767	0.000188914	0.000213847	0.000235013	0.000251226	0.000261852	0.000266902	0.000267023	0.000263432	0.000257765	0.000251877	0.000247702	0.000247068	0.000251562	0.000262416	0.000280406	0.000305827	0.000338494	0.000377825	0.000423009	0.000473214	0.000527822	0.000586622	0.000649855	0.000718147	0.000792305	0.000873052	0.000960712	0.00105501	0.00115496
133	2.58843e-09	1.99775e-08	5.06465e-08	1.12762e-07	2.39192e-07	4.86485e-07	9.4992e-07	1.77955e-06	3.20589e-06	5.55621e-06	9.26897e-06	1.48841e-05	2.30142e-05	3.42761e-05	4.91875e-05	6.80421e-05	9.07777e-05	0.000116874	0.000145316	0.000174638	0.000203078	0.000228789	0.000250115	0.00026584	0.000275385	0.000278887	0.000277169	0.000271629	0.000264056	0.000256396	0.00025059	0.000248392	0.000251256	0.000260247	0.000275987	0.000298653	0.000328012	0.000363504	0.000404398	0.000449976	0.000499741	0.000553571	0.000611753	0.000674906	0.000743798	0.000819091	0.000901064	0.000989427	0.00108323
134	2.80712e-09	2.16936e-08	5.48789e-08	1.22002e-07	2.58559e-07	5.25462e-07	1.02497e-06	1.91855e-06	3.4535e-06	5.98016e-06	9.96645e-06	1.59864e-05	2.46874e-05	3.67148e-05	5.25998e-05	7.2624e-05	9.66794e-05	0.000124162	0.000153936	0.000184398	0.000213639	0.000239695	0.000260836	0.000275842	0.000284196	0.000286159	0.00028271	0.000275403	0.00026615	0.000256955	0.000249739	0.000246165	0.000247537	0.00025475	0.000268265	0.000288146	0.000314112	0.000345622	0.000382027	0.00042272	0.000467311	0.000515759	0.000568374	0.000625755	0.000688605	0.000757519	0.000832719	0.000913908	0.00100019
135	2.96469e-09	2.29462e-08	5.79335e-08	1.2861e-07	2.72338e-07	5.53072e-07	1.07788e-06	2.01614e-06	3.62661e-06	6.27518e-06	1.04492e-05	1.67446e-05	2.58298e-05	3.83655e-05	5.48857e-05	7.56556e-05	0.000100526	0.000128824	0.000159323	0.000190316	0.000219795	0.00024572	0.000266325	0.000280409	0.000287524	0.00028804	0.000283069	0.000274283	0.000263675	0.000253273	0.00024495	0.000240261	0.000240355	0.000245956	0.000257373	0.000274562	0.000297193	0.00032475	0.000356654	0.0003924	0.000431693	0.000474553	0.000521302	0.000572501	0.00062878	0.000690655	0.0007583	0.000831415	0.000909174
136	3.04924e-09	2.36415e-08	5.95819e-08	1.32093e-07	2.79501e-07	5.67251e-07	1.10469e-06	2.06501e-06	3.71222e-06	6.41902e-06	1.06807e-05	1.71011e-05	2.63544e-05	3.91018e-05	5.58693e-05	7.69016e-05	0.000102015	0.000130488	0.000161039	0.0001919	0.000221015	0.000246318	0.000266049	0.000279045	0.000284932	0.000284172	0.000277971	0.000268077	0.000256516	0.000245303	0.000236236	0.000230745	0.000229828	0.000234046	0.000243567	0.000258251	0.000277727	0.000301498	0.000329051	0.000359965	0.000394024	0.000431292	0.00047209	0.000516928	0.000566362	0.000620832	0.000680464	0.000744973	0.000813613
137	3.05419e-09	2.37257e-08	5.96971e-08	1.32183e-07	2.79494e-07	5.66903e-07	1.10331e-06	2.06131e-06	3.70356e-06	6.40029e-06	1.06424e-05	1.70272e-05	2.62184e-05	3.88627e-05	5.54672e-05	7.62532e-05	0.000101011	0.000128996	0.000158904	0.000188959	0.000217111	0.000241317	0.000259865	0.000271653	0.000276377	0.00027457	0.00026749	0.000256912	0.000244848	0.000233255	0.000223833	0.00021788	0.000216244	0.00021934	0.000227215	0.000239644	0.000256227	0.000276485	0.000299957	0.000326295	0.000355342	0.000387191	0.000422146	0.000460667	0.000503234	0.000550218	0.00060171	0.000657447	0.000716777
138	2.97916e-09	2.31922e-08	5.82693e-08	1.28871e-07	2.72311e-07	5.52037e-07	1.07379e-06	2.00521e-06	3.60105e-06	6.21988e-06	1.03364e-05	1.65267e-05	2.54288e-05	3.76605e-05	5.36999e-05	7.37435e-05	9.75661e-05	0.000124421	0.000153024	0.000181635	0.000208266	0.000230948	0.000248053	0.000258559	0.000262229	0.000259639	0.000252059	0.000241239	0.000229128	0.000217589	0.000208198	0.000202116	0.000200053	0.000202294	0.000208788	0.000219246	0.000233247	0.000250328	0.000270076	0.000292197	0.000316579	0.000343325	0.000372719	0.000405165	0.000441073	0.000480757	0.000524284	0.000571424	0.000621626
139	2.83e-09	2.2082e-08	5.54074e-08	1.22407e-07	2.58495e-07	5.23772e-07	1.01833e-06	1.90086e-06	3.4122e-06	5.89097e-06	9.78469e-06	1.56354e-05	2.40417e-05	3.55797e-05	5.06902e-05	6.95441e-05	9.19107e-05	0.000117065	0.000143776	0.000170389	0.000195022	0.000215828	0.000231292	0.000240489	0.000243243	0.000240146	0.00023244	0.0002218	0.00021007	0.000198983	0.000189974	0.000184066	0.00018184	0.000183476	0.000188845	0.000197617	0.000209361	0.000223635	0.000240063	0.000258392	0.00027854	0.000300611	0.00032486	0.000351638	0.000381293	0.000414092	0.00045009	0.000489099	0.00053067
140	2.61802e-09	2.04789e-08	5.13251e-08	1.13273e-07	2.3907e-07	4.84194e-07	9.40999e-07	1.75587e-06	3.15076e-06	5.43736e-06	9.02705e-06	1.44173e-05	2.21557e-05	3.2767e-05	4.66483e-05	6.39452e-05	8.44308e-05	0.000107423	0.000131773	0.00015595	0.000178219	0.000196889	0.000210588	0.000218495	0.000220486	0.000217145	0.000209649	0.00019956	0.000188578	0.000178277	0.000169941	0.000164454	0.000162284	0.000163528	0.000168003	0.000175357	0.000185161	0.000196997	0.000210523	0.000225517	0.000241913	0.000259808	0.000279424	0.000301063	0.000325022	0.000351528	0.000380637	0.000412208	0.00044589
141	2.3586e-09	1.84989e-08	4.63149e-08	1.02118e-07	2.15413e-07	4.36104e-07	8.4724e-07	1.58042e-06	2.83498e-06	4.8906e-06	8.11596e-06	1.29562e-05	1.99001e-05	2.94138e-05	4.18472e-05	5.73213e-05	7.56217e-05	9.61244e-05	0.000117788	0.000139232	0.000158901	0.000175283	0.000187167	0.000193841	0.000195223	0.000191869	0.000184862	0.000175619	0.000165665	0.000156403	0.000148953	0.000144068	0.000142116	0.000143132	0.000146904	0.000153073	0.000161227	0.000170975	0.000182005	0.00019412	0.000207262	0.000221514	0.000237067	0.000254176	0.000273095	0.000294024	0.000317024	0.000342001	0.000368698
142	2.06932e-09	1.6276e-08	4.07131e-08	8.96866e-08	1.89098e-07	3.82687e-07	7.43238e-07	1.38602e-06	2.48554e-06	4.28638e-06	7.11062e-06	1.13467e-05	1.74198e-05	2.57344e-05	3.65911e-05	5.00889e-05	6.60317e-05	8.3865e-05	0.00010267	0.000121236	0.000138201	0.000152252	0.000162343	0.000167871	0.00016879	0.000165609	0.000159294	0.000151099	0.000142359	0.000134292	0.000127857	0.000123681	0.000122049	0.000122952	0.000126167	0.000131346	0.000138103	0.000146079	0.000154992	0.000164664	0.000175041	0.00018619	0.00019827	0.000211496	0.000226086	0.000242218	0.000259962	0.000279272	0.000299973
143	1.76806e-09	1.3948e-08	3.4863e-08	7.67358e-08	1.6172e-07	3.27169e-07	6.35244e-07	1.18434e-06	2.1233e-06	3.66062e-06	6.07056e-06	9.68346e-06	1.48603e-05	2.19431e-05	3.11842e-05	4.26628e-05	5.62055e-05	7.13331e-05	8.72574e-05	0.000102943	0.000117229	0.000129005	0.000137388	0.000141883	0.000142465	0.000139589	0.000134093	0.000127055	0.000119617	0.000112808	0.000107433	0.000104003	0.000102735	0.000103593	0.000106355	0.000110699	0.000116275	0.000122757	0.000129894	0.000137525	0.000145596	0.00015416	0.000163347	0.000173336	0.000184313	0.00019644	0.000209798	0.000224381	0.000240085
144	1.47117e-09	1.16423e-08	2.90808e-08	6.39596e-08	1.34738e-07	2.72499e-07	5.28973e-07	9.85996e-07	1.7673e-06	3.04607e-06	5.04994e-06	8.05279e-06	1.23534e-05	1.82338e-05	2.59009e-05	3.54166e-05	4.66324e-05	5.91457e-05	7.2298e-05	8.52269e-05	9.6971e-05	0.000106611	0.000113423	0.000117006	0.000117357	0.000114865	0.000110238	0.000104381	9.82407e-05	9.2671e-05	8.83288e-05	8.56245e-05	8.47191e-05	8.55596e-05	8.7941e-05	9.15739e-05	9.61471e-05	0.000101375	0.000107035	0.000112984	0.000119169	0.000125628	0.000132464	0.000139826	0.000147875	0.000156758	0.000166564	0.000177319	0.000188978
145	1.19213e-09	9.465e-09	2.36296e-08	5.19331e-08	1.0936e-07	2.21113e-07	4.29139e-07	7.99755e-07	1.43319e-06	2.46963e-06	4.09321e-06	6.52528e-06	1.00068e-05	1.47649e-05	2.09648e-05	2.86541e-05	3.77093e-05	4.78015e-05	5.83951e-05	6.87909e-05	7.82119e-05	8.59177e-05	9.13297e-05	9.41326e-05	9.43331e-05	9.22568e-05	8.84862e-05	8.37579e-05	7.8842e-05	7.44259e-05	7.10352e-05	6.89913e-05	6.8411e-05	6.92359e-05	7.1283e-05	7.43012e-05	7.80222e-05	8.22007e-05	8.66431e-05	9.12237e-05	9.58918e-05	0.000100672	0.000105646	0.000110937	0.000116681	0.000123013	0.000130027	0.000137773	0.000146251
146	9.40756e-10	7.49477e-09	1.87028e-08	4.10777e-08	8.64703e-08	1.74788e-07	3.39174e-07	6.31989e-07	1.13234e-06	1.95082e-06	3.23258e-06	5.15196e-06	7.89851e-06	1.16503e-05	1.65365e-05	2.25925e-05	2.97191e-05	3.76545e-05	4.59746e-05	5.41275e-05	6.15014e-05	6.75154e-05	7.17182e-05	7.38678e-05	7.39769e-05	7.23101e-05	6.93331e-05	6.56311e-05	6.18131e-05	5.84199e-05	5.58618e-05	5.43852e-05	5.40727e-05	5.48668e-05	5.66108e-05	5.90932e-05	6.20891e-05	6.53925e-05	6.88393e-05	7.2321e-05	7.579e-05	7.9261e-05	8.2798e-05	8.65007e-05	9.0486e-05	9.48739e-05	9.97596e-05	0.00010521	0.000111254
147	7.22981e-10	5.78027e-09	1.44196e-08	3.16509e-08	6.66047e-08	1.34601e-07	2.61156e-07	4.86547e-07	8.71616e-07	1.50136e-06	2.4873e-06	3.96326e-06	6.07456e-06	8.95741e-06	1.27102e-05	1.73588e-05	2.28257e-05	2.89082e-05	3.52793e-05	4.15148e-05	4.71455e-05	5.17269e-05	5.49163e-05	5.65324e-05	5.65905e-05	5.52993e-05	5.30212e-05	5.02094e-05	4.73331e-05	4.48074e-05	4.29447e-05	4.19297e-05	4.18194e-05	4.25615e-05	4.40262e-05	4.60406e-05	4.84214e-05	5.09999e-05	5.36401e-05	5.62504e-05	5.87879e-05	6.12604e-05	6.37167e-05	6.62374e-05	6.8921e-05	7.18733e-05	7.51865e-05	7.8935e-05	8.31683e-05
148	5.41093e-10	4.34198e-09	1.08291e-08	2.37563e-08	4.99765e-08	1.00977e-07	1.95894e-07	3.64915e-07	6.53633e-07	1.1257e-06	1.86462e-06	2.97049e-06	4.55189e-06	6.71043e-06	9.51917e-06	1.29968e-05	1.70841e-05	2.16287e-05	2.6385e-05	3.10354e-05	3.52292e-05	3.86355e-05	4.10002e-05	4.2191e-05	4.22233e-05	4.12571e-05	3.95673e-05	3.74954e-05	3.5394e-05	3.35736e-05	3.22665e-05	3.16079e-05	3.1636e-05	3.23059e-05	3.35135e-05	3.51216e-05	3.69847e-05	3.89679e-05	4.09616e-05	4.28902e-05	4.47164e-05	4.64434e-05	4.8108e-05	4.97745e-05	5.15247e-05	5.34504e-05	5.56371e-05	5.81603e-05	6.10795e-05
149	3.94378e-10	3.1767e-09	7.92172e-09	1.73691e-08	3.65296e-08	7.37939e-08	1.43146e-07	2.66626e-07	4.77523e-07	8.2229e-07	1.36183e-06	2.16913e-06	3.32326e-06	4.8981e-06	6.94658e-06	9.48183e-06	1.24601e-05	1.57698e-05	1.92312e-05	2.26128e-05	2.56594e-05	2.81306e-05	2.98432e-05	3.07029e-05	3.07238e-05	3.00252e-05	2.881e-05	2.7329e-05	2.58405e-05	2.4571e-05	2.36889e-05	2.32908e-05	2.34018e-05	2.39848e-05	2.49591e-05	2.62186e-05	2.76509e-05	2.9151e-05	3.06327e-05	3.20352e-05	3.33276e-05	3.45098e-05	3.56097e-05	3.66778e-05	3.77809e-05	3.89967e-05	4.04017e-05	4.20677e-05	4.40563e-05
150	2.7993e-10	2.26365e-09	5.64455e-09	1.23702e-08	2.60097e-08	5.25339e-08	1.01898e-07	1.8978e-07	3.39859e-07	5.85164e-07	9.68982e-07	1.54317e-06	2.36385e-06	3.48337e-06	4.93915e-06	6.74023e-06	8.85521e-06	1.12043e-05	1.36599e-05	1.60573e-05	1.82155e-05	1.99648e-05	2.11761e-05	2.17842e-05	2.18007e-05	2.13124e-05	2.04652e-05	1.94386e-05	1.84167e-05	1.75608e-05	1.699e-05	1.67717e-05	1.69216e-05	1.74107e-05	1.81779e-05	1.91437e-05	2.02234e-05	2.13373e-05	2.24194e-05	2.34224e-05	2.43211e-05	2.51142e-05	2.58222e-05	2.64844e-05	2.71544e-05	2.78963e-05	2.8776e-05	2.98583e-05	3.12019e-05
151	1.935e-10	1.57103e-09	3.91759e-09	8.58172e-09	1.80398e-08	3.64311e-08	7.06597e-08	1.31591e-07	2.35634e-07	4.05671e-07	6.71678e-07	1.06956e-06	1.63812e-06	2.41355e-06	3.42162e-06	4.66842e-06	6.13202e-06	7.75703e-06	9.45494e-06	1.11119e-05	1.26028e-05	1.38108e-05	1.46474e-05	1.50685e-05	1.50835e-05	1.47537e-05	1.41811e-05	1.34911e-05	1.28116e-05	1.22544e-05	1.19017e-05	1.17994e-05	1.1957e-05	1.23525e-05	1.29411e-05	1.36647e-05	1.44612e-05	1.52718e-05	1.60472e-05	1.67517e-05	1.73654e-05	1.78868e-05	1.83309e-05	1.87275e-05	1.91188e-05	1.95564e-05	2.00952e-05	2.0791e-05	2.16963e-05
152	1.3026e-10	1.06195e-09	2.6484e-09	5.79911e-09	1.21878e-08	2.461e-08	4.77302e-08	8.88838e-08	1.5915e-07	2.7397e-07	4.53575e-07	7.22179e-07	1.10595e-06	1.62923e-06	2.30937e-06	3.15036e-06	4.13732e-06	5.23279e-06	6.37703e-06	7.49332e-06	8.49758e-06	9.31127e-06	9.87535e-06	1.01608e-05	1.01748e-05	9.95948e-06	9.58455e-06	9.13506e-06	8.69778e-06	8.34825e-06	8.14179e-06	8.10884e-06	8.25492e-06	8.5639e-06	9.00377e-06	9.53315e-06	1.01077e-05	1.06852e-05	1.12297e-05	1.1715e-05	1.21261e-05	1.24616e-05	1.27322e-05	1.29604e-05	1.31785e-05	1.34272e-05	1.37506e-05	1.4195e-05	1.48052e-05
153	8.53952e-11	6.99137e-10	1.74389e-09	3.81712e-09	8.02077e-09	1.61939e-08	3.14064e-08	5.84824e-08	1.04709e-07	1.80238e-07	2.9837e-07	4.75017e-07	7.2736e-07	1.07138e-06	1.51842e-06	2.07106e-06	2.71945e-06	3.43893e-06	4.19021e-06	4.92293e-06	5.582e-06	6.11608e-06	6.48676e-06	6.6755e-06	6.68758e-06	6.5513e-06	6.31301e-06	6.02906e-06	5.75679e-06	5.54597e-06	5.43284e-06	5.43708e-06	5.56166e-06	5.79506e-06	6.11499e-06	6.49273e-06	6.89743e-06	7.29957e-06	7.67378e-06	8.00132e-06	8.27143e-06	8.4828e-06	8.64326e-06	8.76931e-06	8.88525e-06	9.02196e-06	9.2141e-06	9.49852e-06	9.91174e-06
154	5.45197e-11	4.48289e-10	1.11847e-09	2.44732e-09	5.14158e-09	1.03799e-08	2.01304e-08	3.74837e-08	6.71092e-08	1.15511e-07	1.91206e-07	3.04385e-07	4.66043e-07	6.86399e-07	9.72704e-07	1.32658e-06	1.74169e-06	2.20224e-06	2.68307e-06	3.15198e-06	3.57383e-06	3.91591e-06	4.1539e-06	4.27622e-06	4.2866e-06	4.20354e-06	4.05704e-06	3.88348e-06	3.71975e-06	3.59781e-06	3.54084e-06	3.56121e-06	3.66045e-06	3.83056e-06	4.05649e-06	4.31881e-06	4.59666e-06	4.86992e-06	5.12116e-06	5.33741e-06	5.51111e-06	5.64131e-06	5.73358e-06	5.7998e-06	5.85777e-06	5.93047e-06	6.0442e-06	6.22742e-06	6.50887e-06
155	3.38977e-11	2.79956e-10	6.987e-10	1.52835e-09	3.21043e-09	6.4807e-09	1.25685e-08	2.34028e-08	4.18983e-08	7.21139e-08	1.19365e-07	1.90011e-07	2.90908e-07	4.28427e-07	6.07086e-07	8.27889e-07	1.08688e-06	1.3742e-06	1.67418e-06	1.96678e-06	2.23015e-06	2.444e-06	2.59331e-06	2.67106e-06	2.67977e-06	2.6312e-06	2.54426e-06	2.44182e-06	2.34701e-06	2.27987e-06	2.25482e-06	2.2795e-06	2.35462e-06	2.47484e-06	2.63024e-06	2.80804e-06	2.99443e-06	3.17603e-06	3.34111e-06	3.48089e-06	3.59018e-06	3.6683e-06	3.71914e-06	3.7511e-06	3.77694e-06	3.81338e-06	3.87988e-06	3.99784e-06	4.18917e-06
156	2.0525e-11	1.70277e-10	4.25128e-10	9.29673e-10	1.95258e-09	3.94129e-09	7.64379e-09	1.42328e-08	2.54807e-08	4.38553e-08	7.25886e-08	1.15545e-07	1.76893e-07	2.60502e-07	3.69117e-07	5.03345e-07	6.60783e-07	8.35444e-07	1.01782e-06	1.19576e-06	1.35604e-06	1.4864e-06	1.57781e-06	1.62612e-06	1.63299e-06	1.60568e-06	1.55582e-06	1.49741e-06	1.4446e-06	1.40959e-06	1.40116e-06	1.42387e-06	1.47801e-06	1.56009e-06	1.66373e-06	1.78073e-06	1.90221e-06	2.01949e-06	2.12493e-06	2.21277e-06	2.27959e-06	2.325e-06	2.3517e-06	2.36553e-06	2.37545e-06	2.39332e-06	2.43315e-06	2.51053e-06	2.64163e-06
157	1.2103e-11	1.00868e-10	2.51946e-10	5.50815e-10	1.15673e-09	2.33473e-09	4.52813e-09	8.43141e-09	1.50946e-08	2.59792e-08	4.29995e-08	6.84447e-08	1.04782e-07	1.54302e-07	2.18632e-07	2.98129e-07	3.91374e-07	4.94826e-07	6.02867e-07	7.08326e-07	8.03404e-07	8.80888e-07	9.35491e-07	9.64819e-07	9.69935e-07	9.5522e-07	9.27631e-07	8.95524e-07	8.67327e-07	8.50298e-07	8.49632e-07	8.67995e-07	9.05468e-07	9.59837e-07	1.02712e-06	1.10219e-06	1.17948e-06	1.25352e-06	1.31948e-06	1.37369e-06	1.41397e-06	1.44013e-06	1.45401e-06	1.45958e-06	1.46295e-06	1.47225e-06	1.49722e-06	1.54878e-06	1.63835e-06
158	6.9503e-12	5.81948e-11	1.45429e-10	3.17869e-10	6.6746e-10	1.34713e-09	2.61283e-09	4.86516e-09	8.71007e-09	1.49908e-08	2.48119e-08	3.94941e-08	6.04607e-08	8.90336e-08	1.26151e-07	1.7202e-07	2.25825e-07	2.85528e-07	3.47894e-07	4.08803e-07	4.63775e-07	5.08678e-07	5.40496e-07	5.57889e-07	5.61517e-07	5.53951e-07	5.39254e-07	5.22285e-07	5.07942e-07	5.00433e-07	5.02763e-07	5.1645e-07	5.41493e-07	5.76531e-07	6.19138e-07	6.6619e-07	7.14283e-07	7.60054e-07	8.00495e-07	8.33322e-07	8.57174e-07	8.71958e-07	8.78902e-07	8.80626e-07	8.81214e-07	8.86137e-07	9.02008e-07	9.36317e-07	9.96959e-07
159	3.887e-12	3.2698e-11	8.17358e-11	1.78577e-10	3.74899e-10	7.56514e-10	1.46722e-09	2.73183e-09	4.89042e-09	8.41597e-09	1.3928e-08	2.21669e-08	3.39297e-08	4.99558e-08	7.07682e-08	9.64797e-08	1.26628e-07	1.60066e-07	1.94979e-07	2.29059e-07	2.59804e-07	2.84914e-07	3.02724e-07	3.12519e-07	3.14707e-07	3.10779e-07	3.03055e-07	2.94304e-07	2.87303e-07	2.84435e-07	2.87387e-07	2.96997e-07	3.13222e-07	3.35232e-07	3.61572e-07	3.90369e-07	4.19582e-07	4.4718e-07	4.71336e-07	4.90659e-07	5.04315e-07	5.12269e-07	5.1532e-07	5.15177e-07	5.1452e-07	5.16977e-07	5.26986e-07	5.49623e-07	5.90288e-07
160	2.11705e-12	1.78342e-11	4.44277e-11	9.68115e-11	2.02977e-10	4.09154e-10	7.9297e-10	1.4754e-09	2.63915e-09	4.53786e-09	7.50285e-09	1.19289e-08	1.82385e-08	2.68201e-08	3.79431e-08	5.16536e-08	6.76877e-08	8.54159e-08	1.03855e-07	1.21768e-07	1.37826e-07	1.50821e-07	1.59902e-07	1.64733e-07	1.65587e-07	1.63312e-07	1.59197e-07	1.54757e-07	1.51503e-07	1.50725e-07	1.53332e-07	1.59769e-07	1.70001e-07	1.83551e-07	1.99592e-07	2.17044e-07	2.34714e-07	2.51401e-07	2.65995e-07	2.77636e-07	2.85791e-07	2.90417e-07	2.92002e-07	2.91618e-07	2.90987e-07	2.92472e-07	2.99001e-07	3.13953e-07	3.40947e-07
161	1.11597e-12	9.36285e-12	2.32604e-11	5.06336e-11	1.06041e-10	2.13682e-10	4.1401e-10	7.70018e-10	1.37685e-09	2.36642e-09	3.91091e-09	6.21519e-09	9.49818e-09	1.39605e-08	1.97408e-08	2.68611e-08	3.51831e-08	4.43794e-08	5.39409e-08	6.32295e-08	7.15628e-08	7.83245e-08	8.30859e-08	8.5687e-08	8.62837e-08	8.53276e-08	8.34953e-08	8.15782e-08	8.03607e-08	8.05098e-08	8.24926e-08	8.65324e-08	9.25996e-08	1.00433e-07	1.09579e-07	1.19449e-07	1.29388e-07	1.38727e-07	1.46845e-07	1.53255e-07	1.57653e-07	1.60024e-07	1.60666e-07	1.60241e-07	1.59816e-07	1.6087e-07	1.65258e-07	1.75137e-07	1.92831e-07
162	4.14529e-13	4.01392e-12	1.01718e-11	2.21875e-11	4.65603e-11	9.40386e-11	1.82664e-10	3.40503e-10	6.10234e-10	1.0512e-09	1.74134e-09	2.77396e-09	4.24963e-09	6.26203e-09	8.8785e-09	1.21152e-08	1.59173e-08	2.01449e-08	2.45759e-08	2.89288e-08	3.29002e-08	3.62141e-08	3.86777e-08	4.02184e-08	4.09069e-08	4.09492e-08	4.06555e-08	4.03902e-08	4.05162e-08	4.1342e-08	4.30826e-08	4.58357e-08	4.95744e-08	5.41552e-08	5.9335e-08	6.47961e-08	7.01857e-08	7.51411e-08	7.93238e-08	8.24727e-08	8.44327e-08	8.52193e-08	8.50363e-08	8.43028e-08	8.36853e-08	8.4099e-08	8.66907e-08	9.27935e-08	1.03847e-07
163	3.42524e-14	5.58454e-13	1.57617e-12	3.46344e-12	7.31605e-12	1.48683e-11	2.92202e-11	5.49554e-11	9.94017e-11	1.72782e-10	2.89021e-10	4.65226e-10	7.20601e-10	1.0745e-09	1.54376e-09	2.13815e-09	2.85751e-09	3.68895e-09	4.60675e-09	5.57684e-09	6.56188e-09	7.52872e-09	8.4593e-09	9.35534e-09	1.02437e-08	1.11749e-08	1.22178e-08	1.34499e-08	1.49468e-08	1.67698e-08	1.89562e-08	2.15101e-08	2.43976e-08	2.75443e-08	3.08372e-08	3.41302e-08	3.72593e-08	4.00524e-08	4.23454e-08	4.40116e-08	4.49786e-08	4.52665e-08	4.49989e-08	4.44206e-08	4.39194e-08	4.40287e-08	4.54244e-08	4.89006e-08	5.53263e-08
164	2.23591e-16	2.22301e-16	2.22962e-16	2.2172e-16	2.21351e-16	2.21066e-16	4.69518e-14	1.23213e-13	2.8955e-13	6.23508e-13	1.34989e-12	2.83247e-12	5.56448e-12	1.04197e-11	1.901e-11	3.35239e-11	5.73201e-11	9.49475e-11	1.52371e-10	2.38011e-10	3.62402e-10	5.3804e-10	7.80603e-10	1.10771e-09	1.53952e-09	2.09776e-09	2.80485e-09	3.68189e-09	4.74643e-09	6.0095e-09	7.47216e-09	9.1221e-09	1.09306e-08	1.28508e-08	1.48175e-08	1.67496e-08	1.85577e-08	2.01486e-08	2.14335e-08	2.2345e-08	2.28455e-08	2.29501e-08	2.27329e-08	2.23386e-08	2.1997e-08	2.20261e-08	2.28322e-08	2.48952e-08	2.87431e-08
165	2.23594e-16	2.22274e-16	2.22974e-16	2.21743e-16	2.21371e-16	2.2109e-16	2.21513e-16	2.20817e-16	2.21936e-16	2.21284e-16	8.46033e-15	4.06022e-14	9.05526e-14	1.94408e-13	4.04263e-13	8.34399e-13	1.69359e-12	3.29033e-12	6.0219e-12	1.07453e-11	1.86573e-11	3.12665e-11	5.10393e-11	8.11448e-11	1.25855e-10	1.90653e-10	2.82367e-10	4.09037e-10	5.79575e-10	8.03038e-10	1.08745e-09	1.43818e-09	1.85606e-09	2.33548e-09	2.86292e-09	3.4163e-09	3.96755e-09	4.48332e-09	4.92824e-09	5.27367e-09	5.50219e-09	5.62084e-09	5.66546e-09	5.70844e-09	5.86864e-09	6.3145e-09	7.2658e-09	8.98601e-09	1.17674e-08
166	2.23594e-16	2.22246e-16	2.22991e-16	2.21765e-16	2.21391e-16	2.21112e-16	2.21554e-16	2.20807e-16	2.21977e-16	2.21279e-16	2.21412e-16	2.21677e-16	2.22069e-16	2.19952e-16	2.21359e-16	2.20823e-16	2.22025e-16	2.21133e-16	2.22708e-16	1.83834e-14	7.42215e-14	1.65128e-13	3.53389e-13	7.27075e-13	1.43783e-12	2.73272e-12	4.99145e-12	8.7618e-12	1.47805e-11	2.39616e-11	3.73309e-11	5.58918e-11	8.0418e-11	1.11194e-10	1.47753e-10	1.88674e-10	2.32602e-10	2.77584e-10	3.21334e-10	3.64164e-10	4.09493e-10	4.69506e-10	5.66339e-10	7.36171e-10	1.03529e-09	1.54326e-09	2.36586e-09	3.63297e-09	5.49236e-09
167	2.2359e-16	2.22216e-16	2.23011e-16	2.21786e-16	2.21412e-16	2.21134e-16	2.21599e-16	2.20794e-16	2.22016e-16	2.21267e-16	2.21463e-16	2.21719e-16	2.22144e-16	2.19984e-16	2.21409e-16	2.20817e-16	2.22004e-16	2.21133e-16	2.22706e-16	2.21606e-16	2.22925e-16	2.21422e-16	2.2202e-16	2.21598e-16	2.22395e-16	2.20154e-16	2.22109e-16	2.22834e-16	2.2341e-16	2.23193e-16	2.23055e-16	2.22079e-16	2.23386e-16	2.2222e-16	2.22563e-16	2.23287e-16	5.9336e-13	2.51633e-12	6.59183e-12	1.50475e-11	3.14565e-11	6.35678e-11	1.23734e-10	2.31179e-10	4.15469e-10	7.18599e-10	1.19675e-09	1.91942e-09	2.96618e-09
168	2.23581e-16	2.22186e-16	2.23035e-16	2.21805e-16	2.21433e-16	2.21154e-16	2.21646e-16	2.20779e-16	2.22053e-16	2.21251e-16	2.21514e-16	2.21757e-16	2.22215e-16	2.20028e-16	2.21467e-16	2.20814e-16	2.21996e-16	2.21134e-16	2.22712e-16	2.21589e-16	2.2291e-16	2.21428e-16	2.22061e-16	2.21658e-16	2.22429e-16	2.20191e-16	2.2214e-16	2.2286e-16	2.23464e-16	2.23225e-16	2.23077e-16	2.22093e-16	2.23388e-16	2.22257e-16	2.22641e-16	2.23298e-16	3.20395e-13	1.35719e-12	3.55492e-12	8.11403e-12	1.69617e-11	3.42761e-11	6.66944e-11	1.24593e-10	2.2385e-10	3.87084e-10	6.4449e-10	1.03337e-09	1.59634e-09
169	2.23568e-16	2.22156e-16	2.2306e-16	2.21824e-16	2.21454e-16	2.21172e-16	2.21694e-16	2.20761e-16	2.22087e-16	2.21231e-16	2.21562e-16	2.21789e-16	2.22286e-16	2.20072e-16	2.21528e-16	2.20819e-16	2.21986e-16	2.21151e-16	2.22721e-16	2.21571e-16	2.22915e-16	2.21462e-16	2.2211e-16	2.21727e-16	2.22485e-16	2.20224e-16	2.22165e-16	2.22888e-16	2.23516e-16	2.23264e-16	2.23109e-16	2.22093e-16	2.23402e-16	2.22331e-16	2.22678e-16	2.2334e-16	1.68516e-13	7.12845e-13	1.86689e-12	4.26056e-12	8.90603e-12	1.7997e-11	3.50184e-11	6.54179e-11	1.17532e-10	2.03237e-10	3.3839e-10	5.42574e-10	8.38167e-10
170	2.2355e-16	2.22128e-16	2.23085e-16	2.21842e-16	2.21475e-16	2.2119e-16	2.21744e-16	2.20743e-16	2.22118e-16	2.21208e-16	2.21612e-16	2.21814e-16	2.22354e-16	2.20128e-16	2.21594e-16	2.2083e-16	2.21992e-16	2.21154e-16	2.22736e-16	2.21556e-16	2.22917e-16	2.21485e-16	2.22166e-16	2.21791e-16	2.22548e-16	2.20303e-16	2.2221e-16	2.22912e-16	2.23546e-16	2.23282e-16	2.23122e-16	2.22082e-16	2.23391e-16	2.22359e-16	2.22734e-16	2.23363e-16	4.15445e-14	1.62776e-13	4.23761e-13	9.5834e-13	1.99873e-12	4.03573e-12	7.85391e-12	1.46647e-11	2.63308e-11	4.55152e-11	7.58076e-11	1.21612e-10	1.88072e-10
171	2.23528e-16	2.22101e-16	2.23108e-16	2.21859e-16	2.21497e-16	2.21207e-16	2.21794e-16	2.20725e-16	2.22147e-16	2.21184e-16	2.21661e-16	2.21834e-16	2.22421e-16	2.20187e-16	2.21655e-16	2.20852e-16	2.22002e-16	2.2118e-16	2.2275e-16	2.21543e-16	2.22932e-16	2.21515e-16	2.2219e-16	2.2185e-16	2.22599e-16	2.2036e-16	2.22237e-16	2.22944e-16	2.23583e-16	2.23298e-16	2.2312e-16	2.22063e-16	2.23377e-16	2.22401e-16	2.22766e-16	2.23368e-16	2.23775e-16	2.22072e-16	2.22655e-16	2.23081e-16	2.22757e-16	2.22988e-16	2.22415e-16	2.22119e-16	2.22581e-16	2.21397e-16	2.21712e-16	2.22304e-16	2.22193e-16
172	2.23504e-16	2.22077e-16	2.23128e-16	2.21876e-16	2.21519e-16	2.21223e-16	2.21845e-16	2.20709e-16	2.22172e-16	2.2116e-16	2.2171e-16	2.21849e-16	2.22485e-16	2.20254e-16	2.21729e-16	2.20872e-16	2.22022e-16	2.21209e-16	2.2276e-16	2.21537e-16	2.22932e-16	2.21552e-16	2.22241e-16	2.21915e-16	2.22652e-16	2.20429e-16	2.22281e-16	2.22967e-16	2.23629e-16	2.23305e-16	2.23136e-16	2.22058e-16	2.23381e-16	2.22442e-16	2.22803e-16	2.23386e-16	2.23784e-16	2.221e-16	2.22711e-16	2.23062e-16	2.22748e-16	2.23044e-16	2.22341e-16	2.22137e-16	2.22637e-16	2.21397e-16	2.21767e-16	2.22341e-16	2.22193e-16
173	2.23478e-16	2.22056e-16	2.23145e-16	2.21893e-16	2.21542e-16	2.21238e-16	2.21894e-16	2.20696e-16	2.22196e-16	2.21136e-16	2.21761e-16	2.2186e-16	2.22544e-16	2.20326e-16	2.21803e-16	2.20904e-16	2.22045e-16	2.21239e-16	2.22794e-16	2.2154e-16	2.2297e-16	2.2161e-16	2.22331e-16	2.21996e-16	2.2272e-16	2.20516e-16	2.22338e-16	2.22972e-16	2.23684e-16	2.23307e-16	2.23141e-16	2.22031e-16	2.23354e-16	2.22479e-16	2.2284e-16	2.23395e-16	2.23802e-16	2.22156e-16	2.22794e-16	2.23062e-16	2.22766e-16	2.23044e-16	2.22359e-16	2.22063e-16	2.22674e-16	2.21471e-16	2.2186e-16	2.22415e-16	2.22322e-16
174	2.23452e-16	2.22039e-16	2.23157e-16	2.21909e-16	2.21565e-16	2.21254e-16	2.21941e-16	2.20688e-16	2.22218e-16	2.21115e-16	2.21813e-16	2.21866e-16	2.22601e-16	2.20402e-16	2.21874e-16	2.20939e-16	2.22078e-16	2.2127e-16	2.22816e-16	2.21555e-16	2.22989e-16	2.21629e-16	2.22401e-16	2.22049e-16	2.22791e-16	2.20583e-16	2.22396e-16	2.22981e-16	2.23687e-16	2.23307e-16	2.23155e-16	2.22017e-16	2.23331e-16	2.22498e-16	2.22896e-16	2.23414e-16	2.23793e-16	2.22211e-16	2.2285e-16	2.23044e-16	2.22859e-16	2.23118e-16	2.22359e-16	2.22026e-16	2.22766e-16	2.21508e-16	2.21915e-16	2.22507e-16	2.22341e-16
175	2.23427e-16	2.22024e-16	2.23163e-16	2.21925e-16	2.21588e-16	2.21271e-16	2.21987e-16	2.20686e-16	2.22239e-16	2.21098e-16	2.21869e-16	2.2187e-16	2.22655e-16	2.20479e-16	2.21945e-16	2.20979e-16	2.22112e-16	2.21317e-16	2.22841e-16	2.21565e-16	2.23014e-16	2.21703e-16	2.22454e-16	2.22113e-16	2.22859e-16	2.20673e-16	2.22438e-16	2.23002e-16	2.23742e-16	2.23307e-16	2.23122e-16	2.21975e-16	2.23331e-16	2.22526e-16	2.22924e-16	2.23414e-16	2.23775e-16	2.22257e-16	2.22951e-16	2.23081e-16	2.22914e-16	2.23118e-16	2.22378e-16	2.21971e-16	2.22822e-16	2.21601e-16	2.21952e-16	2.22433e-16	2.22359e-16
176	2.23404e-16	2.22014e-16	2.23163e-16	2.2194e-16	2.21612e-16	2.21289e-16	2.2203e-16	2.20692e-16	2.22261e-16	2.21086e-16	2.21927e-16	2.21874e-16	2.22707e-16	2.20562e-16	2.22016e-16	2.21029e-16	2.22151e-16	2.21366e-16	2.22869e-16	2.21588e-16	2.23052e-16	2.21738e-16	2.22533e-16	2.22167e-16	2.22935e-16	2.2077e-16	2.22475e-16	2.22993e-16	2.23756e-16	2.23294e-16	2.23141e-16	2.21989e-16	2.2334e-16	2.22516e-16	2.2297e-16	2.23414e-16	2.23802e-16	2.22304e-16	2.23007e-16	2.23062e-16	2.22933e-16	2.23118e-16	2.22341e-16	2.21934e-16	2.22859e-16	2.21638e-16	2.21971e-16	2.22489e-16	2.22341e-16
177	2.23386e-16	2.22006e-16	2.23158e-16	2.21955e-16	2.21635e-16	2.21309e-16	2.22069e-16	2.20705e-16	2.22282e-16	2.2108e-16	2.21989e-16	2.21876e-16	2.22756e-16	2.20646e-16	2.22087e-16	2.2108e-16	2.22191e-16	2.21414e-16	2.22902e-16	2.21618e-16	2.23091e-16	2.21811e-16	2.22587e-16	2.22223e-16	2.23021e-16	2.20853e-16	2.22553e-16	2.2297e-16	2.23789e-16	2.23261e-16	2.23146e-16	2.21971e-16	2.23294e-16	2.22563e-16	2.23007e-16	2.23414e-16	2.23765e-16	2.22341e-16	2.23081e-16	2.23062e-16	2.23007e-16	2.23173e-16	2.22378e-16	2.21897e-16	2.22933e-16	2.21675e-16	2.22045e-16	2.226e-16	2.22489e-16
178	2.23373e-16	2.22002e-16	2.23146e-16	2.2197e-16	2.21657e-16	2.21331e-16	2.22106e-16	2.20727e-16	2.22304e-16	2.21079e-16	2.22054e-16	2.21877e-16	2.22801e-16	2.20727e-16	2.22154e-16	2.21134e-16	2.22231e-16	2.21465e-16	2.22934e-16	2.21642e-16	2.23122e-16	2.21855e-16	2.22685e-16	2.22278e-16	2.23079e-16	2.20946e-16	2.226e-16	2.22956e-16	2.23798e-16	2.23275e-16	2.23155e-16	2.21961e-16	2.23294e-16	2.22572e-16	2.23062e-16	2.23405e-16	2.23747e-16	2.22359e-16	2.23136e-16	2.23062e-16	2.23025e-16	2.23173e-16	2.22396e-16	2.21897e-16	2.22933e-16	2.21712e-16	2.22045e-16	2.22489e-16	2.22415e-16
179	2.23366e-16	2.22e-16	2.2313e-16	2.21984e-16	2.21679e-16	2.21357e-16	2.22138e-16	2.20758e-16	2.22327e-16	2.21086e-16	2.22122e-16	2.21877e-16	2.22844e-16	2.20807e-16	2.22217e-16	2.21184e-16	2.22271e-16	2.21525e-16	2.22964e-16	2.21678e-16	2.23157e-16	2.21917e-16	2.22756e-16	2.22331e-16	2.23132e-16	2.21032e-16	2.22655e-16	2.22947e-16	2.2383e-16	2.23257e-16	2.23173e-16	2.21943e-16	2.23275e-16	2.22581e-16	2.2309e-16	2.23414e-16	2.23747e-16	2.22415e-16	2.23229e-16	2.23081e-16	2.23099e-16	2.23155e-16	2.22341e-16	2.21823e-16	2.23044e-16	2.21823e-16	2.22045e-16	2.22415e-16	2.22452e-16
180	2.23365e-16	2.22001e-16	2.2311e-16	2.21998e-16	2.217e-16	2.21386e-16	2.22166e-16	2.20797e-16	2.22351e-16	2.211e-16	2.22191e-16	2.21878e-16	2.22883e-16	2.20883e-16	2.22277e-16	2.2124e-16	2.2231e-16	2.21581e-16	2.22985e-16	2.21717e-16	2.23203e-16	2.21971e-16	2.22826e-16	2.22348e-16	2.23196e-16	2.21138e-16	2.22692e-16	2.22947e-16	2.23821e-16	2.23238e-16	2.23183e-16	2.21971e-16	2.23294e-16	2.22609e-16	2.23155e-16	2.23414e-16	2.23728e-16	2.22433e-16	2.23266e-16	2.23081e-16	2.23118e-16	2.23155e-16	2.22452e-16	2.21934e-16	2.23044e-16	2.21786e-16	2.22156e-16	2.22563e-16	2.22452e-16
181	2.23372e-16	2.22004e-16	2.23088e-16	2.22012e-16	2.21721e-16	2.21419e-16	2.22191e-16	2.20843e-16	2.22375e-16	2.21121e-16	2.22261e-16	2.21877e-16	2.22918e-16	2.20957e-16	2.22334e-16	2.21291e-16	2.22335e-16	2.2164e-16	2.23013e-16	2.21768e-16	2.2323e-16	2.22025e-16	2.22891e-16	2.22398e-16	2.23266e-16	2.21249e-16	2.22752e-16	2.22919e-16	2.23867e-16	2.23229e-16	2.2321e-16	2.21971e-16	2.23257e-16	2.226e-16	2.23201e-16	2.23414e-16	2.2371e-16	2.22452e-16	2.2334e-16	2.23118e-16	2.23155e-16	2.23192e-16	2.22341e-16	2.21823e-16	2.23118e-16	2.2186e-16	2.22193e-16	2.226e-16	2.22415e-16
182	2.23385e-16	2.22009e-16	2.23064e-16	2.22025e-16	2.2174e-16	2.21455e-16	2.22211e-16	2.20897e-16	2.22401e-16	2.21147e-16	2.22331e-16	2.21877e-16	2.2295e-16	2.21025e-16	2.22385e-16	2.21347e-16	2.22368e-16	2.21692e-16	2.23039e-16	2.21812e-16	2.23258e-16	2.22068e-16	2.22958e-16	2.22426e-16	2.23321e-16	2.21351e-16	2.22803e-16	2.22891e-16	2.23858e-16	2.2321e-16	2.2322e-16	2.2198e-16	2.23238e-16	2.22627e-16	2.23229e-16	2.23432e-16	2.23673e-16	2.22489e-16	2.23414e-16	2.23136e-16	2.23192e-16	2.23192e-16	2.22378e-16	2.21823e-16	2.23118e-16	2.2186e-16	2.22193e-16	2.22637e-16	2.22489e-16
183	2.23405e-16	2.22015e-16	2.23041e-16	2.22037e-16	2.21758e-16	2.21496e-16	2.22227e-16	2.20956e-16	2.22428e-16	2.21179e-16	2.22401e-16	2.21875e-16	2.22976e-16	2.21088e-16	2.22437e-16	2.21397e-16	2.22389e-16	2.21752e-16	2.23066e-16	2.21858e-16	2.23273e-16	2.22123e-16	2.23023e-16	2.22475e-16	2.23358e-16	2.21443e-16	2.22831e-16	2.22877e-16	2.23904e-16	2.2321e-16	2.23247e-16	2.22017e-16	2.23229e-16	2.22627e-16	2.23266e-16	2.23432e-16	2.23691e-16	2.22489e-16	2.23488e-16	2.23155e-16	2.23266e-16	2.23229e-16	2.22415e-16	2.21897e-16	2.23266e-16	2.21823e-16	2.22267e-16	2.22563e-16	2.22489e-16
184	2.2343e-16	2.22023e-16	2.23018e-16	2.22049e-16	2.21776e-16	2.2154e-16	2.22241e-16	2.21019e-16	2.22456e-16	2.21215e-16	2.22468e-16	2.21872e-16	2.23e-16	2.21142e-16	2.22477e-16	2.21444e-16	2.22406e-16	2.21798e-16	2.23088e-16	2.21901e-16	2.23291e-16	2.22149e-16	2.23088e-16	2.22503e-16	2.23409e-16	2.21527e-16	2.2284e-16	2.22859e-16	2.23895e-16	2.23201e-16	2.23275e-16	2.22035e-16	2.2322e-16	2.22627e-16	2.2334e-16	2.23469e-16	2.23617e-16	2.22526e-16	2.23488e-16	2.23192e-16	2.23266e-16	2.23192e-16	2.22415e-16	2.2186e-16	2.23155e-16	2.21897e-16	2.22267e-16	2.22637e-16	2.22489e-16
185	2.23459e-16	2.22031e-16	2.22997e-16	2.22061e-16	2.21793e-16	2.21587e-16	2.22251e-16	2.21085e-16	2.22484e-16	2.21254e-16	2.22531e-16	2.21867e-16	2.23018e-16	2.21195e-16	2.22515e-16	2.21489e-16	2.2242e-16	2.21846e-16	2.23116e-16	2.21943e-16	2.23312e-16	2.2219e-16	2.23141e-16	2.22549e-16	2.23446e-16	2.21605e-16	2.22877e-16	2.22822e-16	2.23904e-16	2.23183e-16	2.23275e-16	2.22063e-16	2.2321e-16	2.22637e-16	2.23377e-16	2.23488e-16	2.23617e-16	2.22526e-16	2.23543e-16	2.23229e-16	2.23303e-16	2.23266e-16	2.22415e-16	2.2186e-16	2.23192e-16	2.21971e-16	2.22267e-16	2.22637e-16	2.22637e-16
186	2.23491e-16	2.22041e-16	2.22978e-16	2.22073e-16	2.21809e-16	2.21637e-16	2.22258e-16	2.21152e-16	2.22512e-16	2.21293e-16	2.22592e-16	2.2186e-16	2.23032e-16	2.21236e-16	2.22551e-16	2.21537e-16	2.22427e-16	2.21885e-16	2.23129e-16	2.21998e-16	2.23321e-16	2.22211e-16	2.23173e-16	2.22567e-16	2.23483e-16	2.21684e-16	2.22896e-16	2.22803e-16	2.23904e-16	2.23173e-16	2.23294e-16	2.22091e-16	2.23183e-16	2.22618e-16	2.23432e-16	2.23488e-16	2.23599e-16	2.22526e-16	2.23599e-16	2.23303e-16	2.23303e-16	2.23303e-16	2.22452e-16	2.21934e-16	2.23155e-16	2.21823e-16	2.22193e-16	2.22933e-16	2.22563e-16
187	2.23524e-16	2.22051e-16	2.22962e-16	2.22084e-16	2.21824e-16	2.21688e-16	2.22264e-16	2.21219e-16	2.2254e-16	2.21333e-16	2.22648e-16	2.21852e-16	2.23042e-16	2.21272e-16	2.22584e-16	2.21582e-16	2.22431e-16	2.21941e-16	2.23157e-16	2.22049e-16	2.23331e-16	2.22234e-16	2.23229e-16	2.22641e-16	2.23497e-16	2.21776e-16	2.22905e-16	2.22785e-16	2.23904e-16	2.23201e-16	2.23303e-16	2.22137e-16	2.23173e-16	2.226e-16	2.23469e-16	2.23506e-16	2.23617e-16	2.2247e-16	2.23562e-16	2.23303e-16	2.2334e-16	2.23303e-16	2.22452e-16	2.21897e-16	2.23229e-16	2.21971e-16	2.22489e-16	2.22785e-16	2.22489e-16
188	2.23555e-16	2.22062e-16	2.22949e-16	2.22095e-16	2.21837e-16	2.21741e-16	2.22268e-16	2.21284e-16	2.22568e-16	2.21371e-16	2.227e-16	2.21843e-16	2.23052e-16	2.21299e-16	2.22607e-16	2.21625e-16	2.22437e-16	2.21968e-16	2.23173e-16	2.22095e-16	2.2334e-16	2.22234e-16	2.23261e-16	2.22655e-16	2.23525e-16	2.21841e-16	2.22914e-16	2.22766e-16	2.23913e-16	2.23192e-16	2.23321e-16	2.22193e-16	2.23136e-16	2.22637e-16	2.23488e-16	2.23525e-16	2.23543e-16	2.22526e-16	2.23599e-16	2.23303e-16	2.23266e-16	2.23229e-16	2.22489e-16	2.22045e-16	2.23229e-16	2.21897e-16	2.22489e-16	2.22785e-16	2.22489e-16
189	2.23585e-16	2.22073e-16	2.22938e-16	2.22105e-16	2.2185e-16	2.21794e-16	2.22271e-16	2.21347e-16	2.22595e-16	2.21407e-16	2.22748e-16	2.21832e-16	2.23055e-16	2.21325e-16	2.22637e-16	2.21672e-16	2.22438e-16	2.2201e-16	2.2321e-16	2.22146e-16	2.23358e-16	2.22271e-16	2.23303e-16	2.22701e-16	2.23525e-16	2.21924e-16	2.22942e-16	2.22766e-16	2.23913e-16	2.23173e-16	2.23358e-16	2.2223e-16	2.23118e-16	2.22618e-16	2.23525e-16	2.23543e-16	2.23506e-16	2.22489e-16	2.23599e-16	2.23377e-16	2.2334e-16	2.23266e-16	2.22415e-16	2.22119e-16	2.23229e-16	2.21897e-16	2.22415e-16	2.22785e-16	2.22637e-16
190	2.23611e-16	2.22084e-16	2.2293e-16	2.22115e-16	2.21861e-16	2.21846e-16	2.22274e-16	2.21406e-16	2.2262e-16	2.21438e-16	2.22793e-16	2.21822e-16	2.23056e-16	2.2134e-16	2.2266e-16	2.21725e-16	2.22447e-16	2.22049e-16	2.23238e-16	2.22207e-16	2.23363e-16	2.22267e-16	2.23331e-16	2.22748e-16	2.23562e-16	2.2198e-16	2.22961e-16	2.22766e-16	2.23913e-16	2.23192e-16	2.23414e-16	2.22285e-16	2.23062e-16	2.22655e-16	2.23543e-16	2.23599e-16	2.23488e-16	2.22489e-16	2.23636e-16	2.23451e-16	2.23303e-16	2.23303e-16	2.22415e-16	2.22119e-16	2.23155e-16	2.21823e-16	2.22341e-16	2.22859e-16	2.22489e-16
191	2.23632e-16	2.22094e-16	2.22923e-16	2.22125e-16	2.21869e-16	2.21897e-16	2.22277e-16	2.21462e-16	2.22643e-16	2.21463e-16	2.22834e-16	2.21812e-16	2.23056e-16	2.21353e-16	2.22686e-16	2.21786e-16	2.22449e-16	2.22082e-16	2.23261e-16	2.22257e-16	2.23377e-16	2.22267e-16	2.23377e-16	2.22813e-16	2.23553e-16	2.22026e-16	2.22951e-16	2.22748e-16	2.23913e-16	2.2321e-16	2.23377e-16	2.22322e-16	2.23025e-16	2.22618e-16	2.2358e-16	2.23599e-16	2.23451e-16	2.22489e-16	2.23636e-16	2.23525e-16	2.2334e-16	2.23303e-16	2.22489e-16	2.22119e-16	2.23155e-16	2.21897e-16	2.22341e-16	2.22711e-16	2.22489e-16
192	2.23648e-16	2.22103e-16	2.22917e-16	2.22134e-16	2.21876e-16	2.21946e-16	2.2228e-16	2.21514e-16	2.22664e-16	2.21483e-16	2.22872e-16	2.21802e-16	2.23055e-16	2.21358e-16	2.22701e-16	2.21843e-16	2.22466e-16	2.221e-16	2.23303e-16	2.22304e-16	2.23386e-16	2.22276e-16	2.23386e-16	2.22877e-16	2.23562e-16	2.22063e-16	2.22933e-16	2.22785e-16	2.23895e-16	2.23229e-16	2.23432e-16	2.22396e-16	2.22951e-16	2.226e-16	2.23599e-16	2.23691e-16	2.23414e-16	2.22489e-16	2.23599e-16	2.23525e-16	2.23303e-16	2.23155e-16	2.22267e-16	2.22193e-16	2.22859e-16	2.22045e-16	2.22637e-16	2.23007e-16	2.22489e-16
193	2.23658e-16	2.22111e-16	2.22912e-16	2.22143e-16	2.21881e-16	2.21993e-16	2.22284e-16	2.21564e-16	2.22681e-16	2.21497e-16	2.22907e-16	2.21793e-16	2.23054e-16	2.21359e-16	2.22718e-16	2.21901e-16	2.22466e-16	2.22123e-16	2.23331e-16	2.22359e-16	2.23414e-16	2.22285e-16	2.23451e-16	2.22896e-16	2.23562e-16	2.221e-16	2.22951e-16	2.22766e-16	2.23876e-16	2.23229e-16	2.23451e-16	2.22433e-16	2.22896e-16	2.22637e-16	2.2358e-16	2.23765e-16	2.23414e-16	2.22452e-16	2.23636e-16	2.23562e-16	2.23192e-16	2.23303e-16	2.22415e-16	2.22267e-16	2.23007e-16	2.21749e-16	2.22489e-16	2.22859e-16	2.22489e-16
194	2.23662e-16	2.22116e-16	2.22907e-16	2.22152e-16	2.21884e-16	2.22037e-16	2.22289e-16	2.2161e-16	2.22696e-16	2.21504e-16	2.22939e-16	2.21784e-16	2.23051e-16	2.21355e-16	2.22732e-16	2.21971e-16	2.22479e-16	2.22156e-16	2.23349e-16	2.22415e-16	2.23414e-16	2.22285e-16	2.23469e-16	2.22951e-16	2.23543e-16	2.22119e-16	2.2297e-16	2.22803e-16	2.23895e-16	2.23284e-16	2.23469e-16	2.22507e-16	2.2284e-16	2.22581e-16	2.23617e-16	2.23802e-16	2.23377e-16	2.22452e-16	2.23562e-16	2.23636e-16	2.23229e-16	2.23303e-16	2.22341e-16	2.22193e-16	2.23007e-16	2.21823e-16	2.22489e-16	2.22933e-16	2.22637e-16
195	2.23662e-16	2.22119e-16	2.22903e-16	2.22161e-16	2.21884e-16	2.2208e-16	2.22295e-16	2.21656e-16	2.22707e-16	2.21506e-16	2.22969e-16	2.21776e-16	2.2305e-16	2.21341e-16	2.2275e-16	2.22035e-16	2.22493e-16	2.22174e-16	2.23386e-16	2.2247e-16	2.23451e-16	2.22285e-16	2.23469e-16	2.23007e-16	2.23543e-16	2.22119e-16	2.22951e-16	2.2284e-16	2.23895e-16	2.23266e-16	2.23469e-16	2.22544e-16	2.2284e-16	2.226e-16	2.23617e-16	2.23802e-16	2.23377e-16	2.22526e-16	2.23562e-16	2.23747e-16	2.23155e-16	2.23266e-16	2.22341e-16	2.22267e-16	2.22859e-16	2.22045e-16	2.22637e-16	2.23007e-16	2.22489e-16
196	2.23658e-16	2.2212e-16	2.22898e-16	2.22171e-16	2.21884e-16	2.2212e-16	2.22302e-16	2.21702e-16	2.22714e-16	2.21503e-16	2.22995e-16	2.21772e-16	2.23048e-16	2.2133e-16	2.22757e-16	2.22105e-16	2.22503e-16	2.22183e-16	2.23423e-16	2.22516e-16	2.23506e-16	2.22267e-16	2.23488e-16	2.23025e-16	2.23562e-16	2.22156e-16	2.2297e-16	2.22896e-16	2.23876e-16	2.23266e-16	2.23543e-16	2.226e-16	2.22766e-16	2.226e-16	2.23636e-16	2.23876e-16	2.2334e-16	2.22452e-16	2.23599e-16	2.23747e-16	2.23044e-16	2.23155e-16	2.22341e-16	2.22267e-16	2.22933e-16	2.21971e-16	2.22489e-16	2.22933e-16	2.22563e-16
197	2.23652e-16	2.22118e-16	2.22892e-16	2.22183e-16	2.21882e-16	2.22158e-16	2.22311e-16	2.21748e-16	2.2272e-16	2.21496e-16	2.23021e-16	2.21764e-16	2.23048e-16	2.21323e-16	2.22762e-16	2.22179e-16	2.22526e-16	2.22211e-16	2.23432e-16	2.22544e-16	2.23543e-16	2.2223e-16	2.23525e-16	2.23044e-16	2.23562e-16	2.22174e-16	2.2297e-16	2.22914e-16	2.23858e-16	2.23284e-16	2.23543e-16	2.226e-16	2.22729e-16	2.22637e-16	2.2371e-16	2.23913e-16	2.23377e-16	2.22489e-16	2.23562e-16	2.23784e-16	2.23044e-16	2.23192e-16	2.22378e-16	2.22267e-16	2.22859e-16	2.21971e-16	2.22489e-16	2.23007e-16	2.22563e-16
198	2.23644e-16	2.22113e-16	2.22887e-16	2.22197e-16	2.2188e-16	2.22195e-16	2.22321e-16	2.21798e-16	2.22722e-16	2.21487e-16	2.23043e-16	2.21761e-16	2.23048e-16	2.21307e-16	2.22771e-16	2.22257e-16	2.22544e-16	2.22239e-16	2.2346e-16	2.226e-16	2.23525e-16	2.2223e-16	2.23543e-16	2.23099e-16	2.2358e-16	2.22174e-16	2.22933e-16	2.2297e-16	2.23876e-16	2.23303e-16	2.2358e-16	2.22711e-16	2.22692e-16	2.22581e-16	2.23691e-16	2.23969e-16	2.23377e-16	2.22415e-16	2.23636e-16	2.23747e-16	2.23081e-16	2.23155e-16	2.22415e-16	2.22267e-16	2.22785e-16	2.21971e-16	2.22489e-16	2.23007e-16	2.22711e-16
199	2.23635e-16	2.22106e-16	2.22881e-16	2.22214e-16	2.21879e-16	2.2223e-16	2.22332e-16	2.2185e-16	2.22721e-16	2.21477e-16	2.23065e-16	2.21758e-16	2.23048e-16	2.21295e-16	2.22785e-16	2.22336e-16	2.22544e-16	2.22267e-16	2.23488e-16	2.22655e-16	2.23562e-16	2.2223e-16	2.2358e-16	2.23136e-16	2.23562e-16	2.22193e-16	2.2297e-16	2.23025e-16	2.23876e-16	2.2334e-16	2.23617e-16	2.22711e-16	2.22655e-16	2.22637e-16	2.2371e-16	2.23987e-16	2.23414e-16	2.22452e-16	2.23599e-16	2.23821e-16	2.23081e-16	2.23155e-16	2.22452e-16	2.22341e-16	2.22785e-16	2.21971e-16	2.22563e-16	2.23007e-16	2.22637e-16
200	2.23628e-16	2.22097e-16	2.22876e-16	2.22234e-16	2.21879e-16	2.22264e-16	2.22343e-16	2.21907e-16	2.2272e-16	2.21468e-16	2.23082e-16	2.21758e-16	2.23048e-16	2.21277e-16	2.2278e-16	2.22396e-16	2.22572e-16	2.22285e-16	2.23506e-16	2.22674e-16	2.23599e-16	2.2223e-16	2.23562e-16	2.23136e-16	2.2358e-16	2.22193e-16	2.22933e-16	2.23062e-16	2.23839e-16	2.2334e-16	2.23654e-16	2.22748e-16	2.22581e-16	2.226e-16	2.23765e-16	2.24025e-16	2.23377e-16	2.2247e-16	2.23636e-16	2.23858e-16	2.23007e-16	2.23081e-16	2.22378e-16	2.22341e-16	2.22785e-16	2.21934e-16	2.22489e-16	2.23007e-16	2.22489e-16
201	2.23622e-16	2.22086e-16	2.22871e-16	2.22258e-16	2.2188e-16	2.22298e-16	2.22356e-16	2.2197e-16	2.22717e-16	2.21459e-16	2.23099e-16	2.21757e-16	2.23046e-16	2.21267e-16	2.2278e-16	2.22484e-16	2.22581e-16	2.22322e-16	2.23506e-16	2.22748e-16	2.23599e-16	2.22248e-16	2.23654e-16	2.23118e-16	2.2358e-16	2.22193e-16	2.22914e-16	2.23099e-16	2.23858e-16	2.23358e-16	2.23691e-16	2.22766e-16	2.22563e-16	2.22618e-16	2.23784e-16	2.24025e-16	2.23432e-16	2.22415e-16	2.2358e-16	2.23895e-16	2.22896e-16	2.23155e-16	2.22452e-16	2.22378e-16	2.22785e-16	2.21934e-16	2.22563e-16	2.23118e-16	2.22637e-16
202	2.23618e-16	2.22075e-16	2.22867e-16	2.22287e-16	2.21883e-16	2.2233e-16	2.22369e-16	2.22037e-16	2.22712e-16	2.21455e-16	2.23116e-16	2.21757e-16	2.23041e-16	2.21256e-16	2.22776e-16	2.22549e-16	2.22572e-16	2.22341e-16	2.23506e-16	2.22766e-16	2.23636e-16	2.2223e-16	2.23636e-16	2.23173e-16	2.23617e-16	2.22156e-16	2.22914e-16	2.23155e-16	2.23858e-16	2.23395e-16	2.2371e-16	2.22803e-16	2.22544e-16	2.22618e-16	2.23765e-16	2.24062e-16	2.23395e-16	2.22452e-16	2.23617e-16	2.23895e-16	2.22933e-16	2.23118e-16	2.22415e-16	2.22415e-16	2.22674e-16	2.21934e-16	2.226e-16	2.23155e-16	2.22563e-16
203	2.23616e-16	2.22062e-16	2.22865e-16	2.2232e-16	2.2189e-16	2.22362e-16	2.22383e-16	2.22109e-16	2.22707e-16	2.21454e-16	2.23129e-16	2.21759e-16	2.23041e-16	2.21249e-16	2.22785e-16	2.22623e-16	2.22581e-16	2.22378e-16	2.23488e-16	2.22785e-16	2.23617e-16	2.2223e-16	2.23636e-16	2.23136e-16	2.23617e-16	2.22156e-16	2.22914e-16	2.2321e-16	2.23839e-16	2.23414e-16	2.23728e-16	2.2284e-16	2.22507e-16	2.22637e-16	2.23765e-16	2.24062e-16	2.23432e-16	2.22433e-16	2.23636e-16	2.23913e-16	2.22877e-16	2.23081e-16	2.22452e-16	2.22452e-16	2.22674e-16	2.21971e-16	2.22711e-16	2.23118e-16	2.22637e-16
204	2.23617e-16	2.22049e-16	2.22865e-16	2.22358e-16	2.21899e-16	2.22394e-16	2.22397e-16	2.22187e-16	2.22701e-16	2.21458e-16	2.23142e-16	2.21762e-16	2.23032e-16	2.21235e-16	2.22771e-16	2.22678e-16	2.2259e-16	2.22396e-16	2.23479e-16	2.22822e-16	2.2358e-16	2.2223e-16	2.23636e-16	2.23136e-16	2.23654e-16	2.22156e-16	2.22877e-16	2.23229e-16	2.23821e-16	2.23395e-16	2.23728e-16	2.22868e-16	2.22461e-16	2.22618e-16	2.23784e-16	2.2408e-16	2.23488e-16	2.22415e-16	2.23636e-16	2.23895e-16	2.22896e-16	2.23044e-16	2.22526e-16	2.22433e-16	2.22637e-16	2.21971e-16	2.22674e-16	2.23081e-16	2.22674e-16
205	2.2362e-16	2.22037e-16	2.22866e-16	2.224e-16	2.21912e-16	2.22424e-16	2.22412e-16	2.22268e-16	2.22695e-16	2.21465e-16	2.23152e-16	2.21768e-16	2.23026e-16	2.21228e-16	2.22766e-16	2.22748e-16	2.22595e-16	2.22424e-16	2.23488e-16	2.22831e-16	2.23608e-16	2.2223e-16	2.23617e-16	2.23118e-16	2.23636e-16	2.22119e-16	2.22859e-16	2.23284e-16	2.2383e-16	2.23442e-16	2.23719e-16	2.22887e-16	2.22461e-16	2.22637e-16	2.23812e-16	2.24062e-16	2.23479e-16	2.22396e-16	2.23654e-16	2.23932e-16	2.22803e-16	2.23099e-16	2.22544e-16	2.22526e-16	2.22637e-16	2.21971e-16	2.22711e-16	2.23081e-16	2.22637e-16
206	2.23623e-16	2.22023e-16	2.22871e-16	2.22445e-16	2.21927e-16	2.22453e-16	2.22428e-16	2.22352e-16	2.22688e-16	2.21479e-16	2.23164e-16	2.21777e-16	2.23014e-16	2.21221e-16	2.22764e-16	2.22803e-16	2.2259e-16	2.22452e-16	2.23469e-16	2.2285e-16	2.2358e-16	2.22239e-16	2.23571e-16	2.23099e-16	2.23654e-16	2.221e-16	2.2284e-16	2.23284e-16	2.23849e-16	2.2346e-16	2.23728e-16	2.22896e-16	2.22415e-16	2.22655e-16	2.23793e-16	2.24062e-16	2.23488e-16	2.22405e-16	2.2371e-16	2.23913e-16	2.2284e-16	2.23044e-16	2.22563e-16	2.22544e-16	2.22655e-16	2.22008e-16	2.22729e-16	2.23155e-16	2.22711e-16
207	2.23627e-16	2.2201e-16	2.22878e-16	2.22492e-16	2.21946e-16	2.2248e-16	2.22445e-16	2.22436e-16	2.22681e-16	2.21496e-16	2.23172e-16	2.21787e-16	2.23e-16	2.21219e-16	2.22769e-16	2.22868e-16	2.22595e-16	2.22475e-16	2.2346e-16	2.2285e-16	2.23562e-16	2.22239e-16	2.23562e-16	2.23062e-16	2.23701e-16	2.221e-16	2.2284e-16	2.23321e-16	2.23867e-16	2.23442e-16	2.23738e-16	2.22896e-16	2.22433e-16	2.22674e-16	2.23812e-16	2.24043e-16	2.23525e-16	2.22424e-16	2.23701e-16	2.23904e-16	2.22822e-16	2.23118e-16	2.22618e-16	2.22563e-16	2.22655e-16	2.22026e-16	2.22822e-16	2.23173e-16	2.22729e-16
208	2.23629e-16	2.21997e-16	2.22887e-16	2.22541e-16	2.21967e-16	2.22505e-16	2.22464e-16	2.2252e-16	2.22674e-16	2.21517e-16	2.23181e-16	2.21799e-16	2.22987e-16	2.2122e-16	2.22766e-16	2.22917e-16	2.22595e-16	2.22512e-16	2.23442e-16	2.22859e-16	2.23525e-16	2.22257e-16	2.23562e-16	2.23062e-16	2.23719e-16	2.22063e-16	2.22803e-16	2.23331e-16	2.23876e-16	2.23442e-16	2.2371e-16	2.22924e-16	2.22396e-16	2.22655e-16	2.23793e-16	2.24025e-16	2.23534e-16	2.22378e-16	2.23747e-16	2.23886e-16	2.2285e-16	2.23044e-16	2.22618e-16	2.22627e-16	2.22646e-16	2.221e-16	2.22859e-16	2.23247e-16	2.22803e-16
209	2.23629e-16	2.21983e-16	2.229e-16	2.22589e-16	2.21991e-16	2.22527e-16	2.22484e-16	2.22602e-16	2.22667e-16	2.2154e-16	2.2319e-16	2.21812e-16	2.22971e-16	2.2122e-16	2.22778e-16	2.2297e-16	2.22597e-16	2.22549e-16	2.23428e-16	2.22887e-16	2.23506e-16	2.22257e-16	2.23534e-16	2.23035e-16	2.23728e-16	2.22072e-16	2.22803e-16	2.2334e-16	2.23876e-16	2.23451e-16	2.23664e-16	2.22919e-16	2.22382e-16	2.22692e-16	2.23798e-16	2.24006e-16	2.23516e-16	2.22355e-16	2.23738e-16	2.23904e-16	2.22822e-16	2.23081e-16	2.22627e-16	2.22618e-16	2.22692e-16	2.221e-16	2.22887e-16	2.2321e-16	2.2284e-16
210	2.23626e-16	2.21968e-16	2.22915e-16	2.22637e-16	2.22016e-16	2.22545e-16	2.22505e-16	2.22679e-16	2.22661e-16	2.21565e-16	2.232e-16	2.21825e-16	2.22951e-16	2.21228e-16	2.22791e-16	2.23016e-16	2.226e-16	2.22577e-16	2.23409e-16	2.22882e-16	2.2346e-16	2.22276e-16	2.2352e-16	2.23025e-16	2.23779e-16	2.22031e-16	2.22771e-16	2.2334e-16	2.23904e-16	2.23451e-16	2.2365e-16	2.22919e-16	2.22373e-16	2.22701e-16	2.2377e-16	2.23964e-16	2.23543e-16	2.22364e-16	2.23784e-16	2.23876e-16	2.22863e-16	2.23076e-16	2.22664e-16	2.22618e-16	2.22738e-16	2.22109e-16	2.22887e-16	2.23257e-16	2.22868e-16
211	2.23619e-16	2.21953e-16	2.22932e-16	2.22683e-16	2.22043e-16	2.2256e-16	2.22527e-16	2.22749e-16	2.22655e-16	2.21591e-16	2.23209e-16	2.21839e-16	2.22933e-16	2.21234e-16	2.22814e-16	2.23067e-16	2.22611e-16	2.22602e-16	2.23398e-16	2.22891e-16	2.23423e-16	2.22299e-16	2.23506e-16	2.22998e-16	2.23821e-16	2.22021e-16	2.22762e-16	2.23335e-16	2.23927e-16	2.23432e-16	2.23622e-16	2.22919e-16	2.22368e-16	2.22729e-16	2.23742e-16	2.23932e-16	2.23548e-16	2.22341e-16	2.23761e-16	2.23826e-16	2.22863e-16	2.23122e-16	2.22664e-16	2.22674e-16	2.22766e-16	2.22105e-16	2.22974e-16	2.23266e-16	2.22896e-16
212	2.23607e-16	2.21936e-16	2.22951e-16	2.22726e-16	2.2207e-16	2.2257e-16	2.22549e-16	2.22812e-16	2.2265e-16	2.21617e-16	2.23221e-16	2.21855e-16	2.22916e-16	2.21247e-16	2.22843e-16	2.23112e-16	2.22614e-16	2.22637e-16	2.23391e-16	2.229e-16	2.23384e-16	2.22324e-16	2.23499e-16	2.23002e-16	2.23849e-16	2.22001e-16	2.22748e-16	2.2334e-16	2.23971e-16	2.23428e-16	2.23569e-16	2.22917e-16	2.22359e-16	2.22736e-16	2.23708e-16	2.23909e-16	2.23567e-16	2.22343e-16	2.23784e-16	2.23839e-16	2.22914e-16	2.23099e-16	2.22711e-16	2.22664e-16	2.22748e-16	2.22188e-16	2.23035e-16	2.23275e-16	2.22984e-16
213	2.2359e-16	2.21918e-16	2.22971e-16	2.22765e-16	2.22098e-16	2.22575e-16	2.22572e-16	2.22867e-16	2.22647e-16	2.21643e-16	2.23234e-16	2.21871e-16	2.22902e-16	2.21257e-16	2.22879e-16	2.2316e-16	2.22643e-16	2.2267e-16	2.23388e-16	2.22914e-16	2.23363e-16	2.22361e-16	2.23499e-16	2.23002e-16	2.23895e-16	2.22003e-16	2.2275e-16	2.2334e-16	2.24006e-16	2.23409e-16	2.23518e-16	2.22924e-16	2.22352e-16	2.22764e-16	2.23696e-16	2.23865e-16	2.23534e-16	2.22297e-16	2.2374e-16	2.23789e-16	2.22836e-16	2.23148e-16	2.22688e-16	2.22725e-16	2.22801e-16	2.22158e-16	2.22986e-16	2.23247e-16	2.22979e-16
214	2.23567e-16	2.21898e-16	2.22992e-16	2.22799e-16	2.22126e-16	2.22575e-16	2.22594e-16	2.22912e-16	2.22645e-16	2.21668e-16	2.2325e-16	2.21889e-16	2.22889e-16	2.21276e-16	2.22926e-16	2.23203e-16	2.22667e-16	2.227e-16	2.23391e-16	2.22919e-16	2.23324e-16	2.22395e-16	2.23493e-16	2.23004e-16	2.23916e-16	2.21987e-16	2.22752e-16	2.2332e-16	2.2403e-16	2.23407e-16	2.23462e-16	2.22913e-16	2.22344e-16	2.22777e-16	2.23649e-16	2.23837e-16	2.23539e-16	2.22299e-16	2.23784e-16	2.2377e-16	2.22861e-16	2.23088e-16	2.22706e-16	2.22734e-16	2.22833e-16	2.22183e-16	2.23023e-16	2.23187e-16	2.23004e-16
215	2.23538e-16	2.21876e-16	2.23013e-16	2.22829e-16	2.22152e-16	2.22571e-16	2.22615e-16	2.22948e-16	2.22646e-16	2.21692e-16	2.23268e-16	2.21907e-16	2.22879e-16	2.21292e-16	2.2298e-16	2.23253e-16	2.22703e-16	2.22736e-16	2.23399e-16	2.22934e-16	2.23302e-16	2.22433e-16	2.23502e-16	2.2301e-16	2.23972e-16	2.21996e-16	2.2277e-16	2.23312e-16	2.24065e-16	2.23392e-16	2.23419e-16	2.22917e-16	2.2235e-16	2.22806e-16	2.23602e-16	2.23783e-16	2.23503e-16	2.22275e-16	2.23761e-16	2.23731e-16	2.2289e-16	2.23129e-16	2.22701e-16	2.22757e-16	2.22865e-16	2.22151e-16	2.2304e-16	2.2323e-16	2.22988e-16
216	2.23504e-16	2.21852e-16	2.23033e-16	2.22854e-16	2.22178e-16	2.22561e-16	2.22635e-16	2.22974e-16	2.22649e-16	2.21715e-16	2.23288e-16	2.21929e-16	2.22874e-16	2.21315e-16	2.23045e-16	2.23297e-16	2.22747e-16	2.2277e-16	2.2341e-16	2.22954e-16	2.2329e-16	2.2249e-16	2.23523e-16	2.23028e-16	2.24011e-16	2.21986e-16	2.22773e-16	2.23317e-16	2.24118e-16	2.23379e-16	2.23365e-16	2.22917e-16	2.22341e-16	2.22814e-16	2.23553e-16	2.23768e-16	2.23505e-16	2.22283e-16	2.23749e-16	2.23724e-16	2.22885e-16	2.23067e-16	2.2268e-16	2.22729e-16	2.22863e-16	2.22212e-16	2.23054e-16	2.23239e-16	2.2307e-16
217	2.23467e-16	2.21826e-16	2.23051e-16	2.22873e-16	2.22202e-16	2.22548e-16	2.22653e-16	2.22992e-16	2.22654e-16	2.21736e-16	2.23311e-16	2.21951e-16	2.22872e-16	2.21335e-16	2.23108e-16	2.23346e-16	2.22802e-16	2.22809e-16	2.23429e-16	2.22983e-16	2.23266e-16	2.22552e-16	2.23547e-16	2.23037e-16	2.24043e-16	2.2201e-16	2.228e-16	2.23302e-16	2.24142e-16	2.23373e-16	2.23306e-16	2.22929e-16	2.22353e-16	2.22861e-16	2.23528e-16	2.2373e-16	2.23472e-16	2.22237e-16	2.23701e-16	2.23715e-16	2.22855e-16	2.23086e-16	2.22683e-16	2.22762e-16	2.22896e-16	2.22193e-16	2.23026e-16	2.23173e-16	2.23044e-16
218	2.23425e-16	2.21798e-16	2.23069e-16	2.22888e-16	2.22225e-16	2.2253e-16	2.2267e-16	2.23002e-16	2.22662e-16	2.21756e-16	2.23334e-16	2.21977e-16	2.22873e-16	2.21358e-16	2.23176e-16	2.23389e-16	2.22851e-16	2.22836e-16	2.23461e-16	2.22999e-16	2.2325e-16	2.22601e-16	2.23586e-16	2.23065e-16	2.24075e-16	2.22013e-16	2.22813e-16	2.23285e-16	2.24175e-16	2.23372e-16	2.23247e-16	2.22935e-16	2.22357e-16	2.22894e-16	2.23484e-16	2.23664e-16	2.23467e-16	2.22248e-16	2.23696e-16	2.23678e-16	2.22873e-16	2.23081e-16	2.22674e-16	2.22725e-16	2.22904e-16	2.22183e-16	2.22999e-16	2.23173e-16	2.2308e-16
219	2.23382e-16	2.21768e-16	2.23084e-16	2.22899e-16	2.22246e-16	2.2251e-16	2.22684e-16	2.23005e-16	2.22672e-16	2.21776e-16	2.23359e-16	2.22005e-16	2.22879e-16	2.21382e-16	2.2325e-16	2.23442e-16	2.22925e-16	2.22863e-16	2.23489e-16	2.23029e-16	2.23237e-16	2.22669e-16	2.23617e-16	2.23083e-16	2.24119e-16	2.22032e-16	2.22846e-16	2.23294e-16	2.24204e-16	2.23351e-16	2.23212e-16	2.22949e-16	2.22381e-16	2.22928e-16	2.23433e-16	2.23659e-16	2.23432e-16	2.22225e-16	2.23632e-16	2.23645e-16	2.22841e-16	2.23062e-16	2.22674e-16	2.22776e-16	2.22951e-16	2.22156e-16	2.23025e-16	2.23173e-16	2.2297e-16
220	2.23337e-16	2.21736e-16	2.23097e-16	2.22905e-16	2.22265e-16	2.22488e-16	2.22698e-16	2.23004e-16	2.22684e-16	2.21796e-16	2.23383e-16	2.22038e-16	2.2289e-16	2.21405e-16	2.23319e-16	2.23489e-16	2.22988e-16	2.22892e-16	2.2352e-16	2.23052e-16	2.23224e-16	2.22742e-16	2.23651e-16	2.23133e-16	2.24137e-16	2.2204e-16	2.22868e-16	2.23283e-16	2.24242e-16	2.23362e-16	2.23169e-16	2.22966e-16	2.22389e-16	2.22951e-16	2.23379e-16	2.23654e-16	2.23416e-16	2.22253e-16	2.2359e-16	2.23645e-16	2.2285e-16	2.23067e-16	2.22711e-16	2.22701e-16	2.22887e-16	2.22202e-16	2.23016e-16	2.23081e-16	2.23062e-16
221	2.23294e-16	2.21704e-16	2.23108e-16	2.22907e-16	2.22281e-16	2.22465e-16	2.2271e-16	2.23e-16	2.22698e-16	2.21814e-16	2.23406e-16	2.22071e-16	2.22902e-16	2.21427e-16	2.23377e-16	2.23535e-16	2.23059e-16	2.22919e-16	2.23554e-16	2.23098e-16	2.23223e-16	2.2282e-16	2.23686e-16	2.23159e-16	2.24158e-16	2.22067e-16	2.22895e-16	2.23273e-16	2.24267e-16	2.23378e-16	2.23113e-16	2.22979e-16	2.22424e-16	2.23014e-16	2.23361e-16	2.23606e-16	2.23377e-16	2.22193e-16	2.2353e-16	2.23622e-16	2.22803e-16	2.23067e-16	2.22701e-16	2.2285e-16	2.22896e-16	2.22174e-16	2.2296e-16	2.23108e-16	2.23052e-16
222	2.23251e-16	2.2167e-16	2.23116e-16	2.22907e-16	2.22296e-16	2.22442e-16	2.22722e-16	2.22993e-16	2.22713e-16	2.21833e-16	2.23426e-16	2.22108e-16	2.22919e-16	2.21452e-16	2.2344e-16	2.23578e-16	2.2312e-16	2.22939e-16	2.236e-16	2.23128e-16	2.23236e-16	2.2288e-16	2.23719e-16	2.232e-16	2.24189e-16	2.22084e-16	2.2294e-16	2.23268e-16	2.24297e-16	2.23398e-16	2.23088e-16	2.23009e-16	2.22431e-16	2.23048e-16	2.23337e-16	2.23599e-16	2.23351e-16	2.22239e-16	2.23506e-16	2.23631e-16	2.22798e-16	2.2302e-16	2.22664e-16	2.22812e-16	2.22886e-16	2.22146e-16	2.2297e-16	2.23099e-16	2.23025e-16
223	2.23211e-16	2.21635e-16	2.23121e-16	2.22903e-16	2.22309e-16	2.2242e-16	2.22734e-16	2.22985e-16	2.22729e-16	2.21851e-16	2.23442e-16	2.22146e-16	2.22936e-16	2.21473e-16	2.23492e-16	2.23626e-16	2.23186e-16	2.22955e-16	2.23639e-16	2.23162e-16	2.23231e-16	2.22946e-16	2.23745e-16	2.23237e-16	2.24227e-16	2.22112e-16	2.22977e-16	2.2327e-16	2.24311e-16	2.23402e-16	2.23062e-16	2.23028e-16	2.22479e-16	2.2309e-16	2.23301e-16	2.23571e-16	2.23335e-16	2.22243e-16	2.23432e-16	2.23608e-16	2.22761e-16	2.23011e-16	2.22627e-16	2.22793e-16	2.22923e-16	2.22191e-16	2.23006e-16	2.23089e-16	2.22969e-16
224	2.23174e-16	2.216e-16	2.23123e-16	2.22897e-16	2.22319e-16	2.22401e-16	2.22746e-16	2.22977e-16	2.22747e-16	2.21868e-16	2.23454e-16	2.22187e-16	2.22955e-16	2.21497e-16	2.23536e-16	2.23665e-16	2.23239e-16	2.2296e-16	2.23664e-16	2.23185e-16	2.23224e-16	2.23009e-16	2.23793e-16	2.23275e-16	2.24214e-16	2.22121e-16	2.22995e-16	2.23268e-16	2.24327e-16	2.23409e-16	2.2303e-16	2.23039e-16	2.22496e-16	2.23106e-16	2.23287e-16	2.23553e-16	2.23303e-16	2.22234e-16	2.23409e-16	2.23613e-16	2.22724e-16	2.22955e-16	2.226e-16	2.22765e-16	2.22848e-16	2.22237e-16	2.22876e-16	2.22979e-16	2.22978e-16
225	2.23141e-16	2.21565e-16	2.23121e-16	2.2289e-16	2.22329e-16	2.22385e-16	2.2276e-16	2.2297e-16	2.22765e-16	2.21884e-16	2.23462e-16	2.22225e-16	2.22975e-16	2.21516e-16	2.23558e-16	2.23706e-16	2.23287e-16	2.22958e-16	2.23695e-16	2.23215e-16	2.23203e-16	2.23063e-16	2.23826e-16	2.23319e-16	2.24226e-16	2.22123e-16	2.23014e-16	2.23247e-16	2.24355e-16	2.23432e-16	2.23002e-16	2.23051e-16	2.22523e-16	2.23134e-16	2.23279e-16	2.2355e-16	2.23263e-16	2.22178e-16	2.2333e-16	2.2358e-16	2.2271e-16	2.2295e-16	2.22576e-16	2.22776e-16	2.22821e-16	2.2219e-16	2.22896e-16	2.22894e-16	2.22961e-16
226	2.23111e-16	2.2153e-16	2.23117e-16	2.2288e-16	2.22337e-16	2.22373e-16	2.22776e-16	2.22963e-16	2.22785e-16	2.21899e-16	2.23461e-16	2.22264e-16	2.22997e-16	2.21535e-16	2.2358e-16	2.23738e-16	2.2332e-16	2.22957e-16	2.23726e-16	2.23228e-16	2.23213e-16	2.23111e-16	2.23856e-16	2.23354e-16	2.24221e-16	2.22121e-16	2.23046e-16	2.23231e-16	2.24374e-16	2.23439e-16	2.22981e-16	2.23048e-16	2.22562e-16	2.23143e-16	2.23259e-16	2.23518e-16	2.23272e-16	2.22192e-16	2.2332e-16	2.23571e-16	2.22682e-16	2.22885e-16	2.22556e-16	2.22754e-16	2.22821e-16	2.22246e-16	2.22801e-16	2.22866e-16	2.22959e-16
227	2.23084e-16	2.21495e-16	2.2311e-16	2.2287e-16	2.22345e-16	2.22366e-16	2.22793e-16	2.22958e-16	2.22807e-16	2.21912e-16	2.23457e-16	2.223e-16	2.23019e-16	2.21552e-16	2.23589e-16	2.23775e-16	2.23353e-16	2.22934e-16	2.2374e-16	2.23238e-16	2.23183e-16	2.23155e-16	2.23863e-16	2.23368e-16	2.24228e-16	2.22121e-16	2.23078e-16	2.23224e-16	2.24371e-16	2.23448e-16	2.22974e-16	2.23076e-16	2.22576e-16	2.23141e-16	2.23249e-16	2.23505e-16	2.23238e-16	2.22127e-16	2.23242e-16	2.23534e-16	2.2264e-16	2.22898e-16	2.22505e-16	2.22793e-16	2.22827e-16	2.22143e-16	2.22846e-16	2.22893e-16	2.22968e-16
228	2.2306e-16	2.2146e-16	2.23101e-16	2.2286e-16	2.22352e-16	2.22365e-16	2.22813e-16	2.22953e-16	2.22829e-16	2.21922e-16	2.23446e-16	2.22337e-16	2.23042e-16	2.21568e-16	2.23584e-16	2.23798e-16	2.23371e-16	2.22914e-16	2.23754e-16	2.23232e-16	2.23153e-16	2.23159e-16	2.23881e-16	2.23409e-16	2.24203e-16	2.22102e-16	2.2309e-16	2.23164e-16	2.24371e-16	2.23453e-16	2.22946e-16	2.23064e-16	2.22599e-16	2.23129e-16	2.23222e-16	2.23493e-16	2.23186e-16	2.2211e-16	2.23184e-16	2.23555e-16	2.22611e-16	2.22839e-16	2.22506e-16	2.22681e-16	2.22747e-16	2.22207e-16	2.22773e-16	2.22819e-16	2.22959e-16
229	2.23039e-16	2.21425e-16	2.2309e-16	2.2285e-16	2.22359e-16	2.22367e-16	2.22835e-16	2.2295e-16	2.22854e-16	2.2193e-16	2.2343e-16	2.22368e-16	2.23066e-16	2.21581e-16	2.23564e-16	2.2382e-16	2.23377e-16	2.2288e-16	2.23756e-16	2.23238e-16	2.23127e-16	2.23178e-16	2.23886e-16	2.23418e-16	2.24177e-16	2.22072e-16	2.23108e-16	2.23129e-16	2.24383e-16	2.23456e-16	2.22921e-16	2.23071e-16	2.22632e-16	2.23103e-16	2.23233e-16	2.23466e-16	2.2316e-16	2.22022e-16	2.23135e-16	2.23518e-16	2.22556e-16	2.22803e-16	2.22493e-16	2.22749e-16	2.22658e-16	2.22142e-16	2.22633e-16	2.22764e-16	2.22866e-16
230	2.23019e-16	2.21391e-16	2.23076e-16	2.22841e-16	2.22367e-16	2.22375e-16	2.22859e-16	2.22947e-16	2.22881e-16	2.21934e-16	2.23409e-16	2.22399e-16	2.23089e-16	2.21591e-16	2.23539e-16	2.23837e-16	2.23375e-16	2.22841e-16	2.23755e-16	2.23205e-16	2.23109e-16	2.23156e-16	2.23901e-16	2.23431e-16	2.24158e-16	2.22041e-16	2.23123e-16	2.23088e-16	2.24387e-16	2.23455e-16	2.22902e-16	2.23046e-16	2.22628e-16	2.23085e-16	2.23231e-16	2.23434e-16	2.23166e-16	2.21972e-16	2.23106e-16	2.23477e-16	2.22508e-16	2.2273e-16	2.22452e-16	2.22661e-16	2.22636e-16	2.22185e-16	2.2267e-16	2.22696e-16	2.22786e-16
231	2.23e-16	2.21357e-16	2.23062e-16	2.22833e-16	2.22376e-16	2.22387e-16	2.22886e-16	2.22946e-16	2.22909e-16	2.21934e-16	2.23385e-16	2.22425e-16	2.23111e-16	2.21598e-16	2.23506e-16	2.23855e-16	2.23373e-16	2.22802e-16	2.23741e-16	2.23182e-16	2.2306e-16	2.2313e-16	2.23896e-16	2.23439e-16	2.24129e-16	2.2199e-16	2.23117e-16	2.23049e-16	2.24363e-16	2.23457e-16	2.22862e-16	2.23032e-16	2.22645e-16	2.23054e-16	2.23225e-16	2.23403e-16	2.23105e-16	2.21909e-16	2.23052e-16	2.2345e-16	2.22467e-16	2.22671e-16	2.22397e-16	2.22641e-16	2.22611e-16	2.22112e-16	2.22593e-16	2.22655e-16	2.22755e-16
232	2.22982e-16	2.21323e-16	2.23048e-16	2.22828e-16	2.22385e-16	2.22402e-16	2.22914e-16	2.22946e-16	2.22939e-16	2.21931e-16	2.23359e-16	2.22451e-16	2.23133e-16	2.21604e-16	2.23466e-16	2.23859e-16	2.23361e-16	2.22752e-16	2.23722e-16	2.23148e-16	2.23028e-16	2.23104e-16	2.2388e-16	2.23427e-16	2.24087e-16	2.21947e-16	2.23124e-16	2.22965e-16	2.24347e-16	2.23422e-16	2.22846e-16	2.22997e-16	2.22648e-16	2.22987e-16	2.23205e-16	2.23371e-16	2.23065e-16	2.21867e-16	2.22989e-16	2.23423e-16	2.22425e-16	2.2259e-16	2.22368e-16	2.22512e-16	2.22577e-16	2.22176e-16	2.22537e-16	2.22579e-16	2.22741e-16
233	2.22963e-16	2.21289e-16	2.23033e-16	2.22826e-16	2.22395e-16	2.2242e-16	2.22945e-16	2.22948e-16	2.2297e-16	2.21925e-16	2.23331e-16	2.22473e-16	2.23153e-16	2.21606e-16	2.23415e-16	2.23868e-16	2.23343e-16	2.22699e-16	2.23704e-16	2.23107e-16	2.22972e-16	2.2307e-16	2.23849e-16	2.2342e-16	2.2405e-16	2.2188e-16	2.2311e-16	2.22909e-16	2.24328e-16	2.23409e-16	2.22791e-16	2.22985e-16	2.22637e-16	2.22926e-16	2.23218e-16	2.23332e-16	2.2302e-16	2.2174e-16	2.22983e-16	2.23353e-16	2.22392e-16	2.22507e-16	2.22331e-16	2.22461e-16	2.22489e-16	2.22128e-16	2.22466e-16	2.22519e-16	2.2269e-16
234	2.22943e-16	2.21257e-16	2.2302e-16	2.22828e-16	2.22406e-16	2.22439e-16	2.22977e-16	2.22951e-16	2.23001e-16	2.21914e-16	2.23304e-16	2.22493e-16	2.23174e-16	2.21605e-16	2.23369e-16	2.23866e-16	2.23326e-16	2.22641e-16	2.23689e-16	2.23046e-16	2.22935e-16	2.22995e-16	2.23834e-16	2.23411e-16	2.24005e-16	2.21793e-16	2.23096e-16	2.22806e-16	2.24316e-16	2.2338e-16	2.22761e-16	2.22956e-16	2.22632e-16	2.22875e-16	2.23205e-16	2.2327e-16	2.23001e-16	2.21687e-16	2.22947e-16	2.23344e-16	2.22385e-16	2.22456e-16	2.22322e-16	2.22375e-16	2.22463e-16	2.22091e-16	2.22442e-16	2.22426e-16	2.22725e-16
235	2.22922e-16	2.21225e-16	2.23007e-16	2.22835e-16	2.22418e-16	2.22459e-16	2.23011e-16	2.22955e-16	2.23031e-16	2.219e-16	2.23278e-16	2.22512e-16	2.23193e-16	2.21603e-16	2.2332e-16	2.23865e-16	2.23306e-16	2.22583e-16	2.23657e-16	2.22978e-16	2.22879e-16	2.2295e-16	2.23819e-16	2.23375e-16	2.23948e-16	2.21717e-16	2.23075e-16	2.2276e-16	2.24282e-16	2.23357e-16	2.22695e-16	2.22925e-16	2.22605e-16	2.2281e-16	2.23198e-16	2.23251e-16	2.22944e-16	2.21585e-16	2.22912e-16	2.23284e-16	2.22324e-16	2.2238e-16	2.22271e-16	2.22341e-16	2.22466e-16	2.22054e-16	2.22415e-16	2.22359e-16	2.22553e-16
236	2.229e-16	2.21196e-16	2.22996e-16	2.22846e-16	2.22431e-16	2.22479e-16	2.23046e-16	2.22961e-16	2.2306e-16	2.21884e-16	2.23255e-16	2.2253e-16	2.23208e-16	2.21602e-16	2.23275e-16	2.23862e-16	2.23286e-16	2.22514e-16	2.23629e-16	2.22905e-16	2.22841e-16	2.2287e-16	2.23798e-16	2.23341e-16	2.23893e-16	2.21648e-16	2.23068e-16	2.22669e-16	2.24252e-16	2.23314e-16	2.22649e-16	2.22876e-16	2.22575e-16	2.22736e-16	2.23163e-16	2.23184e-16	2.22889e-16	2.21524e-16	2.22863e-16	2.23243e-16	2.2229e-16	2.22318e-16	2.22267e-16	2.22202e-16	2.22345e-16	2.22035e-16	2.22378e-16	2.22299e-16	2.2259e-16
237	2.22875e-16	2.21169e-16	2.22986e-16	2.22863e-16	2.22446e-16	2.22498e-16	2.23082e-16	2.2297e-16	2.23088e-16	2.21866e-16	2.23235e-16	2.22548e-16	2.23222e-16	2.21597e-16	2.23227e-16	2.23852e-16	2.23271e-16	2.22462e-16	2.23597e-16	2.22827e-16	2.22787e-16	2.22803e-16	2.23743e-16	2.233e-16	2.23828e-16	2.21567e-16	2.23036e-16	2.226e-16	2.24206e-16	2.23284e-16	2.22601e-16	2.22832e-16	2.22566e-16	2.22668e-16	2.23171e-16	2.23133e-16	2.22838e-16	2.21399e-16	2.22838e-16	2.23153e-16	2.22308e-16	2.2222e-16	2.22299e-16	2.2216e-16	2.22341e-16	2.22008e-16	2.22308e-16	2.22285e-16	2.2247e-16
238	2.22849e-16	2.21145e-16	2.22979e-16	2.22885e-16	2.22461e-16	2.22515e-16	2.23118e-16	2.2298e-16	2.23112e-16	2.21847e-16	2.2322e-16	2.22564e-16	2.23235e-16	2.21592e-16	2.23187e-16	2.23842e-16	2.23255e-16	2.22408e-16	2.23563e-16	2.22752e-16	2.22759e-16	2.22742e-16	2.23704e-16	2.23253e-16	2.23768e-16	2.21492e-16	2.23015e-16	2.22519e-16	2.24184e-16	2.23239e-16	2.22564e-16	2.22806e-16	2.22522e-16	2.22605e-16	2.23135e-16	2.23076e-16	2.22796e-16	2.21348e-16	2.22824e-16	2.23187e-16	2.22244e-16	2.22165e-16	2.22225e-16	2.22095e-16	2.22253e-16	2.21998e-16	2.22327e-16	2.22216e-16	2.22456e-16
239	2.22821e-16	2.21125e-16	2.22973e-16	2.22912e-16	2.22479e-16	2.22529e-16	2.23155e-16	2.22991e-16	2.23133e-16	2.21826e-16	2.23211e-16	2.22582e-16	2.23244e-16	2.21587e-16	2.23151e-16	2.2383e-16	2.23242e-16	2.22348e-16	2.2355e-16	2.22672e-16	2.22713e-16	2.2267e-16	2.2367e-16	2.23205e-16	2.23685e-16	2.21415e-16	2.22981e-16	2.22434e-16	2.2413e-16	2.23222e-16	2.22521e-16	2.22759e-16	2.22496e-16	2.22565e-16	2.23136e-16	2.23053e-16	2.22748e-16	2.21274e-16	2.22782e-16	2.23109e-16	2.22207e-16	2.22091e-16	2.2222e-16	2.22026e-16	2.2222e-16	2.21984e-16	2.22368e-16	2.22142e-16	2.22387e-16
240	2.22791e-16	2.21108e-16	2.22969e-16	2.22942e-16	2.22499e-16	2.2254e-16	2.2319e-16	2.23004e-16	2.23151e-16	2.21806e-16	2.23206e-16	2.22598e-16	2.23253e-16	2.21583e-16	2.23122e-16	2.23815e-16	2.23227e-16	2.22298e-16	2.2352e-16	2.22582e-16	2.22678e-16	2.22613e-16	2.2364e-16	2.23148e-16	2.23604e-16	2.21359e-16	2.22956e-16	2.22372e-16	2.24088e-16	2.23165e-16	2.22477e-16	2.22699e-16	2.22453e-16	2.22507e-16	2.23104e-16	2.22963e-16	2.2266e-16	2.2123e-16	2.22743e-16	2.23095e-16	2.22202e-16	2.22012e-16	2.22179e-16	2.21924e-16	2.22156e-16	2.22012e-16	2.22271e-16	2.21998e-16	2.22327e-16
241	2.22758e-16	2.21096e-16	2.22967e-16	2.22977e-16	2.22521e-16	2.22548e-16	2.23225e-16	2.23019e-16	2.23165e-16	2.21785e-16	2.23208e-16	2.22614e-16	2.2326e-16	2.21578e-16	2.23095e-16	2.23795e-16	2.23223e-16	2.22244e-16	2.23493e-16	2.22499e-16	2.22641e-16	2.22564e-16	2.23615e-16	2.23087e-16	2.23525e-16	2.21291e-16	2.22896e-16	2.22313e-16	2.24044e-16	2.23128e-16	2.22405e-16	2.22661e-16	2.2241e-16	2.22459e-16	2.23104e-16	2.22944e-16	2.22614e-16	2.21149e-16	2.22766e-16	2.23007e-16	2.22193e-16	2.21961e-16	2.22151e-16	2.21855e-16	2.22193e-16	2.2192e-16	2.22244e-16	2.21934e-16	2.22313e-16
242	2.22725e-16	2.21087e-16	2.22966e-16	2.23013e-16	2.22547e-16	2.22552e-16	2.23259e-16	2.23034e-16	2.23175e-16	2.21766e-16	2.23217e-16	2.22629e-16	2.23265e-16	2.21575e-16	2.23079e-16	2.23776e-16	2.23219e-16	2.22204e-16	2.2347e-16	2.22419e-16	2.22623e-16	2.22536e-16	2.23571e-16	2.23042e-16	2.23454e-16	2.21239e-16	2.22883e-16	2.22232e-16	2.23999e-16	2.23102e-16	2.22378e-16	2.22619e-16	2.2238e-16	2.2244e-16	2.23062e-16	2.22891e-16	2.22577e-16	2.21131e-16	2.22738e-16	2.23021e-16	2.22123e-16	2.2191e-16	2.22137e-16	2.21813e-16	2.22132e-16	2.2204e-16	2.22257e-16	2.21934e-16	2.22257e-16
243	2.22689e-16	2.21083e-16	2.22966e-16	2.23051e-16	2.22576e-16	2.22551e-16	2.23291e-16	2.23048e-16	2.23182e-16	2.21748e-16	2.23231e-16	2.22643e-16	2.23271e-16	2.21575e-16	2.23067e-16	2.23758e-16	2.23223e-16	2.22168e-16	2.23467e-16	2.22328e-16	2.22597e-16	2.22503e-16	2.23543e-16	2.22969e-16	2.23371e-16	2.21189e-16	2.22862e-16	2.22191e-16	2.23956e-16	2.23082e-16	2.22346e-16	2.22572e-16	2.22334e-16	2.22419e-16	2.23065e-16	2.2288e-16	2.22512e-16	2.21073e-16	2.22725e-16	2.22988e-16	2.22114e-16	2.21892e-16	2.22146e-16	2.21827e-16	2.22193e-16	2.21971e-16	2.22285e-16	2.21943e-16	2.22276e-16
244	2.22653e-16	2.21082e-16	2.22968e-16	2.23088e-16	2.22608e-16	2.22548e-16	2.23321e-16	2.23062e-16	2.23186e-16	2.2173e-16	2.23251e-16	2.22656e-16	2.23275e-16	2.21576e-16	2.23061e-16	2.23734e-16	2.2322e-16	2.22128e-16	2.23451e-16	2.22246e-16	2.22568e-16	2.22476e-16	2.23508e-16	2.22907e-16	2.23283e-16	2.21163e-16	2.22831e-16	2.22134e-16	2.23913e-16	2.23039e-16	2.22307e-16	2.2251e-16	2.22278e-16	2.22401e-16	2.23e-16	2.22822e-16	2.22463e-16	2.21055e-16	2.22715e-16	2.23011e-16	2.22072e-16	2.21883e-16	2.22119e-16	2.21735e-16	2.22119e-16	2.22045e-16	2.22294e-16	2.21832e-16	2.22239e-16
245	2.22615e-16	2.21084e-16	2.22971e-16	2.23125e-16	2.22645e-16	2.22541e-16	2.23348e-16	2.23075e-16	2.23187e-16	2.21714e-16	2.23275e-16	2.22666e-16	2.23277e-16	2.21578e-16	2.2306e-16	2.23712e-16	2.2323e-16	2.22095e-16	2.23443e-16	2.22162e-16	2.22554e-16	2.22457e-16	2.23494e-16	2.22859e-16	2.23181e-16	2.21134e-16	2.22796e-16	2.22098e-16	2.23854e-16	2.23016e-16	2.22255e-16	2.22447e-16	2.22248e-16	2.22373e-16	2.22998e-16	2.22799e-16	2.22442e-16	2.2105e-16	2.22729e-16	2.22998e-16	2.22114e-16	2.21832e-16	2.2216e-16	2.21684e-16	2.22137e-16	2.21961e-16	2.22211e-16	2.21915e-16	2.2222e-16
246	2.22578e-16	2.21089e-16	2.22976e-16	2.23159e-16	2.22685e-16	2.22531e-16	2.23374e-16	2.23085e-16	2.23186e-16	2.21699e-16	2.23304e-16	2.22671e-16	2.23279e-16	2.2158e-16	2.23066e-16	2.23687e-16	2.23235e-16	2.22068e-16	2.23429e-16	2.2209e-16	2.2255e-16	2.22469e-16	2.23482e-16	2.22814e-16	2.23136e-16	2.21122e-16	2.22773e-16	2.22078e-16	2.23849e-16	2.23e-16	2.22223e-16	2.22405e-16	2.22209e-16	2.22417e-16	2.22954e-16	2.22803e-16	2.22417e-16	2.21036e-16	2.22725e-16	2.23007e-16	2.22146e-16	2.2185e-16	2.22146e-16	2.21721e-16	2.22128e-16	2.22091e-16	2.22304e-16	2.21915e-16	2.22119e-16
247	2.2254e-16	2.21097e-16	2.22981e-16	2.23189e-16	2.22728e-16	2.22519e-16	2.23397e-16	2.23093e-16	2.23182e-16	2.21685e-16	2.23336e-16	2.22675e-16	2.2328e-16	2.21582e-16	2.23072e-16	2.23658e-16	2.23247e-16	2.22039e-16	2.23428e-16	2.22011e-16	2.22534e-16	2.22477e-16	2.2346e-16	2.22755e-16	2.23063e-16	2.21116e-16	2.22748e-16	2.22037e-16	2.23806e-16	2.22986e-16	2.22179e-16	2.22357e-16	2.2217e-16	2.2244e-16	2.22935e-16	2.22778e-16	2.22387e-16	2.21041e-16	2.22729e-16	2.2303e-16	2.22151e-16	2.21832e-16	2.22109e-16	2.21749e-16	2.22119e-16	2.22119e-16	2.22359e-16	2.21878e-16	2.22137e-16
248	2.22503e-16	2.21106e-16	2.22987e-16	2.23216e-16	2.22774e-16	2.22507e-16	2.23419e-16	2.23097e-16	2.23176e-16	2.21673e-16	2.2337e-16	2.22672e-16	2.23279e-16	2.21585e-16	2.23082e-16	2.2363e-16	2.23251e-16	2.22004e-16	2.23405e-16	2.21922e-16	2.22533e-16	2.22483e-16	2.2344e-16	2.22688e-16	2.22999e-16	2.21122e-16	2.22727e-16	2.22008e-16	2.23761e-16	2.22947e-16	2.22153e-16	2.22297e-16	2.22132e-16	2.22431e-16	2.22889e-16	2.22729e-16	2.22373e-16	2.21041e-16	2.22688e-16	2.23035e-16	2.2217e-16	2.21795e-16	2.221e-16	2.21749e-16	2.22109e-16	2.22193e-16	2.22331e-16	2.21832e-16	2.22174e-16
249	2.22467e-16	2.21117e-16	2.22995e-16	2.23237e-16	2.22822e-16	2.22495e-16	2.2344e-16	2.23097e-16	2.23168e-16	2.21663e-16	2.23404e-16	2.22665e-16	2.23276e-16	2.21587e-16	2.23091e-16	2.23599e-16	2.23265e-16	2.21966e-16	2.23395e-16	2.21842e-16	2.22518e-16	2.22493e-16	2.23432e-16	2.22634e-16	2.22922e-16	2.21099e-16	2.22676e-16	2.21997e-16	2.23731e-16	2.22937e-16	2.22098e-16	2.22241e-16	2.22075e-16	2.22442e-16	2.22866e-16	2.22748e-16	2.22364e-16	2.21036e-16	2.22734e-16	2.23044e-16	2.2222e-16	2.21786e-16	2.22072e-16	2.21693e-16	2.22174e-16	2.22183e-16	2.22341e-16	2.21934e-16	2.2223e-16
250	2.22433e-16	2.2113e-16	2.23003e-16	2.23254e-16	2.22871e-16	2.22484e-16	2.23461e-16	2.23095e-16	2.23159e-16	2.21655e-16	2.2344e-16	2.22652e-16	2.2327e-16	2.21591e-16	2.23109e-16	2.23571e-16	2.23278e-16	2.2193e-16	2.23375e-16	2.21758e-16	2.22517e-16	2.2253e-16	2.23422e-16	2.22574e-16	2.22882e-16	2.2111e-16	2.22653e-16	2.21973e-16	2.23722e-16	2.22917e-16	2.22072e-16	2.22174e-16	2.22061e-16	2.22479e-16	2.22829e-16	2.22734e-16	2.22331e-16	2.21059e-16	2.22706e-16	2.23044e-16	2.2223e-16	2.21832e-16	2.22091e-16	2.21721e-16	2.22128e-16	2.22267e-16	2.22396e-16	2.21841e-16	2.22119e-16
251	2.224e-16	2.21145e-16	2.23012e-16	2.23266e-16	2.22919e-16	2.22476e-16	2.23481e-16	2.23089e-16	2.23148e-16	2.21649e-16	2.23475e-16	2.22634e-16	2.23263e-16	2.21594e-16	2.23124e-16	2.23537e-16	2.23291e-16	2.21901e-16	2.2337e-16	2.21686e-16	2.225e-16	2.22556e-16	2.234e-16	2.2252e-16	2.22823e-16	2.21117e-16	2.22655e-16	2.21964e-16	2.23717e-16	2.22903e-16	2.22035e-16	2.22107e-16	2.22024e-16	2.22498e-16	2.22808e-16	2.22729e-16	2.22331e-16	2.21064e-16	2.22688e-16	2.23025e-16	2.22248e-16	2.21878e-16	2.22054e-16	2.21684e-16	2.22156e-16	2.22248e-16	2.2247e-16	2.2186e-16	2.22082e-16
252	2.2237e-16	2.21162e-16	2.23023e-16	2.23274e-16	2.22966e-16	2.22472e-16	2.23501e-16	2.2308e-16	2.23135e-16	2.21646e-16	2.23508e-16	2.22611e-16	2.23253e-16	2.21598e-16	2.23141e-16	2.23503e-16	2.23295e-16	2.21857e-16	2.23339e-16	2.21605e-16	2.22497e-16	2.22566e-16	2.23381e-16	2.22449e-16	2.22792e-16	2.21145e-16	2.22639e-16	2.21952e-16	2.23698e-16	2.22863e-16	2.22003e-16	2.22058e-16	2.21982e-16	2.22526e-16	2.22743e-16	2.22725e-16	2.22318e-16	2.2105e-16	2.22725e-16	2.23053e-16	2.22239e-16	2.21832e-16	2.22008e-16	2.21656e-16	2.22183e-16	2.22285e-16	2.22452e-16	2.21971e-16	2.22174e-16
253	2.22343e-16	2.21182e-16	2.23034e-16	2.23277e-16	2.23012e-16	2.22473e-16	2.23522e-16	2.2307e-16	2.2312e-16	2.21647e-16	2.23539e-16	2.22582e-16	2.23242e-16	2.21602e-16	2.23156e-16	2.23464e-16	2.23305e-16	2.21807e-16	2.23313e-16	2.21527e-16	2.22479e-16	2.2257e-16	2.23394e-16	2.22382e-16	2.22764e-16	2.21136e-16	2.22611e-16	2.2195e-16	2.23678e-16	2.22852e-16	2.21991e-16	2.22012e-16	2.21961e-16	2.22551e-16	2.22738e-16	2.22706e-16	2.22359e-16	2.21022e-16	2.22725e-16	2.23062e-16	2.22415e-16	2.21832e-16	2.22026e-16	2.21601e-16	2.22248e-16	2.22248e-16	2.22359e-16	2.22045e-16	2.21952e-16
254	2.22319e-16	2.21204e-16	2.23047e-16	2.23278e-16	2.23054e-16	2.22479e-16	2.23544e-16	2.23058e-16	2.23104e-16	2.21652e-16	2.23567e-16	2.22549e-16	2.23225e-16	2.21606e-16	2.23173e-16	2.23434e-16	2.23307e-16	2.21761e-16	2.23276e-16	2.21446e-16	2.22484e-16	2.22623e-16	2.23372e-16	2.22336e-16	2.22734e-16	2.21145e-16	2.22597e-16	2.21931e-16	2.23682e-16	2.22824e-16	2.2195e-16	2.21957e-16	2.21954e-16	2.22567e-16	2.22688e-16	2.22725e-16	2.22368e-16	2.21059e-16	2.2272e-16	2.23016e-16	2.22359e-16	2.21832e-16	2.22054e-16	2.21647e-16	2.22174e-16	2.22378e-16	2.22433e-16	2.22063e-16	2.21989e-16
[truncated: 207 more columns]

## Sheet: fig4B_state_probability_interac
analysis_group	datename	state	state_probability
male-female	localhost-20200706_122314	wing	0.0775717
male-female	localhost-20200706_122314	locomotion	0.755481
male-female	localhost-20200706_122314	idle	0
male-female	localhost-20200706_122314	groom	0.126476
male-female	localhost-20200706_122314	fast	0.0404722
male-female	localhost-20200706_130416	wing	0
male-female	localhost-20200706_130416	locomotion	0.997462
male-female	localhost-20200706_130416	idle	0
male-female	localhost-20200706_130416	groom	0
male-female	localhost-20200706_130416	fast	0.00253807
male-female	localhost-20200709_115547	wing	0
male-female	localhost-20200709_115547	locomotion	0.904239
male-female	localhost-20200709_115547	idle	0.0204082
male-female	localhost-20200709_115547	groom	0.0737834
male-female	localhost-20200709_115547	fast	0
male-female	localhost-20200709_123809	wing	0.000424484
male-female	localhost-20200709_123809	locomotion	0.817302
male-female	localhost-20200709_123809	idle	0.0997538
male-female	localhost-20200709_123809	groom	0.067493
male-female	localhost-20200709_123809	fast	0.0079803
male-female	localhost-20200708_122011	wing	0
male-female	localhost-20200708_122011	locomotion	0.030303
male-female	localhost-20200708_122011	idle	0.969697
male-female	localhost-20200708_122011	groom	0
male-female	localhost-20200708_122011	fast	0
male-female	localhost-20200708_125934	wing	0
male-female	localhost-20200708_125934	locomotion	0.872706
male-female	localhost-20200708_125934	idle	0
male-female	localhost-20200708_125934	groom	0.0493119
male-female	localhost-20200708_125934	fast	0.0768349
male-female	localhost-20200708_134040	wing	0.00151134
male-female	localhost-20200708_134040	locomotion	0.802771
male-female	localhost-20200708_134040	idle	0.111587
male-female	localhost-20200708_134040	groom	0.0488665
male-female	localhost-20200708_134040	fast	0.0322418
male-female	localhost-20200707_105247	wing	0
male-female	localhost-20200707_105247	locomotion	0.766129
male-female	localhost-20200707_105247	idle	0.15
male-female	localhost-20200707_105247	groom	0.0233871
male-female	localhost-20200707_105247	fast	0.0572581
male-female	localhost-20200707_113229	wing	0.00635076
male-female	localhost-20200707_113229	locomotion	0.845628
male-female	localhost-20200707_113229	idle	0.109428
male-female	localhost-20200707_113229	groom	0.0371275
male-female	localhost-20200707_113229	fast	0.00146556
male-female	localhost-20200707_121230	wing	0.590164
male-female	localhost-20200707_121230	locomotion	0.0860656
male-female	localhost-20200707_121230	idle	0
male-female	localhost-20200707_121230	groom	0.233607
male-female	localhost-20200707_121230	fast	0.045082
male-female	localhost-20200707_133219	wing	0.0683687
male-female	localhost-20200707_133219	locomotion	0.713977
male-female	localhost-20200707_133219	idle	0.0865426
male-female	localhost-20200707_133219	groom	0.0999567
male-female	localhost-20200707_133219	fast	0.0311553
male-female	localhost-20200710_120433	wing	0.00416915
male-female	localhost-20200710_120433	locomotion	0.834425
male-female	localhost-20200710_120433	idle	0.032162
male-female	localhost-20200710_120433	groom	0.0470518
male-female	localhost-20200710_120433	fast	0.0821918
male-female	localhost-20200710_131755	wing	0
male-female	localhost-20200710_131755	locomotion	0.772009
male-female	localhost-20200710_131755	idle	0
male-female	localhost-20200710_131755	groom	0.1693
male-female	localhost-20200710_131755	fast	0.0586907
male-female	localhost-20200710_134643	wing	0
male-female	localhost-20200710_134643	locomotion	0.209205
male-female	localhost-20200710_134643	idle	0.631799
male-female	localhost-20200710_134643	groom	0
male-female	localhost-20200710_134643	fast	0.156904
male-female	localhost-20210127_145608	wing	0.0297774
male-female	localhost-20210127_145608	locomotion	0.867158
male-female	localhost-20210127_145608	idle	0.0137323
male-female	localhost-20210127_145608	groom	0.0322347
male-female	localhost-20210127_145608	fast	0.054351
male-female	localhost-20210210_094512	wing	0.0259901
male-female	localhost-20210210_094512	locomotion	0.907488
male-female	localhost-20210210_094512	idle	0
male-female	localhost-20210210_094512	groom	0.019802
male-female	localhost-20210210_094512	fast	0.0365099
male-female	localhost-20210210_100441	wing	0.0518913
male-female	localhost-20210210_100441	locomotion	0.762783
male-female	localhost-20210210_100441	idle	0.111766
male-female	localhost-20210210_100441	groom	0.0226193
male-female	localhost-20210210_100441	fast	0.0509409
male-female	localhost-20210617_123045	wing	0.00922888
male-female	localhost-20210617_123045	locomotion	0.929245
male-female	localhost-20210617_123045	idle	0.00471698
male-female	localhost-20210617_123045	groom	0.0235849
male-female	localhost-20210617_123045	fast	0.0301477
male-female	localhost-20210617_121041	wing	0.0452151
male-female	localhost-20210617_121041	locomotion	0.939421
male-female	localhost-20210617_121041	idle	0.00570676
male-female	localhost-20210617_121041	groom	0.00658472
male-female	localhost-20210617_121041	fast	0.00307287
male-female	localhost-20220214_114900	wing	0.0047107
male-female	localhost-20220214_114900	locomotion	0.843113
male-female	localhost-20220214_114900	idle	0.0649258
male-female	localhost-20220214_114900	groom	0.0401434
male-female	localhost-20220214_114900	fast	0.047107
male-female	localhost-20220214_122614	wing	0.0234252
male-female	localhost-20220214_122614	locomotion	0.586722
male-female	localhost-20220214_122614	idle	0.335478
male-female	localhost-20220214_122614	groom	0.0343488
male-female	localhost-20220214_122614	fast	0.0192985
male-female	localhost-20220214_130838	wing	0.115157
male-female	localhost-20220214_130838	locomotion	0.843462
male-female	localhost-20220214_130838	idle	0
male-female	localhost-20220214_130838	groom	0.00472925
male-female	localhost-20220214_130838	fast	0.0366517
male-female	localhost-20220214_132737	wing	0.0330392
male-female	localhost-20220214_132737	locomotion	0.897316
male-female	localhost-20220214_132737	idle	0.024404
male-female	localhost-20220214_132737	groom	0.0133283
male-female	localhost-20220214_132737	fast	0.022339
male-female	localhost-20220216_093349	wing	0.0215777
male-female	localhost-20220216_093349	locomotion	0.786745
male-female	localhost-20220216_093349	idle	0.110831
male-female	localhost-20220216_093349	groom	0.0253608
male-female	localhost-20220216_093349	fast	0.0503012
male-female	localhost-20220216_101942	wing	0.0183241
male-female	localhost-20220216_101942	locomotion	0.70691
male-female	localhost-20220216_101942	idle	0.184195
male-female	localhost-20220216_101942	groom	0.0768276
male-female	localhost-20220216_101942	fast	0.00992556
male-female	localhost-20220218_114657	wing	0.00375574
male-female	localhost-20220218_114657	locomotion	0.956879
male-female	localhost-20220218_114657	idle	0.00625956
male-female	localhost-20220218_114657	groom	0
male-female	localhost-20220218_114657	fast	0.0331061
male-female	localhost-20220224_120331	wing	0.030349
male-female	localhost-20220224_120331	locomotion	0.77997
male-female	localhost-20220224_120331	idle	0.0637329
male-female	localhost-20220224_120331	groom	0.0465352
male-female	localhost-20220224_120331	fast	0.0723318
male-female	localhost-20220225_121823	wing	0.0132545
male-female	localhost-20220225_121823	locomotion	0.859706
male-female	localhost-20220225_121823	idle	0.0422104
male-female	localhost-20220225_121823	groom	0.0758564
male-female	localhost-20220225_121823	fast	0.00591354
male-female	localhost-20220302_113245	wing	0.111493
male-female	localhost-20220302_113245	locomotion	0.747053
male-female	localhost-20220302_113245	idle	0.0451866
male-female	localhost-20220302_113245	groom	0.0171906
male-female	localhost-20220302_113245	fast	0.0692534
male-female	localhost-20220302_125321	wing	0.059321
male-female	localhost-20220302_125321	locomotion	0.766074
male-female	localhost-20220302_125321	idle	0.144758
male-female	localhost-20220302_125321	groom	0.0244994
male-female	localhost-20220302_125321	fast	0.00534759
male-female	localhost-20220502_115227	wing	0
male-female	localhost-20220502_115227	locomotion	0.772009
male-female	localhost-20220502_115227	idle	0
male-female	localhost-20220502_115227	groom	0.1693
male-female	localhost-20220502_115227	fast	0.0586907
male-male	localhost-20200706_124429	wing	0.0104167
male-male	localhost-20200706_124429	locomotion	0.989583
male-male	localhost-20200706_124429	idle	0
male-male	localhost-20200706_124429	groom	0
male-male	localhost-20200706_124429	fast	0
male-male	localhost-20200706_132556	wing	0.0628684
male-male	localhost-20200706_132556	locomotion	0.937132
male-male	localhost-20200706_132556	idle	0
male-male	localhost-20200706_132556	groom	0
male-male	localhost-20200706_132556	fast	0
male-male	localhost-20200707_131228	wing	0.020979
male-male	localhost-20200707_131228	locomotion	0.682692
male-male	localhost-20200707_131228	idle	0
male-male	localhost-20200707_131228	groom	0.296329
male-male	localhost-20200707_131228	fast	0
male-male	localhost-20200708_120051	wing	0.319943
male-male	localhost-20200708_120051	locomotion	0.564672
male-male	localhost-20200708_120051	idle	0.0022792
male-male	localhost-20200708_120051	groom	0.0951567
male-male	localhost-20200708_120051	fast	0.0173789
male-male	localhost-20200708_124009	wing	0.0506446
male-male	localhost-20200708_124009	locomotion	0.569982
male-male	localhost-20200708_124009	idle	0.129834
male-male	localhost-20200708_124009	groom	0.206262
male-male	localhost-20200708_124009	fast	0.0432781
male-male	localhost-20200709_111319	wing	0.261851
male-male	localhost-20200709_111319	locomotion	0.600451
male-male	localhost-20200709_111319	idle	0
male-male	localhost-20200709_111319	groom	0.0925508
male-male	localhost-20200709_111319	fast	0.03386
male-male	localhost-20200812_143257	wing	0.0598368
male-male	localhost-20200812_143257	locomotion	0.795104
male-male	localhost-20200812_143257	idle	0
male-male	localhost-20200812_143257	groom	0.068903
male-male	localhost-20200812_143257	fast	0.0761559
male-male	localhost-20200812_145404	wing	0.0301568
male-male	localhost-20200812_145404	locomotion	0.895054
male-male	localhost-20200812_145404	idle	0.00402091
male-male	localhost-20200812_145404	groom	0.0341777
male-male	localhost-20200812_145404	fast	0.0365903
male-male	localhost-20200812_155855	wing	0
male-male	localhost-20200812_155855	locomotion	0.556701
male-male	localhost-20200812_155855	idle	0
male-male	localhost-20200812_155855	groom	0
male-male	localhost-20200812_155855	fast	0.443299
male-male	localhost-20210222_144954	wing	0.558717
male-male	localhost-20210222_144954	locomotion	0.430126
male-male	localhost-20210222_144954	idle	0.00125523
male-male	localhost-20210222_144954	groom	0.00990237
male-male	localhost-20210222_144954	fast	0
male-male	localhost-20210222_152829	wing	0.384513
male-male	localhost-20210222_152829	locomotion	0.484646
male-male	localhost-20210222_152829	idle	0.064753
male-male	localhost-20210222_152829	groom	0.0350467
male-male	localhost-20210222_152829	fast	0.00200267
male-male	localhost-20210308_120623	wing	0.436057
male-male	localhost-20210308_120623	locomotion	0.510953
male-male	localhost-20210308_120623	idle	0
male-male	localhost-20210308_120623	groom	0.00917703
male-male	localhost-20210308_120623	fast	0.0393724
male-male	localhost-20210308_122507	wing	0.336098
male-male	localhost-20210308_122507	locomotion	0.600189
male-male	localhost-20210308_122507	idle	0.00395853
male-male	localhost-20210308_122507	groom	0.0461828
male-male	localhost-20210308_122507	fast	0.0128181
male-male	localhost-20210201_124220	wing	0.146979
male-male	localhost-20210201_124220	locomotion	0.765105
male-male	localhost-20210201_124220	idle	0.0414121
male-male	localhost-20210201_124220	groom	0.0171419
male-male	localhost-20210201_124220	fast	0.0213849
male-male	localhost-20210201_132121	wing	0.1413
male-male	localhost-20210201_132121	locomotion	0.83073
male-male	localhost-20210201_132121	idle	0
male-male	localhost-20210201_132121	groom	0.00435888
male-male	localhost-20210201_132121	fast	0.0176171
male-male	localhost-20210209_114709	wing	0.0714953
male-male	localhost-20210209_114709	locomotion	0.813705
male-male	localhost-20210209_114709	idle	0.00585888
male-male	localhost-20210209_114709	groom	0.0202089
male-male	localhost-20210209_114709	fast	0.0852509
male-male	localhost-20210209_122417	wing	0.0887254
male-male	localhost-20210209_122417	locomotion	0.750054
male-male	localhost-20210209_122417	idle	0
male-male	localhost-20210209_122417	groom	0.11794
male-male	localhost-20210209_122417	fast	0.0432807
male-male	localhost-20220214_120801	wing	0.114436
male-male	localhost-20220214_120801	locomotion	0.822574
male-male	localhost-20220214_120801	idle	0.0179564
male-male	localhost-20220214_120801	groom	0.0289297
male-male	localhost-20220214_120801	fast	0.0143936
male-male	localhost-20220214_135209	wing	0.128869
male-male	localhost-20220214_135209	locomotion	0.803652
male-male	localhost-20220214_135209	idle	0.0287528
male-male	localhost-20220214_135209	groom	0.0313431
male-male	localhost-20220214_135209	fast	0.00246082
male-male	localhost-20220222_122109	wing	0.397211
male-male	localhost-20220222_122109	locomotion	0.566492
male-male	localhost-20220222_122109	idle	0
male-male	localhost-20220222_122109	groom	0
male-male	localhost-20220222_122109	fast	0.0243002
male-male	localhost-20220223_121135	wing	0.103908
male-male	localhost-20220223_121135	locomotion	0.877916
male-male	localhost-20220223_121135	idle	0
male-male	localhost-20220223_121135	groom	0.000302939
male-male	localhost-20220223_121135	fast	0.0178734
male-male	localhost-20220223_124856	wing	0.508268
male-male	localhost-20220223_124856	locomotion	0.411298
male-male	localhost-20220223_124856	idle	0.00396878
male-male	localhost-20220223_124856	groom	0.0165366
male-male	localhost-20220223_124856	fast	0.0320148
male-male	localhost-20220224_124055	wing	0.648115
male-male	localhost-20220224_124055	locomotion	0.312182
male-male	localhost-20220224_124055	idle	0.00590807
male-male	localhost-20220224_124055	groom	0.00933475
male-male	localhost-20220224_124055	fast	0.013943
male-male	localhost-20220224_130031	wing	0.462387
male-male	localhost-20220224_130031	locomotion	0.466996
male-male	localhost-20220224_130031	idle	0.0146502
male-male	localhost-20220224_130031	groom	0.0296296
male-male	localhost-20220224_130031	fast	0.0149794
male-male	localhost-20220225_123838	wing	0.130501
male-male	localhost-20220225_123838	locomotion	0.80844
male-male	localhost-20220225_123838	idle	0.0127899
male-male	localhost-20220225_123838	groom	0.0446564
male-male	localhost-20220225_123838	fast	0.00289038
male-male	localhost-20220225_125855	wing	0.753887
male-male	localhost-20220225_125855	locomotion	0.212705
male-male	localhost-20220225_125855	idle	0.00195469
male-male	localhost-20220225_125855	groom	0.0134163
male-male	localhost-20220225_125855	fast	0.0102177
male-male	localhost-20220302_115211	wing	0.528255
male-male	localhost-20220302_115211	locomotion	0.398583
male-male	localhost-20220302_115211	idle	0.0527901
male-male	localhost-20220302_115211	groom	0.00318866
male-male	localhost-20220302_115211	fast	0.0168291
male-male	localhost-20220302_131417	wing	0.145667
male-male	localhost-20220302_131417	locomotion	0.785608
male-male	localhost-20220302_131417	idle	0.063994
male-male	localhost-20220302_131417	groom	0.00473108
male-male	localhost-20220302_131417	fast	0
male-male	localhost-20220302_133433	wing	0.579342
male-male	localhost-20220302_133433	locomotion	0.398341
male-male	localhost-20220302_133433	idle	0
male-male	localhost-20220302_133433	groom	0.00246865
male-male	localhost-20220302_133433	fast	0.000987459
male-male	localhost-20220502_125611	wing	0.629073
male-male	localhost-20220502_125611	locomotion	0.369256
male-male	localhost-20220502_125611	idle	0
male-male	localhost-20220502_125611	groom	0
male-male	localhost-20220502_125611	fast	0.00167084

## Sheet: fig4D_transition_h2t_to_h2h_cue
group	time	feat	mean	sem
male-male	-200	courter_abs_velocity_lateral	0.3618	0.0955937
male-male	-199	courter_abs_velocity_lateral	0.367387	0.0994428
male-male	-198	courter_abs_velocity_lateral	0.369993	0.102625
male-male	-197	courter_abs_velocity_lateral	0.376338	0.105718
male-male	-196	courter_abs_velocity_lateral	0.377898	0.109406
male-male	-195	courter_abs_velocity_lateral	0.384318	0.113033
male-male	-194	courter_abs_velocity_lateral	0.394954	0.11583
male-male	-193	courter_abs_velocity_lateral	0.412553	0.116565
male-male	-192	courter_abs_velocity_lateral	0.424472	0.11451
male-male	-191	courter_abs_velocity_lateral	0.411089	0.109989
male-male	-190	courter_abs_velocity_lateral	0.390183	0.103495
male-male	-189	courter_abs_velocity_lateral	0.379865	0.0966605
male-male	-188	courter_abs_velocity_lateral	0.381132	0.0909562
male-male	-187	courter_abs_velocity_lateral	0.386903	0.0862584
male-male	-186	courter_abs_velocity_lateral	0.384314	0.0820491
male-male	-185	courter_abs_velocity_lateral	0.373604	0.0781347
male-male	-184	courter_abs_velocity_lateral	0.357471	0.0752333
male-male	-183	courter_abs_velocity_lateral	0.347699	0.0738477
male-male	-182	courter_abs_velocity_lateral	0.341348	0.0751371
male-male	-181	courter_abs_velocity_lateral	0.345718	0.0789352
male-male	-180	courter_abs_velocity_lateral	0.353317	0.0840559
male-male	-179	courter_abs_velocity_lateral	0.35681	0.0883093
male-male	-178	courter_abs_velocity_lateral	0.369485	0.089054
male-male	-177	courter_abs_velocity_lateral	0.377236	0.0858229
male-male	-176	courter_abs_velocity_lateral	0.371863	0.0794923
male-male	-175	courter_abs_velocity_lateral	0.360415	0.0723272
male-male	-174	courter_abs_velocity_lateral	0.357685	0.0666853
male-male	-173	courter_abs_velocity_lateral	0.361304	0.0631535
male-male	-172	courter_abs_velocity_lateral	0.35599	0.0607631
male-male	-171	courter_abs_velocity_lateral	0.339852	0.0592513
male-male	-170	courter_abs_velocity_lateral	0.331921	0.0592154
male-male	-169	courter_abs_velocity_lateral	0.336264	0.0613697
male-male	-168	courter_abs_velocity_lateral	0.355026	0.0644514
male-male	-167	courter_abs_velocity_lateral	0.374876	0.0676335
male-male	-166	courter_abs_velocity_lateral	0.385286	0.070619
male-male	-165	courter_abs_velocity_lateral	0.382622	0.0730769
male-male	-164	courter_abs_velocity_lateral	0.37062	0.0744453
male-male	-163	courter_abs_velocity_lateral	0.359749	0.0742704
male-male	-162	courter_abs_velocity_lateral	0.362396	0.0722459
male-male	-161	courter_abs_velocity_lateral	0.364884	0.0697449
male-male	-160	courter_abs_velocity_lateral	0.359311	0.0687966
male-male	-159	courter_abs_velocity_lateral	0.357779	0.0695357
male-male	-158	courter_abs_velocity_lateral	0.351962	0.0708098
male-male	-157	courter_abs_velocity_lateral	0.348168	0.0704601
male-male	-156	courter_abs_velocity_lateral	0.343312	0.0686993
male-male	-155	courter_abs_velocity_lateral	0.336584	0.0667427
male-male	-154	courter_abs_velocity_lateral	0.339298	0.0644503
male-male	-153	courter_abs_velocity_lateral	0.346796	0.0611009
male-male	-152	courter_abs_velocity_lateral	0.334784	0.0573209
male-male	-151	courter_abs_velocity_lateral	0.311212	0.0541737
male-male	-150	courter_abs_velocity_lateral	0.297111	0.0533229
male-male	-149	courter_abs_velocity_lateral	0.310808	0.0538317
male-male	-148	courter_abs_velocity_lateral	0.320102	0.0546432
male-male	-147	courter_abs_velocity_lateral	0.323631	0.0541473
male-male	-146	courter_abs_velocity_lateral	0.333	0.0535912
male-male	-145	courter_abs_velocity_lateral	0.353111	0.0569989
male-male	-144	courter_abs_velocity_lateral	0.374115	0.0660424
male-male	-143	courter_abs_velocity_lateral	0.386021	0.0769026
male-male	-142	courter_abs_velocity_lateral	0.393477	0.0851127
male-male	-141	courter_abs_velocity_lateral	0.410945	0.0887443
male-male	-140	courter_abs_velocity_lateral	0.416656	0.0897663
male-male	-139	courter_abs_velocity_lateral	0.4119	0.0901806
male-male	-138	courter_abs_velocity_lateral	0.399641	0.091151
male-male	-137	courter_abs_velocity_lateral	0.382956	0.0914969
male-male	-136	courter_abs_velocity_lateral	0.367801	0.0889929
male-male	-135	courter_abs_velocity_lateral	0.353108	0.083054
male-male	-134	courter_abs_velocity_lateral	0.335423	0.0750499
male-male	-133	courter_abs_velocity_lateral	0.30816	0.0679207
male-male	-132	courter_abs_velocity_lateral	0.28204	0.0641945
male-male	-131	courter_abs_velocity_lateral	0.287378	0.0634409
male-male	-130	courter_abs_velocity_lateral	0.300253	0.0651689
male-male	-129	courter_abs_velocity_lateral	0.316322	0.0682827
male-male	-128	courter_abs_velocity_lateral	0.34018	0.072816
male-male	-127	courter_abs_velocity_lateral	0.373497	0.0793737
male-male	-126	courter_abs_velocity_lateral	0.414423	0.0879512
male-male	-125	courter_abs_velocity_lateral	0.46041	0.0971367
male-male	-124	courter_abs_velocity_lateral	0.48864	0.105723
male-male	-123	courter_abs_velocity_lateral	0.502384	0.111883
male-male	-122	courter_abs_velocity_lateral	0.508696	0.115221
male-male	-121	courter_abs_velocity_lateral	0.509337	0.117007
male-male	-120	courter_abs_velocity_lateral	0.517388	0.118214
male-male	-119	courter_abs_velocity_lateral	0.525747	0.119081
male-male	-118	courter_abs_velocity_lateral	0.525289	0.117893
male-male	-117	courter_abs_velocity_lateral	0.523126	0.113096
male-male	-116	courter_abs_velocity_lateral	0.526052	0.106834
male-male	-115	courter_abs_velocity_lateral	0.536239	0.103441
male-male	-114	courter_abs_velocity_lateral	0.548645	0.105195
male-male	-113	courter_abs_velocity_lateral	0.545423	0.111097
male-male	-112	courter_abs_velocity_lateral	0.540651	0.116743
male-male	-111	courter_abs_velocity_lateral	0.539143	0.119262
male-male	-110	courter_abs_velocity_lateral	0.540876	0.117929
male-male	-109	courter_abs_velocity_lateral	0.524614	0.114821
male-male	-108	courter_abs_velocity_lateral	0.497024	0.111778
male-male	-107	courter_abs_velocity_lateral	0.490774	0.109388
male-male	-106	courter_abs_velocity_lateral	0.501692	0.108883
male-male	-105	courter_abs_velocity_lateral	0.516576	0.110432
male-male	-104	courter_abs_velocity_lateral	0.529096	0.112945
male-male	-103	courter_abs_velocity_lateral	0.538677	0.114945
male-male	-102	courter_abs_velocity_lateral	0.551361	0.115328
male-male	-101	courter_abs_velocity_lateral	0.549796	0.115598
male-male	-100	courter_abs_velocity_lateral	0.542148	0.117103
male-male	-99	courter_abs_velocity_lateral	0.532888	0.120787
male-male	-98	courter_abs_velocity_lateral	0.528648	0.125728
male-male	-97	courter_abs_velocity_lateral	0.529738	0.130453
male-male	-96	courter_abs_velocity_lateral	0.532014	0.134301
male-male	-95	courter_abs_velocity_lateral	0.525598	0.137973
male-male	-94	courter_abs_velocity_lateral	0.529524	0.141451
male-male	-93	courter_abs_velocity_lateral	0.538461	0.145082
male-male	-92	courter_abs_velocity_lateral	0.55046	0.148305
male-male	-91	courter_abs_velocity_lateral	0.567987	0.150132
male-male	-90	courter_abs_velocity_lateral	0.591938	0.149377
male-male	-89	courter_abs_velocity_lateral	0.607041	0.14603
male-male	-88	courter_abs_velocity_lateral	0.602561	0.142084
male-male	-87	courter_abs_velocity_lateral	0.604861	0.139558
male-male	-86	courter_abs_velocity_lateral	0.612719	0.140636
male-male	-85	courter_abs_velocity_lateral	0.628358	0.1447
male-male	-84	courter_abs_velocity_lateral	0.642996	0.150143
male-male	-83	courter_abs_velocity_lateral	0.657223	0.154929
male-male	-82	courter_abs_velocity_lateral	0.659768	0.157904
male-male	-81	courter_abs_velocity_lateral	0.657748	0.15789
male-male	-80	courter_abs_velocity_lateral	0.656428	0.155163
male-male	-79	courter_abs_velocity_lateral	0.661331	0.150858
male-male	-78	courter_abs_velocity_lateral	0.661338	0.146635
male-male	-77	courter_abs_velocity_lateral	0.658704	0.142834
male-male	-76	courter_abs_velocity_lateral	0.653662	0.1399
male-male	-75	courter_abs_velocity_lateral	0.642635	0.139358
male-male	-74	courter_abs_velocity_lateral	0.6467	0.141255
male-male	-73	courter_abs_velocity_lateral	0.678853	0.143927
male-male	-72	courter_abs_velocity_lateral	0.706674	0.146895
male-male	-71	courter_abs_velocity_lateral	0.734964	0.149373
male-male	-70	courter_abs_velocity_lateral	0.752876	0.153181
male-male	-69	courter_abs_velocity_lateral	0.771554	0.158865
male-male	-68	courter_abs_velocity_lateral	0.790742	0.165876
male-male	-67	courter_abs_velocity_lateral	0.808782	0.172482
male-male	-66	courter_abs_velocity_lateral	0.831487	0.176634
male-male	-65	courter_abs_velocity_lateral	0.851362	0.177546
male-male	-64	courter_abs_velocity_lateral	0.866106	0.175304
male-male	-63	courter_abs_velocity_lateral	0.874353	0.172128
male-male	-62	courter_abs_velocity_lateral	0.881635	0.170832
male-male	-61	courter_abs_velocity_lateral	0.892953	0.17183
male-male	-60	courter_abs_velocity_lateral	0.907252	0.173417
male-male	-59	courter_abs_velocity_lateral	0.91037	0.175177
male-male	-58	courter_abs_velocity_lateral	0.916293	0.176778
male-male	-57	courter_abs_velocity_lateral	0.939339	0.178915
male-male	-56	courter_abs_velocity_lateral	0.974927	0.183499
male-male	-55	courter_abs_velocity_lateral	1.01514	0.191337
male-male	-54	courter_abs_velocity_lateral	1.0489	0.201492
male-male	-53	courter_abs_velocity_lateral	1.08328	0.211281
male-male	-52	courter_abs_velocity_lateral	1.12276	0.218816
male-male	-51	courter_abs_velocity_lateral	1.18655	0.223079
male-male	-50	courter_abs_velocity_lateral	1.24976	0.227302
male-male	-49	courter_abs_velocity_lateral	1.2971	0.23384
male-male	-48	courter_abs_velocity_lateral	1.34745	0.240246
male-male	-47	courter_abs_velocity_lateral	1.39362	0.244493
male-male	-46	courter_abs_velocity_lateral	1.429	0.247454
male-male	-45	courter_abs_velocity_lateral	1.48522	0.251035
male-male	-44	courter_abs_velocity_lateral	1.56291	0.257967
male-male	-43	courter_abs_velocity_lateral	1.6454	0.267932
male-male	-42	courter_abs_velocity_lateral	1.73222	0.277551
male-male	-41	courter_abs_velocity_lateral	1.80826	0.285783
male-male	-40	courter_abs_velocity_lateral	1.87409	0.292562
male-male	-39	courter_abs_velocity_lateral	1.93295	0.298198
male-male	-38	courter_abs_velocity_lateral	1.98679	0.302691
male-male	-37	courter_abs_velocity_lateral	2.05239	0.305108
male-male	-36	courter_abs_velocity_lateral	2.11617	0.30772
male-male	-35	courter_abs_velocity_lateral	2.18588	0.312294
male-male	-34	courter_abs_velocity_lateral	2.29394	0.318099
male-male	-33	courter_abs_velocity_lateral	2.42364	0.325766
male-male	-32	courter_abs_velocity_lateral	2.5445	0.33483
male-male	-31	courter_abs_velocity_lateral	2.65525	0.341919
male-male	-30	courter_abs_velocity_lateral	2.76368	0.345908
male-male	-29	courter_abs_velocity_lateral	2.86721	0.350934
male-male	-28	courter_abs_velocity_lateral	2.98873	0.356476
male-male	-27	courter_abs_velocity_lateral	3.12584	0.360231
male-male	-26	courter_abs_velocity_lateral	3.27459	0.360717
male-male	-25	courter_abs_velocity_lateral	3.40643	0.360496
male-male	-24	courter_abs_velocity_lateral	3.51304	0.360843
male-male	-23	courter_abs_velocity_lateral	3.6026	0.361685
male-male	-22	courter_abs_velocity_lateral	3.69327	0.36278
male-male	-21	courter_abs_velocity_lateral	3.79269	0.365456
male-male	-20	courter_abs_velocity_lateral	3.91431	0.369968
male-male	-19	courter_abs_velocity_lateral	4.06959	0.375852
male-male	-18	courter_abs_velocity_lateral	4.21863	0.387521
male-male	-17	courter_abs_velocity_lateral	4.37523	0.40244
male-male	-16	courter_abs_velocity_lateral	4.53491	0.419514
male-male	-15	courter_abs_velocity_lateral	4.69333	0.43623
male-male	-14	courter_abs_velocity_lateral	4.84969	0.447811
male-male	-13	courter_abs_velocity_lateral	4.97863	0.452856
male-male	-12	courter_abs_velocity_lateral	5.08168	0.451446
male-male	-11	courter_abs_velocity_lateral	5.1888	0.44551
male-male	-10	courter_abs_velocity_lateral	5.28911	0.443316
male-male	-9	courter_abs_velocity_lateral	5.40847	0.44522
male-male	-8	courter_abs_velocity_lateral	5.53057	0.451663
male-male	-7	courter_abs_velocity_lateral	5.63649	0.459908
male-male	-6	courter_abs_velocity_lateral	5.72637	0.464802
male-male	-5	courter_abs_velocity_lateral	5.80466	0.464412
male-male	-4	courter_abs_velocity_lateral	5.86151	0.463178
male-male	-3	courter_abs_velocity_lateral	5.90085	0.464487
male-male	-2	courter_abs_velocity_lateral	5.94897	0.466711
male-male	-1	courter_abs_velocity_lateral	6.00939	0.469568
male-male	0	courter_abs_velocity_lateral	6.0958	0.470006
male-male	1	courter_abs_velocity_lateral	6.18725	0.469641
male-male	2	courter_abs_velocity_lateral	6.26699	0.470163
male-male	3	courter_abs_velocity_lateral	6.32393	0.471473
male-male	4	courter_abs_velocity_lateral	6.35017	0.47225
male-male	5	courter_abs_velocity_lateral	6.34462	0.471996
male-male	6	courter_abs_velocity_lateral	6.31711	0.47118
male-male	7	courter_abs_velocity_lateral	6.29174	0.469362
male-male	8	courter_abs_velocity_lateral	6.2941	0.465383
male-male	9	courter_abs_velocity_lateral	6.30809	0.462481
male-male	10	courter_abs_velocity_lateral	6.33226	0.46048
male-male	11	courter_abs_velocity_lateral	6.35122	0.460987
male-male	12	courter_abs_velocity_lateral	6.36322	0.463802
male-male	13	courter_abs_velocity_lateral	6.36966	0.467377
male-male	14	courter_abs_velocity_lateral	6.34958	0.471394
male-male	15	courter_abs_velocity_lateral	6.29207	0.474011
male-male	16	courter_abs_velocity_lateral	6.20299	0.474872
male-male	17	courter_abs_velocity_lateral	6.10762	0.475143
male-male	18	courter_abs_velocity_lateral	6.03259	0.475799
male-male	19	courter_abs_velocity_lateral	5.99622	0.475196
male-male	20	courter_abs_velocity_lateral	5.97797	0.473307
male-male	21	courter_abs_velocity_lateral	5.94839	0.470237
male-male	22	courter_abs_velocity_lateral	5.89209	0.4658
male-male	23	courter_abs_velocity_lateral	5.81382	0.459748
male-male	24	courter_abs_velocity_lateral	5.7306	0.451854
male-male	25	courter_abs_velocity_lateral	5.6496	0.442571
male-male	26	courter_abs_velocity_lateral	5.5541	0.433237
male-male	27	courter_abs_velocity_lateral	5.42798	0.424083
male-male	28	courter_abs_velocity_lateral	5.27269	0.414724
male-male	29	courter_abs_velocity_lateral	5.09697	0.406295
male-male	30	courter_abs_velocity_lateral	4.92241	0.398781
male-male	31	courter_abs_velocity_lateral	4.76279	0.391754
male-male	32	courter_abs_velocity_lateral	4.619	0.385058
male-male	33	courter_abs_velocity_lateral	4.48488	0.379019
male-male	34	courter_abs_velocity_lateral	4.3549	0.373815
male-male	35	courter_abs_velocity_lateral	4.22784	0.369627
male-male	36	courter_abs_velocity_lateral	4.10885	0.367144
male-male	37	courter_abs_velocity_lateral	3.99887	0.367642
male-male	38	courter_abs_velocity_lateral	3.90003	0.369887
male-male	39	courter_abs_velocity_lateral	3.81161	0.370021
male-male	40	courter_abs_velocity_lateral	3.68784	0.367894
male-male	41	courter_abs_velocity_lateral	3.51108	0.361909
male-male	42	courter_abs_velocity_lateral	3.30835	0.349891
male-male	43	courter_abs_velocity_lateral	3.08743	0.335327
male-male	44	courter_abs_velocity_lateral	2.89181	0.319282
male-male	45	courter_abs_velocity_lateral	2.70592	0.306787
male-male	46	courter_abs_velocity_lateral	2.52418	0.298047
male-male	47	courter_abs_velocity_lateral	2.35597	0.289372
male-male	48	courter_abs_velocity_lateral	2.17983	0.280487
male-male	49	courter_abs_velocity_lateral	2.01038	0.270042
male-male	50	courter_abs_velocity_lateral	1.87259	0.256954
male-male	51	courter_abs_velocity_lateral	1.7298	0.244508
male-male	52	courter_abs_velocity_lateral	1.6	0.231089
male-male	53	courter_abs_velocity_lateral	1.47946	0.217332
male-male	54	courter_abs_velocity_lateral	1.37569	0.20486
male-male	55	courter_abs_velocity_lateral	1.3022	0.195393
male-male	56	courter_abs_velocity_lateral	1.24859	0.18971
male-male	57	courter_abs_velocity_lateral	1.20384	0.185788
male-male	58	courter_abs_velocity_lateral	1.1545	0.181748
male-male	59	courter_abs_velocity_lateral	1.10782	0.175612
male-male	60	courter_abs_velocity_lateral	1.03086	0.168868
male-male	61	courter_abs_velocity_lateral	0.949201	0.159881
male-male	62	courter_abs_velocity_lateral	0.87964	0.149038
male-male	63	courter_abs_velocity_lateral	0.822017	0.138397
male-male	64	courter_abs_velocity_lateral	0.796932	0.127443
male-male	65	courter_abs_velocity_lateral	0.765096	0.117827
male-male	66	courter_abs_velocity_lateral	0.70727	0.109998
male-male	67	courter_abs_velocity_lateral	0.639259	0.102994
male-male	68	courter_abs_velocity_lateral	0.609948	0.0937885
male-male	69	courter_abs_velocity_lateral	0.578124	0.0847175
male-male	70	courter_abs_velocity_lateral	0.546691	0.0756009
male-male	71	courter_abs_velocity_lateral	0.515933	0.0676263
male-male	72	courter_abs_velocity_lateral	0.472312	0.0629679
male-male	73	courter_abs_velocity_lateral	0.426781	0.0599915
male-male	74	courter_abs_velocity_lateral	0.377844	0.0575392
male-male	75	courter_abs_velocity_lateral	0.340185	0.0551898
male-male	76	courter_abs_velocity_lateral	0.332831	0.0537147
male-male	77	courter_abs_velocity_lateral	0.338235	0.0545768
male-male	78	courter_abs_velocity_lateral	0.352385	0.0559855
male-male	79	courter_abs_velocity_lateral	0.37876	0.0561891
male-male	80	courter_abs_velocity_lateral	0.388878	0.0575126
male-male	81	courter_abs_velocity_lateral	0.390946	0.0595395
male-male	82	courter_abs_velocity_lateral	0.382869	0.0610222
male-male	83	courter_abs_velocity_lateral	0.387687	0.0586174
male-male	84	courter_abs_velocity_lateral	0.388748	0.0524971
male-male	85	courter_abs_velocity_lateral	0.363028	0.0455728
male-male	86	courter_abs_velocity_lateral	0.318184	0.0409851
male-male	87	courter_abs_velocity_lateral	0.289799	0.0399062
male-male	88	courter_abs_velocity_lateral	0.302575	0.0416503
male-male	89	courter_abs_velocity_lateral	0.317777	0.0458958
male-male	90	courter_abs_velocity_lateral	0.315135	0.0492613
male-male	91	courter_abs_velocity_lateral	0.294492	0.0490298
male-male	92	courter_abs_velocity_lateral	0.254487	0.0458513
male-male	93	courter_abs_velocity_lateral	0.226467	0.0409773
male-male	94	courter_abs_velocity_lateral	0.214693	0.0371494
male-male	95	courter_abs_velocity_lateral	0.219436	0.0342246
male-male	96	courter_abs_velocity_lateral	0.2223	0.031646
male-male	97	courter_abs_velocity_lateral	0.217648	0.0294135
male-male	98	courter_abs_velocity_lateral	0.213931	0.0274727
male-male	99	courter_abs_velocity_lateral	0.213271	0.0260913
male-male	100	courter_abs_velocity_lateral	0.216093	0.0254405
male-male	101	courter_abs_velocity_lateral	0.220349	0.0256486
male-male	102	courter_abs_velocity_lateral	0.220342	0.0272269
male-male	103	courter_abs_velocity_lateral	0.22978	0.0287185
male-male	104	courter_abs_velocity_lateral	0.241723	0.0296466
male-male	105	courter_abs_velocity_lateral	0.25088	0.0301279
male-male	106	courter_abs_velocity_lateral	0.252792	0.0313003
male-male	107	courter_abs_velocity_lateral	0.250084	0.0330235
male-male	108	courter_abs_velocity_lateral	0.254108	0.0341052
male-male	109	courter_abs_velocity_lateral	0.257898	0.0345552
male-male	110	courter_abs_velocity_lateral	0.253299	0.0340056
male-male	111	courter_abs_velocity_lateral	0.24177	0.0324938
male-male	112	courter_abs_velocity_lateral	0.233283	0.0306834
male-male	113	courter_abs_velocity_lateral	0.228121	0.0293486
male-male	114	courter_abs_velocity_lateral	0.226057	0.02855
male-male	115	courter_abs_velocity_lateral	0.233524	0.0287463
male-male	116	courter_abs_velocity_lateral	0.244993	0.0314751
male-male	117	courter_abs_velocity_lateral	0.247447	0.0362875
male-male	118	courter_abs_velocity_lateral	0.239199	0.0398238
male-male	119	courter_abs_velocity_lateral	0.232355	0.0390475
male-male	120	courter_abs_velocity_lateral	0.223198	0.0349293
male-male	121	courter_abs_velocity_lateral	0.214804	0.0309097
male-male	122	courter_abs_velocity_lateral	0.202772	0.0308923
male-male	123	courter_abs_velocity_lateral	0.200563	0.0335314
male-male	124	courter_abs_velocity_lateral	0.20308	0.0372795
male-male	125	courter_abs_velocity_lateral	0.211701	0.0412282
male-male	126	courter_abs_velocity_lateral	0.223721	0.044464
male-male	127	courter_abs_velocity_lateral	0.227085	0.0461892
male-male	128	courter_abs_velocity_lateral	0.219837	0.0461112
male-male	129	courter_abs_velocity_lateral	0.209214	0.0446788
male-male	130	courter_abs_velocity_lateral	0.206865	0.0422373
male-male	131	courter_abs_velocity_lateral	0.203466	0.0396601
male-male	132	courter_abs_velocity_lateral	0.193697	0.0378353
male-male	133	courter_abs_velocity_lateral	0.180808	0.0377952
male-male	134	courter_abs_velocity_lateral	0.177342	0.0393591
male-male	135	courter_abs_velocity_lateral	0.186085	0.0412084
male-male	136	courter_abs_velocity_lateral	0.199477	0.0419928
male-male	137	courter_abs_velocity_lateral	0.197223	0.0416396
male-male	138	courter_abs_velocity_lateral	0.190158	0.0396215
male-male	139	courter_abs_velocity_lateral	0.192105	0.0365009
male-male	140	courter_abs_velocity_lateral	0.191504	0.0345051
male-male	141	courter_abs_velocity_lateral	0.198189	0.0336099
male-male	142	courter_abs_velocity_lateral	0.20957	0.0334585
male-male	143	courter_abs_velocity_lateral	0.219138	0.0340935
male-male	144	courter_abs_velocity_lateral	0.224762	0.0353118
male-male	145	courter_abs_velocity_lateral	0.224075	0.0356548
male-male	146	courter_abs_velocity_lateral	0.211585	0.033293
male-male	147	courter_abs_velocity_lateral	0.182971	0.0285298
male-male	148	courter_abs_velocity_lateral	0.1558	0.0237707
male-male	149	courter_abs_velocity_lateral	0.1639	0.0221456
male-male	150	courter_abs_velocity_lateral	0.175381	0.027916
male-male	151	courter_abs_velocity_lateral	0.188797	0.0362988
male-male	152	courter_abs_velocity_lateral	0.192279	0.0428193
male-male	153	courter_abs_velocity_lateral	0.199508	0.044509
male-male	154	courter_abs_velocity_lateral	0.199209	0.0422673
male-male	155	courter_abs_velocity_lateral	0.188063	0.0380715
male-male	156	courter_abs_velocity_lateral	0.179658	0.0331724
male-male	157	courter_abs_velocity_lateral	0.166607	0.0292602
male-male	158	courter_abs_velocity_lateral	0.150564	0.0269511
male-male	159	courter_abs_velocity_lateral	0.144008	0.0255508
male-male	160	courter_abs_velocity_lateral	0.137127	0.0248927
male-male	161	courter_abs_velocity_lateral	0.131146	0.0239768
male-male	162	courter_abs_velocity_lateral	0.132215	0.0219373
male-male	163	courter_abs_velocity_lateral	0.127113	0.0198809
male-male	164	courter_abs_velocity_lateral	0.11994	0.0186536
male-male	165	courter_abs_velocity_lateral	0.116664	0.0183829
male-male	166	courter_abs_velocity_lateral	0.114018	0.0186657
male-male	167	courter_abs_velocity_lateral	0.115783	0.0186054
male-male	168	courter_abs_velocity_lateral	0.114111	0.0187115
male-male	169	courter_abs_velocity_lateral	0.116325	0.0187178
male-male	170	courter_abs_velocity_lateral	0.123574	0.0183927
male-male	171	courter_abs_velocity_lateral	0.123957	0.0183108
male-male	172	courter_abs_velocity_lateral	0.119568	0.0187789
male-male	173	courter_abs_velocity_lateral	0.112146	0.0198815
male-male	174	courter_abs_velocity_lateral	0.118008	0.0192862
male-male	175	courter_abs_velocity_lateral	0.120783	0.0170682
male-male	176	courter_abs_velocity_lateral	0.115855	0.0154964
male-male	177	courter_abs_velocity_lateral	0.116922	0.0162036
male-male	178	courter_abs_velocity_lateral	0.119351	0.0186829
male-male	179	courter_abs_velocity_lateral	0.11673	0.0208568
male-male	180	courter_abs_velocity_lateral	0.111757	0.0214881
male-male	181	courter_abs_velocity_lateral	0.109487	0.0206288
male-male	182	courter_abs_velocity_lateral	0.11613	0.0183634
male-male	183	courter_abs_velocity_lateral	0.116613	0.015796
male-male	184	courter_abs_velocity_lateral	0.108351	0.014298
male-male	185	courter_abs_velocity_lateral	0.105962	0.0146972
male-male	186	courter_abs_velocity_lateral	0.107363	0.0164165
male-male	187	courter_abs_velocity_lateral	0.112461	0.0164248
male-male	188	courter_abs_velocity_lateral	0.117954	0.0148226
male-male	189	courter_abs_velocity_lateral	0.116805	0.0161135
male-male	190	courter_abs_velocity_lateral	0.130042	0.0201108
male-male	191	courter_abs_velocity_lateral	0.139564	0.0248704
male-male	192	courter_abs_velocity_lateral	0.142439	0.0278916
male-male	193	courter_abs_velocity_lateral	0.144733	0.0288019
male-male	194	courter_abs_velocity_lateral	0.14533	0.0292503
male-male	195	courter_abs_velocity_lateral	0.145917	0.0301084
male-male	196	courter_abs_velocity_lateral	0.141975	0.0309401
male-male	197	courter_abs_velocity_lateral	0.147727	0.030048
male-male	198	courter_abs_velocity_lateral	0.156216	0.0277843
male-male	199	courter_abs_velocity_lateral	0.156529	0.0255324
male-male	-200	target_angles_speed	21.1948	4.83793
male-male	-199	target_angles_speed	21.9969	4.82029
male-male	-198	target_angles_speed	22.4441	4.8468
male-male	-197	target_angles_speed	22.2584	4.86826
male-male	-196	target_angles_speed	21.6621	4.8065
male-male	-195	target_angles_speed	20.7329	4.62868
male-male	-194	target_angles_speed	19.6794	4.34727
male-male	-193	target_angles_speed	18.6369	4.01316
male-male	-192	target_angles_speed	17.6994	3.68583
male-male	-191	target_angles_speed	17.0366	3.41188
male-male	-190	target_angles_speed	16.6479	3.24313
male-male	-189	target_angles_speed	16.2065	3.24488
male-male	-188	target_angles_speed	15.738	3.42198
male-male	-187	target_angles_speed	16.1587	3.66926
male-male	-186	target_angles_speed	16.927	3.91567
male-male	-185	target_angles_speed	17.2941	4.10548
male-male	-184	target_angles_speed	17.0242	4.19556
male-male	-183	target_angles_speed	16.7514	4.14587
male-male	-182	target_angles_speed	16.3584	3.98749
male-male	-181	target_angles_speed	16.3576	3.76365
male-male	-180	target_angles_speed	16.5405	3.57674
male-male	-179	target_angles_speed	16.1785	3.52456
male-male	-178	target_angles_speed	15.6783	3.55142
male-male	-177	target_angles_speed	15.6274	3.57064
male-male	-176	target_angles_speed	16.1824	3.68901
male-male	-175	target_angles_speed	17.9932	4.19323
male-male	-174	target_angles_speed	20.0136	5.23925
male-male	-173	target_angles_speed	21.5816	6.47608
male-male	-172	target_angles_speed	22.2738	7.36286
male-male	-171	target_angles_speed	22.0125	7.47598
male-male	-170	target_angles_speed	20.7927	6.68204
male-male	-169	target_angles_speed	18.6935	5.24928
male-male	-168	target_angles_speed	16.475	3.93583
male-male	-167	target_angles_speed	15.4438	3.7246
male-male	-166	target_angles_speed	16.6999	4.33333
male-male	-165	target_angles_speed	18.0476	4.79859
male-male	-164	target_angles_speed	18.8388	4.7913
male-male	-163	target_angles_speed	19.0489	4.61087
male-male	-162	target_angles_speed	18.8621	4.74897
male-male	-161	target_angles_speed	20.0114	5.21826
male-male	-160	target_angles_speed	21.7347	5.67624
male-male	-159	target_angles_speed	22.4971	5.83487
male-male	-158	target_angles_speed	22.1819	5.60182
male-male	-157	target_angles_speed	21.0872	5.07908
male-male	-156	target_angles_speed	19.8245	4.44806
male-male	-155	target_angles_speed	18.4148	3.89079
male-male	-154	target_angles_speed	17.2025	3.47277
male-male	-153	target_angles_speed	16.0936	3.18869
male-male	-152	target_angles_speed	15.0241	3.00792
male-male	-151	target_angles_speed	13.9247	2.91272
male-male	-150	target_angles_speed	13.2838	2.84813
male-male	-149	target_angles_speed	12.411	2.79663
male-male	-148	target_angles_speed	11.9775	2.69456
male-male	-147	target_angles_speed	11.8874	2.59975
male-male	-146	target_angles_speed	12.3023	2.64479
male-male	-145	target_angles_speed	12.6953	2.95175
male-male	-144	target_angles_speed	13.4128	3.42122
male-male	-143	target_angles_speed	14.3484	3.88281
male-male	-142	target_angles_speed	15.1808	4.22088
male-male	-141	target_angles_speed	16.4688	4.38445
male-male	-140	target_angles_speed	17.5206	4.45791
male-male	-139	target_angles_speed	18.4451	4.53554
male-male	-138	target_angles_speed	20.3326	4.64868
male-male	-137	target_angles_speed	22.0455	4.87786
male-male	-136	target_angles_speed	23.2211	5.23283
male-male	-135	target_angles_speed	24.1569	5.66779
male-male	-134	target_angles_speed	24.7988	6.1402
male-male	-133	target_angles_speed	25.5444	6.58117
male-male	-132	target_angles_speed	26.769	6.92519
male-male	-131	target_angles_speed	27.5682	7.16351
male-male	-130	target_angles_speed	27.6549	7.26511
male-male	-129	target_angles_speed	27.1333	7.18697
male-male	-128	target_angles_speed	26.2116	6.89645
male-male	-127	target_angles_speed	24.5531	6.41492
male-male	-126	target_angles_speed	22.6827	5.77336
male-male	-125	target_angles_speed	21.5987	5.0262
male-male	-124	target_angles_speed	20.3363	4.36213
male-male	-123	target_angles_speed	19.8247	3.95037
male-male	-122	target_angles_speed	19.5951	4.03852
male-male	-121	target_angles_speed	20.6208	4.60693
male-male	-120	target_angles_speed	21.7783	5.48641
male-male	-119	target_angles_speed	23.212	6.37907
male-male	-118	target_angles_speed	25.0452	7.07072
male-male	-117	target_angles_speed	27.9392	7.44062
male-male	-116	target_angles_speed	30.6323	7.54972
male-male	-115	target_angles_speed	32.6425	7.50598
male-male	-114	target_angles_speed	32.9715	7.44586
male-male	-113	target_angles_speed	32.075	7.37881
male-male	-112	target_angles_speed	31.0579	7.23355
male-male	-111	target_angles_speed	30.1357	6.99886
male-male	-110	target_angles_speed	29.4416	6.72333
male-male	-109	target_angles_speed	28.543	6.50462
male-male	-108	target_angles_speed	27.6547	6.36329
male-male	-107	target_angles_speed	26.9534	6.25425
male-male	-106	target_angles_speed	26.5011	6.13481
male-male	-105	target_angles_speed	26.4053	6.02664
male-male	-104	target_angles_speed	26.4733	6.01593
male-male	-103	target_angles_speed	26.5275	6.14031
male-male	-102	target_angles_speed	26.5665	6.31083
male-male	-101	target_angles_speed	27.0097	6.35182
male-male	-100	target_angles_speed	26.9503	6.18506
male-male	-99	target_angles_speed	25.9178	5.81891
male-male	-98	target_angles_speed	24.0447	5.34207
male-male	-97	target_angles_speed	22.5473	4.84524
male-male	-96	target_angles_speed	21.3786	4.45747
male-male	-95	target_angles_speed	21.089	4.21131
male-male	-94	target_angles_speed	21.4337	4.13793
male-male	-93	target_angles_speed	22.6565	4.24316
male-male	-92	target_angles_speed	23.5323	4.58828
male-male	-91	target_angles_speed	23.7243	5.09556
male-male	-90	target_angles_speed	24.4801	5.54719
male-male	-89	target_angles_speed	25.2718	5.83788
male-male	-88	target_angles_speed	26.2058	5.90431
male-male	-87	target_angles_speed	26.8717	5.8003
male-male	-86	target_angles_speed	27.1557	5.64199
male-male	-85	target_angles_speed	27.2711	5.55236
male-male	-84	target_angles_speed	27.6248	5.59708
male-male	-83	target_angles_speed	28.226	5.7745
male-male	-82	target_angles_speed	28.8281	6.0218
male-male	-81	target_angles_speed	29.9935	6.2057
male-male	-80	target_angles_speed	30.7348	6.28875
male-male	-79	target_angles_speed	31.6	6.20785
male-male	-78	target_angles_speed	32.3891	6.01875
male-male	-77	target_angles_speed	33.0475	5.84876
male-male	-76	target_angles_speed	33.1024	5.86359
male-male	-75	target_angles_speed	32.6636	6.08964
male-male	-74	target_angles_speed	32.2922	6.37778
male-male	-73	target_angles_speed	32.4325	6.52865
male-male	-72	target_angles_speed	32.9998	6.42586
male-male	-71	target_angles_speed	32.3835	6.16992
male-male	-70	target_angles_speed	30.9338	5.91681
male-male	-69	target_angles_speed	28.9853	5.86409
male-male	-68	target_angles_speed	28.2402	5.92886
male-male	-67	target_angles_speed	27.074	5.93048
male-male	-66	target_angles_speed	25.2369	5.71581
male-male	-65	target_angles_speed	26.2943	5.70279
male-male	-64	target_angles_speed	28.7473	7.27512
male-male	-63	target_angles_speed	32.3672	10.5321
male-male	-62	target_angles_speed	37.8768	14.2574
male-male	-61	target_angles_speed	43.5604	17.3123
male-male	-60	target_angles_speed	47.6184	18.8815
male-male	-59	target_angles_speed	49.3115	18.58
male-male	-58	target_angles_speed	48.2662	16.5168
male-male	-57	target_angles_speed	44.505	13.2165
male-male	-56	target_angles_speed	38.7516	9.48163
male-male	-55	target_angles_speed	31.4336	6.51835
male-male	-54	target_angles_speed	28.3269	5.82115
male-male	-53	target_angles_speed	35.1219	7.22883
male-male	-52	target_angles_speed	40.3994	9.43403
male-male	-51	target_angles_speed	43.2791	11.3725
male-male	-50	target_angles_speed	43.8986	12.6597
male-male	-49	target_angles_speed	44.9691	12.9825
male-male	-48	target_angles_speed	42.7439	12.324
male-male	-47	target_angles_speed	38.5393	11.1275
male-male	-46	target_angles_speed	45.0135	11.376
male-male	-45	target_angles_speed	52.1942	16.1289
male-male	-44	target_angles_speed	58.9866	23.6384
male-male	-43	target_angles_speed	64.7404	30.7648
male-male	-42	target_angles_speed	68.16	35.0897
male-male	-41	target_angles_speed	66.8206	35.1841
male-male	-40	target_angles_speed	61.3302	30.8539
male-male	-39	target_angles_speed	55.4458	23.3427
male-male	-38	target_angles_speed	49.1292	15.7411
male-male	-37	target_angles_speed	42.1189	13.1474
male-male	-36	target_angles_speed	41.9594	15.7481
male-male	-35	target_angles_speed	46.4972	17.8609
male-male	-34	target_angles_speed	45.7304	16.9199
male-male	-33	target_angles_speed	41.3232	12.6919
male-male	-32	target_angles_speed	33.7546	6.7166
male-male	-31	target_angles_speed	30.5937	5.48606
male-male	-30	target_angles_speed	40.4011	11.1432
male-male	-29	target_angles_speed	47.9337	16.2354
male-male	-28	target_angles_speed	51.1501	18.8517
male-male	-27	target_angles_speed	49.2887	18.8571
male-male	-26	target_angles_speed	48.0638	16.8744
male-male	-25	target_angles_speed	46.897	14.2507
male-male	-24	target_angles_speed	44.7018	12.1707
male-male	-23	target_angles_speed	44.3153	10.5218
male-male	-22	target_angles_speed	42.1728	8.73582
male-male	-21	target_angles_speed	39.5978	7.97825
male-male	-20	target_angles_speed	47.2989	11.7145
male-male	-19	target_angles_speed	61.3307	19.5864
male-male	-18	target_angles_speed	76.4153	28.8065
male-male	-17	target_angles_speed	89.0988	37.3129
male-male	-16	target_angles_speed	96.8769	43.5089
male-male	-15	target_angles_speed	100.701	46.1877
male-male	-14	target_angles_speed	97.154	44.8366
male-male	-13	target_angles_speed	86.4854	39.5693
male-male	-12	target_angles_speed	70.6548	31.2637
male-male	-11	target_angles_speed	52.9733	21.6486
male-male	-10	target_angles_speed	47.8543	13.3706
male-male	-9	target_angles_speed	47.7499	11.1086
male-male	-8	target_angles_speed	55.5508	13.3677
male-male	-7	target_angles_speed	59.9587	14.5748
male-male	-6	target_angles_speed	55.6624	12.9997
male-male	-5	target_angles_speed	46.6109	10.1679
male-male	-4	target_angles_speed	45.4365	11.6163
male-male	-3	target_angles_speed	53.8486	18.3022
male-male	-2	target_angles_speed	67.4191	24.6016
male-male	-1	target_angles_speed	73.6338	27.0641
male-male	0	target_angles_speed	70.0346	24.1334
male-male	1	target_angles_speed	59.8485	17.3766
male-male	2	target_angles_speed	56.7767	15.7226
male-male	3	target_angles_speed	77.7209	25.1318
male-male	4	target_angles_speed	93.751	35.8586
male-male	5	target_angles_speed	98.7202	41.2871
male-male	6	target_angles_speed	93.1383	39.1295
male-male	7	target_angles_speed	83.8237	30.2279
male-male	8	target_angles_speed	64.8342	19.6717
male-male	9	target_angles_speed	60.8809	17.134
male-male	10	target_angles_speed	60.7543	23.8047
male-male	11	target_angles_speed	71.4337	28.7799
male-male	12	target_angles_speed	81.5508	29.487
male-male	13	target_angles_speed	85.8408	28.4039
male-male	14	target_angles_speed	79.5283	29.7418
male-male	15	target_angles_speed	81.5752	33.8525
male-male	16	target_angles_speed	97.9555	37.9762
male-male	17	target_angles_speed	109.128	40.239
male-male	18	target_angles_speed	106.844	39.993
male-male	19	target_angles_speed	92.9624	37.2078
male-male	20	target_angles_speed	95.1746	32.0133
male-male	21	target_angles_speed	97.4336	27.9138
male-male	22	target_angles_speed	95.4868	30.2142
male-male	23	target_angles_speed	119.602	37.6489
male-male	24	target_angles_speed	127.947	45.7044
male-male	25	target_angles_speed	140.017	48.953
male-male	26	target_angles_speed	138.645	45.997
male-male	27	target_angles_speed	122.299	37.6445
male-male	28	target_angles_speed	94.5795	26.7201
male-male	29	target_angles_speed	67.347	17.2499
male-male	30	target_angles_speed	58.6423	12.98
male-male	31	target_angles_speed	55.5954	13.2391
male-male	32	target_angles_speed	53.9373	13.0748
male-male	33	target_angles_speed	48.7589	11.5443
male-male	34	target_angles_speed	39.9004	10.1403
male-male	35	target_angles_speed	41.112	9.54391
male-male	36	target_angles_speed	42.7696	9.54785
male-male	37	target_angles_speed	41.3089	9.14129
male-male	38	target_angles_speed	37.0509	8.05195
male-male	39	target_angles_speed	31.1837	6.74331
male-male	40	target_angles_speed	26.9895	5.70689
male-male	41	target_angles_speed	24.291	5.15265
male-male	42	target_angles_speed	23.1143	4.81036
male-male	43	target_angles_speed	23.1707	4.44337
male-male	44	target_angles_speed	22.7035	4.10828
male-male	45	target_angles_speed	22.0895	3.84542
male-male	46	target_angles_speed	21.4405	3.7628
male-male	47	target_angles_speed	21.751	3.97778
male-male	48	target_angles_speed	22.2194	4.57406
male-male	49	target_angles_speed	22.6198	5.30303
male-male	50	target_angles_speed	24.1354	5.76419
male-male	51	target_angles_speed	25.0524	5.8095
male-male	52	target_angles_speed	24.9727	5.43112
male-male	53	target_angles_speed	23.7989	4.80976
male-male	54	target_angles_speed	22.0602	4.21987
male-male	55	target_angles_speed	20.956	3.85346
male-male	56	target_angles_speed	20.2711	3.75545
male-male	57	target_angles_speed	20.071	3.76308
male-male	58	target_angles_speed	20.0292	3.75306
male-male	59	target_angles_speed	19.7341	3.7215
male-male	60	target_angles_speed	19.064	3.71843
male-male	61	target_angles_speed	18.6788	3.74358
male-male	62	target_angles_speed	19.1301	3.76209
male-male	63	target_angles_speed	20.3676	3.7414
male-male	64	target_angles_speed	20.9771	3.73691
male-male	65	target_angles_speed	20.9858	3.75628
male-male	66	target_angles_speed	20.4557	3.82291
male-male	67	target_angles_speed	20.2378	3.90862
male-male	68	target_angles_speed	20.1784	4.01878
male-male	69	target_angles_speed	20.0193	4.14749
male-male	70	target_angles_speed	19.8167	4.27789
male-male	71	target_angles_speed	19.657	4.39602
male-male	72	target_angles_speed	20.0434	4.44558
male-male	73	target_angles_speed	20.2435	4.39575
male-male	74	target_angles_speed	19.4572	4.22459
male-male	75	target_angles_speed	17.9453	3.92387
male-male	76	target_angles_speed	16.8194	3.54263
male-male	77	target_angles_speed	15.7761	3.27037
male-male	78	target_angles_speed	15.4022	3.21584
male-male	79	target_angles_speed	15.382	3.38858
male-male	80	target_angles_speed	16.3586	3.64734
male-male	81	target_angles_speed	17.9602	3.90491
male-male	82	target_angles_speed	19.1316	4.1386
male-male	83	target_angles_speed	19.5364	4.30711
male-male	84	target_angles_speed	19.3441	4.36327
male-male	85	target_angles_speed	18.959	4.29436
male-male	86	target_angles_speed	17.7919	4.18854
male-male	87	target_angles_speed	16.8206	4.07919
male-male	88	target_angles_speed	16.5779	3.97744
male-male	89	target_angles_speed	16.0914	3.89342
male-male	90	target_angles_speed	16.1457	3.75125
male-male	91	target_angles_speed	15.7525	3.62461
male-male	92	target_angles_speed	16.2164	3.55844
male-male	93	target_angles_speed	17.4933	3.62921
male-male	94	target_angles_speed	18.5529	3.82132
male-male	95	target_angles_speed	18.9922	3.97378
male-male	96	target_angles_speed	18.4781	3.93552
male-male	97	target_angles_speed	17.0901	3.63912
male-male	98	target_angles_speed	15.2951	3.12988
male-male	99	target_angles_speed	13.4984	2.57694
male-male	100	target_angles_speed	11.5981	2.23567
male-male	101	target_angles_speed	10.9916	2.14861
male-male	102	target_angles_speed	11.1182	2.21782
male-male	103	target_angles_speed	11.7166	2.28977
male-male	104	target_angles_speed	11.919	2.37894
male-male	105	target_angles_speed	11.5957	2.52943
male-male	106	target_angles_speed	11.835	2.66337
male-male	107	target_angles_speed	11.9723	2.70911
male-male	108	target_angles_speed	12.2156	2.55874
male-male	109	target_angles_speed	11.0934	2.29096
male-male	110	target_angles_speed	9.76734	2.0022
male-male	111	target_angles_speed	9.02634	1.88913
male-male	112	target_angles_speed	9.85295	1.97635
male-male	113	target_angles_speed	10.7977	2.14782
male-male	114	target_angles_speed	11.5116	2.22112
male-male	115	target_angles_speed	11.6847	2.16545
male-male	116	target_angles_speed	11.2861	2.07889
male-male	117	target_angles_speed	10.6272	2.09479
male-male	118	target_angles_speed	9.99968	2.26382
male-male	119	target_angles_speed	10.2036	2.48758
male-male	120	target_angles_speed	10.7009	2.69378
male-male	121	target_angles_speed	11.4682	2.81671
male-male	122	target_angles_speed	12.014	2.85036
male-male	123	target_angles_speed	12.0036	2.80855
male-male	124	target_angles_speed	11.5349	2.70202
male-male	125	target_angles_speed	11.1932	2.53396
male-male	126	target_angles_speed	10.9908	2.34793
male-male	127	target_angles_speed	10.358	2.22801
male-male	128	target_angles_speed	9.63689	2.21035
male-male	129	target_angles_speed	9.71608	2.27813
male-male	130	target_angles_speed	10.2652	2.42234
male-male	131	target_angles_speed	10.6507	2.59846
male-male	132	target_angles_speed	11.1832	2.71068
male-male	133	target_angles_speed	11.5594	2.72967
male-male	134	target_angles_speed	11.7938	2.68625
male-male	135	target_angles_speed	11.7115	2.69037
male-male	136	target_angles_speed	12.3711	2.78735
male-male	137	target_angles_speed	13.2076	2.99172
male-male	138	target_angles_speed	13.5847	3.2261
male-male	139	target_angles_speed	13.8895	3.37876
male-male	140	target_angles_speed	13.3915	3.47432
male-male	141	target_angles_speed	13.5408	3.52202
male-male	142	target_angles_speed	14.2049	3.59951
male-male	143	target_angles_speed	14.8377	3.72437
male-male	144	target_angles_speed	15.1877	3.83171
male-male	145	target_angles_speed	15.6926	3.83145
male-male	146	target_angles_speed	15.8549	3.72995
male-male	147	target_angles_speed	15.3403	3.57844
male-male	148	target_angles_speed	14.9513	3.38151
male-male	149	target_angles_speed	14.7941	3.1455
male-male	150	target_angles_speed	14.2677	2.90036
male-male	151	target_angles_speed	13.4769	2.67508
male-male	152	target_angles_speed	12.4854	2.54085
male-male	153	target_angles_speed	11.5624	2.53469
male-male	154	target_angles_speed	11.3641	2.5867
male-male	155	target_angles_speed	10.5938	2.66143
male-male	156	target_angles_speed	10.4844	2.63996
male-male	157	target_angles_speed	10.5872	2.55785
male-male	158	target_angles_speed	10.4165	2.51166
male-male	159	target_angles_speed	10.4689	2.54107
male-male	160	target_angles_speed	10.4341	2.63591
male-male	161	target_angles_speed	11.2944	2.66795
male-male	162	target_angles_speed	11.8526	2.62508
male-male	163	target_angles_speed	11.6902	2.54903
male-male	164	target_angles_speed	10.6574	2.53995
male-male	165	target_angles_speed	10.7938	2.57745
male-male	166	target_angles_speed	11.0257	2.67983
male-male	167	target_angles_speed	10.8879	2.76399
male-male	168	target_angles_speed	10.4765	2.75864
male-male	169	target_angles_speed	10.263	2.67437
male-male	170	target_angles_speed	11.0333	2.58466
male-male	171	target_angles_speed	12.3298	2.61329
male-male	172	target_angles_speed	13.292	2.83993
male-male	173	target_angles_speed	13.9218	3.23145
male-male	174	target_angles_speed	14.4725	3.71617
male-male	175	target_angles_speed	15.4333	4.19138
male-male	176	target_angles_speed	15.6459	4.57567
male-male	177	target_angles_speed	14.8979	4.73445
male-male	178	target_angles_speed	13.6047	4.58959
male-male	179	target_angles_speed	11.9308	4.25423
male-male	180	target_angles_speed	12.7387	3.97382
male-male	181	target_angles_speed	14.533	4.08624
male-male	182	target_angles_speed	15.7408	4.47609
male-male	183	target_angles_speed	16.2418	4.64997
male-male	184	target_angles_speed	15.5662	4.27255
male-male	185	target_angles_speed	14.177	3.34897
male-male	186	target_angles_speed	11.9398	2.51543
male-male	187	target_angles_speed	11.8435	2.82036
male-male	188	target_angles_speed	13.7148	3.98911
male-male	189	target_angles_speed	15.3511	5.06424
male-male	190	target_angles_speed	17.0461	5.66179
male-male	191	target_angles_speed	17.8264	5.8727
male-male	192	target_angles_speed	17.8492	5.93484
male-male	193	target_angles_speed	17.5359	6.01677
male-male	194	target_angles_speed	16.8846	6.09762
male-male	195	target_angles_speed	16.7759	6.01761
male-male	196	target_angles_speed	16.9442	5.70538
male-male	197	target_angles_speed	16.2516	5.23653
male-male	198	target_angles_speed	15.4351	4.70463
male-male	199	target_angles_speed	14.795	4.20346
male-male	-200	distance_target	2.95363	0.0492353
male-male	-199	distance_target	2.95447	0.0494623
male-male	-198	distance_target	2.9553	0.0497343
male-male	-197	distance_target	2.95614	0.0500477
male-male	-196	distance_target	2.95694	0.0503801
male-male	-195	distance_target	2.95767	0.050703
male-male	-194	distance_target	2.95828	0.0509984
male-male	-193	distance_target	2.95881	0.0512658
male-male	-192	distance_target	2.95936	0.051514
male-male	-191	distance_target	2.95999	0.0517519
male-male	-190	distance_target	2.96072	0.0519844
male-male	-189	distance_target	2.96145	0.0522112
male-male	-188	distance_target	2.96195	0.0524226
male-male	-187	distance_target	2.96197	0.0526007
male-male	-186	distance_target	2.96134	0.0527303
male-male	-185	distance_target	2.96007	0.052812
male-male	-184	distance_target	2.95834	0.0528633
male-male	-183	distance_target	2.95641	0.0529072
male-male	-182	distance_target	2.95452	0.0529599
male-male	-181	distance_target	2.9528	0.0530215
male-male	-180	distance_target	2.95124	0.0530706
male-male	-179	distance_target	2.94973	0.0530714
male-male	-178	distance_target	2.94808	0.0529927
male-male	-177	distance_target	2.9462	0.0528266
male-male	-176	distance_target	2.94416	0.0525887
male-male	-175	distance_target	2.94209	0.0523053
male-male	-174	distance_target	2.9401	0.052004
male-male	-173	distance_target	2.93821	0.0517091
male-male	-172	distance_target	2.93633	0.0514372
male-male	-171	distance_target	2.93437	0.0511953
male-male	-170	distance_target	2.93225	0.0509861
male-male	-169	distance_target	2.92988	0.0508146
male-male	-168	distance_target	2.92719	0.0506843
male-male	-167	distance_target	2.92407	0.0505825
male-male	-166	distance_target	2.92042	0.0504688
male-male	-165	distance_target	2.91624	0.0502898
male-male	-164	distance_target	2.91177	0.0500113
male-male	-163	distance_target	2.90744	0.0496473
male-male	-162	distance_target	2.90368	0.049255
male-male	-161	distance_target	2.90075	0.0489035
male-male	-160	distance_target	2.89866	0.0486436
male-male	-159	distance_target	2.89728	0.0485049
male-male	-158	distance_target	2.89641	0.0485007
male-male	-157	distance_target	2.89578	0.0486255
male-male	-156	distance_target	2.8951	0.0488518
male-male	-155	distance_target	2.8941	0.0491381
male-male	-154	distance_target	2.89259	0.0494426
male-male	-153	distance_target	2.89049	0.0497328
male-male	-152	distance_target	2.88794	0.0499872
male-male	-151	distance_target	2.88525	0.0501966
male-male	-150	distance_target	2.88284	0.0503668
male-male	-149	distance_target	2.88105	0.0505151
male-male	-148	distance_target	2.87997	0.0506586
male-male	-147	distance_target	2.87946	0.0508038
male-male	-146	distance_target	2.87934	0.050951
male-male	-145	distance_target	2.87959	0.0511018
male-male	-144	distance_target	2.88031	0.0512583
male-male	-143	distance_target	2.88163	0.0514154
male-male	-142	distance_target	2.88352	0.0515612
male-male	-141	distance_target	2.88575	0.0516858
male-male	-140	distance_target	2.88798	0.0517866
male-male	-139	distance_target	2.89002	0.0518663
male-male	-138	distance_target	2.89181	0.0519237
male-male	-137	distance_target	2.89353	0.0519459
male-male	-136	distance_target	2.89536	0.0519083
male-male	-135	distance_target	2.89741	0.0517874
male-male	-134	distance_target	2.89959	0.0515779
male-male	-133	distance_target	2.90157	0.0513
male-male	-132	distance_target	2.90296	0.0509935
male-male	-131	distance_target	2.90349	0.0507004
male-male	-130	distance_target	2.9032	0.0504483
male-male	-129	distance_target	2.90232	0.0502429
male-male	-128	distance_target	2.9011	0.0500739
male-male	-127	distance_target	2.89966	0.0499259
male-male	-126	distance_target	2.89803	0.049786
male-male	-125	distance_target	2.89628	0.0496498
male-male	-124	distance_target	2.8945	0.0495222
male-male	-123	distance_target	2.89276	0.0494097
male-male	-122	distance_target	2.89093	0.0493094
male-male	-121	distance_target	2.88884	0.0492097
male-male	-120	distance_target	2.88645	0.0491012
male-male	-119	distance_target	2.88395	0.0489863
male-male	-118	distance_target	2.88169	0.0488767
male-male	-117	distance_target	2.87999	0.048784
male-male	-116	distance_target	2.87892	0.0487166
male-male	-115	distance_target	2.87834	0.0486828
male-male	-114	distance_target	2.87806	0.0486944
male-male	-113	distance_target	2.87797	0.0487618
male-male	-112	distance_target	2.87811	0.0488831
male-male	-111	distance_target	2.8786	0.0490402
male-male	-110	distance_target	2.87958	0.0492113
male-male	-109	distance_target	2.8811	0.0493862
male-male	-108	distance_target	2.88305	0.0495697
male-male	-107	distance_target	2.88517	0.0497747
male-male	-106	distance_target	2.88716	0.0500138
male-male	-105	distance_target	2.88877	0.0502931
male-male	-104	distance_target	2.88991	0.0506115
male-male	-103	distance_target	2.89067	0.0509605
male-male	-102	distance_target	2.89119	0.0513249
male-male	-101	distance_target	2.89157	0.0516834
male-male	-100	distance_target	2.89185	0.0520167
male-male	-99	distance_target	2.89198	0.0523159
male-male	-98	distance_target	2.89201	0.0525831
male-male	-97	distance_target	2.89203	0.0528227
male-male	-96	distance_target	2.89216	0.0530283
male-male	-95	distance_target	2.89248	0.0531798
male-male	-94	distance_target	2.89293	0.053258
male-male	-93	distance_target	2.89344	0.0532652
male-male	-92	distance_target	2.89396	0.0532286
male-male	-91	distance_target	2.89447	0.0531835
male-male	-90	distance_target	2.89494	0.0531525
male-male	-89	distance_target	2.89524	0.0531341
male-male	-88	distance_target	2.89517	0.0531092
male-male	-87	distance_target	2.89466	0.0530587
male-male	-86	distance_target	2.89388	0.0529826
male-male	-85	distance_target	2.8932	0.0529034
male-male	-84	distance_target	2.89308	0.0528608
male-male	-83	distance_target	2.89378	0.0529009
male-male	-82	distance_target	2.89538	0.0530631
male-male	-81	distance_target	2.89772	0.0533615
male-male	-80	distance_target	2.9005	0.0537707
male-male	-79	distance_target	2.90338	0.0542292
male-male	-78	distance_target	2.90603	0.0546662
male-male	-77	distance_target	2.90831	0.0550314
male-male	-76	distance_target	2.91019	0.0553045
male-male	-75	distance_target	2.91166	0.0554804
male-male	-74	distance_target	2.91267	0.0555587
male-male	-73	distance_target	2.91312	0.055551
male-male	-72	distance_target	2.91304	0.0554888
male-male	-71	distance_target	2.91256	0.0554097
male-male	-70	distance_target	2.91183	0.0553362
male-male	-69	distance_target	2.91099	0.0552708
male-male	-68	distance_target	2.9102	0.0552111
male-male	-67	distance_target	2.90961	0.0551592
male-male	-66	distance_target	2.90931	0.0551155
male-male	-65	distance_target	2.90915	0.0550673
male-male	-64	distance_target	2.90876	0.0549889
male-male	-63	distance_target	2.90773	0.0548612
male-male	-62	distance_target	2.90587	0.0546914
male-male	-61	distance_target	2.90332	0.054514
male-male	-60	distance_target	2.90051	0.0543703
male-male	-59	distance_target	2.89788	0.054285
male-male	-58	distance_target	2.89575	0.0542557
male-male	-57	distance_target	2.89427	0.0542612
male-male	-56	distance_target	2.89344	0.054286
male-male	-55	distance_target	2.89316	0.0543466
male-male	-54	distance_target	2.89328	0.0544963
male-male	-53	distance_target	2.89362	0.0547949
male-male	-52	distance_target	2.89411	0.0552694
male-male	-51	distance_target	2.89477	0.0559007
male-male	-50	distance_target	2.89571	0.0566418
male-male	-49	distance_target	2.89701	0.0574462
male-male	-48	distance_target	2.89882	0.0582892
male-male	-47	distance_target	2.90128	0.0591719
male-male	-46	distance_target	2.90446	0.060104
male-male	-45	distance_target	2.90824	0.061075
male-male	-44	distance_target	2.91236	0.0620366
male-male	-43	distance_target	2.91657	0.06291
male-male	-42	distance_target	2.92072	0.0636166
male-male	-41	distance_target	2.92476	0.0641119
male-male	-40	distance_target	2.92862	0.0644007
male-male	-39	distance_target	2.93222	0.0645224
male-male	-38	distance_target	2.93553	0.0645212
male-male	-37	distance_target	2.93858	0.064431
male-male	-36	distance_target	2.94146	0.0642825
male-male	-35	distance_target	2.94417	0.0641096
male-male	-34	distance_target	2.9466	0.063942
male-male	-33	distance_target	2.94867	0.0637947
male-male	-32	distance_target	2.95036	0.0636656
male-male	-31	distance_target	2.95178	0.0635393
male-male	-30	distance_target	2.95304	0.0633927
male-male	-29	distance_target	2.95415	0.0632026
male-male	-28	distance_target	2.95504	0.0629531
male-male	-27	distance_target	2.95568	0.0626398
male-male	-26	distance_target	2.95608	0.0622708
male-male	-25	distance_target	2.95637	0.0618644
male-male	-24	distance_target	2.95671	0.061442
male-male	-23	distance_target	2.95727	0.0610213
male-male	-22	distance_target	2.95824	0.0606135
male-male	-21	distance_target	2.9597	0.0602209
male-male	-20	distance_target	2.96163	0.0598402
male-male	-19	distance_target	2.96404	0.0594694
male-male	-18	distance_target	2.967	0.0591054
male-male	-17	distance_target	2.97067	0.058739
male-male	-16	distance_target	2.97513	0.0583628
male-male	-15	distance_target	2.98044	0.0579841
male-male	-14	distance_target	2.98662	0.0576202
male-male	-13	distance_target	2.99372	0.0572823
male-male	-12	distance_target	3.00163	0.0569684
male-male	-11	distance_target	3.01012	0.0566738
male-male	-10	distance_target	3.01893	0.0564004
male-male	-9	distance_target	3.02789	0.0561474
male-male	-8	distance_target	3.03709	0.0559096
male-male	-7	distance_target	3.04684	0.0557095
male-male	-6	distance_target	3.05758	0.0556403
male-male	-5	distance_target	3.06974	0.0558753
male-male	-4	distance_target	3.08351	0.0566457
male-male	-3	distance_target	3.09862	0.0581622
male-male	-2	distance_target	3.1142	0.0604008
male-male	-1	distance_target	3.12904	0.0628918
male-male	0	distance_target	3.14211	0.064905
male-male	1	distance_target	3.15313	0.0659615
male-male	2	distance_target	3.16266	0.0661032
male-male	3	distance_target	3.17182	0.0657055
male-male	4	distance_target	3.18161	0.0651476
male-male	5	distance_target	3.19252	0.0646375
male-male	6	distance_target	3.20429	0.0642207
male-male	7	distance_target	3.21626	0.0638533
male-male	8	distance_target	3.22773	0.0634612
male-male	9	distance_target	3.23838	0.0629784
male-male	10	distance_target	3.24833	0.0623791
male-male	11	distance_target	3.25796	0.061694
male-male	12	distance_target	3.26753	0.0609911
male-male	13	distance_target	3.27709	0.0603323
male-male	14	distance_target	3.28663	0.0597427
male-male	15	distance_target	3.29615	0.0592208
male-male	16	distance_target	3.30557	0.0587679
male-male	17	distance_target	3.31462	0.0583976
male-male	18	distance_target	3.32302	0.0581156
male-male	19	distance_target	3.33081	0.0579047
male-male	20	distance_target	3.33841	0.0577437
male-male	21	distance_target	3.34638	0.0576313
male-male	22	distance_target	3.3551	0.0575765
male-male	23	distance_target	3.36476	0.05756
male-male	24	distance_target	3.37556	0.0575166
male-male	25	distance_target	3.38744	0.057391
male-male	26	distance_target	3.39972	0.0572255
male-male	27	distance_target	3.41125	0.0571094
male-male	28	distance_target	3.42126	0.057083
male-male	29	distance_target	3.42964	0.057155
male-male	30	distance_target	3.43674	0.0573247
male-male	31	distance_target	3.44297	0.0575625
male-male	32	distance_target	3.44864	0.0578094
male-male	33	distance_target	3.45387	0.0580117
male-male	34	distance_target	3.45874	0.0581517
male-male	35	distance_target	3.46344	0.0582515
male-male	36	distance_target	3.46826	0.0583535
male-male	37	distance_target	3.4734	0.0584907
male-male	38	distance_target	3.47888	0.0586689
male-male	39	distance_target	3.48448	0.0588726
male-male	40	distance_target	3.48995	0.0590874
male-male	41	distance_target	3.4951	0.059312
male-male	42	distance_target	3.4999	0.0595448
male-male	43	distance_target	3.50437	0.0597666
male-male	44	distance_target	3.50851	0.0599467
male-male	45	distance_target	3.51226	0.0600675
male-male	46	distance_target	3.51565	0.0601354
male-male	47	distance_target	3.5188	0.0601717
male-male	48	distance_target	3.52194	0.0601987
male-male	49	distance_target	3.52519	0.060232
male-male	50	distance_target	3.5285	0.0602845
male-male	51	distance_target	3.53161	0.0603707
male-male	52	distance_target	3.5342	0.0604974
male-male	53	distance_target	3.53607	0.0606463
male-male	54	distance_target	3.53722	0.0607737
male-male	55	distance_target	3.53788	0.0608381
male-male	56	distance_target	3.53838	0.0608294
male-male	57	distance_target	3.53892	0.0607715
male-male	58	distance_target	3.53958	0.0607001
male-male	59	distance_target	3.54039	0.0606393
male-male	60	distance_target	3.54142	0.0605947
male-male	61	distance_target	3.54281	0.0605628
male-male	62	distance_target	3.54468	0.0605424
male-male	63	distance_target	3.54704	0.0605346
male-male	64	distance_target	3.54978	0.0605294
male-male	65	distance_target	3.55269	0.0605005
male-male	66	distance_target	3.55546	0.060423
male-male	67	distance_target	3.55771	0.0603027
male-male	68	distance_target	3.55902	0.0601858
male-male	69	distance_target	3.55931	0.0601333
male-male	70	distance_target	3.55908	0.0601511
male-male	71	distance_target	3.55931	0.0601196
male-male	72	distance_target	3.56085	0.0598724
male-male	73	distance_target	3.56376	0.0594066
male-male	74	distance_target	3.56733	0.0588947
male-male	75	distance_target	3.57067	0.0584781
male-male	76	distance_target	3.5733	0.0581769
male-male	77	distance_target	3.57525	0.057956
male-male	78	distance_target	3.57679	0.0577761
male-male	79	distance_target	3.5782	0.0576021
male-male	80	distance_target	3.57973	0.0574101
male-male	81	distance_target	3.58162	0.0571878
male-male	82	distance_target	3.58403	0.0569311
male-male	83	distance_target	3.58698	0.0566429
male-male	84	distance_target	3.59027	0.0563354
male-male	85	distance_target	3.59367	0.0560302
male-male	86	distance_target	3.59699	0.0557478
male-male	87	distance_target	3.60013	0.0554973
male-male	88	distance_target	3.60295	0.0552762
male-male	89	distance_target	3.60527	0.0550819
male-male	90	distance_target	3.6069	0.054918
male-male	91	distance_target	3.60782	0.0547877
male-male	92	distance_target	3.60824	0.0546865
male-male	93	distance_target	3.60849	0.0546044
male-male	94	distance_target	3.60883	0.0545349
male-male	95	distance_target	3.60934	0.0544819
male-male	96	distance_target	3.6099	0.0544563
male-male	97	distance_target	3.61025	0.0544663
male-male	98	distance_target	3.61019	0.0545058
male-male	99	distance_target	3.6097	0.0545541
male-male	100	distance_target	3.60897	0.0545879
male-male	101	distance_target	3.60827	0.0545997
male-male	102	distance_target	3.6078	0.0546021
male-male	103	distance_target	3.60769	0.0546103
male-male	104	distance_target	3.60803	0.0546206
male-male	105	distance_target	3.60889	0.0546061
male-male	106	distance_target	3.61032	0.0545339
male-male	107	distance_target	3.6123	0.0543856
male-male	108	distance_target	3.61472	0.0541676
male-male	109	distance_target	3.61735	0.0539078
male-male	110	distance_target	3.61989	0.0536449
male-male	111	distance_target	3.62217	0.0534129
male-male	112	distance_target	3.62416	0.0532279
male-male	113	distance_target	3.62603	0.0530851
male-male	114	distance_target	3.62804	0.052969
male-male	115	distance_target	3.63035	0.052868
male-male	116	distance_target	3.63293	0.0527785
male-male	117	distance_target	3.63564	0.0527002
male-male	118	distance_target	3.63835	0.0526287
male-male	119	distance_target	3.64101	0.0525554
male-male	120	distance_target	3.64358	0.0524709
male-male	121	distance_target	3.64607	0.0523698
male-male	122	distance_target	3.64849	0.0522507
male-male	123	distance_target	3.65097	0.0521129
male-male	124	distance_target	3.65361	0.051956
male-male	125	distance_target	3.6564	0.051779
male-male	126	distance_target	3.65925	0.0515805
male-male	127	distance_target	3.66204	0.0513594
male-male	128	distance_target	3.66478	0.0511213
male-male	129	distance_target	3.66745	0.0508841
male-male	130	distance_target	3.66993	0.0506755
male-male	131	distance_target	3.67208	0.0505212
male-male	132	distance_target	3.67385	0.0504326
male-male	133	distance_target	3.67534	0.0504023
male-male	134	distance_target	3.67666	0.0504108
male-male	135	distance_target	3.67773	0.0504397
male-male	136	distance_target	3.67843	0.0504787
male-male	137	distance_target	3.67879	0.050521
male-male	138	distance_target	3.67904	0.0505557
male-male	139	distance_target	3.67951	0.0505707
male-male	140	distance_target	3.68042	0.0505597
male-male	141	distance_target	3.6818	0.0505257
male-male	142	distance_target	3.68357	0.0504802
male-male	143	distance_target	3.68559	0.0504442
male-male	144	distance_target	3.68767	0.0504431
male-male	145	distance_target	3.68969	0.0504932
male-male	146	distance_target	3.69169	0.0505864
male-male	147	distance_target	3.6938	0.0506855
male-male	148	distance_target	3.69623	0.050739
male-male	149	distance_target	3.69909	0.0507119
male-male	150	distance_target	3.7023	0.0506127
male-male	151	distance_target	3.7056	0.0504922
male-male	152	distance_target	3.70868	0.0504055
male-male	153	distance_target	3.71139	0.0503741
male-male	154	distance_target	3.71371	0.0503804
male-male	155	distance_target	3.71572	0.0503889
male-male	156	distance_target	3.71756	0.0503678
male-male	157	distance_target	3.71935	0.050302
male-male	158	distance_target	3.72118	0.0501983
male-male	159	distance_target	3.72296	0.0500853
male-male	160	distance_target	3.72449	0.050006
male-male	161	distance_target	3.72564	0.0500004
male-male	162	distance_target	3.72647	0.0500794
male-male	163	distance_target	3.72726	0.0502096
male-male	164	distance_target	3.72824	0.0503236
male-male	165	distance_target	3.72953	0.0503594
male-male	166	distance_target	3.73104	0.0502957
male-male	167	distance_target	3.73262	0.0501546
male-male	168	distance_target	3.73418	0.0499738
male-male	169	distance_target	3.73569	0.0497808
male-male	170	distance_target	3.73717	0.0495902
male-male	171	distance_target	3.73866	0.0494156
male-male	172	distance_target	3.74013	0.0492784
male-male	173	distance_target	3.74156	0.0491985
male-male	174	distance_target	3.74293	0.0491769
male-male	175	distance_target	3.74424	0.0491863
male-male	176	distance_target	3.74552	0.0491819
male-male	177	distance_target	3.74681	0.0491306
male-male	178	distance_target	3.74808	0.0490387
male-male	179	distance_target	3.74927	0.0489484
male-male	180	distance_target	3.75033	0.0489029
male-male	181	distance_target	3.75123	0.0489131
male-male	182	distance_target	3.75203	0.0489604
male-male	183	distance_target	3.75277	0.0490281
male-male	184	distance_target	3.75344	0.0491198
male-male	185	distance_target	3.75401	0.0492424
male-male	186	distance_target	3.7545	0.0493776
male-male	187	distance_target	3.75499	0.0494809
male-male	188	distance_target	3.75551	0.0495122
male-male	189	distance_target	3.75599	0.0494643
male-male	190	distance_target	3.7563	0.0493647
male-male	191	distance_target	3.75627	0.0492571
male-male	192	distance_target	3.75583	0.0491824
male-male	193	distance_target	3.75501	0.0491688
male-male	194	distance_target	3.75398	0.0492293
male-male	195	distance_target	3.75294	0.0493595
male-male	196	distance_target	3.75211	0.0495323
male-male	197	distance_target	3.75167	0.0496939
male-male	198	distance_target	3.75176	0.0497813
male-male	199	distance_target	3.75237	0.049757
male-male	-200	courter_abs_velocity_lateral	0.348621	0.0607837
male-male	-199	courter_abs_velocity_lateral	0.349187	0.058718
male-male	-198	courter_abs_velocity_lateral	0.358616	0.0542507
male-male	-197	courter_abs_velocity_lateral	0.356455	0.0493268
male-male	-196	courter_abs_velocity_lateral	0.35206	0.0445237
male-male	-195	courter_abs_velocity_lateral	0.337129	0.0414163
male-male	-194	courter_abs_velocity_lateral	0.319911	0.0399436
male-male	-193	courter_abs_velocity_lateral	0.307833	0.0404516
male-male	-192	courter_abs_velocity_lateral	0.312909	0.0428212
male-male	-191	courter_abs_velocity_lateral	0.343249	0.0467359
male-male	-190	courter_abs_velocity_lateral	0.370093	0.0539664
male-male	-189	courter_abs_velocity_lateral	0.389639	0.062371
male-male	-188	courter_abs_velocity_lateral	0.403183	0.0687586
male-male	-187	courter_abs_velocity_lateral	0.407175	0.0720144
male-male	-186	courter_abs_velocity_lateral	0.421358	0.071577
male-male	-185	courter_abs_velocity_lateral	0.428552	0.070098
male-male	-184	courter_abs_velocity_lateral	0.428654	0.0690075
male-male	-183	courter_abs_velocity_lateral	0.434746	0.0682487
male-male	-182	courter_abs_velocity_lateral	0.435159	0.0690486
male-male	-181	courter_abs_velocity_lateral	0.433872	0.0707238
male-male	-180	courter_abs_velocity_lateral	0.426334	0.0719347
male-male	-179	courter_abs_velocity_lateral	0.406731	0.0712095
male-male	-178	courter_abs_velocity_lateral	0.382486	0.0674386
male-male	-177	courter_abs_velocity_lateral	0.35874	0.0613294
male-male	-176	courter_abs_velocity_lateral	0.344634	0.0556363
male-male	-175	courter_abs_velocity_lateral	0.341033	0.0549446
male-male	-174	courter_abs_velocity_lateral	0.345883	0.0589366
male-male	-173	courter_abs_velocity_lateral	0.356035	0.061764
male-male	-172	courter_abs_velocity_lateral	0.35335	0.0608704
male-male	-171	courter_abs_velocity_lateral	0.34566	0.0566957
male-male	-170	courter_abs_velocity_lateral	0.337239	0.0512239
male-male	-169	courter_abs_velocity_lateral	0.318536	0.0462434
male-male	-168	courter_abs_velocity_lateral	0.298725	0.0427759
male-male	-167	courter_abs_velocity_lateral	0.295242	0.0434496
male-male	-166	courter_abs_velocity_lateral	0.31892	0.0498239
male-male	-165	courter_abs_velocity_lateral	0.350841	0.0606267
male-male	-164	courter_abs_velocity_lateral	0.382517	0.0716475
male-male	-163	courter_abs_velocity_lateral	0.407817	0.0799991
male-male	-162	courter_abs_velocity_lateral	0.411732	0.0861563
male-male	-161	courter_abs_velocity_lateral	0.417447	0.0905601
male-male	-160	courter_abs_velocity_lateral	0.412545	0.0954731
male-male	-159	courter_abs_velocity_lateral	0.3993	0.100681
male-male	-158	courter_abs_velocity_lateral	0.390993	0.104407
male-male	-157	courter_abs_velocity_lateral	0.385586	0.105612
male-male	-156	courter_abs_velocity_lateral	0.376791	0.103747
male-male	-155	courter_abs_velocity_lateral	0.365253	0.098524
male-male	-154	courter_abs_velocity_lateral	0.362148	0.0902793
male-male	-153	courter_abs_velocity_lateral	0.359004	0.0812678
male-male	-152	courter_abs_velocity_lateral	0.349523	0.0739016
male-male	-151	courter_abs_velocity_lateral	0.33713	0.0692963
male-male	-150	courter_abs_velocity_lateral	0.332483	0.0666529
male-male	-149	courter_abs_velocity_lateral	0.333695	0.0647124
male-male	-148	courter_abs_velocity_lateral	0.322365	0.0636902
male-male	-147	courter_abs_velocity_lateral	0.314439	0.0633335
male-male	-146	courter_abs_velocity_lateral	0.31968	0.0636604
male-male	-145	courter_abs_velocity_lateral	0.331379	0.0635021
male-male	-144	courter_abs_velocity_lateral	0.340528	0.0611424
male-male	-143	courter_abs_velocity_lateral	0.340939	0.0563838
male-male	-142	courter_abs_velocity_lateral	0.327125	0.0508795
male-male	-141	courter_abs_velocity_lateral	0.305048	0.046356
male-male	-140	courter_abs_velocity_lateral	0.298779	0.0430119
male-male	-139	courter_abs_velocity_lateral	0.302927	0.0425179
male-male	-138	courter_abs_velocity_lateral	0.315974	0.045343
male-male	-137	courter_abs_velocity_lateral	0.326305	0.0512618
male-male	-136	courter_abs_velocity_lateral	0.338189	0.0572788
male-male	-135	courter_abs_velocity_lateral	0.357192	0.0606017
male-male	-134	courter_abs_velocity_lateral	0.370507	0.0613443
male-male	-133	courter_abs_velocity_lateral	0.372652	0.0609565
male-male	-132	courter_abs_velocity_lateral	0.370671	0.060315
male-male	-131	courter_abs_velocity_lateral	0.369472	0.0591028
male-male	-130	courter_abs_velocity_lateral	0.365574	0.0571017
male-male	-129	courter_abs_velocity_lateral	0.359626	0.0550577
male-male	-128	courter_abs_velocity_lateral	0.363137	0.0538113
male-male	-127	courter_abs_velocity_lateral	0.368688	0.0544615
male-male	-126	courter_abs_velocity_lateral	0.373828	0.0558862
male-male	-125	courter_abs_velocity_lateral	0.366227	0.0579047
male-male	-124	courter_abs_velocity_lateral	0.354265	0.0600487
male-male	-123	courter_abs_velocity_lateral	0.350197	0.0613278
male-male	-122	courter_abs_velocity_lateral	0.363839	0.060196
male-male	-121	courter_abs_velocity_lateral	0.368808	0.0584695
male-male	-120	courter_abs_velocity_lateral	0.362055	0.0581991
male-male	-119	courter_abs_velocity_lateral	0.353513	0.0604248
male-male	-118	courter_abs_velocity_lateral	0.359016	0.0639409
male-male	-117	courter_abs_velocity_lateral	0.37617	0.0677715
male-male	-116	courter_abs_velocity_lateral	0.392755	0.0719369
male-male	-115	courter_abs_velocity_lateral	0.40497	0.0755739
male-male	-114	courter_abs_velocity_lateral	0.407573	0.0766775
male-male	-113	courter_abs_velocity_lateral	0.401461	0.0732382
male-male	-112	courter_abs_velocity_lateral	0.376721	0.0664171
male-male	-111	courter_abs_velocity_lateral	0.346277	0.0580359
male-male	-110	courter_abs_velocity_lateral	0.314678	0.0502462
male-male	-109	courter_abs_velocity_lateral	0.28606	0.0438286
male-male	-108	courter_abs_velocity_lateral	0.261847	0.0389142
male-male	-107	courter_abs_velocity_lateral	0.253619	0.03565
male-male	-106	courter_abs_velocity_lateral	0.256164	0.0372654
male-male	-105	courter_abs_velocity_lateral	0.276692	0.0441325
male-male	-104	courter_abs_velocity_lateral	0.289594	0.0541876
male-male	-103	courter_abs_velocity_lateral	0.316462	0.0621485
male-male	-102	courter_abs_velocity_lateral	0.349407	0.0679038
male-male	-101	courter_abs_velocity_lateral	0.382013	0.0727226
male-male	-100	courter_abs_velocity_lateral	0.40602	0.0769389
male-male	-99	courter_abs_velocity_lateral	0.408405	0.0803583
male-male	-98	courter_abs_velocity_lateral	0.401972	0.0826911
male-male	-97	courter_abs_velocity_lateral	0.396989	0.0853085
male-male	-96	courter_abs_velocity_lateral	0.411362	0.0880068
male-male	-95	courter_abs_velocity_lateral	0.427777	0.0895811
male-male	-94	courter_abs_velocity_lateral	0.42457	0.0878518
male-male	-93	courter_abs_velocity_lateral	0.402103	0.0817476
male-male	-92	courter_abs_velocity_lateral	0.373748	0.0733934
male-male	-91	courter_abs_velocity_lateral	0.35064	0.0662684
male-male	-90	courter_abs_velocity_lateral	0.33275	0.0623295
male-male	-89	courter_abs_velocity_lateral	0.32155	0.0621888
male-male	-88	courter_abs_velocity_lateral	0.32636	0.0655271
male-male	-87	courter_abs_velocity_lateral	0.336938	0.0700705
male-male	-86	courter_abs_velocity_lateral	0.340672	0.0721229
male-male	-85	courter_abs_velocity_lateral	0.346937	0.0703628
male-male	-84	courter_abs_velocity_lateral	0.35736	0.068034
male-male	-83	courter_abs_velocity_lateral	0.369351	0.067928
male-male	-82	courter_abs_velocity_lateral	0.376377	0.0692272
male-male	-81	courter_abs_velocity_lateral	0.378159	0.0700145
male-male	-80	courter_abs_velocity_lateral	0.365301	0.0712439
male-male	-79	courter_abs_velocity_lateral	0.356258	0.0735855
male-male	-78	courter_abs_velocity_lateral	0.355695	0.0778634
male-male	-77	courter_abs_velocity_lateral	0.364435	0.0832657
male-male	-76	courter_abs_velocity_lateral	0.37724	0.0877369
male-male	-75	courter_abs_velocity_lateral	0.377833	0.0900976
male-male	-74	courter_abs_velocity_lateral	0.372695	0.0904765
male-male	-73	courter_abs_velocity_lateral	0.373844	0.0907301
male-male	-72	courter_abs_velocity_lateral	0.387679	0.091912
male-male	-71	courter_abs_velocity_lateral	0.397919	0.0937096
male-male	-70	courter_abs_velocity_lateral	0.401572	0.0944305
male-male	-69	courter_abs_velocity_lateral	0.390652	0.0933348
male-male	-68	courter_abs_velocity_lateral	0.385491	0.0894383
male-male	-67	courter_abs_velocity_lateral	0.389786	0.0832645
male-male	-66	courter_abs_velocity_lateral	0.395245	0.0755443
male-male	-65	courter_abs_velocity_lateral	0.387392	0.0668591
male-male	-64	courter_abs_velocity_lateral	0.376121	0.0570908
male-male	-63	courter_abs_velocity_lateral	0.357017	0.049216
male-male	-62	courter_abs_velocity_lateral	0.339503	0.0467125
male-male	-61	courter_abs_velocity_lateral	0.336806	0.0493269
male-male	-60	courter_abs_velocity_lateral	0.345833	0.0528842
male-male	-59	courter_abs_velocity_lateral	0.353096	0.0544439
male-male	-58	courter_abs_velocity_lateral	0.358115	0.0541743
male-male	-57	courter_abs_velocity_lateral	0.37072	0.0540602
male-male	-56	courter_abs_velocity_lateral	0.385778	0.056538
male-male	-55	courter_abs_velocity_lateral	0.403432	0.0611827
male-male	-54	courter_abs_velocity_lateral	0.414901	0.0665619
male-male	-53	courter_abs_velocity_lateral	0.426417	0.070123
male-male	-52	courter_abs_velocity_lateral	0.433372	0.0715224
male-male	-51	courter_abs_velocity_lateral	0.446944	0.0720224
male-male	-50	courter_abs_velocity_lateral	0.464369	0.0756016
male-male	-49	courter_abs_velocity_lateral	0.486524	0.0836969
male-male	-48	courter_abs_velocity_lateral	0.520228	0.0939484
male-male	-47	courter_abs_velocity_lateral	0.552093	0.105082
male-male	-46	courter_abs_velocity_lateral	0.588416	0.115745
male-male	-45	courter_abs_velocity_lateral	0.613136	0.125969
male-male	-44	courter_abs_velocity_lateral	0.633009	0.134109
male-male	-43	courter_abs_velocity_lateral	0.647189	0.139824
male-male	-42	courter_abs_velocity_lateral	0.655186	0.144247
male-male	-41	courter_abs_velocity_lateral	0.662824	0.148632
male-male	-40	courter_abs_velocity_lateral	0.671569	0.153792
male-male	-39	courter_abs_velocity_lateral	0.673269	0.160302
male-male	-38	courter_abs_velocity_lateral	0.676923	0.167182
male-male	-37	courter_abs_velocity_lateral	0.697968	0.172414
male-male	-36	courter_abs_velocity_lateral	0.729995	0.175088
male-male	-35	courter_abs_velocity_lateral	0.757662	0.176279
male-male	-34	courter_abs_velocity_lateral	0.788554	0.177406
male-male	-33	courter_abs_velocity_lateral	0.820758	0.179849
male-male	-32	courter_abs_velocity_lateral	0.854915	0.183559
male-male	-31	courter_abs_velocity_lateral	0.885304	0.188485
male-male	-30	courter_abs_velocity_lateral	0.914068	0.194359
male-male	-29	courter_abs_velocity_lateral	0.947102	0.20058
male-male	-28	courter_abs_velocity_lateral	0.983931	0.206828
male-male	-27	courter_abs_velocity_lateral	1.02622	0.212731
male-male	-26	courter_abs_velocity_lateral	1.06616	0.217908
male-male	-25	courter_abs_velocity_lateral	1.09667	0.221229
male-male	-24	courter_abs_velocity_lateral	1.10978	0.222066
male-male	-23	courter_abs_velocity_lateral	1.1146	0.221113
male-male	-22	courter_abs_velocity_lateral	1.12415	0.221612
male-male	-21	courter_abs_velocity_lateral	1.1475	0.227525
male-male	-20	courter_abs_velocity_lateral	1.20687	0.239535
male-male	-19	courter_abs_velocity_lateral	1.29985	0.256452
male-male	-18	courter_abs_velocity_lateral	1.40161	0.276136
male-male	-17	courter_abs_velocity_lateral	1.49453	0.295176
male-male	-16	courter_abs_velocity_lateral	1.56113	0.311101
male-male	-15	courter_abs_velocity_lateral	1.59452	0.323093
male-male	-14	courter_abs_velocity_lateral	1.61234	0.330731
male-male	-13	courter_abs_velocity_lateral	1.64096	0.33332
male-male	-12	courter_abs_velocity_lateral	1.67054	0.331618
male-male	-11	courter_abs_velocity_lateral	1.67407	0.327915
male-male	-10	courter_abs_velocity_lateral	1.66951	0.323549
male-male	-9	courter_abs_velocity_lateral	1.67501	0.320226
male-male	-8	courter_abs_velocity_lateral	1.68779	0.319109
male-male	-7	courter_abs_velocity_lateral	1.69723	0.319995
male-male	-6	courter_abs_velocity_lateral	1.70572	0.321811
male-male	-5	courter_abs_velocity_lateral	1.70668	0.324736
male-male	-4	courter_abs_velocity_lateral	1.72026	0.327445
male-male	-3	courter_abs_velocity_lateral	1.74776	0.329407
male-male	-2	courter_abs_velocity_lateral	1.785	0.330038
male-male	-1	courter_abs_velocity_lateral	1.8213	0.328767
male-male	0	courter_abs_velocity_lateral	1.83267	0.32601
male-male	1	courter_abs_velocity_lateral	1.82508	0.321703
male-male	2	courter_abs_velocity_lateral	1.81492	0.317572
male-male	3	courter_abs_velocity_lateral	1.81654	0.31683
male-male	4	courter_abs_velocity_lateral	1.84464	0.320547
male-male	5	courter_abs_velocity_lateral	1.88963	0.326935
male-male	6	courter_abs_velocity_lateral	1.92802	0.332353
male-male	7	courter_abs_velocity_lateral	1.94741	0.333679
male-male	8	courter_abs_velocity_lateral	1.95846	0.329959
male-male	9	courter_abs_velocity_lateral	1.95513	0.323908
male-male	10	courter_abs_velocity_lateral	1.9348	0.317763
male-male	11	courter_abs_velocity_lateral	1.90317	0.311733
male-male	12	courter_abs_velocity_lateral	1.85635	0.306741
male-male	13	courter_abs_velocity_lateral	1.80997	0.304049
male-male	14	courter_abs_velocity_lateral	1.80052	0.304166
male-male	15	courter_abs_velocity_lateral	1.82377	0.30856
male-male	16	courter_abs_velocity_lateral	1.86801	0.316542
male-male	17	courter_abs_velocity_lateral	1.92461	0.32559
male-male	18	courter_abs_velocity_lateral	1.97674	0.333857
male-male	19	courter_abs_velocity_lateral	2.00836	0.340998
male-male	20	courter_abs_velocity_lateral	2.01857	0.347393
male-male	21	courter_abs_velocity_lateral	2.01331	0.353458
male-male	22	courter_abs_velocity_lateral	2.00355	0.358358
male-male	23	courter_abs_velocity_lateral	2.00386	0.36027
male-male	24	courter_abs_velocity_lateral	2.02337	0.3582
male-male	25	courter_abs_velocity_lateral	2.03432	0.35455
male-male	26	courter_abs_velocity_lateral	2.02801	0.351006
male-male	27	courter_abs_velocity_lateral	2.0204	0.347148
male-male	28	courter_abs_velocity_lateral	2.00533	0.343377
male-male	29	courter_abs_velocity_lateral	1.99207	0.339193
male-male	30	courter_abs_velocity_lateral	1.96607	0.336045
male-male	31	courter_abs_velocity_lateral	1.92827	0.333992
male-male	32	courter_abs_velocity_lateral	1.89771	0.331245
male-male	33	courter_abs_velocity_lateral	1.88264	0.326725
male-male	34	courter_abs_velocity_lateral	1.87956	0.320274
male-male	35	courter_abs_velocity_lateral	1.87553	0.312211
male-male	36	courter_abs_velocity_lateral	1.85154	0.303471
male-male	37	courter_abs_velocity_lateral	1.82521	0.293325
male-male	38	courter_abs_velocity_lateral	1.78034	0.284161
male-male	39	courter_abs_velocity_lateral	1.73571	0.275843
male-male	40	courter_abs_velocity_lateral	1.6918	0.269135
male-male	41	courter_abs_velocity_lateral	1.64359	0.264947
male-male	42	courter_abs_velocity_lateral	1.60123	0.262343
male-male	43	courter_abs_velocity_lateral	1.56433	0.259628
male-male	44	courter_abs_velocity_lateral	1.51524	0.255457
male-male	45	courter_abs_velocity_lateral	1.46241	0.248123
male-male	46	courter_abs_velocity_lateral	1.41045	0.238756
male-male	47	courter_abs_velocity_lateral	1.36757	0.228943
male-male	48	courter_abs_velocity_lateral	1.32665	0.219746
male-male	49	courter_abs_velocity_lateral	1.27757	0.21094
male-male	50	courter_abs_velocity_lateral	1.22265	0.201203
male-male	51	courter_abs_velocity_lateral	1.15207	0.190795
male-male	52	courter_abs_velocity_lateral	1.06852	0.180812
male-male	53	courter_abs_velocity_lateral	0.985155	0.173774
male-male	54	courter_abs_velocity_lateral	0.932085	0.171276
male-male	55	courter_abs_velocity_lateral	0.955898	0.170512
male-male	56	courter_abs_velocity_lateral	0.975355	0.172022
male-male	57	courter_abs_velocity_lateral	0.966692	0.171104
male-male	58	courter_abs_velocity_lateral	0.941333	0.164099
male-male	59	courter_abs_velocity_lateral	0.908122	0.151444
male-male	60	courter_abs_velocity_lateral	0.852135	0.135473
male-male	61	courter_abs_velocity_lateral	0.795403	0.119749
[truncated: 938 more rows]

## Sheet: fig4E_P_rule_song_wt
trial	analysis_group	quadrant	state	time_spent_ratio
[truncated: 360 more rows]

[truncated: 8 more sheets: fig4G_courter_position_immobili, fig4H_P_quadrant, fig4I_courter_song_statistics_i, fig4J_P_rule_song_immobilized, fig4K_courter_position_pC1d_fem, fig4L_quadrant_ratio_wt_mm_pC1d, fig4M_song_ratio_wt_mm_pC1d_act, fig4N_rule_use_ratio_wt_mm_pC1d]
