# Supplementary material for: Sex-specific behavioral feedback modulates sensorimotor processing and drives flexible social behavior
Source: Nat Commun. 2026 May 4;17:4026. doi: 10.1038/s41467-026-72057-9 (PMC13139495; doi:10.1038/s41467-026-72057-9)
Supplement: Supplementary file 15 — Source Data [file 41467_2026_72057_MOESM15_ESM.zip › source_data/fig5.xlsx]

## Sheet: fig5A_interaction_ratio_wingcut
	Unnamed: 0	datename	variable	value
0	0	localhost-20200702_120939	wingcut_courting_ratio	0.372387
1	1	localhost-20220715_112912	wingcut_courting_ratio	0.42164
2	2	localhost-20220715_130728	wingcut_courting_ratio	0.0118106
3	3	localhost-20210528_142358	wingcut_courting_ratio	0.584074
4	4	localhost-20210528_150609	wingcut_courting_ratio	0.552177
5	5	localhost-20210514_143846	wingcut_courting_ratio	0.100353
6	6	localhost-20210421_151113	wingcut_courting_ratio	0.0339999
7	7	localhost-20220902_122930	wingcut_courting_ratio	0.348555
8	8	localhost-20220902_124843	wingcut_courting_ratio	0.47238
9	9	localhost-20220902_132954	wingcut_courting_ratio	0.256659
10	10	localhost-20220902_142659	wingcut_courting_ratio	0.69991
11	11	localhost-20200702_120939	intact_courting_ratio	0.0274205
12	12	localhost-20220715_112912	intact_courting_ratio	0.1462
13	13	localhost-20220715_130728	intact_courting_ratio	0.294977
14	14	localhost-20210528_142358	intact_courting_ratio	0.00559458
15	15	localhost-20210528_150609	intact_courting_ratio	0.0028027
16	16	localhost-20210514_143846	intact_courting_ratio	0.0471802
17	17	localhost-20210421_151113	intact_courting_ratio	0.348108
18	18	localhost-20220902_122930	intact_courting_ratio	0.0143792
19	19	localhost-20220902_124843	intact_courting_ratio	0.0259044
20	20	localhost-20220902_132954	intact_courting_ratio	0.0243467
21	21	localhost-20220902_142659	intact_courting_ratio	0.0179741
22	22	localhost-20200702_120939	h2h_courting_ratio	0.0373362
23	23	localhost-20220715_112912	h2h_courting_ratio	0.128752
24	24	localhost-20220715_130728	h2h_courting_ratio	0.430045
25	25	localhost-20210528_142358	h2h_courting_ratio	0.18728
26	26	localhost-20210528_150609	h2h_courting_ratio	0.17287
27	27	localhost-20210514_143846	h2h_courting_ratio	0.0164615
28	28	localhost-20210421_151113	h2h_courting_ratio	0.0183792
29	29	localhost-20220902_122930	h2h_courting_ratio	0.0234316
30	30	localhost-20220902_124843	h2h_courting_ratio	0.0027887
31	31	localhost-20220902_132954	h2h_courting_ratio	0.00441181
32	32	localhost-20220902_142659	h2h_courting_ratio	0.0382575

## Sheet: fig5B_courter_position_wingcut
	Unnamed: 0	azimuth	radius	hist	courter
0	0	0.0872665	0.2	0	wingcut
1	1	0.174533	0.2	0	wingcut
2	2	0.261799	0.2	0	wingcut
3	3	0.349066	0.2	0	wingcut
4	4	0.436332	0.2	0	wingcut
5	5	0.523599	0.2	0	wingcut
6	6	0.610865	0.2	0	wingcut
7	7	0.698132	0.2	0	wingcut
8	8	0.785398	0.2	0	wingcut
9	9	0.872665	0.2	0	wingcut
10	10	0.959931	0.2	0	wingcut
11	11	1.0472	0.2	0	wingcut
12	12	1.13446	0.2	0	wingcut
13	13	1.22173	0.2	0	wingcut
14	14	1.309	0.2	0	wingcut
15	15	1.39626	0.2	0	wingcut
16	16	1.48353	0.2	0	wingcut
17	17	1.5708	0.2	0	wingcut
18	18	1.65806	0.2	0	wingcut
19	19	1.74533	0.2	0	wingcut
20	20	1.8326	0.2	0	wingcut
21	21	1.91986	0.2	0	wingcut
22	22	2.00713	0.2	0	wingcut
23	23	2.0944	0.2	0	wingcut
24	24	2.18166	0.2	0	wingcut
25	25	2.26893	0.2	0	wingcut
26	26	2.35619	0.2	0	wingcut
27	27	2.44346	0.2	0	wingcut
28	28	2.53073	0.2	0	wingcut
29	29	2.61799	0.2	0	wingcut
30	30	2.70526	0.2	0	wingcut
31	31	2.79253	0.2	0	wingcut
32	32	2.87979	0.2	0	wingcut
33	33	2.96706	0.2	0	wingcut
34	34	3.05433	0.2	0	wingcut
35	35	3.14159	0.2	0	wingcut
36	36	0.0872665	0.4	0	wingcut
37	37	0.174533	0.4	0	wingcut
38	38	0.261799	0.4	0	wingcut
39	39	0.349066	0.4	0	wingcut
40	40	0.436332	0.4	0	wingcut
41	41	0.523599	0.4	0	wingcut
42	42	0.610865	0.4	0	wingcut
43	43	0.698132	0.4	0	wingcut
44	44	0.785398	0.4	0	wingcut
45	45	0.872665	0.4	0	wingcut
46	46	0.959931	0.4	0	wingcut
47	47	1.0472	0.4	0	wingcut
48	48	1.13446	0.4	0	wingcut
49	49	1.22173	0.4	0	wingcut
50	50	1.309	0.4	0	wingcut
51	51	1.39626	0.4	0	wingcut
52	52	1.48353	0.4	0	wingcut
53	53	1.5708	0.4	0	wingcut
54	54	1.65806	0.4	0	wingcut
55	55	1.74533	0.4	0	wingcut
56	56	1.8326	0.4	0	wingcut
57	57	1.91986	0.4	0	wingcut
58	58	2.00713	0.4	0	wingcut
59	59	2.0944	0.4	0	wingcut
60	60	2.18166	0.4	0	wingcut
61	61	2.26893	0.4	0	wingcut
62	62	2.35619	0.4	0	wingcut
63	63	2.44346	0.4	0	wingcut
64	64	2.53073	0.4	0	wingcut
65	65	2.61799	0.4	0	wingcut
66	66	2.70526	0.4	0	wingcut
67	67	2.79253	0.4	0	wingcut
68	68	2.87979	0.4	0	wingcut
69	69	2.96706	0.4	0	wingcut
70	70	3.05433	0.4	0	wingcut
71	71	3.14159	0.4	0	wingcut
72	72	0.0872665	0.6	0	wingcut
73	73	0.174533	0.6	0	wingcut
74	74	0.261799	0.6	0	wingcut
75	75	0.349066	0.6	0	wingcut
76	76	0.436332	0.6	0	wingcut
77	77	0.523599	0.6	0	wingcut
78	78	0.610865	0.6	0	wingcut
79	79	0.698132	0.6	0	wingcut
80	80	0.785398	0.6	0	wingcut
81	81	0.872665	0.6	0	wingcut
82	82	0.959931	0.6	0	wingcut
83	83	1.0472	0.6	0	wingcut
84	84	1.13446	0.6	0	wingcut
85	85	1.22173	0.6	0	wingcut
86	86	1.309	0.6	0	wingcut
87	87	1.39626	0.6	0	wingcut
88	88	1.48353	0.6	0	wingcut
89	89	1.5708	0.6	0	wingcut
90	90	1.65806	0.6	0	wingcut
91	91	1.74533	0.6	0	wingcut
92	92	1.8326	0.6	0	wingcut
93	93	1.91986	0.6	0	wingcut
94	94	2.00713	0.6	0	wingcut
95	95	2.0944	0.6	0	wingcut
96	96	2.18166	0.6	0	wingcut
97	97	2.26893	0.6	0	wingcut
98	98	2.35619	0.6	0	wingcut
99	99	2.44346	0.6	0	wingcut
100	100	2.53073	0.6	0	wingcut
101	101	2.61799	0.6	0	wingcut
102	102	2.70526	0.6	0	wingcut
103	103	2.79253	0.6	0	wingcut
104	104	2.87979	0.6	0	wingcut
105	105	2.96706	0.6	0	wingcut
106	106	3.05433	0.6	0	wingcut
107	107	3.14159	0.6	0.000263755	wingcut
108	108	0.0872665	0.8	0	wingcut
109	109	0.174533	0.8	0.000131878	wingcut
110	110	0.261799	0.8	0.000791265	wingcut
111	111	0.349066	0.8	0	wingcut
112	112	0.436332	0.8	0	wingcut
113	113	0.523599	0.8	0	wingcut
114	114	0.610865	0.8	0	wingcut
115	115	0.698132	0.8	0	wingcut
116	116	0.785398	0.8	0	wingcut
117	117	0.872665	0.8	0	wingcut
118	118	0.959931	0.8	0	wingcut
119	119	1.0472	0.8	0.000131878	wingcut
120	120	1.13446	0.8	0	wingcut
121	121	1.22173	0.8	0	wingcut
122	122	1.309	0.8	0.000131878	wingcut
123	123	1.39626	0.8	0.000131878	wingcut
124	124	1.48353	0.8	0	wingcut
125	125	1.5708	0.8	0.000131878	wingcut
126	126	1.65806	0.8	0	wingcut
127	127	1.74533	0.8	0	wingcut
128	128	1.8326	0.8	0.000131878	wingcut
129	129	1.91986	0.8	0.000131878	wingcut
130	130	2.00713	0.8	0.000131878	wingcut
131	131	2.0944	0.8	0.000395633	wingcut
132	132	2.18166	0.8	0.000131878	wingcut
133	133	2.26893	0.8	0	wingcut
134	134	2.35619	0.8	0	wingcut
135	135	2.44346	0.8	0.000131878	wingcut
136	136	2.53073	0.8	0	wingcut
137	137	2.61799	0.8	0	wingcut
138	138	2.70526	0.8	0.000263755	wingcut
139	139	2.79253	0.8	0.000791265	wingcut
140	140	2.87979	0.8	0	wingcut
141	141	2.96706	0.8	0	wingcut
142	142	3.05433	0.8	0.00197816	wingcut
143	143	3.14159	0.8	0.000659388	wingcut
144	144	0.0872665	1	0.0154297	wingcut
145	145	0.174533	1	0.0201773	wingcut
146	146	0.261799	1	0.00435196	wingcut
147	147	0.349066	1	0.00184629	wingcut
148	148	0.436332	1	0.00184629	wingcut
149	149	0.523599	1	0.00263755	wingcut
150	150	0.610865	1	0.00131878	wingcut
151	151	0.698132	1	0.00052751	wingcut
152	152	0.785398	1	0	wingcut
153	153	0.872665	1	0	wingcut
154	154	0.959931	1	0.000263755	wingcut
155	155	1.0472	1	0	wingcut
156	156	1.13446	1	0	wingcut
157	157	1.22173	1	0.000131878	wingcut
158	158	1.309	1	0.000131878	wingcut
159	159	1.39626	1	0	wingcut
160	160	1.48353	1	0	wingcut
161	161	1.5708	1	0	wingcut
162	162	1.65806	1	0.00211004	wingcut
163	163	1.74533	1	0.00395633	wingcut
164	164	1.8326	1	0.0040882	wingcut
165	165	1.91986	1	0.00659388	wingcut
166	166	2.00713	1	0.00857204	wingcut
167	167	2.0944	1	0.00949518	wingcut
168	168	2.18166	1	0.00804453	wingcut
169	169	2.26893	1	0.00817641	wingcut
170	170	2.35619	1	0.0160891	wingcut
171	171	2.44346	1	0.010814	wingcut
172	172	2.53073	1	0.0116052	wingcut
173	173	2.61799	1	0.0189904	wingcut
174	174	2.70526	1	0.0138471	wingcut
175	175	2.79253	1	0.0168803	wingcut
176	176	2.87979	1	0.0275624	wingcut
177	177	2.96706	1	0.0163528	wingcut
178	178	3.05433	1	0.00593449	wingcut
179	179	3.14159	1	0.0133196	wingcut
180	180	0.0872665	1.2	0.0584217	wingcut
181	181	0.174533	1.2	0.039827	wingcut
182	182	0.261799	1.2	0.0199135	wingcut
183	183	0.349066	1.2	0.0130559	wingcut
184	184	0.436332	1.2	0.0121327	wingcut
185	185	0.523599	1.2	0.00936331	wingcut
186	186	0.610865	1.2	0.0116052	wingcut
187	187	0.698132	1.2	0.00936331	wingcut
188	188	0.785398	1.2	0.0113415	wingcut
189	189	0.872665	1.2	0.00474759	wingcut
190	190	0.959931	1.2	0.00224192	wingcut
191	191	1.0472	1.2	0.00158253	wingcut
192	192	1.13446	1.2	0.0052751	wingcut
193	193	1.22173	1.2	0.00738514	wingcut
194	194	1.309	1.2	0.00395633	wingcut
195	195	1.39626	1.2	0.00698951	wingcut
196	196	1.48353	1.2	0.0109458	wingcut
197	197	1.5708	1.2	0.0178035	wingcut
198	198	1.65806	1.2	0.0167484	wingcut
199	199	1.74533	1.2	0.0209685	wingcut
200	200	1.8326	1.2	0.0287493	wingcut
201	201	1.91986	1.2	0.0356069	wingcut
202	202	2.00713	1.2	0.0586855	wingcut
203	203	2.0944	1.2	0.057103	wingcut
204	204	2.18166	1.2	0.0776759	wingcut
205	205	2.26893	1.2	0.0713457	wingcut
206	206	2.35619	1.2	0.0734558	wingcut
207	207	2.44346	1.2	0.0830828	wingcut
208	208	2.53073	1.2	0.221291	wingcut
209	209	2.61799	1.2	0.599647	wingcut
210	210	2.70526	1.2	0.167616	wingcut
211	211	2.79253	1.2	0.131614	wingcut
212	212	2.87979	1.2	0.218653	wingcut
213	213	2.96706	1.2	0.153242	wingcut
214	214	3.05433	1.2	0.136493	wingcut
215	215	3.14159	1.2	0.149285	wingcut
216	216	0.0872665	1.4	0.527378	wingcut
217	217	0.174533	1.4	0.296856	wingcut
218	218	0.261799	1.4	0.15245	wingcut
219	219	0.349066	1.4	0.0820278	wingcut
220	220	0.436332	1.4	0.0634331	wingcut
221	221	0.523599	1.4	0.0419371	wingcut
222	222	0.610865	1.4	0.0352113	wingcut
223	223	0.698132	1.4	0.0259799	wingcut
224	224	0.785398	1.4	0.0255842	wingcut
225	225	0.872665	1.4	0.0159572	wingcut
226	226	0.959931	1.4	0.0146384	wingcut
227	227	1.0472	1.4	0.0176716	wingcut
228	228	1.13446	1.4	0.0188585	wingcut
229	229	1.22173	1.4	0.019386	wingcut
230	230	1.309	1.4	0.0201773	wingcut
231	231	1.39626	1.4	0.0232104	wingcut
232	232	1.48353	1.4	0.0236061	wingcut
233	233	1.5708	1.4	0.0197816	wingcut
234	234	1.65806	1.4	0.0410139	wingcut
235	235	1.74533	1.4	0.0832147	wingcut
236	236	1.8326	1.4	0.0746427	wingcut
237	237	1.91986	1.4	0.0837422	wingcut
238	238	2.00713	1.4	0.145988	wingcut
239	239	2.0944	1.4	0.120404	wingcut
240	240	2.18166	1.4	0.10392	wingcut
241	241	2.26893	1.4	0.125416	wingcut
242	242	2.35619	1.4	0.128976	wingcut
243	243	2.44346	1.4	0.176057	wingcut
244	244	2.53073	1.4	0.222082	wingcut
245	245	2.61799	1.4	0.385214	wingcut
246	246	2.70526	1.4	0.470671	wingcut
247	247	2.79253	1.4	0.750515	wingcut
248	248	2.87979	1.4	0.861688	wingcut
249	249	2.96706	1.4	0.824103	wingcut
250	250	3.05433	1.4	0.907713	wingcut
251	251	3.14159	1.4	0.647651	wingcut
252	252	0.0872665	1.6	1.14061	wingcut
253	253	0.174533	1.6	0.531203	wingcut
254	254	0.261799	1.6	0.320462	wingcut
255	255	0.349066	1.6	0.263887	wingcut
256	256	0.436332	1.6	0.129108	wingcut
257	257	0.523599	1.6	0.0555204	wingcut
258	258	0.610865	1.6	0.0360026	wingcut
259	259	0.698132	1.6	0.03442	wingcut
260	260	0.785398	1.6	0.0510366	wingcut
261	261	0.872665	1.6	0.031255	wingcut
262	262	0.959931	1.6	0.0378489	wingcut
263	263	1.0472	1.6	0.0245292	wingcut
264	264	1.13446	1.6	0.0250567	wingcut
265	265	1.22173	1.6	0.0241336	wingcut
266	266	1.309	1.6	0.0294087	wingcut
267	267	1.39626	1.6	0.0965344	wingcut
268	268	1.48353	1.6	0.100491	wingcut
269	269	1.5708	1.6	0.0905999	wingcut
270	270	1.65806	1.6	0.0756977	wingcut
271	271	1.74533	1.6	0.036662	wingcut
272	272	1.8326	1.6	0.0294087	wingcut
273	273	1.91986	1.6	0.0349475	wingcut
274	274	2.00713	1.6	0.044179	wingcut
275	275	2.0944	1.6	0.0389039	wingcut
276	276	2.18166	1.6	0.27958	wingcut
277	277	2.26893	1.6	0.152582	wingcut
278	278	2.35619	1.6	0.191091	wingcut
279	279	2.44346	1.6	0.190959	wingcut
280	280	2.53073	1.6	0.290262	wingcut
281	281	2.61799	1.6	0.606373	wingcut
282	282	2.70526	1.6	0.565359	wingcut
283	283	2.79253	1.6	2.23097	wingcut
284	284	2.87979	1.6	1.10975	wingcut
285	285	2.96706	1.6	1.84101	wingcut
286	286	3.05433	1.6	2.46967	wingcut
287	287	3.14159	1.6	2.99441	wingcut
288	288	0.0872665	1.8	1.34093	wingcut
289	289	0.174533	1.8	0.485309	wingcut
290	290	0.261799	1.8	0.218917	wingcut
291	291	0.349066	1.8	0.205993	wingcut
292	292	0.436332	1.8	0.0626418	wingcut
293	293	0.523599	1.8	0.0863798	wingcut
294	294	0.610865	1.8	0.0815003	wingcut
295	295	0.698132	1.8	0.130031	wingcut
296	296	0.785398	1.8	0.102337	wingcut
297	297	0.872665	1.8	0.0946881	wingcut
298	298	0.959931	1.8	0.0228148	wingcut
299	299	1.0472	1.8	0.194519	wingcut
300	300	1.13446	1.8	0.331804	wingcut
301	301	1.22173	1.8	0.221686	wingcut
302	302	1.309	1.8	0.0176716	wingcut
303	303	1.39626	1.8	0.0623781	wingcut
304	304	1.48353	1.8	0.116184	wingcut
305	305	1.5708	1.8	0.182519	wingcut
306	306	1.65806	1.8	0.28868	wingcut
307	307	1.74533	1.8	0.103392	wingcut
308	308	1.8326	1.8	0.0774121	wingcut
309	309	1.91986	1.8	0.0370576	wingcut
310	310	2.00713	1.8	0.0365301	wingcut
311	311	2.0944	1.8	0.0440471	wingcut
312	312	2.18166	1.8	0.0709501	wingcut
313	313	2.26893	1.8	0.0669938	wingcut
314	314	2.35619	1.8	0.0905999	wingcut
315	315	2.44346	1.8	0.156934	wingcut
316	316	2.53073	1.8	0.152978	wingcut
317	317	2.61799	1.8	0.197421	wingcut
318	318	2.70526	1.8	0.653189	wingcut
319	319	2.79253	1.8	1.95706	wingcut
320	320	2.87979	1.8	1.37377	wingcut
321	321	2.96706	1.8	1.2291	wingcut
322	322	3.05433	1.8	1.53901	wingcut
323	323	3.14159	1.8	2.10134	wingcut
324	324	0.0872665	2	1.01374	wingcut
325	325	0.174533	2	0.41515	wingcut
326	326	0.261799	2	0.298835	wingcut
327	327	0.349066	2	0.147703	wingcut
328	328	0.436332	2	0.0693676	wingcut
329	329	0.523599	2	0.0453659	wingcut
330	330	0.610865	2	0.0461571	wingcut
331	331	0.698132	2	0.0758296	wingcut
332	332	0.785398	2	0.25215	wingcut
333	333	0.872665	2	0.227093	wingcut
334	334	0.959931	2	0.027958	wingcut
335	335	1.0472	2	0.010814	wingcut
336	336	1.13446	2	0.039827	wingcut
337	337	1.22173	2	0.0342882	wingcut
338	338	1.309	2	0.00804453	wingcut
339	339	1.39626	2	0.0671257	wingcut
340	340	1.48353	2	0.06462	wingcut
341	341	1.5708	2	0.178167	wingcut
342	342	1.65806	2	0.136361	wingcut
343	343	1.74533	2	0.0778077	wingcut
344	344	1.8326	2	0.158385	wingcut
345	345	1.91986	2	0.0832147	wingcut
346	346	2.00713	2	0.264019	wingcut
347	347	2.0944	2	0.129636	wingcut
348	348	2.18166	2	0.0217598	wingcut
349	349	2.26893	2	0.0274305	wingcut
350	350	2.35619	2	0.0514322	wingcut
351	351	2.44346	2	0.0747746	wingcut
352	352	2.53073	2	0.0838741	wingcut
353	353	2.61799	2	0.37928	wingcut
354	354	2.70526	2	0.224587	wingcut
355	355	2.79253	2	0.295933	wingcut
356	356	2.87979	2	0.453395	wingcut
357	357	2.96706	2	0.440998	wingcut
358	358	3.05433	2	0.785331	wingcut
359	359	3.14159	2	1.06201	wingcut
360	360	0.0872665	2.2	0.16577	wingcut
361	361	0.174533	2.2	0.55771	wingcut
362	362	0.261799	2.2	0.119877	wingcut
363	363	0.349066	2.2	0.352904	wingcut
364	364	0.436332	2.2	0.0730602	wingcut
365	365	0.523599	2.2	0.130954	wingcut
366	366	0.610865	2.2	0.12225	wingcut
367	367	0.698132	2.2	0.104711	wingcut
368	368	0.785398	2.2	0.212587	wingcut
369	369	0.872665	2.2	0.225906	wingcut
370	370	0.959931	2.2	0.194651	wingcut
371	371	1.0472	2.2	0.0956112	wingcut
372	372	1.13446	2.2	0.0400908	wingcut
373	373	1.22173	2.2	0.0697632	wingcut
374	374	1.309	2.2	0.0178035	wingcut
375	375	1.39626	2.2	0.163792	wingcut
376	376	1.48353	2.2	0.14045	wingcut
377	377	1.5708	2.2	0.0374532	wingcut
378	378	1.65806	2.2	0.0381126	wingcut
379	379	1.74533	2.2	0.0189904	wingcut
380	380	1.8326	2.2	0.0246611	wingcut
381	381	1.91986	2.2	0.0660706	wingcut
382	382	2.00713	2.2	0.0226829	wingcut
383	383	2.0944	2.2	0.0274305	wingcut
384	384	2.18166	2.2	0.0626418	wingcut
385	385	2.26893	2.2	0.0578942	wingcut
386	386	2.35619	2.2	0.0179353	wingcut
387	387	2.44346	2.2	0.0167484	wingcut
388	388	2.53073	2.2	0.0967981	wingcut
389	389	2.61799	2.2	0.0982488	wingcut
390	390	2.70526	2.2	0.1117	wingcut
391	391	2.79253	2.2	0.187662	wingcut
392	392	2.87979	2.2	0.164847	wingcut
393	393	2.96706	2.2	0.227884	wingcut
394	394	3.05433	2.2	0.388643	wingcut
395	395	3.14159	2.2	0.483463	wingcut
396	396	0.0872665	2.4	0.137021	wingcut
397	397	0.174533	2.4	0.0490584	wingcut
398	398	0.261799	2.4	0.0486628	wingcut
399	399	0.349066	2.4	0.0472122	wingcut
400	400	0.436332	2.4	0.0753021	wingcut
401	401	0.523599	2.4	0.00685763	wingcut
402	402	0.610865	2.4	0.00593449	wingcut
403	403	0.698132	2.4	0.0040882	wingcut
404	404	0.785398	2.4	0.00698951	wingcut
405	405	0.872665	2.4	0.00672575	wingcut
406	406	0.959931	2.4	0.227621	wingcut
407	407	1.0472	2.4	0.114865	wingcut
408	408	1.13446	2.4	0.0245292	wingcut
409	409	1.22173	2.4	0.00606637	wingcut
410	410	1.309	2.4	0.00923143	wingcut
411	411	1.39626	2.4	0.0713457	wingcut
412	412	1.48353	2.4	0.00514322	wingcut
413	413	1.5708	2.4	0.0276943	wingcut
414	414	1.65806	2.4	0.00184629	wingcut
415	415	1.74533	2.4	0.00540698	wingcut
416	416	1.8326	2.4	0.0414095	wingcut
417	417	1.91986	2.4	0.00158253	wingcut
418	418	2.00713	2.4	0.0158253	wingcut
419	419	2.0944	2.4	0.0127921	wingcut
420	420	2.18166	2.4	0.00250567	wingcut
421	421	2.26893	2.4	0.0142428	wingcut
422	422	2.35619	2.4	0.0234742	wingcut
423	423	2.44346	2.4	0.0352113	wingcut
424	424	2.53073	2.4	0.0170122	wingcut
425	425	2.61799	2.4	0.0259799	wingcut
426	426	2.70526	2.4	0.0534104	wingcut
427	427	2.79253	2.4	0.0394314	wingcut
428	428	2.87979	2.4	0.0760933	wingcut
429	429	2.96706	2.4	0.174342	wingcut
430	430	3.05433	2.4	0.234083	wingcut
431	431	3.14159	2.4	0.284196	wingcut
432	432	0.0872665	2.6	0.109458	wingcut
433	433	0.174533	2.6	0.0451021	wingcut
434	434	0.261799	2.6	0.0346838	wingcut
435	435	0.349066	2.6	0.0127921	wingcut
436	436	0.436332	2.6	0.00329694	wingcut
437	437	0.523599	2.6	0.00712139	wingcut
438	438	0.610865	2.6	0.00830828	wingcut
439	439	0.698132	2.6	0.00461571	wingcut
440	440	0.785398	2.6	0.052751	wingcut
441	441	0.872665	2.6	0.0303318	wingcut
442	442	0.959931	2.6	0.00342882	wingcut
443	443	1.0472	2.6	0.00369257	wingcut
444	444	1.13446	2.6	0.00606637	wingcut
445	445	1.22173	2.6	0.00448384	wingcut
446	446	1.309	2.6	0.00276943	wingcut
447	447	1.39626	2.6	0.0011869	wingcut
448	448	1.48353	2.6	0.0011869	wingcut
449	449	1.5708	2.6	0.000395633	wingcut
450	450	1.65806	2.6	0.00145065	wingcut
451	451	1.74533	2.6	0.0040882	wingcut
452	452	1.8326	2.6	0.00830828	wingcut
453	453	1.91986	2.6	0.00197816	wingcut
454	454	2.00713	2.6	0.018331	wingcut
455	455	2.0944	2.6	0.0125284	wingcut
456	456	2.18166	2.6	0.0510366	wingcut
457	457	2.26893	2.6	0.0334969	wingcut
458	458	2.35619	2.6	0.0363982	wingcut
459	459	2.44346	2.6	0.00712139	wingcut
460	460	2.53073	2.6	0.0104183	wingcut
461	461	2.61799	2.6	0.0134515	wingcut
462	462	2.70526	2.6	0.0236061	wingcut
463	463	2.79253	2.6	0.0199135	wingcut
464	464	2.87979	2.6	0.0422008	wingcut
465	465	2.96706	2.6	0.06673	wingcut
466	466	3.05433	2.6	0.100886	wingcut
467	467	3.14159	2.6	0.14045	wingcut
468	468	0.0872665	2.8	0.095875	wingcut
469	469	0.174533	2.8	0.0114733	wingcut
470	470	0.261799	2.8	0.006462	wingcut
471	471	0.349066	2.8	0.00619824	wingcut
472	472	0.436332	2.8	0.00329694	wingcut
473	473	0.523599	2.8	0.00197816	wingcut
474	474	0.610865	2.8	0.00329694	wingcut
475	475	0.698132	2.8	0.00171441	wingcut
476	476	0.785398	2.8	0.000791265	wingcut
477	477	0.872665	2.8	0.0011869	wingcut
478	478	0.959931	2.8	0.000659388	wingcut
479	479	1.0472	2.8	0.00540698	wingcut
480	480	1.13446	2.8	0.000659388	wingcut
481	481	1.22173	2.8	0.00395633	wingcut
482	482	1.309	2.8	0.0011869	wingcut
483	483	1.39626	2.8	0.00158253	wingcut
484	484	1.48353	2.8	0.00211004	wingcut
485	485	1.5708	2.8	0.00250567	wingcut
486	486	1.65806	2.8	0.00211004	wingcut
487	487	1.74533	2.8	0.00290131	wingcut
488	488	1.8326	2.8	0.00250567	wingcut
489	489	1.91986	2.8	0.000395633	wingcut
490	490	2.00713	2.8	0.00105502	wingcut
491	491	2.0944	2.8	0.00276943	wingcut
492	492	2.18166	2.8	0.00158253	wingcut
493	493	2.26893	2.8	0.00131878	wingcut
494	494	2.35619	2.8	0.00250567	wingcut
495	495	2.44346	2.8	0.0109458	wingcut
496	496	2.53073	2.8	0.0334969	wingcut
497	497	2.61799	2.8	0.0316506	wingcut
498	498	2.70526	2.8	0.0179353	wingcut
499	499	2.79253	2.8	0.0216279	wingcut
500	500	2.87979	2.8	0.03231	wingcut
501	501	2.96706	2.8	0.0481353	wingcut
502	502	3.05433	2.8	0.0722689	wingcut
503	503	3.14159	2.8	0.0830828	wingcut
504	504	0.0872665	3	0.000923143	wingcut
505	505	0.174533	3	0.00171441	wingcut
506	506	0.261799	3	0.00356069	wingcut
507	507	0.349066	3	0.00356069	wingcut
508	508	0.436332	3	0.0023738	wingcut
509	509	0.523599	3	0.00224192	wingcut
510	510	0.610865	3	0.00211004	wingcut
511	511	0.698132	3	0.00105502	wingcut
512	512	0.785398	3	0.000791265	wingcut
513	513	0.872665	3	0.00303318	wingcut
514	514	0.959931	3	0.00303318	wingcut
515	515	1.0472	3	0.00461571	wingcut
516	516	1.13446	3	0.00197816	wingcut
517	517	1.22173	3	0.00263755	wingcut
518	518	1.309	3	0.00224192	wingcut
519	519	1.39626	3	0.000791265	wingcut
520	520	1.48353	3	0.000131878	wingcut
521	521	1.5708	3	0.00052751	wingcut
522	522	1.65806	3	0.00329694	wingcut
523	523	1.74533	3	0.00514322	wingcut
524	524	1.8326	3	0.00329694	wingcut
525	525	1.91986	3	0.00197816	wingcut
526	526	2.00713	3	0.00276943	wingcut
527	527	2.0944	3	0.00435196	wingcut
528	528	2.18166	3	0.00197816	wingcut
529	529	2.26893	3	0.00474759	wingcut
530	530	2.35619	3	0.00461571	wingcut
531	531	2.44346	3	0.0135834	wingcut
532	532	2.53073	3	0.0882261	wingcut
533	533	2.61799	3	0.09482	wingcut
534	534	2.70526	3	0.0137153	wingcut
535	535	2.79253	3	0.0241336	wingcut
536	536	2.87979	3	0.0353432	wingcut
537	537	2.96706	3	0.0396951	wingcut
538	538	3.05433	3	0.0552567	wingcut
539	539	3.14159	3	0.0544654	wingcut
540	0	0.0872665	0.2	0	intact
541	1	0.174533	0.2	0	intact
542	2	0.261799	0.2	0	intact
543	3	0.349066	0.2	0	intact
544	4	0.436332	0.2	0	intact
545	5	0.523599	0.2	0	intact
546	6	0.610865	0.2	0	intact
547	7	0.698132	0.2	0	intact
548	8	0.785398	0.2	0	intact
549	9	0.872665	0.2	0	intact
550	10	0.959931	0.2	0	intact
551	11	1.0472	0.2	0	intact
552	12	1.13446	0.2	0	intact
553	13	1.22173	0.2	0	intact
554	14	1.309	0.2	0	intact
555	15	1.39626	0.2	0	intact
556	16	1.48353	0.2	0	intact
557	17	1.5708	0.2	0	intact
558	18	1.65806	0.2	0	intact
559	19	1.74533	0.2	0	intact
560	20	1.8326	0.2	0	intact
561	21	1.91986	0.2	0	intact
562	22	2.00713	0.2	0	intact
563	23	2.0944	0.2	0	intact
564	24	2.18166	0.2	0	intact
565	25	2.26893	0.2	0	intact
566	26	2.35619	0.2	0	intact
567	27	2.44346	0.2	0	intact
568	28	2.53073	0.2	0	intact
569	29	2.61799	0.2	0	intact
570	30	2.70526	0.2	0	intact
571	31	2.79253	0.2	0	intact
572	32	2.87979	0.2	0	intact
573	33	2.96706	0.2	0	intact
574	34	3.05433	0.2	0	intact
575	35	3.14159	0.2	0	intact
576	36	0.0872665	0.4	0	intact
577	37	0.174533	0.4	0	intact
578	38	0.261799	0.4	0	intact
579	39	0.349066	0.4	0	intact
580	40	0.436332	0.4	0	intact
581	41	0.523599	0.4	0	intact
582	42	0.610865	0.4	0	intact
583	43	0.698132	0.4	0	intact
584	44	0.785398	0.4	0	intact
585	45	0.872665	0.4	0	intact
586	46	0.959931	0.4	0	intact
587	47	1.0472	0.4	0	intact
588	48	1.13446	0.4	0	intact
589	49	1.22173	0.4	0	intact
590	50	1.309	0.4	0	intact
591	51	1.39626	0.4	0	intact
592	52	1.48353	0.4	0	intact
593	53	1.5708	0.4	0	intact
594	54	1.65806	0.4	0	intact
595	55	1.74533	0.4	0	intact
596	56	1.8326	0.4	0	intact
597	57	1.91986	0.4	0	intact
598	58	2.00713	0.4	0	intact
599	59	2.0944	0.4	0	intact
600	60	2.18166	0.4	0	intact
601	61	2.26893	0.4	0	intact
602	62	2.35619	0.4	0	intact
603	63	2.44346	0.4	0	intact
604	64	2.53073	0.4	0	intact
605	65	2.61799	0.4	0	intact
606	66	2.70526	0.4	0	intact
607	67	2.79253	0.4	0	intact
608	68	2.87979	0.4	0	intact
609	69	2.96706	0.4	0	intact
610	70	3.05433	0.4	0	intact
611	71	3.14159	0.4	0	intact
612	72	0.0872665	0.6	0	intact
613	73	0.174533	0.6	0	intact
614	74	0.261799	0.6	0.000323329	intact
615	75	0.349066	0.6	0.000323329	intact
616	76	0.436332	0.6	0	intact
617	77	0.523599	0.6	0.000323329	intact
618	78	0.610865	0.6	0	intact
619	79	0.698132	0.6	0.000646657	intact
620	80	0.785398	0.6	0	intact
621	81	0.872665	0.6	0	intact
622	82	0.959931	0.6	0	intact
623	83	1.0472	0.6	0	intact
624	84	1.13446	0.6	0	intact
625	85	1.22173	0.6	0	intact
626	86	1.309	0.6	0	intact
627	87	1.39626	0.6	0	intact
628	88	1.48353	0.6	0	intact
629	89	1.5708	0.6	0	intact
630	90	1.65806	0.6	0	intact
631	91	1.74533	0.6	0	intact
632	92	1.8326	0.6	0	intact
633	93	1.91986	0.6	0	intact
634	94	2.00713	0.6	0	intact
635	95	2.0944	0.6	0	intact
636	96	2.18166	0.6	0	intact
637	97	2.26893	0.6	0	intact
638	98	2.35619	0.6	0	intact
639	99	2.44346	0.6	0	intact
640	100	2.53073	0.6	0	intact
641	101	2.61799	0.6	0	intact
642	102	2.70526	0.6	0	intact
643	103	2.79253	0.6	0	intact
644	104	2.87979	0.6	0	intact
645	105	2.96706	0.6	0	intact
646	106	3.05433	0.6	0	intact
647	107	3.14159	0.6	0	intact
648	108	0.0872665	0.8	0.000969986	intact
649	109	0.174533	0.8	0.00193997	intact
650	110	0.261799	0.8	0.000969986	intact
651	111	0.349066	0.8	0.000646657	intact
652	112	0.436332	0.8	0.000323329	intact
653	113	0.523599	0.8	0.000323329	intact
654	114	0.610865	0.8	0.000323329	intact
655	115	0.698132	0.8	0.000969986	intact
656	116	0.785398	0.8	0.000323329	intact
657	117	0.872665	0.8	0	intact
658	118	0.959931	0.8	0	intact
659	119	1.0472	0.8	0.000323329	intact
660	120	1.13446	0.8	0	intact
661	121	1.22173	0.8	0	intact
662	122	1.309	0.8	0	intact
663	123	1.39626	0.8	0.000323329	intact
664	124	1.48353	0.8	0	intact
665	125	1.5708	0.8	0.000323329	intact
666	126	1.65806	0.8	0.000323329	intact
667	127	1.74533	0.8	0.000323329	intact
668	128	1.8326	0.8	0	intact
669	129	1.91986	0.8	0	intact
670	130	2.00713	0.8	0	intact
671	131	2.0944	0.8	0	intact
672	132	2.18166	0.8	0.000969986	intact
673	133	2.26893	0.8	0.00161664	intact
674	134	2.35619	0.8	0.00161664	intact
675	135	2.44346	0.8	0.00161664	intact
676	136	2.53073	0.8	0.000323329	intact
677	137	2.61799	0.8	0.000323329	intact
678	138	2.70526	0.8	0.000969986	intact
679	139	2.79253	0.8	0.00290996	intact
680	140	2.87979	0.8	0.00323329	intact
681	141	2.96706	0.8	0.00711323	intact
682	142	3.05433	0.8	0.00355662	intact
683	143	3.14159	0.8	0.021663	intact
684	144	0.0872665	1	0.0675757	intact
685	145	0.174533	1	0.0640191	intact
686	146	0.261799	1	0.0539959	intact
687	147	0.349066	1	0.022633	intact
688	148	0.436332	1	0.021663	intact
689	149	0.523599	1	0.0113165	intact
690	150	0.610865	1	0.00808322	intact
691	151	0.698132	1	0.00549659	intact
692	152	0.785398	1	0.00614324	intact
693	153	0.872665	1	0.0045266	intact
694	154	0.959931	1	0.00290996	intact
695	155	1.0472	1	0.00646657	intact
696	156	1.13446	1	0.00258663	intact
697	157	1.22173	1	0.0022633	intact
698	158	1.309	1	0.00193997	intact
699	159	1.39626	1	0.00323329	intact
700	160	1.48353	1	0.00420327	intact
701	161	1.5708	1	0.00355662	intact
702	162	1.65806	1	0.00614324	intact
703	163	1.74533	1	0.00290996	intact
704	164	1.8326	1	0.0067899	intact
705	165	1.91986	1	0.00484993	intact
706	166	2.00713	1	0.00646657	intact
707	167	2.0944	1	0.00872987	intact
708	168	2.18166	1	0.00872987	intact
709	169	2.26893	1	0.00581992	intact
710	170	2.35619	1	0.0109932	intact
711	171	2.44346	1	0.0161664	intact
712	172	2.53073	1	0.00872987	intact
713	173	2.61799	1	0.0100232	intact
714	174	2.70526	1	0.0158431	intact
715	175	2.79253	1	0.0242496	intact
716	176	2.87979	1	0.0494693	intact
717	177	2.96706	1	0.0546425	intact
718	178	3.05433	1	0.0426794	intact
719	179	3.14159	1	0.0320095	intact
720	180	0.0872665	1.2	0.232797	intact
721	181	0.174533	1.2	0.206284	intact
722	182	0.261799	1.2	0.22245	intact
723	183	0.349066	1.2	0.125128	intact
724	184	0.436332	1.2	0.0750123	intact
725	185	0.523599	1.2	0.0675757	intact
726	186	0.610865	1.2	0.0562592	intact
727	187	0.698132	1.2	0.0439727	intact
728	188	0.785398	1.2	0.026513	intact
729	189	0.872665	1.2	0.0349195	intact
730	190	0.959931	1.2	0.0223097	intact
731	191	1.0472	1.2	0.0103465	intact
732	192	1.13446	1.2	0.00646657	intact
733	193	1.22173	1.2	0.0116398	intact
734	194	1.309	1.2	0.0184297	intact
735	195	1.39626	1.2	0.0219863	intact
736	196	1.48353	1.2	0.0187531	intact
737	197	1.5708	1.2	0.0229563	intact
738	198	1.65806	1.2	0.0219863	intact
739	199	1.74533	1.2	0.0333029	intact
740	200	1.8326	1.2	0.0223097	intact
741	201	1.91986	1.2	0.0294229	intact
742	202	2.00713	1.2	0.0400928	intact
743	203	2.0944	1.2	0.0455893	intact
744	204	2.18166	1.2	0.0436494	intact
745	205	2.26893	1.2	0.045266	intact
746	206	2.35619	1.2	0.108638	intact
747	207	2.44346	1.2	0.0581992	intact
748	208	2.53073	1.2	0.0824488	intact
749	209	2.61799	1.2	0.109608	intact
750	210	2.70526	1.2	0.0824488	intact
751	211	2.79253	1.2	0.108315	intact
752	212	2.87979	1.2	0.0921487	intact
753	213	2.96706	1.2	0.118985	intact
754	214	3.05433	1.2	0.142588	intact
755	215	3.14159	1.2	0.232473	intact
756	216	0.0872665	1.4	1.64607	intact
757	217	0.174533	1.4	0.882364	intact
758	218	0.261799	1.4	0.48758	intact
759	219	0.349066	1.4	0.295846	intact
760	220	0.436332	1.4	0.229563	intact
761	221	0.523599	1.4	0.129331	intact
762	222	0.610865	1.4	0.111548	intact
763	223	0.698132	1.4	0.0675757	intact
764	224	0.785398	1.4	0.0527026	intact
765	225	0.872665	1.4	0.0569058	intact
766	226	0.959931	1.4	0.0569058	intact
767	227	1.0472	1.4	0.0459127	intact
768	228	1.13446	1.4	0.0711323	intact
769	229	1.22173	1.4	0.0633724	intact
770	230	1.309	1.4	0.049146	intact
771	231	1.39626	1.4	0.0468827	intact
772	232	1.48353	1.4	0.0662824	intact
773	233	1.5708	1.4	0.0562592	intact
774	234	1.65806	1.4	0.068869	intact
775	235	1.74533	1.4	0.0756589	intact
776	236	1.8326	1.4	0.092472	intact
777	237	1.91986	1.4	0.0872987	intact
778	238	2.00713	1.4	0.111548	intact
779	239	2.0944	1.4	0.0927953	intact
780	240	2.18166	1.4	0.0847121	intact
781	241	2.26893	1.4	0.115752	intact
782	242	2.35619	1.4	0.152288	intact
783	243	2.44346	1.4	0.128685	intact
784	244	2.53073	1.4	0.205637	intact
785	245	2.61799	1.4	0.296492	intact
786	246	2.70526	1.4	0.243466	intact
787	247	2.79253	1.4	0.23894	intact
788	248	2.87979	1.4	0.346608	intact
789	249	2.96706	1.4	0.569705	intact
790	250	3.05433	1.4	0.43714	intact
791	251	3.14159	1.4	0.824488	intact
792	252	0.0872665	1.6	2.93841	intact
793	253	0.174533	1.6	1.47438	intact
794	254	0.261799	1.6	0.545779	intact
795	255	0.349066	1.6	0.339172	intact
796	256	0.436332	1.6	0.238293	intact
797	257	0.523599	1.6	0.163604	intact
798	258	0.610865	1.6	0.122865	intact
799	259	0.698132	1.6	0.0737189	intact
800	260	0.785398	1.6	0.0565825	intact
801	261	0.872665	1.6	0.0420327	intact
802	262	0.959931	1.6	0.0430027	intact
803	263	1.0472	1.6	0.185267	intact
804	264	1.13446	1.6	0.0766289	intact
805	265	1.22173	1.6	0.0507626	intact
806	266	1.309	1.6	0.071779	intact
807	267	1.39626	1.6	0.0805088	intact
808	268	1.48353	1.6	0.0889154	intact
809	269	1.5708	1.6	0.0646657	intact
810	270	1.65806	1.6	0.102172	intact
811	271	1.74533	1.6	0.118662	intact
812	272	1.8326	1.6	0.0853588	intact
813	273	1.91986	1.6	0.0569058	intact
814	274	2.00713	1.6	0.0782455	intact
815	275	2.0944	1.6	0.0785689	intact
816	276	2.18166	1.6	0.192704	intact
817	277	2.26893	1.6	0.283236	intact
818	278	2.35619	1.6	0.162958	intact
819	279	2.44346	1.6	0.194967	intact
820	280	2.53073	1.6	0.224713	intact
821	281	2.61799	1.6	0.201434	intact
822	282	2.70526	1.6	0.357925	intact
823	283	2.79253	1.6	0.367625	intact
824	284	2.87979	1.6	0.420651	intact
825	285	2.96706	1.6	0.69354	intact
826	286	3.05433	1.6	0.578435	intact
827	287	3.14159	1.6	0.725226	intact
828	288	0.0872665	1.8	3.17929	intact
829	289	0.174533	1.8	1.95161	intact
830	290	0.261799	1.8	0.761762	intact
831	291	0.349066	1.8	0.654741	intact
832	292	0.436332	1.8	0.336262	intact
833	293	0.523599	1.8	0.067899	intact
834	294	0.610865	1.8	0.0827721	intact
835	295	0.698132	1.8	0.0530259	intact
836	296	0.785398	1.8	0.0407394	intact
837	297	0.872665	1.8	0.0413861	intact
838	298	0.959931	1.8	0.0520559	intact
839	299	1.0472	1.8	0.0449427	intact
840	300	1.13446	1.8	0.0504393	intact
841	301	1.22173	1.8	0.0533492	intact
842	302	1.309	1.8	0.0426794	intact
843	303	1.39626	1.8	0.0455893	intact
844	304	1.48353	1.8	0.0294229	intact
845	305	1.5708	1.8	0.0261896	intact
846	306	1.65806	1.8	0.0507626	intact
847	307	1.74533	1.8	0.043326	intact
848	308	1.8326	1.8	0.0300696	intact
849	309	1.91986	1.8	0.0426794	intact
850	310	2.00713	1.8	0.0326562	intact
851	311	2.0944	1.8	0.0704856	intact
852	312	2.18166	1.8	0.0601391	intact
853	313	2.26893	1.8	0.0510859	intact
854	314	2.35619	1.8	0.0785689	intact
855	315	2.44346	1.8	0.129978	intact
856	316	2.53073	1.8	0.26028	intact
857	317	2.61799	1.8	0.107022	intact
858	318	2.70526	1.8	0.176537	intact
859	319	2.79253	1.8	0.233443	intact
860	320	2.87979	1.8	0.316862	intact
861	321	2.96706	1.8	0.472707	intact
862	322	3.05433	1.8	0.531229	intact
863	323	3.14159	1.8	0.716496	intact
864	324	0.0872665	2	2.15175	intact
865	325	0.174533	2	2.62478	intact
866	326	0.261799	2	0.445547	intact
867	327	0.349066	2	1.3874	intact
868	328	0.436332	2	0.255106	intact
869	329	0.523599	2	0.0662824	intact
870	330	0.610865	2	0.0636957	intact
871	331	0.698132	2	0.0533492	intact
872	332	0.785398	2	0.0556125	intact
873	333	0.872665	2	0.045266	intact
874	334	0.959931	2	0.0656357	intact
875	335	1.0472	2	0.0349195	intact
876	336	1.13446	2	0.0307162	intact
877	337	1.22173	2	0.0158431	intact
878	338	1.309	2	0.0139031	intact
879	339	1.39626	2	0.0307162	intact
880	340	1.48353	2	0.0148731	intact
881	341	1.5708	2	0.0297462	intact
882	342	1.65806	2	0.0119632	intact
883	343	1.74533	2	0.0067899	intact
884	344	1.8326	2	0.00743656	intact
885	345	1.91986	2	0.0397694	intact
886	346	2.00713	2	0.0274829	intact
887	347	2.0944	2	0.0090532	intact
888	348	2.18166	2	0.0174597	intact
889	349	2.26893	2	0.0181064	intact
890	350	2.35619	2	0.151964	intact
891	351	2.44346	2	0.0365361	intact
892	352	2.53073	2	0.0478526	intact
893	353	2.61799	2	0.0763056	intact
894	354	2.70526	2	0.118015	intact
895	355	2.79253	2	0.152611	intact
896	356	2.87979	2	0.174274	intact
897	357	2.96706	2	0.2273	intact
898	358	3.05433	2	0.340142	intact
899	359	3.14159	2	0.46042	intact
900	360	0.0872665	2.2	1.80256	intact
901	361	0.174533	2.2	1.88113	intact
902	362	0.261799	2.2	0.576495	intact
903	363	0.349066	2.2	0.218894	intact
904	364	0.436332	2.2	0.0840655	intact
905	365	0.523599	2.2	0.0345962	intact
906	366	0.610865	2.2	0.198847	intact
907	367	0.698132	2.2	0.0517326	intact
908	368	0.785398	2.2	0.0139031	intact
909	369	0.872665	2.2	0.0155198	intact
910	370	0.959931	2.2	0.0239263	intact
911	371	1.0472	2.2	0.0242496	intact
912	372	1.13446	2.2	0.0103465	intact
913	373	1.22173	2.2	0.0326562	intact
914	374	1.309	2.2	0.0151964	intact
915	375	1.39626	2.2	0.0155198	intact
916	376	1.48353	2.2	0.0300696	intact
917	377	1.5708	2.2	0.0588458	intact
918	378	1.65806	2.2	0.0190764	intact
919	379	1.74533	2.2	0.0103465	intact
920	380	1.8326	2.2	0.0164898	intact
921	381	1.91986	2.2	0.0303929	intact
922	382	2.00713	2.2	0.0158431	intact
923	383	2.0944	2.2	0.0181064	intact
924	384	2.18166	2.2	0.0268363	intact
925	385	2.26893	2.2	0.0132565	intact
926	386	2.35619	2.2	0.020693	intact
927	387	2.44346	2.2	0.0278063	intact
928	388	2.53073	2.2	0.0378295	intact
929	389	2.61799	2.2	0.0753356	intact
930	390	2.70526	2.2	0.124805	intact
931	391	2.79253	2.2	0.124805	intact
932	392	2.87979	2.2	0.109285	intact
933	393	2.96706	2.2	0.168778	intact
934	394	3.05433	2.2	0.244113	intact
935	395	3.14159	2.2	0.25543	intact
936	396	0.0872665	2.4	0.583608	intact
937	397	0.174533	2.4	1.57008	intact
938	398	0.261799	2.4	0.581022	intact
939	399	0.349066	2.4	0.20208	intact
940	400	0.436332	2.4	0.0711323	intact
941	401	0.523599	2.4	0.019723	intact
942	402	0.610865	2.4	0.0158431	intact
943	403	0.698132	2.4	0.00743656	intact
944	404	0.785398	2.4	0.0155198	intact
945	405	0.872665	2.4	0.0126098	intact
946	406	0.959931	2.4	0.0151964	intact
947	407	1.0472	2.4	0.0200464	intact
948	408	1.13446	2.4	0.0155198	intact
949	409	1.22173	2.4	0.0239263	intact
950	410	1.309	2.4	0.00775989	intact
951	411	1.39626	2.4	0.0135798	intact
952	412	1.48353	2.4	0.0116398	intact
953	413	1.5708	2.4	0.0187531	intact
954	414	1.65806	2.4	0.0135798	intact
955	415	1.74533	2.4	0.0116398	intact
956	416	1.8326	2.4	0.00581992	intact
957	417	1.91986	2.4	0.00484993	intact
958	418	2.00713	2.4	0.00743656	intact
959	419	2.0944	2.4	0.0139031	intact
960	420	2.18166	2.4	0.0067899	intact
961	421	2.26893	2.4	0.0122865	intact
962	422	2.35619	2.4	0.0164898	intact
963	423	2.44346	2.4	0.0142265	intact
964	424	2.53073	2.4	0.0475293	intact
965	425	2.61799	2.4	0.0339495	intact
966	426	2.70526	2.4	0.0756589	intact
967	427	2.79253	2.4	0.0607858	intact
968	428	2.87979	2.4	0.0808322	intact
969	429	2.96706	2.4	0.112842	intact
970	430	3.05433	2.4	0.154551	intact
971	431	3.14159	2.4	0.154228	intact
972	432	0.0872665	2.6	0.0303929	intact
973	433	0.174533	2.6	0.22051	intact
974	434	0.261799	2.6	0.0960286	intact
975	435	0.349066	2.6	0.0307162	intact
976	436	0.436332	2.6	0.0129331	intact
977	437	0.523599	2.6	0.0113165	intact
978	438	0.610865	2.6	0.0139031	intact
979	439	0.698132	2.6	0.0126098	intact
980	440	0.785398	2.6	0.0161664	intact
981	441	0.872665	2.6	0.0184297	intact
982	442	0.959931	2.6	0.0248963	intact
983	443	1.0472	2.6	0.0148731	intact
984	444	1.13446	2.6	0.00743656	intact
985	445	1.22173	2.6	0.0113165	intact
986	446	1.309	2.6	0.0116398	intact
987	447	1.39626	2.6	0.00484993	intact
988	448	1.48353	2.6	0.0287763	intact
989	449	1.5708	2.6	0.00775989	intact
990	450	1.65806	2.6	0.0113165	intact
991	451	1.74533	2.6	0.00484993	intact
992	452	1.8326	2.6	0.0045266	intact
993	453	1.91986	2.6	0.00549659	intact
994	454	2.00713	2.6	0.00969986	intact
995	455	2.0944	2.6	0.00614324	intact
996	456	2.18166	2.6	0.0333029	intact
997	457	2.26893	2.6	0.115428	intact
998	458	2.35619	2.6	0.0530259	intact
999	459	2.44346	2.6	0.0187531	intact
1000	460	2.53073	2.6	0.0252196	intact
1001	461	2.61799	2.6	0.0316862	intact
1002	462	2.70526	2.6	0.0342728	intact
1003	463	2.79253	2.6	0.047206	intact
1004	464	2.87979	2.6	0.0666057	intact
1005	465	2.96706	2.6	0.095382	intact
1006	466	3.05433	2.6	0.116722	intact
1007	467	3.14159	2.6	0.139678	intact
1008	468	0.0872665	2.8	0.122865	intact
1009	469	0.174533	2.8	0.0940886	intact
1010	470	0.261799	2.8	0.023603	intact
1011	471	0.349066	2.8	0.0139031	intact
1012	472	0.436332	2.8	0.00743656	intact
1013	473	0.523599	2.8	0.0106698	intact
1014	474	0.610865	2.8	0.0155198	intact
1015	475	0.698132	2.8	0.00808322	intact
1016	476	0.785398	2.8	0.0103465	intact
1017	477	0.872665	2.8	0.00775989	intact
1018	478	0.959931	2.8	0.0113165	intact
1019	479	1.0472	2.8	0.00549659	intact
1020	480	1.13446	2.8	0.00355662	intact
1021	481	1.22173	2.8	0.00323329	intact
1022	482	1.309	2.8	0.00258663	intact
1023	483	1.39626	2.8	0.00290996	intact
1024	484	1.48353	2.8	0.0203697	intact
1025	485	1.5708	2.8	0.0126098	intact
1026	486	1.65806	2.8	0.00614324	intact
1027	487	1.74533	2.8	0.00290996	intact
1028	488	1.8326	2.8	0.00193997	intact
1029	489	1.91986	2.8	0.00387994	intact
1030	490	2.00713	2.8	0.0022633	intact
1031	491	2.0944	2.8	0.0022633	intact
1032	492	2.18166	2.8	0.00387994	intact
1033	493	2.26893	2.8	0.00646657	intact
1034	494	2.35619	2.8	0.0116398	intact
1035	495	2.44346	2.8	0.00937653	intact
1036	496	2.53073	2.8	0.0122865	intact
1037	497	2.61799	2.8	0.0168131	intact
1038	498	2.70526	2.8	0.045266	intact
1039	499	2.79253	2.8	0.0504393	intact
1040	500	2.87979	2.8	0.0436494	intact
1041	501	2.96706	2.8	0.0404161	intact
1042	502	3.05433	2.8	0.0750123	intact
1043	503	3.14159	2.8	0.114782	intact
1044	504	0.0872665	3	0.0950586	intact
1045	505	0.174533	3	0.172658	intact
1046	506	0.261799	3	0.00743656	intact
1047	507	0.349066	3	0.00808322	intact
1048	508	0.436332	3	0.00129331	intact
1049	509	0.523599	3	0.00484993	intact
1050	510	0.610865	3	0.00743656	intact
1051	511	0.698132	3	0.0109932	intact
1052	512	0.785398	3	0.161018	intact
1053	513	0.872665	3	0.0090532	intact
1054	514	0.959931	3	0.00937653	intact
1055	515	1.0472	3	0.0067899	intact
1056	516	1.13446	3	0.00420327	intact
1057	517	1.22173	3	0.00129331	intact
1058	518	1.309	3	0.0171364	intact
1059	519	1.39626	3	0.00355662	intact
1060	520	1.48353	3	0.0090532	intact
1061	521	1.5708	3	0.00484993	intact
1062	522	1.65806	3	0.00808322	intact
1063	523	1.74533	3	0.00484993	intact
1064	524	1.8326	3	0.00549659	intact
1065	525	1.91986	3	0.00711323	intact
1066	526	2.00713	3	0.0109932	intact
1067	527	2.0944	3	0.00646657	intact
1068	528	2.18166	3	0.00355662	intact
1069	529	2.26893	3	0.00517326	intact
1070	530	2.35619	3	0.00646657	intact
1071	531	2.44346	3	0.00258663	intact
1072	532	2.53073	3	0.00872987	intact
1073	533	2.61799	3	0.019723	intact
1074	534	2.70526	3	0.0223097	intact
1075	535	2.79253	3	0.0290996	intact
1076	536	2.87979	3	0.0371828	intact
1077	537	2.96706	3	0.047206	intact
1078	538	3.05433	3	0.0737189	intact
1079	539	3.14159	3	0.0827721	intact

## Sheet: fig5C_P(quadrant_interaction)_w
	Unnamed: 0	courter	datename	quadrant	time_spent_percentage
0	0	wingcut	localhost-20200702_120939	Head	0.0986252
1	1	wingcut	localhost-20200702_120939	Tail	0.901375
2	2	wingcut	localhost-20220715_112912	Head	0.272175
3	3	wingcut	localhost-20220715_112912	Tail	0.727825
4	4	wingcut	localhost-20220715_130728	Head	0.979841
5	5	wingcut	localhost-20220715_130728	Tail	0.0201592
6	6	wingcut	localhost-20210528_142358	Head	0.304136
7	7	wingcut	localhost-20210528_142358	Tail	0.695864
8	8	wingcut	localhost-20210528_150609	Head	0.417247
9	9	wingcut	localhost-20210528_150609	Tail	0.582753
10	10	wingcut	localhost-20210514_143846	Head	0.186621
11	11	wingcut	localhost-20210514_143846	Tail	0.813379
12	12	wingcut	localhost-20210421_151113	Head	0.471298
13	13	wingcut	localhost-20210421_151113	Tail	0.528702
14	14	wingcut	localhost-20220902_122930	Head	0.0918577
15	15	wingcut	localhost-20220902_122930	Tail	0.908142
16	16	wingcut	localhost-20220902_124843	Head	0.0213467
17	17	wingcut	localhost-20220902_124843	Tail	0.97863
18	18	wingcut	localhost-20220902_132954	Head	0.0604538
19	19	wingcut	localhost-20220902_132954	Tail	0.939546
20	20	wingcut	localhost-20220902_142659	Head	0.100798
21	21	wingcut	localhost-20220902_142659	Tail	0.899202
22	22	intact	localhost-20200702_120939	Head	0.622182
23	23	intact	localhost-20200702_120939	Tail	0.377818
24	24	intact	localhost-20220715_112912	Head	0.529688
25	25	intact	localhost-20220715_112912	Tail	0.470312
26	26	intact	localhost-20220715_130728	Head	0.735353
27	27	intact	localhost-20220715_130728	Tail	0.264647
28	28	intact	localhost-20210528_142358	Head	1
29	29	intact	localhost-20210528_142358	Tail	0
30	30	intact	localhost-20210528_150609	Head	0.990838
31	31	intact	localhost-20210528_150609	Tail	0.00916156
32	32	intact	localhost-20210514_143846	Head	0.50328
33	33	intact	localhost-20210514_143846	Tail	0.49672
34	34	intact	localhost-20210421_151113	Head	0.243961
35	35	intact	localhost-20210421_151113	Tail	0.756039
36	36	intact	localhost-20220902_122930	Head	0.839616
37	37	intact	localhost-20220902_122930	Tail	0.160384
38	38	intact	localhost-20220902_124843	Head	0.217105
39	39	intact	localhost-20220902_124843	Tail	0.782895
40	40	intact	localhost-20220902_132954	Head	0.529388
41	41	intact	localhost-20220902_132954	Tail	0.470612
42	42	intact	localhost-20220902_142659	Head	0.69822
43	43	intact	localhost-20220902_142659	Tail	0.30178

## Sheet: fig5D_transition_h2t_to_h2h_cue
	Unnamed: 0	group	time	feat	mean	sem
0	0	wingcut_male-male	-200	courter_abs_velocity_lateral	0.444081	0.103649
1	1	wingcut_male-male	-199	courter_abs_velocity_lateral	0.648796	0.228983
2	2	wingcut_male-male	-198	courter_abs_velocity_lateral	0.648504	0.216566
3	3	wingcut_male-male	-197	courter_abs_velocity_lateral	0.674051	0.20402
4	4	wingcut_male-male	-196	courter_abs_velocity_lateral	0.589743	0.167866
5	5	wingcut_male-male	-195	courter_abs_velocity_lateral	0.721107	0.24953
6	6	wingcut_male-male	-194	courter_abs_velocity_lateral	0.787308	0.329537
7	7	wingcut_male-male	-193	courter_abs_velocity_lateral	0.660585	0.221223
8	8	wingcut_male-male	-192	courter_abs_velocity_lateral	0.636162	0.201484
9	9	wingcut_male-male	-191	courter_abs_velocity_lateral	0.529497	0.171052
10	10	wingcut_male-male	-190	courter_abs_velocity_lateral	0.52662	0.16823
11	11	wingcut_male-male	-189	courter_abs_velocity_lateral	0.515569	0.159406
12	12	wingcut_male-male	-188	courter_abs_velocity_lateral	0.458161	0.136361
13	13	wingcut_male-male	-187	courter_abs_velocity_lateral	0.376976	0.105675
14	14	wingcut_male-male	-186	courter_abs_velocity_lateral	0.339172	0.087947
15	15	wingcut_male-male	-185	courter_abs_velocity_lateral	0.355786	0.124143
16	16	wingcut_male-male	-184	courter_abs_velocity_lateral	0.355077	0.15688
17	17	wingcut_male-male	-183	courter_abs_velocity_lateral	0.317914	0.137488
18	18	wingcut_male-male	-182	courter_abs_velocity_lateral	0.270509	0.0796909
19	19	wingcut_male-male	-181	courter_abs_velocity_lateral	0.308757	0.0886264
20	20	wingcut_male-male	-180	courter_abs_velocity_lateral	0.418213	0.142342
21	21	wingcut_male-male	-179	courter_abs_velocity_lateral	0.47518	0.1611
22	22	wingcut_male-male	-178	courter_abs_velocity_lateral	0.466515	0.144695
23	23	wingcut_male-male	-177	courter_abs_velocity_lateral	0.410716	0.116619
24	24	wingcut_male-male	-176	courter_abs_velocity_lateral	0.472572	0.115455
25	25	wingcut_male-male	-175	courter_abs_velocity_lateral	0.45487	0.0984296
26	26	wingcut_male-male	-174	courter_abs_velocity_lateral	0.385657	0.0984729
27	27	wingcut_male-male	-173	courter_abs_velocity_lateral	0.362804	0.106849
28	28	wingcut_male-male	-172	courter_abs_velocity_lateral	0.378877	0.108594
29	29	wingcut_male-male	-171	courter_abs_velocity_lateral	0.405422	0.109592
30	30	wingcut_male-male	-170	courter_abs_velocity_lateral	0.427759	0.114167
31	31	wingcut_male-male	-169	courter_abs_velocity_lateral	0.466902	0.124513
32	32	wingcut_male-male	-168	courter_abs_velocity_lateral	0.543072	0.149484
33	33	wingcut_male-male	-167	courter_abs_velocity_lateral	0.598083	0.171122
34	34	wingcut_male-male	-166	courter_abs_velocity_lateral	0.610225	0.172089
35	35	wingcut_male-male	-165	courter_abs_velocity_lateral	0.490428	0.141236
36	36	wingcut_male-male	-164	courter_abs_velocity_lateral	0.52704	0.141077
37	37	wingcut_male-male	-163	courter_abs_velocity_lateral	0.42652	0.118856
38	38	wingcut_male-male	-162	courter_abs_velocity_lateral	0.385487	0.10532
39	39	wingcut_male-male	-161	courter_abs_velocity_lateral	0.403739	0.0893994
40	40	wingcut_male-male	-160	courter_abs_velocity_lateral	0.39598	0.0905438
41	41	wingcut_male-male	-159	courter_abs_velocity_lateral	0.385277	0.0965457
42	42	wingcut_male-male	-158	courter_abs_velocity_lateral	0.446455	0.11167
43	43	wingcut_male-male	-157	courter_abs_velocity_lateral	0.477102	0.106719
44	44	wingcut_male-male	-156	courter_abs_velocity_lateral	0.48076	0.113954
45	45	wingcut_male-male	-155	courter_abs_velocity_lateral	0.545829	0.148841
46	46	wingcut_male-male	-154	courter_abs_velocity_lateral	0.569329	0.172604
47	47	wingcut_male-male	-153	courter_abs_velocity_lateral	0.578034	0.191612
48	48	wingcut_male-male	-152	courter_abs_velocity_lateral	0.598023	0.209318
49	49	wingcut_male-male	-151	courter_abs_velocity_lateral	0.62736	0.230095
50	50	wingcut_male-male	-150	courter_abs_velocity_lateral	0.676028	0.251158
51	51	wingcut_male-male	-149	courter_abs_velocity_lateral	0.700834	0.267643
52	52	wingcut_male-male	-148	courter_abs_velocity_lateral	0.683466	0.274082
53	53	wingcut_male-male	-147	courter_abs_velocity_lateral	0.636268	0.271673
54	54	wingcut_male-male	-146	courter_abs_velocity_lateral	0.586052	0.268253
55	55	wingcut_male-male	-145	courter_abs_velocity_lateral	0.588873	0.267856
56	56	wingcut_male-male	-144	courter_abs_velocity_lateral	0.603542	0.273828
57	57	wingcut_male-male	-143	courter_abs_velocity_lateral	0.641965	0.285579
58	58	wingcut_male-male	-142	courter_abs_velocity_lateral	0.615265	0.296379
59	59	wingcut_male-male	-141	courter_abs_velocity_lateral	0.644972	0.310832
60	60	wingcut_male-male	-140	courter_abs_velocity_lateral	0.623327	0.324443
61	61	wingcut_male-male	-139	courter_abs_velocity_lateral	0.625236	0.336541
62	62	wingcut_male-male	-138	courter_abs_velocity_lateral	0.709159	0.341682
63	63	wingcut_male-male	-137	courter_abs_velocity_lateral	0.793364	0.340643
64	64	wingcut_male-male	-136	courter_abs_velocity_lateral	0.824194	0.335204
65	65	wingcut_male-male	-135	courter_abs_velocity_lateral	0.861042	0.339531
66	66	wingcut_male-male	-134	courter_abs_velocity_lateral	0.866549	0.336209
67	67	wingcut_male-male	-133	courter_abs_velocity_lateral	0.821353	0.33271
68	68	wingcut_male-male	-132	courter_abs_velocity_lateral	0.757339	0.327374
69	69	wingcut_male-male	-131	courter_abs_velocity_lateral	0.693057	0.319704
70	70	wingcut_male-male	-130	courter_abs_velocity_lateral	0.653794	0.314269
71	71	wingcut_male-male	-129	courter_abs_velocity_lateral	0.64163	0.313407
72	72	wingcut_male-male	-128	courter_abs_velocity_lateral	0.655939	0.3143
73	73	wingcut_male-male	-127	courter_abs_velocity_lateral	0.675051	0.31503
74	74	wingcut_male-male	-126	courter_abs_velocity_lateral	0.637663	0.311824
75	75	wingcut_male-male	-125	courter_abs_velocity_lateral	0.6246	0.304212
76	76	wingcut_male-male	-124	courter_abs_velocity_lateral	0.620682	0.293706
77	77	wingcut_male-male	-123	courter_abs_velocity_lateral	0.631576	0.284665
78	78	wingcut_male-male	-122	courter_abs_velocity_lateral	0.659137	0.282507
79	79	wingcut_male-male	-121	courter_abs_velocity_lateral	0.726817	0.290255
80	80	wingcut_male-male	-120	courter_abs_velocity_lateral	0.818579	0.301742
81	81	wingcut_male-male	-119	courter_abs_velocity_lateral	0.82006	0.302317
82	82	wingcut_male-male	-118	courter_abs_velocity_lateral	0.84711	0.302776
83	83	wingcut_male-male	-117	courter_abs_velocity_lateral	0.872612	0.298762
84	84	wingcut_male-male	-116	courter_abs_velocity_lateral	0.895598	0.294094
85	85	wingcut_male-male	-115	courter_abs_velocity_lateral	1.02883	0.316361
86	86	wingcut_male-male	-114	courter_abs_velocity_lateral	0.865284	0.294106
87	87	wingcut_male-male	-113	courter_abs_velocity_lateral	0.815001	0.307031
88	88	wingcut_male-male	-112	courter_abs_velocity_lateral	0.858964	0.323607
89	89	wingcut_male-male	-111	courter_abs_velocity_lateral	0.936008	0.340799
90	90	wingcut_male-male	-110	courter_abs_velocity_lateral	0.851012	0.332859
91	91	wingcut_male-male	-109	courter_abs_velocity_lateral	0.836987	0.322695
92	92	wingcut_male-male	-108	courter_abs_velocity_lateral	0.782187	0.304891
93	93	wingcut_male-male	-107	courter_abs_velocity_lateral	0.831805	0.299066
94	94	wingcut_male-male	-106	courter_abs_velocity_lateral	0.847667	0.306974
95	95	wingcut_male-male	-105	courter_abs_velocity_lateral	0.854023	0.304763
96	96	wingcut_male-male	-104	courter_abs_velocity_lateral	0.854399	0.309195
97	97	wingcut_male-male	-103	courter_abs_velocity_lateral	0.844802	0.317506
98	98	wingcut_male-male	-102	courter_abs_velocity_lateral	0.819406	0.327181
99	99	wingcut_male-male	-101	courter_abs_velocity_lateral	0.789176	0.333757
100	100	wingcut_male-male	-100	courter_abs_velocity_lateral	0.782256	0.332044
101	101	wingcut_male-male	-99	courter_abs_velocity_lateral	0.780336	0.322766
102	102	wingcut_male-male	-98	courter_abs_velocity_lateral	0.789137	0.307255
103	103	wingcut_male-male	-97	courter_abs_velocity_lateral	0.803136	0.289707
104	104	wingcut_male-male	-96	courter_abs_velocity_lateral	0.801272	0.274474
105	105	wingcut_male-male	-95	courter_abs_velocity_lateral	0.859603	0.276221
106	106	wingcut_male-male	-94	courter_abs_velocity_lateral	0.829701	0.253793
107	107	wingcut_male-male	-93	courter_abs_velocity_lateral	0.753611	0.226404
108	108	wingcut_male-male	-92	courter_abs_velocity_lateral	0.7041	0.204684
109	109	wingcut_male-male	-91	courter_abs_velocity_lateral	0.655397	0.185806
110	110	wingcut_male-male	-90	courter_abs_velocity_lateral	0.607116	0.170332
111	111	wingcut_male-male	-89	courter_abs_velocity_lateral	0.568073	0.15535
112	112	wingcut_male-male	-88	courter_abs_velocity_lateral	0.527644	0.143548
113	113	wingcut_male-male	-87	courter_abs_velocity_lateral	0.487738	0.14004
114	114	wingcut_male-male	-86	courter_abs_velocity_lateral	0.474904	0.142902
115	115	wingcut_male-male	-85	courter_abs_velocity_lateral	0.491267	0.149345
116	116	wingcut_male-male	-84	courter_abs_velocity_lateral	0.495249	0.148334
117	117	wingcut_male-male	-83	courter_abs_velocity_lateral	0.539727	0.149007
118	118	wingcut_male-male	-82	courter_abs_velocity_lateral	0.583409	0.154503
119	119	wingcut_male-male	-81	courter_abs_velocity_lateral	0.606231	0.162616
120	120	wingcut_male-male	-80	courter_abs_velocity_lateral	0.657666	0.173309
121	121	wingcut_male-male	-79	courter_abs_velocity_lateral	0.725071	0.193063
122	122	wingcut_male-male	-78	courter_abs_velocity_lateral	0.849976	0.227947
123	123	wingcut_male-male	-77	courter_abs_velocity_lateral	0.874676	0.253534
124	124	wingcut_male-male	-76	courter_abs_velocity_lateral	0.941163	0.28502
125	125	wingcut_male-male	-75	courter_abs_velocity_lateral	0.984981	0.311528
126	126	wingcut_male-male	-74	courter_abs_velocity_lateral	1.03679	0.336104
127	127	wingcut_male-male	-73	courter_abs_velocity_lateral	1.05993	0.345042
128	128	wingcut_male-male	-72	courter_abs_velocity_lateral	1.12859	0.358105
129	129	wingcut_male-male	-71	courter_abs_velocity_lateral	1.13816	0.365727
130	130	wingcut_male-male	-70	courter_abs_velocity_lateral	1.14271	0.372855
131	131	wingcut_male-male	-69	courter_abs_velocity_lateral	1.13324	0.382101
132	132	wingcut_male-male	-68	courter_abs_velocity_lateral	1.17422	0.388968
133	133	wingcut_male-male	-67	courter_abs_velocity_lateral	1.23534	0.398675
134	134	wingcut_male-male	-66	courter_abs_velocity_lateral	1.29136	0.427458
135	135	wingcut_male-male	-65	courter_abs_velocity_lateral	1.29916	0.455177
136	136	wingcut_male-male	-64	courter_abs_velocity_lateral	1.19742	0.399849
137	137	wingcut_male-male	-63	courter_abs_velocity_lateral	1.05253	0.32136
138	138	wingcut_male-male	-62	courter_abs_velocity_lateral	0.9325	0.276856
139	139	wingcut_male-male	-61	courter_abs_velocity_lateral	0.835928	0.26102
140	140	wingcut_male-male	-60	courter_abs_velocity_lateral	0.823885	0.258908
141	141	wingcut_male-male	-59	courter_abs_velocity_lateral	0.822817	0.267688
142	142	wingcut_male-male	-58	courter_abs_velocity_lateral	0.79597	0.281908
143	143	wingcut_male-male	-57	courter_abs_velocity_lateral	0.760122	0.295614
144	144	wingcut_male-male	-56	courter_abs_velocity_lateral	0.784868	0.3031
145	145	wingcut_male-male	-55	courter_abs_velocity_lateral	0.854166	0.305235
146	146	wingcut_male-male	-54	courter_abs_velocity_lateral	0.917979	0.3062
147	147	wingcut_male-male	-53	courter_abs_velocity_lateral	0.962307	0.307464
148	148	wingcut_male-male	-52	courter_abs_velocity_lateral	0.990207	0.308024
149	149	wingcut_male-male	-51	courter_abs_velocity_lateral	0.981312	0.308217
150	150	wingcut_male-male	-50	courter_abs_velocity_lateral	0.958859	0.305855
151	151	wingcut_male-male	-49	courter_abs_velocity_lateral	0.957392	0.299086
152	152	wingcut_male-male	-48	courter_abs_velocity_lateral	1.03349	0.299446
153	153	wingcut_male-male	-47	courter_abs_velocity_lateral	1.01655	0.281782
154	154	wingcut_male-male	-46	courter_abs_velocity_lateral	0.957761	0.261551
155	155	wingcut_male-male	-45	courter_abs_velocity_lateral	0.950943	0.253113
156	156	wingcut_male-male	-44	courter_abs_velocity_lateral	0.924208	0.248523
157	157	wingcut_male-male	-43	courter_abs_velocity_lateral	0.947645	0.248652
158	158	wingcut_male-male	-42	courter_abs_velocity_lateral	0.99566	0.247311
159	159	wingcut_male-male	-41	courter_abs_velocity_lateral	1.02778	0.245555
160	160	wingcut_male-male	-40	courter_abs_velocity_lateral	1.03658	0.246411
161	161	wingcut_male-male	-39	courter_abs_velocity_lateral	1.06391	0.251865
162	162	wingcut_male-male	-38	courter_abs_velocity_lateral	1.16686	0.281183
163	163	wingcut_male-male	-37	courter_abs_velocity_lateral	1.03565	0.287034
164	164	wingcut_male-male	-36	courter_abs_velocity_lateral	1.10352	0.319747
165	165	wingcut_male-male	-35	courter_abs_velocity_lateral	1.22207	0.356209
166	166	wingcut_male-male	-34	courter_abs_velocity_lateral	1.35192	0.38571
167	167	wingcut_male-male	-33	courter_abs_velocity_lateral	1.42839	0.404786
168	168	wingcut_male-male	-32	courter_abs_velocity_lateral	1.46588	0.417378
169	169	wingcut_male-male	-31	courter_abs_velocity_lateral	1.52323	0.429971
170	170	wingcut_male-male	-30	courter_abs_velocity_lateral	1.60802	0.452676
171	171	wingcut_male-male	-29	courter_abs_velocity_lateral	1.74543	0.479247
172	172	wingcut_male-male	-28	courter_abs_velocity_lateral	1.79248	0.503874
173	173	wingcut_male-male	-27	courter_abs_velocity_lateral	1.87624	0.524645
174	174	wingcut_male-male	-26	courter_abs_velocity_lateral	1.94118	0.539317
175	175	wingcut_male-male	-25	courter_abs_velocity_lateral	1.99406	0.548138
176	176	wingcut_male-male	-24	courter_abs_velocity_lateral	2.01376	0.556341
177	177	wingcut_male-male	-23	courter_abs_velocity_lateral	2.03833	0.565583
178	178	wingcut_male-male	-22	courter_abs_velocity_lateral	2.07885	0.579543
179	179	wingcut_male-male	-21	courter_abs_velocity_lateral	2.14066	0.599405
180	180	wingcut_male-male	-20	courter_abs_velocity_lateral	2.19751	0.622515
181	181	wingcut_male-male	-19	courter_abs_velocity_lateral	2.26273	0.641668
182	182	wingcut_male-male	-18	courter_abs_velocity_lateral	2.3482	0.656259
183	183	wingcut_male-male	-17	courter_abs_velocity_lateral	2.42551	0.663787
184	184	wingcut_male-male	-16	courter_abs_velocity_lateral	2.47439	0.668387
185	185	wingcut_male-male	-15	courter_abs_velocity_lateral	2.50919	0.671115
186	186	wingcut_male-male	-14	courter_abs_velocity_lateral	2.51138	0.67264
187	187	wingcut_male-male	-13	courter_abs_velocity_lateral	2.50451	0.670019
188	188	wingcut_male-male	-12	courter_abs_velocity_lateral	2.48564	0.664303
189	189	wingcut_male-male	-11	courter_abs_velocity_lateral	2.44524	0.658029
190	190	wingcut_male-male	-10	courter_abs_velocity_lateral	2.40314	0.651919
191	191	wingcut_male-male	-9	courter_abs_velocity_lateral	2.43966	0.643264
192	192	wingcut_male-male	-8	courter_abs_velocity_lateral	2.50575	0.636085
193	193	wingcut_male-male	-7	courter_abs_velocity_lateral	2.64058	0.636297
194	194	wingcut_male-male	-6	courter_abs_velocity_lateral	2.70407	0.64734
195	195	wingcut_male-male	-5	courter_abs_velocity_lateral	2.81886	0.663796
196	196	wingcut_male-male	-4	courter_abs_velocity_lateral	2.90085	0.679799
197	197	wingcut_male-male	-3	courter_abs_velocity_lateral	3.01054	0.692242
198	198	wingcut_male-male	-2	courter_abs_velocity_lateral	3.02722	0.703454
199	199	wingcut_male-male	-1	courter_abs_velocity_lateral	3.11973	0.70238
200	200	wingcut_male-male	0	courter_abs_velocity_lateral	2.82258	0.69795
201	201	wingcut_male-male	1	courter_abs_velocity_lateral	2.71054	0.684255
202	202	wingcut_male-male	2	courter_abs_velocity_lateral	2.66459	0.662496
203	203	wingcut_male-male	3	courter_abs_velocity_lateral	2.65122	0.638252
204	204	wingcut_male-male	4	courter_abs_velocity_lateral	2.62479	0.616476
205	205	wingcut_male-male	5	courter_abs_velocity_lateral	2.54166	0.599267
206	206	wingcut_male-male	6	courter_abs_velocity_lateral	2.42904	0.583914
207	207	wingcut_male-male	7	courter_abs_velocity_lateral	2.32877	0.567385
208	208	wingcut_male-male	8	courter_abs_velocity_lateral	2.23682	0.550376
209	209	wingcut_male-male	9	courter_abs_velocity_lateral	2.13824	0.534731
210	210	wingcut_male-male	10	courter_abs_velocity_lateral	2.01852	0.520523
211	211	wingcut_male-male	11	courter_abs_velocity_lateral	1.89783	0.504436
212	212	wingcut_male-male	12	courter_abs_velocity_lateral	1.7675	0.488666
213	213	wingcut_male-male	13	courter_abs_velocity_lateral	1.67341	0.472565
214	214	wingcut_male-male	14	courter_abs_velocity_lateral	1.60629	0.458155
215	215	wingcut_male-male	15	courter_abs_velocity_lateral	1.54699	0.442942
216	216	wingcut_male-male	16	courter_abs_velocity_lateral	1.49867	0.421441
217	217	wingcut_male-male	17	courter_abs_velocity_lateral	1.41655	0.396824
218	218	wingcut_male-male	18	courter_abs_velocity_lateral	1.30336	0.372903
219	219	wingcut_male-male	19	courter_abs_velocity_lateral	1.17967	0.35247
220	220	wingcut_male-male	20	courter_abs_velocity_lateral	1.16066	0.327891
221	221	wingcut_male-male	21	courter_abs_velocity_lateral	1.13912	0.308307
222	222	wingcut_male-male	22	courter_abs_velocity_lateral	1.10242	0.292656
223	223	wingcut_male-male	23	courter_abs_velocity_lateral	1.03654	0.271159
224	224	wingcut_male-male	24	courter_abs_velocity_lateral	0.927129	0.236065
225	225	wingcut_male-male	25	courter_abs_velocity_lateral	0.81585	0.194925
226	226	wingcut_male-male	26	courter_abs_velocity_lateral	0.730471	0.158494
227	227	wingcut_male-male	27	courter_abs_velocity_lateral	0.663354	0.132427
228	228	wingcut_male-male	28	courter_abs_velocity_lateral	0.614455	0.114817
229	229	wingcut_male-male	29	courter_abs_velocity_lateral	0.573316	0.102062
230	230	wingcut_male-male	30	courter_abs_velocity_lateral	0.524774	0.0920915
231	231	wingcut_male-male	31	courter_abs_velocity_lateral	0.4906	0.0803145
232	232	wingcut_male-male	32	courter_abs_velocity_lateral	0.44251	0.0745858
233	233	wingcut_male-male	33	courter_abs_velocity_lateral	0.39801	0.0767029
234	234	wingcut_male-male	34	courter_abs_velocity_lateral	0.415654	0.0780077
235	235	wingcut_male-male	35	courter_abs_velocity_lateral	0.442214	0.0851264
236	236	wingcut_male-male	36	courter_abs_velocity_lateral	0.482109	0.101865
237	237	wingcut_male-male	37	courter_abs_velocity_lateral	0.535865	0.123708
238	238	wingcut_male-male	38	courter_abs_velocity_lateral	0.580569	0.141281
239	239	wingcut_male-male	39	courter_abs_velocity_lateral	0.62204	0.149819
240	240	wingcut_male-male	40	courter_abs_velocity_lateral	0.627461	0.153083
241	241	wingcut_male-male	41	courter_abs_velocity_lateral	0.612899	0.152901
242	242	wingcut_male-male	42	courter_abs_velocity_lateral	0.579973	0.156808
243	243	wingcut_male-male	43	courter_abs_velocity_lateral	0.578681	0.163346
244	244	wingcut_male-male	44	courter_abs_velocity_lateral	0.595103	0.168571
245	245	wingcut_male-male	45	courter_abs_velocity_lateral	0.601148	0.170006
246	246	wingcut_male-male	46	courter_abs_velocity_lateral	0.588302	0.168414
247	247	wingcut_male-male	47	courter_abs_velocity_lateral	0.566252	0.165165
248	248	wingcut_male-male	48	courter_abs_velocity_lateral	0.53029	0.162058
249	249	wingcut_male-male	49	courter_abs_velocity_lateral	0.483003	0.158688
250	250	wingcut_male-male	50	courter_abs_velocity_lateral	0.450493	0.152469
251	251	wingcut_male-male	51	courter_abs_velocity_lateral	0.447769	0.141867
252	252	wingcut_male-male	52	courter_abs_velocity_lateral	0.445065	0.127711
253	253	wingcut_male-male	53	courter_abs_velocity_lateral	0.434309	0.109783
254	254	wingcut_male-male	54	courter_abs_velocity_lateral	0.401182	0.092487
255	255	wingcut_male-male	55	courter_abs_velocity_lateral	0.357463	0.0805615
256	256	wingcut_male-male	56	courter_abs_velocity_lateral	0.331252	0.0742277
257	257	wingcut_male-male	57	courter_abs_velocity_lateral	0.337628	0.0714258
258	258	wingcut_male-male	58	courter_abs_velocity_lateral	0.350465	0.0728059
259	259	wingcut_male-male	59	courter_abs_velocity_lateral	0.34633	0.0772615
260	260	wingcut_male-male	60	courter_abs_velocity_lateral	0.336657	0.0806242
261	261	wingcut_male-male	61	courter_abs_velocity_lateral	0.316925	0.0831489
262	262	wingcut_male-male	62	courter_abs_velocity_lateral	0.311162	0.0820415
263	263	wingcut_male-male	63	courter_abs_velocity_lateral	0.289684	0.0782058
264	264	wingcut_male-male	64	courter_abs_velocity_lateral	0.271625	0.068998
265	265	wingcut_male-male	65	courter_abs_velocity_lateral	0.258554	0.0559895
266	266	wingcut_male-male	66	courter_abs_velocity_lateral	0.248408	0.043621
267	267	wingcut_male-male	67	courter_abs_velocity_lateral	0.236875	0.0379617
268	268	wingcut_male-male	68	courter_abs_velocity_lateral	0.226289	0.0393091
269	269	wingcut_male-male	69	courter_abs_velocity_lateral	0.223275	0.04305
270	270	wingcut_male-male	70	courter_abs_velocity_lateral	0.225488	0.0467927
271	271	wingcut_male-male	71	courter_abs_velocity_lateral	0.227129	0.0488459
272	272	wingcut_male-male	72	courter_abs_velocity_lateral	0.241466	0.0469185
273	273	wingcut_male-male	73	courter_abs_velocity_lateral	0.239928	0.045444
274	274	wingcut_male-male	74	courter_abs_velocity_lateral	0.216125	0.0448829
275	275	wingcut_male-male	75	courter_abs_velocity_lateral	0.195689	0.0410379
276	276	wingcut_male-male	76	courter_abs_velocity_lateral	0.174353	0.0366341
277	277	wingcut_male-male	77	courter_abs_velocity_lateral	0.174505	0.0341572
278	278	wingcut_male-male	78	courter_abs_velocity_lateral	0.199627	0.0385455
279	279	wingcut_male-male	79	courter_abs_velocity_lateral	0.231451	0.0496295
280	280	wingcut_male-male	80	courter_abs_velocity_lateral	0.259885	0.0602396
281	281	wingcut_male-male	81	courter_abs_velocity_lateral	0.282937	0.0691747
282	282	wingcut_male-male	82	courter_abs_velocity_lateral	0.304622	0.0840163
283	283	wingcut_male-male	83	courter_abs_velocity_lateral	0.354188	0.103787
284	284	wingcut_male-male	84	courter_abs_velocity_lateral	0.389661	0.122859
285	285	wingcut_male-male	85	courter_abs_velocity_lateral	0.403026	0.133727
286	286	wingcut_male-male	86	courter_abs_velocity_lateral	0.397434	0.135181
287	287	wingcut_male-male	87	courter_abs_velocity_lateral	0.391191	0.132446
288	288	wingcut_male-male	88	courter_abs_velocity_lateral	0.395063	0.13355
289	289	wingcut_male-male	89	courter_abs_velocity_lateral	0.385414	0.140431
290	290	wingcut_male-male	90	courter_abs_velocity_lateral	0.397467	0.141686
291	291	wingcut_male-male	91	courter_abs_velocity_lateral	0.388534	0.133549
292	292	wingcut_male-male	92	courter_abs_velocity_lateral	0.346744	0.118072
293	293	wingcut_male-male	93	courter_abs_velocity_lateral	0.30295	0.0991589
294	294	wingcut_male-male	94	courter_abs_velocity_lateral	0.288009	0.0824494
295	295	wingcut_male-male	95	courter_abs_velocity_lateral	0.289945	0.0782803
296	296	wingcut_male-male	96	courter_abs_velocity_lateral	0.296522	0.0863139
297	297	wingcut_male-male	97	courter_abs_velocity_lateral	0.288803	0.0911757
298	298	wingcut_male-male	98	courter_abs_velocity_lateral	0.292888	0.0811564
299	299	wingcut_male-male	99	courter_abs_velocity_lateral	0.279594	0.0655873
300	300	wingcut_male-male	100	courter_abs_velocity_lateral	0.269571	0.0600604
301	301	wingcut_male-male	101	courter_abs_velocity_lateral	0.281186	0.0625697
302	302	wingcut_male-male	102	courter_abs_velocity_lateral	0.269248	0.0654258
303	303	wingcut_male-male	103	courter_abs_velocity_lateral	0.259943	0.0694051
304	304	wingcut_male-male	104	courter_abs_velocity_lateral	0.288049	0.0797781
305	305	wingcut_male-male	105	courter_abs_velocity_lateral	0.310521	0.0934938
306	306	wingcut_male-male	106	courter_abs_velocity_lateral	0.310411	0.0985573
307	307	wingcut_male-male	107	courter_abs_velocity_lateral	0.268618	0.0903212
308	308	wingcut_male-male	108	courter_abs_velocity_lateral	0.246809	0.0802536
309	309	wingcut_male-male	109	courter_abs_velocity_lateral	0.236178	0.0741424
310	310	wingcut_male-male	110	courter_abs_velocity_lateral	0.239684	0.0712151
311	311	wingcut_male-male	111	courter_abs_velocity_lateral	0.252644	0.072434
312	312	wingcut_male-male	112	courter_abs_velocity_lateral	0.256695	0.0770161
313	313	wingcut_male-male	113	courter_abs_velocity_lateral	0.254414	0.0804448
314	314	wingcut_male-male	114	courter_abs_velocity_lateral	0.276932	0.0816668
315	315	wingcut_male-male	115	courter_abs_velocity_lateral	0.286711	0.0872839
316	316	wingcut_male-male	116	courter_abs_velocity_lateral	0.295678	0.097369
317	317	wingcut_male-male	117	courter_abs_velocity_lateral	0.310066	0.110226
318	318	wingcut_male-male	118	courter_abs_velocity_lateral	0.33247	0.122015
319	319	wingcut_male-male	119	courter_abs_velocity_lateral	0.348295	0.129897
320	320	wingcut_male-male	120	courter_abs_velocity_lateral	0.346854	0.132438
321	321	wingcut_male-male	121	courter_abs_velocity_lateral	0.32851	0.128283
322	322	wingcut_male-male	122	courter_abs_velocity_lateral	0.298177	0.116931
323	323	wingcut_male-male	123	courter_abs_velocity_lateral	0.258354	0.101032
324	324	wingcut_male-male	124	courter_abs_velocity_lateral	0.210732	0.0873404
325	325	wingcut_male-male	125	courter_abs_velocity_lateral	0.192693	0.0824453
326	326	wingcut_male-male	126	courter_abs_velocity_lateral	0.211624	0.0890844
327	327	wingcut_male-male	127	courter_abs_velocity_lateral	0.251322	0.100918
328	328	wingcut_male-male	128	courter_abs_velocity_lateral	0.282977	0.108696
329	329	wingcut_male-male	129	courter_abs_velocity_lateral	0.290484	0.106981
330	330	wingcut_male-male	130	courter_abs_velocity_lateral	0.276685	0.0981502
331	331	wingcut_male-male	131	courter_abs_velocity_lateral	0.238803	0.0908856
332	332	wingcut_male-male	132	courter_abs_velocity_lateral	0.206135	0.088432
333	333	wingcut_male-male	133	courter_abs_velocity_lateral	0.196471	0.08873
334	334	wingcut_male-male	134	courter_abs_velocity_lateral	0.193542	0.0898212
335	335	wingcut_male-male	135	courter_abs_velocity_lateral	0.189459	0.0891216
336	336	wingcut_male-male	136	courter_abs_velocity_lateral	0.177235	0.0840942
337	337	wingcut_male-male	137	courter_abs_velocity_lateral	0.157681	0.0736956
338	338	wingcut_male-male	138	courter_abs_velocity_lateral	0.134866	0.0595425
339	339	wingcut_male-male	139	courter_abs_velocity_lateral	0.119648	0.0441856
340	340	wingcut_male-male	140	courter_abs_velocity_lateral	0.112835	0.0311385
341	341	wingcut_male-male	141	courter_abs_velocity_lateral	0.119279	0.0269188
342	342	wingcut_male-male	142	courter_abs_velocity_lateral	0.129828	0.0365142
343	343	wingcut_male-male	143	courter_abs_velocity_lateral	0.159548	0.0497759
344	344	wingcut_male-male	144	courter_abs_velocity_lateral	0.175375	0.0603752
345	345	wingcut_male-male	145	courter_abs_velocity_lateral	0.171353	0.063359
346	346	wingcut_male-male	146	courter_abs_velocity_lateral	0.161702	0.0588421
347	347	wingcut_male-male	147	courter_abs_velocity_lateral	0.155156	0.0523387
348	348	wingcut_male-male	148	courter_abs_velocity_lateral	0.150281	0.0489568
349	349	wingcut_male-male	149	courter_abs_velocity_lateral	0.157015	0.0479635
350	350	wingcut_male-male	150	courter_abs_velocity_lateral	0.162344	0.0478079
351	351	wingcut_male-male	151	courter_abs_velocity_lateral	0.157518	0.0461933
352	352	wingcut_male-male	152	courter_abs_velocity_lateral	0.14615	0.0439271
353	353	wingcut_male-male	153	courter_abs_velocity_lateral	0.14293	0.04045
354	354	wingcut_male-male	154	courter_abs_velocity_lateral	0.136079	0.0343147
355	355	wingcut_male-male	155	courter_abs_velocity_lateral	0.119803	0.0268883
356	356	wingcut_male-male	156	courter_abs_velocity_lateral	0.105667	0.0226952
357	357	wingcut_male-male	157	courter_abs_velocity_lateral	0.114748	0.0229703
358	358	wingcut_male-male	158	courter_abs_velocity_lateral	0.120147	0.025717
359	359	wingcut_male-male	159	courter_abs_velocity_lateral	0.124514	0.0272285
360	360	wingcut_male-male	160	courter_abs_velocity_lateral	0.125684	0.0293537
361	361	wingcut_male-male	161	courter_abs_velocity_lateral	0.131847	0.03298
362	362	wingcut_male-male	162	courter_abs_velocity_lateral	0.138421	0.0383841
363	363	wingcut_male-male	163	courter_abs_velocity_lateral	0.15215	0.0426046
364	364	wingcut_male-male	164	courter_abs_velocity_lateral	0.164686	0.0438537
365	365	wingcut_male-male	165	courter_abs_velocity_lateral	0.178649	0.045101
366	366	wingcut_male-male	166	courter_abs_velocity_lateral	0.220795	0.0754422
367	367	wingcut_male-male	167	courter_abs_velocity_lateral	0.210944	0.0755611
368	368	wingcut_male-male	168	courter_abs_velocity_lateral	0.143773	0.0301631
369	369	wingcut_male-male	169	courter_abs_velocity_lateral	0.1201	0.0253331
370	370	wingcut_male-male	170	courter_abs_velocity_lateral	0.150953	0.0318997
371	371	wingcut_male-male	171	courter_abs_velocity_lateral	0.185494	0.0470082
372	372	wingcut_male-male	172	courter_abs_velocity_lateral	0.172971	0.0475566
373	373	wingcut_male-male	173	courter_abs_velocity_lateral	0.130426	0.0248461
374	374	wingcut_male-male	174	courter_abs_velocity_lateral	0.15016	0.0311135
375	375	wingcut_male-male	175	courter_abs_velocity_lateral	0.163196	0.0394359
376	376	wingcut_male-male	176	courter_abs_velocity_lateral	0.16229	0.0447594
377	377	wingcut_male-male	177	courter_abs_velocity_lateral	0.165559	0.0452635
378	378	wingcut_male-male	178	courter_abs_velocity_lateral	0.153821	0.04755
379	379	wingcut_male-male	179	courter_abs_velocity_lateral	0.167659	0.051151
380	380	wingcut_male-male	180	courter_abs_velocity_lateral	0.177423	0.052185
381	381	wingcut_male-male	181	courter_abs_velocity_lateral	0.166981	0.0461457
382	382	wingcut_male-male	182	courter_abs_velocity_lateral	0.142595	0.0356014
383	383	wingcut_male-male	183	courter_abs_velocity_lateral	0.112833	0.0297613
384	384	wingcut_male-male	184	courter_abs_velocity_lateral	0.115071	0.0319744
385	385	wingcut_male-male	185	courter_abs_velocity_lateral	0.127872	0.0393962
386	386	wingcut_male-male	186	courter_abs_velocity_lateral	0.139956	0.0454548
387	387	wingcut_male-male	187	courter_abs_velocity_lateral	0.138102	0.0471389
388	388	wingcut_male-male	188	courter_abs_velocity_lateral	0.129404	0.044169
389	389	wingcut_male-male	189	courter_abs_velocity_lateral	0.115538	0.0398794
390	390	wingcut_male-male	190	courter_abs_velocity_lateral	0.106934	0.0362188
391	391	wingcut_male-male	191	courter_abs_velocity_lateral	0.101297	0.0331521
392	392	wingcut_male-male	192	courter_abs_velocity_lateral	0.0969948	0.0292459
393	393	wingcut_male-male	193	courter_abs_velocity_lateral	0.0917696	0.0233987
394	394	wingcut_male-male	194	courter_abs_velocity_lateral	0.0839818	0.0164336
395	395	wingcut_male-male	195	courter_abs_velocity_lateral	0.0746675	0.0136525
396	396	wingcut_male-male	196	courter_abs_velocity_lateral	0.0861875	0.0169965
397	397	wingcut_male-male	197	courter_abs_velocity_lateral	0.0939231	0.0246884
398	398	wingcut_male-male	198	courter_abs_velocity_lateral	0.103106	0.0315637
399	399	wingcut_male-male	199	courter_abs_velocity_lateral	0.117548	0.0359533
400	0	wingcut_male-male	-200	target_abs_velocity_lateral	0.479219	0.160404
401	1	wingcut_male-male	-199	target_abs_velocity_lateral	0.470011	0.14944
402	2	wingcut_male-male	-198	target_abs_velocity_lateral	0.448838	0.135759
403	3	wingcut_male-male	-197	target_abs_velocity_lateral	0.422324	0.121455
404	4	wingcut_male-male	-196	target_abs_velocity_lateral	0.39699	0.108749
405	5	wingcut_male-male	-195	target_abs_velocity_lateral	0.385109	0.0993052
406	6	wingcut_male-male	-194	target_abs_velocity_lateral	0.384072	0.0947419
407	7	wingcut_male-male	-193	target_abs_velocity_lateral	0.385644	0.0989397
408	8	wingcut_male-male	-192	target_abs_velocity_lateral	0.413719	0.111398
409	9	wingcut_male-male	-191	target_abs_velocity_lateral	0.447234	0.12641
410	10	wingcut_male-male	-190	target_abs_velocity_lateral	0.464754	0.134456
411	11	wingcut_male-male	-189	target_abs_velocity_lateral	0.467971	0.13163
412	12	wingcut_male-male	-188	target_abs_velocity_lateral	0.448376	0.12401
413	13	wingcut_male-male	-187	target_abs_velocity_lateral	0.43367	0.117316
414	14	wingcut_male-male	-186	target_abs_velocity_lateral	0.431896	0.115194
415	15	wingcut_male-male	-185	target_abs_velocity_lateral	0.445675	0.115475
416	16	wingcut_male-male	-184	target_abs_velocity_lateral	0.462025	0.114464
417	17	wingcut_male-male	-183	target_abs_velocity_lateral	0.474209	0.111016
418	18	wingcut_male-male	-182	target_abs_velocity_lateral	0.466197	0.10924
419	19	wingcut_male-male	-181	target_abs_velocity_lateral	0.436693	0.109962
420	20	wingcut_male-male	-180	target_abs_velocity_lateral	0.395939	0.109623
421	21	wingcut_male-male	-179	target_abs_velocity_lateral	0.380624	0.10505
422	22	wingcut_male-male	-178	target_abs_velocity_lateral	0.376939	0.101499
423	23	wingcut_male-male	-177	target_abs_velocity_lateral	0.42476	0.0983492
424	24	wingcut_male-male	-176	target_abs_velocity_lateral	0.480365	0.0998685
425	25	wingcut_male-male	-175	target_abs_velocity_lateral	0.507494	0.108872
426	26	wingcut_male-male	-174	target_abs_velocity_lateral	0.506377	0.12099
427	27	wingcut_male-male	-173	target_abs_velocity_lateral	0.482602	0.130035
428	28	wingcut_male-male	-172	target_abs_velocity_lateral	0.450346	0.130884
429	29	wingcut_male-male	-171	target_abs_velocity_lateral	0.404383	0.12346
430	30	wingcut_male-male	-170	target_abs_velocity_lateral	0.35885	0.112568
431	31	wingcut_male-male	-169	target_abs_velocity_lateral	0.332951	0.10079
432	32	wingcut_male-male	-168	target_abs_velocity_lateral	0.331035	0.0926967
433	33	wingcut_male-male	-167	target_abs_velocity_lateral	0.346515	0.0956309
434	34	wingcut_male-male	-166	target_abs_velocity_lateral	0.379226	0.11569
435	35	wingcut_male-male	-165	target_abs_velocity_lateral	0.367764	0.110238
436	36	wingcut_male-male	-164	target_abs_velocity_lateral	0.378564	0.119204
437	37	wingcut_male-male	-163	target_abs_velocity_lateral	0.428426	0.131551
438	38	wingcut_male-male	-162	target_abs_velocity_lateral	0.484599	0.151912
439	39	wingcut_male-male	-161	target_abs_velocity_lateral	0.467748	0.148373
440	40	wingcut_male-male	-160	target_abs_velocity_lateral	0.423752	0.13657
441	41	wingcut_male-male	-159	target_abs_velocity_lateral	0.409764	0.132529
442	42	wingcut_male-male	-158	target_abs_velocity_lateral	0.396773	0.130834
443	43	wingcut_male-male	-157	target_abs_velocity_lateral	0.37534	0.128343
444	44	wingcut_male-male	-156	target_abs_velocity_lateral	0.335813	0.123166
445	45	wingcut_male-male	-155	target_abs_velocity_lateral	0.308476	0.116352
446	46	wingcut_male-male	-154	target_abs_velocity_lateral	0.325538	0.11062
447	47	wingcut_male-male	-153	target_abs_velocity_lateral	0.344027	0.107424
448	48	wingcut_male-male	-152	target_abs_velocity_lateral	0.33995	0.101705
449	49	wingcut_male-male	-151	target_abs_velocity_lateral	0.311029	0.0899489
450	50	wingcut_male-male	-150	target_abs_velocity_lateral	0.267501	0.0757232
451	51	wingcut_male-male	-149	target_abs_velocity_lateral	0.23191	0.0631772
452	52	wingcut_male-male	-148	target_abs_velocity_lateral	0.221557	0.0532166
453	53	wingcut_male-male	-147	target_abs_velocity_lateral	0.213544	0.0515489
454	54	wingcut_male-male	-146	target_abs_velocity_lateral	0.235851	0.0562773
455	55	wingcut_male-male	-145	target_abs_velocity_lateral	0.258047	0.0669158
456	56	wingcut_male-male	-144	target_abs_velocity_lateral	0.302743	0.0775599
457	57	wingcut_male-male	-143	target_abs_velocity_lateral	0.322937	0.0870531
458	58	wingcut_male-male	-142	target_abs_velocity_lateral	0.311087	0.0927989
459	59	wingcut_male-male	-141	target_abs_velocity_lateral	0.288253	0.0957519
460	60	wingcut_male-male	-140	target_abs_velocity_lateral	0.297353	0.0976642
461	61	wingcut_male-male	-139	target_abs_velocity_lateral	0.351207	0.100633
462	62	wingcut_male-male	-138	target_abs_velocity_lateral	0.396722	0.109306
463	63	wingcut_male-male	-137	target_abs_velocity_lateral	0.429346	0.123957
464	64	wingcut_male-male	-136	target_abs_velocity_lateral	0.449944	0.14222
465	65	wingcut_male-male	-135	target_abs_velocity_lateral	0.46356	0.157702
466	66	wingcut_male-male	-134	target_abs_velocity_lateral	0.459461	0.165885
467	67	wingcut_male-male	-133	target_abs_velocity_lateral	0.465375	0.166012
468	68	wingcut_male-male	-132	target_abs_velocity_lateral	0.474986	0.165156
469	69	wingcut_male-male	-131	target_abs_velocity_lateral	0.469465	0.167575
470	70	wingcut_male-male	-130	target_abs_velocity_lateral	0.465976	0.172418
471	71	wingcut_male-male	-129	target_abs_velocity_lateral	0.458251	0.177277
472	72	wingcut_male-male	-128	target_abs_velocity_lateral	0.437453	0.178775
473	73	wingcut_male-male	-127	target_abs_velocity_lateral	0.401093	0.176497
474	74	wingcut_male-male	-126	target_abs_velocity_lateral	0.35642	0.17186
475	75	wingcut_male-male	-125	target_abs_velocity_lateral	0.327615	0.165544
476	76	wingcut_male-male	-124	target_abs_velocity_lateral	0.320261	0.158345
477	77	wingcut_male-male	-123	target_abs_velocity_lateral	0.339484	0.149969
478	78	wingcut_male-male	-122	target_abs_velocity_lateral	0.349502	0.14174
479	79	wingcut_male-male	-121	target_abs_velocity_lateral	0.355336	0.132785
480	80	wingcut_male-male	-120	target_abs_velocity_lateral	0.368052	0.121774
481	81	wingcut_male-male	-119	target_abs_velocity_lateral	0.366068	0.110866
482	82	wingcut_male-male	-118	target_abs_velocity_lateral	0.350044	0.102529
483	83	wingcut_male-male	-117	target_abs_velocity_lateral	0.340882	0.0987689
484	84	wingcut_male-male	-116	target_abs_velocity_lateral	0.353826	0.102
485	85	wingcut_male-male	-115	target_abs_velocity_lateral	0.385561	0.112134
486	86	wingcut_male-male	-114	target_abs_velocity_lateral	0.414996	0.126453
487	87	wingcut_male-male	-113	target_abs_velocity_lateral	0.438601	0.139529
488	88	wingcut_male-male	-112	target_abs_velocity_lateral	0.441834	0.147881
489	89	wingcut_male-male	-111	target_abs_velocity_lateral	0.427596	0.149552
490	90	wingcut_male-male	-110	target_abs_velocity_lateral	0.401817	0.145081
491	91	wingcut_male-male	-109	target_abs_velocity_lateral	0.367489	0.136347
492	92	wingcut_male-male	-108	target_abs_velocity_lateral	0.331091	0.125654
493	93	wingcut_male-male	-107	target_abs_velocity_lateral	0.31014	0.115068
494	94	wingcut_male-male	-106	target_abs_velocity_lateral	0.304655	0.107636
495	95	wingcut_male-male	-105	target_abs_velocity_lateral	0.316617	0.10258
496	96	wingcut_male-male	-104	target_abs_velocity_lateral	0.291816	0.0916208
497	97	wingcut_male-male	-103	target_abs_velocity_lateral	0.296713	0.0838582
498	98	wingcut_male-male	-102	target_abs_velocity_lateral	0.311937	0.0791333
499	99	wingcut_male-male	-101	target_abs_velocity_lateral	0.321472	0.0817406
500	100	wingcut_male-male	-100	target_abs_velocity_lateral	0.393224	0.109239
501	101	wingcut_male-male	-99	target_abs_velocity_lateral	0.372723	0.128881
502	102	wingcut_male-male	-98	target_abs_velocity_lateral	0.400776	0.177745
503	103	wingcut_male-male	-97	target_abs_velocity_lateral	0.427578	0.221245
504	104	wingcut_male-male	-96	target_abs_velocity_lateral	0.425862	0.237512
505	105	wingcut_male-male	-95	target_abs_velocity_lateral	0.390839	0.221153
506	106	wingcut_male-male	-94	target_abs_velocity_lateral	0.35887	0.185265
507	107	wingcut_male-male	-93	target_abs_velocity_lateral	0.364079	0.149942
508	108	wingcut_male-male	-92	target_abs_velocity_lateral	0.393424	0.129584
509	109	wingcut_male-male	-91	target_abs_velocity_lateral	0.424728	0.124628
510	110	wingcut_male-male	-90	target_abs_velocity_lateral	0.443931	0.125776
511	111	wingcut_male-male	-89	target_abs_velocity_lateral	0.455003	0.124918
512	112	wingcut_male-male	-88	target_abs_velocity_lateral	0.466977	0.121307
513	113	wingcut_male-male	-87	target_abs_velocity_lateral	0.452375	0.12439
514	114	wingcut_male-male	-86	target_abs_velocity_lateral	0.438129	0.137556
515	115	wingcut_male-male	-85	target_abs_velocity_lateral	0.504114	0.15212
516	116	wingcut_male-male	-84	target_abs_velocity_lateral	0.551296	0.1688
517	117	wingcut_male-male	-83	target_abs_velocity_lateral	0.57664	0.182388
518	118	wingcut_male-male	-82	target_abs_velocity_lateral	0.603288	0.191111
519	119	wingcut_male-male	-81	target_abs_velocity_lateral	0.59897	0.203029
520	120	wingcut_male-male	-80	target_abs_velocity_lateral	0.57488	0.223009
521	121	wingcut_male-male	-79	target_abs_velocity_lateral	0.57767	0.245485
522	122	wingcut_male-male	-78	target_abs_velocity_lateral	0.58026	0.262119
523	123	wingcut_male-male	-77	target_abs_velocity_lateral	0.603725	0.263926
524	124	wingcut_male-male	-76	target_abs_velocity_lateral	0.58931	0.254368
525	125	wingcut_male-male	-75	target_abs_velocity_lateral	0.548755	0.239199
526	126	wingcut_male-male	-74	target_abs_velocity_lateral	0.521753	0.22473
527	127	wingcut_male-male	-73	target_abs_velocity_lateral	0.500588	0.218356
528	128	wingcut_male-male	-72	target_abs_velocity_lateral	0.50461	0.21985
529	129	wingcut_male-male	-71	target_abs_velocity_lateral	0.535283	0.223366
530	130	wingcut_male-male	-70	target_abs_velocity_lateral	0.535209	0.2259
531	131	wingcut_male-male	-69	target_abs_velocity_lateral	0.508168	0.225104
532	132	wingcut_male-male	-68	target_abs_velocity_lateral	0.491262	0.219086
533	133	wingcut_male-male	-67	target_abs_velocity_lateral	0.475885	0.207327
534	134	wingcut_male-male	-66	target_abs_velocity_lateral	0.461884	0.188152
535	135	wingcut_male-male	-65	target_abs_velocity_lateral	0.438522	0.163187
536	136	wingcut_male-male	-64	target_abs_velocity_lateral	0.414672	0.137357
537	137	wingcut_male-male	-63	target_abs_velocity_lateral	0.4014	0.117865
538	138	wingcut_male-male	-62	target_abs_velocity_lateral	0.385384	0.108407
539	139	wingcut_male-male	-61	target_abs_velocity_lateral	0.425062	0.113228
540	140	wingcut_male-male	-60	target_abs_velocity_lateral	0.467913	0.124308
541	141	wingcut_male-male	-59	target_abs_velocity_lateral	0.492657	0.138309
542	142	wingcut_male-male	-58	target_abs_velocity_lateral	0.509422	0.149174
543	143	wingcut_male-male	-57	target_abs_velocity_lateral	0.521731	0.153218
544	144	wingcut_male-male	-56	target_abs_velocity_lateral	0.520681	0.149833
545	145	wingcut_male-male	-55	target_abs_velocity_lateral	0.524967	0.146264
546	146	wingcut_male-male	-54	target_abs_velocity_lateral	0.482968	0.119089
547	147	wingcut_male-male	-53	target_abs_velocity_lateral	0.474937	0.117395
548	148	wingcut_male-male	-52	target_abs_velocity_lateral	0.503252	0.150871
549	149	wingcut_male-male	-51	target_abs_velocity_lateral	0.543538	0.204352
550	150	wingcut_male-male	-50	target_abs_velocity_lateral	0.591728	0.239383
551	151	wingcut_male-male	-49	target_abs_velocity_lateral	0.598662	0.233592
552	152	wingcut_male-male	-48	target_abs_velocity_lateral	0.557497	0.195804
553	153	wingcut_male-male	-47	target_abs_velocity_lateral	0.498283	0.153941
554	154	wingcut_male-male	-46	target_abs_velocity_lateral	0.464347	0.123631
555	155	wingcut_male-male	-45	target_abs_velocity_lateral	0.440069	0.104748
556	156	wingcut_male-male	-44	target_abs_velocity_lateral	0.431479	0.0899569
557	157	wingcut_male-male	-43	target_abs_velocity_lateral	0.411839	0.083719
558	158	wingcut_male-male	-42	target_abs_velocity_lateral	0.433	0.0869418
559	159	wingcut_male-male	-41	target_abs_velocity_lateral	0.493674	0.0944379
560	160	wingcut_male-male	-40	target_abs_velocity_lateral	0.523698	0.0992817
561	161	wingcut_male-male	-39	target_abs_velocity_lateral	0.49607	0.0969491
562	162	wingcut_male-male	-38	target_abs_velocity_lateral	0.453843	0.08769
563	163	wingcut_male-male	-37	target_abs_velocity_lateral	0.420894	0.083618
564	164	wingcut_male-male	-36	target_abs_velocity_lateral	0.431401	0.0935916
565	165	wingcut_male-male	-35	target_abs_velocity_lateral	0.495681	0.111439
566	166	wingcut_male-male	-34	target_abs_velocity_lateral	0.545758	0.12855
567	167	wingcut_male-male	-33	target_abs_velocity_lateral	0.537664	0.137945
568	168	wingcut_male-male	-32	target_abs_velocity_lateral	0.494246	0.134759
569	169	wingcut_male-male	-31	target_abs_velocity_lateral	0.449635	0.121819
570	170	wingcut_male-male	-30	target_abs_velocity_lateral	0.415665	0.107738
571	171	wingcut_male-male	-29	target_abs_velocity_lateral	0.419133	0.0968628
572	172	wingcut_male-male	-28	target_abs_velocity_lateral	0.444925	0.0943749
573	173	wingcut_male-male	-27	target_abs_velocity_lateral	0.483452	0.10402
574	174	wingcut_male-male	-26	target_abs_velocity_lateral	0.534991	0.122454
575	175	wingcut_male-male	-25	target_abs_velocity_lateral	0.582445	0.1422
576	176	wingcut_male-male	-24	target_abs_velocity_lateral	0.639011	0.153744
577	177	wingcut_male-male	-23	target_abs_velocity_lateral	0.653324	0.159147
578	178	wingcut_male-male	-22	target_abs_velocity_lateral	0.630331	0.159259
579	179	wingcut_male-male	-21	target_abs_velocity_lateral	0.598351	0.155068
580	180	wingcut_male-male	-20	target_abs_velocity_lateral	0.576187	0.148802
581	181	wingcut_male-male	-19	target_abs_velocity_lateral	0.589516	0.141304
582	182	wingcut_male-male	-18	target_abs_velocity_lateral	0.610488	0.138544
583	183	wingcut_male-male	-17	target_abs_velocity_lateral	0.639643	0.144383
584	184	wingcut_male-male	-16	target_abs_velocity_lateral	0.676633	0.157687
585	185	wingcut_male-male	-15	target_abs_velocity_lateral	0.703502	0.171734
586	186	wingcut_male-male	-14	target_abs_velocity_lateral	0.721084	0.180263
587	187	wingcut_male-male	-13	target_abs_velocity_lateral	0.731404	0.188161
588	188	wingcut_male-male	-12	target_abs_velocity_lateral	0.786149	0.203493
589	189	wingcut_male-male	-11	target_abs_velocity_lateral	0.859455	0.23772
590	190	wingcut_male-male	-10	target_abs_velocity_lateral	0.940224	0.285284
591	191	wingcut_male-male	-9	target_abs_velocity_lateral	1.00036	0.325373
592	192	wingcut_male-male	-8	target_abs_velocity_lateral	0.999317	0.334432
593	193	wingcut_male-male	-7	target_abs_velocity_lateral	0.941174	0.304822
594	194	wingcut_male-male	-6	target_abs_velocity_lateral	0.86481	0.255131
595	195	wingcut_male-male	-5	target_abs_velocity_lateral	0.791334	0.213499
596	196	wingcut_male-male	-4	target_abs_velocity_lateral	0.762221	0.187441
597	197	wingcut_male-male	-3	target_abs_velocity_lateral	0.747231	0.172796
598	198	wingcut_male-male	-2	target_abs_velocity_lateral	0.725434	0.16495
599	199	wingcut_male-male	-1	target_abs_velocity_lateral	0.72507	0.159457
600	200	wingcut_male-male	0	target_abs_velocity_lateral	0.742205	0.155534
601	201	wingcut_male-male	1	target_abs_velocity_lateral	0.760704	0.153565
602	202	wingcut_male-male	2	target_abs_velocity_lateral	0.758315	0.156011
603	203	wingcut_male-male	3	target_abs_velocity_lateral	0.762997	0.158693
604	204	wingcut_male-male	4	target_abs_velocity_lateral	0.762415	0.162788
605	205	wingcut_male-male	5	target_abs_velocity_lateral	0.741848	0.172309
606	206	wingcut_male-male	6	target_abs_velocity_lateral	0.717051	0.18688
607	207	wingcut_male-male	7	target_abs_velocity_lateral	0.694795	0.201211
608	208	wingcut_male-male	8	target_abs_velocity_lateral	0.68354	0.206398
609	209	wingcut_male-male	9	target_abs_velocity_lateral	0.653851	0.200177
610	210	wingcut_male-male	10	target_abs_velocity_lateral	0.603099	0.184679
611	211	wingcut_male-male	11	target_abs_velocity_lateral	0.558501	0.163422
612	212	wingcut_male-male	12	target_abs_velocity_lateral	0.541455	0.13934
613	213	wingcut_male-male	13	target_abs_velocity_lateral	0.5442	0.11588
614	214	wingcut_male-male	14	target_abs_velocity_lateral	0.540699	0.100431
615	215	wingcut_male-male	15	target_abs_velocity_lateral	0.536679	0.0968211
616	216	wingcut_male-male	16	target_abs_velocity_lateral	0.532573	0.101117
617	217	wingcut_male-male	17	target_abs_velocity_lateral	0.532968	0.105454
618	218	wingcut_male-male	18	target_abs_velocity_lateral	0.544523	0.106888
619	219	wingcut_male-male	19	target_abs_velocity_lateral	0.548833	0.109851
620	220	wingcut_male-male	20	target_abs_velocity_lateral	0.554176	0.115453
621	221	wingcut_male-male	21	target_abs_velocity_lateral	0.557661	0.122302
622	222	wingcut_male-male	22	target_abs_velocity_lateral	0.547266	0.128034
623	223	wingcut_male-male	23	target_abs_velocity_lateral	0.544269	0.13084
624	224	wingcut_male-male	24	target_abs_velocity_lateral	0.534403	0.136887
625	225	wingcut_male-male	25	target_abs_velocity_lateral	0.555305	0.145719
626	226	wingcut_male-male	26	target_abs_velocity_lateral	0.580512	0.157999
627	227	wingcut_male-male	27	target_abs_velocity_lateral	0.601834	0.170987
628	228	wingcut_male-male	28	target_abs_velocity_lateral	0.603525	0.180895
629	229	wingcut_male-male	29	target_abs_velocity_lateral	0.593533	0.182343
630	230	wingcut_male-male	30	target_abs_velocity_lateral	0.578351	0.173161
631	231	wingcut_male-male	31	target_abs_velocity_lateral	0.550368	0.156721
632	232	wingcut_male-male	32	target_abs_velocity_lateral	0.517668	0.138268
633	233	wingcut_male-male	33	target_abs_velocity_lateral	0.487428	0.122194
634	234	wingcut_male-male	34	target_abs_velocity_lateral	0.464133	0.109386
635	235	wingcut_male-male	35	target_abs_velocity_lateral	0.447969	0.0997857
636	236	wingcut_male-male	36	target_abs_velocity_lateral	0.434957	0.0943677
637	237	wingcut_male-male	37	target_abs_velocity_lateral	0.436627	0.0913735
638	238	wingcut_male-male	38	target_abs_velocity_lateral	0.437147	0.0914236
639	239	wingcut_male-male	39	target_abs_velocity_lateral	0.434497	0.092143
640	240	wingcut_male-male	40	target_abs_velocity_lateral	0.418734	0.0897591
641	241	wingcut_male-male	41	target_abs_velocity_lateral	0.395976	0.0805388
642	242	wingcut_male-male	42	target_abs_velocity_lateral	0.358426	0.0688267
643	243	wingcut_male-male	43	target_abs_velocity_lateral	0.330789	0.0599364
644	244	wingcut_male-male	44	target_abs_velocity_lateral	0.312754	0.058805
645	245	wingcut_male-male	45	target_abs_velocity_lateral	0.3027	0.0602863
646	246	wingcut_male-male	46	target_abs_velocity_lateral	0.291275	0.0593048
647	247	wingcut_male-male	47	target_abs_velocity_lateral	0.286135	0.0567822
648	248	wingcut_male-male	48	target_abs_velocity_lateral	0.299456	0.0573925
649	249	wingcut_male-male	49	target_abs_velocity_lateral	0.338578	0.0615434
650	250	wingcut_male-male	50	target_abs_velocity_lateral	0.366406	0.0702962
651	251	wingcut_male-male	51	target_abs_velocity_lateral	0.377691	0.0812923
652	252	wingcut_male-male	52	target_abs_velocity_lateral	0.403859	0.0910068
653	253	wingcut_male-male	53	target_abs_velocity_lateral	0.434138	0.101811
654	254	wingcut_male-male	54	target_abs_velocity_lateral	0.461941	0.114074
655	255	wingcut_male-male	55	target_abs_velocity_lateral	0.47819	0.127116
656	256	wingcut_male-male	56	target_abs_velocity_lateral	0.489472	0.137514
657	257	wingcut_male-male	57	target_abs_velocity_lateral	0.477479	0.143842
658	258	wingcut_male-male	58	target_abs_velocity_lateral	0.46499	0.144822
659	259	wingcut_male-male	59	target_abs_velocity_lateral	0.455123	0.146236
660	260	wingcut_male-male	60	target_abs_velocity_lateral	0.459207	0.151431
661	261	wingcut_male-male	61	target_abs_velocity_lateral	0.496242	0.155434
662	262	wingcut_male-male	62	target_abs_velocity_lateral	0.51301	0.156689
663	263	wingcut_male-male	63	target_abs_velocity_lateral	0.496944	0.156172
664	264	wingcut_male-male	64	target_abs_velocity_lateral	0.485342	0.157131
665	265	wingcut_male-male	65	target_abs_velocity_lateral	0.49668	0.164404
666	266	wingcut_male-male	66	target_abs_velocity_lateral	0.509153	0.177957
667	267	wingcut_male-male	67	target_abs_velocity_lateral	0.503946	0.189566
668	268	wingcut_male-male	68	target_abs_velocity_lateral	0.515758	0.187231
669	269	wingcut_male-male	69	target_abs_velocity_lateral	0.528208	0.168051
670	270	wingcut_male-male	70	target_abs_velocity_lateral	0.503082	0.137886
671	271	wingcut_male-male	71	target_abs_velocity_lateral	0.438065	0.106461
672	272	wingcut_male-male	72	target_abs_velocity_lateral	0.370234	0.0841604
673	273	wingcut_male-male	73	target_abs_velocity_lateral	0.362504	0.0764091
674	274	wingcut_male-male	74	target_abs_velocity_lateral	0.376974	0.0845023
675	275	wingcut_male-male	75	target_abs_velocity_lateral	0.382553	0.097569
676	276	wingcut_male-male	76	target_abs_velocity_lateral	0.379955	0.106309
677	277	wingcut_male-male	77	target_abs_velocity_lateral	0.386479	0.106623
678	278	wingcut_male-male	78	target_abs_velocity_lateral	0.391101	0.100751
679	279	wingcut_male-male	79	target_abs_velocity_lateral	0.382096	0.0937628
680	280	wingcut_male-male	80	target_abs_velocity_lateral	0.380378	0.0870792
681	281	wingcut_male-male	81	target_abs_velocity_lateral	0.357636	0.0836367
682	282	wingcut_male-male	82	target_abs_velocity_lateral	0.332497	0.080889
683	283	wingcut_male-male	83	target_abs_velocity_lateral	0.323871	0.0800372
684	284	wingcut_male-male	84	target_abs_velocity_lateral	0.346513	0.0834713
685	285	wingcut_male-male	85	target_abs_velocity_lateral	0.37631	0.0943429
686	286	wingcut_male-male	86	target_abs_velocity_lateral	0.388693	0.111805
687	287	wingcut_male-male	87	target_abs_velocity_lateral	0.397855	0.128723
688	288	wingcut_male-male	88	target_abs_velocity_lateral	0.424071	0.13894
689	289	wingcut_male-male	89	target_abs_velocity_lateral	0.458029	0.140847
690	290	wingcut_male-male	90	target_abs_velocity_lateral	0.47151	0.135861
691	291	wingcut_male-male	91	target_abs_velocity_lateral	0.463851	0.124617
692	292	wingcut_male-male	92	target_abs_velocity_lateral	0.440567	0.109589
693	293	wingcut_male-male	93	target_abs_velocity_lateral	0.406914	0.095503
694	294	wingcut_male-male	94	target_abs_velocity_lateral	0.377115	0.0847494
695	295	wingcut_male-male	95	target_abs_velocity_lateral	0.346619	0.0779374
696	296	wingcut_male-male	96	target_abs_velocity_lateral	0.329132	0.0716304
697	297	wingcut_male-male	97	target_abs_velocity_lateral	0.318144	0.0670229
698	298	wingcut_male-male	98	target_abs_velocity_lateral	0.313235	0.0649476
699	299	wingcut_male-male	99	target_abs_velocity_lateral	0.315171	0.0634448
700	300	wingcut_male-male	100	target_abs_velocity_lateral	0.304615	0.0609174
701	301	wingcut_male-male	101	target_abs_velocity_lateral	0.287591	0.0559793
702	302	wingcut_male-male	102	target_abs_velocity_lateral	0.264673	0.0519976
703	303	wingcut_male-male	103	target_abs_velocity_lateral	0.251189	0.0495971
704	304	wingcut_male-male	104	target_abs_velocity_lateral	0.242411	0.0488909
705	305	wingcut_male-male	105	target_abs_velocity_lateral	0.239846	0.0490075
706	306	wingcut_male-male	106	target_abs_velocity_lateral	0.231622	0.052049
707	307	wingcut_male-male	107	target_abs_velocity_lateral	0.243724	0.0555825
708	308	wingcut_male-male	108	target_abs_velocity_lateral	0.262582	0.0590908
709	309	wingcut_male-male	109	target_abs_velocity_lateral	0.262963	0.0610402
710	310	wingcut_male-male	110	target_abs_velocity_lateral	0.245533	0.0597182
711	311	wingcut_male-male	111	target_abs_velocity_lateral	0.232614	0.0562497
712	312	wingcut_male-male	112	target_abs_velocity_lateral	0.237171	0.0539751
713	313	wingcut_male-male	113	target_abs_velocity_lateral	0.248613	0.0548353
714	314	wingcut_male-male	114	target_abs_velocity_lateral	0.250621	0.0574551
715	315	wingcut_male-male	115	target_abs_velocity_lateral	0.244339	0.058168
716	316	wingcut_male-male	116	target_abs_velocity_lateral	0.229321	0.05704
717	317	wingcut_male-male	117	target_abs_velocity_lateral	0.218363	0.0577044
718	318	wingcut_male-male	118	target_abs_velocity_lateral	0.213874	0.0642765
719	319	wingcut_male-male	119	target_abs_velocity_lateral	0.220376	0.0731058
720	320	wingcut_male-male	120	target_abs_velocity_lateral	0.221988	0.0799255
721	321	wingcut_male-male	121	target_abs_velocity_lateral	0.230916	0.0839093
722	322	wingcut_male-male	122	target_abs_velocity_lateral	0.263269	0.0869836
723	323	wingcut_male-male	123	target_abs_velocity_lateral	0.288551	0.0902734
724	324	wingcut_male-male	124	target_abs_velocity_lateral	0.287671	0.0912112
725	325	wingcut_male-male	125	target_abs_velocity_lateral	0.280178	0.0865147
726	326	wingcut_male-male	126	target_abs_velocity_lateral	0.264958	0.0787127
727	327	wingcut_male-male	127	target_abs_velocity_lateral	0.253274	0.0712649
728	328	wingcut_male-male	128	target_abs_velocity_lateral	0.250508	0.0663822
729	329	wingcut_male-male	129	target_abs_velocity_lateral	0.245287	0.0650636
730	330	wingcut_male-male	130	target_abs_velocity_lateral	0.251535	0.0647031
731	331	wingcut_male-male	131	target_abs_velocity_lateral	0.272214	0.0631718
732	332	wingcut_male-male	132	target_abs_velocity_lateral	0.273677	0.0610114
733	333	wingcut_male-male	133	target_abs_velocity_lateral	0.246289	0.0569891
734	334	wingcut_male-male	134	target_abs_velocity_lateral	0.193181	0.0519273
735	335	wingcut_male-male	135	target_abs_velocity_lateral	0.166327	0.0451701
736	336	wingcut_male-male	136	target_abs_velocity_lateral	0.187076	0.0382917
737	337	wingcut_male-male	137	target_abs_velocity_lateral	0.191676	0.0389248
738	338	wingcut_male-male	138	target_abs_velocity_lateral	0.187751	0.0443514
739	339	wingcut_male-male	139	target_abs_velocity_lateral	0.194551	0.0484296
740	340	wingcut_male-male	140	target_abs_velocity_lateral	0.195835	0.0505059
741	341	wingcut_male-male	141	target_abs_velocity_lateral	0.191625	0.0504922
742	342	wingcut_male-male	142	target_abs_velocity_lateral	0.192813	0.0494949
743	343	wingcut_male-male	143	target_abs_velocity_lateral	0.200755	0.0521433
744	344	wingcut_male-male	144	target_abs_velocity_lateral	0.219181	0.061014
745	345	wingcut_male-male	145	target_abs_velocity_lateral	0.245451	0.0725658
746	346	wingcut_male-male	146	target_abs_velocity_lateral	0.261568	0.083096
747	347	wingcut_male-male	147	target_abs_velocity_lateral	0.27492	0.0915002
748	348	wingcut_male-male	148	target_abs_velocity_lateral	0.292812	0.10105
749	349	wingcut_male-male	149	target_abs_velocity_lateral	0.324091	0.118515
750	350	wingcut_male-male	150	target_abs_velocity_lateral	0.393433	0.17789
751	351	wingcut_male-male	151	target_abs_velocity_lateral	0.246697	0.0800422
752	352	wingcut_male-male	152	target_abs_velocity_lateral	0.281443	0.100433
753	353	wingcut_male-male	153	target_abs_velocity_lateral	0.331994	0.148765
754	354	wingcut_male-male	154	target_abs_velocity_lateral	0.230666	0.0648821
755	355	wingcut_male-male	155	target_abs_velocity_lateral	0.210454	0.0515487
756	356	wingcut_male-male	156	target_abs_velocity_lateral	0.211186	0.0520415
757	357	wingcut_male-male	157	target_abs_velocity_lateral	0.234274	0.0572164
758	358	wingcut_male-male	158	target_abs_velocity_lateral	0.265581	0.073045
759	359	wingcut_male-male	159	target_abs_velocity_lateral	0.289319	0.0977853
760	360	wingcut_male-male	160	target_abs_velocity_lateral	0.309066	0.106679
761	361	wingcut_male-male	161	target_abs_velocity_lateral	0.255914	0.0739588
762	362	wingcut_male-male	162	target_abs_velocity_lateral	0.250271	0.0745232
763	363	wingcut_male-male	163	target_abs_velocity_lateral	0.32074	0.115603
764	364	wingcut_male-male	164	target_abs_velocity_lateral	0.326511	0.106392
765	365	wingcut_male-male	165	target_abs_velocity_lateral	0.279418	0.0765261
766	366	wingcut_male-male	166	target_abs_velocity_lateral	0.237327	0.0526657
767	367	wingcut_male-male	167	target_abs_velocity_lateral	0.204012	0.0481174
768	368	wingcut_male-male	168	target_abs_velocity_lateral	0.240031	0.0577498
769	369	wingcut_male-male	169	target_abs_velocity_lateral	0.260675	0.076721
770	370	wingcut_male-male	170	target_abs_velocity_lateral	0.277059	0.0897166
771	371	wingcut_male-male	171	target_abs_velocity_lateral	0.273725	0.0876476
772	372	wingcut_male-male	172	target_abs_velocity_lateral	0.246597	0.0710852
773	373	wingcut_male-male	173	target_abs_velocity_lateral	0.213939	0.0519439
774	374	wingcut_male-male	174	target_abs_velocity_lateral	0.197741	0.0408485
775	375	wingcut_male-male	175	target_abs_velocity_lateral	0.177327	0.0373823
776	376	wingcut_male-male	176	target_abs_velocity_lateral	0.179654	0.0338696
777	377	wingcut_male-male	177	target_abs_velocity_lateral	0.206325	0.042015
778	378	wingcut_male-male	178	target_abs_velocity_lateral	0.245716	0.0645854
779	379	wingcut_male-male	179	target_abs_velocity_lateral	0.270225	0.082601
780	380	wingcut_male-male	180	target_abs_velocity_lateral	0.263858	0.0820285
781	381	wingcut_male-male	181	target_abs_velocity_lateral	0.237247	0.0637401
782	382	wingcut_male-male	182	target_abs_velocity_lateral	0.21355	0.0452785
783	383	wingcut_male-male	183	target_abs_velocity_lateral	0.208889	0.0428108
784	384	wingcut_male-male	184	target_abs_velocity_lateral	0.220407	0.0422789
785	385	wingcut_male-male	185	target_abs_velocity_lateral	0.195599	0.0368045
786	386	wingcut_male-male	186	target_abs_velocity_lateral	0.15505	0.0281249
787	387	wingcut_male-male	187	target_abs_velocity_lateral	0.132995	0.025072
788	388	wingcut_male-male	188	target_abs_velocity_lateral	0.15864	0.0305292
789	389	wingcut_male-male	189	target_abs_velocity_lateral	0.192194	0.0415038
790	390	wingcut_male-male	190	target_abs_velocity_lateral	0.210108	0.0512752
791	391	wingcut_male-male	191	target_abs_velocity_lateral	0.21343	0.0529286
792	392	wingcut_male-male	192	target_abs_velocity_lateral	0.200881	0.0456699
793	393	wingcut_male-male	193	target_abs_velocity_lateral	0.164246	0.0380339
794	394	wingcut_male-male	194	target_abs_velocity_lateral	0.164903	0.0375166
795	395	wingcut_male-male	195	target_abs_velocity_lateral	0.188565	0.0504953
796	396	wingcut_male-male	196	target_abs_velocity_lateral	0.215165	0.0698152
797	397	wingcut_male-male	197	target_abs_velocity_lateral	0.233176	0.0877201
798	398	wingcut_male-male	198	target_abs_velocity_lateral	0.245793	0.0975952
799	399	wingcut_male-male	199	target_abs_velocity_lateral	0.26066	0.0962154
800	0	wingcut_male-male	-200	courter_angles_speed	118.243	72.8128
801	1	wingcut_male-male	-199	courter_angles_speed	131.675	85.4549
802	2	wingcut_male-male	-198	courter_angles_speed	126.148	92.3679
803	3	wingcut_male-male	-197	courter_angles_speed	136.036	96.5283
804	4	wingcut_male-male	-196	courter_angles_speed	173.795	103.913
805	5	wingcut_male-male	-195	courter_angles_speed	213.877	116.309
806	6	wingcut_male-male	-194	courter_angles_speed	241.322	126.843
807	7	wingcut_male-male	-193	courter_angles_speed	245.159	126.821
808	8	wingcut_male-male	-192	courter_angles_speed	220.79	112.938
809	9	wingcut_male-male	-191	courter_angles_speed	168.393	91.6551
810	10	wingcut_male-male	-190	courter_angles_speed	143.003	77.3098
811	11	wingcut_male-male	-189	courter_angles_speed	158.417	79.188
812	12	wingcut_male-male	-188	courter_angles_speed	152.762	83.427
813	13	wingcut_male-male	-187	courter_angles_speed	122.046	72.2606
814	14	wingcut_male-male	-186	courter_angles_speed	79.9899	42.9276
815	15	wingcut_male-male	-185	courter_angles_speed	56.7218	22.4588
816	16	wingcut_male-male	-184	courter_angles_speed	105.329	53.7627
817	17	wingcut_male-male	-183	courter_angles_speed	132.017	80.3305
818	18	wingcut_male-male	-182	courter_angles_speed	129.155	83.1098
819	19	wingcut_male-male	-181	courter_angles_speed	96.8904	60.0152
820	20	wingcut_male-male	-180	courter_angles_speed	58.6225	23.1252
821	21	wingcut_male-male	-179	courter_angles_speed	91.3794	43.819
822	22	wingcut_male-male	-178	courter_angles_speed	155.9	87.045
823	23	wingcut_male-male	-177	courter_angles_speed	197.161	114.782
824	24	wingcut_male-male	-176	courter_angles_speed	208.522	120.075
825	25	wingcut_male-male	-175	courter_angles_speed	186.859	104.4
826	26	wingcut_male-male	-174	courter_angles_speed	136.004	75.3135
827	27	wingcut_male-male	-173	courter_angles_speed	85.3542	43.8332
828	28	wingcut_male-male	-172	courter_angles_speed	67.046	26.9686
829	29	wingcut_male-male	-171	courter_angles_speed	79.3054	32.3212
830	30	wingcut_male-male	-170	courter_angles_speed	84.1893	37.9998
831	31	wingcut_male-male	-169	courter_angles_speed	84.0684	38.3015
832	32	wingcut_male-male	-168	courter_angles_speed	85.5951	41.6089
833	33	wingcut_male-male	-167	courter_angles_speed	94.3423	53.0002
834	34	wingcut_male-male	-166	courter_angles_speed	110.562	65.5633
835	35	wingcut_male-male	-165	courter_angles_speed	128.307	71.1772
836	36	wingcut_male-male	-164	courter_angles_speed	122.199	67.1622
837	37	wingcut_male-male	-163	courter_angles_speed	106.628	55.0632
838	38	wingcut_male-male	-162	courter_angles_speed	103.426	43.768
839	39	wingcut_male-male	-161	courter_angles_speed	111.732	47.418
840	40	wingcut_male-male	-160	courter_angles_speed	128.162	62.1636
841	41	wingcut_male-male	-159	courter_angles_speed	145.864	74.8517
842	42	wingcut_male-male	-158	courter_angles_speed	142.862	80.1859
843	43	wingcut_male-male	-157	courter_angles_speed	136.87	76.2957
844	44	wingcut_male-male	-156	courter_angles_speed	115.305	65.5753
845	45	wingcut_male-male	-155	courter_angles_speed	85.3696	50.9195
846	46	wingcut_male-male	-154	courter_angles_speed	70.4265	34.9495
847	47	wingcut_male-male	-153	courter_angles_speed	58.1777	21.6035
848	48	wingcut_male-male	-152	courter_angles_speed	41.0281	14.3868
849	49	wingcut_male-male	-151	courter_angles_speed	36.569	11.9315
850	50	wingcut_male-male	-150	courter_angles_speed	29.9691	11.5686
851	51	wingcut_male-male	-149	courter_angles_speed	33.2559	11.7147
852	52	wingcut_male-male	-148	courter_angles_speed	40.8506	14.1163
853	53	wingcut_male-male	-147	courter_angles_speed	43.8954	17.8041
854	54	wingcut_male-male	-146	courter_angles_speed	43.3747	19.5427
855	55	wingcut_male-male	-145	courter_angles_speed	40.644	17.4181
856	56	wingcut_male-male	-144	courter_angles_speed	38.2745	12.2443
857	57	wingcut_male-male	-143	courter_angles_speed	38.1278	11.8256
858	58	wingcut_male-male	-142	courter_angles_speed	56.883	19.5595
859	59	wingcut_male-male	-141	courter_angles_speed	70.5296	28.3122
860	60	wingcut_male-male	-140	courter_angles_speed	72.564	33.9289
861	61	wingcut_male-male	-139	courter_angles_speed	87.6656	35.9351
862	62	wingcut_male-male	-138	courter_angles_speed	100.353	40.7065
863	63	wingcut_male-male	-137	courter_angles_speed	103.876	52.3179
864	64	wingcut_male-male	-136	courter_angles_speed	103.112	66.1048
865	65	wingcut_male-male	-135	courter_angles_speed	116.712	74.3988
866	66	wingcut_male-male	-134	courter_angles_speed	114.911	73.3826
867	67	wingcut_male-male	-133	courter_angles_speed	103.066	61.665
868	68	wingcut_male-male	-132	courter_angles_speed	82.0547	44.0394
869	69	wingcut_male-male	-131	courter_angles_speed	88.9085	35.4103
870	70	wingcut_male-male	-130	courter_angles_speed	100.981	50.681
871	71	wingcut_male-male	-129	courter_angles_speed	125.062	70.5386
872	72	wingcut_male-male	-128	courter_angles_speed	142.415	82.15
873	73	wingcut_male-male	-127	courter_angles_speed	133.965	81.7449
874	74	wingcut_male-male	-126	courter_angles_speed	112.274	69.5442
875	75	wingcut_male-male	-125	courter_angles_speed	98.2355	50.6699
876	76	wingcut_male-male	-124	courter_angles_speed	102.891	38.1734
877	77	wingcut_male-male	-123	courter_angles_speed	109.687	46.3792
878	78	wingcut_male-male	-122	courter_angles_speed	112.46	62.6203
879	79	wingcut_male-male	-121	courter_angles_speed	124.617	73.162
880	80	wingcut_male-male	-120	courter_angles_speed	127.71	75.5387
881	81	wingcut_male-male	-119	courter_angles_speed	146.993	70.7357
882	82	wingcut_male-male	-118	courter_angles_speed	153.514	65.9431
883	83	wingcut_male-male	-117	courter_angles_speed	144.748	67.8274
884	84	wingcut_male-male	-116	courter_angles_speed	145.556	75.7427
885	85	wingcut_male-male	-115	courter_angles_speed	158.128	84.9809
886	86	wingcut_male-male	-114	courter_angles_speed	164.726	91.5709
887	87	wingcut_male-male	-113	courter_angles_speed	177.755	92.3575
888	88	wingcut_male-male	-112	courter_angles_speed	186.574	88.0839
889	89	wingcut_male-male	-111	courter_angles_speed	192.064	82.6588
890	90	wingcut_male-male	-110	courter_angles_speed	189.1	83.0731
891	91	wingcut_male-male	-109	courter_angles_speed	189.435	91.4937
892	92	wingcut_male-male	-108	courter_angles_speed	229.497	100.6
893	93	wingcut_male-male	-107	courter_angles_speed	241.946	105.929
894	94	wingcut_male-male	-106	courter_angles_speed	221.205	102.679
895	95	wingcut_male-male	-105	courter_angles_speed	185.874	89.0733
896	96	wingcut_male-male	-104	courter_angles_speed	141.113	67.7626
897	97	wingcut_male-male	-103	courter_angles_speed	103.968	43.3256
898	98	wingcut_male-male	-102	courter_angles_speed	81.1864	25.8682
899	99	wingcut_male-male	-101	courter_angles_speed	83.7381	32.3529
900	100	wingcut_male-male	-100	courter_angles_speed	109.62	50.7115
901	101	wingcut_male-male	-99	courter_angles_speed	130.435	68.5368
902	102	wingcut_male-male	-98	courter_angles_speed	154.418	81.9943
903	103	wingcut_male-male	-97	courter_angles_speed	169.736	91.1546
904	104	wingcut_male-male	-96	courter_angles_speed	171.274	96.7818
905	105	wingcut_male-male	-95	courter_angles_speed	174.214	98.3698
906	106	wingcut_male-male	-94	courter_angles_speed	172.783	94.8881
907	107	wingcut_male-male	-93	courter_angles_speed	153.01	84.5479
908	108	wingcut_male-male	-92	courter_angles_speed	124.918	65.3319
909	109	wingcut_male-male	-91	courter_angles_speed	101.34	39.8413
910	110	wingcut_male-male	-90	courter_angles_speed	81.6591	32.9591
911	111	wingcut_male-male	-89	courter_angles_speed	127.231	60.9924
912	112	wingcut_male-male	-88	courter_angles_speed	178.561	93.6407
913	113	wingcut_male-male	-87	courter_angles_speed	224.345	115.041
914	114	wingcut_male-male	-86	courter_angles_speed	236.818	118.945
915	115	wingcut_male-male	-85	courter_angles_speed	205.478	103.863
916	116	wingcut_male-male	-84	courter_angles_speed	140.23	75.0947
917	117	wingcut_male-male	-83	courter_angles_speed	102.784	52.5952
918	118	wingcut_male-male	-82	courter_angles_speed	163.76	68.8306
919	119	wingcut_male-male	-81	courter_angles_speed	216.368	104.193
920	120	wingcut_male-male	-80	courter_angles_speed	259.6	129.902
921	121	wingcut_male-male	-79	courter_angles_speed	286.196	137.715
922	122	wingcut_male-male	-78	courter_angles_speed	274.487	128.74
923	123	wingcut_male-male	-77	courter_angles_speed	230.846	107.68
924	124	wingcut_male-male	-76	courter_angles_speed	175.663	80.3851
925	125	wingcut_male-male	-75	courter_angles_speed	117.191	52.4172
926	126	wingcut_male-male	-74	courter_angles_speed	86.4312	27.4187
927	127	wingcut_male-male	-73	courter_angles_speed	79.5972	23.8533
928	128	wingcut_male-male	-72	courter_angles_speed	107.701	44.8267
929	129	wingcut_male-male	-71	courter_angles_speed	124.827	68.2543
930	130	wingcut_male-male	-70	courter_angles_speed	135.51	85.0323
931	131	wingcut_male-male	-69	courter_angles_speed	149.138	90.8081
932	132	wingcut_male-male	-68	courter_angles_speed	149.088	84.9578
933	133	wingcut_male-male	-67	courter_angles_speed	129.11	69.3904
934	134	wingcut_male-male	-66	courter_angles_speed	96.997	47.9196
935	135	wingcut_male-male	-65	courter_angles_speed	71.1008	25.3697
936	136	wingcut_male-male	-64	courter_angles_speed	49.5468	10.8198
937	137	wingcut_male-male	-63	courter_angles_speed	58.8518	13.7508
938	138	wingcut_male-male	-62	courter_angles_speed	68.9711	18.5413
939	139	wingcut_male-male	-61	courter_angles_speed	68.2982	18.7832
940	140	wingcut_male-male	-60	courter_angles_speed	63.6808	16.3896
941	141	wingcut_male-male	-59	courter_angles_speed	56.2649	15.8114
942	142	wingcut_male-male	-58	courter_angles_speed	62.1262	17.3878
943	143	wingcut_male-male	-57	courter_angles_speed	72.2489	19.5544
944	144	wingcut_male-male	-56	courter_angles_speed	74.9625	21.2099
945	145	wingcut_male-male	-55	courter_angles_speed	75.8551	21.3147
946	146	wingcut_male-male	-54	courter_angles_speed	77.2799	19.8675
947	147	wingcut_male-male	-53	courter_angles_speed	71.5114	18.9985
948	148	wingcut_male-male	-52	courter_angles_speed	80.0231	21.6155
949	149	wingcut_male-male	-51	courter_angles_speed	95.5164	33.1951
950	150	wingcut_male-male	-50	courter_angles_speed	115.29	51.416
951	151	wingcut_male-male	-49	courter_angles_speed	145.85	71.0587
952	152	wingcut_male-male	-48	courter_angles_speed	173.622	88.0595
953	153	wingcut_male-male	-47	courter_angles_speed	186.482	98.6997
954	154	wingcut_male-male	-46	courter_angles_speed	191.463	99.7482
955	155	wingcut_male-male	-45	courter_angles_speed	174.788	91.19
956	156	wingcut_male-male	-44	courter_angles_speed	142.893	74.8033
957	157	wingcut_male-male	-43	courter_angles_speed	114.068	55.2223
958	158	wingcut_male-male	-42	courter_angles_speed	116.423	41.6833
959	159	wingcut_male-male	-41	courter_angles_speed	137.164	46.2084
960	160	wingcut_male-male	-40	courter_angles_speed	159.891	62.462
961	161	wingcut_male-male	-39	courter_angles_speed	183.079	78.2552
962	162	wingcut_male-male	-38	courter_angles_speed	180.985	89.2061
963	163	wingcut_male-male	-37	courter_angles_speed	179.178	90.5166
964	164	wingcut_male-male	-36	courter_angles_speed	173.517	80.0584
965	165	wingcut_male-male	-35	courter_angles_speed	144.43	58.2343
966	166	wingcut_male-male	-34	courter_angles_speed	103.383	29.2038
967	167	wingcut_male-male	-33	courter_angles_speed	99.2908	27.0522
968	168	wingcut_male-male	-32	courter_angles_speed	160.781	60.6229
969	169	wingcut_male-male	-31	courter_angles_speed	206.56	92.2633
970	170	wingcut_male-male	-30	courter_angles_speed	228.062	111.003
971	171	wingcut_male-male	-29	courter_angles_speed	223.829	113.029
972	172	wingcut_male-male	-28	courter_angles_speed	204.875	98.7104
973	173	wingcut_male-male	-27	courter_angles_speed	164.44	73.0687
974	174	wingcut_male-male	-26	courter_angles_speed	112.023	42.4764
975	175	wingcut_male-male	-25	courter_angles_speed	69.8033	16.3685
976	176	wingcut_male-male	-24	courter_angles_speed	83.2759	25.328
977	177	wingcut_male-male	-23	courter_angles_speed	126.912	47.7092
978	178	wingcut_male-male	-22	courter_angles_speed	156.861	66.4474
979	179	wingcut_male-male	-21	courter_angles_speed	172.726	78.129
980	180	wingcut_male-male	-20	courter_angles_speed	172.035	81.1193
981	181	wingcut_male-male	-19	courter_angles_speed	155.086	75.2152
982	182	wingcut_male-male	-18	courter_angles_speed	145.747	61.1523
983	183	wingcut_male-male	-17	courter_angles_speed	131.703	43.6425
984	184	wingcut_male-male	-16	courter_angles_speed	108.342	29.3676
985	185	wingcut_male-male	-15	courter_angles_speed	89.8254	24.2692
986	186	wingcut_male-male	-14	courter_angles_speed	101.424	25.7697
987	187	wingcut_male-male	-13	courter_angles_speed	123.362	31.9344
988	188	wingcut_male-male	-12	courter_angles_speed	138.316	46.4065
989	189	wingcut_male-male	-11	courter_angles_speed	163.349	68.4706
990	190	wingcut_male-male	-10	courter_angles_speed	217.956	93.0296
991	191	wingcut_male-male	-9	courter_angles_speed	292.776	113.678
992	192	wingcut_male-male	-8	courter_angles_speed	339.482	125.817
993	193	wingcut_male-male	-7	courter_angles_speed	335.914	125.263
994	194	wingcut_male-male	-6	courter_angles_speed	283.486	110.874
995	195	wingcut_male-male	-5	courter_angles_speed	269.498	85.2929
996	196	wingcut_male-male	-4	courter_angles_speed	281.823	74.8456
997	197	wingcut_male-male	-3	courter_angles_speed	339.721	98.4787
998	198	wingcut_male-male	-2	courter_angles_speed	432.497	131.749
999	199	wingcut_male-male	-1	courter_angles_speed	476.299	155.746
1000	200	wingcut_male-male	0	courter_angles_speed	493.812	157.206
1001	201	wingcut_male-male	1	courter_angles_speed	462.245	136.761
1002	202	wingcut_male-male	2	courter_angles_speed	376.987	101.715
1003	203	wingcut_male-male	3	courter_angles_speed	262.993	62.5484
1004	204	wingcut_male-male	4	courter_angles_speed	149.456	33.4206
1005	205	wingcut_male-male	5	courter_angles_speed	131.988	22.8292
1006	206	wingcut_male-male	6	courter_angles_speed	139.071	27.0767
1007	207	wingcut_male-male	7	courter_angles_speed	124.292	27.4949
1008	208	wingcut_male-male	8	courter_angles_speed	106.424	21.3592
1009	209	wingcut_male-male	9	courter_angles_speed	86.052	15.9688
1010	210	wingcut_male-male	10	courter_angles_speed	74.7867	15.3597
1011	211	wingcut_male-male	11	courter_angles_speed	76.9043	15.4623
1012	212	wingcut_male-male	12	courter_angles_speed	80.7446	13.4758
1013	213	wingcut_male-male	13	courter_angles_speed	74.767	11.4309
1014	214	wingcut_male-male	14	courter_angles_speed	67.3557	10.7742
1015	215	wingcut_male-male	15	courter_angles_speed	70.6463	10.651
1016	216	wingcut_male-male	16	courter_angles_speed	75.7261	12.0432
1017	217	wingcut_male-male	17	courter_angles_speed	83.1183	14.4038
1018	218	wingcut_male-male	18	courter_angles_speed	84.2962	17.4076
1019	219	wingcut_male-male	19	courter_angles_speed	81.599	18.1336
1020	220	wingcut_male-male	20	courter_angles_speed	74.106	15.4362
1021	221	wingcut_male-male	21	courter_angles_speed	66.6324	13.6164
1022	222	wingcut_male-male	22	courter_angles_speed	76.8769	22.3523
1023	223	wingcut_male-male	23	courter_angles_speed	87.3659	38.877
1024	224	wingcut_male-male	24	courter_angles_speed	99.9002	54.5066
1025	225	wingcut_male-male	25	courter_angles_speed	111.402	64.301
1026	226	wingcut_male-male	26	courter_angles_speed	111.623	65.7235
1027	227	wingcut_male-male	27	courter_angles_speed	100.604	58.3545
1028	228	wingcut_male-male	28	courter_angles_speed	81.468	44.2169
1029	229	wingcut_male-male	29	courter_angles_speed	60.3425	26.9991
1030	230	wingcut_male-male	30	courter_angles_speed	41.3828	11.2882
1031	231	wingcut_male-male	31	courter_angles_speed	31.2134	5.45144
1032	232	wingcut_male-male	32	courter_angles_speed	38.8714	9.17798
1033	233	wingcut_male-male	33	courter_angles_speed	39.8265	10.203
1034	234	wingcut_male-male	34	courter_angles_speed	36.2245	8.28257
1035	235	wingcut_male-male	35	courter_angles_speed	29.594	6.50838
1036	236	wingcut_male-male	36	courter_angles_speed	29.2015	6.30178
1037	237	wingcut_male-male	37	courter_angles_speed	30.3296	6.60699
1038	238	wingcut_male-male	38	courter_angles_speed	27.5988	6.0414
1039	239	wingcut_male-male	39	courter_angles_speed	22.5665	4.36909
1040	240	wingcut_male-male	40	courter_angles_speed	17.1452	2.53304
1041	241	wingcut_male-male	41	courter_angles_speed	14.1184	2.01175
1042	242	wingcut_male-male	42	courter_angles_speed	14.7671	2.3642
1043	243	wingcut_male-male	43	courter_angles_speed	14.6012	2.50523
1044	244	wingcut_male-male	44	courter_angles_speed	13.7879	2.24096
1045	245	wingcut_male-male	45	courter_angles_speed	13.0513	2.2699
1046	246	wingcut_male-male	46	courter_angles_speed	14.0734	2.78569
1047	247	wingcut_male-male	47	courter_angles_speed	16.5411	3.34437
1048	248	wingcut_male-male	48	courter_angles_speed	19.0273	3.66408
1049	249	wingcut_male-male	49	courter_angles_speed	20.5605	3.7869
1050	250	wingcut_male-male	50	courter_angles_speed	21.2197	3.87745
1051	251	wingcut_male-male	51	courter_angles_speed	22.058	4.00838
1052	252	wingcut_male-male	52	courter_angles_speed	23.0832	4.26192
1053	253	wingcut_male-male	53	courter_angles_speed	24.2077	4.56825
1054	254	wingcut_male-male	54	courter_angles_speed	23.8214	4.96912
1055	255	wingcut_male-male	55	courter_angles_speed	22.4273	5.23183
1056	256	wingcut_male-male	56	courter_angles_speed	21.9759	5.0713
1057	257	wingcut_male-male	57	courter_angles_speed	21.595	4.59378
1058	258	wingcut_male-male	58	courter_angles_speed	20.5146	3.98646
1059	259	wingcut_male-male	59	courter_angles_speed	19.2092	3.38694
1060	260	wingcut_male-male	60	courter_angles_speed	17.5967	3.0137
1061	261	wingcut_male-male	61	courter_angles_speed	16.5677	2.80244
1062	262	wingcut_male-male	62	courter_angles_speed	15.7392	2.68656
1063	263	wingcut_male-male	63	courter_angles_speed	14.4138	2.626
1064	264	wingcut_male-male	64	courter_angles_speed	13.0918	2.56273
1065	265	wingcut_male-male	65	courter_angles_speed	14.0639	2.36914
1066	266	wingcut_male-male	66	courter_angles_speed	14.9926	2.50151
1067	267	wingcut_male-male	67	courter_angles_speed	15.5711	2.8915
1068	268	wingcut_male-male	68	courter_angles_speed	15.7975	3.2573
1069	269	wingcut_male-male	69	courter_angles_speed	15.6629	3.43049
1070	270	wingcut_male-male	70	courter_angles_speed	15.9372	3.34024
1071	271	wingcut_male-male	71	courter_angles_speed	16.6033	3.13733
1072	272	wingcut_male-male	72	courter_angles_speed	16.7421	3.09504
1073	273	wingcut_male-male	73	courter_angles_speed	17.3098	3.06298
1074	274	wingcut_male-male	74	courter_angles_speed	17.3059	2.99728
1075	275	wingcut_male-male	75	courter_angles_speed	15.8621	2.92429
1076	276	wingcut_male-male	76	courter_angles_speed	15.5452	2.63844
1077	277	wingcut_male-male	77	courter_angles_speed	14.5035	2.73954
1078	278	wingcut_male-male	78	courter_angles_speed	14.1718	3.14924
1079	279	wingcut_male-male	79	courter_angles_speed	15.5675	3.55463
1080	280	wingcut_male-male	80	courter_angles_speed	17.0237	3.93807
1081	281	wingcut_male-male	81	courter_angles_speed	17.5699	4.3692
1082	282	wingcut_male-male	82	courter_angles_speed	17.3797	4.8697
1083	283	wingcut_male-male	83	courter_angles_speed	18.2335	5.23606
1084	284	wingcut_male-male	84	courter_angles_speed	17.8318	5.51686
1085	285	wingcut_male-male	85	courter_angles_speed	16.483	5.54027
1086	286	wingcut_male-male	86	courter_angles_speed	17.2817	5.07862
1087	287	wingcut_male-male	87	courter_angles_speed	18.3437	4.42249
1088	288	wingcut_male-male	88	courter_angles_speed	18.2669	3.95974
1089	289	wingcut_male-male	89	courter_angles_speed	17.4549	3.80456
1090	290	wingcut_male-male	90	courter_angles_speed	17.6135	3.66299
1091	291	wingcut_male-male	91	courter_angles_speed	17.5208	3.53769
1092	292	wingcut_male-male	92	courter_angles_speed	16.5107	3.55573
1093	293	wingcut_male-male	93	courter_angles_speed	16.4147	3.72896
1094	294	wingcut_male-male	94	courter_angles_speed	17.4917	4.17585
1095	295	wingcut_male-male	95	courter_angles_speed	18.2872	4.82631
1096	296	wingcut_male-male	96	courter_angles_speed	18.423	5.25592
1097	297	wingcut_male-male	97	courter_angles_speed	17.4538	5.14383
1098	298	wingcut_male-male	98	courter_angles_speed	15.4021	4.54282
1099	299	wingcut_male-male	99	courter_angles_speed	15.1202	4.09341
1100	300	wingcut_male-male	100	courter_angles_speed	17.4352	4.93392
1101	301	wingcut_male-male	101	courter_angles_speed	19.0814	6.68433
1102	302	wingcut_male-male	102	courter_angles_speed	19.771	7.80756
1103	303	wingcut_male-male	103	courter_angles_speed	18.4659	7.43496
1104	304	wingcut_male-male	104	courter_angles_speed	15.8468	5.43193
1105	305	wingcut_male-male	105	courter_angles_speed	12.7417	3.59719
1106	306	wingcut_male-male	106	courter_angles_speed	17.4585	5.66305
1107	307	wingcut_male-male	107	courter_angles_speed	22.6671	9.49964
1108	308	wingcut_male-male	108	courter_angles_speed	26.5794	12.2486
1109	309	wingcut_male-male	109	courter_angles_speed	28.107	12.9964
1110	310	wingcut_male-male	110	courter_angles_speed	26.5526	11.7189
1111	311	wingcut_male-male	111	courter_angles_speed	23.1279	9.03647
1112	312	wingcut_male-male	112	courter_angles_speed	19.2044	6.16131
1113	313	wingcut_male-male	113	courter_angles_speed	16.0108	4.68141
1114	314	wingcut_male-male	114	courter_angles_speed	16.3507	4.74294
1115	315	wingcut_male-male	115	courter_angles_speed	17.3989	4.95736
1116	316	wingcut_male-male	116	courter_angles_speed	16.5898	4.65447
1117	317	wingcut_male-male	117	courter_angles_speed	14.3211	3.97327
1118	318	wingcut_male-male	118	courter_angles_speed	12.2747	3.32994
1119	319	wingcut_male-male	119	courter_angles_speed	12.0876	2.94501
1120	320	wingcut_male-male	120	courter_angles_speed	11.2903	2.89519
1121	321	wingcut_male-male	121	courter_angles_speed	10.3213	2.79179
1122	322	wingcut_male-male	122	courter_angles_speed	9.36245	2.51391
1123	323	wingcut_male-male	123	courter_angles_speed	8.91957	2.10733
1124	324	wingcut_male-male	124	courter_angles_speed	7.98327	1.80518
1125	325	wingcut_male-male	125	courter_angles_speed	7.0008	1.64591
1126	326	wingcut_male-male	126	courter_angles_speed	6.76517	1.59989
1127	327	wingcut_male-male	127	courter_angles_speed	7.2504	1.735
1128	328	wingcut_male-male	128	courter_angles_speed	7.91298	2.06347
1129	329	wingcut_male-male	129	courter_angles_speed	8.7153	2.39228
1130	330	wingcut_male-male	130	courter_angles_speed	9.33261	2.53166
1131	331	wingcut_male-male	131	courter_angles_speed	9.08741	2.41784
1132	332	wingcut_male-male	132	courter_angles_speed	8.53789	2.0797
1133	333	wingcut_male-male	133	courter_angles_speed	7.39222	1.95514
1134	334	wingcut_male-male	134	courter_angles_speed	7.55329	2.29136
1135	335	wingcut_male-male	135	courter_angles_speed	8.82628	2.86003
1136	336	wingcut_male-male	136	courter_angles_speed	10.3478	3.22051
1137	337	wingcut_male-male	137	courter_angles_speed	10.561	3.31747
1138	338	wingcut_male-male	138	courter_angles_speed	9.76421	3.45461
1139	339	wingcut_male-male	139	courter_angles_speed	11.2959	3.9257
1140	340	wingcut_male-male	140	courter_angles_speed	12.8409	4.76079
1141	341	wingcut_male-male	141	courter_angles_speed	13.447	5.26308
1142	342	wingcut_male-male	142	courter_angles_speed	12.7138	5.00174
1143	343	wingcut_male-male	143	courter_angles_speed	11.4001	4.75048
1144	344	wingcut_male-male	144	courter_angles_speed	15.4978	6.37534
1145	345	wingcut_male-male	145	courter_angles_speed	19.5225	9.9424
1146	346	wingcut_male-male	146	courter_angles_speed	22.1861	13.3639
1147	347	wingcut_male-male	147	courter_angles_speed	22.4452	15.0511
1148	348	wingcut_male-male	148	courter_angles_speed	20.0364	14.1152
1149	349	wingcut_male-male	149	courter_angles_speed	15.6089	10.5368
1150	350	wingcut_male-male	150	courter_angles_speed	9.84858	5.2434
1151	351	wingcut_male-male	151	courter_angles_speed	5.65772	1.6323
1152	352	wingcut_male-male	152	courter_angles_speed	10.9382	5.54155
1153	353	wingcut_male-male	153	courter_angles_speed	14.4741	8.40854
1154	354	wingcut_male-male	154	courter_angles_speed	15.8775	9.64769
1155	355	wingcut_male-male	155	courter_angles_speed	17.023	10.116
1156	356	wingcut_male-male	156	courter_angles_speed	18.4051	11.0038
1157	357	wingcut_male-male	157	courter_angles_speed	20.7819	12.9198
1158	358	wingcut_male-male	158	courter_angles_speed	24.1155	15.279
1159	359	wingcut_male-male	159	courter_angles_speed	25.5026	16.2299
1160	360	wingcut_male-male	160	courter_angles_speed	22.091	13.1397
1161	361	wingcut_male-male	161	courter_angles_speed	11.5824	4.39301
1162	362	wingcut_male-male	162	courter_angles_speed	20.9289	13.3487
1163	363	wingcut_male-male	163	courter_angles_speed	42.0162	34.7419
1164	364	wingcut_male-male	164	courter_angles_speed	63.6555	56.548
1165	365	wingcut_male-male	165	courter_angles_speed	80.3161	72.3968
1166	366	wingcut_male-male	166	courter_angles_speed	86.1322	76.4863
1167	367	wingcut_male-male	167	courter_angles_speed	75.8823	65.6539
1168	368	wingcut_male-male	168	courter_angles_speed	50.7313	40.7146
1169	369	wingcut_male-male	169	courter_angles_speed	15.5414	7.1698
1170	370	wingcut_male-male	170	courter_angles_speed	37.7839	28.9734
1171	371	wingcut_male-male	171	courter_angles_speed	65.9361	57.8201
1172	372	wingcut_male-male	172	courter_angles_speed	80.9493	73.8794
1173	373	wingcut_male-male	173	courter_angles_speed	81.2985	74.7804
1174	374	wingcut_male-male	174	courter_angles_speed	68.7866	62.4253
1175	375	wingcut_male-male	175	courter_angles_speed	48.7606	41.9087
1176	376	wingcut_male-male	176	courter_angles_speed	26.6368	19.6623
1177	377	wingcut_male-male	177	courter_angles_speed	8.12942	2.40223
1178	378	wingcut_male-male	178	courter_angles_speed	17.1408	10.1298
1179	379	wingcut_male-male	179	courter_angles_speed	20.6659	13.5819
1180	380	wingcut_male-male	180	courter_angles_speed	17.6746	11.0216
1181	381	wingcut_male-male	181	courter_angles_speed	11.5316	5.36534
1182	382	wingcut_male-male	182	courter_angles_speed	6.83081	1.39381
1183	383	wingcut_male-male	183	courter_angles_speed	10.9684	4.66901
1184	384	wingcut_male-male	184	courter_angles_speed	11.941	5.91596
1185	385	wingcut_male-male	185	courter_angles_speed	10.0777	4.80903
1186	386	wingcut_male-male	186	courter_angles_speed	6.77928	2.43341
1187	387	wingcut_male-male	187	courter_angles_speed	4.42735	1.05683
1188	388	wingcut_male-male	188	courter_angles_speed	6.23364	2.32345
1189	389	wingcut_male-male	189	courter_angles_speed	7.12862	2.8731
1190	390	wingcut_male-male	190	courter_angles_speed	7.15141	2.37816
1191	391	wingcut_male-male	191	courter_angles_speed	6.50002	1.46665
1192	392	wingcut_male-male	192	courter_angles_speed	6.41131	1.3861
1193	393	wingcut_male-male	193	courter_angles_speed	7.82314	2.02034
1194	394	wingcut_male-male	194	courter_angles_speed	8.41591	2.44731
1195	395	wingcut_male-male	195	courter_angles_speed	8.56432	2.35858
1196	396	wingcut_male-male	196	courter_angles_speed	7.99535	1.91795
1197	397	wingcut_male-male	197	courter_angles_speed	7.01716	1.4407
1198	398	wingcut_male-male	198	courter_angles_speed	6.30868	1.29387
1199	399	wingcut_male-male	199	courter_angles_speed	6.81447	1.46065
1200	0	wingcut_male-male	-200	target_angles_speed	28.1981	9.24556
1201	1	wingcut_male-male	-199	target_angles_speed	27.9404	9.45458
1202	2	wingcut_male-male	-198	target_angles_speed	27.3678	9.07567
1203	3	wingcut_male-male	-197	target_angles_speed	26.3477	8.29971
1204	4	wingcut_male-male	-196	target_angles_speed	25.1115	7.47064
1205	5	wingcut_male-male	-195	target_angles_speed	24.0193	6.97764
1206	6	wingcut_male-male	-194	target_angles_speed	23.851	6.9642
1207	7	wingcut_male-male	-193	target_angles_speed	24.4905	7.28943
1208	8	wingcut_male-male	-192	target_angles_speed	26.3114	7.61057
1209	9	wingcut_male-male	-191	target_angles_speed	27.3528	7.88858
1210	10	wingcut_male-male	-190	target_angles_speed	27.1719	8.12532
1211	11	wingcut_male-male	-189	target_angles_speed	26.0754	8.33957
1212	12	wingcut_male-male	-188	target_angles_speed	25.0939	8.50433
1213	13	wingcut_male-male	-187	target_angles_speed	25.9145	8.60101
1214	14	wingcut_male-male	-186	target_angles_speed	28.5566	8.87237
1215	15	wingcut_male-male	-185	target_angles_speed	31.9908	9.67518
1216	16	wingcut_male-male	-184	target_angles_speed	36.5471	10.8851
1217	17	wingcut_male-male	-183	target_angles_speed	40.0072	12.0758
1218	18	wingcut_male-male	-182	target_angles_speed	41.2241	12.6274
1219	19	wingcut_male-male	-181	target_angles_speed	39.8067	12.2752
1220	20	wingcut_male-male	-180	target_angles_speed	35.9908	11.3978
1221	21	wingcut_male-male	-179	target_angles_speed	35.0677	10.3422
1222	22	wingcut_male-male	-178	target_angles_speed	34.2234	9.4274
1223	23	wingcut_male-male	-177	target_angles_speed	30.1179	7.98888
1224	24	wingcut_male-male	-176	target_angles_speed	23.1679	5.65399
1225	25	wingcut_male-male	-175	target_angles_speed	21.1062	5.37357
1226	26	wingcut_male-male	-174	target_angles_speed	24.1532	9.34257
1227	27	wingcut_male-male	-173	target_angles_speed	26.0376	12.1769
1228	28	wingcut_male-male	-172	target_angles_speed	24.3511	10.07
1229	29	wingcut_male-male	-171	target_angles_speed	16.241	3.27466
1230	30	wingcut_male-male	-170	target_angles_speed	30.894	14.829
1231	31	wingcut_male-male	-169	target_angles_speed	49.7926	33.6215
1232	32	wingcut_male-male	-168	target_angles_speed	66.151	50.7582
1233	33	wingcut_male-male	-167	target_angles_speed	76.9856	60.239
1234	34	wingcut_male-male	-166	target_angles_speed	76.0558	57.7275
1235	35	wingcut_male-male	-165	target_angles_speed	61.0522	42.1156
1236	36	wingcut_male-male	-164	target_angles_speed	35.8002	16.72
1237	37	wingcut_male-male	-163	target_angles_speed	36.0418	15.6637
1238	38	wingcut_male-male	-162	target_angles_speed	66.9469	42.0188
1239	39	wingcut_male-male	-161	target_angles_speed	88.9721	59.4626
1240	40	wingcut_male-male	-160	target_angles_speed	98.3151	63.926
1241	41	wingcut_male-male	-159	target_angles_speed	94.2472	56.0182
1242	42	wingcut_male-male	-158	target_angles_speed	79.8884	40.0562
1243	43	wingcut_male-male	-157	target_angles_speed	61.0446	23.0679
1244	44	wingcut_male-male	-156	target_angles_speed	42.697	15.2222
1245	45	wingcut_male-male	-155	target_angles_speed	48.9291	17.0388
1246	46	wingcut_male-male	-154	target_angles_speed	48.5345	18.2675
1247	47	wingcut_male-male	-153	target_angles_speed	42.8695	15.395
1248	48	wingcut_male-male	-152	target_angles_speed	34.9835	10.9004
1249	49	wingcut_male-male	-151	target_angles_speed	29.2542	8.9015
1250	50	wingcut_male-male	-150	target_angles_speed	32.1238	9.49082
1251	51	wingcut_male-male	-149	target_angles_speed	32.2472	9.98194
1252	52	wingcut_male-male	-148	target_angles_speed	29.9394	9.15785
1253	53	wingcut_male-male	-147	target_angles_speed	26.6592	7.9083
1254	54	wingcut_male-male	-146	target_angles_speed	23.5098	7.24961
1255	55	wingcut_male-male	-145	target_angles_speed	24.2734	6.65432
1256	56	wingcut_male-male	-144	target_angles_speed	23.0181	5.90046
1257	57	wingcut_male-male	-143	target_angles_speed	19.8981	5.07621
1258	58	wingcut_male-male	-142	target_angles_speed	18.8049	4.50434
1259	59	wingcut_male-male	-141	target_angles_speed	18.4382	4.48936
1260	60	wingcut_male-male	-140	target_angles_speed	18.6461	4.69326
1261	61	wingcut_male-male	-139	target_angles_speed	20.0492	5.40508
1262	62	wingcut_male-male	-138	target_angles_speed	24.7726	7.0001
1263	63	wingcut_male-male	-137	target_angles_speed	30.2826	9.19447
1264	64	wingcut_male-male	-136	target_angles_speed	34.6072	11.1348
1265	65	wingcut_male-male	-135	target_angles_speed	35.8684	12.3607
1266	66	wingcut_male-male	-134	target_angles_speed	34.129	12.9299
1267	67	wingcut_male-male	-133	target_angles_speed	30.2244	13.3309
1268	68	wingcut_male-male	-132	target_angles_speed	30.9449	13.6488
1269	69	wingcut_male-male	-131	target_angles_speed	32.191	14.0402
1270	70	wingcut_male-male	-130	target_angles_speed	32.7784	14.1357
1271	71	wingcut_male-male	-129	target_angles_speed	32.0875	13.7727
1272	72	wingcut_male-male	-128	target_angles_speed	30.8686	13.1413
1273	73	wingcut_male-male	-127	target_angles_speed	29.7476	12.5577
1274	74	wingcut_male-male	-126	target_angles_speed	28.9039	12.0642
1275	75	wingcut_male-male	-125	target_angles_speed	28.8257	11.4054
1276	76	wingcut_male-male	-124	target_angles_speed	29.218	10.4704
1277	77	wingcut_male-male	-123	target_angles_speed	29.4933	9.39311
1278	78	wingcut_male-male	-122	target_angles_speed	28.8088	8.26888
1279	79	wingcut_male-male	-121	target_angles_speed	26.0779	6.97749
1280	80	wingcut_male-male	-120	target_angles_speed	21.4633	5.47486
1281	81	wingcut_male-male	-119	target_angles_speed	17.0951	4.39809
1282	82	wingcut_male-male	-118	target_angles_speed	17.731	4.34494
1283	83	wingcut_male-male	-117	target_angles_speed	19.0125	4.7753
1284	84	wingcut_male-male	-116	target_angles_speed	18.019	4.99181
1285	85	wingcut_male-male	-115	target_angles_speed	20.9359	6.13071
1286	86	wingcut_male-male	-114	target_angles_speed	25.5264	9.42066
1287	87	wingcut_male-male	-113	target_angles_speed	28.5574	12.3517
1288	88	wingcut_male-male	-112	target_angles_speed	27.4973	11.8692
1289	89	wingcut_male-male	-111	target_angles_speed	20.8558	6.62409
1290	90	wingcut_male-male	-110	target_angles_speed	26.3358	9.94949
1291	91	wingcut_male-male	-109	target_angles_speed	46.0404	27.6574
1292	92	wingcut_male-male	-108	target_angles_speed	68.5833	48.1053
1293	93	wingcut_male-male	-107	target_angles_speed	88.6636	66.1983
1294	94	wingcut_male-male	-106	target_angles_speed	102.462	77.5707
1295	95	wingcut_male-male	-105	target_angles_speed	105.619	79.6148
1296	96	wingcut_male-male	-104	target_angles_speed	98.8012	72.1469
1297	97	wingcut_male-male	-103	target_angles_speed	83.2482	57.5635
1298	98	wingcut_male-male	-102	target_angles_speed	63.5703	39.9268
1299	99	wingcut_male-male	-101	target_angles_speed	45.2857	23.8591
1300	100	wingcut_male-male	-100	target_angles_speed	32.5982	13.7331
1301	101	wingcut_male-male	-99	target_angles_speed	26.0797	11.181
1302	102	wingcut_male-male	-98	target_angles_speed	29.0156	10.7717
1303	103	wingcut_male-male	-97	target_angles_speed	28.8935	10.2408
1304	104	wingcut_male-male	-96	target_angles_speed	31.2072	10.2894
1305	105	wingcut_male-male	-95	target_angles_speed	35.4786	11.3765
1306	106	wingcut_male-male	-94	target_angles_speed	37.6616	12.6045
1307	107	wingcut_male-male	-93	target_angles_speed	37.4829	13.0628
1308	108	wingcut_male-male	-92	target_angles_speed	35.593	12.6449
1309	109	wingcut_male-male	-91	target_angles_speed	33.3971	11.643
1310	110	wingcut_male-male	-90	target_angles_speed	31.7052	10.4479
1311	111	wingcut_male-male	-89	target_angles_speed	32.4372	9.33815
1312	112	wingcut_male-male	-88	target_angles_speed	31.936	9.16
1313	113	wingcut_male-male	-87	target_angles_speed	30.8801	10.2417
1314	114	wingcut_male-male	-86	target_angles_speed	30.5073	12.1643
1315	115	wingcut_male-male	-85	target_angles_speed	34.1758	14.0041
1316	116	wingcut_male-male	-84	target_angles_speed	36.7482	15.411
1317	117	wingcut_male-male	-83	target_angles_speed	37.0843	16.0392
1318	118	wingcut_male-male	-82	target_angles_speed	36.4363	15.7514
1319	119	wingcut_male-male	-81	target_angles_speed	37.0665	14.6506
1320	120	wingcut_male-male	-80	target_angles_speed	36.6867	13.26
1321	121	wingcut_male-male	-79	target_angles_speed	36.5251	11.8483
1322	122	wingcut_male-male	-78	target_angles_speed	35.0749	10.7578
1323	123	wingcut_male-male	-77	target_angles_speed	33.0342	10.1841
1324	124	wingcut_male-male	-76	target_angles_speed	30.8317	10.3595
1325	125	wingcut_male-male	-75	target_angles_speed	32.9203	10.8069
1326	126	wingcut_male-male	-74	target_angles_speed	34.9112	11.1485
1327	127	wingcut_male-male	-73	target_angles_speed	35.4046	10.9922
1328	128	wingcut_male-male	-72	target_angles_speed	36.2762	10.9581
1329	129	wingcut_male-male	-71	target_angles_speed	41.8995	12.2902
1330	130	wingcut_male-male	-70	target_angles_speed	47.9816	14.7786
1331	131	wingcut_male-male	-69	target_angles_speed	51.3833	15.6725
1332	132	wingcut_male-male	-68	target_angles_speed	48.4382	13.0456
1333	133	wingcut_male-male	-67	target_angles_speed	44.8313	11.6387
1334	134	wingcut_male-male	-66	target_angles_speed	62.6282	23.9424
1335	135	wingcut_male-male	-65	target_angles_speed	84.7665	44.9629
1336	136	wingcut_male-male	-64	target_angles_speed	105.928	66.4388
1337	137	wingcut_male-male	-63	target_angles_speed	120.377	82.1569
1338	138	wingcut_male-male	-62	target_angles_speed	123.229	86.9395
1339	139	wingcut_male-male	-61	target_angles_speed	111.162	77.8165
1340	140	wingcut_male-male	-60	target_angles_speed	86.4971	54.9097
1341	141	wingcut_male-male	-59	target_angles_speed	52.9802	22.1745
1342	142	wingcut_male-male	-58	target_angles_speed	48.2156	17.205
1343	143	wingcut_male-male	-57	target_angles_speed	84.2529	51.1535
1344	144	wingcut_male-male	-56	target_angles_speed	110.862	76.7781
1345	145	wingcut_male-male	-55	target_angles_speed	124.682	88.9394
1346	146	wingcut_male-male	-54	target_angles_speed	125.523	86.5783
1347	147	wingcut_male-male	-53	target_angles_speed	116.637	72.1218
1348	148	wingcut_male-male	-52	target_angles_speed	99.5559	50.9135
1349	149	wingcut_male-male	-51	target_angles_speed	78.6783	30.2313
1350	150	wingcut_male-male	-50	target_angles_speed	58.8724	19.8635
1351	151	wingcut_male-male	-49	target_angles_speed	59.5022	21.5711
1352	152	wingcut_male-male	-48	target_angles_speed	65.3011	24.1463
1353	153	wingcut_male-male	-47	target_angles_speed	67.0469	23.2733
1354	154	wingcut_male-male	-46	target_angles_speed	63.9725	20.5219
1355	155	wingcut_male-male	-45	target_angles_speed	58.9474	18.399
1356	156	wingcut_male-male	-44	target_angles_speed	57.0821	17.5805
1357	157	wingcut_male-male	-43	target_angles_speed	60.8999	16.977
1358	158	wingcut_male-male	-42	target_angles_speed	63.9113	16.303
1359	159	wingcut_male-male	-41	target_angles_speed	65.1371	15.8064
1360	160	wingcut_male-male	-40	target_angles_speed	68.1284	15.5603
1361	161	wingcut_male-male	-39	target_angles_speed	68.9403	16.0265
1362	162	wingcut_male-male	-38	target_angles_speed	67.9528	16.8911
1363	163	wingcut_male-male	-37	target_angles_speed	65.7239	17.8983
1364	164	wingcut_male-male	-36	target_angles_speed	63.4742	18.8992
1365	165	wingcut_male-male	-35	target_angles_speed	64.7163	19.5685
1366	166	wingcut_male-male	-34	target_angles_speed	66.9106	19.9925
1367	167	wingcut_male-male	-33	target_angles_speed	67.2535	20.2473
1368	168	wingcut_male-male	-32	target_angles_speed	65.6473	20.2486
1369	169	wingcut_male-male	-31	target_angles_speed	62.0366	19.9706
1370	170	wingcut_male-male	-30	target_angles_speed	56.5322	19.4055
1371	171	wingcut_male-male	-29	target_angles_speed	52.2995	18.4026
1372	172	wingcut_male-male	-28	target_angles_speed	51.803	17.0606
1373	173	wingcut_male-male	-27	target_angles_speed	53.3147	16.0184
1374	174	wingcut_male-male	-26	target_angles_speed	56.9025	15.8821
1375	175	wingcut_male-male	-25	target_angles_speed	60.4119	17.0223
1376	176	wingcut_male-male	-24	target_angles_speed	64.0913	18.8482
1377	177	wingcut_male-male	-23	target_angles_speed	66.7394	20.564
1378	178	wingcut_male-male	-22	target_angles_speed	68.2327	21.483
1379	179	wingcut_male-male	-21	target_angles_speed	68.2077	21.3675
1380	180	wingcut_male-male	-20	target_angles_speed	67.7387	20.3222
1381	181	wingcut_male-male	-19	target_angles_speed	66.6652	18.9142
1382	182	wingcut_male-male	-18	target_angles_speed	67.2709	17.607
1383	183	wingcut_male-male	-17	target_angles_speed	68.1397	16.9057
1384	184	wingcut_male-male	-16	target_angles_speed	68.5903	16.725
1385	185	wingcut_male-male	-15	target_angles_speed	67.4038	16.7254
1386	186	wingcut_male-male	-14	target_angles_speed	66.6212	16.474
1387	187	wingcut_male-male	-13	target_angles_speed	69.1817	16.0646
1388	188	wingcut_male-male	-12	target_angles_speed	74.0916	16.5459
1389	189	wingcut_male-male	-11	target_angles_speed	82.2316	18.568
1390	190	wingcut_male-male	-10	target_angles_speed	89.1266	22.2464
1391	191	wingcut_male-male	-9	target_angles_speed	94.3697	26.3965
1392	192	wingcut_male-male	-8	target_angles_speed	100.937	29.6304
1393	193	wingcut_male-male	-7	target_angles_speed	106.71	31.472
1394	194	wingcut_male-male	-6	target_angles_speed	111.255	31.7662
1395	195	wingcut_male-male	-5	target_angles_speed	114.035	30.7836
1396	196	wingcut_male-male	-4	target_angles_speed	114.312	29.054
1397	197	wingcut_male-male	-3	target_angles_speed	112.375	27.0097
1398	198	wingcut_male-male	-2	target_angles_speed	108.844	24.8641
1399	199	wingcut_male-male	-1	target_angles_speed	104.431	22.6437
1400	200	wingcut_male-male	0	target_angles_speed	98.9493	20.4545
1401	201	wingcut_male-male	1	target_angles_speed	93.3702	18.3504
1402	202	wingcut_male-male	2	target_angles_speed	86.8384	16.6398
1403	203	wingcut_male-male	3	target_angles_speed	80.0924	15.3015
1404	204	wingcut_male-male	4	target_angles_speed	73.1854	14.2064
1405	205	wingcut_male-male	5	target_angles_speed	66.248	13.1658
1406	206	wingcut_male-male	6	target_angles_speed	59.5733	12.0955
1407	207	wingcut_male-male	7	target_angles_speed	54.0404	10.9799
1408	208	wingcut_male-male	8	target_angles_speed	49.5093	9.92919
1409	209	wingcut_male-male	9	target_angles_speed	45.8307	8.99111
1410	210	wingcut_male-male	10	target_angles_speed	43.0203	8.32034
1411	211	wingcut_male-male	11	target_angles_speed	42.7648	8.11423
1412	212	wingcut_male-male	12	target_angles_speed	43.4027	8.72719
1413	213	wingcut_male-male	13	target_angles_speed	43.4188	9.56448
1414	214	wingcut_male-male	14	target_angles_speed	42.2966	9.60135
1415	215	wingcut_male-male	15	target_angles_speed	39.5976	8.67259
1416	216	wingcut_male-male	16	target_angles_speed	37.1363	8.22946
1417	217	wingcut_male-male	17	target_angles_speed	41.5283	9.71391
1418	218	wingcut_male-male	18	target_angles_speed	44.4621	12.3406
1419	219	wingcut_male-male	19	target_angles_speed	44.3286	12.7653
1420	220	wingcut_male-male	20	target_angles_speed	38.5812	9.78293
1421	221	wingcut_male-male	21	target_angles_speed	37.324	9.43212
1422	222	wingcut_male-male	22	target_angles_speed	52.6735	21.0862
1423	223	wingcut_male-male	23	target_angles_speed	69.996	37.2511
1424	224	wingcut_male-male	24	target_angles_speed	85.9263	51.8007
1425	225	wingcut_male-male	25	target_angles_speed	96.6012	60.702
1426	226	wingcut_male-male	26	target_angles_speed	99.6646	61.5716
1427	227	wingcut_male-male	27	target_angles_speed	94.1386	54.3229
1428	228	wingcut_male-male	28	target_angles_speed	81.7054	41.1932
1429	229	wingcut_male-male	29	target_angles_speed	65.4063	26.3049
1430	230	wingcut_male-male	30	target_angles_speed	48.6182	15.4967
1431	231	wingcut_male-male	31	target_angles_speed	42.3236	13.4561
1432	232	wingcut_male-male	32	target_angles_speed	46.3509	14.569
1433	233	wingcut_male-male	33	target_angles_speed	45.1249	13.6437
1434	234	wingcut_male-male	34	target_angles_speed	39.6267	10.5063
1435	235	wingcut_male-male	35	target_angles_speed	32.3196	7.50648
1436	236	wingcut_male-male	36	target_angles_speed	27.6335	6.91168
1437	237	wingcut_male-male	37	target_angles_speed	27.695	7.67678
1438	238	wingcut_male-male	38	target_angles_speed	27.3988	8.1727
1439	239	wingcut_male-male	39	target_angles_speed	27.0695	7.99835
1440	240	wingcut_male-male	40	target_angles_speed	25.4146	7.71787
1441	241	wingcut_male-male	41	target_angles_speed	23.1812	7.49656
1442	242	wingcut_male-male	42	target_angles_speed	20.8881	7.11497
1443	243	wingcut_male-male	43	target_angles_speed	18.974	6.41173
1444	244	wingcut_male-male	44	target_angles_speed	17.44	5.58653
1445	245	wingcut_male-male	45	target_angles_speed	17.6874	4.90286
1446	246	wingcut_male-male	46	target_angles_speed	18.6838	4.58397
1447	247	wingcut_male-male	47	target_angles_speed	19.6265	4.45506
1448	248	wingcut_male-male	48	target_angles_speed	19.53	4.30901
1449	249	wingcut_male-male	49	target_angles_speed	19.1421	4.00045
1450	250	wingcut_male-male	50	target_angles_speed	17.7573	3.81584
1451	251	wingcut_male-male	51	target_angles_speed	15.9787	3.96259
1452	252	wingcut_male-male	52	target_angles_speed	14.6697	4.42583
1453	253	wingcut_male-male	53	target_angles_speed	14.9051	4.96552
1454	254	wingcut_male-male	54	target_angles_speed	15.605	5.44008
1455	255	wingcut_male-male	55	target_angles_speed	16.3217	5.68894
1456	256	wingcut_male-male	56	target_angles_speed	17.0001	5.60709
1457	257	wingcut_male-male	57	target_angles_speed	17.5892	5.16958
1458	258	wingcut_male-male	58	target_angles_speed	17.5581	4.47703
1459	259	wingcut_male-male	59	target_angles_speed	16.723	3.73839
1460	260	wingcut_male-male	60	target_angles_speed	15.8549	3.24949
1461	261	wingcut_male-male	61	target_angles_speed	16.9546	3.19285
1462	262	wingcut_male-male	62	target_angles_speed	19.0481	3.71457
1463	263	wingcut_male-male	63	target_angles_speed	20.7056	4.5588
1464	264	wingcut_male-male	64	target_angles_speed	21.7889	5.30869
1465	265	wingcut_male-male	65	target_angles_speed	22.1636	5.76527
1466	266	wingcut_male-male	66	target_angles_speed	21.9972	5.88987
1467	267	wingcut_male-male	67	target_angles_speed	21.505	5.79647
1468	268	wingcut_male-male	68	target_angles_speed	20.3717	5.74254
1469	269	wingcut_male-male	69	target_angles_speed	20.4983	5.75486
1470	270	wingcut_male-male	70	target_angles_speed	20.9997	5.95008
1471	271	wingcut_male-male	71	target_angles_speed	21.2967	6.24697
1472	272	wingcut_male-male	72	target_angles_speed	22.3991	6.38427
1473	273	wingcut_male-male	73	target_angles_speed	22.3294	6.42351
1474	274	wingcut_male-male	74	target_angles_speed	20.996	6.35422
1475	275	wingcut_male-male	75	target_angles_speed	18.3079	6.22997
1476	276	wingcut_male-male	76	target_angles_speed	18.4646	5.82324
1477	277	wingcut_male-male	77	target_angles_speed	18.2706	5.45585
1478	278	wingcut_male-male	78	target_angles_speed	19.0936	5.03733
1479	279	wingcut_male-male	79	target_angles_speed	19.464	4.6635
1480	280	wingcut_male-male	80	target_angles_speed	18.7921	4.36223
1481	281	wingcut_male-male	81	target_angles_speed	17.7174	4.0684
1482	282	wingcut_male-male	82	target_angles_speed	16.5789	3.80435
1483	283	wingcut_male-male	83	target_angles_speed	15.6299	3.62826
1484	284	wingcut_male-male	84	target_angles_speed	14.924	3.57514
1485	285	wingcut_male-male	85	target_angles_speed	13.4634	3.703
1486	286	wingcut_male-male	86	target_angles_speed	13.2559	3.75741
1487	287	wingcut_male-male	87	target_angles_speed	14.4502	3.72029
1488	288	wingcut_male-male	88	target_angles_speed	15.3538	3.78201
1489	289	wingcut_male-male	89	target_angles_speed	16.4374	3.92809
1490	290	wingcut_male-male	90	target_angles_speed	17.4629	4.13189
1491	291	wingcut_male-male	91	target_angles_speed	18.0861	4.29448
1492	292	wingcut_male-male	92	target_angles_speed	17.846	4.30829
1493	293	wingcut_male-male	93	target_angles_speed	17.081	4.03231
1494	294	wingcut_male-male	94	target_angles_speed	15.5881	3.4852
1495	295	wingcut_male-male	95	target_angles_speed	13.9918	2.75262
1496	296	wingcut_male-male	96	target_angles_speed	12.0337	2.26456
1497	297	wingcut_male-male	97	target_angles_speed	12.0487	2.21266
1498	298	wingcut_male-male	98	target_angles_speed	13.6277	2.58563
1499	299	wingcut_male-male	99	target_angles_speed	14.874	3.07521
1500	300	wingcut_male-male	100	target_angles_speed	15.2303	3.35206
1501	301	wingcut_male-male	101	target_angles_speed	15.4156	3.21624
1502	302	wingcut_male-male	102	target_angles_speed	14.6168	2.85283
1503	303	wingcut_male-male	103	target_angles_speed	12.8087	2.55456
1504	304	wingcut_male-male	104	target_angles_speed	11.616	2.49212
1505	305	wingcut_male-male	105	target_angles_speed	11.95	2.70464
1506	306	wingcut_male-male	106	target_angles_speed	12.936	3.06564
1507	307	wingcut_male-male	107	target_angles_speed	13.7332	3.36386
1508	308	wingcut_male-male	108	target_angles_speed	14.2804	3.44826
1509	309	wingcut_male-male	109	target_angles_speed	14.1091	3.34915
1510	310	wingcut_male-male	110	target_angles_speed	13.5324	3.09255
1511	311	wingcut_male-male	111	target_angles_speed	12.6043	2.73725
1512	312	wingcut_male-male	112	target_angles_speed	11.4822	2.29878
1513	313	wingcut_male-male	113	target_angles_speed	9.99585	1.84912
1514	314	wingcut_male-male	114	target_angles_speed	9.77831	1.35482
1515	315	wingcut_male-male	115	target_angles_speed	9.8575	1.38415
1516	316	wingcut_male-male	116	target_angles_speed	10.3481	1.92743
1517	317	wingcut_male-male	117	target_angles_speed	12.1721	2.35173
1518	318	wingcut_male-male	118	target_angles_speed	13.6413	2.54739
1519	319	wingcut_male-male	119	target_angles_speed	14.1389	2.51631
1520	320	wingcut_male-male	120	target_angles_speed	13.5385	2.51922
1521	321	wingcut_male-male	121	target_angles_speed	12.5272	2.86854
1522	322	wingcut_male-male	122	target_angles_speed	13.2232	3.43787
1523	323	wingcut_male-male	123	target_angles_speed	14.2402	4.10238
1524	324	wingcut_male-male	124	target_angles_speed	14.7891	4.59563
1525	325	wingcut_male-male	125	target_angles_speed	15.2319	4.71415
1526	326	wingcut_male-male	126	target_angles_speed	14.8676	4.49228
1527	327	wingcut_male-male	127	target_angles_speed	13.8004	3.99184
1528	328	wingcut_male-male	128	target_angles_speed	12.61	3.34401
1529	329	wingcut_male-male	129	target_angles_speed	12.6404	2.85577
1530	330	wingcut_male-male	130	target_angles_speed	12.8305	3.1644
1531	331	wingcut_male-male	131	target_angles_speed	13.6667	3.87518
1532	332	wingcut_male-male	132	target_angles_speed	14.25	4.17227
1533	333	wingcut_male-male	133	target_angles_speed	13.4086	3.56801
1534	334	wingcut_male-male	134	target_angles_speed	10.7372	2.47358
1535	335	wingcut_male-male	135	target_angles_speed	10.9422	3.03765
1536	336	wingcut_male-male	136	target_angles_speed	12.6514	5.34129
1537	337	wingcut_male-male	137	target_angles_speed	13.7804	6.80144
1538	338	wingcut_male-male	138	target_angles_speed	13.3253	6.03257
1539	339	wingcut_male-male	139	target_angles_speed	10.1736	2.77666
1540	340	wingcut_male-male	140	target_angles_speed	10.9307	3.0241
1541	341	wingcut_male-male	141	target_angles_speed	16.9826	8.29526
1542	342	wingcut_male-male	142	target_angles_speed	20.4812	11.134
1543	343	wingcut_male-male	143	target_angles_speed	18.6209	8.81948
1544	344	wingcut_male-male	144	target_angles_speed	9.8643	2.07573
1545	345	wingcut_male-male	145	target_angles_speed	24.0325	15.0084
1546	346	wingcut_male-male	146	target_angles_speed	41.0822	32.5173
1547	347	wingcut_male-male	147	target_angles_speed	56.4296	47.6656
1548	348	wingcut_male-male	148	target_angles_speed	64.0881	55.0008
1549	349	wingcut_male-male	149	target_angles_speed	59.5115	50.7337
1550	350	wingcut_male-male	150	target_angles_speed	42.9638	34.3666
1551	351	wingcut_male-male	151	target_angles_speed	17.8074	9.47603
1552	352	wingcut_male-male	152	target_angles_speed	25.9982	17.141
1553	353	wingcut_male-male	153	target_angles_speed	47.4085	38.1256
1554	354	wingcut_male-male	154	target_angles_speed	57.1591	47.1282
1555	355	wingcut_male-male	155	target_angles_speed	52.7291	41.8002
1556	356	wingcut_male-male	156	target_angles_speed	36.5123	24.483
1557	357	wingcut_male-male	157	target_angles_speed	13.7076	3.12356
1558	358	wingcut_male-male	158	target_angles_speed	32.5658	20.0069
1559	359	wingcut_male-male	159	target_angles_speed	44.5959	32.8036
1560	360	wingcut_male-male	160	target_angles_speed	43.7848	33.6314
1561	361	wingcut_male-male	161	target_angles_speed	32.7867	23.0539
1562	362	wingcut_male-male	162	target_angles_speed	14.5312	5.76702
1563	363	wingcut_male-male	163	target_angles_speed	22.5661	13.6553
1564	364	wingcut_male-male	164	target_angles_speed	36.2332	27.8136
1565	365	wingcut_male-male	165	target_angles_speed	41.9729	33.8555
1566	366	wingcut_male-male	166	target_angles_speed	39.0519	31.1306
1567	367	wingcut_male-male	167	target_angles_speed	29.5145	21.8021
1568	368	wingcut_male-male	168	target_angles_speed	17.4231	9.66845
1569	369	wingcut_male-male	169	target_angles_speed	9.67994	2.09957
1570	370	wingcut_male-male	170	target_angles_speed	17.77	8.72499
1571	371	wingcut_male-male	171	target_angles_speed	20.4894	11.0828
1572	372	wingcut_male-male	172	target_angles_speed	18.3303	9.18461
1573	373	wingcut_male-male	173	target_angles_speed	13.3003	4.79601
1574	374	wingcut_male-male	174	target_angles_speed	8.77247	1.9081
1575	375	wingcut_male-male	175	target_angles_speed	12.397	4.97421
1576	376	wingcut_male-male	176	target_angles_speed	14.9789	7.1445
1577	377	wingcut_male-male	177	target_angles_speed	15.3033	7.47829
1578	378	wingcut_male-male	178	target_angles_speed	14.4167	6.41501
1579	379	wingcut_male-male	179	target_angles_speed	13.2275	4.73756
1580	380	wingcut_male-male	180	target_angles_speed	12.2445	3.23148
1581	381	wingcut_male-male	181	target_angles_speed	12.165	2.37164
1582	382	wingcut_male-male	182	target_angles_speed	12.1951	2.18766
1583	383	wingcut_male-male	183	target_angles_speed	12.276	2.23698
1584	384	wingcut_male-male	184	target_angles_speed	12.1659	2.32491
1585	385	wingcut_male-male	185	target_angles_speed	12.2738	2.37557
1586	386	wingcut_male-male	186	target_angles_speed	11.988	2.46978
1587	387	wingcut_male-male	187	target_angles_speed	11.1779	2.60877
1588	388	wingcut_male-male	188	target_angles_speed	10.2353	2.7402
1589	389	wingcut_male-male	189	target_angles_speed	10.1521	2.77059
1590	390	wingcut_male-male	190	target_angles_speed	9.91182	2.75634
1591	391	wingcut_male-male	191	target_angles_speed	10.1188	2.5604
1592	392	wingcut_male-male	192	target_angles_speed	9.90874	2.19679
1593	393	wingcut_male-male	193	target_angles_speed	8.8903	1.78384
1594	394	wingcut_male-male	194	target_angles_speed	8.00269	1.58704
1595	395	wingcut_male-male	195	target_angles_speed	7.96019	1.98735
1596	396	wingcut_male-male	196	target_angles_speed	9.20908	2.76012
1597	397	wingcut_male-male	197	target_angles_speed	10.7233	3.56608
1598	398	wingcut_male-male	198	target_angles_speed	12.4437	4.1375
1599	399	wingcut_male-male	199	target_angles_speed	13.7292	4.38701

## Sheet: fig5E_courtship_ratio_aristacut
	Unnamed: 0	analysis_group	datename	courter	#frames	courtship_ratio	#frames_of_interest
0	0	aristacut_male-male	localhost-20210713_145645	intact	90286	0.142193	17323
1	1	aristacut_male-male	localhost-20210713_145645	aristacut	90286	0.0381233	17323
2	2	aristacut_male-male	localhost-20210713_145645	h2h	90286	0.0115522	17323
3	3	aristacut_male-male	localhost-20210713_151633	intact	90289	0.136107	13102
4	4	aristacut_male-male	localhost-20210713_151633	aristacut	90289	0.00359955	13102
5	5	aristacut_male-male	localhost-20210713_151633	h2h	90289	0.00540487	13102
6	6	aristacut_male-male	localhost-20210715_162834	intact	90287	0.803383	77967
7	7	aristacut_male-male	localhost-20210715_162834	aristacut	90287	0.00170567	77967
8	8	aristacut_male-male	localhost-20210715_162834	h2h	90287	0.058458	77967
9	9	aristacut_male-male	localhost-20220715_121618	intact	90256	0.386822	47918
10	10	aristacut_male-male	localhost-20220715_121618	aristacut	90256	0.0421025	47918
11	11	aristacut_male-male	localhost-20220715_121618	h2h	90256	0.101988	47918
12	12	aristacut_male-male	localhost-20220715_123824	intact	90274	0.407393	45136
13	13	aristacut_male-male	localhost-20220715_123824	aristacut	90274	0.0244146	45136
14	14	aristacut_male-male	localhost-20220715_123824	h2h	90274	0.0681813	45136
15	15	aristacut_male-male	localhost-20220719_131054	intact	90255	0.000930696	66623
16	16	aristacut_male-male	localhost-20220719_131054	aristacut	90255	0.440895	66623
17	17	aristacut_male-male	localhost-20220719_131054	h2h	90255	0.296338	66623
18	18	aristacut_male-male	localhost-20220719_141313	intact	90204	0.463283	51395
19	19	aristacut_male-male	localhost-20220719_141313	aristacut	90204	0.0547537	51395
20	20	aristacut_male-male	localhost-20220719_141313	h2h	90204	0.0517272	51395
21	21	aristacut_male-male	localhost-20220830_115844	intact	91799	0.637251	60262
22	22	aristacut_male-male	localhost-20220830_115844	aristacut	91799	0.0107626	60262
23	23	aristacut_male-male	localhost-20220830_115844	h2h	91799	0.00844236	60262
24	24	aristacut_male-male	localhost-20220830_123709	intact	91799	0.869182	82027
25	25	aristacut_male-male	localhost-20220830_123709	aristacut	91799	0.000294121	82027
26	26	aristacut_male-male	localhost-20220830_123709	h2h	91799	0.0240743	82027
27	27	aristacut_male-male	localhost-20220830_131532	intact	91799	0.774224	75139
28	28	aristacut_male-male	localhost-20220830_131532	aristacut	91799	0.00367106	75139
29	29	aristacut_male-male	localhost-20220830_131532	h2h	91799	0.0406214	75139
30	30	aristacut_male-male	localhost-20220830_133511	intact	91799	0.50323	48136
31	31	aristacut_male-male	localhost-20220830_133511	aristacut	91799	0.0121461	48136
32	32	aristacut_male-male	localhost-20220830_133511	h2h	91799	0.00898703	48136
33	33	aristacut_male-male	localhost-20220830_141453	intact	91799	0.563666	52972
34	34	aristacut_male-male	localhost-20220830_141453	aristacut	91799	0.00517435	52972
35	35	aristacut_male-male	localhost-20220830_141453	h2h	91799	0.0082027	52972
36	36	aristacut_male-male	localhost-20220902_144503	intact	91799	0.552446	54033
37	37	aristacut_male-male	localhost-20220902_144503	aristacut	91799	0.0180285	54033
38	38	aristacut_male-male	localhost-20220902_144503	h2h	91799	0.0181266	54033

## Sheet: fig5F_courter_position_aristacu
	Unnamed: 0	azimuth	radius	hist	courter
0	0	0.0872665	0.2	0	intact
1	1	0.174533	0.2	0	intact
2	2	0.261799	0.2	0	intact
3	3	0.349066	0.2	0	intact
4	4	0.436332	0.2	0	intact
5	5	0.523599	0.2	0	intact
6	6	0.610865	0.2	0	intact
7	7	0.698132	0.2	0	intact
8	8	0.785398	0.2	0	intact
9	9	0.872665	0.2	0	intact
10	10	0.959931	0.2	0	intact
11	11	1.0472	0.2	0	intact
12	12	1.13446	0.2	0	intact
13	13	1.22173	0.2	0	intact
14	14	1.309	0.2	0	intact
15	15	1.39626	0.2	0	intact
16	16	1.48353	0.2	0	intact
17	17	1.5708	0.2	0	intact
18	18	1.65806	0.2	0	intact
19	19	1.74533	0.2	0	intact
20	20	1.8326	0.2	0	intact
21	21	1.91986	0.2	0	intact
22	22	2.00713	0.2	0	intact
23	23	2.0944	0.2	0	intact
24	24	2.18166	0.2	0	intact
25	25	2.26893	0.2	0	intact
26	26	2.35619	0.2	0	intact
27	27	2.44346	0.2	0	intact
28	28	2.53073	0.2	0	intact
29	29	2.61799	0.2	0	intact
30	30	2.70526	0.2	0	intact
31	31	2.79253	0.2	0	intact
32	32	2.87979	0.2	0	intact
33	33	2.96706	0.2	0	intact
34	34	3.05433	0.2	0	intact
35	35	3.14159	0.2	0	intact
36	36	0.0872665	0.4	0	intact
37	37	0.174533	0.4	0	intact
38	38	0.261799	0.4	0	intact
39	39	0.349066	0.4	0	intact
40	40	0.436332	0.4	0	intact
41	41	0.523599	0.4	0	intact
42	42	0.610865	0.4	0	intact
43	43	0.698132	0.4	0	intact
44	44	0.785398	0.4	0	intact
45	45	0.872665	0.4	0	intact
46	46	0.959931	0.4	0	intact
47	47	1.0472	0.4	0	intact
48	48	1.13446	0.4	0	intact
49	49	1.22173	0.4	0	intact
50	50	1.309	0.4	0	intact
51	51	1.39626	0.4	0	intact
52	52	1.48353	0.4	0	intact
53	53	1.5708	0.4	0	intact
54	54	1.65806	0.4	0	intact
55	55	1.74533	0.4	0	intact
56	56	1.8326	0.4	0	intact
57	57	1.91986	0.4	0	intact
58	58	2.00713	0.4	0	intact
59	59	2.0944	0.4	0	intact
60	60	2.18166	0.4	0	intact
61	61	2.26893	0.4	0	intact
62	62	2.35619	0.4	0	intact
63	63	2.44346	0.4	0	intact
64	64	2.53073	0.4	0	intact
65	65	2.61799	0.4	0	intact
66	66	2.70526	0.4	0	intact
67	67	2.79253	0.4	0	intact
68	68	2.87979	0.4	0	intact
69	69	2.96706	0.4	0	intact
70	70	3.05433	0.4	0	intact
71	71	3.14159	0.4	0	intact
72	72	0.0872665	0.6	0	intact
73	73	0.174533	0.6	0	intact
74	74	0.261799	0.6	0	intact
75	75	0.349066	0.6	0	intact
76	76	0.436332	0.6	0	intact
77	77	0.523599	0.6	0	intact
78	78	0.610865	0.6	0	intact
79	79	0.698132	0.6	0	intact
80	80	0.785398	0.6	0	intact
81	81	0.872665	0.6	0	intact
82	82	0.959931	0.6	0	intact
83	83	1.0472	0.6	0	intact
84	84	1.13446	0.6	0	intact
85	85	1.22173	0.6	0	intact
86	86	1.309	0.6	0	intact
87	87	1.39626	0.6	0	intact
88	88	1.48353	0.6	0	intact
89	89	1.5708	0.6	0	intact
90	90	1.65806	0.6	0	intact
91	91	1.74533	0.6	0	intact
92	92	1.8326	0.6	0	intact
93	93	1.91986	0.6	0	intact
94	94	2.00713	0.6	0	intact
95	95	2.0944	0.6	0	intact
96	96	2.18166	0.6	0	intact
97	97	2.26893	0.6	0	intact
98	98	2.35619	0.6	0	intact
99	99	2.44346	0.6	0	intact
100	100	2.53073	0.6	0	intact
101	101	2.61799	0.6	0	intact
102	102	2.70526	0.6	0	intact
103	103	2.79253	0.6	0	intact
104	104	2.87979	0.6	0	intact
105	105	2.96706	0.6	0	intact
106	106	3.05433	0.6	0	intact
107	107	3.14159	0.6	0	intact
108	108	0.0872665	0.8	0	intact
109	109	0.174533	0.8	0	intact
110	110	0.261799	0.8	0	intact
111	111	0.349066	0.8	0.000185945	intact
112	112	0.436332	0.8	9.29723e-05	intact
113	113	0.523599	0.8	0	intact
114	114	0.610865	0.8	9.29723e-05	intact
115	115	0.698132	0.8	9.29723e-05	intact
116	116	0.785398	0.8	0	intact
117	117	0.872665	0.8	0	intact
118	118	0.959931	0.8	0	intact
119	119	1.0472	0.8	0	intact
120	120	1.13446	0.8	0	intact
121	121	1.22173	0.8	0	intact
122	122	1.309	0.8	0	intact
123	123	1.39626	0.8	0	intact
124	124	1.48353	0.8	0	intact
125	125	1.5708	0.8	0	intact
126	126	1.65806	0.8	0	intact
127	127	1.74533	0.8	0	intact
128	128	1.8326	0.8	0	intact
129	129	1.91986	0.8	0	intact
130	130	2.00713	0.8	0	intact
131	131	2.0944	0.8	0	intact
132	132	2.18166	0.8	0	intact
133	133	2.26893	0.8	0.000185945	intact
134	134	2.35619	0.8	0.000371889	intact
135	135	2.44346	0.8	9.29723e-05	intact
136	136	2.53073	0.8	0	intact
137	137	2.61799	0.8	0	intact
138	138	2.70526	0.8	0	intact
139	139	2.79253	0.8	9.29723e-05	intact
140	140	2.87979	0.8	0.000464862	intact
141	141	2.96706	0.8	0.00130161	intact
142	142	3.05433	0.8	0.00204539	intact
143	143	3.14159	0.8	0.00409078	intact
144	144	0.0872665	1	0.000464862	intact
145	145	0.174533	1	0.000557834	intact
146	146	0.261799	1	9.29723e-05	intact
147	147	0.349066	1	0.000464862	intact
148	148	0.436332	1	0.000371889	intact
149	149	0.523599	1	0.000278917	intact
150	150	0.610865	1	0.000278917	intact
151	151	0.698132	1	0.000464862	intact
152	152	0.785398	1	0.000185945	intact
153	153	0.872665	1	0.000464862	intact
154	154	0.959931	1	0.000278917	intact
155	155	1.0472	1	0.000185945	intact
156	156	1.13446	1	0.000650806	intact
157	157	1.22173	1	0.000836751	intact
158	158	1.309	1	0.00111567	intact
159	159	1.39626	1	0.00120864	intact
160	160	1.48353	1	0.0016735	intact
161	161	1.5708	1	0.00195242	intact
162	162	1.65806	1	0.00343998	intact
163	163	1.74533	1	0.00418375	intact
164	164	1.8326	1	0.00409078	intact
165	165	1.91986	1	0.00836751	intact
166	166	2.00713	1	0.00622915	intact
167	167	2.0944	1	0.00753076	intact
168	168	2.18166	1	0.013295	intact
169	169	2.26893	1	0.0483456	intact
170	170	2.35619	1	0.0396062	intact
171	171	2.44346	1	0.0120864	intact
172	172	2.53073	1	0.0182226	intact
173	173	2.61799	1	0.0119934	intact
174	174	2.70526	1	0.0145037	intact
175	175	2.79253	1	0.0122723	intact
176	176	2.87979	1	0.013574	intact
177	177	2.96706	1	0.0185015	intact
178	178	3.05433	1	0.0299371	intact
179	179	3.14159	1	0.043604	intact
180	180	0.0872665	1.2	0.0105059	intact
181	181	0.174533	1.2	0.00595023	intact
182	182	0.261799	1.2	0.0116215	intact
183	183	0.349066	1.2	0.013574	intact
184	184	0.436332	1.2	0.00734481	intact
185	185	0.523599	1.2	0.00511348	intact
186	186	0.610865	1.2	0.00362592	intact
187	187	0.698132	1.2	0.00390484	intact
188	188	0.785398	1.2	0.00529942	intact
189	189	0.872665	1.2	0.00660104	intact
190	190	0.959931	1.2	0.00678698	intact
191	191	1.0472	1.2	0.00743779	intact
192	192	1.13446	1.2	0.00985507	intact
193	193	1.22173	1.2	0.00883237	intact
194	194	1.309	1.2	0.00966912	intact
195	195	1.39626	1.2	0.0149685	intact
196	196	1.48353	1.2	0.0153404	intact
197	197	1.5708	1.2	0.0231501	intact
198	198	1.65806	1.2	0.0331911	intact
199	199	1.74533	1.2	0.0468581	intact
200	200	1.8326	1.2	0.0433251	intact
201	201	1.91986	1.2	0.036817	intact
202	202	2.00713	1.2	0.03691	intact
203	203	2.0944	1.2	0.050484	intact
204	204	2.18166	1.2	0.0937161	intact
205	205	2.26893	1.2	0.0728903	intact
206	206	2.35619	1.2	0.097435	intact
207	207	2.44346	1.2	0.109335	intact
208	208	2.53073	1.2	0.104687	intact
209	209	2.61799	1.2	0.11668	intact
210	210	2.70526	1.2	0.303927	intact
211	211	2.79253	1.2	0.251025	intact
212	212	2.87979	1.2	0.282357	intact
213	213	2.96706	1.2	0.356921	intact
214	214	3.05433	1.2	0.585819	intact
215	215	3.14159	1.2	0.75382	intact
216	216	0.0872665	1.4	0.0264041	intact
217	217	0.174533	1.4	0.214115	intact
218	218	0.261799	1.4	0.0378397	intact
219	219	0.349066	1.4	0.0205469	intact
220	220	0.436332	1.4	0.0176647	intact
221	221	0.523599	1.4	0.0163631	intact
222	222	0.610865	1.4	0.0211047	intact
223	223	0.698132	1.4	0.0128302	intact
224	224	0.785398	1.4	0.0151545	intact
225	225	0.872665	1.4	0.0170139	intact
226	226	0.959931	1.4	0.0248236	intact
227	227	1.0472	1.4	0.0226852	intact
228	228	1.13446	1.4	0.0185945	intact
229	229	1.22173	1.4	0.0244517	intact
230	230	1.309	1.4	0.033563	intact
231	231	1.39626	1.4	0.0399781	intact
232	232	1.48353	1.4	0.0492753	intact
233	233	1.5708	1.4	0.047137	intact
234	234	1.65806	1.4	0.0578288	intact
235	235	1.74533	1.4	0.0949247	intact
236	236	1.8326	1.4	0.245261	intact
237	237	1.91986	1.4	0.142991	intact
238	238	2.00713	1.4	0.100875	intact
239	239	2.0944	1.4	0.094181	intact
240	240	2.18166	1.4	0.130998	intact
241	241	2.26893	1.4	0.234662	intact
242	242	2.35619	1.4	0.848651	intact
243	243	2.44346	1.4	0.170139	intact
244	244	2.53073	1.4	0.32187	intact
245	245	2.61799	1.4	0.316292	intact
246	246	2.70526	1.4	0.44636	intact
247	247	2.79253	1.4	0.814252	intact
248	248	2.87979	1.4	0.84828	intact
249	249	2.96706	1.4	1.34968	intact
250	250	3.05433	1.4	1.52391	intact
251	251	3.14159	1.4	1.67629	intact
252	252	0.0872665	1.6	0.0598742	intact
253	253	0.174533	1.6	0.0948318	intact
254	254	0.261799	1.6	0.619382	intact
255	255	0.349066	1.6	0.094088	intact
256	256	0.436332	1.6	0.0449986	intact
257	257	0.523599	1.6	0.0383976	intact
258	258	0.610865	1.6	0.0587585	intact
259	259	0.698132	1.6	0.0400711	intact
260	260	0.785398	1.6	0.0313317	intact
261	261	0.872665	1.6	0.0250096	intact
262	262	0.959931	1.6	0.0449986	intact
263	263	1.0472	1.6	0.0870221	intact
264	264	1.13446	1.6	0.0461143	intact
265	265	1.22173	1.6	0.07726	intact
266	266	1.309	1.6	0.0685206	intact
267	267	1.39626	1.6	0.0458354	intact
268	268	1.48353	1.6	0.0544818	intact
269	269	1.5708	1.6	0.070659	intact
270	270	1.65806	1.6	0.0846048	intact
271	271	1.74533	1.6	0.128209	intact
272	272	1.8326	1.6	0.234848	intact
273	273	1.91986	1.6	0.119748	intact
274	274	2.00713	1.6	0.242379	intact
275	275	2.0944	1.6	0.176926	intact
276	276	2.18166	1.6	0.367427	intact
277	277	2.26893	1.6	0.275384	intact
278	278	2.35619	1.6	0.301974	intact
279	279	2.44346	1.6	0.299092	intact
280	280	2.53073	1.6	0.309598	intact
281	281	2.61799	1.6	0.403221	intact
282	282	2.70526	1.6	0.797052	intact
283	283	2.79253	1.6	0.96589	intact
284	284	2.87979	1.6	1.54102	intact
285	285	2.96706	1.6	2.57673	intact
286	286	3.05433	1.6	2.77299	intact
287	287	3.14159	1.6	3.3206	intact
288	288	0.0872665	1.8	0.183713	intact
289	289	0.174533	1.8	0.902296	intact
290	290	0.261799	1.8	0.410194	intact
291	291	0.349066	1.8	0.0476948	intact
292	292	0.436332	1.8	0.0535521	intact
293	293	0.523599	1.8	0.0623844	intact
294	294	0.610865	1.8	0.0630352	intact
295	295	0.698132	1.8	0.0379327	intact
296	296	0.785398	1.8	0.0924145	intact
297	297	0.872665	1.8	0.122073	intact
298	298	0.959931	1.8	0.0338419	intact
299	299	1.0472	1.8	0.0460213	intact
300	300	1.13446	1.8	0.120678	intact
301	301	1.22173	1.8	0.0358873	intact
302	302	1.309	1.8	0.0320755	intact
303	303	1.39626	1.8	0.0622915	intact
304	304	1.48353	1.8	0.0792124	intact
305	305	1.5708	1.8	0.137692	intact
306	306	1.65806	1.8	0.110544	intact
307	307	1.74533	1.8	0.0587585	intact
308	308	1.8326	1.8	0.0857205	intact
309	309	1.91986	1.8	0.0733552	intact
310	310	2.00713	1.8	0.116494	intact
311	311	2.0944	1.8	0.077167	intact
312	312	2.18166	1.8	0.0524364	intact
313	313	2.26893	1.8	0.121143	intact
314	314	2.35619	1.8	0.341487	intact
315	315	2.44346	1.8	0.232245	intact
316	316	2.53073	1.8	0.220251	intact
317	317	2.61799	1.8	0.353946	intact
318	318	2.70526	1.8	0.481969	intact
319	319	2.79253	1.8	0.504468	intact
320	320	2.87979	1.8	0.798167	intact
321	321	2.96706	1.8	1.8376	intact
322	322	3.05433	1.8	2.15408	intact
323	323	3.14159	1.8	2.75998	intact
324	324	0.0872665	2	0.562947	intact
325	325	0.174533	2	0.0894394	intact
326	326	0.261799	2	0.0262182	intact
327	327	0.349066	2	0.0393273	intact
328	328	0.436332	2	0.0686136	intact
329	329	0.523599	2	0.0198031	intact
330	330	0.610865	2	0.0657314	intact
331	331	0.698132	2	0.0142248	intact
332	332	0.785398	2	0.0597812	intact
333	333	0.872665	2	0.0777249	intact
334	334	0.959931	2	0.0161772	intact
335	335	1.0472	2	0.0277987	intact
336	336	1.13446	2	0.0666612	intact
337	337	1.22173	2	0.0517856	intact
338	338	1.309	2	0.0599672	intact
339	339	1.39626	2	0.030216	intact
340	340	1.48353	2	0.0323544	intact
341	341	1.5708	2	0.0323544	intact
342	342	1.65806	2	0.0355154	intact
343	343	1.74533	2	0.010227	intact
344	344	1.8326	2	0.0116215	intact
345	345	1.91986	2	0.0396992	intact
346	346	2.00713	2	0.118912	intact
347	347	2.0944	2	0.0750287	intact
348	348	2.18166	2	0.0697292	intact
349	349	2.26893	2	0.0327263	intact
350	350	2.35619	2	0.0289144	intact
351	351	2.44346	2	0.053924	intact
352	352	2.53073	2	0.253536	intact
353	353	2.61799	2	0.100782	intact
354	354	2.70526	2	0.196079	intact
355	355	2.79253	2	0.426371	intact
356	356	2.87979	2	0.48671	intact
357	357	2.96706	2	0.701755	intact
358	358	3.05433	2	1.07913	intact
359	359	3.14159	2	1.30124	intact
360	360	0.0872665	2.2	0.344555	intact
361	361	0.174533	2.2	0.0222204	intact
362	362	0.261799	2.2	0.00939021	intact
363	363	0.349066	2.2	0.0229642	intact
364	364	0.436332	2.2	0.0588515	intact
365	365	0.523599	2.2	0.040164	intact
366	366	0.610865	2.2	0.0343998	intact
367	367	0.698132	2.2	0.0563412	intact
368	368	0.785398	2.2	0.0206399	intact
369	369	0.872665	2.2	0.0293793	intact
370	370	0.959931	2.2	0.0529942	intact
371	371	1.0472	2.2	0.0257533	intact
372	372	1.13446	2.2	0.00920426	intact
373	373	1.22173	2.2	0.00799562	intact
374	374	1.309	2.2	0.0107848	intact
375	375	1.39626	2.2	0.0143177	intact
376	376	1.48353	2.2	0.0576428	intact
377	377	1.5708	2.2	0.0158053	intact
378	378	1.65806	2.2	0.030309	intact
379	379	1.74533	2.2	0.0157123	intact
380	380	1.8326	2.2	0.0111567	intact
381	381	1.91986	2.2	0.0317036	intact
382	382	2.00713	2.2	0.0105988	intact
383	383	2.0944	2.2	0.0197101	intact
384	384	2.18166	2.2	0.0862783	intact
385	385	2.26893	2.2	0.0232431	intact
386	386	2.35619	2.2	0.0690784	intact
387	387	2.44346	2.2	0.0277058	intact
388	388	2.53073	2.2	0.0466721	intact
389	389	2.61799	2.2	0.0696363	intact
390	390	2.70526	2.2	0.127279	intact
391	391	2.79253	2.2	0.107662	intact
392	392	2.87979	2.2	0.183806	intact
393	393	2.96706	2.2	0.338977	intact
394	394	3.05433	2.2	0.581542	intact
395	395	3.14159	2.2	0.817134	intact
396	396	0.0872665	2.4	0.00613617	intact
397	397	0.174533	2.4	0.0419305	intact
398	398	0.261799	2.4	0.0132021	intact
399	399	0.349066	2.4	0.0255674	intact
400	400	0.436332	2.4	0.0898113	intact
401	401	0.523599	2.4	0.00427673	intact
402	402	0.610865	2.4	0.00687995	intact
403	403	0.698132	2.4	0.0790265	intact
404	404	0.785398	2.4	0.163352	intact
405	405	0.872665	2.4	0.0194312	intact
406	406	0.959931	2.4	0.00920426	intact
407	407	1.0472	2.4	0.00743779	intact
408	408	1.13446	2.4	0.0016735	intact
409	409	1.22173	2.4	0.000836751	intact
410	410	1.309	2.4	0.00427673	intact
411	411	1.39626	2.4	0.00306809	intact
412	412	1.48353	2.4	0.00855345	intact
413	413	1.5708	2.4	0.00483456	intact
414	414	1.65806	2.4	0.000836751	intact
415	415	1.74533	2.4	0.00195242	intact
416	416	1.8326	2.4	0.0026962	intact
417	417	1.91986	2.4	0.00260323	intact
418	418	2.00713	2.4	0.0123653	intact
419	419	2.0944	2.4	0.0210117	intact
420	420	2.18166	2.4	0.00864643	intact
421	421	2.26893	2.4	0.00901832	intact
422	422	2.35619	2.4	0.00780968	intact
423	423	2.44346	2.4	0.0107848	intact
424	424	2.53073	2.4	0.0256604	intact
425	425	2.61799	2.4	0.0232431	intact
426	426	2.70526	2.4	0.056992	intact
427	427	2.79253	2.4	0.0750287	intact
428	428	2.87979	2.4	0.0995734	intact
429	429	2.96706	2.4	0.196544	intact
430	430	3.05433	2.4	0.27901	intact
431	431	3.14159	2.4	0.509209	intact
432	432	0.0872665	2.6	0.00139458	intact
433	433	0.174533	2.6	0.0531802	intact
434	434	0.261799	2.6	0.0564342	intact
435	435	0.349066	2.6	0.000743779	intact
436	436	0.436332	2.6	0.000557834	intact
437	437	0.523599	2.6	0.00185945	intact
438	438	0.610865	2.6	0.00306809	intact
439	439	0.698132	2.6	0.00446267	intact
440	440	0.785398	2.6	0.0708449	intact
441	441	0.872665	2.6	0.00343998	intact
442	442	0.959931	2.6	0.00176647	intact
443	443	1.0472	2.6	0.0107848	intact
444	444	1.13446	2.6	0.000929723	intact
445	445	1.22173	2.6	0.00139458	intact
446	446	1.309	2.6	0.00343998	intact
447	447	1.39626	2.6	0.00195242	intact
448	448	1.48353	2.6	0.00158053	intact
449	449	1.5708	2.6	0.00251025	intact
450	450	1.65806	2.6	0.00371889	intact
451	451	1.74533	2.6	0.00213836	intact
452	452	1.8326	2.6	0.0010227	intact
453	453	1.91986	2.6	0.0010227	intact
454	454	2.00713	2.6	9.29723e-05	intact
455	455	2.0944	2.6	0.0138529	intact
456	456	2.18166	2.6	0.00725184	intact
457	457	2.26893	2.6	0.00316106	intact
458	458	2.35619	2.6	0.00492753	intact
459	459	2.44346	2.6	0.0120864	intact
460	460	2.53073	2.6	0.0145967	intact
461	461	2.61799	2.6	0.0295652	intact
462	462	2.70526	2.6	0.0497402	intact
463	463	2.79253	2.6	0.0607109	intact
464	464	2.87979	2.6	0.070659	intact
465	465	2.96706	2.6	0.122816	intact
466	466	3.05433	2.6	0.171999	intact
467	467	3.14159	2.6	0.264413	intact
468	468	0.0872665	2.8	0.000557834	intact
469	469	0.174533	2.8	0.00241728	intact
470	470	0.261799	2.8	0.00120864	intact
471	471	0.349066	2.8	0.000836751	intact
472	472	0.436332	2.8	0.000185945	intact
473	473	0.523599	2.8	0.00120864	intact
474	474	0.610865	2.8	0.00213836	intact
475	475	0.698132	2.8	0.000836751	intact
476	476	0.785398	2.8	0.0010227	intact
477	477	0.872665	2.8	0.00213836	intact
478	478	0.959931	2.8	0.000464862	intact
479	479	1.0472	2.8	0.00492753	intact
480	480	1.13446	2.8	0.000464862	intact
481	481	1.22173	2.8	0.0010227	intact
482	482	1.309	2.8	0.00241728	intact
483	483	1.39626	2.8	0.0016735	intact
484	484	1.48353	2.8	0.00297511	intact
485	485	1.5708	2.8	0.0010227	intact
486	486	1.65806	2.8	0.00251025	intact
487	487	1.74533	2.8	0.0016735	intact
488	488	1.8326	2.8	0.00753076	intact
489	489	1.91986	2.8	0.000650806	intact
490	490	2.00713	2.8	0.00241728	intact
491	491	2.0944	2.8	0.00223134	intact
492	492	2.18166	2.8	0.000464862	intact
493	493	2.26893	2.8	0.00241728	intact
494	494	2.35619	2.8	0.00762373	intact
495	495	2.44346	2.8	0.00464862	intact
496	496	2.53073	2.8	0.00502051	intact
497	497	2.61799	2.8	0.00799562	intact
498	498	2.70526	2.8	0.0224993	intact
499	499	2.79253	2.8	0.0473229	intact
500	500	2.87979	2.8	0.0942739	intact
501	501	2.96706	2.8	0.132857	intact
502	502	3.05433	2.8	0.161307	intact
503	503	3.14159	2.8	0.159262	intact
504	504	0.0872665	3	0.00130161	intact
505	505	0.174533	3	0.00223134	intact
506	506	0.261799	3	0.00297511	intact
507	507	0.349066	3	0.000557834	intact
508	508	0.436332	3	0.000929723	intact
509	509	0.523599	3	0.000743779	intact
510	510	0.610865	3	0.00176647	intact
511	511	0.698132	3	0.000836751	intact
512	512	0.785398	3	0.00511348	intact
513	513	0.872665	3	0.00567131	intact
514	514	0.959931	3	0.00204539	intact
515	515	1.0472	3	0.000743779	intact
516	516	1.13446	3	0.000464862	intact
517	517	1.22173	3	0.000557834	intact
518	518	1.309	3	0.000185945	intact
519	519	1.39626	3	0.00418375	intact
520	520	1.48353	3	0.00176647	intact
521	521	1.5708	3	0.00130161	intact
522	522	1.65806	3	0.00130161	intact
523	523	1.74533	3	0.00316106	intact
524	524	1.8326	3	0.00325403	intact
525	525	1.91986	3	0.00176647	intact
526	526	2.00713	3	0.00213836	intact
527	527	2.0944	3	0.00511348	intact
528	528	2.18166	3	0.000650806	intact
529	529	2.26893	3	0.00111567	intact
530	530	2.35619	3	0.00585726	intact
531	531	2.44346	3	0.00371889	intact
532	532	2.53073	3	0.00427673	intact
533	533	2.61799	3	0.00808859	intact
534	534	2.70526	3	0.0285425	intact
535	535	2.79253	3	0.0472299	intact
536	536	2.87979	3	0.103013	intact
537	537	2.96706	3	0.0919496	intact
538	538	3.05433	3	0.097435	intact
539	539	3.14159	3	0.107011	intact
540	0	0.0872665	0.2	0	aristacut
541	1	0.174533	0.2	0	aristacut
542	2	0.261799	0.2	0	aristacut
543	3	0.349066	0.2	0	aristacut
544	4	0.436332	0.2	0	aristacut
545	5	0.523599	0.2	0	aristacut
546	6	0.610865	0.2	0	aristacut
547	7	0.698132	0.2	0	aristacut
548	8	0.785398	0.2	0	aristacut
549	9	0.872665	0.2	0	aristacut
550	10	0.959931	0.2	0	aristacut
551	11	1.0472	0.2	0	aristacut
552	12	1.13446	0.2	0	aristacut
553	13	1.22173	0.2	0	aristacut
554	14	1.309	0.2	0	aristacut
555	15	1.39626	0.2	0	aristacut
556	16	1.48353	0.2	0	aristacut
557	17	1.5708	0.2	0	aristacut
558	18	1.65806	0.2	0	aristacut
559	19	1.74533	0.2	0	aristacut
560	20	1.8326	0.2	0	aristacut
561	21	1.91986	0.2	0	aristacut
562	22	2.00713	0.2	0	aristacut
563	23	2.0944	0.2	0	aristacut
564	24	2.18166	0.2	0	aristacut
565	25	2.26893	0.2	0	aristacut
566	26	2.35619	0.2	0	aristacut
567	27	2.44346	0.2	0	aristacut
568	28	2.53073	0.2	0	aristacut
569	29	2.61799	0.2	0	aristacut
570	30	2.70526	0.2	0	aristacut
571	31	2.79253	0.2	0	aristacut
572	32	2.87979	0.2	0	aristacut
573	33	2.96706	0.2	0	aristacut
574	34	3.05433	0.2	0	aristacut
575	35	3.14159	0.2	0	aristacut
576	36	0.0872665	0.4	0	aristacut
577	37	0.174533	0.4	0	aristacut
578	38	0.261799	0.4	0	aristacut
579	39	0.349066	0.4	0	aristacut
580	40	0.436332	0.4	0	aristacut
581	41	0.523599	0.4	0	aristacut
582	42	0.610865	0.4	0	aristacut
583	43	0.698132	0.4	0	aristacut
584	44	0.785398	0.4	0	aristacut
585	45	0.872665	0.4	0	aristacut
586	46	0.959931	0.4	0	aristacut
587	47	1.0472	0.4	0	aristacut
588	48	1.13446	0.4	0	aristacut
589	49	1.22173	0.4	0	aristacut
590	50	1.309	0.4	0	aristacut
591	51	1.39626	0.4	0	aristacut
592	52	1.48353	0.4	0	aristacut
593	53	1.5708	0.4	0	aristacut
594	54	1.65806	0.4	0	aristacut
595	55	1.74533	0.4	0	aristacut
596	56	1.8326	0.4	0	aristacut
597	57	1.91986	0.4	0	aristacut
598	58	2.00713	0.4	0	aristacut
599	59	2.0944	0.4	0	aristacut
600	60	2.18166	0.4	0	aristacut
601	61	2.26893	0.4	0	aristacut
602	62	2.35619	0.4	0	aristacut
603	63	2.44346	0.4	0	aristacut
604	64	2.53073	0.4	0	aristacut
605	65	2.61799	0.4	0	aristacut
606	66	2.70526	0.4	0	aristacut
607	67	2.79253	0.4	0	aristacut
608	68	2.87979	0.4	0	aristacut
609	69	2.96706	0.4	0	aristacut
610	70	3.05433	0.4	0	aristacut
611	71	3.14159	0.4	0	aristacut
612	72	0.0872665	0.6	0	aristacut
613	73	0.174533	0.6	0	aristacut
614	74	0.261799	0.6	0	aristacut
615	75	0.349066	0.6	0	aristacut
616	76	0.436332	0.6	0	aristacut
617	77	0.523599	0.6	0	aristacut
618	78	0.610865	0.6	0	aristacut
619	79	0.698132	0.6	0	aristacut
620	80	0.785398	0.6	0	aristacut
621	81	0.872665	0.6	0	aristacut
622	82	0.959931	0.6	0	aristacut
623	83	1.0472	0.6	0	aristacut
624	84	1.13446	0.6	0	aristacut
625	85	1.22173	0.6	0	aristacut
626	86	1.309	0.6	0	aristacut
627	87	1.39626	0.6	0	aristacut
628	88	1.48353	0.6	0	aristacut
629	89	1.5708	0.6	0	aristacut
630	90	1.65806	0.6	0	aristacut
631	91	1.74533	0.6	0	aristacut
632	92	1.8326	0.6	0	aristacut
633	93	1.91986	0.6	0	aristacut
634	94	2.00713	0.6	0	aristacut
635	95	2.0944	0.6	0	aristacut
636	96	2.18166	0.6	0	aristacut
637	97	2.26893	0.6	0	aristacut
638	98	2.35619	0.6	0	aristacut
639	99	2.44346	0.6	0	aristacut
640	100	2.53073	0.6	0	aristacut
641	101	2.61799	0.6	0	aristacut
642	102	2.70526	0.6	0	aristacut
643	103	2.79253	0.6	0	aristacut
644	104	2.87979	0.6	0	aristacut
645	105	2.96706	0.6	0	aristacut
646	106	3.05433	0.6	0	aristacut
647	107	3.14159	0.6	0	aristacut
648	108	0.0872665	0.8	0	aristacut
649	109	0.174533	0.8	0	aristacut
650	110	0.261799	0.8	0	aristacut
651	111	0.349066	0.8	0	aristacut
652	112	0.436332	0.8	0	aristacut
653	113	0.523599	0.8	0	aristacut
654	114	0.610865	0.8	0	aristacut
655	115	0.698132	0.8	0	aristacut
656	116	0.785398	0.8	0	aristacut
657	117	0.872665	0.8	0	aristacut
658	118	0.959931	0.8	0	aristacut
659	119	1.0472	0.8	0	aristacut
660	120	1.13446	0.8	0	aristacut
661	121	1.22173	0.8	0	aristacut
662	122	1.309	0.8	0	aristacut
663	123	1.39626	0.8	0	aristacut
664	124	1.48353	0.8	0	aristacut
665	125	1.5708	0.8	0	aristacut
666	126	1.65806	0.8	0	aristacut
667	127	1.74533	0.8	0	aristacut
668	128	1.8326	0.8	0	aristacut
669	129	1.91986	0.8	0	aristacut
670	130	2.00713	0.8	0	aristacut
671	131	2.0944	0.8	0	aristacut
672	132	2.18166	0.8	0	aristacut
673	133	2.26893	0.8	0	aristacut
674	134	2.35619	0.8	0	aristacut
675	135	2.44346	0.8	0	aristacut
676	136	2.53073	0.8	0	aristacut
677	137	2.61799	0.8	0	aristacut
678	138	2.70526	0.8	0	aristacut
679	139	2.79253	0.8	0	aristacut
680	140	2.87979	0.8	0	aristacut
681	141	2.96706	0.8	0	aristacut
682	142	3.05433	0.8	0.000498532	aristacut
683	143	3.14159	0.8	0	aristacut
684	144	0.0872665	1	0.00348972	aristacut
685	145	0.174533	1	0.00299119	aristacut
686	146	0.261799	1	0	aristacut
687	147	0.349066	1	0	aristacut
688	148	0.436332	1	0	aristacut
689	149	0.523599	1	0	aristacut
690	150	0.610865	1	0	aristacut
691	151	0.698132	1	0	aristacut
692	152	0.785398	1	0	aristacut
693	153	0.872665	1	0	aristacut
694	154	0.959931	1	0.000498532	aristacut
695	155	1.0472	1	0.000498532	aristacut
696	156	1.13446	1	0.000498532	aristacut
697	157	1.22173	1	0	aristacut
698	158	1.309	1	0.000498532	aristacut
699	159	1.39626	1	0	aristacut
700	160	1.48353	1	0	aristacut
701	161	1.5708	1	0	aristacut
702	162	1.65806	1	0.000498532	aristacut
703	163	1.74533	1	0.000997064	aristacut
704	164	1.8326	1	0.00747798	aristacut
705	165	1.91986	1	0.0109677	aristacut
706	166	2.00713	1	0.00598238	aristacut
707	167	2.0944	1	0.014956	aristacut
708	168	2.18166	1	0.00797651	aristacut
709	169	2.26893	1	0.00947211	aristacut
710	170	2.35619	1	0.0229325	aristacut
711	171	2.44346	1	0.00847504	aristacut
712	172	2.53073	1	0.0104692	aristacut
713	173	2.61799	1	0.0269207	aristacut
714	174	2.70526	1	0.0204398	aristacut
715	175	2.79253	1	0.00199413	aristacut
716	176	2.87979	1	0.0114662	aristacut
717	177	2.96706	1	0.00797651	aristacut
718	178	3.05433	1	0.00199413	aristacut
719	179	3.14159	1	0.000498532	aristacut
720	180	0.0872665	1.2	0.0304104	aristacut
721	181	0.174533	1.2	0.0588268	aristacut
722	182	0.261799	1.2	0.0583282	aristacut
723	183	0.349066	1.2	0.0249266	aristacut
724	184	0.436332	1.2	0.0224339	aristacut
725	185	0.523599	1.2	0.023431	aristacut
726	186	0.610865	1.2	0.0194427	aristacut
727	187	0.698132	1.2	0.0164516	aristacut
728	188	0.785398	1.2	0.0174486	aristacut
729	189	0.872665	1.2	0.00498532	aristacut
730	190	0.959931	1.2	0.00847504	aristacut
731	191	1.0472	1.2	0.00498532	aristacut
732	192	1.13446	1.2	0.00498532	aristacut
733	193	1.22173	1.2	0.00747798	aristacut
734	194	1.309	1.2	0.00249266	aristacut
735	195	1.39626	1.2	0.0109677	aristacut
736	196	1.48353	1.2	0.0124633	aristacut
737	197	1.5708	1.2	0.031906	aristacut
738	198	1.65806	1.2	0.00598238	aristacut
739	199	1.74533	1.2	0.0139589	aristacut
740	200	1.8326	1.2	0.031906	aristacut
741	201	1.91986	1.2	0.062815	aristacut
742	202	2.00713	1.2	0.169999	aristacut
743	203	2.0944	1.2	0.0792666	aristacut
744	204	2.18166	1.2	0.0503517	aristacut
745	205	2.26893	1.2	0.0982108	aristacut
746	206	2.35619	1.2	0.14258	aristacut
747	207	2.44346	1.2	0.070293	aristacut
748	208	2.53073	1.2	0.0882402	aristacut
749	209	2.61799	1.2	0.137096	aristacut
750	210	2.70526	1.2	0.153548	aristacut
751	211	2.79253	1.2	0.123636	aristacut
752	212	2.87979	1.2	0.16302	aristacut
753	213	2.96706	1.2	0.161026	aristacut
754	214	3.05433	1.2	0.101202	aristacut
755	215	3.14159	1.2	0.0842519	aristacut
756	216	0.0872665	1.4	0.0972137	aristacut
757	217	0.174533	1.4	0.13261	aristacut
758	218	0.261799	1.4	0.121642	aristacut
759	219	0.349066	1.4	0.178474	aristacut
760	220	0.436332	1.4	0.0882402	aristacut
761	221	0.523599	1.4	0.483077	aristacut
762	222	0.610865	1.4	0.683487	aristacut
763	223	0.698132	1.4	0.0638121	aristacut
764	224	0.785398	1.4	0.046862	aristacut
765	225	0.872665	1.4	0.0244281	aristacut
766	226	0.959931	1.4	0.0214369	aristacut
767	227	1.0472	1.4	0.0114662	aristacut
768	228	1.13446	1.4	0.0214369	aristacut
769	229	1.22173	1.4	0.0687974	aristacut
770	230	1.309	1.4	0.0194427	aristacut
771	231	1.39626	1.4	0.015953	aristacut
772	232	1.48353	1.4	0.0279178	aristacut
773	233	1.5708	1.4	0.0398826	aristacut
774	234	1.65806	1.4	0.0463635	aristacut
775	235	1.74533	1.4	0.0588268	aristacut
776	236	1.8326	1.4	0.185454	aristacut
777	237	1.91986	1.4	0.0513488	aristacut
778	238	2.00713	1.4	0.0633136	aristacut
779	239	2.0944	1.4	0.301113	aristacut
780	240	2.18166	1.4	0.153548	aristacut
781	241	2.26893	1.4	0.79466	aristacut
782	242	2.35619	1.4	0.314075	aristacut
783	243	2.44346	1.4	0.304603	aristacut
784	244	2.53073	1.4	0.31258	aristacut
785	245	2.61799	1.4	0.144076	aristacut
786	246	2.70526	1.4	0.262228	aristacut
787	247	2.79253	1.4	0.41079	aristacut
788	248	2.87979	1.4	0.269207	aristacut
789	249	2.96706	1.4	0.863956	aristacut
790	250	3.05433	1.4	0.547887	aristacut
791	251	3.14159	1.4	0.289149	aristacut
792	252	0.0872665	1.6	0.70991	aristacut
793	253	0.174533	1.6	0.458151	aristacut
794	254	0.261799	1.6	1.34604	aristacut
795	255	0.349066	1.6	1.37595	aristacut
796	256	0.436332	1.6	0.375395	aristacut
797	257	0.523599	1.6	0.139589	aristacut
798	258	0.610865	1.6	0.0917299	aristacut
799	259	0.698132	1.6	0.0588268	aristacut
800	260	0.785398	1.6	2.72697	aristacut
801	261	0.872665	1.6	0.130615	aristacut
802	262	0.959931	1.6	0.0478591	aristacut
803	263	1.0472	1.6	0.0523459	aristacut
804	264	1.13446	1.6	0.0717886	aristacut
805	265	1.22173	1.6	0.339002	aristacut
806	266	1.309	1.6	0.353459	aristacut
807	267	1.39626	1.6	0.487564	aristacut
808	268	1.48353	1.6	0.136598	aristacut
809	269	1.5708	1.6	0.111671	aristacut
810	270	1.65806	1.6	0.113665	aristacut
811	271	1.74533	1.6	0.0588268	aristacut
812	272	1.8326	1.6	0.0687974	aristacut
813	273	1.91986	1.6	0.15953	aristacut
814	274	2.00713	1.6	0.154545	aristacut
815	275	2.0944	1.6	0.0917299	aristacut
816	276	2.18166	1.6	0.153049	aristacut
817	277	2.26893	1.6	0.127624	aristacut
818	278	2.35619	1.6	0.207389	aristacut
819	279	2.44346	1.6	0.568825	aristacut
820	280	2.53073	1.6	0.284662	aristacut
821	281	2.61799	1.6	0.496538	aristacut
822	282	2.70526	1.6	0.363928	aristacut
823	283	2.79253	1.6	0.259735	aristacut
824	284	2.87979	1.6	0.215366	aristacut
825	285	2.96706	1.6	0.642608	aristacut
826	286	3.05433	1.6	0.941727	aristacut
827	287	3.14159	1.6	1.36099	aristacut
828	288	0.0872665	1.8	1.22589	aristacut
829	289	0.174533	1.8	1.19598	aristacut
830	290	0.261799	1.8	0.332521	aristacut
831	291	0.349066	1.8	0.386362	aristacut
832	292	0.436332	1.8	0.259237	aristacut
833	293	0.523599	1.8	2.28776	aristacut
834	294	0.610865	1.8	0.16302	aristacut
835	295	0.698132	1.8	1.0185	aristacut
836	296	0.785398	1.8	1.38293	aristacut
837	297	0.872665	1.8	0.093724	aristacut
838	298	0.959931	1.8	0.0378884	aristacut
839	299	1.0472	1.8	0.0274193	aristacut
840	300	1.13446	1.8	0.0478591	aristacut
841	301	1.22173	1.8	0.144076	aristacut
842	302	1.309	1.8	0.531934	aristacut
843	303	1.39626	1.8	0.223342	aristacut
844	304	1.48353	1.8	0.0314075	aristacut
845	305	1.5708	1.8	0.0324046	aristacut
846	306	1.65806	1.8	0.0563341	aristacut
847	307	1.74533	1.8	0.0523459	aristacut
848	308	1.8326	1.8	0.0453664	aristacut
849	309	1.91986	1.8	0.0578297	aristacut
850	310	2.00713	1.8	0.05434	aristacut
851	311	2.0944	1.8	0.198914	aristacut
852	312	2.18166	1.8	0.0747798	aristacut
853	313	2.26893	1.8	0.0403811	aristacut
854	314	2.35619	1.8	0.039384	aristacut
855	315	2.44346	1.8	0.0428737	aristacut
856	316	2.53073	1.8	0.0548385	aristacut
857	317	2.61799	1.8	0.128123	aristacut
858	318	2.70526	1.8	0.759264	aristacut
859	319	2.79253	1.8	0.12563	aristacut
860	320	2.87979	1.8	0.267712	aristacut
861	321	2.96706	1.8	0.470614	aristacut
862	322	3.05433	1.8	0.361934	aristacut
863	323	3.14159	1.8	0.442198	aristacut
864	324	0.0872665	2	0.644103	aristacut
865	325	0.174533	2	0.673018	aristacut
866	326	0.261799	2	0.475101	aristacut
867	327	0.349066	2	0.122639	aristacut
868	328	0.436332	2	0.0767739	aristacut
869	329	0.523599	2	0.26821	aristacut
870	330	0.610865	2	0.0164516	aristacut
871	331	0.698132	2	0.167507	aristacut
872	332	0.785398	2	0.157038	aristacut
873	333	0.872665	2	0.0633136	aristacut
874	334	0.959931	2	0.0343987	aristacut
875	335	1.0472	2	0.0314075	aristacut
876	336	1.13446	2	0.625159	aristacut
877	337	1.22173	2	0.0179472	aristacut
878	338	1.309	2	0.014956	aristacut
879	339	1.39626	2	0.0164516	aristacut
880	340	1.48353	2	0.0274193	aristacut
881	341	1.5708	2	0.0289149	aristacut
882	342	1.65806	2	0.0224339	aristacut
883	343	1.74533	2	0.0119648	aristacut
884	344	1.8326	2	0.030909	aristacut
885	345	1.91986	2	0.0368914	aristacut
886	346	2.00713	2	0.0324046	aristacut
887	347	2.0944	2	0.146568	aristacut
888	348	2.18166	2	0.015953	aristacut
889	349	2.26893	2	0.0239295	aristacut
890	350	2.35619	2	0.0294134	aristacut
891	351	2.44346	2	0.0314075	aristacut
892	352	2.53073	2	0.0204398	aristacut
893	353	2.61799	2	0.055337	aristacut
894	354	2.70526	2	0.0712901	aristacut
895	355	2.79253	2	0.0797651	aristacut
896	356	2.87979	2	0.0917299	aristacut
897	357	2.96706	2	0.153548	aristacut
898	358	3.05433	2	0.249266	aristacut
899	359	3.14159	2	0.249266	aristacut
900	360	0.0872665	2.2	0.126129	aristacut
901	361	0.174533	2.2	1.19199	aristacut
902	362	0.261799	2.2	1.23785	aristacut
903	363	0.349066	2.2	0.414779	aristacut
904	364	0.436332	2.2	0.404309	aristacut
905	365	0.523599	2.2	2.42685	aristacut
906	366	0.610865	2.2	0.814103	aristacut
907	367	0.698132	2.2	0.0269207	aristacut
908	368	0.785398	2.2	0.0164516	aristacut
909	369	0.872665	2.2	0.0358943	aristacut
910	370	0.959931	2.2	0.0189442	aristacut
911	371	1.0472	2.2	0.0124633	aristacut
912	372	1.13446	2.2	0.0299119	aristacut
913	373	1.22173	2.2	0.00299119	aristacut
914	374	1.309	2.2	0	aristacut
915	375	1.39626	2.2	0.00648092	aristacut
916	376	1.48353	2.2	0.0104692	aristacut
917	377	1.5708	2.2	0.0593253	aristacut
918	378	1.65806	2.2	0.0348972	aristacut
919	379	1.74533	2.2	0.0114662	aristacut
920	380	1.8326	2.2	0.0169501	aristacut
921	381	1.91986	2.2	0.00648092	aristacut
922	382	2.00713	2.2	0.00947211	aristacut
923	383	2.0944	2.2	0.00697945	aristacut
924	384	2.18166	2.2	0.00747798	aristacut
925	385	2.26893	2.2	0.0119648	aristacut
926	386	2.35619	2.2	0.0224339	aristacut
927	387	2.44346	2.2	0.031906	aristacut
928	388	2.53073	2.2	0.0264222	aristacut
929	389	2.61799	2.2	0.023431	aristacut
930	390	2.70526	2.2	0.00797651	aristacut
931	391	2.79253	2.2	0.0224339	aristacut
932	392	2.87979	2.2	0.0638121	aristacut
933	393	2.96706	2.2	0.100205	aristacut
934	394	3.05433	2.2	0.133607	aristacut
935	395	3.14159	2.2	0.101701	aristacut
936	396	0.0872665	2.4	0.155043	aristacut
937	397	0.174533	2.4	0.10868	aristacut
938	398	0.261799	2.4	0.48906	aristacut
939	399	0.349066	2.4	0.733839	aristacut
940	400	0.436332	2.4	0.754279	aristacut
941	401	0.523599	2.4	0.0334016	aristacut
942	402	0.610865	2.4	0.0174486	aristacut
943	403	0.698132	2.4	0.0219354	aristacut
944	404	0.785398	2.4	0.00548385	aristacut
945	405	0.872665	2.4	0.0209383	aristacut
946	406	0.959931	2.4	0.0408796	aristacut
947	407	1.0472	2.4	0.0184457	aristacut
948	408	1.13446	2.4	0.0119648	aristacut
949	409	1.22173	2.4	0.00249266	aristacut
950	410	1.309	2.4	0.0678003	aristacut
951	411	1.39626	2.4	0	aristacut
952	412	1.48353	2.4	0.00598238	aristacut
953	413	1.5708	2.4	0.0119648	aristacut
954	414	1.65806	2.4	0.0144574	aristacut
955	415	1.74533	2.4	0.00747798	aristacut
956	416	1.8326	2.4	0.00797651	aristacut
957	417	1.91986	2.4	0.015953	aristacut
958	418	2.00713	2.4	0.00598238	aristacut
959	419	2.0944	2.4	0.00299119	aristacut
960	420	2.18166	2.4	0.00897358	aristacut
961	421	2.26893	2.4	0.00398826	aristacut
962	422	2.35619	2.4	0.00548385	aristacut
963	423	2.44346	2.4	0.023431	aristacut
964	424	2.53073	2.4	0.00348972	aristacut
965	425	2.61799	2.4	0.0199413	aristacut
966	426	2.70526	2.4	0.0214369	aristacut
967	427	2.79253	2.4	0.0294134	aristacut
968	428	2.87979	2.4	0.0398826	aristacut
969	429	2.96706	2.4	0.0593253	aristacut
970	430	3.05433	2.4	0.0668033	aristacut
971	431	3.14159	2.4	0.0737827	aristacut
972	432	0.0872665	2.6	0.571318	aristacut
973	433	0.174533	2.6	0.000498532	aristacut
974	434	0.261799	2.6	0.000498532	aristacut
975	435	0.349066	2.6	0.00847504	aristacut
976	436	0.436332	2.6	0.00697945	aristacut
977	437	0.523599	2.6	0.046862	aristacut
978	438	0.610865	2.6	0.0169501	aristacut
979	439	0.698132	2.6	0.0194427	aristacut
980	440	0.785398	2.6	0.00697945	aristacut
981	441	0.872665	2.6	0.0229325	aristacut
982	442	0.959931	2.6	0.00448679	aristacut
983	443	1.0472	2.6	0.0229325	aristacut
984	444	1.13446	2.6	0.0189442	aristacut
985	445	1.22173	2.6	0.0104692	aristacut
986	446	1.309	2.6	1.35252	aristacut
987	447	1.39626	2.6	0.0199413	aristacut
988	448	1.48353	2.6	0.00797651	aristacut
989	449	1.5708	2.6	0.015953	aristacut
990	450	1.65806	2.6	0.00498532	aristacut
991	451	1.74533	2.6	0.015953	aristacut
992	452	1.8326	2.6	0.00348972	aristacut
993	453	1.91986	2.6	0.00448679	aristacut
994	454	2.00713	2.6	0.00947211	aristacut
995	455	2.0944	2.6	0.0294134	aristacut
996	456	2.18166	2.6	0.0129618	aristacut
997	457	2.26893	2.6	0.00648092	aristacut
998	458	2.35619	2.6	0.00947211	aristacut
999	459	2.44346	2.6	0.0259237	aristacut
1000	460	2.53073	2.6	0.00897358	aristacut
1001	461	2.61799	2.6	0.00847504	aristacut
1002	462	2.70526	2.6	0.00847504	aristacut
1003	463	2.79253	2.6	0.0513488	aristacut
1004	464	2.87979	2.6	0.0418767	aristacut
1005	465	2.96706	2.6	0.0648092	aristacut
1006	466	3.05433	2.6	0.0807622	aristacut
1007	467	3.14159	2.6	0.0413782	aristacut
1008	468	0.0872665	2.8	0.00648092	aristacut
1009	469	0.174533	2.8	0	aristacut
1010	470	0.261799	2.8	0.00648092	aristacut
1011	471	0.349066	2.8	0.00648092	aristacut
1012	472	0.436332	2.8	0.00498532	aristacut
1013	473	0.523599	2.8	0.0179472	aristacut
1014	474	0.610865	2.8	0.00249266	aristacut
1015	475	0.698132	2.8	0.00648092	aristacut
1016	476	0.785398	2.8	0.00847504	aristacut
1017	477	0.872665	2.8	0.0294134	aristacut
1018	478	0.959931	2.8	0.00548385	aristacut
1019	479	1.0472	2.8	0.0229325	aristacut
1020	480	1.13446	2.8	0.0129618	aristacut
1021	481	1.22173	2.8	0.0204398	aristacut
1022	482	1.309	2.8	0.00348972	aristacut
1023	483	1.39626	2.8	0.00299119	aristacut
1024	484	1.48353	2.8	0.00548385	aristacut
1025	485	1.5708	2.8	0.0368914	aristacut
1026	486	1.65806	2.8	0.00448679	aristacut
1027	487	1.74533	2.8	0.00299119	aristacut
1028	488	1.8326	2.8	0.00648092	aristacut
1029	489	1.91986	2.8	0.0124633	aristacut
1030	490	2.00713	2.8	0.0204398	aristacut
1031	491	2.0944	2.8	0.0179472	aristacut
1032	492	2.18166	2.8	0.00897358	aristacut
1033	493	2.26893	2.8	0	aristacut
1034	494	2.35619	2.8	0.00847504	aristacut
1035	495	2.44346	2.8	0.0104692	aristacut
1036	496	2.53073	2.8	0.0259237	aristacut
1037	497	2.61799	2.8	0.00797651	aristacut
1038	498	2.70526	2.8	0.00648092	aristacut
1039	499	2.79253	2.8	0.015953	aristacut
1040	500	2.87979	2.8	0.0274193	aristacut
1041	501	2.96706	2.8	0.0473605	aristacut
1042	502	3.05433	2.8	0.0588268	aristacut
1043	503	3.14159	2.8	0.111671	aristacut
1044	504	0.0872665	3	0	aristacut
1045	505	0.174533	3	0.00847504	aristacut
1046	506	0.261799	3	0.00697945	aristacut
1047	507	0.349066	3	0.00398826	aristacut
1048	508	0.436332	3	0.000997064	aristacut
1049	509	0.523599	3	0.0129618	aristacut
1050	510	0.610865	3	0.00199413	aristacut
1051	511	0.698132	3	0.00348972	aristacut
1052	512	0.785398	3	0.0139589	aristacut
1053	513	0.872665	3	0.0249266	aristacut
1054	514	0.959931	3	0.00997064	aristacut
1055	515	1.0472	3	0.0184457	aristacut
1056	516	1.13446	3	0.0119648	aristacut
1057	517	1.22173	3	0.0124633	aristacut
1058	518	1.309	3	0.0329031	aristacut
1059	519	1.39626	3	0.117155	aristacut
1060	520	1.48353	3	0.432227	aristacut
1061	521	1.5708	3	0.0827563	aristacut
1062	522	1.65806	3	0.0204398	aristacut
1063	523	1.74533	3	0.00598238	aristacut
1064	524	1.8326	3	0.00448679	aristacut
1065	525	1.91986	3	0.0154545	aristacut
1066	526	2.00713	3	0.0109677	aristacut
1067	527	2.0944	3	0.0144574	aristacut
1068	528	2.18166	3	0.0139589	aristacut
1069	529	2.26893	3	0.00648092	aristacut
1070	530	2.35619	3	0.0104692	aristacut
1071	531	2.44346	3	0.0214369	aristacut
1072	532	2.53073	3	0.0363928	aristacut
1073	533	2.61799	3	0.0144574	aristacut
1074	534	2.70526	3	0.0174486	aristacut
1075	535	2.79253	3	0.0239295	aristacut
1076	536	2.87979	3	0.0334016	aristacut
1077	537	2.96706	3	0.0403811	aristacut
1078	538	3.05433	3	0.0388855	aristacut
1079	539	3.14159	3	0.0189442	aristacut

## Sheet: fig5G_P(quadrant)_aritsacut
	Unnamed: 0	courter	datename	quadrant	time_spent_percentage
0	0	aristacut	localhost-20210713_145645	Head	0.984009
1	1	aristacut	localhost-20210713_145645	Tail	0.0159907
2	2	aristacut	localhost-20210713_151633	Head	0.863469
3	3	aristacut	localhost-20210713_151633	Tail	0.136531
4	4	aristacut	localhost-20210715_162834	Head	0.979616
5	5	aristacut	localhost-20210715_162834	Tail	0.0203842
6	6	aristacut	localhost-20220715_121618	Head	0.768197
7	7	aristacut	localhost-20220715_121618	Tail	0.231803
8	8	aristacut	localhost-20220715_123824	Head	0.861595
9	9	aristacut	localhost-20220715_123824	Tail	0.138405
10	10	aristacut	localhost-20220719_131054	Head	0.512184
11	11	aristacut	localhost-20220719_131054	Tail	0.487816
12	12	aristacut	localhost-20220719_141313	Head	0.723837
13	13	aristacut	localhost-20220719_141313	Tail	0.276163
14	14	aristacut	localhost-20220830_115844	Head	0.622568
15	15	aristacut	localhost-20220830_115844	Tail	0.377432
16	16	aristacut	localhost-20220830_123709	Head	0.987569
17	17	aristacut	localhost-20220830_123709	Tail	0.0124309
18	18	aristacut	localhost-20220830_131532	Head	0.919823
19	19	aristacut	localhost-20220830_131532	Tail	0.0801771
20	20	aristacut	localhost-20220830_133511	Head	0.481439
21	21	aristacut	localhost-20220830_133511	Tail	0.518561
22	22	aristacut	localhost-20220830_141453	Head	0.68241
23	23	aristacut	localhost-20220830_141453	Tail	0.31759
24	24	aristacut	localhost-20220902_144503	Head	0.624961
25	25	aristacut	localhost-20220902_144503	Tail	0.375039
26	26	intact	localhost-20210713_145645	Head	0.151862
27	27	intact	localhost-20210713_145645	Tail	0.848138
28	28	intact	localhost-20210713_151633	Head	0.0436722
29	29	intact	localhost-20210713_151633	Tail	0.956328
30	30	intact	localhost-20210715_162834	Head	0.17109
31	31	intact	localhost-20210715_162834	Tail	0.82891
32	32	intact	localhost-20220715_121618	Head	0.27359
33	33	intact	localhost-20220715_121618	Tail	0.72641
34	34	intact	localhost-20220715_123824	Head	0.161121
35	35	intact	localhost-20220715_123824	Tail	0.838879
36	36	intact	localhost-20220719_131054	Head	1
37	37	intact	localhost-20220719_131054	Tail	0
38	38	intact	localhost-20220719_141313	Head	0.135291
39	39	intact	localhost-20220719_141313	Tail	0.864709
40	40	intact	localhost-20220830_115844	Head	0.0374718
41	41	intact	localhost-20220830_115844	Tail	0.962528
42	42	intact	localhost-20220830_123709	Head	0.0713407
43	43	intact	localhost-20220830_123709	Tail	0.928659
44	44	intact	localhost-20220830_131532	Head	0.0808408
45	45	intact	localhost-20220830_131532	Tail	0.919159
46	46	intact	localhost-20220830_133511	Head	0.0547951
47	47	intact	localhost-20220830_133511	Tail	0.945205
48	48	intact	localhost-20220830_141453	Head	0.0350306
49	49	intact	localhost-20220830_141453	Tail	0.964969
50	50	intact	localhost-20220902_144503	Head	0.0635937
51	51	intact	localhost-20220902_144503	Tail	0.936406

## Sheet: fig5H_transition_h2t_to_h2h_cue
	Unnamed: 0	group	time	feat	mean	sem
0	0	aristacut_male-male	-200	courter_abs_velocity_lateral	0.187519	0.0482124
1	1	aristacut_male-male	-199	courter_abs_velocity_lateral	0.201846	0.057764
2	2	aristacut_male-male	-198	courter_abs_velocity_lateral	0.198019	0.06692
3	3	aristacut_male-male	-197	courter_abs_velocity_lateral	0.183501	0.062351
4	4	aristacut_male-male	-196	courter_abs_velocity_lateral	0.167125	0.0423975
5	5	aristacut_male-male	-195	courter_abs_velocity_lateral	0.147225	0.0204876
6	6	aristacut_male-male	-194	courter_abs_velocity_lateral	0.113102	0.0216892
7	7	aristacut_male-male	-193	courter_abs_velocity_lateral	0.0809466	0.0256795
8	8	aristacut_male-male	-192	courter_abs_velocity_lateral	0.0940685	0.026943
9	9	aristacut_male-male	-191	courter_abs_velocity_lateral	0.134753	0.0285939
10	10	aristacut_male-male	-190	courter_abs_velocity_lateral	0.135269	0.0342643
11	11	aristacut_male-male	-189	courter_abs_velocity_lateral	0.12643	0.028965
12	12	aristacut_male-male	-188	courter_abs_velocity_lateral	0.113282	0.0209164
13	13	aristacut_male-male	-187	courter_abs_velocity_lateral	0.105623	0.0248909
14	14	aristacut_male-male	-186	courter_abs_velocity_lateral	0.140517	0.0290183
15	15	aristacut_male-male	-185	courter_abs_velocity_lateral	0.163561	0.0373448
16	16	aristacut_male-male	-184	courter_abs_velocity_lateral	0.167035	0.0449468
17	17	aristacut_male-male	-183	courter_abs_velocity_lateral	0.167273	0.0521146
18	18	aristacut_male-male	-182	courter_abs_velocity_lateral	0.169892	0.0637206
19	19	aristacut_male-male	-181	courter_abs_velocity_lateral	0.217319	0.0668663
20	20	aristacut_male-male	-180	courter_abs_velocity_lateral	0.240476	0.0689973
21	21	aristacut_male-male	-179	courter_abs_velocity_lateral	0.229792	0.0642238
22	22	aristacut_male-male	-178	courter_abs_velocity_lateral	0.191423	0.0499199
23	23	aristacut_male-male	-177	courter_abs_velocity_lateral	0.128214	0.0301337
24	24	aristacut_male-male	-176	courter_abs_velocity_lateral	0.090808	0.0174294
25	25	aristacut_male-male	-175	courter_abs_velocity_lateral	0.157905	0.0373629
26	26	aristacut_male-male	-174	courter_abs_velocity_lateral	0.22164	0.0623743
27	27	aristacut_male-male	-173	courter_abs_velocity_lateral	0.254509	0.0685391
28	28	aristacut_male-male	-172	courter_abs_velocity_lateral	0.229308	0.0647425
29	29	aristacut_male-male	-171	courter_abs_velocity_lateral	0.19312	0.0547033
30	30	aristacut_male-male	-170	courter_abs_velocity_lateral	0.180008	0.0514236
31	31	aristacut_male-male	-169	courter_abs_velocity_lateral	0.187094	0.0622408
32	32	aristacut_male-male	-168	courter_abs_velocity_lateral	0.196406	0.0801482
33	33	aristacut_male-male	-167	courter_abs_velocity_lateral	0.213418	0.0955752
34	34	aristacut_male-male	-166	courter_abs_velocity_lateral	0.218474	0.106857
35	35	aristacut_male-male	-165	courter_abs_velocity_lateral	0.204019	0.109258
36	36	aristacut_male-male	-164	courter_abs_velocity_lateral	0.188625	0.100947
37	37	aristacut_male-male	-163	courter_abs_velocity_lateral	0.16479	0.0924954
38	38	aristacut_male-male	-162	courter_abs_velocity_lateral	0.15518	0.0855745
39	39	aristacut_male-male	-161	courter_abs_velocity_lateral	0.158984	0.0750501
40	40	aristacut_male-male	-160	courter_abs_velocity_lateral	0.162961	0.0580515
41	41	aristacut_male-male	-159	courter_abs_velocity_lateral	0.15682	0.0428137
42	42	aristacut_male-male	-158	courter_abs_velocity_lateral	0.144441	0.035151
43	43	aristacut_male-male	-157	courter_abs_velocity_lateral	0.129999	0.0257799
44	44	aristacut_male-male	-156	courter_abs_velocity_lateral	0.100724	0.0210601
45	45	aristacut_male-male	-155	courter_abs_velocity_lateral	0.103604	0.0157282
46	46	aristacut_male-male	-154	courter_abs_velocity_lateral	0.11638	0.030525
47	47	aristacut_male-male	-153	courter_abs_velocity_lateral	0.152207	0.0516946
48	48	aristacut_male-male	-152	courter_abs_velocity_lateral	0.189024	0.0701849
49	49	aristacut_male-male	-151	courter_abs_velocity_lateral	0.195201	0.0805648
50	50	aristacut_male-male	-150	courter_abs_velocity_lateral	0.163757	0.0867888
51	51	aristacut_male-male	-149	courter_abs_velocity_lateral	0.188737	0.084083
52	52	aristacut_male-male	-148	courter_abs_velocity_lateral	0.212069	0.0833607
53	53	aristacut_male-male	-147	courter_abs_velocity_lateral	0.219575	0.0758851
54	54	aristacut_male-male	-146	courter_abs_velocity_lateral	0.193004	0.0665809
55	55	aristacut_male-male	-145	courter_abs_velocity_lateral	0.16279	0.066164
56	56	aristacut_male-male	-144	courter_abs_velocity_lateral	0.173283	0.0675545
57	57	aristacut_male-male	-143	courter_abs_velocity_lateral	0.187291	0.0601395
58	58	aristacut_male-male	-142	courter_abs_velocity_lateral	0.162956	0.0481491
59	59	aristacut_male-male	-141	courter_abs_velocity_lateral	0.122295	0.0392222
60	60	aristacut_male-male	-140	courter_abs_velocity_lateral	0.106869	0.0440421
61	61	aristacut_male-male	-139	courter_abs_velocity_lateral	0.140681	0.0628583
62	62	aristacut_male-male	-138	courter_abs_velocity_lateral	0.190853	0.0878598
63	63	aristacut_male-male	-137	courter_abs_velocity_lateral	0.224961	0.11003
64	64	aristacut_male-male	-136	courter_abs_velocity_lateral	0.23125	0.120166
65	65	aristacut_male-male	-135	courter_abs_velocity_lateral	0.211654	0.11628
66	66	aristacut_male-male	-134	courter_abs_velocity_lateral	0.176996	0.10703
67	67	aristacut_male-male	-133	courter_abs_velocity_lateral	0.168942	0.100116
68	68	aristacut_male-male	-132	courter_abs_velocity_lateral	0.174566	0.100253
69	69	aristacut_male-male	-131	courter_abs_velocity_lateral	0.189513	0.0986686
70	70	aristacut_male-male	-130	courter_abs_velocity_lateral	0.192512	0.0935011
71	71	aristacut_male-male	-129	courter_abs_velocity_lateral	0.192231	0.0890172
72	72	aristacut_male-male	-128	courter_abs_velocity_lateral	0.195505	0.090347
73	73	aristacut_male-male	-127	courter_abs_velocity_lateral	0.206737	0.0950257
74	74	aristacut_male-male	-126	courter_abs_velocity_lateral	0.212254	0.101321
75	75	aristacut_male-male	-125	courter_abs_velocity_lateral	0.219112	0.105404
76	76	aristacut_male-male	-124	courter_abs_velocity_lateral	0.211615	0.109869
77	77	aristacut_male-male	-123	courter_abs_velocity_lateral	0.217968	0.109903
78	78	aristacut_male-male	-122	courter_abs_velocity_lateral	0.233397	0.107021
79	79	aristacut_male-male	-121	courter_abs_velocity_lateral	0.236853	0.104111
80	80	aristacut_male-male	-120	courter_abs_velocity_lateral	0.226318	0.100647
81	81	aristacut_male-male	-119	courter_abs_velocity_lateral	0.207402	0.102238
82	82	aristacut_male-male	-118	courter_abs_velocity_lateral	0.220529	0.109522
83	83	aristacut_male-male	-117	courter_abs_velocity_lateral	0.242242	0.124874
84	84	aristacut_male-male	-116	courter_abs_velocity_lateral	0.26348	0.142764
85	85	aristacut_male-male	-115	courter_abs_velocity_lateral	0.26979	0.16072
86	86	aristacut_male-male	-114	courter_abs_velocity_lateral	0.276706	0.177385
87	87	aristacut_male-male	-113	courter_abs_velocity_lateral	0.303698	0.196861
88	88	aristacut_male-male	-112	courter_abs_velocity_lateral	0.362377	0.222153
89	89	aristacut_male-male	-111	courter_abs_velocity_lateral	0.412047	0.257845
90	90	aristacut_male-male	-110	courter_abs_velocity_lateral	0.443115	0.299283
91	91	aristacut_male-male	-109	courter_abs_velocity_lateral	0.483697	0.331395
92	92	aristacut_male-male	-108	courter_abs_velocity_lateral	0.513338	0.342262
93	93	aristacut_male-male	-107	courter_abs_velocity_lateral	0.472593	0.33078
94	94	aristacut_male-male	-106	courter_abs_velocity_lateral	0.403183	0.29923
95	95	aristacut_male-male	-105	courter_abs_velocity_lateral	0.393004	0.26244
96	96	aristacut_male-male	-104	courter_abs_velocity_lateral	0.427821	0.248938
97	97	aristacut_male-male	-103	courter_abs_velocity_lateral	0.490482	0.261751
98	98	aristacut_male-male	-102	courter_abs_velocity_lateral	0.531252	0.283864
99	99	aristacut_male-male	-101	courter_abs_velocity_lateral	0.539918	0.299183
100	100	aristacut_male-male	-100	courter_abs_velocity_lateral	0.547974	0.304214
101	101	aristacut_male-male	-99	courter_abs_velocity_lateral	0.557436	0.308925
102	102	aristacut_male-male	-98	courter_abs_velocity_lateral	0.553056	0.327753
103	103	aristacut_male-male	-97	courter_abs_velocity_lateral	0.547466	0.371365
104	104	aristacut_male-male	-96	courter_abs_velocity_lateral	0.61946	0.43476
105	105	aristacut_male-male	-95	courter_abs_velocity_lateral	0.742176	0.512736
106	106	aristacut_male-male	-94	courter_abs_velocity_lateral	0.853835	0.592754
107	107	aristacut_male-male	-93	courter_abs_velocity_lateral	0.921104	0.654049
108	108	aristacut_male-male	-92	courter_abs_velocity_lateral	0.946489	0.67271
109	109	aristacut_male-male	-91	courter_abs_velocity_lateral	0.942814	0.636501
110	110	aristacut_male-male	-90	courter_abs_velocity_lateral	0.867124	0.56535
111	111	aristacut_male-male	-89	courter_abs_velocity_lateral	0.777316	0.489671
112	112	aristacut_male-male	-88	courter_abs_velocity_lateral	0.717685	0.448711
113	113	aristacut_male-male	-87	courter_abs_velocity_lateral	0.721845	0.468363
114	114	aristacut_male-male	-86	courter_abs_velocity_lateral	0.79385	0.547806
115	115	aristacut_male-male	-85	courter_abs_velocity_lateral	0.93835	0.654672
116	116	aristacut_male-male	-84	courter_abs_velocity_lateral	1.11326	0.745782
117	117	aristacut_male-male	-83	courter_abs_velocity_lateral	1.23611	0.788214
118	118	aristacut_male-male	-82	courter_abs_velocity_lateral	1.26532	0.770076
119	119	aristacut_male-male	-81	courter_abs_velocity_lateral	1.20909	0.710181
120	120	aristacut_male-male	-80	courter_abs_velocity_lateral	1.1118	0.64871
121	121	aristacut_male-male	-79	courter_abs_velocity_lateral	1.04252	0.613281
122	122	aristacut_male-male	-78	courter_abs_velocity_lateral	1.06113	0.603266
123	123	aristacut_male-male	-77	courter_abs_velocity_lateral	1.09803	0.625767
124	124	aristacut_male-male	-76	courter_abs_velocity_lateral	1.15482	0.674271
125	125	aristacut_male-male	-75	courter_abs_velocity_lateral	1.24549	0.732391
126	126	aristacut_male-male	-74	courter_abs_velocity_lateral	1.36698	0.781641
127	127	aristacut_male-male	-73	courter_abs_velocity_lateral	1.45949	0.812656
128	128	aristacut_male-male	-72	courter_abs_velocity_lateral	1.5043	0.812295
129	129	aristacut_male-male	-71	courter_abs_velocity_lateral	1.47305	0.777411
130	130	aristacut_male-male	-70	courter_abs_velocity_lateral	1.36139	0.719978
131	131	aristacut_male-male	-69	courter_abs_velocity_lateral	1.21933	0.661032
132	132	aristacut_male-male	-68	courter_abs_velocity_lateral	1.12617	0.614058
133	133	aristacut_male-male	-67	courter_abs_velocity_lateral	1.09543	0.584888
134	134	aristacut_male-male	-66	courter_abs_velocity_lateral	1.09742	0.57561
135	135	aristacut_male-male	-65	courter_abs_velocity_lateral	1.1599	0.57496
136	136	aristacut_male-male	-64	courter_abs_velocity_lateral	1.22317	0.582157
137	137	aristacut_male-male	-63	courter_abs_velocity_lateral	1.28281	0.584157
138	138	aristacut_male-male	-62	courter_abs_velocity_lateral	1.34373	0.565888
139	139	aristacut_male-male	-61	courter_abs_velocity_lateral	1.37912	0.525499
140	140	aristacut_male-male	-60	courter_abs_velocity_lateral	1.35805	0.481021
141	141	aristacut_male-male	-59	courter_abs_velocity_lateral	1.28774	0.452888
142	142	aristacut_male-male	-58	courter_abs_velocity_lateral	1.17428	0.450414
143	143	aristacut_male-male	-57	courter_abs_velocity_lateral	1.06462	0.460388
144	144	aristacut_male-male	-56	courter_abs_velocity_lateral	1.1213	0.44627
145	145	aristacut_male-male	-55	courter_abs_velocity_lateral	1.16913	0.442845
146	146	aristacut_male-male	-54	courter_abs_velocity_lateral	1.21999	0.445048
147	147	aristacut_male-male	-53	courter_abs_velocity_lateral	1.27093	0.45336
148	148	aristacut_male-male	-52	courter_abs_velocity_lateral	1.34263	0.463512
149	149	aristacut_male-male	-51	courter_abs_velocity_lateral	1.39996	0.482639
150	150	aristacut_male-male	-50	courter_abs_velocity_lateral	1.43355	0.505645
151	151	aristacut_male-male	-49	courter_abs_velocity_lateral	1.42611	0.532159
152	152	aristacut_male-male	-48	courter_abs_velocity_lateral	1.3887	0.566353
153	153	aristacut_male-male	-47	courter_abs_velocity_lateral	1.35879	0.609203
154	154	aristacut_male-male	-46	courter_abs_velocity_lateral	1.3632	0.654822
155	155	aristacut_male-male	-45	courter_abs_velocity_lateral	1.47999	0.684853
156	156	aristacut_male-male	-44	courter_abs_velocity_lateral	1.64148	0.71571
157	157	aristacut_male-male	-43	courter_abs_velocity_lateral	1.81034	0.763021
158	158	aristacut_male-male	-42	courter_abs_velocity_lateral	1.98329	0.828041
159	159	aristacut_male-male	-41	courter_abs_velocity_lateral	2.23109	0.882602
160	160	aristacut_male-male	-40	courter_abs_velocity_lateral	2.50063	0.91671
161	161	aristacut_male-male	-39	courter_abs_velocity_lateral	2.70487	0.933809
162	162	aristacut_male-male	-38	courter_abs_velocity_lateral	2.83496	0.937248
163	163	aristacut_male-male	-37	courter_abs_velocity_lateral	2.92065	0.935984
164	164	aristacut_male-male	-36	courter_abs_velocity_lateral	2.97863	0.937824
165	165	aristacut_male-male	-35	courter_abs_velocity_lateral	3.00955	0.937939
166	166	aristacut_male-male	-34	courter_abs_velocity_lateral	3.01352	0.926702
167	167	aristacut_male-male	-33	courter_abs_velocity_lateral	3.00673	0.903051
168	168	aristacut_male-male	-32	courter_abs_velocity_lateral	3.01513	0.879271
169	169	aristacut_male-male	-31	courter_abs_velocity_lateral	3.05208	0.871006
170	170	aristacut_male-male	-30	courter_abs_velocity_lateral	3.1131	0.88033
171	171	aristacut_male-male	-29	courter_abs_velocity_lateral	3.18824	0.897495
172	172	aristacut_male-male	-28	courter_abs_velocity_lateral	3.26005	0.921033
173	173	aristacut_male-male	-27	courter_abs_velocity_lateral	3.33261	0.951757
174	174	aristacut_male-male	-26	courter_abs_velocity_lateral	3.41867	0.988911
175	175	aristacut_male-male	-25	courter_abs_velocity_lateral	3.52645	1.03255
176	176	aristacut_male-male	-24	courter_abs_velocity_lateral	3.64904	1.08574
177	177	aristacut_male-male	-23	courter_abs_velocity_lateral	3.7791	1.14318
178	178	aristacut_male-male	-22	courter_abs_velocity_lateral	3.86646	1.20513
179	179	aristacut_male-male	-21	courter_abs_velocity_lateral	3.90596	1.26305
180	180	aristacut_male-male	-20	courter_abs_velocity_lateral	3.94106	1.30647
181	181	aristacut_male-male	-19	courter_abs_velocity_lateral	4.06735	1.3157
182	182	aristacut_male-male	-18	courter_abs_velocity_lateral	4.23542	1.30283
183	183	aristacut_male-male	-17	courter_abs_velocity_lateral	4.37714	1.27715
184	184	aristacut_male-male	-16	courter_abs_velocity_lateral	4.44592	1.24523
185	185	aristacut_male-male	-15	courter_abs_velocity_lateral	4.4295	1.21727
186	186	aristacut_male-male	-14	courter_abs_velocity_lateral	4.34995	1.2059
187	187	aristacut_male-male	-13	courter_abs_velocity_lateral	4.26757	1.21323
188	188	aristacut_male-male	-12	courter_abs_velocity_lateral	4.3079	1.2106
189	189	aristacut_male-male	-11	courter_abs_velocity_lateral	4.36692	1.22749
190	190	aristacut_male-male	-10	courter_abs_velocity_lateral	4.43358	1.25262
191	191	aristacut_male-male	-9	courter_abs_velocity_lateral	4.50465	1.27375
192	192	aristacut_male-male	-8	courter_abs_velocity_lateral	4.60076	1.28189
193	193	aristacut_male-male	-7	courter_abs_velocity_lateral	4.70212	1.29046
194	194	aristacut_male-male	-6	courter_abs_velocity_lateral	4.83338	1.30008
195	195	aristacut_male-male	-5	courter_abs_velocity_lateral	4.98627	1.32094
196	196	aristacut_male-male	-4	courter_abs_velocity_lateral	5.1394	1.36574
197	197	aristacut_male-male	-3	courter_abs_velocity_lateral	5.32881	1.41295
198	198	aristacut_male-male	-2	courter_abs_velocity_lateral	5.53669	1.43564
199	199	aristacut_male-male	-1	courter_abs_velocity_lateral	5.66138	1.43377
200	200	aristacut_male-male	0	courter_abs_velocity_lateral	5.68783	1.40814
201	201	aristacut_male-male	1	courter_abs_velocity_lateral	5.62545	1.38001
202	202	aristacut_male-male	2	courter_abs_velocity_lateral	5.51627	1.35699
203	203	aristacut_male-male	3	courter_abs_velocity_lateral	5.43914	1.31553
204	204	aristacut_male-male	4	courter_abs_velocity_lateral	5.32724	1.28171
205	205	aristacut_male-male	5	courter_abs_velocity_lateral	5.24685	1.24218
206	206	aristacut_male-male	6	courter_abs_velocity_lateral	5.21321	1.20975
207	207	aristacut_male-male	7	courter_abs_velocity_lateral	5.24308	1.19131
208	208	aristacut_male-male	8	courter_abs_velocity_lateral	5.33884	1.18628
209	209	aristacut_male-male	9	courter_abs_velocity_lateral	5.50015	1.18241
210	210	aristacut_male-male	10	courter_abs_velocity_lateral	5.66032	1.192
211	211	aristacut_male-male	11	courter_abs_velocity_lateral	5.8098	1.211
212	212	aristacut_male-male	12	courter_abs_velocity_lateral	5.98718	1.21899
213	213	aristacut_male-male	13	courter_abs_velocity_lateral	6.14674	1.22909
214	214	aristacut_male-male	14	courter_abs_velocity_lateral	6.26146	1.24412
215	215	aristacut_male-male	15	courter_abs_velocity_lateral	6.35104	1.25319
216	216	aristacut_male-male	16	courter_abs_velocity_lateral	6.41413	1.27074
217	217	aristacut_male-male	17	courter_abs_velocity_lateral	6.49832	1.30011
218	218	aristacut_male-male	18	courter_abs_velocity_lateral	6.63844	1.34271
219	219	aristacut_male-male	19	courter_abs_velocity_lateral	6.82879	1.38943
220	220	aristacut_male-male	20	courter_abs_velocity_lateral	7.02847	1.41947
221	221	aristacut_male-male	21	courter_abs_velocity_lateral	7.19136	1.41704
222	222	aristacut_male-male	22	courter_abs_velocity_lateral	7.29296	1.38777
223	223	aristacut_male-male	23	courter_abs_velocity_lateral	7.34291	1.3503
224	224	aristacut_male-male	24	courter_abs_velocity_lateral	7.38438	1.31501
225	225	aristacut_male-male	25	courter_abs_velocity_lateral	7.41774	1.30849
226	226	aristacut_male-male	26	courter_abs_velocity_lateral	7.46804	1.33057
227	227	aristacut_male-male	27	courter_abs_velocity_lateral	7.54282	1.36639
228	228	aristacut_male-male	28	courter_abs_velocity_lateral	7.62483	1.39384
229	229	aristacut_male-male	29	courter_abs_velocity_lateral	7.67401	1.39932
230	230	aristacut_male-male	30	courter_abs_velocity_lateral	7.64747	1.38328
231	231	aristacut_male-male	31	courter_abs_velocity_lateral	7.51247	1.35998
232	232	aristacut_male-male	32	courter_abs_velocity_lateral	7.29091	1.33039
233	233	aristacut_male-male	33	courter_abs_velocity_lateral	7.00415	1.29898
234	234	aristacut_male-male	34	courter_abs_velocity_lateral	6.69097	1.25986
235	235	aristacut_male-male	35	courter_abs_velocity_lateral	6.3824	1.21679
236	236	aristacut_male-male	36	courter_abs_velocity_lateral	6.10548	1.18821
237	237	aristacut_male-male	37	courter_abs_velocity_lateral	5.87558	1.19553
238	238	aristacut_male-male	38	courter_abs_velocity_lateral	5.68296	1.23903
239	239	aristacut_male-male	39	courter_abs_velocity_lateral	5.49724	1.2996
240	240	aristacut_male-male	40	courter_abs_velocity_lateral	5.29142	1.36451
241	241	aristacut_male-male	41	courter_abs_velocity_lateral	5.3014	1.35311
242	242	aristacut_male-male	42	courter_abs_velocity_lateral	5.3637	1.33408
243	243	aristacut_male-male	43	courter_abs_velocity_lateral	5.4165	1.32743
244	244	aristacut_male-male	44	courter_abs_velocity_lateral	5.43344	1.32296
245	245	aristacut_male-male	45	courter_abs_velocity_lateral	5.37096	1.3091
246	246	aristacut_male-male	46	courter_abs_velocity_lateral	5.18723	1.28331
247	247	aristacut_male-male	47	courter_abs_velocity_lateral	4.89614	1.23867
248	248	aristacut_male-male	48	courter_abs_velocity_lateral	4.49009	1.18332
249	249	aristacut_male-male	49	courter_abs_velocity_lateral	4.01592	1.10422
250	250	aristacut_male-male	50	courter_abs_velocity_lateral	3.51565	0.993906
251	251	aristacut_male-male	51	courter_abs_velocity_lateral	3.01345	0.863736
252	252	aristacut_male-male	52	courter_abs_velocity_lateral	2.52945	0.743624
253	253	aristacut_male-male	53	courter_abs_velocity_lateral	2.11413	0.666987
254	254	aristacut_male-male	54	courter_abs_velocity_lateral	1.85881	0.640236
255	255	aristacut_male-male	55	courter_abs_velocity_lateral	1.77695	0.642136
256	256	aristacut_male-male	56	courter_abs_velocity_lateral	1.83117	0.628996
257	257	aristacut_male-male	57	courter_abs_velocity_lateral	1.92011	0.581469
258	258	aristacut_male-male	58	courter_abs_velocity_lateral	1.88896	0.5304
259	259	aristacut_male-male	59	courter_abs_velocity_lateral	1.77274	0.479555
260	260	aristacut_male-male	60	courter_abs_velocity_lateral	1.62051	0.432684
261	261	aristacut_male-male	61	courter_abs_velocity_lateral	1.46262	0.391299
262	262	aristacut_male-male	62	courter_abs_velocity_lateral	1.32604	0.345956
263	263	aristacut_male-male	63	courter_abs_velocity_lateral	1.1731	0.302527
264	264	aristacut_male-male	64	courter_abs_velocity_lateral	1.00632	0.259155
265	265	aristacut_male-male	65	courter_abs_velocity_lateral	0.86248	0.218197
266	266	aristacut_male-male	66	courter_abs_velocity_lateral	0.739466	0.201587
267	267	aristacut_male-male	67	courter_abs_velocity_lateral	0.648555	0.204771
268	268	aristacut_male-male	68	courter_abs_velocity_lateral	0.634088	0.197798
269	269	aristacut_male-male	69	courter_abs_velocity_lateral	0.660894	0.182875
270	270	aristacut_male-male	70	courter_abs_velocity_lateral	0.66569	0.192112
271	271	aristacut_male-male	71	courter_abs_velocity_lateral	0.754817	0.208263
272	272	aristacut_male-male	72	courter_abs_velocity_lateral	0.878763	0.243127
273	273	aristacut_male-male	73	courter_abs_velocity_lateral	0.986819	0.291638
274	274	aristacut_male-male	74	courter_abs_velocity_lateral	1.08097	0.332817
275	275	aristacut_male-male	75	courter_abs_velocity_lateral	1.14664	0.361046
276	276	aristacut_male-male	76	courter_abs_velocity_lateral	1.16319	0.378301
277	277	aristacut_male-male	77	courter_abs_velocity_lateral	1.11612	0.382259
278	278	aristacut_male-male	78	courter_abs_velocity_lateral	0.99531	0.366493
279	279	aristacut_male-male	79	courter_abs_velocity_lateral	0.813406	0.330094
280	280	aristacut_male-male	80	courter_abs_velocity_lateral	0.641102	0.283748
281	281	aristacut_male-male	81	courter_abs_velocity_lateral	0.523802	0.256039
282	282	aristacut_male-male	82	courter_abs_velocity_lateral	0.518927	0.242544
283	283	aristacut_male-male	83	courter_abs_velocity_lateral	0.517134	0.235063
284	284	aristacut_male-male	84	courter_abs_velocity_lateral	0.467767	0.225368
285	285	aristacut_male-male	85	courter_abs_velocity_lateral	0.414472	0.205927
286	286	aristacut_male-male	86	courter_abs_velocity_lateral	0.345676	0.180381
287	287	aristacut_male-male	87	courter_abs_velocity_lateral	0.292306	0.142431
288	288	aristacut_male-male	88	courter_abs_velocity_lateral	0.223148	0.104117
289	289	aristacut_male-male	89	courter_abs_velocity_lateral	0.185033	0.0705902
290	290	aristacut_male-male	90	courter_abs_velocity_lateral	0.191225	0.048062
291	291	aristacut_male-male	91	courter_abs_velocity_lateral	0.205325	0.0416773
292	292	aristacut_male-male	92	courter_abs_velocity_lateral	0.203881	0.0461594
293	293	aristacut_male-male	93	courter_abs_velocity_lateral	0.187818	0.0523842
294	294	aristacut_male-male	94	courter_abs_velocity_lateral	0.176898	0.0572387
295	295	aristacut_male-male	95	courter_abs_velocity_lateral	0.194907	0.0565604
296	296	aristacut_male-male	96	courter_abs_velocity_lateral	0.200196	0.0572546
297	297	aristacut_male-male	97	courter_abs_velocity_lateral	0.183817	0.0603552
298	298	aristacut_male-male	98	courter_abs_velocity_lateral	0.183443	0.0569342
299	299	aristacut_male-male	99	courter_abs_velocity_lateral	0.163435	0.0538378
300	300	aristacut_male-male	100	courter_abs_velocity_lateral	0.153206	0.0409287
301	301	aristacut_male-male	101	courter_abs_velocity_lateral	0.138767	0.0319619
302	302	aristacut_male-male	102	courter_abs_velocity_lateral	0.156299	0.0174066
303	303	aristacut_male-male	103	courter_abs_velocity_lateral	0.151578	0.0185391
304	304	aristacut_male-male	104	courter_abs_velocity_lateral	0.129037	0.0294219
305	305	aristacut_male-male	105	courter_abs_velocity_lateral	0.125635	0.0303632
306	306	aristacut_male-male	106	courter_abs_velocity_lateral	0.110074	0.0269851
307	307	aristacut_male-male	107	courter_abs_velocity_lateral	0.0864599	0.0203397
308	308	aristacut_male-male	108	courter_abs_velocity_lateral	0.104629	0.0271116
309	309	aristacut_male-male	109	courter_abs_velocity_lateral	0.178873	0.0396273
310	310	aristacut_male-male	110	courter_abs_velocity_lateral	0.239684	0.0478989
311	311	aristacut_male-male	111	courter_abs_velocity_lateral	0.23734	0.0540212
312	312	aristacut_male-male	112	courter_abs_velocity_lateral	0.183144	0.0533178
313	313	aristacut_male-male	113	courter_abs_velocity_lateral	0.146577	0.0392661
314	314	aristacut_male-male	114	courter_abs_velocity_lateral	0.120195	0.0278241
315	315	aristacut_male-male	115	courter_abs_velocity_lateral	0.110266	0.0212494
316	316	aristacut_male-male	116	courter_abs_velocity_lateral	0.11975	0.0300307
317	317	aristacut_male-male	117	courter_abs_velocity_lateral	0.161246	0.0416911
318	318	aristacut_male-male	118	courter_abs_velocity_lateral	0.189159	0.0545498
319	319	aristacut_male-male	119	courter_abs_velocity_lateral	0.190878	0.0614846
320	320	aristacut_male-male	120	courter_abs_velocity_lateral	0.182753	0.0589742
321	321	aristacut_male-male	121	courter_abs_velocity_lateral	0.178036	0.0569196
322	322	aristacut_male-male	122	courter_abs_velocity_lateral	0.208458	0.0533615
323	323	aristacut_male-male	123	courter_abs_velocity_lateral	0.22362	0.0524845
324	324	aristacut_male-male	124	courter_abs_velocity_lateral	0.20627	0.0547222
325	325	aristacut_male-male	125	courter_abs_velocity_lateral	0.191519	0.0608473
326	326	aristacut_male-male	126	courter_abs_velocity_lateral	0.188737	0.0775341
327	327	aristacut_male-male	127	courter_abs_velocity_lateral	0.202663	0.0918571
328	328	aristacut_male-male	128	courter_abs_velocity_lateral	0.210498	0.0932514
329	329	aristacut_male-male	129	courter_abs_velocity_lateral	0.188777	0.0794976
330	330	aristacut_male-male	130	courter_abs_velocity_lateral	0.141467	0.0568853
331	331	aristacut_male-male	131	courter_abs_velocity_lateral	0.131423	0.0319261
332	332	aristacut_male-male	132	courter_abs_velocity_lateral	0.143195	0.028659
333	333	aristacut_male-male	133	courter_abs_velocity_lateral	0.174429	0.0478781
334	334	aristacut_male-male	134	courter_abs_velocity_lateral	0.20635	0.0929666
335	335	aristacut_male-male	135	courter_abs_velocity_lateral	0.234436	0.150667
336	336	aristacut_male-male	136	courter_abs_velocity_lateral	0.281955	0.20237
337	337	aristacut_male-male	137	courter_abs_velocity_lateral	0.355735	0.237879
338	338	aristacut_male-male	138	courter_abs_velocity_lateral	0.397622	0.259682
339	339	aristacut_male-male	139	courter_abs_velocity_lateral	0.402729	0.265978
340	340	aristacut_male-male	140	courter_abs_velocity_lateral	0.372194	0.254981
341	341	aristacut_male-male	141	courter_abs_velocity_lateral	0.322085	0.224704
342	342	aristacut_male-male	142	courter_abs_velocity_lateral	0.267407	0.17794
343	343	aristacut_male-male	143	courter_abs_velocity_lateral	0.229698	0.121166
344	344	aristacut_male-male	144	courter_abs_velocity_lateral	0.180171	0.0691505
345	345	aristacut_male-male	145	courter_abs_velocity_lateral	0.11226	0.0326264
346	346	aristacut_male-male	146	courter_abs_velocity_lateral	0.0530367	0.0140933
347	347	aristacut_male-male	147	courter_abs_velocity_lateral	0.0662683	0.0149365
348	348	aristacut_male-male	148	courter_abs_velocity_lateral	0.115386	0.0203552
349	349	aristacut_male-male	149	courter_abs_velocity_lateral	0.140735	0.0324385
350	350	aristacut_male-male	150	courter_abs_velocity_lateral	0.158986	0.0368449
351	351	aristacut_male-male	151	courter_abs_velocity_lateral	0.136166	0.0427051
352	352	aristacut_male-male	152	courter_abs_velocity_lateral	0.111563	0.0461304
353	353	aristacut_male-male	153	courter_abs_velocity_lateral	0.155912	0.0419221
354	354	aristacut_male-male	154	courter_abs_velocity_lateral	0.17008	0.0439081
355	355	aristacut_male-male	155	courter_abs_velocity_lateral	0.150018	0.0402286
356	356	aristacut_male-male	156	courter_abs_velocity_lateral	0.107294	0.0330805
357	357	aristacut_male-male	157	courter_abs_velocity_lateral	0.0674096	0.0283484
358	358	aristacut_male-male	158	courter_abs_velocity_lateral	0.0669357	0.0192639
359	359	aristacut_male-male	159	courter_abs_velocity_lateral	0.0681438	0.0174328
360	360	aristacut_male-male	160	courter_abs_velocity_lateral	0.0865483	0.031684
361	361	aristacut_male-male	161	courter_abs_velocity_lateral	0.143481	0.0437164
362	362	aristacut_male-male	162	courter_abs_velocity_lateral	0.177706	0.0561277
363	363	aristacut_male-male	163	courter_abs_velocity_lateral	0.191471	0.0606118
364	364	aristacut_male-male	164	courter_abs_velocity_lateral	0.193476	0.0524823
365	365	aristacut_male-male	165	courter_abs_velocity_lateral	0.156425	0.043654
366	366	aristacut_male-male	166	courter_abs_velocity_lateral	0.0969879	0.0353874
367	367	aristacut_male-male	167	courter_abs_velocity_lateral	0.0682559	0.0250211
368	368	aristacut_male-male	168	courter_abs_velocity_lateral	0.0814272	0.0189178
369	369	aristacut_male-male	169	courter_abs_velocity_lateral	0.0753941	0.0228604
370	370	aristacut_male-male	170	courter_abs_velocity_lateral	0.0887713	0.0247828
371	371	aristacut_male-male	171	courter_abs_velocity_lateral	0.10682	0.0344041
372	372	aristacut_male-male	172	courter_abs_velocity_lateral	0.12389	0.0371658
373	373	aristacut_male-male	173	courter_abs_velocity_lateral	0.116267	0.0366393
374	374	aristacut_male-male	174	courter_abs_velocity_lateral	0.108446	0.0406149
375	375	aristacut_male-male	175	courter_abs_velocity_lateral	0.135061	0.0404515
376	376	aristacut_male-male	176	courter_abs_velocity_lateral	0.130931	0.0374528
377	377	aristacut_male-male	177	courter_abs_velocity_lateral	0.0875628	0.0299932
378	378	aristacut_male-male	178	courter_abs_velocity_lateral	0.057133	0.0201716
379	379	aristacut_male-male	179	courter_abs_velocity_lateral	0.0753252	0.0250076
380	380	aristacut_male-male	180	courter_abs_velocity_lateral	0.0921694	0.0344926
381	381	aristacut_male-male	181	courter_abs_velocity_lateral	0.0921079	0.0306966
382	382	aristacut_male-male	182	courter_abs_velocity_lateral	0.0643062	0.0185478
383	383	aristacut_male-male	183	courter_abs_velocity_lateral	0.0605808	0.0238402
384	384	aristacut_male-male	184	courter_abs_velocity_lateral	0.107291	0.0359215
385	385	aristacut_male-male	185	courter_abs_velocity_lateral	0.121331	0.0415407
386	386	aristacut_male-male	186	courter_abs_velocity_lateral	0.100884	0.0469964
387	387	aristacut_male-male	187	courter_abs_velocity_lateral	0.13397	0.050019
388	388	aristacut_male-male	188	courter_abs_velocity_lateral	0.152947	0.0544872
389	389	aristacut_male-male	189	courter_abs_velocity_lateral	0.143515	0.0472465
390	390	aristacut_male-male	190	courter_abs_velocity_lateral	0.115283	0.0332199
391	391	aristacut_male-male	191	courter_abs_velocity_lateral	0.0995253	0.0350721
392	392	aristacut_male-male	192	courter_abs_velocity_lateral	0.130579	0.0478755
393	393	aristacut_male-male	193	courter_abs_velocity_lateral	0.160401	0.0646713
394	394	aristacut_male-male	194	courter_abs_velocity_lateral	0.175768	0.0827189
395	395	aristacut_male-male	195	courter_abs_velocity_lateral	0.180388	0.0963135
396	396	aristacut_male-male	196	courter_abs_velocity_lateral	0.18482	0.0967007
397	397	aristacut_male-male	197	courter_abs_velocity_lateral	0.173856	0.0839172
398	398	aristacut_male-male	198	courter_abs_velocity_lateral	0.137306	0.0662052
399	399	aristacut_male-male	199	courter_abs_velocity_lateral	0.0947001	0.0567503
400	0	aristacut_male-male	-200	target_abs_velocity_lateral	0.155919	0.0626463
401	1	aristacut_male-male	-199	target_abs_velocity_lateral	0.168284	0.0713725
402	2	aristacut_male-male	-198	target_abs_velocity_lateral	0.151612	0.0741302
403	3	aristacut_male-male	-197	target_abs_velocity_lateral	0.118839	0.0705962
404	4	aristacut_male-male	-196	target_abs_velocity_lateral	0.124715	0.0613167
405	5	aristacut_male-male	-195	target_abs_velocity_lateral	0.14081	0.0594682
406	6	aristacut_male-male	-194	target_abs_velocity_lateral	0.152938	0.0666314
407	7	aristacut_male-male	-193	target_abs_velocity_lateral	0.164654	0.0737026
408	8	aristacut_male-male	-192	target_abs_velocity_lateral	0.163885	0.0779635
409	9	aristacut_male-male	-191	target_abs_velocity_lateral	0.158787	0.07732
410	10	aristacut_male-male	-190	target_abs_velocity_lateral	0.152339	0.0707347
411	11	aristacut_male-male	-189	target_abs_velocity_lateral	0.1325	0.0577062
412	12	aristacut_male-male	-188	target_abs_velocity_lateral	0.0990607	0.0414931
413	13	aristacut_male-male	-187	target_abs_velocity_lateral	0.0990401	0.0294217
414	14	aristacut_male-male	-186	target_abs_velocity_lateral	0.116075	0.0325202
415	15	aristacut_male-male	-185	target_abs_velocity_lateral	0.132469	0.0348015
416	16	aristacut_male-male	-184	target_abs_velocity_lateral	0.12271	0.0382514
417	17	aristacut_male-male	-183	target_abs_velocity_lateral	0.0951926	0.0405294
418	18	aristacut_male-male	-182	target_abs_velocity_lateral	0.0804878	0.0322842
419	19	aristacut_male-male	-181	target_abs_velocity_lateral	0.0721634	0.0187321
420	20	aristacut_male-male	-180	target_abs_velocity_lateral	0.0703514	0.0179403
421	21	aristacut_male-male	-179	target_abs_velocity_lateral	0.0633363	0.027561
422	22	aristacut_male-male	-178	target_abs_velocity_lateral	0.0667792	0.0262586
423	23	aristacut_male-male	-177	target_abs_velocity_lateral	0.0542172	0.0184508
424	24	aristacut_male-male	-176	target_abs_velocity_lateral	0.0402764	0.0139967
425	25	aristacut_male-male	-175	target_abs_velocity_lateral	0.0617731	0.0275297
426	26	aristacut_male-male	-174	target_abs_velocity_lateral	0.0844996	0.0416665
427	27	aristacut_male-male	-173	target_abs_velocity_lateral	0.0919719	0.0414037
428	28	aristacut_male-male	-172	target_abs_velocity_lateral	0.0704258	0.0284699
429	29	aristacut_male-male	-171	target_abs_velocity_lateral	0.0521644	0.0196577
430	30	aristacut_male-male	-170	target_abs_velocity_lateral	0.0848017	0.0337366
431	31	aristacut_male-male	-169	target_abs_velocity_lateral	0.113463	0.0552037
432	32	aristacut_male-male	-168	target_abs_velocity_lateral	0.142926	0.072107
433	33	aristacut_male-male	-167	target_abs_velocity_lateral	0.161688	0.0878109
434	34	aristacut_male-male	-166	target_abs_velocity_lateral	0.175018	0.104191
435	35	aristacut_male-male	-165	target_abs_velocity_lateral	0.205661	0.119844
436	36	aristacut_male-male	-164	target_abs_velocity_lateral	0.220579	0.139862
437	37	aristacut_male-male	-163	target_abs_velocity_lateral	0.249755	0.155584
438	38	aristacut_male-male	-162	target_abs_velocity_lateral	0.263615	0.162734
439	39	aristacut_male-male	-161	target_abs_velocity_lateral	0.236708	0.155908
440	40	aristacut_male-male	-160	target_abs_velocity_lateral	0.211131	0.12732
441	41	aristacut_male-male	-159	target_abs_velocity_lateral	0.176186	0.0884353
442	42	aristacut_male-male	-158	target_abs_velocity_lateral	0.135447	0.0561244
443	43	aristacut_male-male	-157	target_abs_velocity_lateral	0.11574	0.0404856
444	44	aristacut_male-male	-156	target_abs_velocity_lateral	0.114435	0.0471916
445	45	aristacut_male-male	-155	target_abs_velocity_lateral	0.144205	0.060277
446	46	aristacut_male-male	-154	target_abs_velocity_lateral	0.174929	0.0726506
447	47	aristacut_male-male	-153	target_abs_velocity_lateral	0.192559	0.0826151
448	48	aristacut_male-male	-152	target_abs_velocity_lateral	0.194178	0.0917884
449	49	aristacut_male-male	-151	target_abs_velocity_lateral	0.187445	0.0994745
450	50	aristacut_male-male	-150	target_abs_velocity_lateral	0.178871	0.104428
451	51	aristacut_male-male	-149	target_abs_velocity_lateral	0.189012	0.103095
452	52	aristacut_male-male	-148	target_abs_velocity_lateral	0.174117	0.102737
453	53	aristacut_male-male	-147	target_abs_velocity_lateral	0.1625	0.104048
454	54	aristacut_male-male	-146	target_abs_velocity_lateral	0.171036	0.112588
455	55	aristacut_male-male	-145	target_abs_velocity_lateral	0.178829	0.129926
456	56	aristacut_male-male	-144	target_abs_velocity_lateral	0.190992	0.14375
457	57	aristacut_male-male	-143	target_abs_velocity_lateral	0.180361	0.145526
458	58	aristacut_male-male	-142	target_abs_velocity_lateral	0.162359	0.129293
459	59	aristacut_male-male	-141	target_abs_velocity_lateral	0.139643	0.0988637
460	60	aristacut_male-male	-140	target_abs_velocity_lateral	0.11179	0.0617116
461	61	aristacut_male-male	-139	target_abs_velocity_lateral	0.0734503	0.0267707
462	62	aristacut_male-male	-138	target_abs_velocity_lateral	0.0457606	0.0180399
463	63	aristacut_male-male	-137	target_abs_velocity_lateral	0.0640973	0.0363044
464	64	aristacut_male-male	-136	target_abs_velocity_lateral	0.0841545	0.0428408
465	65	aristacut_male-male	-135	target_abs_velocity_lateral	0.0856618	0.0331628
466	66	aristacut_male-male	-134	target_abs_velocity_lateral	0.0640753	0.0174861
467	67	aristacut_male-male	-133	target_abs_velocity_lateral	0.0445055	0.0128962
468	68	aristacut_male-male	-132	target_abs_velocity_lateral	0.0594391	0.0242023
469	69	aristacut_male-male	-131	target_abs_velocity_lateral	0.0821755	0.0386866
470	70	aristacut_male-male	-130	target_abs_velocity_lateral	0.0998787	0.050604
471	71	aristacut_male-male	-129	target_abs_velocity_lateral	0.102636	0.0593089
472	72	aristacut_male-male	-128	target_abs_velocity_lateral	0.0934672	0.0623629
473	73	aristacut_male-male	-127	target_abs_velocity_lateral	0.0843103	0.0554189
474	74	aristacut_male-male	-126	target_abs_velocity_lateral	0.0895097	0.0427359
475	75	aristacut_male-male	-125	target_abs_velocity_lateral	0.0992498	0.0520585
476	76	aristacut_male-male	-124	target_abs_velocity_lateral	0.117244	0.0748342
477	77	aristacut_male-male	-123	target_abs_velocity_lateral	0.14678	0.0804345
478	78	aristacut_male-male	-122	target_abs_velocity_lateral	0.138355	0.0679068
479	79	aristacut_male-male	-121	target_abs_velocity_lateral	0.10816	0.0478174
480	80	aristacut_male-male	-120	target_abs_velocity_lateral	0.0783282	0.0356239
481	81	aristacut_male-male	-119	target_abs_velocity_lateral	0.0721443	0.035938
482	82	aristacut_male-male	-118	target_abs_velocity_lateral	0.0917209	0.0434688
483	83	aristacut_male-male	-117	target_abs_velocity_lateral	0.100775	0.0453996
484	84	aristacut_male-male	-116	target_abs_velocity_lateral	0.0891242	0.0334078
485	85	aristacut_male-male	-115	target_abs_velocity_lateral	0.0649325	0.0260705
486	86	aristacut_male-male	-114	target_abs_velocity_lateral	0.0873014	0.0376468
487	87	aristacut_male-male	-113	target_abs_velocity_lateral	0.106132	0.0507567
488	88	aristacut_male-male	-112	target_abs_velocity_lateral	0.11866	0.0495357
489	89	aristacut_male-male	-111	target_abs_velocity_lateral	0.119951	0.0405938
490	90	aristacut_male-male	-110	target_abs_velocity_lateral	0.126715	0.0466634
491	91	aristacut_male-male	-109	target_abs_velocity_lateral	0.161197	0.0687914
492	92	aristacut_male-male	-108	target_abs_velocity_lateral	0.172228	0.0923539
493	93	aristacut_male-male	-107	target_abs_velocity_lateral	0.188838	0.097973
494	94	aristacut_male-male	-106	target_abs_velocity_lateral	0.18378	0.0927593
495	95	aristacut_male-male	-105	target_abs_velocity_lateral	0.17274	0.0850727
496	96	aristacut_male-male	-104	target_abs_velocity_lateral	0.16288	0.0837147
497	97	aristacut_male-male	-103	target_abs_velocity_lateral	0.150422	0.090479
498	98	aristacut_male-male	-102	target_abs_velocity_lateral	0.136148	0.0965261
499	99	aristacut_male-male	-101	target_abs_velocity_lateral	0.145739	0.0896694
500	100	aristacut_male-male	-100	target_abs_velocity_lateral	0.151975	0.0751341
501	101	aristacut_male-male	-99	target_abs_velocity_lateral	0.154022	0.0717032
502	102	aristacut_male-male	-98	target_abs_velocity_lateral	0.142095	0.0909414
503	103	aristacut_male-male	-97	target_abs_velocity_lateral	0.17251	0.105554
504	104	aristacut_male-male	-96	target_abs_velocity_lateral	0.183573	0.11073
505	105	aristacut_male-male	-95	target_abs_velocity_lateral	0.171325	0.107008
506	106	aristacut_male-male	-94	target_abs_velocity_lateral	0.14926	0.101051
507	107	aristacut_male-male	-93	target_abs_velocity_lateral	0.125928	0.101753
508	108	aristacut_male-male	-92	target_abs_velocity_lateral	0.145663	0.10743
509	109	aristacut_male-male	-91	target_abs_velocity_lateral	0.17167	0.112133
510	110	aristacut_male-male	-90	target_abs_velocity_lateral	0.175489	0.104216
511	111	aristacut_male-male	-89	target_abs_velocity_lateral	0.149769	0.0805457
512	112	aristacut_male-male	-88	target_abs_velocity_lateral	0.108888	0.0589384
513	113	aristacut_male-male	-87	target_abs_velocity_lateral	0.135095	0.0595281
514	114	aristacut_male-male	-86	target_abs_velocity_lateral	0.15555	0.0790798
515	115	aristacut_male-male	-85	target_abs_velocity_lateral	0.161156	0.0966251
516	116	aristacut_male-male	-84	target_abs_velocity_lateral	0.176039	0.113513
517	117	aristacut_male-male	-83	target_abs_velocity_lateral	0.22198	0.12427
518	118	aristacut_male-male	-82	target_abs_velocity_lateral	0.239801	0.121183
519	119	aristacut_male-male	-81	target_abs_velocity_lateral	0.219215	0.0967053
520	120	aristacut_male-male	-80	target_abs_velocity_lateral	0.162688	0.0585797
521	121	aristacut_male-male	-79	target_abs_velocity_lateral	0.088913	0.023342
522	122	aristacut_male-male	-78	target_abs_velocity_lateral	0.0277701	0.0086894
523	123	aristacut_male-male	-77	target_abs_velocity_lateral	0.0445344	0.0120294
524	124	aristacut_male-male	-76	target_abs_velocity_lateral	0.0591791	0.0156758
525	125	aristacut_male-male	-75	target_abs_velocity_lateral	0.0584653	0.0146195
526	126	aristacut_male-male	-74	target_abs_velocity_lateral	0.0503029	0.0133299
527	127	aristacut_male-male	-73	target_abs_velocity_lateral	0.0585063	0.0160787
528	128	aristacut_male-male	-72	target_abs_velocity_lateral	0.0555252	0.0208515
529	129	aristacut_male-male	-71	target_abs_velocity_lateral	0.0639866	0.0194715
530	130	aristacut_male-male	-70	target_abs_velocity_lateral	0.0946831	0.0417545
531	131	aristacut_male-male	-69	target_abs_velocity_lateral	0.144065	0.0836363
532	132	aristacut_male-male	-68	target_abs_velocity_lateral	0.217884	0.122797
533	133	aristacut_male-male	-67	target_abs_velocity_lateral	0.263231	0.148298
534	134	aristacut_male-male	-66	target_abs_velocity_lateral	0.259493	0.1514
535	135	aristacut_male-male	-65	target_abs_velocity_lateral	0.243124	0.130593
536	136	aristacut_male-male	-64	target_abs_velocity_lateral	0.188563	0.109339
537	137	aristacut_male-male	-63	target_abs_velocity_lateral	0.210917	0.0899029
538	138	aristacut_male-male	-62	target_abs_velocity_lateral	0.224046	0.0971613
539	139	aristacut_male-male	-61	target_abs_velocity_lateral	0.23676	0.11755
540	140	aristacut_male-male	-60	target_abs_velocity_lateral	0.25629	0.129245
541	141	aristacut_male-male	-59	target_abs_velocity_lateral	0.245322	0.125091
542	142	aristacut_male-male	-58	target_abs_velocity_lateral	0.209697	0.104899
543	143	aristacut_male-male	-57	target_abs_velocity_lateral	0.181356	0.0787312
544	144	aristacut_male-male	-56	target_abs_velocity_lateral	0.14045	0.0632114
545	145	aristacut_male-male	-55	target_abs_velocity_lateral	0.119324	0.0455354
546	146	aristacut_male-male	-54	target_abs_velocity_lateral	0.0858113	0.0302844
547	147	aristacut_male-male	-53	target_abs_velocity_lateral	0.0923856	0.0284201
548	148	aristacut_male-male	-52	target_abs_velocity_lateral	0.122675	0.0429436
549	149	aristacut_male-male	-51	target_abs_velocity_lateral	0.138315	0.0559204
550	150	aristacut_male-male	-50	target_abs_velocity_lateral	0.134379	0.0616754
551	151	aristacut_male-male	-49	target_abs_velocity_lateral	0.153302	0.0554395
552	152	aristacut_male-male	-48	target_abs_velocity_lateral	0.166091	0.0481246
553	153	aristacut_male-male	-47	target_abs_velocity_lateral	0.158665	0.0450146
554	154	aristacut_male-male	-46	target_abs_velocity_lateral	0.147377	0.040981
555	155	aristacut_male-male	-45	target_abs_velocity_lateral	0.154286	0.037083
556	156	aristacut_male-male	-44	target_abs_velocity_lateral	0.160471	0.0472054
557	157	aristacut_male-male	-43	target_abs_velocity_lateral	0.182601	0.0592855
558	158	aristacut_male-male	-42	target_abs_velocity_lateral	0.212052	0.0690556
559	159	aristacut_male-male	-41	target_abs_velocity_lateral	0.228702	0.0784821
560	160	aristacut_male-male	-40	target_abs_velocity_lateral	0.231643	0.0834992
561	161	aristacut_male-male	-39	target_abs_velocity_lateral	0.219935	0.0781107
562	162	aristacut_male-male	-38	target_abs_velocity_lateral	0.190293	0.0618557
563	163	aristacut_male-male	-37	target_abs_velocity_lateral	0.150273	0.0427793
564	164	aristacut_male-male	-36	target_abs_velocity_lateral	0.12252	0.0325931
565	165	aristacut_male-male	-35	target_abs_velocity_lateral	0.12682	0.0345434
566	166	aristacut_male-male	-34	target_abs_velocity_lateral	0.146207	0.0413621
567	167	aristacut_male-male	-33	target_abs_velocity_lateral	0.151878	0.043213
568	168	aristacut_male-male	-32	target_abs_velocity_lateral	0.123104	0.0356612
569	169	aristacut_male-male	-31	target_abs_velocity_lateral	0.0820831	0.0197274
570	170	aristacut_male-male	-30	target_abs_velocity_lateral	0.0740745	0.0183631
571	171	aristacut_male-male	-29	target_abs_velocity_lateral	0.0884681	0.0364083
572	172	aristacut_male-male	-28	target_abs_velocity_lateral	0.0977857	0.0541319
573	173	aristacut_male-male	-27	target_abs_velocity_lateral	0.126311	0.066964
574	174	aristacut_male-male	-26	target_abs_velocity_lateral	0.158321	0.074755
575	175	aristacut_male-male	-25	target_abs_velocity_lateral	0.177452	0.0744551
576	176	aristacut_male-male	-24	target_abs_velocity_lateral	0.162839	0.0678817
577	177	aristacut_male-male	-23	target_abs_velocity_lateral	0.149413	0.0523625
578	178	aristacut_male-male	-22	target_abs_velocity_lateral	0.141554	0.0496866
579	179	aristacut_male-male	-21	target_abs_velocity_lateral	0.204681	0.0609919
580	180	aristacut_male-male	-20	target_abs_velocity_lateral	0.246007	0.0871257
581	181	aristacut_male-male	-19	target_abs_velocity_lateral	0.254472	0.107109
582	182	aristacut_male-male	-18	target_abs_velocity_lateral	0.254846	0.111182
583	183	aristacut_male-male	-17	target_abs_velocity_lateral	0.243306	0.106342
584	184	aristacut_male-male	-16	target_abs_velocity_lateral	0.228036	0.100293
585	185	aristacut_male-male	-15	target_abs_velocity_lateral	0.22147	0.10243
586	186	aristacut_male-male	-14	target_abs_velocity_lateral	0.241715	0.124033
587	187	aristacut_male-male	-13	target_abs_velocity_lateral	0.282463	0.168607
588	188	aristacut_male-male	-12	target_abs_velocity_lateral	0.338693	0.218233
589	189	aristacut_male-male	-11	target_abs_velocity_lateral	0.38493	0.25015
590	190	aristacut_male-male	-10	target_abs_velocity_lateral	0.39725	0.248421
591	191	aristacut_male-male	-9	target_abs_velocity_lateral	0.372471	0.213673
592	192	aristacut_male-male	-8	target_abs_velocity_lateral	0.328099	0.164029
593	193	aristacut_male-male	-7	target_abs_velocity_lateral	0.286112	0.123499
594	194	aristacut_male-male	-6	target_abs_velocity_lateral	0.254878	0.103921
595	195	aristacut_male-male	-5	target_abs_velocity_lateral	0.22961	0.0973835
596	196	aristacut_male-male	-4	target_abs_velocity_lateral	0.202143	0.0925379
597	197	aristacut_male-male	-3	target_abs_velocity_lateral	0.17019	0.0851375
598	198	aristacut_male-male	-2	target_abs_velocity_lateral	0.17117	0.0677408
599	199	aristacut_male-male	-1	target_abs_velocity_lateral	0.139187	0.049247
600	200	aristacut_male-male	0	target_abs_velocity_lateral	0.0719914	0.0312929
601	201	aristacut_male-male	1	target_abs_velocity_lateral	0.101883	0.036994
602	202	aristacut_male-male	2	target_abs_velocity_lateral	0.152585	0.0805109
603	203	aristacut_male-male	3	target_abs_velocity_lateral	0.189993	0.11341
604	204	aristacut_male-male	4	target_abs_velocity_lateral	0.198705	0.122998
605	205	aristacut_male-male	5	target_abs_velocity_lateral	0.179594	0.110852
606	206	aristacut_male-male	6	target_abs_velocity_lateral	0.151764	0.0863555
607	207	aristacut_male-male	7	target_abs_velocity_lateral	0.139518	0.0608752
608	208	aristacut_male-male	8	target_abs_velocity_lateral	0.130958	0.046066
609	209	aristacut_male-male	9	target_abs_velocity_lateral	0.117769	0.0432715
610	210	aristacut_male-male	10	target_abs_velocity_lateral	0.115367	0.045028
611	211	aristacut_male-male	11	target_abs_velocity_lateral	0.123238	0.0455512
612	212	aristacut_male-male	12	target_abs_velocity_lateral	0.115956	0.0431261
613	213	aristacut_male-male	13	target_abs_velocity_lateral	0.0989429	0.0361252
614	214	aristacut_male-male	14	target_abs_velocity_lateral	0.0890824	0.025972
615	215	aristacut_male-male	15	target_abs_velocity_lateral	0.0849144	0.0255374
616	216	aristacut_male-male	16	target_abs_velocity_lateral	0.0925385	0.0356672
617	217	aristacut_male-male	17	target_abs_velocity_lateral	0.0979207	0.0425864
618	218	aristacut_male-male	18	target_abs_velocity_lateral	0.0978897	0.0395753
619	219	aristacut_male-male	19	target_abs_velocity_lateral	0.0833892	0.0331095
620	220	aristacut_male-male	20	target_abs_velocity_lateral	0.0673747	0.0296688
621	221	aristacut_male-male	21	target_abs_velocity_lateral	0.0675527	0.0301478
622	222	aristacut_male-male	22	target_abs_velocity_lateral	0.0809275	0.0319214
623	223	aristacut_male-male	23	target_abs_velocity_lateral	0.0914828	0.034088
624	224	aristacut_male-male	24	target_abs_velocity_lateral	0.0943147	0.0372718
625	225	aristacut_male-male	25	target_abs_velocity_lateral	0.0987621	0.0437114
626	226	aristacut_male-male	26	target_abs_velocity_lateral	0.128336	0.0508034
627	227	aristacut_male-male	27	target_abs_velocity_lateral	0.15115	0.0594018
628	228	aristacut_male-male	28	target_abs_velocity_lateral	0.154474	0.0642357
629	229	aristacut_male-male	29	target_abs_velocity_lateral	0.141796	0.0622773
630	230	aristacut_male-male	30	target_abs_velocity_lateral	0.126025	0.0574065
631	231	aristacut_male-male	31	target_abs_velocity_lateral	0.12961	0.0555708
632	232	aristacut_male-male	32	target_abs_velocity_lateral	0.14307	0.0608361
633	233	aristacut_male-male	33	target_abs_velocity_lateral	0.165081	0.0644243
634	234	aristacut_male-male	34	target_abs_velocity_lateral	0.172209	0.0610624
635	235	aristacut_male-male	35	target_abs_velocity_lateral	0.151855	0.0489553
636	236	aristacut_male-male	36	target_abs_velocity_lateral	0.120875	0.0307544
637	237	aristacut_male-male	37	target_abs_velocity_lateral	0.0900868	0.0258095
638	238	aristacut_male-male	38	target_abs_velocity_lateral	0.101728	0.0263837
639	239	aristacut_male-male	39	target_abs_velocity_lateral	0.127531	0.0289789
640	240	aristacut_male-male	40	target_abs_velocity_lateral	0.143927	0.0416148
641	241	aristacut_male-male	41	target_abs_velocity_lateral	0.161514	0.0549915
642	242	aristacut_male-male	42	target_abs_velocity_lateral	0.170163	0.0679547
643	243	aristacut_male-male	43	target_abs_velocity_lateral	0.194898	0.0732164
644	244	aristacut_male-male	44	target_abs_velocity_lateral	0.21168	0.0728475
645	245	aristacut_male-male	45	target_abs_velocity_lateral	0.198635	0.0713558
646	246	aristacut_male-male	46	target_abs_velocity_lateral	0.197579	0.0638696
647	247	aristacut_male-male	47	target_abs_velocity_lateral	0.211828	0.056904
648	248	aristacut_male-male	48	target_abs_velocity_lateral	0.22216	0.0600621
649	249	aristacut_male-male	49	target_abs_velocity_lateral	0.218399	0.0730763
650	250	aristacut_male-male	50	target_abs_velocity_lateral	0.194274	0.086946
651	251	aristacut_male-male	51	target_abs_velocity_lateral	0.191371	0.0857473
652	252	aristacut_male-male	52	target_abs_velocity_lateral	0.208965	0.070522
653	253	aristacut_male-male	53	target_abs_velocity_lateral	0.21186	0.0592709
654	254	aristacut_male-male	54	target_abs_velocity_lateral	0.200102	0.0641146
655	255	aristacut_male-male	55	target_abs_velocity_lateral	0.21243	0.0682985
656	256	aristacut_male-male	56	target_abs_velocity_lateral	0.226204	0.0734075
657	257	aristacut_male-male	57	target_abs_velocity_lateral	0.240896	0.0820687
658	258	aristacut_male-male	58	target_abs_velocity_lateral	0.258391	0.0893939
659	259	aristacut_male-male	59	target_abs_velocity_lateral	0.254652	0.0896307
660	260	aristacut_male-male	60	target_abs_velocity_lateral	0.216583	0.0815074
661	261	aristacut_male-male	61	target_abs_velocity_lateral	0.171505	0.0677686
662	262	aristacut_male-male	62	target_abs_velocity_lateral	0.142105	0.0593185
663	263	aristacut_male-male	63	target_abs_velocity_lateral	0.147215	0.0546627
664	264	aristacut_male-male	64	target_abs_velocity_lateral	0.129941	0.0561499
665	265	aristacut_male-male	65	target_abs_velocity_lateral	0.138667	0.0616911
666	266	aristacut_male-male	66	target_abs_velocity_lateral	0.214725	0.0806583
667	267	aristacut_male-male	67	target_abs_velocity_lateral	0.301275	0.106756
668	268	aristacut_male-male	68	target_abs_velocity_lateral	0.348132	0.12412
669	269	aristacut_male-male	69	target_abs_velocity_lateral	0.350304	0.124742
670	270	aristacut_male-male	70	target_abs_velocity_lateral	0.321283	0.115109
671	271	aristacut_male-male	71	target_abs_velocity_lateral	0.285968	0.103369
672	272	aristacut_male-male	72	target_abs_velocity_lateral	0.261009	0.0935479
673	273	aristacut_male-male	73	target_abs_velocity_lateral	0.245773	0.0887362
674	274	aristacut_male-male	74	target_abs_velocity_lateral	0.227845	0.0884187
675	275	aristacut_male-male	75	target_abs_velocity_lateral	0.196858	0.0877817
676	276	aristacut_male-male	76	target_abs_velocity_lateral	0.15131	0.0861446
677	277	aristacut_male-male	77	target_abs_velocity_lateral	0.143875	0.0802227
678	278	aristacut_male-male	78	target_abs_velocity_lateral	0.154294	0.0736801
679	279	aristacut_male-male	79	target_abs_velocity_lateral	0.165853	0.0629338
680	280	aristacut_male-male	80	target_abs_velocity_lateral	0.16258	0.0514573
681	281	aristacut_male-male	81	target_abs_velocity_lateral	0.159468	0.0428861
682	282	aristacut_male-male	82	target_abs_velocity_lateral	0.163051	0.0390154
683	283	aristacut_male-male	83	target_abs_velocity_lateral	0.168575	0.0536026
684	284	aristacut_male-male	84	target_abs_velocity_lateral	0.202086	0.0864209
685	285	aristacut_male-male	85	target_abs_velocity_lateral	0.265168	0.116659
686	286	aristacut_male-male	86	target_abs_velocity_lateral	0.29357	0.135182
687	287	aristacut_male-male	87	target_abs_velocity_lateral	0.279264	0.138743
688	288	aristacut_male-male	88	target_abs_velocity_lateral	0.243757	0.131182
689	289	aristacut_male-male	89	target_abs_velocity_lateral	0.20811	0.115413
690	290	aristacut_male-male	90	target_abs_velocity_lateral	0.176178	0.0915245
691	291	aristacut_male-male	91	target_abs_velocity_lateral	0.144714	0.063219
692	292	aristacut_male-male	92	target_abs_velocity_lateral	0.132883	0.0462087
693	293	aristacut_male-male	93	target_abs_velocity_lateral	0.156907	0.0667666
694	294	aristacut_male-male	94	target_abs_velocity_lateral	0.218029	0.106491
695	295	aristacut_male-male	95	target_abs_velocity_lateral	0.292303	0.147828
696	296	aristacut_male-male	96	target_abs_velocity_lateral	0.348379	0.181779
697	297	aristacut_male-male	97	target_abs_velocity_lateral	0.370715	0.196922
698	298	aristacut_male-male	98	target_abs_velocity_lateral	0.348445	0.18812
699	299	aristacut_male-male	99	target_abs_velocity_lateral	0.308057	0.15882
700	300	aristacut_male-male	100	target_abs_velocity_lateral	0.251376	0.128504
701	301	aristacut_male-male	101	target_abs_velocity_lateral	0.206863	0.111249
702	302	aristacut_male-male	102	target_abs_velocity_lateral	0.213023	0.106212
703	303	aristacut_male-male	103	target_abs_velocity_lateral	0.217159	0.113683
704	304	aristacut_male-male	104	target_abs_velocity_lateral	0.210074	0.120996
705	305	aristacut_male-male	105	target_abs_velocity_lateral	0.194852	0.120092
706	306	aristacut_male-male	106	target_abs_velocity_lateral	0.200306	0.109599
707	307	aristacut_male-male	107	target_abs_velocity_lateral	0.206291	0.100351
708	308	aristacut_male-male	108	target_abs_velocity_lateral	0.208533	0.0973681
709	309	aristacut_male-male	109	target_abs_velocity_lateral	0.202765	0.0981314
710	310	aristacut_male-male	110	target_abs_velocity_lateral	0.195795	0.0974152
711	311	aristacut_male-male	111	target_abs_velocity_lateral	0.20855	0.089871
712	312	aristacut_male-male	112	target_abs_velocity_lateral	0.209575	0.0842712
713	313	aristacut_male-male	113	target_abs_velocity_lateral	0.194497	0.0958934
714	314	aristacut_male-male	114	target_abs_velocity_lateral	0.258322	0.117969
715	315	aristacut_male-male	115	target_abs_velocity_lateral	0.309251	0.157169
716	316	aristacut_male-male	116	target_abs_velocity_lateral	0.343062	0.192622
717	317	aristacut_male-male	117	target_abs_velocity_lateral	0.352714	0.211744
718	318	aristacut_male-male	118	target_abs_velocity_lateral	0.34012	0.211853
719	319	aristacut_male-male	119	target_abs_velocity_lateral	0.316895	0.197985
720	320	aristacut_male-male	120	target_abs_velocity_lateral	0.298091	0.17755
721	321	aristacut_male-male	121	target_abs_velocity_lateral	0.27579	0.158141
722	322	aristacut_male-male	122	target_abs_velocity_lateral	0.246834	0.14197
723	323	aristacut_male-male	123	target_abs_velocity_lateral	0.21019	0.128827
724	324	aristacut_male-male	124	target_abs_velocity_lateral	0.171386	0.118046
725	325	aristacut_male-male	125	target_abs_velocity_lateral	0.136131	0.108779
726	326	aristacut_male-male	126	target_abs_velocity_lateral	0.136484	0.0951456
727	327	aristacut_male-male	127	target_abs_velocity_lateral	0.141523	0.076585
728	328	aristacut_male-male	128	target_abs_velocity_lateral	0.127285	0.0541491
729	329	aristacut_male-male	129	target_abs_velocity_lateral	0.0924059	0.0336927
730	330	aristacut_male-male	130	target_abs_velocity_lateral	0.0994936	0.0361572
731	331	aristacut_male-male	131	target_abs_velocity_lateral	0.167101	0.0705503
732	332	aristacut_male-male	132	target_abs_velocity_lateral	0.229467	0.118383
733	333	aristacut_male-male	133	target_abs_velocity_lateral	0.275755	0.165488
734	334	aristacut_male-male	134	target_abs_velocity_lateral	0.293727	0.203054
735	335	aristacut_male-male	135	target_abs_velocity_lateral	0.271481	0.225746
736	336	aristacut_male-male	136	target_abs_velocity_lateral	0.304847	0.219978
737	337	aristacut_male-male	137	target_abs_velocity_lateral	0.306676	0.193896
738	338	aristacut_male-male	138	target_abs_velocity_lateral	0.271142	0.15171
739	339	aristacut_male-male	139	target_abs_velocity_lateral	0.215629	0.10391
740	340	aristacut_male-male	140	target_abs_velocity_lateral	0.161299	0.0641369
741	341	aristacut_male-male	141	target_abs_velocity_lateral	0.122355	0.0424522
742	342	aristacut_male-male	142	target_abs_velocity_lateral	0.103555	0.0436754
743	343	aristacut_male-male	143	target_abs_velocity_lateral	0.102817	0.0601336
744	344	aristacut_male-male	144	target_abs_velocity_lateral	0.114603	0.0796532
745	345	aristacut_male-male	145	target_abs_velocity_lateral	0.130691	0.0942432
746	346	aristacut_male-male	146	target_abs_velocity_lateral	0.13718	0.0991744
747	347	aristacut_male-male	147	target_abs_velocity_lateral	0.133494	0.0918983
748	348	aristacut_male-male	148	target_abs_velocity_lateral	0.115943	0.0771813
749	349	aristacut_male-male	149	target_abs_velocity_lateral	0.10336	0.0634001
750	350	aristacut_male-male	150	target_abs_velocity_lateral	0.128224	0.0551788
751	351	aristacut_male-male	151	target_abs_velocity_lateral	0.157765	0.0563575
752	352	aristacut_male-male	152	target_abs_velocity_lateral	0.182226	0.0617499
753	353	aristacut_male-male	153	target_abs_velocity_lateral	0.192107	0.0695518
754	354	aristacut_male-male	154	target_abs_velocity_lateral	0.19996	0.0738808
755	355	aristacut_male-male	155	target_abs_velocity_lateral	0.18715	0.0775076
756	356	aristacut_male-male	156	target_abs_velocity_lateral	0.178107	0.0790518
757	357	aristacut_male-male	157	target_abs_velocity_lateral	0.185725	0.0806941
758	358	aristacut_male-male	158	target_abs_velocity_lateral	0.190812	0.08432
759	359	aristacut_male-male	159	target_abs_velocity_lateral	0.189335	0.0886817
760	360	aristacut_male-male	160	target_abs_velocity_lateral	0.192283	0.0899489
761	361	aristacut_male-male	161	target_abs_velocity_lateral	0.198692	0.0848522
762	362	aristacut_male-male	162	target_abs_velocity_lateral	0.193971	0.0759438
763	363	aristacut_male-male	163	target_abs_velocity_lateral	0.178729	0.0692375
764	364	aristacut_male-male	164	target_abs_velocity_lateral	0.15584	0.0729231
765	365	aristacut_male-male	165	target_abs_velocity_lateral	0.16054	0.0830332
766	366	aristacut_male-male	166	target_abs_velocity_lateral	0.163698	0.103739
767	367	aristacut_male-male	167	target_abs_velocity_lateral	0.190557	0.130721
768	368	aristacut_male-male	168	target_abs_velocity_lateral	0.259233	0.160391
769	369	aristacut_male-male	169	target_abs_velocity_lateral	0.32176	0.19534
770	370	aristacut_male-male	170	target_abs_velocity_lateral	0.362201	0.232594
771	371	aristacut_male-male	171	target_abs_velocity_lateral	0.379571	0.265707
772	372	aristacut_male-male	172	target_abs_velocity_lateral	0.390036	0.28774
773	373	aristacut_male-male	173	target_abs_velocity_lateral	0.4065	0.297739
774	374	aristacut_male-male	174	target_abs_velocity_lateral	0.441611	0.299052
775	375	aristacut_male-male	175	target_abs_velocity_lateral	0.480947	0.296912
776	376	aristacut_male-male	176	target_abs_velocity_lateral	0.500349	0.293709
777	377	aristacut_male-male	177	target_abs_velocity_lateral	0.514228	0.284046
778	378	aristacut_male-male	178	target_abs_velocity_lateral	0.507125	0.268224
779	379	aristacut_male-male	179	target_abs_velocity_lateral	0.468549	0.248796
780	380	aristacut_male-male	180	target_abs_velocity_lateral	0.404298	0.229499
781	381	aristacut_male-male	181	target_abs_velocity_lateral	0.342871	0.212808
782	382	aristacut_male-male	182	target_abs_velocity_lateral	0.338992	0.196515
783	383	aristacut_male-male	183	target_abs_velocity_lateral	0.374106	0.184802
784	384	aristacut_male-male	184	target_abs_velocity_lateral	0.411156	0.180752
785	385	aristacut_male-male	185	target_abs_velocity_lateral	0.436117	0.179742
786	386	aristacut_male-male	186	target_abs_velocity_lateral	0.431125	0.176672
787	387	aristacut_male-male	187	target_abs_velocity_lateral	0.392511	0.166996
788	388	aristacut_male-male	188	target_abs_velocity_lateral	0.32689	0.149688
789	389	aristacut_male-male	189	target_abs_velocity_lateral	0.265317	0.124253
790	390	aristacut_male-male	190	target_abs_velocity_lateral	0.209732	0.0992682
791	391	aristacut_male-male	191	target_abs_velocity_lateral	0.17908	0.0801162
792	392	aristacut_male-male	192	target_abs_velocity_lateral	0.171249	0.0751856
793	393	aristacut_male-male	193	target_abs_velocity_lateral	0.190658	0.0848636
794	394	aristacut_male-male	194	target_abs_velocity_lateral	0.22038	0.0994185
795	395	aristacut_male-male	195	target_abs_velocity_lateral	0.238539	0.108011
796	396	aristacut_male-male	196	target_abs_velocity_lateral	0.229846	0.110664
797	397	aristacut_male-male	197	target_abs_velocity_lateral	0.235459	0.108894
798	398	aristacut_male-male	198	target_abs_velocity_lateral	0.253149	0.112326
799	399	aristacut_male-male	199	target_abs_velocity_lateral	0.284843	0.118173
800	0	aristacut_male-male	-200	courter_angles_speed	10.536	3.92374
801	1	aristacut_male-male	-199	courter_angles_speed	10.0677	3.9497
802	2	aristacut_male-male	-198	courter_angles_speed	10.3772	3.9361
803	3	aristacut_male-male	-197	courter_angles_speed	10.4459	3.98845
804	4	aristacut_male-male	-196	courter_angles_speed	10.3387	4.00063
805	5	aristacut_male-male	-195	courter_angles_speed	9.94944	4.03584
806	6	aristacut_male-male	-194	courter_angles_speed	9.6039	4.13232
807	7	aristacut_male-male	-193	courter_angles_speed	9.22293	4.36255
808	8	aristacut_male-male	-192	courter_angles_speed	8.89797	4.63332
809	9	aristacut_male-male	-191	courter_angles_speed	8.82702	4.76628
810	10	aristacut_male-male	-190	courter_angles_speed	9.06178	4.62297
811	11	aristacut_male-male	-189	courter_angles_speed	8.66867	4.30447
812	12	aristacut_male-male	-188	courter_angles_speed	8.28797	3.73328
813	13	aristacut_male-male	-187	courter_angles_speed	7.76039	3.06361
814	14	aristacut_male-male	-186	courter_angles_speed	7.8227	2.27028
815	15	aristacut_male-male	-185	courter_angles_speed	7.51492	1.72585
816	16	aristacut_male-male	-184	courter_angles_speed	6.72734	1.55848
817	17	aristacut_male-male	-183	courter_angles_speed	6.08351	1.42891
818	18	aristacut_male-male	-182	courter_angles_speed	5.82166	1.23912
819	19	aristacut_male-male	-181	courter_angles_speed	5.8484	1.1483
820	20	aristacut_male-male	-180	courter_angles_speed	5.89945	1.28984
821	21	aristacut_male-male	-179	courter_angles_speed	5.90598	1.48522
822	22	aristacut_male-male	-178	courter_angles_speed	6.17832	1.53983
823	23	aristacut_male-male	-177	courter_angles_speed	6.58885	1.68434
824	24	aristacut_male-male	-176	courter_angles_speed	6.58871	2.27926
825	25	aristacut_male-male	-175	courter_angles_speed	8.33137	2.57968
826	26	aristacut_male-male	-174	courter_angles_speed	10.6804	2.52636
827	27	aristacut_male-male	-173	courter_angles_speed	11.8007	2.39874
828	28	aristacut_male-male	-172	courter_angles_speed	11.438	2.28476
829	29	aristacut_male-male	-171	courter_angles_speed	9.73799	2.34632
830	30	aristacut_male-male	-170	courter_angles_speed	8.05673	2.40189
831	31	aristacut_male-male	-169	courter_angles_speed	7.46843	2.42218
832	32	aristacut_male-male	-168	courter_angles_speed	7.40566	2.50831
833	33	aristacut_male-male	-167	courter_angles_speed	7.21718	2.53225
834	34	aristacut_male-male	-166	courter_angles_speed	7.08577	2.26582
835	35	aristacut_male-male	-165	courter_angles_speed	6.17162	1.97239
836	36	aristacut_male-male	-164	courter_angles_speed	4.72865	1.75489
837	37	aristacut_male-male	-163	courter_angles_speed	3.69889	1.5394
838	38	aristacut_male-male	-162	courter_angles_speed	3.72869	1.26654
839	39	aristacut_male-male	-161	courter_angles_speed	4.28091	0.977443
840	40	aristacut_male-male	-160	courter_angles_speed	4.575	0.867293
841	41	aristacut_male-male	-159	courter_angles_speed	4.54956	0.93586
842	42	aristacut_male-male	-158	courter_angles_speed	4.7327	0.812835
843	43	aristacut_male-male	-157	courter_angles_speed	4.83015	0.598692
844	44	aristacut_male-male	-156	courter_angles_speed	4.69993	0.789079
845	45	aristacut_male-male	-155	courter_angles_speed	4.87267	1.34802
846	46	aristacut_male-male	-154	courter_angles_speed	6.35653	1.78891
847	47	aristacut_male-male	-153	courter_angles_speed	7.62128	2.30862
848	48	aristacut_male-male	-152	courter_angles_speed	8.4365	2.67854
849	49	aristacut_male-male	-151	courter_angles_speed	8.65062	2.79585
850	50	aristacut_male-male	-150	courter_angles_speed	8.12093	2.6918
851	51	aristacut_male-male	-149	courter_angles_speed	7.6484	2.23992
852	52	aristacut_male-male	-148	courter_angles_speed	6.48767	1.81927
853	53	aristacut_male-male	-147	courter_angles_speed	5.18227	1.45415
854	54	aristacut_male-male	-146	courter_angles_speed	4.46568	1.06675
855	55	aristacut_male-male	-145	courter_angles_speed	4.47743	0.655828
856	56	aristacut_male-male	-144	courter_angles_speed	4.14673	0.775486
857	57	aristacut_male-male	-143	courter_angles_speed	3.9259	0.953832
858	58	aristacut_male-male	-142	courter_angles_speed	4.17168	0.958171
859	59	aristacut_male-male	-141	courter_angles_speed	5.13848	0.762122
860	60	aristacut_male-male	-140	courter_angles_speed	5.86947	1.10757
861	61	aristacut_male-male	-139	courter_angles_speed	6.48473	1.79521
862	62	aristacut_male-male	-138	courter_angles_speed	8.0033	2.18075
863	63	aristacut_male-male	-137	courter_angles_speed	8.95818	2.49672
864	64	aristacut_male-male	-136	courter_angles_speed	9.19763	2.56922
865	65	aristacut_male-male	-135	courter_angles_speed	8.42712	2.42028
866	66	aristacut_male-male	-134	courter_angles_speed	7.15849	2.03262
867	67	aristacut_male-male	-133	courter_angles_speed	6.23786	1.57564
868	68	aristacut_male-male	-132	courter_angles_speed	5.77179	1.65085
869	69	aristacut_male-male	-131	courter_angles_speed	6.97119	1.83831
870	70	aristacut_male-male	-130	courter_angles_speed	7.70701	2.18717
871	71	aristacut_male-male	-129	courter_angles_speed	7.27265	2.46145
872	72	aristacut_male-male	-128	courter_angles_speed	6.7728	2.29599
873	73	aristacut_male-male	-127	courter_angles_speed	6.27937	1.91919
874	74	aristacut_male-male	-126	courter_angles_speed	5.80502	1.72336
875	75	aristacut_male-male	-125	courter_angles_speed	5.48578	1.87205
876	76	aristacut_male-male	-124	courter_angles_speed	6.54066	1.77556
877	77	aristacut_male-male	-123	courter_angles_speed	6.84475	1.76025
878	78	aristacut_male-male	-122	courter_angles_speed	6.37204	1.8075
879	79	aristacut_male-male	-121	courter_angles_speed	5.58009	1.92666
880	80	aristacut_male-male	-120	courter_angles_speed	6.00404	1.91844
881	81	aristacut_male-male	-119	courter_angles_speed	7.0741	1.95917
882	82	aristacut_male-male	-118	courter_angles_speed	8.23408	2.0046
883	83	aristacut_male-male	-117	courter_angles_speed	8.85504	2.05633
884	84	aristacut_male-male	-116	courter_angles_speed	8.8803	2.0431
885	85	aristacut_male-male	-115	courter_angles_speed	8.226	2.03804
886	86	aristacut_male-male	-114	courter_angles_speed	7.57332	1.89264
887	87	aristacut_male-male	-113	courter_angles_speed	7.16927	1.57931
888	88	aristacut_male-male	-112	courter_angles_speed	6.11874	1.41863
889	89	aristacut_male-male	-111	courter_angles_speed	4.70142	1.29087
890	90	aristacut_male-male	-110	courter_angles_speed	4.24505	0.977524
891	91	aristacut_male-male	-109	courter_angles_speed	4.74552	0.939863
892	92	aristacut_male-male	-108	courter_angles_speed	5.00095	1.59093
893	93	aristacut_male-male	-107	courter_angles_speed	5.81568	2.13685
894	94	aristacut_male-male	-106	courter_angles_speed	7.72931	2.36531
895	95	aristacut_male-male	-105	courter_angles_speed	9.01071	2.8125
896	96	aristacut_male-male	-104	courter_angles_speed	9.91353	3.43458
897	97	aristacut_male-male	-103	courter_angles_speed	9.96931	4.12656
898	98	aristacut_male-male	-102	courter_angles_speed	9.11621	4.54502
899	99	aristacut_male-male	-101	courter_angles_speed	9.20781	4.09815
900	100	aristacut_male-male	-100	courter_angles_speed	8.30271	3.07777
901	101	aristacut_male-male	-99	courter_angles_speed	6.23523	1.86496
902	102	aristacut_male-male	-98	courter_angles_speed	5.55077	1.35373
903	103	aristacut_male-male	-97	courter_angles_speed	7.56012	2.43173
904	104	aristacut_male-male	-96	courter_angles_speed	9.09231	3.87154
905	105	aristacut_male-male	-95	courter_angles_speed	11.1636	4.43716
906	106	aristacut_male-male	-94	courter_angles_speed	11.7388	4.298
907	107	aristacut_male-male	-93	courter_angles_speed	10.789	3.55495
908	108	aristacut_male-male	-92	courter_angles_speed	9.21856	2.38467
909	109	aristacut_male-male	-91	courter_angles_speed	6.89155	1.61628
910	110	aristacut_male-male	-90	courter_angles_speed	6.36917	1.24715
911	111	aristacut_male-male	-89	courter_angles_speed	7.68639	1.59289
912	112	aristacut_male-male	-88	courter_angles_speed	9.38232	2.99596
913	113	aristacut_male-male	-87	courter_angles_speed	11.0858	5.1176
914	114	aristacut_male-male	-86	courter_angles_speed	12.7678	7.51245
915	115	aristacut_male-male	-85	courter_angles_speed	17.4274	9.22785
916	116	aristacut_male-male	-84	courter_angles_speed	21.6938	10.3589
917	117	aristacut_male-male	-83	courter_angles_speed	24.547	10.9397
918	118	aristacut_male-male	-82	courter_angles_speed	25.6441	11.2422
919	119	aristacut_male-male	-81	courter_angles_speed	25.0976	11.5336
920	120	aristacut_male-male	-80	courter_angles_speed	24.2889	11.5327
921	121	aristacut_male-male	-79	courter_angles_speed	22.5367	11.0349
922	122	aristacut_male-male	-78	courter_angles_speed	20.9929	9.55358
923	123	aristacut_male-male	-77	courter_angles_speed	19.6989	7.51202
924	124	aristacut_male-male	-76	courter_angles_speed	18.0251	7.02883
925	125	aristacut_male-male	-75	courter_angles_speed	17.1593	9.4169
926	126	aristacut_male-male	-74	courter_angles_speed	23.5198	11.9419
927	127	aristacut_male-male	-73	courter_angles_speed	28.19	14.1315
928	128	aristacut_male-male	-72	courter_angles_speed	29.294	15.1847
929	129	aristacut_male-male	-71	courter_angles_speed	27.671	14.6907
930	130	aristacut_male-male	-70	courter_angles_speed	26.2543	12.5785
931	131	aristacut_male-male	-69	courter_angles_speed	22.9946	10.1442
932	132	aristacut_male-male	-68	courter_angles_speed	19.9131	8.18831
933	133	aristacut_male-male	-67	courter_angles_speed	19.4554	7.09196
934	134	aristacut_male-male	-66	courter_angles_speed	20.4291	7.32087
935	135	aristacut_male-male	-65	courter_angles_speed	22.441	8.62988
936	136	aristacut_male-male	-64	courter_angles_speed	24.6622	10.7158
937	137	aristacut_male-male	-63	courter_angles_speed	26.2128	13.1133
938	138	aristacut_male-male	-62	courter_angles_speed	28.545	14.8687
939	139	aristacut_male-male	-61	courter_angles_speed	30.703	15.6314
940	140	aristacut_male-male	-60	courter_angles_speed	31.9377	15.2934
941	141	aristacut_male-male	-59	courter_angles_speed	31.4846	14.1438
942	142	aristacut_male-male	-58	courter_angles_speed	29.8876	12.5643
943	143	aristacut_male-male	-57	courter_angles_speed	28.9025	10.8268
944	144	aristacut_male-male	-56	courter_angles_speed	27.8807	9.74301
945	145	aristacut_male-male	-55	courter_angles_speed	26.7947	9.8176
946	146	aristacut_male-male	-54	courter_angles_speed	26.317	10.8198
947	147	aristacut_male-male	-53	courter_angles_speed	27.3176	12.0265
948	148	aristacut_male-male	-52	courter_angles_speed	29.1769	12.9124
949	149	aristacut_male-male	-51	courter_angles_speed	30.3017	13.2407
950	150	aristacut_male-male	-50	courter_angles_speed	30.2383	12.8645
951	151	aristacut_male-male	-49	courter_angles_speed	28.955	11.9749
952	152	aristacut_male-male	-48	courter_angles_speed	28.2847	10.6852
953	153	aristacut_male-male	-47	courter_angles_speed	27.8565	9.64758
954	154	aristacut_male-male	-46	courter_angles_speed	28.1334	9.03342
955	155	aristacut_male-male	-45	courter_angles_speed	28.1393	9.02898
956	156	aristacut_male-male	-44	courter_angles_speed	28.6589	9.29503
957	157	aristacut_male-male	-43	courter_angles_speed	29.6369	9.95144
958	158	aristacut_male-male	-42	courter_angles_speed	32.2561	10.8028
959	159	aristacut_male-male	-41	courter_angles_speed	37.2815	11.4619
960	160	aristacut_male-male	-40	courter_angles_speed	41.9343	12.2609
961	161	aristacut_male-male	-39	courter_angles_speed	45.2774	13.069
962	162	aristacut_male-male	-38	courter_angles_speed	47.3748	13.6532
963	163	aristacut_male-male	-37	courter_angles_speed	47.206	14.3621
964	164	aristacut_male-male	-36	courter_angles_speed	46.7285	14.7759
965	165	aristacut_male-male	-35	courter_angles_speed	45.6832	15.1845
966	166	aristacut_male-male	-34	courter_angles_speed	44.335	15.6545
967	167	aristacut_male-male	-33	courter_angles_speed	44.0534	15.9455
968	168	aristacut_male-male	-32	courter_angles_speed	44.71	16.2444
969	169	aristacut_male-male	-31	courter_angles_speed	46.5649	16.6427
970	170	aristacut_male-male	-30	courter_angles_speed	48.8518	17.3849
971	171	aristacut_male-male	-29	courter_angles_speed	51.4581	18.3155
972	172	aristacut_male-male	-28	courter_angles_speed	54.0546	19.1179
973	173	aristacut_male-male	-27	courter_angles_speed	55.3747	19.6897
974	174	aristacut_male-male	-26	courter_angles_speed	55.8906	19.664
975	175	aristacut_male-male	-25	courter_angles_speed	57.3893	18.6026
976	176	aristacut_male-male	-24	courter_angles_speed	57.5212	17.4591
977	177	aristacut_male-male	-23	courter_angles_speed	56.5693	16.8301
978	178	aristacut_male-male	-22	courter_angles_speed	55.6586	17.1976
979	179	aristacut_male-male	-21	courter_angles_speed	57.2362	18.4755
980	180	aristacut_male-male	-20	courter_angles_speed	63.0252	20.2671
981	181	aristacut_male-male	-19	courter_angles_speed	71.2044	22.4321
982	182	aristacut_male-male	-18	courter_angles_speed	79.8734	24.4062
983	183	aristacut_male-male	-17	courter_angles_speed	87.6831	25.4927
984	184	aristacut_male-male	-16	courter_angles_speed	93.6715	25.2359
985	185	aristacut_male-male	-15	courter_angles_speed	96.739	23.7736
986	186	aristacut_male-male	-14	courter_angles_speed	96.0873	21.8083
987	187	aristacut_male-male	-13	courter_angles_speed	91.6472	20.3875
988	188	aristacut_male-male	-12	courter_angles_speed	84.4446	20.3187
989	189	aristacut_male-male	-11	courter_angles_speed	76.002	21.7583
990	190	aristacut_male-male	-10	courter_angles_speed	74.745	22.2061
991	191	aristacut_male-male	-9	courter_angles_speed	79.9592	21.5005
992	192	aristacut_male-male	-8	courter_angles_speed	84.0427	20.8489
993	193	aristacut_male-male	-7	courter_angles_speed	85.838	19.7766
994	194	aristacut_male-male	-6	courter_angles_speed	84.646	18.891
995	195	aristacut_male-male	-5	courter_angles_speed	80.5005	20.2822
996	196	aristacut_male-male	-4	courter_angles_speed	86.5831	21.7106
997	197	aristacut_male-male	-3	courter_angles_speed	99.8863	25.0707
998	198	aristacut_male-male	-2	courter_angles_speed	113.23	30.7032
999	199	aristacut_male-male	-1	courter_angles_speed	125.066	36.041
1000	200	aristacut_male-male	0	courter_angles_speed	134.024	39.4275
1001	201	aristacut_male-male	1	courter_angles_speed	139.129	40.2647
1002	202	aristacut_male-male	2	courter_angles_speed	139.95	38.8057
1003	203	aristacut_male-male	3	courter_angles_speed	137.404	35.6045
1004	204	aristacut_male-male	4	courter_angles_speed	131.25	31.9875
1005	205	aristacut_male-male	5	courter_angles_speed	121.75	29.145
1006	206	aristacut_male-male	6	courter_angles_speed	109.696	27.647
1007	207	aristacut_male-male	7	courter_angles_speed	97.6375	26.8345
1008	208	aristacut_male-male	8	courter_angles_speed	89.8706	25.2919
1009	209	aristacut_male-male	9	courter_angles_speed	82.0533	24.3024
1010	210	aristacut_male-male	10	courter_angles_speed	76.3137	22.974
1011	211	aristacut_male-male	11	courter_angles_speed	72.6622	21.2943
1012	212	aristacut_male-male	12	courter_angles_speed	70.9771	19.6547
1013	213	aristacut_male-male	13	courter_angles_speed	72.2132	18.4335
1014	214	aristacut_male-male	14	courter_angles_speed	76.3207	18.1618
1015	215	aristacut_male-male	15	courter_angles_speed	82.2749	18.943
1016	216	aristacut_male-male	16	courter_angles_speed	88.706	20.292
1017	217	aristacut_male-male	17	courter_angles_speed	94.984	21.4569
1018	218	aristacut_male-male	18	courter_angles_speed	98.4982	23.0648
1019	219	aristacut_male-male	19	courter_angles_speed	100.106	24.8989
1020	220	aristacut_male-male	20	courter_angles_speed	103.747	25.8093
1021	221	aristacut_male-male	21	courter_angles_speed	108.305	26.2594
1022	222	aristacut_male-male	22	courter_angles_speed	112.944	26.2359
1023	223	aristacut_male-male	23	courter_angles_speed	117.891	25.2636
1024	224	aristacut_male-male	24	courter_angles_speed	122.682	23.4291
1025	225	aristacut_male-male	25	courter_angles_speed	126.058	21.7521
1026	226	aristacut_male-male	26	courter_angles_speed	127.93	21.0962
1027	227	aristacut_male-male	27	courter_angles_speed	128.531	21.7733
1028	228	aristacut_male-male	28	courter_angles_speed	128.392	23.2406
1029	229	aristacut_male-male	29	courter_angles_speed	128.247	24.7041
1030	230	aristacut_male-male	30	courter_angles_speed	128.723	25.7659
1031	231	aristacut_male-male	31	courter_angles_speed	129.909	26.578
1032	232	aristacut_male-male	32	courter_angles_speed	132.045	27.2085
1033	233	aristacut_male-male	33	courter_angles_speed	134.822	27.6455
1034	234	aristacut_male-male	34	courter_angles_speed	136.853	27.9511
1035	235	aristacut_male-male	35	courter_angles_speed	137.321	27.7666
1036	236	aristacut_male-male	36	courter_angles_speed	135.768	26.7999
1037	237	aristacut_male-male	37	courter_angles_speed	132.246	25.1141
1038	238	aristacut_male-male	38	courter_angles_speed	127.625	23.1481
1039	239	aristacut_male-male	39	courter_angles_speed	122.742	21.9436
1040	240	aristacut_male-male	40	courter_angles_speed	118.37	22.4021
1041	241	aristacut_male-male	41	courter_angles_speed	115.369	24.2738
1042	242	aristacut_male-male	42	courter_angles_speed	114.219	26.59
1043	243	aristacut_male-male	43	courter_angles_speed	115.82	28.2406
1044	244	aristacut_male-male	44	courter_angles_speed	120.97	28.548
1045	245	aristacut_male-male	45	courter_angles_speed	125.108	29.0492
1046	246	aristacut_male-male	46	courter_angles_speed	126.766	30.0584
1047	247	aristacut_male-male	47	courter_angles_speed	125.033	31.273
1048	248	aristacut_male-male	48	courter_angles_speed	119.736	31.9007
1049	249	aristacut_male-male	49	courter_angles_speed	112.647	30.8163
1050	250	aristacut_male-male	50	courter_angles_speed	105.375	27.6084
1051	251	aristacut_male-male	51	courter_angles_speed	97.02	23.312
1052	252	aristacut_male-male	52	courter_angles_speed	88.2411	18.9604
1053	253	aristacut_male-male	53	courter_angles_speed	79.3657	15.8738
1054	254	aristacut_male-male	54	courter_angles_speed	70.6666	14.7143
1055	255	aristacut_male-male	55	courter_angles_speed	62.1707	14.8872
1056	256	aristacut_male-male	56	courter_angles_speed	53.7473	15.3503
1057	257	aristacut_male-male	57	courter_angles_speed	48.0846	14.7824
1058	258	aristacut_male-male	58	courter_angles_speed	44.4359	13.5406
1059	259	aristacut_male-male	59	courter_angles_speed	39.6263	12.7273
1060	260	aristacut_male-male	60	courter_angles_speed	36.5281	11.6179
1061	261	aristacut_male-male	61	courter_angles_speed	33.9268	10.5679
1062	262	aristacut_male-male	62	courter_angles_speed	33.4341	9.03769
1063	263	aristacut_male-male	63	courter_angles_speed	32.27	7.91239
1064	264	aristacut_male-male	64	courter_angles_speed	30.6771	7.36704
1065	265	aristacut_male-male	65	courter_angles_speed	28.3477	7.69695
1066	266	aristacut_male-male	66	courter_angles_speed	25.7702	8.5524
1067	267	aristacut_male-male	67	courter_angles_speed	23.9749	9.2953
1068	268	aristacut_male-male	68	courter_angles_speed	24.0853	9.37908
1069	269	aristacut_male-male	69	courter_angles_speed	24.7221	8.89293
1070	270	aristacut_male-male	70	courter_angles_speed	24.4565	8.19078
1071	271	aristacut_male-male	71	courter_angles_speed	24.5904	7.28394
1072	272	aristacut_male-male	72	courter_angles_speed	23.4455	7.20945
1073	273	aristacut_male-male	73	courter_angles_speed	22.4896	7.6635
1074	274	aristacut_male-male	74	courter_angles_speed	24.3917	7.4364
1075	275	aristacut_male-male	75	courter_angles_speed	24.481	7.183
1076	276	aristacut_male-male	76	courter_angles_speed	23.5222	6.37788
1077	277	aristacut_male-male	77	courter_angles_speed	21.4497	5.36602
1078	278	aristacut_male-male	78	courter_angles_speed	19.8923	4.53855
1079	279	aristacut_male-male	79	courter_angles_speed	19.2193	4.67924
1080	280	aristacut_male-male	80	courter_angles_speed	18.1478	5.91974
1081	281	aristacut_male-male	81	courter_angles_speed	19.0478	6.85611
1082	282	aristacut_male-male	82	courter_angles_speed	21.184	7.78592
1083	283	aristacut_male-male	83	courter_angles_speed	23.2372	9.30859
1084	284	aristacut_male-male	84	courter_angles_speed	25.3162	11.2041
1085	285	aristacut_male-male	85	courter_angles_speed	27.2187	12.8043
1086	286	aristacut_male-male	86	courter_angles_speed	27.6102	13.5885
1087	287	aristacut_male-male	87	courter_angles_speed	26.6246	13.0628
1088	288	aristacut_male-male	88	courter_angles_speed	24.2752	11.2207
1089	289	aristacut_male-male	89	courter_angles_speed	20.8645	8.41717
1090	290	aristacut_male-male	90	courter_angles_speed	16.2219	5.41099
1091	291	aristacut_male-male	91	courter_angles_speed	11.1421	2.95557
1092	292	aristacut_male-male	92	courter_angles_speed	8.33782	1.21939
1093	293	aristacut_male-male	93	courter_angles_speed	6.79039	1.53567
1094	294	aristacut_male-male	94	courter_angles_speed	6.69601	2.03953
1095	295	aristacut_male-male	95	courter_angles_speed	7.21794	2.20796
1096	296	aristacut_male-male	96	courter_angles_speed	7.08232	2.34958
1097	297	aristacut_male-male	97	courter_angles_speed	6.45535	2.37407
1098	298	aristacut_male-male	98	courter_angles_speed	6.33729	2.01674
1099	299	aristacut_male-male	99	courter_angles_speed	6.53435	1.48701
1100	300	aristacut_male-male	100	courter_angles_speed	7.0302	1.38002
1101	301	aristacut_male-male	101	courter_angles_speed	7.6169	2.0852
1102	302	aristacut_male-male	102	courter_angles_speed	8.97175	2.70372
1103	303	aristacut_male-male	103	courter_angles_speed	10.7188	2.85067
1104	304	aristacut_male-male	104	courter_angles_speed	11.1559	2.75459
1105	305	aristacut_male-male	105	courter_angles_speed	10.2273	2.41919
1106	306	aristacut_male-male	106	courter_angles_speed	8.57546	1.91897
1107	307	aristacut_male-male	107	courter_angles_speed	8.19571	1.09735
1108	308	aristacut_male-male	108	courter_angles_speed	7.18595	1.82333
1109	309	aristacut_male-male	109	courter_angles_speed	7.59021	2.48488
1110	310	aristacut_male-male	110	courter_angles_speed	7.7714	2.99682
1111	311	aristacut_male-male	111	courter_angles_speed	7.57847	3.07505
1112	312	aristacut_male-male	112	courter_angles_speed	7.66021	2.55486
1113	313	aristacut_male-male	113	courter_angles_speed	7.55532	1.70305
1114	314	aristacut_male-male	114	courter_angles_speed	7.30635	1.02757
1115	315	aristacut_male-male	115	courter_angles_speed	7.01567	1.41365
1116	316	aristacut_male-male	116	courter_angles_speed	7.56057	1.90057
1117	317	aristacut_male-male	117	courter_angles_speed	7.96946	2.20021
1118	318	aristacut_male-male	118	courter_angles_speed	8.0887	2.0387
1119	319	aristacut_male-male	119	courter_angles_speed	7.3923	1.6497
1120	320	aristacut_male-male	120	courter_angles_speed	6.67189	1.3884
1121	321	aristacut_male-male	121	courter_angles_speed	7.36032	1.62097
1122	322	aristacut_male-male	122	courter_angles_speed	9.93127	1.8199
1123	323	aristacut_male-male	123	courter_angles_speed	10.9644	2.43874
1124	324	aristacut_male-male	124	courter_angles_speed	10.2515	2.88423
1125	325	aristacut_male-male	125	courter_angles_speed	9.05131	2.78389
1126	326	aristacut_male-male	126	courter_angles_speed	8.28399	2.51332
1127	327	aristacut_male-male	127	courter_angles_speed	8.73943	2.62121
1128	328	aristacut_male-male	128	courter_angles_speed	9.69307	3.24826
1129	329	aristacut_male-male	129	courter_angles_speed	11.8423	3.46732
1130	330	aristacut_male-male	130	courter_angles_speed	12.3989	3.65574
1131	331	aristacut_male-male	131	courter_angles_speed	11.6606	3.81032
1132	332	aristacut_male-male	132	courter_angles_speed	10.1771	4.14889
1133	333	aristacut_male-male	133	courter_angles_speed	9.72753	4.59739
1134	334	aristacut_male-male	134	courter_angles_speed	11.7105	4.97797
1135	335	aristacut_male-male	135	courter_angles_speed	13.3689	5.73793
1136	336	aristacut_male-male	136	courter_angles_speed	14.6104	6.84532
1137	337	aristacut_male-male	137	courter_angles_speed	15.2967	8.23088
1138	338	aristacut_male-male	138	courter_angles_speed	15.4713	9.61567
1139	339	aristacut_male-male	139	courter_angles_speed	16.3214	10.4467
1140	340	aristacut_male-male	140	courter_angles_speed	16.7441	10.5246
1141	341	aristacut_male-male	141	courter_angles_speed	15.8381	9.76686
1142	342	aristacut_male-male	142	courter_angles_speed	13.901	8.16972
1143	343	aristacut_male-male	143	courter_angles_speed	11.6631	5.9038
1144	344	aristacut_male-male	144	courter_angles_speed	9.57088	3.32647
1145	345	aristacut_male-male	145	courter_angles_speed	7.06787	1.3096
1146	346	aristacut_male-male	146	courter_angles_speed	6.03325	1.26856
1147	347	aristacut_male-male	147	courter_angles_speed	7.34883	1.84371
1148	348	aristacut_male-male	148	courter_angles_speed	7.83691	2.24076
1149	349	aristacut_male-male	149	courter_angles_speed	7.40472	2.23582
1150	350	aristacut_male-male	150	courter_angles_speed	6.0151	2.12705
1151	351	aristacut_male-male	151	courter_angles_speed	5.01869	1.9646
1152	352	aristacut_male-male	152	courter_angles_speed	4.89697	1.9147
1153	353	aristacut_male-male	153	courter_angles_speed	5.62863	1.84065
1154	354	aristacut_male-male	154	courter_angles_speed	6.08165	1.68449
1155	355	aristacut_male-male	155	courter_angles_speed	5.64248	1.4393
1156	356	aristacut_male-male	156	courter_angles_speed	4.86226	0.926105
1157	357	aristacut_male-male	157	courter_angles_speed	3.63808	0.654059
1158	358	aristacut_male-male	158	courter_angles_speed	3.89699	0.88595
1159	359	aristacut_male-male	159	courter_angles_speed	4.67963	1.74374
1160	360	aristacut_male-male	160	courter_angles_speed	6.2949	2.39519
1161	361	aristacut_male-male	161	courter_angles_speed	7.23287	2.9239
1162	362	aristacut_male-male	162	courter_angles_speed	7.50219	3.18325
1163	363	aristacut_male-male	163	courter_angles_speed	7.09209	3.15695
1164	364	aristacut_male-male	164	courter_angles_speed	6.58881	2.80829
1165	365	aristacut_male-male	165	courter_angles_speed	5.7034	2.35979
1166	366	aristacut_male-male	166	courter_angles_speed	5.41192	1.77942
1167	367	aristacut_male-male	167	courter_angles_speed	5.07523	1.37915
1168	368	aristacut_male-male	168	courter_angles_speed	4.71971	1.27423
1169	369	aristacut_male-male	169	courter_angles_speed	4.82996	1.26315
1170	370	aristacut_male-male	170	courter_angles_speed	4.98468	1.39769
1171	371	aristacut_male-male	171	courter_angles_speed	5.33165	1.55938
1172	372	aristacut_male-male	172	courter_angles_speed	5.55755	1.79388
1173	373	aristacut_male-male	173	courter_angles_speed	6.03164	1.94394
1174	374	aristacut_male-male	174	courter_angles_speed	6.44415	2.03051
1175	375	aristacut_male-male	175	courter_angles_speed	6.50642	2.03836
1176	376	aristacut_male-male	176	courter_angles_speed	6.05371	1.91304
1177	377	aristacut_male-male	177	courter_angles_speed	5.00906	1.63236
1178	378	aristacut_male-male	178	courter_angles_speed	3.82188	1.16737
1179	379	aristacut_male-male	179	courter_angles_speed	2.87897	0.784276
1180	380	aristacut_male-male	180	courter_angles_speed	3.16217	0.778317
1181	381	aristacut_male-male	181	courter_angles_speed	3.71961	1.11729
1182	382	aristacut_male-male	182	courter_angles_speed	3.95957	1.29708
1183	383	aristacut_male-male	183	courter_angles_speed	3.90806	1.15663
1184	384	aristacut_male-male	184	courter_angles_speed	3.13136	1.04797
1185	385	aristacut_male-male	185	courter_angles_speed	3.37757	0.908272
1186	386	aristacut_male-male	186	courter_angles_speed	3.76884	0.990467
1187	387	aristacut_male-male	187	courter_angles_speed	3.25003	1.08824
1188	388	aristacut_male-male	188	courter_angles_speed	2.82015	0.789546
1189	389	aristacut_male-male	189	courter_angles_speed	3.39234	1.16425
1190	390	aristacut_male-male	190	courter_angles_speed	5.49019	2.54234
1191	391	aristacut_male-male	191	courter_angles_speed	8.19035	4.10198
1192	392	aristacut_male-male	192	courter_angles_speed	10.2824	5.43218
1193	393	aristacut_male-male	193	courter_angles_speed	11.2498	6.19118
1194	394	aristacut_male-male	194	courter_angles_speed	10.9002	6.23744
1195	395	aristacut_male-male	195	courter_angles_speed	9.6122	5.65444
1196	396	aristacut_male-male	196	courter_angles_speed	8.01229	4.79037
1197	397	aristacut_male-male	197	courter_angles_speed	7.24066	4.0556
1198	398	aristacut_male-male	198	courter_angles_speed	7.58178	3.72704
1199	399	aristacut_male-male	199	courter_angles_speed	8.15042	3.75701
1200	0	aristacut_male-male	-200	target_angles_speed	12.0588	4.22752
1201	1	aristacut_male-male	-199	target_angles_speed	9.77248	2.76452
1202	2	aristacut_male-male	-198	target_angles_speed	6.48953	1.89837
1203	3	aristacut_male-male	-197	target_angles_speed	5.32682	1.51143
1204	4	aristacut_male-male	-196	target_angles_speed	5.09382	1.84147
1205	5	aristacut_male-male	-195	target_angles_speed	6.1144	1.86513
1206	6	aristacut_male-male	-194	target_angles_speed	6.4612	1.79331
1207	7	aristacut_male-male	-193	target_angles_speed	6.89348	1.61514
1208	8	aristacut_male-male	-192	target_angles_speed	6.62619	1.99783
1209	9	aristacut_male-male	-191	target_angles_speed	6.79666	2.64048
1210	10	aristacut_male-male	-190	target_angles_speed	9.55593	3.00021
1211	11	aristacut_male-male	-189	target_angles_speed	12.043	3.73516
1212	12	aristacut_male-male	-188	target_angles_speed	13.9156	4.78171
1213	13	aristacut_male-male	-187	target_angles_speed	14.9949	5.86867
1214	14	aristacut_male-male	-186	target_angles_speed	14.822	6.79163
1215	15	aristacut_male-male	-185	target_angles_speed	13.3873	7.34852
1216	16	aristacut_male-male	-184	target_angles_speed	12.367	7.25618
1217	17	aristacut_male-male	-183	target_angles_speed	11.2656	6.75501
1218	18	aristacut_male-male	-182	target_angles_speed	11.408	5.80129
1219	19	aristacut_male-male	-181	target_angles_speed	12.0877	4.52558
1220	20	aristacut_male-male	-180	target_angles_speed	11.4386	3.31725
1221	21	aristacut_male-male	-179	target_angles_speed	9.46944	2.37332
1222	22	aristacut_male-male	-178	target_angles_speed	6.62967	2.02189
1223	23	aristacut_male-male	-177	target_angles_speed	4.55739	2.28303
1224	24	aristacut_male-male	-176	target_angles_speed	7.737	2.16413
1225	25	aristacut_male-male	-175	target_angles_speed	9.83729	2.37993
1226	26	aristacut_male-male	-174	target_angles_speed	10.0793	2.85666
1227	27	aristacut_male-male	-173	target_angles_speed	8.66358	3.35244
1228	28	aristacut_male-male	-172	target_angles_speed	8.16289	3.36113
1229	29	aristacut_male-male	-171	target_angles_speed	7.41524	3.3832
1230	30	aristacut_male-male	-170	target_angles_speed	8.32959	3.09124
1231	31	aristacut_male-male	-169	target_angles_speed	9.74256	2.70823
1232	32	aristacut_male-male	-168	target_angles_speed	10.4979	2.76773
1233	33	aristacut_male-male	-167	target_angles_speed	10.7265	3.44464
1234	34	aristacut_male-male	-166	target_angles_speed	11.0121	4.4262
1235	35	aristacut_male-male	-165	target_angles_speed	11.838	5.41792
1236	36	aristacut_male-male	-164	target_angles_speed	13.2915	6.2824
1237	37	aristacut_male-male	-163	target_angles_speed	14.7724	7.06343
1238	38	aristacut_male-male	-162	target_angles_speed	17.3317	7.52072
1239	39	aristacut_male-male	-161	target_angles_speed	18.8681	8.02676
1240	40	aristacut_male-male	-160	target_angles_speed	19.3263	8.48293
1241	41	aristacut_male-male	-159	target_angles_speed	19.76	8.4689
1242	42	aristacut_male-male	-158	target_angles_speed	19.5626	7.90137
1243	43	aristacut_male-male	-157	target_angles_speed	17.7616	6.89363
1244	44	aristacut_male-male	-156	target_angles_speed	14.094	5.65541
1245	45	aristacut_male-male	-155	target_angles_speed	10.285	4.26806
1246	46	aristacut_male-male	-154	target_angles_speed	7.78972	3.22438
1247	47	aristacut_male-male	-153	target_angles_speed	7.32191	2.94565
1248	48	aristacut_male-male	-152	target_angles_speed	8.05063	3.17102
1249	49	aristacut_male-male	-151	target_angles_speed	10.0349	3.80191
1250	50	aristacut_male-male	-150	target_angles_speed	12.7309	5.80569
1251	51	aristacut_male-male	-149	target_angles_speed	16.4614	9.05673
1252	52	aristacut_male-male	-148	target_angles_speed	19.5837	12.8621
1253	53	aristacut_male-male	-147	target_angles_speed	21.6151	16.1534
1254	54	aristacut_male-male	-146	target_angles_speed	23.4417	17.8866
1255	55	aristacut_male-male	-145	target_angles_speed	23.6028	17.6526
1256	56	aristacut_male-male	-144	target_angles_speed	22.3306	15.3105
1257	57	aristacut_male-male	-143	target_angles_speed	19.0675	11.3365
1258	58	aristacut_male-male	-142	target_angles_speed	14.6058	6.48736
1259	59	aristacut_male-male	-141	target_angles_speed	9.14973	2.50537
1260	60	aristacut_male-male	-140	target_angles_speed	9.59331	2.98831
1261	61	aristacut_male-male	-139	target_angles_speed	11.271	5.69782
1262	62	aristacut_male-male	-138	target_angles_speed	12.3502	7.06791
1263	63	aristacut_male-male	-137	target_angles_speed	11.9415	7.02188
1264	64	aristacut_male-male	-136	target_angles_speed	10.3009	5.8178
1265	65	aristacut_male-male	-135	target_angles_speed	8.13273	3.86448
1266	66	aristacut_male-male	-134	target_angles_speed	5.73247	1.76152
1267	67	aristacut_male-male	-133	target_angles_speed	3.9957	1.12994
1268	68	aristacut_male-male	-132	target_angles_speed	6.33932	2.17324
1269	69	aristacut_male-male	-131	target_angles_speed	8.69408	3.48745
1270	70	aristacut_male-male	-130	target_angles_speed	10.1018	4.84285
1271	71	aristacut_male-male	-129	target_angles_speed	11.6004	6.10581
1272	72	aristacut_male-male	-128	target_angles_speed	12.6592	7.38708
1273	73	aristacut_male-male	-127	target_angles_speed	14.1554	8.4198
1274	74	aristacut_male-male	-126	target_angles_speed	16.627	8.93257
1275	75	aristacut_male-male	-125	target_angles_speed	18.2697	9.04732
1276	76	aristacut_male-male	-124	target_angles_speed	18.2045	8.8831
1277	77	aristacut_male-male	-123	target_angles_speed	16.6115	8.49608
1278	78	aristacut_male-male	-122	target_angles_speed	14.858	7.87164
1279	79	aristacut_male-male	-121	target_angles_speed	12.5707	7.44943
1280	80	aristacut_male-male	-120	target_angles_speed	13.5189	7.01342
1281	81	aristacut_male-male	-119	target_angles_speed	14.1949	7.23172
1282	82	aristacut_male-male	-118	target_angles_speed	15.9931	7.52023
1283	83	aristacut_male-male	-117	target_angles_speed	17.6262	7.57585
1284	84	aristacut_male-male	-116	target_angles_speed	18.4681	7.09512
1285	85	aristacut_male-male	-115	target_angles_speed	17.8496	6.02132
1286	86	aristacut_male-male	-114	target_angles_speed	15.4938	4.48453
1287	87	aristacut_male-male	-113	target_angles_speed	11.4017	2.90865
1288	88	aristacut_male-male	-112	target_angles_speed	7.29729	1.88928
1289	89	aristacut_male-male	-111	target_angles_speed	7.84675	1.91568
1290	90	aristacut_male-male	-110	target_angles_speed	11.7652	2.51534
1291	91	aristacut_male-male	-109	target_angles_speed	13.4656	3.5469
1292	92	aristacut_male-male	-108	target_angles_speed	13.5224	3.99248
1293	93	aristacut_male-male	-107	target_angles_speed	11.6004	3.96592
1294	94	aristacut_male-male	-106	target_angles_speed	10.8031	3.03248
1295	95	aristacut_male-male	-105	target_angles_speed	9.73101	2.4017
1296	96	aristacut_male-male	-104	target_angles_speed	9.7784	2.46559
1297	97	aristacut_male-male	-103	target_angles_speed	10.3925	3.15357
1298	98	aristacut_male-male	-102	target_angles_speed	10.9426	4.01469
1299	99	aristacut_male-male	-101	target_angles_speed	10.8139	5.09084
1300	100	aristacut_male-male	-100	target_angles_speed	10.9828	6.27729
1301	101	aristacut_male-male	-99	target_angles_speed	12.9613	7.26997
1302	102	aristacut_male-male	-98	target_angles_speed	15.5804	7.8741
1303	103	aristacut_male-male	-97	target_angles_speed	16.6667	8.01293
1304	104	aristacut_male-male	-96	target_angles_speed	15.9295	7.49176
1305	105	aristacut_male-male	-95	target_angles_speed	13.5102	6.33371
1306	106	aristacut_male-male	-94	target_angles_speed	10.6012	4.70539
1307	107	aristacut_male-male	-93	target_angles_speed	7.89752	3.27462
1308	108	aristacut_male-male	-92	target_angles_speed	8.03438	2.59
1309	109	aristacut_male-male	-91	target_angles_speed	9.41863	3.05446
1310	110	aristacut_male-male	-90	target_angles_speed	10.8822	3.69913
1311	111	aristacut_male-male	-89	target_angles_speed	11.7794	4.08477
1312	112	aristacut_male-male	-88	target_angles_speed	12.1768	4.18259
1313	113	aristacut_male-male	-87	target_angles_speed	12.2823	4.09904
1314	114	aristacut_male-male	-86	target_angles_speed	12.872	3.7981
1315	115	aristacut_male-male	-85	target_angles_speed	12.6416	3.92103
1316	116	aristacut_male-male	-84	target_angles_speed	13.971	4.05953
1317	117	aristacut_male-male	-83	target_angles_speed	14.7672	4.92626
1318	118	aristacut_male-male	-82	target_angles_speed	14.7839	6.24462
1319	119	aristacut_male-male	-81	target_angles_speed	16.0695	7.23841
1320	120	aristacut_male-male	-80	target_angles_speed	18.3023	7.8597
1321	121	aristacut_male-male	-79	target_angles_speed	18.9974	8.55204
1322	122	aristacut_male-male	-78	target_angles_speed	18.3743	9.18965
1323	123	aristacut_male-male	-77	target_angles_speed	17.7279	9.41504
1324	124	aristacut_male-male	-76	target_angles_speed	16.7367	9.19599
1325	125	aristacut_male-male	-75	target_angles_speed	15.2462	8.56981
1326	126	aristacut_male-male	-74	target_angles_speed	13.9171	7.62497
1327	127	aristacut_male-male	-73	target_angles_speed	13.0084	6.66861
1328	128	aristacut_male-male	-72	target_angles_speed	12.5886	6.01414
1329	129	aristacut_male-male	-71	target_angles_speed	12.227	5.78396
1330	130	aristacut_male-male	-70	target_angles_speed	12.361	5.64897
1331	131	aristacut_male-male	-69	target_angles_speed	12.8078	5.46086
1332	132	aristacut_male-male	-68	target_angles_speed	12.8904	5.48231
1333	133	aristacut_male-male	-67	target_angles_speed	12.7178	5.93796
1334	134	aristacut_male-male	-66	target_angles_speed	12.6822	6.72106
1335	135	aristacut_male-male	-65	target_angles_speed	13.0571	7.48011
1336	136	aristacut_male-male	-64	target_angles_speed	14.224	7.85053
1337	137	aristacut_male-male	-63	target_angles_speed	15.4629	7.79412
1338	138	aristacut_male-male	-62	target_angles_speed	16.1856	7.43105
1339	139	aristacut_male-male	-61	target_angles_speed	16.6515	6.80241
1340	140	aristacut_male-male	-60	target_angles_speed	16.229	6.10209
1341	141	aristacut_male-male	-59	target_angles_speed	14.7739	5.39559
1342	142	aristacut_male-male	-58	target_angles_speed	12.6912	4.64668
1343	143	aristacut_male-male	-57	target_angles_speed	10.8887	3.80306
1344	144	aristacut_male-male	-56	target_angles_speed	9.33646	3.10621
1345	145	aristacut_male-male	-55	target_angles_speed	7.85604	2.70854
1346	146	aristacut_male-male	-54	target_angles_speed	6.93045	2.34493
1347	147	aristacut_male-male	-53	target_angles_speed	6.22384	2.00058
1348	148	aristacut_male-male	-52	target_angles_speed	6.49899	1.72349
1349	149	aristacut_male-male	-51	target_angles_speed	6.79391	2.26135
1350	150	aristacut_male-male	-50	target_angles_speed	7.91597	3.11301
1351	151	aristacut_male-male	-49	target_angles_speed	9.09055	3.97784
1352	152	aristacut_male-male	-48	target_angles_speed	9.99077	4.61613
1353	153	aristacut_male-male	-47	target_angles_speed	10.4291	4.951
1354	154	aristacut_male-male	-46	target_angles_speed	10.9702	4.87529
1355	155	aristacut_male-male	-45	target_angles_speed	11.7676	4.36479
1356	156	aristacut_male-male	-44	target_angles_speed	11.5987	3.71404
1357	157	aristacut_male-male	-43	target_angles_speed	11.0095	2.91284
1358	158	aristacut_male-male	-42	target_angles_speed	9.99817	2.39436
1359	159	aristacut_male-male	-41	target_angles_speed	10.6959	2.03246
1360	160	aristacut_male-male	-40	target_angles_speed	11.6897	2.44855
1361	161	aristacut_male-male	-39	target_angles_speed	11.9763	3.15153
1362	162	aristacut_male-male	-38	target_angles_speed	11.7418	3.65582
1363	163	aristacut_male-male	-37	target_angles_speed	12.26	4.45529
1364	164	aristacut_male-male	-36	target_angles_speed	14.4263	6.67866
1365	165	aristacut_male-male	-35	target_angles_speed	17.3471	10.4613
1366	166	aristacut_male-male	-34	target_angles_speed	23.2106	14.5531
1367	167	aristacut_male-male	-33	target_angles_speed	28.9332	18.4519
1368	168	aristacut_male-male	-32	target_angles_speed	32.7051	21.563
1369	169	aristacut_male-male	-31	target_angles_speed	34.0547	23.3803
1370	170	aristacut_male-male	-30	target_angles_speed	34.3625	23.516
1371	171	aristacut_male-male	-29	target_angles_speed	33.9306	22.0911
1372	172	aristacut_male-male	-28	target_angles_speed	31.4132	19.7448
1373	173	aristacut_male-male	-27	target_angles_speed	28.3376	16.8852
1374	174	aristacut_male-male	-26	target_angles_speed	25.8279	13.9592
1375	175	aristacut_male-male	-25	target_angles_speed	23.6012	11.4787
1376	176	aristacut_male-male	-24	target_angles_speed	21.757	9.67342
1377	177	aristacut_male-male	-23	target_angles_speed	20.5821	8.51051
1378	178	aristacut_male-male	-22	target_angles_speed	19.5246	8.04547
1379	179	aristacut_male-male	-21	target_angles_speed	19.2668	8.11041
1380	180	aristacut_male-male	-20	target_angles_speed	19.9807	8.68829
1381	181	aristacut_male-male	-19	target_angles_speed	21.3909	9.76936
1382	182	aristacut_male-male	-18	target_angles_speed	23.5919	11.0904
1383	183	aristacut_male-male	-17	target_angles_speed	25.4465	12.4903
1384	184	aristacut_male-male	-16	target_angles_speed	26.3421	13.676
1385	185	aristacut_male-male	-15	target_angles_speed	25.7308	14.4486
1386	186	aristacut_male-male	-14	target_angles_speed	25.6044	14.4201
1387	187	aristacut_male-male	-13	target_angles_speed	26.5085	13.6851
1388	188	aristacut_male-male	-12	target_angles_speed	26.3726	12.9199
1389	189	aristacut_male-male	-11	target_angles_speed	25.3255	12.3933
1390	190	aristacut_male-male	-10	target_angles_speed	25.6536	11.6553
1391	191	aristacut_male-male	-9	target_angles_speed	24.5755	10.9574
1392	192	aristacut_male-male	-8	target_angles_speed	22.0282	10.0474
1393	193	aristacut_male-male	-7	target_angles_speed	18.7861	8.75213
1394	194	aristacut_male-male	-6	target_angles_speed	16.2471	7.14174
1395	195	aristacut_male-male	-5	target_angles_speed	14.841	5.76746
1396	196	aristacut_male-male	-4	target_angles_speed	13.792	5.45918
1397	197	aristacut_male-male	-3	target_angles_speed	14.9219	5.74637
1398	198	aristacut_male-male	-2	target_angles_speed	16.6074	6.33327
1399	199	aristacut_male-male	-1	target_angles_speed	17.6431	6.96699
1400	200	aristacut_male-male	0	target_angles_speed	18.3577	7.35935
1401	201	aristacut_male-male	1	target_angles_speed	18.2592	7.59248
1402	202	aristacut_male-male	2	target_angles_speed	19.3024	7.24396
1403	203	aristacut_male-male	3	target_angles_speed	19.7934	6.6888
1404	204	aristacut_male-male	4	target_angles_speed	18.8398	6.21604
1405	205	aristacut_male-male	5	target_angles_speed	17.002	5.85883
1406	206	aristacut_male-male	6	target_angles_speed	16.9956	5.37842
1407	207	aristacut_male-male	7	target_angles_speed	17.6346	5.97292
1408	208	aristacut_male-male	8	target_angles_speed	19.0339	8.04547
1409	209	aristacut_male-male	9	target_angles_speed	20.662	11.1638
1410	210	aristacut_male-male	10	target_angles_speed	22.8025	14.521
1411	211	aristacut_male-male	11	target_angles_speed	24.6316	17.5809
1412	212	aristacut_male-male	12	target_angles_speed	24.9975	19.9015
1413	213	aristacut_male-male	13	target_angles_speed	26.4976	20.7628
1414	214	aristacut_male-male	14	target_angles_speed	28.0197	20.0951
1415	215	aristacut_male-male	15	target_angles_speed	27.9986	18.1535
1416	216	aristacut_male-male	16	target_angles_speed	26.1986	15.3458
1417	217	aristacut_male-male	17	target_angles_speed	22.6712	12.2899
1418	218	aristacut_male-male	18	target_angles_speed	19.2863	9.45393
1419	219	aristacut_male-male	19	target_angles_speed	18.5008	7.18314
1420	220	aristacut_male-male	20	target_angles_speed	19.1921	6.39521
1421	221	aristacut_male-male	21	target_angles_speed	20.3123	7.41425
1422	222	aristacut_male-male	22	target_angles_speed	21.6503	9.39602
1423	223	aristacut_male-male	23	target_angles_speed	22.8528	11.6041
1424	224	aristacut_male-male	24	target_angles_speed	23.5903	13.5942
1425	225	aristacut_male-male	25	target_angles_speed	23.7384	15.0453
1426	226	aristacut_male-male	26	target_angles_speed	23.1466	15.7706
1427	227	aristacut_male-male	27	target_angles_speed	23.2743	15.5142
1428	228	aristacut_male-male	28	target_angles_speed	22.7044	14.5499
1429	229	aristacut_male-male	29	target_angles_speed	20.8946	13.1829
1430	230	aristacut_male-male	30	target_angles_speed	18.6412	11.6471
1431	231	aristacut_male-male	31	target_angles_speed	16.5093	10.2625
1432	232	aristacut_male-male	32	target_angles_speed	15.3984	9.26439
1433	233	aristacut_male-male	33	target_angles_speed	15.3325	8.87633
1434	234	aristacut_male-male	34	target_angles_speed	15.9333	9.21111
1435	235	aristacut_male-male	35	target_angles_speed	17.2532	10.1813
1436	236	aristacut_male-male	36	target_angles_speed	18.8778	11.6603
1437	237	aristacut_male-male	37	target_angles_speed	20.1781	13.4186
1438	238	aristacut_male-male	38	target_angles_speed	22.2373	14.8926
1439	239	aristacut_male-male	39	target_angles_speed	24.152	15.7858
1440	240	aristacut_male-male	40	target_angles_speed	24.9205	15.905
1441	241	aristacut_male-male	41	target_angles_speed	24.2822	15.1396
1442	242	aristacut_male-male	42	target_angles_speed	22.1638	13.5724
1443	243	aristacut_male-male	43	target_angles_speed	19.5123	11.3372
1444	244	aristacut_male-male	44	target_angles_speed	16.9392	8.75771
1445	245	aristacut_male-male	45	target_angles_speed	14.0708	6.47754
1446	246	aristacut_male-male	46	target_angles_speed	13.1928	4.94532
1447	247	aristacut_male-male	47	target_angles_speed	14.8204	5.07992
1448	248	aristacut_male-male	48	target_angles_speed	18.5081	6.86229
1449	249	aristacut_male-male	49	target_angles_speed	22.7065	9.5828
1450	250	aristacut_male-male	50	target_angles_speed	26.2047	12.6664
1451	251	aristacut_male-male	51	target_angles_speed	28.5953	15.5772
1452	252	aristacut_male-male	52	target_angles_speed	30.3411	17.7798
1453	253	aristacut_male-male	53	target_angles_speed	30.6915	19.1073
1454	254	aristacut_male-male	54	target_angles_speed	30.2236	19.3964
1455	255	aristacut_male-male	55	target_angles_speed	29.292	18.7322
1456	256	aristacut_male-male	56	target_angles_speed	28.8201	17.2528
1457	257	aristacut_male-male	57	target_angles_speed	27.6413	15.4561
1458	258	aristacut_male-male	58	target_angles_speed	26.2539	13.5929
1459	259	aristacut_male-male	59	target_angles_speed	24.9168	11.8819
1460	260	aristacut_male-male	60	target_angles_speed	24.0974	10.3977
1461	261	aristacut_male-male	61	target_angles_speed	23.3046	9.30461
1462	262	aristacut_male-male	62	target_angles_speed	22.2807	8.67805
1463	263	aristacut_male-male	63	target_angles_speed	20.8884	8.51898
1464	264	aristacut_male-male	64	target_angles_speed	19.8372	8.56125
1465	265	aristacut_male-male	65	target_angles_speed	18.761	8.69022
1466	266	aristacut_male-male	66	target_angles_speed	17.7338	8.64469
1467	267	aristacut_male-male	67	target_angles_speed	16.6276	8.29507
1468	268	aristacut_male-male	68	target_angles_speed	16.0441	7.61773
1469	269	aristacut_male-male	69	target_angles_speed	15.3912	7.13299
1470	270	aristacut_male-male	70	target_angles_speed	15.5448	7.22717
1471	271	aristacut_male-male	71	target_angles_speed	16.895	7.99064
1472	272	aristacut_male-male	72	target_angles_speed	18.4297	9.22408
1473	273	aristacut_male-male	73	target_angles_speed	19.0434	10.6065
1474	274	aristacut_male-male	74	target_angles_speed	20.1859	11.5735
1475	275	aristacut_male-male	75	target_angles_speed	21.7253	12.0049
1476	276	aristacut_male-male	76	target_angles_speed	23.4868	11.8189
1477	277	aristacut_male-male	77	target_angles_speed	23.4693	11.3017
1478	278	aristacut_male-male	78	target_angles_speed	22.1738	10.4166
1479	279	aristacut_male-male	79	target_angles_speed	19.7529	9.35982
1480	280	aristacut_male-male	80	target_angles_speed	16.6754	8.44978
1481	281	aristacut_male-male	81	target_angles_speed	16.0764	7.5344
1482	282	aristacut_male-male	82	target_angles_speed	16.5031	6.99879
1483	283	aristacut_male-male	83	target_angles_speed	16.8503	6.81005
1484	284	aristacut_male-male	84	target_angles_speed	16.3943	6.7602
1485	285	aristacut_male-male	85	target_angles_speed	15.1549	6.633
1486	286	aristacut_male-male	86	target_angles_speed	13.6829	6.32385
1487	287	aristacut_male-male	87	target_angles_speed	13.0692	5.79887
1488	288	aristacut_male-male	88	target_angles_speed	14.1448	5.10966
1489	289	aristacut_male-male	89	target_angles_speed	15.334	4.74138
1490	290	aristacut_male-male	90	target_angles_speed	15.8738	4.79852
1491	291	aristacut_male-male	91	target_angles_speed	15.8091	4.79351
1492	292	aristacut_male-male	92	target_angles_speed	14.5892	4.43482
1493	293	aristacut_male-male	93	target_angles_speed	11.9882	3.78071
1494	294	aristacut_male-male	94	target_angles_speed	8.83885	3.52774
1495	295	aristacut_male-male	95	target_angles_speed	10.6955	4.19983
1496	296	aristacut_male-male	96	target_angles_speed	13.7321	6.69289
1497	297	aristacut_male-male	97	target_angles_speed	17.3586	9.70139
1498	298	aristacut_male-male	98	target_angles_speed	20.7378	12.5777
1499	299	aristacut_male-male	99	target_angles_speed	23.794	14.8994
1500	300	aristacut_male-male	100	target_angles_speed	26.1784	16.4592
1501	301	aristacut_male-male	101	target_angles_speed	27.5367	17.1711
1502	302	aristacut_male-male	102	target_angles_speed	27.2815	17.0951
1503	303	aristacut_male-male	103	target_angles_speed	25.8776	16.2532
1504	304	aristacut_male-male	104	target_angles_speed	23.2175	14.865
1505	305	aristacut_male-male	105	target_angles_speed	19.8238	13.1584
1506	306	aristacut_male-male	106	target_angles_speed	18.6925	11.0714
1507	307	aristacut_male-male	107	target_angles_speed	17.5643	9.24438
1508	308	aristacut_male-male	108	target_angles_speed	17.0231	7.79753
1509	309	aristacut_male-male	109	target_angles_speed	16.3832	6.91842
1510	310	aristacut_male-male	110	target_angles_speed	15.758	6.5963
1511	311	aristacut_male-male	111	target_angles_speed	15.2301	6.87929
1512	312	aristacut_male-male	112	target_angles_speed	15.4532	7.66997
1513	313	aristacut_male-male	113	target_angles_speed	15.8072	8.88908
1514	314	aristacut_male-male	114	target_angles_speed	15.9788	10.171
1515	315	aristacut_male-male	115	target_angles_speed	16.0358	11.1013
1516	316	aristacut_male-male	116	target_angles_speed	15.5462	11.492
1517	317	aristacut_male-male	117	target_angles_speed	15.0756	11.2237
1518	318	aristacut_male-male	118	target_angles_speed	14.2232	10.4513
1519	319	aristacut_male-male	119	target_angles_speed	13.0899	9.32803
1520	320	aristacut_male-male	120	target_angles_speed	11.9092	7.98218
1521	321	aristacut_male-male	121	target_angles_speed	10.0962	6.70439
1522	322	aristacut_male-male	122	target_angles_speed	9.86245	5.62631
1523	323	aristacut_male-male	123	target_angles_speed	11.5509	5.25846
1524	324	aristacut_male-male	124	target_angles_speed	13.2985	5.96148
1525	325	aristacut_male-male	125	target_angles_speed	14.485	7.02442
1526	326	aristacut_male-male	126	target_angles_speed	14.7623	7.6801
1527	327	aristacut_male-male	127	target_angles_speed	14.0494	7.55577
1528	328	aristacut_male-male	128	target_angles_speed	13.2921	6.50222
1529	329	aristacut_male-male	129	target_angles_speed	11.715	4.96326
1530	330	aristacut_male-male	130	target_angles_speed	9.62178	3.41506
1531	331	aristacut_male-male	131	target_angles_speed	7.60633	2.32481
1532	332	aristacut_male-male	132	target_angles_speed	5.92595	1.89221
1533	333	aristacut_male-male	133	target_angles_speed	4.40207	1.734
1534	334	aristacut_male-male	134	target_angles_speed	4.00996	1.24881
1535	335	aristacut_male-male	135	target_angles_speed	3.61325	1.0227
1536	336	aristacut_male-male	136	target_angles_speed	4.27915	1.3471
1537	337	aristacut_male-male	137	target_angles_speed	5.87404	1.86116
1538	338	aristacut_male-male	138	target_angles_speed	7.26159	2.33977
1539	339	aristacut_male-male	139	target_angles_speed	8.11116	2.65985
1540	340	aristacut_male-male	140	target_angles_speed	8.52073	2.76153
1541	341	aristacut_male-male	141	target_angles_speed	8.03272	2.80554
1542	342	aristacut_male-male	142	target_angles_speed	7.63376	2.56571
1543	343	aristacut_male-male	143	target_angles_speed	6.72	2.23002
1544	344	aristacut_male-male	144	target_angles_speed	5.37472	1.81984
1545	345	aristacut_male-male	145	target_angles_speed	4.10706	1.36606
1546	346	aristacut_male-male	146	target_angles_speed	3.8314	1.11231
1547	347	aristacut_male-male	147	target_angles_speed	4.36224	1.55739
1548	348	aristacut_male-male	148	target_angles_speed	5.44311	2.25026
1549	349	aristacut_male-male	149	target_angles_speed	6.27767	2.86554
1550	350	aristacut_male-male	150	target_angles_speed	6.65489	3.21696
1551	351	aristacut_male-male	151	target_angles_speed	7.3596	3.12681
1552	352	aristacut_male-male	152	target_angles_speed	7.78692	2.87116
1553	353	aristacut_male-male	153	target_angles_speed	8.42125	2.66586
1554	354	aristacut_male-male	154	target_angles_speed	8.43	3.0117
1555	355	aristacut_male-male	155	target_angles_speed	10.2814	3.13736
1556	356	aristacut_male-male	156	target_angles_speed	11.4576	3.44228
1557	357	aristacut_male-male	157	target_angles_speed	12.1334	3.69225
1558	358	aristacut_male-male	158	target_angles_speed	12.9774	3.65801
1559	359	aristacut_male-male	159	target_angles_speed	13.2427	3.63398
1560	360	aristacut_male-male	160	target_angles_speed	12.7106	3.71156
1561	361	aristacut_male-male	161	target_angles_speed	11.3853	3.749
1562	362	aristacut_male-male	162	target_angles_speed	9.2939	3.54477
1563	363	aristacut_male-male	163	target_angles_speed	7.48203	2.78965
1564	364	aristacut_male-male	164	target_angles_speed	5.92153	1.72786
1565	365	aristacut_male-male	165	target_angles_speed	4.49103	1.52884
1566	366	aristacut_male-male	166	target_angles_speed	6.76692	2.09166
1567	367	aristacut_male-male	167	target_angles_speed	8.85487	3.09929
1568	368	aristacut_male-male	168	target_angles_speed	10.3023	3.67477
1569	369	aristacut_male-male	169	target_angles_speed	10.0369	3.73613
1570	370	aristacut_male-male	170	target_angles_speed	8.39369	3.18619
1571	371	aristacut_male-male	171	target_angles_speed	6.04697	2.19
1572	372	aristacut_male-male	172	target_angles_speed	4.64826	1.23489
1573	373	aristacut_male-male	173	target_angles_speed	4.21401	1.87833
1574	374	aristacut_male-male	174	target_angles_speed	6.46636	2.71491
1575	375	aristacut_male-male	175	target_angles_speed	8.67772	3.28761
1576	376	aristacut_male-male	176	target_angles_speed	10.284	3.50568
1577	377	aristacut_male-male	177	target_angles_speed	10.9787	3.57271
1578	378	aristacut_male-male	178	target_angles_speed	10.8328	3.6969
1579	379	aristacut_male-male	179	target_angles_speed	11.8464	3.52449
1580	380	aristacut_male-male	180	target_angles_speed	12.8186	3.5851
1581	381	aristacut_male-male	181	target_angles_speed	13.4785	4.18857
1582	382	aristacut_male-male	182	target_angles_speed	15.3016	4.8975
1583	383	aristacut_male-male	183	target_angles_speed	17.5751	5.65653
1584	384	aristacut_male-male	184	target_angles_speed	18.7022	6.47804
1585	385	aristacut_male-male	185	target_angles_speed	18.3189	7.05922
1586	386	aristacut_male-male	186	target_angles_speed	17.5027	6.97249
1587	387	aristacut_male-male	187	target_angles_speed	17.1492	6.08847
1588	388	aristacut_male-male	188	target_angles_speed	15.7858	5.00537
1589	389	aristacut_male-male	189	target_angles_speed	14.2145	3.88354
1590	390	aristacut_male-male	190	target_angles_speed	12.3764	3.07255
1591	391	aristacut_male-male	191	target_angles_speed	10.2141	2.75468
1592	392	aristacut_male-male	192	target_angles_speed	8.66519	2.61244
1593	393	aristacut_male-male	193	target_angles_speed	8.14236	2.65331
1594	394	aristacut_male-male	194	target_angles_speed	8.7272	2.94005
1595	395	aristacut_male-male	195	target_angles_speed	10.0018	3.34208
1596	396	aristacut_male-male	196	target_angles_speed	10.4098	3.89031
1597	397	aristacut_male-male	197	target_angles_speed	10.5266	4.22241
1598	398	aristacut_male-male	198	target_angles_speed	10.3239	4.42572
1599	399	aristacut_male-male	199	target_angles_speed	11.1879	4.49571

## Sheet: fig5J_courter_position_wingcut_
	Unnamed: 0	azimuth	radius	hist	group
0	0	0.0872665	0.2	0	silence
1	1	0.174533	0.2	0	silence
2	2	0.261799	0.2	0	silence
3	3	0.349066	0.2	0	silence
4	4	0.436332	0.2	0	silence
5	5	0.523599	0.2	0	silence
6	6	0.610865	0.2	0	silence
7	7	0.698132	0.2	0	silence
8	8	0.785398	0.2	0	silence
9	9	0.872665	0.2	0	silence
10	10	0.959931	0.2	0	silence
11	11	1.0472	0.2	0	silence
12	12	1.13446	0.2	0	silence
13	13	1.22173	0.2	0	silence
14	14	1.309	0.2	0	silence
15	15	1.39626	0.2	0	silence
16	16	1.48353	0.2	0	silence
17	17	1.5708	0.2	0	silence
18	18	1.65806	0.2	0	silence
19	19	1.74533	0.2	0	silence
20	20	1.8326	0.2	0	silence
21	21	1.91986	0.2	0	silence
22	22	2.00713	0.2	0	silence
23	23	2.0944	0.2	0	silence
24	24	2.18166	0.2	0	silence
25	25	2.26893	0.2	0	silence
26	26	2.35619	0.2	0	silence
27	27	2.44346	0.2	0	silence
28	28	2.53073	0.2	0	silence
29	29	2.61799	0.2	0	silence
30	30	2.70526	0.2	0	silence
31	31	2.79253	0.2	0	silence
32	32	2.87979	0.2	0	silence
33	33	2.96706	0.2	0	silence
34	34	3.05433	0.2	0	silence
35	35	3.14159	0.2	0	silence
36	36	0.0872665	0.4	0	silence
37	37	0.174533	0.4	0	silence
38	38	0.261799	0.4	0	silence
39	39	0.349066	0.4	0	silence
40	40	0.436332	0.4	0	silence
41	41	0.523599	0.4	0	silence
42	42	0.610865	0.4	0	silence
43	43	0.698132	0.4	0	silence
44	44	0.785398	0.4	0	silence
45	45	0.872665	0.4	0	silence
46	46	0.959931	0.4	0	silence
47	47	1.0472	0.4	0	silence
48	48	1.13446	0.4	0	silence
49	49	1.22173	0.4	0	silence
50	50	1.309	0.4	0	silence
51	51	1.39626	0.4	0	silence
52	52	1.48353	0.4	0	silence
53	53	1.5708	0.4	0	silence
54	54	1.65806	0.4	0	silence
55	55	1.74533	0.4	0	silence
56	56	1.8326	0.4	0	silence
57	57	1.91986	0.4	0	silence
58	58	2.00713	0.4	0	silence
59	59	2.0944	0.4	0	silence
60	60	2.18166	0.4	0	silence
61	61	2.26893	0.4	0	silence
62	62	2.35619	0.4	0	silence
63	63	2.44346	0.4	0	silence
64	64	2.53073	0.4	0	silence
65	65	2.61799	0.4	0	silence
66	66	2.70526	0.4	0	silence
67	67	2.79253	0.4	0	silence
68	68	2.87979	0.4	0	silence
69	69	2.96706	0.4	0	silence
70	70	3.05433	0.4	0	silence
71	71	3.14159	0.4	0	silence
72	72	0.0872665	0.6	0	silence
73	73	0.174533	0.6	0	silence
74	74	0.261799	0.6	0	silence
75	75	0.349066	0.6	0	silence
76	76	0.436332	0.6	0	silence
77	77	0.523599	0.6	0	silence
78	78	0.610865	0.6	0	silence
79	79	0.698132	0.6	0	silence
80	80	0.785398	0.6	0	silence
81	81	0.872665	0.6	0	silence
82	82	0.959931	0.6	0	silence
83	83	1.0472	0.6	0	silence
84	84	1.13446	0.6	0	silence
85	85	1.22173	0.6	0	silence
86	86	1.309	0.6	0	silence
87	87	1.39626	0.6	0	silence
88	88	1.48353	0.6	0	silence
89	89	1.5708	0.6	0	silence
90	90	1.65806	0.6	0	silence
91	91	1.74533	0.6	0	silence
92	92	1.8326	0.6	0	silence
93	93	1.91986	0.6	0	silence
94	94	2.00713	0.6	0	silence
95	95	2.0944	0.6	0	silence
96	96	2.18166	0.6	0	silence
97	97	2.26893	0.6	0	silence
98	98	2.35619	0.6	0	silence
99	99	2.44346	0.6	0	silence
100	100	2.53073	0.6	0	silence
101	101	2.61799	0.6	0	silence
102	102	2.70526	0.6	0	silence
103	103	2.79253	0.6	0.000243654	silence
104	104	2.87979	0.6	0	silence
105	105	2.96706	0.6	0	silence
106	106	3.05433	0.6	0	silence
107	107	3.14159	0.6	0	silence
108	108	0.0872665	0.8	0	silence
109	109	0.174533	0.8	0	silence
110	110	0.261799	0.8	0	silence
111	111	0.349066	0.8	0	silence
112	112	0.436332	0.8	0	silence
113	113	0.523599	0.8	0	silence
114	114	0.610865	0.8	0	silence
115	115	0.698132	0.8	0	silence
116	116	0.785398	0.8	0	silence
117	117	0.872665	0.8	0.000243654	silence
118	118	0.959931	0.8	0	silence
119	119	1.0472	0.8	0	silence
120	120	1.13446	0.8	0.000243654	silence
121	121	1.22173	0.8	0	silence
122	122	1.309	0.8	0	silence
123	123	1.39626	0.8	0.000243654	silence
124	124	1.48353	0.8	0.000243654	silence
125	125	1.5708	0.8	0	silence
126	126	1.65806	0.8	0	silence
127	127	1.74533	0.8	0	silence
128	128	1.8326	0.8	0	silence
129	129	1.91986	0.8	0.000974617	silence
130	130	2.00713	0.8	0.000243654	silence
131	131	2.0944	0.8	0.000243654	silence
132	132	2.18166	0.8	0.000243654	silence
133	133	2.26893	0.8	0.000730963	silence
134	134	2.35619	0.8	0	silence
135	135	2.44346	0.8	0.00121827	silence
136	136	2.53073	0.8	0.00341116	silence
137	137	2.61799	0.8	0.00609136	silence
138	138	2.70526	0.8	0.00511674	silence
139	139	2.79253	0.8	0.00730963	silence
140	140	2.87979	0.8	0.00414212	silence
141	141	2.96706	0.8	0.00219289	silence
142	142	3.05433	0.8	0.00194923	silence
143	143	3.14159	0.8	0.00341116	silence
144	144	0.0872665	1	0.0031675	silence
145	145	0.174533	1	0.00219289	silence
146	146	0.261799	1	0.0026802	silence
147	147	0.349066	1	0.00292385	silence
148	148	0.436332	1	0.00511674	silence
149	149	0.523599	1	0.00755328	silence
150	150	0.610865	1	0.00974617	silence
151	151	0.698132	1	0.0214416	silence
152	152	0.785398	1	0.0138883	silence
153	153	0.872665	1	0.0026802	silence
154	154	0.959931	1	0.0026802	silence
155	155	1.0472	1	0.00146193	silence
156	156	1.13446	1	0.00219289	silence
157	157	1.22173	1	0.000730963	silence
158	158	1.309	1	0.0026802	silence
159	159	1.39626	1	0.00682232	silence
160	160	1.48353	1	0.00389847	silence
161	161	1.5708	1	0.00828424	silence
162	162	1.65806	1	0.00682232	silence
163	163	1.74533	1	0.0104771	silence
164	164	1.8326	1	0.0165685	silence
165	165	1.91986	1	0.00877155	silence
166	166	2.00713	1	0.0163248	silence
167	167	2.0944	1	0.0375228	silence
168	168	2.18166	1	0.0309441	silence
169	169	2.26893	1	0.0258273	silence
170	170	2.35619	1	0.0292385	silence
171	171	2.44346	1	0.0565278	silence
172	172	2.53073	1	0.0472689	silence
173	173	2.61799	1	0.0821115	silence
174	174	2.70526	1	0.0402029	silence
175	175	2.79253	1	0.0411776	silence
176	176	2.87979	1	0.0355735	silence
177	177	2.96706	1	0.0626191	silence
178	178	3.05433	1	0.0794313	silence
179	179	3.14159	1	0.0618882	silence
180	180	0.0872665	1.2	0.0380101	silence
181	181	0.174533	1.2	0.0723653	silence
182	182	0.261799	1.2	0.0638374	silence
183	183	0.349066	1.2	0.147167	silence
184	184	0.436332	1.2	0.0538476	silence
185	185	0.523599	1.2	0.0248527	silence
186	186	0.610865	1.2	0.0194923	silence
187	187	0.698132	1.2	0.0248527	silence
188	188	0.785398	1.2	0.0275329	silence
189	189	0.872665	1.2	0.0146193	silence
190	190	0.959931	1.2	0.0282639	silence
191	191	1.0472	1.2	0.0265583	silence
192	192	1.13446	1.2	0.0258273	silence
193	193	1.22173	1.2	0.0272893	silence
194	194	1.309	1.2	0.0221725	silence
195	195	1.39626	1.2	0.026802	silence
196	196	1.48353	1.2	0.0402029	silence
197	197	1.5708	1.2	0.0404466	silence
198	198	1.65806	1.2	0.0575024	silence
199	199	1.74533	1.2	0.0696851	silence
200	200	1.8326	1.2	0.0818678	silence
201	201	1.91986	1.2	0.078944	silence
202	202	2.00713	1.2	0.100629	silence
203	203	2.0944	1.2	0.477806	silence
204	204	2.18166	1.2	0.333319	silence
205	205	2.26893	1.2	0.144243	silence
206	206	2.35619	1.2	0.334781	silence
207	207	2.44346	1.2	0.316507	silence
208	208	2.53073	1.2	0.310659	silence
209	209	2.61799	1.2	0.768242	silence
210	210	2.70526	1.2	0.508506	silence
211	211	2.79253	1.2	0.435166	silence
212	212	2.87979	1.2	0.631795	silence
213	213	2.96706	1.2	0.93612	silence
214	214	3.05433	1.2	1.76381	silence
215	215	3.14159	1.2	0.891531	silence
216	216	0.0872665	1.4	0.0864973	silence
217	217	0.174533	1.4	0.0704161	silence
218	218	0.261799	1.4	0.0794313	silence
219	219	0.349066	1.4	0.066274	silence
220	220	0.436332	1.4	0.0531166	silence
221	221	0.523599	1.4	0.0572587	silence
222	222	0.610865	1.4	0.0633501	silence
223	223	0.698132	1.4	0.0621318	silence
224	224	0.785398	1.4	0.0572587	silence
225	225	0.872665	1.4	0.051411	silence
226	226	0.959931	1.4	0.0828424	silence
227	227	1.0472	1.4	0.177624	silence
228	228	1.13446	1.4	0.0735836	silence
229	229	1.22173	1.4	0.0545785	silence
230	230	1.309	1.4	0.0565278	silence
231	231	1.39626	1.4	0.0404466	silence
232	232	1.48353	1.4	0.0821115	silence
233	233	1.5708	1.4	0.144243	silence
234	234	1.65806	1.4	0.0657866	silence
235	235	1.74533	1.4	0.0874719	silence
236	236	1.8326	1.4	0.0913703	silence
237	237	1.91986	1.4	0.0969744	silence
238	238	2.00713	1.4	0.125726	silence
239	239	2.0944	1.4	0.179817	silence
240	240	2.18166	1.4	0.252913	silence
241	241	2.26893	1.4	0.24268	silence
242	242	2.35619	1.4	0.322598	silence
243	243	2.44346	1.4	0.22538	silence
244	244	2.53073	1.4	0.292141	silence
245	245	2.61799	1.4	0.542618	silence
246	246	2.70526	1.4	0.595004	silence
247	247	2.79253	1.4	0.829886	silence
248	248	2.87979	1.4	1.6588	silence
249	249	2.96706	1.4	2.07179	silence
250	250	3.05433	1.4	2.93043	silence
251	251	3.14159	1.4	3.47987	silence
252	252	0.0872665	1.6	0.583552	silence
253	253	0.174533	1.6	0.21539	silence
254	254	0.261799	1.6	0.0913703	silence
255	255	0.349066	1.6	0.254375	silence
256	256	0.436332	1.6	0.110375	silence
257	257	0.523599	1.6	0.160812	silence
258	258	0.610865	1.6	0.255106	silence
259	259	0.698132	1.6	0.0864973	silence
260	260	0.785398	1.6	0.0816242	silence
261	261	0.872665	1.6	0.0818678	silence
262	262	0.959931	1.6	0.324304	silence
263	263	1.0472	1.6	0.0555532	silence
264	264	1.13446	1.6	0.0484872	silence
265	265	1.22173	1.6	0.170071	silence
266	266	1.309	1.6	0.0998982	silence
267	267	1.39626	1.6	0.0652993	silence
268	268	1.48353	1.6	0.0896648	silence
269	269	1.5708	1.6	0.101117	silence
270	270	1.65806	1.6	0.162761	silence
271	271	1.74533	1.6	0.158863	silence
272	272	1.8326	1.6	0.0903957	silence
273	273	1.91986	1.6	0.100873	silence
274	274	2.00713	1.6	0.242192	silence
275	275	2.0944	1.6	0.097949	silence
276	276	2.18166	1.6	0.112081	silence
277	277	2.26893	1.6	0.193218	silence
278	278	2.35619	1.6	0.13133	silence
279	279	2.44346	1.6	0.39472	silence
280	280	2.53073	1.6	0.326984	silence
281	281	2.61799	1.6	0.247796	silence
282	282	2.70526	1.6	0.497298	silence
283	283	2.79253	1.6	0.682963	silence
284	284	2.87979	1.6	0.990942	silence
285	285	2.96706	1.6	1.58789	silence
286	286	3.05433	1.6	2.01673	silence
287	287	3.14159	1.6	2.78424	silence
288	288	0.0872665	1.8	0.467816	silence
289	289	0.174533	1.8	0.109157	silence
290	290	0.261799	1.8	0.666882	silence
291	291	0.349066	1.8	0.181279	silence
292	292	0.436332	1.8	0.0421522	silence
293	293	0.523599	1.8	0.0399593	silence
294	294	0.610865	1.8	0.0421522	silence
295	295	0.698132	1.8	0.0421522	silence
296	296	0.785398	1.8	0.0321624	silence
297	297	0.872665	1.8	0.0211979	silence
298	298	0.959931	1.8	0.0282639	silence
299	299	1.0472	1.8	0.0367918	silence
300	300	1.13446	1.8	0.0796749	silence
301	301	1.22173	1.8	0.0192487	silence
302	302	1.309	1.8	0.0151066	silence
303	303	1.39626	1.8	0.0209543	silence
304	304	1.48353	1.8	0.033137	silence
305	305	1.5708	1.8	0.033137	silence
306	306	1.65806	1.8	0.0199796	silence
307	307	1.74533	1.8	0.264121	silence
308	308	1.8326	1.8	0.0319187	silence
309	309	1.91986	1.8	0.0428831	silence
310	310	2.00713	1.8	0.0511674	silence
311	311	2.0944	1.8	0.0497055	silence
312	312	2.18166	1.8	0.0414212	silence
313	313	2.26893	1.8	0.064812	silence
314	314	2.35619	1.8	0.0757765	silence
315	315	2.44346	1.8	0.15935	silence
316	316	2.53073	1.8	0.209786	silence
317	317	2.61799	1.8	0.121096	silence
318	318	2.70526	1.8	0.33137	silence
319	319	2.79253	1.8	0.348913	silence
320	320	2.87979	1.8	0.580141	silence
321	321	2.96706	1.8	0.9695	silence
322	322	3.05433	1.8	2.17997	silence
323	323	3.14159	1.8	1.87102	silence
324	324	0.0872665	2	0.0263147	silence
325	325	0.174533	2	0.136446	silence
326	326	0.261799	2	0.00633501	silence
327	327	0.349066	2	0.0250964	silence
328	328	0.436332	2	0.0248527	silence
329	329	0.523599	2	0.0199796	silence
330	330	0.610865	2	0.0131573	silence
331	331	0.698132	2	0.0246091	silence
332	332	0.785398	2	0.0280202	silence
333	333	0.872665	2	0.00682232	silence
334	334	0.959931	2	0.013401	silence
335	335	1.0472	2	0.115979	silence
336	336	1.13446	2	0.0151066	silence
337	337	1.22173	2	0.0085279	silence
338	338	1.309	2	0.00901521	silence
339	339	1.39626	2	0.00243654	silence
340	340	1.48353	2	0.0146193	silence
341	341	1.5708	2	0.0112081	silence
342	342	1.65806	2	0.00487308	silence
343	343	1.74533	2	0.00609136	silence
344	344	1.8326	2	0.00950251	silence
345	345	1.91986	2	0.0153502	silence
346	346	2.00713	2	0.0194923	silence
347	347	2.0944	2	0.0136446	silence
348	348	2.18166	2	0.0136446	silence
349	349	2.26893	2	0.0192487	silence
350	350	2.35619	2	0.0182741	silence
351	351	2.44346	2	0.0302131	silence
352	352	2.53073	2	0.0409339	silence
353	353	2.61799	2	0.0633501	silence
354	354	2.70526	2	0.117441	silence
355	355	2.79253	2	0.168121	silence
356	356	2.87979	2	0.236832	silence
357	357	2.96706	2	0.441501	silence
358	358	3.05433	2	0.662496	silence
359	359	3.14159	2	1.01482	silence
360	360	0.0872665	2.2	0.354517	silence
361	361	0.174533	2.2	0.0175431	silence
362	362	0.261799	2.2	0.00633501	silence
363	363	0.349066	2.2	0.0116954	silence
364	364	0.436332	2.2	0.0233908	silence
365	365	0.523599	2.2	0.0119391	silence
366	366	0.610865	2.2	0.00950251	silence
367	367	0.698132	2.2	0.00609136	silence
368	368	0.785398	2.2	0.0085279	silence
369	369	0.872665	2.2	0.00414212	silence
370	370	0.959931	2.2	0.000974617	silence
371	371	1.0472	2.2	0.00487308	silence
372	372	1.13446	2.2	0.00414212	silence
373	373	1.22173	2.2	0.0031675	silence
374	374	1.309	2.2	0.00365481	silence
375	375	1.39626	2.2	0.00194923	silence
376	376	1.48353	2.2	0.00536039	silence
377	377	1.5708	2.2	0.00194923	silence
378	378	1.65806	2.2	0.00487308	silence
379	379	1.74533	2.2	0.0031675	silence
380	380	1.8326	2.2	0.0031675	silence
381	381	1.91986	2.2	0.00925886	silence
382	382	2.00713	2.2	0.00682232	silence
383	383	2.0944	2.2	0.00389847	silence
384	384	2.18166	2.2	0.0026802	silence
385	385	2.26893	2.2	0.00828424	silence
386	386	2.35619	2.2	0.013401	silence
387	387	2.44346	2.2	0.0216852	silence
388	388	2.53073	2.2	0.0270456	silence
389	389	2.61799	2.2	0.0397156	silence
390	390	2.70526	2.2	0.0477562	silence
391	391	2.79253	2.2	0.0696851	silence
392	392	2.87979	2.2	0.140345	silence
393	393	2.96706	2.2	0.294334	silence
394	394	3.05433	2.2	0.401542	silence
395	395	3.14159	2.2	0.624242	silence
396	396	0.0872665	2.4	0.00755328	silence
397	397	0.174533	2.4	0.00121827	silence
398	398	0.261799	2.4	0.000730963	silence
399	399	0.349066	2.4	0.00389847	silence
400	400	0.436332	2.4	0.00974617	silence
401	401	0.523599	2.4	0.0104771	silence
402	402	0.610865	2.4	0.00414212	silence
403	403	0.698132	2.4	0.00657866	silence
404	404	0.785398	2.4	0.00414212	silence
405	405	0.872665	2.4	0.00146193	silence
406	406	0.959931	2.4	0	silence
407	407	1.0472	2.4	0.000730963	silence
408	408	1.13446	2.4	0.000730963	silence
409	409	1.22173	2.4	0.00146193	silence
410	410	1.309	2.4	0.00121827	silence
411	411	1.39626	2.4	0.00121827	silence
412	412	1.48353	2.4	0.000730963	silence
413	413	1.5708	2.4	0.000974617	silence
414	414	1.65806	2.4	0.000730963	silence
415	415	1.74533	2.4	0.00170558	silence
416	416	1.8326	2.4	0.00730963	silence
417	417	1.91986	2.4	0.00536039	silence
418	418	2.00713	2.4	0.000974617	silence
419	419	2.0944	2.4	0.00194923	silence
420	420	2.18166	2.4	0.00170558	silence
421	421	2.26893	2.4	0.00170558	silence
422	422	2.35619	2.4	0.00341116	silence
423	423	2.44346	2.4	0.0231472	silence
424	424	2.53073	2.4	0.0085279	silence
425	425	2.61799	2.4	0.0180304	silence
426	426	2.70526	2.4	0.019005	silence
427	427	2.79253	2.4	0.065543	silence
428	428	2.87979	2.4	0.101847	silence
429	429	2.96706	2.4	0.185177	silence
430	430	3.05433	2.4	0.276548	silence
431	431	3.14159	2.4	0.352324	silence
432	432	0.0872665	2.6	0.00243654	silence
433	433	0.174533	2.6	0.000487308	silence
434	434	0.261799	2.6	0.000730963	silence
435	435	0.349066	2.6	0.0031675	silence
436	436	0.436332	2.6	0.00511674	silence
437	437	0.523599	2.6	0.00730963	silence
438	438	0.610865	2.6	0.00706597	silence
439	439	0.698132	2.6	0.0026802	silence
440	440	0.785398	2.6	0.00706597	silence
441	441	0.872665	2.6	0.00121827	silence
442	442	0.959931	2.6	0.000730963	silence
443	443	1.0472	2.6	0.000730963	silence
444	444	1.13446	2.6	0	silence
445	445	1.22173	2.6	0.000730963	silence
446	446	1.309	2.6	0.000730963	silence
447	447	1.39626	2.6	0.000487308	silence
448	448	1.48353	2.6	0.000487308	silence
449	449	1.5708	2.6	0.000487308	silence
450	450	1.65806	2.6	0.00194923	silence
451	451	1.74533	2.6	0.00341116	silence
452	452	1.8326	2.6	0.00487308	silence
453	453	1.91986	2.6	0.00219289	silence
454	454	2.00713	2.6	0.00146193	silence
455	455	2.0944	2.6	0.00341116	silence
456	456	2.18166	2.6	0.00414212	silence
457	457	2.26893	2.6	0.00146193	silence
458	458	2.35619	2.6	0.00292385	silence
459	459	2.44346	2.6	0.00292385	silence
460	460	2.53073	2.6	0.00779694	silence
461	461	2.61799	2.6	0.000487308	silence
462	462	2.70526	2.6	0.0102335	silence
463	463	2.79253	2.6	0.0211979	silence
464	464	2.87979	2.6	0.531166	silence
465	465	2.96706	2.6	0.130842	silence
466	466	3.05433	2.6	0.194923	silence
467	467	3.14159	2.6	0.184203	silence
468	468	0.0872665	2.8	0.00170558	silence
469	469	0.174533	2.8	0.000487308	silence
470	470	0.261799	2.8	0.000487308	silence
471	471	0.349066	2.8	0.00487308	silence
472	472	0.436332	2.8	0.00682232	silence
473	473	0.523599	2.8	0.0131573	silence
474	474	0.610865	2.8	0.0165685	silence
475	475	0.698132	2.8	0.00243654	silence
476	476	0.785398	2.8	0.00462943	silence
477	477	0.872665	2.8	0.00219289	silence
478	478	0.959931	2.8	0.000243654	silence
479	479	1.0472	2.8	0.000730963	silence
480	480	1.13446	2.8	0	silence
481	481	1.22173	2.8	0.000730963	silence
482	482	1.309	2.8	0	silence
483	483	1.39626	2.8	0	silence
484	484	1.48353	2.8	0.000243654	silence
485	485	1.5708	2.8	0.00121827	silence
486	486	1.65806	2.8	0.000243654	silence
487	487	1.74533	2.8	0.00389847	silence
488	488	1.8326	2.8	0.00243654	silence
489	489	1.91986	2.8	0.00219289	silence
490	490	2.00713	2.8	0.0026802	silence
491	491	2.0944	2.8	0.00170558	silence
492	492	2.18166	2.8	0.00877155	silence
493	493	2.26893	2.8	0.00170558	silence
494	494	2.35619	2.8	0.00804059	silence
495	495	2.44346	2.8	0.00877155	silence
496	496	2.53073	2.8	0.0109644	silence
497	497	2.61799	2.8	0.00877155	silence
498	498	2.70526	2.8	0.00365481	silence
499	499	2.79253	2.8	0.0102335	silence
500	500	2.87979	2.8	0.0567714	silence
501	501	2.96706	2.8	0.180304	silence
502	502	3.05433	2.8	0.1267	silence
503	503	3.14159	2.8	0.147654	silence
504	504	0.0872665	3	0.00121827	silence
505	505	0.174533	3	0.00121827	silence
506	506	0.261799	3	0	silence
507	507	0.349066	3	0.00146193	silence
508	508	0.436332	3	0	silence
509	509	0.523599	3	0.00706597	silence
510	510	0.610865	3	0.00706597	silence
511	511	0.698132	3	0.00243654	silence
512	512	0.785398	3	0.0155939	silence
513	513	0.872665	3	0.00682232	silence
514	514	0.959931	3	0.00779694	silence
515	515	1.0472	3	0.00633501	silence
516	516	1.13446	3	0.000730963	silence
517	517	1.22173	3	0.000974617	silence
518	518	1.309	3	0	silence
519	519	1.39626	3	0.000487308	silence
520	520	1.48353	3	0.000974617	silence
521	521	1.5708	3	0.000974617	silence
522	522	1.65806	3	0.00146193	silence
523	523	1.74533	3	0.00146193	silence
524	524	1.8326	3	0.00365481	silence
525	525	1.91986	3	0.0026802	silence
526	526	2.00713	3	0.00755328	silence
527	527	2.0944	3	0.0109644	silence
528	528	2.18166	3	0.00609136	silence
529	529	2.26893	3	0.00438578	silence
530	530	2.35619	3	0.00292385	silence
531	531	2.44346	3	0.0168121	silence
532	532	2.53073	3	0.0187614	silence
533	533	2.61799	3	0.0168121	silence
534	534	2.70526	3	0.00779694	silence
535	535	2.79253	3	0.013401	silence
536	536	2.87979	3	0.0397156	silence
537	537	2.96706	3	0.0784567	silence
538	538	3.05433	3	0.101117	silence
539	539	3.14159	3	0.113543	silence
540	0	0.0872665	0.2	0	playback
541	1	0.174533	0.2	0	playback
542	2	0.261799	0.2	0	playback
543	3	0.349066	0.2	0	playback
544	4	0.436332	0.2	0	playback
545	5	0.523599	0.2	0	playback
546	6	0.610865	0.2	0	playback
547	7	0.698132	0.2	0	playback
548	8	0.785398	0.2	0	playback
549	9	0.872665	0.2	0	playback
550	10	0.959931	0.2	0	playback
551	11	1.0472	0.2	0	playback
552	12	1.13446	0.2	0	playback
553	13	1.22173	0.2	0	playback
554	14	1.309	0.2	0	playback
555	15	1.39626	0.2	0	playback
556	16	1.48353	0.2	0	playback
557	17	1.5708	0.2	0	playback
558	18	1.65806	0.2	0	playback
559	19	1.74533	0.2	0	playback
560	20	1.8326	0.2	0	playback
561	21	1.91986	0.2	0	playback
562	22	2.00713	0.2	0	playback
563	23	2.0944	0.2	0	playback
564	24	2.18166	0.2	0	playback
565	25	2.26893	0.2	0	playback
566	26	2.35619	0.2	0	playback
567	27	2.44346	0.2	0	playback
568	28	2.53073	0.2	0	playback
569	29	2.61799	0.2	0	playback
570	30	2.70526	0.2	0	playback
571	31	2.79253	0.2	0	playback
572	32	2.87979	0.2	0	playback
573	33	2.96706	0.2	0	playback
574	34	3.05433	0.2	0	playback
575	35	3.14159	0.2	0	playback
576	36	0.0872665	0.4	0	playback
577	37	0.174533	0.4	0	playback
578	38	0.261799	0.4	0	playback
579	39	0.349066	0.4	0	playback
580	40	0.436332	0.4	0	playback
581	41	0.523599	0.4	0	playback
582	42	0.610865	0.4	0	playback
583	43	0.698132	0.4	0	playback
584	44	0.785398	0.4	0	playback
585	45	0.872665	0.4	0	playback
586	46	0.959931	0.4	0	playback
587	47	1.0472	0.4	0	playback
588	48	1.13446	0.4	0	playback
589	49	1.22173	0.4	0	playback
590	50	1.309	0.4	0	playback
591	51	1.39626	0.4	0	playback
592	52	1.48353	0.4	0	playback
593	53	1.5708	0.4	0	playback
594	54	1.65806	0.4	0	playback
595	55	1.74533	0.4	0	playback
596	56	1.8326	0.4	0	playback
597	57	1.91986	0.4	0	playback
598	58	2.00713	0.4	0	playback
599	59	2.0944	0.4	0	playback
600	60	2.18166	0.4	0	playback
601	61	2.26893	0.4	0	playback
602	62	2.35619	0.4	0	playback
603	63	2.44346	0.4	0	playback
604	64	2.53073	0.4	0	playback
605	65	2.61799	0.4	0	playback
606	66	2.70526	0.4	0	playback
607	67	2.79253	0.4	0	playback
608	68	2.87979	0.4	0	playback
609	69	2.96706	0.4	0.000167606	playback
610	70	3.05433	0.4	0.000670422	playback
611	71	3.14159	0.4	0	playback
612	72	0.0872665	0.6	0	playback
613	73	0.174533	0.6	0	playback
614	74	0.261799	0.6	0	playback
615	75	0.349066	0.6	0	playback
616	76	0.436332	0.6	0	playback
617	77	0.523599	0.6	0	playback
618	78	0.610865	0.6	0	playback
619	79	0.698132	0.6	0	playback
620	80	0.785398	0.6	0	playback
621	81	0.872665	0.6	0	playback
622	82	0.959931	0.6	0	playback
623	83	1.0472	0.6	0	playback
624	84	1.13446	0.6	0	playback
625	85	1.22173	0.6	0	playback
626	86	1.309	0.6	0	playback
627	87	1.39626	0.6	0	playback
628	88	1.48353	0.6	0	playback
629	89	1.5708	0.6	0	playback
630	90	1.65806	0.6	0	playback
631	91	1.74533	0.6	0	playback
632	92	1.8326	0.6	0	playback
633	93	1.91986	0.6	0	playback
634	94	2.00713	0.6	0	playback
635	95	2.0944	0.6	0	playback
636	96	2.18166	0.6	0	playback
637	97	2.26893	0.6	0	playback
638	98	2.35619	0.6	0	playback
639	99	2.44346	0.6	0	playback
640	100	2.53073	0.6	0	playback
641	101	2.61799	0.6	0	playback
642	102	2.70526	0.6	0	playback
643	103	2.79253	0.6	0	playback
644	104	2.87979	0.6	0	playback
645	105	2.96706	0.6	0.000335211	playback
646	106	3.05433	0.6	0	playback
647	107	3.14159	0.6	0	playback
648	108	0.0872665	0.8	0	playback
649	109	0.174533	0.8	0.000335211	playback
650	110	0.261799	0.8	0.000335211	playback
651	111	0.349066	0.8	0.000167606	playback
652	112	0.436332	0.8	0.000167606	playback
653	113	0.523599	0.8	0.000167606	playback
654	114	0.610865	0.8	0.000167606	playback
655	115	0.698132	0.8	0	playback
656	116	0.785398	0.8	0.000335211	playback
657	117	0.872665	0.8	0	playback
658	118	0.959931	0.8	0	playback
659	119	1.0472	0.8	0	playback
660	120	1.13446	0.8	0.000167606	playback
661	121	1.22173	0.8	0.000167606	playback
662	122	1.309	0.8	0.000167606	playback
663	123	1.39626	0.8	0	playback
664	124	1.48353	0.8	0	playback
665	125	1.5708	0.8	0.000335211	playback
666	126	1.65806	0.8	0.000335211	playback
667	127	1.74533	0.8	0	playback
668	128	1.8326	0.8	0	playback
669	129	1.91986	0.8	0.000502817	playback
670	130	2.00713	0.8	0.000335211	playback
671	131	2.0944	0.8	0.000335211	playback
672	132	2.18166	0.8	0.000335211	playback
673	133	2.26893	0.8	0.0030169	playback
674	134	2.35619	0.8	0.00234648	playback
675	135	2.44346	0.8	0.000838028	playback
676	136	2.53073	0.8	0.00134084	playback
677	137	2.61799	0.8	0.00184366	playback
678	138	2.70526	0.8	0.00284929	playback
679	139	2.79253	0.8	0.00284929	playback
680	140	2.87979	0.8	0.00284929	playback
681	141	2.96706	0.8	0.00335211	playback
682	142	3.05433	0.8	0.00486056	playback
683	143	3.14159	0.8	0.0129056	playback
684	144	0.0872665	1	0.0102239	playback
685	145	0.174533	1	0.00536338	playback
686	146	0.261799	1	0.00368732	playback
687	147	0.349066	1	0.00385493	playback
688	148	0.436332	1	0.00335211	playback
689	149	0.523599	1	0.0031845	playback
690	150	0.610865	1	0.00217887	playback
691	151	0.698132	1	0.00217887	playback
692	152	0.785398	1	0.00100563	playback
693	153	0.872665	1	0.00234648	playback
694	154	0.959931	1	0.00234648	playback
695	155	1.0472	1	0.000838028	playback
696	156	1.13446	1	0.00167606	playback
697	157	1.22173	1	0.00184366	playback
698	158	1.309	1	0.00234648	playback
699	159	1.39626	1	0.00251408	playback
700	160	1.48353	1	0.00486056	playback
701	161	1.5708	1	0.00770985	playback
702	162	1.65806	1	0.00754225	playback
703	163	1.74533	1	0.00988873	playback
704	164	1.8326	1	0.0134084	playback
705	165	1.91986	1	0.0239676	playback
706	166	2.00713	1	0.0486056	playback
707	167	2.0944	1	0.0814563	playback
708	168	2.18166	1	0.0657014	playback
709	169	2.26893	1	0.0491084	playback
710	170	2.35619	1	0.0425718	playback
711	171	2.44346	1	0.0355324	playback
712	172	2.53073	1	0.0531309	playback
713	173	2.61799	1	0.0408957	playback
714	174	2.70526	1	0.0360352	playback
715	175	2.79253	1	0.0496112	playback
716	176	2.87979	1	0.149169	playback
717	177	2.96706	1	0.0717352	playback
718	178	3.05433	1	0.0774338	playback
719	179	3.14159	1	0.0507845	playback
720	180	0.0872665	1.2	0.0618464	playback
721	181	0.174533	1.2	0.0568183	playback
722	182	0.261799	1.2	0.0402253	playback
723	183	0.349066	1.2	0.030169	playback
724	184	0.436332	1.2	0.0248056	playback
725	185	0.523599	1.2	0.0216211	playback
726	186	0.610865	1.2	0.0164253	playback
727	187	0.698132	1.2	0.0321803	playback
728	188	0.785398	1.2	0.0159225	playback
729	189	0.872665	1.2	0.011062	playback
730	190	0.959931	1.2	0.0207831	playback
731	191	1.0472	1.2	0.0207831	playback
732	192	1.13446	1.2	0.025476	playback
733	193	1.22173	1.2	0.0259789	playback
734	194	1.309	1.2	0.0345267	playback
735	195	1.39626	1.2	0.0631873	playback
736	196	1.48353	1.2	0.0559802	playback
737	197	1.5708	1.2	0.169282	playback
738	198	1.65806	1.2	0.0806183	playback
739	199	1.74533	1.2	0.0874901	playback
740	200	1.8326	1.2	0.0886633	playback
741	201	1.91986	1.2	0.124866	playback
742	202	2.00713	1.2	0.18621	playback
743	203	2.0944	1.2	0.259621	playback
744	204	2.18166	1.2	0.391862	playback
745	205	2.26893	1.2	0.165427	playback
746	206	2.35619	1.2	0.165259	playback
747	207	2.44346	1.2	0.241184	playback
748	208	2.53073	1.2	0.265822	playback
749	209	2.61799	1.2	0.310908	playback
750	210	2.70526	1.2	0.412645	playback
751	211	2.79253	1.2	0.414656	playback
752	212	2.87979	1.2	0.732101	playback
753	213	2.96706	1.2	0.898198	playback
754	214	3.05433	1.2	0.785902	playback
755	215	3.14159	1.2	1.11508	playback
756	216	0.0872665	1.4	0.661036	playback
757	217	0.174533	1.4	0.63137	playback
758	218	0.261799	1.4	0.300181	playback
759	219	0.349066	1.4	0.163918	playback
760	220	0.436332	1.4	0.0936915	playback
761	221	0.523599	1.4	0.0692211	playback
762	222	0.610865	1.4	0.0551422	playback
763	223	0.698132	1.4	0.0410634	playback
764	224	0.785398	1.4	0.0445831	playback
765	225	0.872665	1.4	0.030169	playback
766	226	0.959931	1.4	0.0442479	playback
767	227	1.0472	1.4	0.0544718	playback
768	228	1.13446	1.4	0.073076	playback
769	229	1.22173	1.4	0.0481028	playback
770	230	1.309	1.4	0.0579915	playback
771	231	1.39626	1.4	0.0541366	playback
772	232	1.48353	1.4	0.0698915	playback
773	233	1.5708	1.4	0.080283	playback
774	234	1.65806	1.4	0.101234	playback
775	235	1.74533	1.4	0.119168	playback
776	236	1.8326	1.4	0.096038	playback
777	237	1.91986	1.4	0.121514	playback
778	238	2.00713	1.4	0.200624	playback
779	239	2.0944	1.4	0.34225	playback
780	240	2.18166	1.4	0.429908	playback
781	241	2.26893	1.4	0.527287	playback
782	242	2.35619	1.4	0.607905	playback
783	243	2.44346	1.4	0.375604	playback
784	244	2.53073	1.4	0.360687	playback
785	245	2.61799	1.4	0.587625	playback
786	246	2.70526	1.4	0.822775	playback
787	247	2.79253	1.4	1.05156	playback
788	248	2.87979	1.4	1.06731	playback
789	249	2.96706	1.4	1.15497	playback
790	250	3.05433	1.4	1.99937	playback
791	251	3.14159	1.4	2.2558	playback
792	252	0.0872665	1.6	3.94912	playback
793	253	0.174533	1.6	2.24306	playback
794	254	0.261799	1.6	0.643438	playback
795	255	0.349066	1.6	0.319121	playback
796	256	0.436332	1.6	0.136598	playback
797	257	0.523599	1.6	0.118329	playback
798	258	0.610865	1.6	0.0744169	playback
799	259	0.698132	1.6	0.0353648	playback
800	260	0.785398	1.6	0.041231	playback
801	261	0.872665	1.6	0.0596676	playback
802	262	0.959931	1.6	0.0588295	playback
803	263	1.0472	1.6	0.0668746	playback
804	264	1.13446	1.6	0.11196	playback
805	265	1.22173	1.6	0.0734112	playback
806	266	1.309	1.6	0.0626845	playback
807	267	1.39626	1.6	0.0479352	playback
808	268	1.48353	1.6	0.0869873	playback
809	269	1.5708	1.6	0.0698915	playback
810	270	1.65806	1.6	0.0618464	playback
811	271	1.74533	1.6	0.641594	playback
812	272	1.8326	1.6	0.21068	playback
813	273	1.91986	1.6	0.1785	playback
814	274	2.00713	1.6	0.194422	playback
815	275	2.0944	1.6	0.121514	playback
816	276	2.18166	1.6	0.155873	playback
817	277	2.26893	1.6	0.469128	playback
818	278	2.35619	1.6	0.163751	playback
819	279	2.44346	1.6	0.405605	playback
820	280	2.53073	1.6	0.213529	playback
821	281	2.61799	1.6	0.670422	playback
822	282	2.70526	1.6	0.357503	playback
823	283	2.79253	1.6	0.493095	playback
824	284	2.87979	1.6	0.569859	playback
825	285	2.96706	1.6	1.37504	playback
826	286	3.05433	1.6	1.35861	playback
827	287	3.14159	1.6	1.71729	playback
828	288	0.0872665	1.8	1.98311	playback
829	289	0.174533	1.8	1.21413	playback
830	290	0.261799	1.8	1.01737	playback
831	291	0.349066	1.8	0.419349	playback
832	292	0.436332	1.8	0.0623493	playback
833	293	0.523599	1.8	0.0625169	playback
834	294	0.610865	1.8	0.0662042	playback
835	295	0.698132	1.8	0.0249732	playback
836	296	0.785398	1.8	0.0395549	playback
837	297	0.872665	1.8	0.0645281	playback
838	298	0.959931	1.8	0.0486056	playback
839	299	1.0472	1.8	0.0626845	playback
840	300	1.13446	1.8	0.0514549	playback
841	301	1.22173	1.8	0.0678802	playback
842	302	1.309	1.8	0.0372084	playback
843	303	1.39626	1.8	0.0395549	playback
844	304	1.48353	1.8	0.0363704	playback
845	305	1.5708	1.8	0.0410634	playback
846	306	1.65806	1.8	0.0341915	playback
847	307	1.74533	1.8	0.0351972	playback
848	308	1.8326	1.8	0.0274873	playback
849	309	1.91986	1.8	0.286438	playback
850	310	2.00713	1.8	0.0294986	playback
851	311	2.0944	1.8	0.061176	playback
852	312	2.18166	1.8	0.0536338	playback
853	313	2.26893	1.8	0.0274873	playback
854	314	2.35619	1.8	0.0509521	playback
855	315	2.44346	1.8	0.0546394	playback
856	316	2.53073	1.8	0.109949	playback
857	317	2.61799	1.8	0.897528	playback
858	318	2.70526	1.8	0.119335	playback
859	319	2.79253	1.8	0.176656	playback
860	320	2.87979	1.8	0.300852	playback
861	321	2.96706	1.8	1.01938	playback
862	322	3.05433	1.8	0.72238	playback
863	323	3.14159	1.8	0.913785	playback
864	324	0.0872665	2	0.261967	playback
865	325	0.174533	2	0.855459	playback
866	326	0.261799	2	0.248391	playback
867	327	0.349066	2	0.213865	playback
868	328	0.436332	2	0.0273197	playback
869	329	0.523599	2	0.0196098	playback
870	330	0.610865	2	0.0159225	playback
871	331	0.698132	2	0.012738	playback
872	332	0.785398	2	0.0155873	playback
873	333	0.872665	2	0.0160901	playback
874	334	0.959931	2	0.0092183	playback
875	335	1.0472	2	0.00519577	playback
876	336	1.13446	2	0.0100563	playback
877	337	1.22173	2	0.00754225	playback
878	338	1.309	2	0.00670422	playback
879	339	1.39626	2	0.103077	playback
880	340	1.48353	2	0.0031845	playback
881	341	1.5708	2	0.00804506	playback
882	342	1.65806	2	0.00486056	playback
883	343	1.74533	2	0.00502817	playback
884	344	1.8326	2	0.00871549	playback
885	345	1.91986	2	0.00871549	playback
886	346	2.00713	2	0.00871549	playback
887	347	2.0944	2	0.0271521	playback
888	348	2.18166	2	0.0149169	playback
889	349	2.26893	2	0.0102239	playback
890	350	2.35619	2	0.0108944	playback
891	351	2.44346	2	0.0154197	playback
892	352	2.53073	2	0.0140789	playback
893	353	2.61799	2	0.0330183	playback
894	354	2.70526	2	0.0509521	playback
895	355	2.79253	2	0.0864844	playback
896	356	2.87979	2	0.143973	playback
897	357	2.96706	2	0.268336	playback
898	358	3.05433	2	0.37795	playback
899	359	3.14159	2	0.547232	playback
900	360	0.0872665	2.2	0.00452535	playback
901	361	0.174533	2.2	0.0241352	playback
902	362	0.261799	2.2	0.00201127	playback
903	363	0.349066	2.2	0.00536338	playback
904	364	0.436332	2.2	0.00201127	playback
905	365	0.523599	2.2	0.00385493	playback
906	366	0.610865	2.2	0.00234648	playback
907	367	0.698132	2.2	0.00251408	playback
908	368	0.785398	2.2	0.00184366	playback
909	369	0.872665	2.2	0.00117324	playback
910	370	0.959931	2.2	0.000838028	playback
911	371	1.0472	2.2	0.00100563	playback
912	372	1.13446	2.2	0.00100563	playback
913	373	1.22173	2.2	0.0031845	playback
914	374	1.309	2.2	0.00217887	playback
915	375	1.39626	2.2	0.00234648	playback
916	376	1.48353	2.2	0.00167606	playback
917	377	1.5708	2.2	0.00636901	playback
918	378	1.65806	2.2	0.00117324	playback
919	379	1.74533	2.2	0.000670422	playback
920	380	1.8326	2.2	0.0030169	playback
921	381	1.91986	2.2	0.00234648	playback
922	382	2.00713	2.2	0.00519577	playback
923	383	2.0944	2.2	0.00134084	playback
924	384	2.18166	2.2	0.0348619	playback
925	385	2.26893	2.2	0.00419014	playback
926	386	2.35619	2.2	0.00268169	playback
927	387	2.44346	2.2	0.00251408	playback
928	388	2.53073	2.2	0.00553098	playback
929	389	2.61799	2.2	0.0129056	playback
930	390	2.70526	2.2	0.0308394	playback
931	391	2.79253	2.2	0.0559802	playback
932	392	2.87979	2.2	0.0846408	playback
933	393	2.96706	2.2	0.167103	playback
934	394	3.05433	2.2	0.228949	playback
935	395	3.14159	2.2	0.331356	playback
936	396	0.0872665	2.4	0.0031845	playback
937	397	0.174533	2.4	0.00134084	playback
938	398	0.261799	2.4	0.00134084	playback
939	399	0.349066	2.4	0.00134084	playback
940	400	0.436332	2.4	0.00184366	playback
941	401	0.523599	2.4	0.00419014	playback
942	402	0.610865	2.4	0.00385493	playback
943	403	0.698132	2.4	0.00234648	playback
944	404	0.785398	2.4	0.000670422	playback
945	405	0.872665	2.4	0.000670422	playback
946	406	0.959931	2.4	0.000670422	playback
947	407	1.0472	2.4	0.000502817	playback
948	408	1.13446	2.4	0.00134084	playback
949	409	1.22173	2.4	0.00100563	playback
950	410	1.309	2.4	0.000335211	playback
951	411	1.39626	2.4	0.000502817	playback
952	412	1.48353	2.4	0.000838028	playback
953	413	1.5708	2.4	0.000167606	playback
954	414	1.65806	2.4	0.000335211	playback
955	415	1.74533	2.4	0.000167606	playback
956	416	1.8326	2.4	0.000335211	playback
957	417	1.91986	2.4	0.000335211	playback
958	418	2.00713	2.4	0.00251408	playback
959	419	2.0944	2.4	0.00184366	playback
960	420	2.18166	2.4	0.0149169	playback
961	421	2.26893	2.4	0.00821267	playback
962	422	2.35619	2.4	0.0030169	playback
963	423	2.44346	2.4	0.00402253	playback
964	424	2.53073	2.4	0.00117324	playback
965	425	2.61799	2.4	0.00838028	playback
966	426	2.70526	2.4	0.0221239	playback
967	427	2.79253	2.4	0.0388845	playback
968	428	2.87979	2.4	0.073076	playback
969	429	2.96706	2.4	0.112463	playback
970	430	3.05433	2.4	0.165929	playback
971	431	3.14159	2.4	0.203473	playback
972	432	0.0872665	2.6	0	playback
973	433	0.174533	2.6	0.00268169	playback
974	434	0.261799	2.6	0.00217887	playback
975	435	0.349066	2.6	0.000167606	playback
976	436	0.436332	2.6	0.00150845	playback
977	437	0.523599	2.6	0.00134084	playback
978	438	0.610865	2.6	0.000335211	playback
979	439	0.698132	2.6	0	playback
980	440	0.785398	2.6	0	playback
981	441	0.872665	2.6	0	playback
982	442	0.959931	2.6	0.000167606	playback
983	443	1.0472	2.6	0.00117324	playback
984	444	1.13446	2.6	0.00402253	playback
985	445	1.22173	2.6	0.000838028	playback
986	446	1.309	2.6	0.00100563	playback
987	447	1.39626	2.6	0.00150845	playback
988	448	1.48353	2.6	0.000670422	playback
989	449	1.5708	2.6	0	playback
990	450	1.65806	2.6	0	playback
991	451	1.74533	2.6	0.000167606	playback
992	452	1.8326	2.6	0.000167606	playback
993	453	1.91986	2.6	0.000167606	playback
994	454	2.00713	2.6	0.00284929	playback
995	455	2.0944	2.6	0.00150845	playback
996	456	2.18166	2.6	0.000670422	playback
997	457	2.26893	2.6	0.0145817	playback
998	458	2.35619	2.6	0.00536338	playback
999	459	2.44346	2.6	0.00569859	playback
1000	460	2.53073	2.6	0.00217887	playback
1001	461	2.61799	2.6	0.00502817	playback
1002	462	2.70526	2.6	0.0211183	playback
1003	463	2.79253	2.6	0.0283253	playback
1004	464	2.87979	2.6	0.0368732	playback
1005	465	2.96706	2.6	0.0641929	playback
1006	466	3.05433	2.6	0.117156	playback
1007	467	3.14159	2.6	0.122184	playback
1008	468	0.0872665	2.8	0	playback
1009	469	0.174533	2.8	0	playback
1010	470	0.261799	2.8	0	playback
1011	471	0.349066	2.8	0	playback
1012	472	0.436332	2.8	0.00117324	playback
1013	473	0.523599	2.8	0	playback
1014	474	0.610865	2.8	0	playback
1015	475	0.698132	2.8	0	playback
1016	476	0.785398	2.8	0	playback
1017	477	0.872665	2.8	0.000335211	playback
1018	478	0.959931	2.8	0.000335211	playback
1019	479	1.0472	2.8	0.000838028	playback
1020	480	1.13446	2.8	0	playback
1021	481	1.22173	2.8	0	playback
1022	482	1.309	2.8	0	playback
1023	483	1.39626	2.8	0.0030169	playback
1024	484	1.48353	2.8	0.000335211	playback
1025	485	1.5708	2.8	0	playback
1026	486	1.65806	2.8	0	playback
1027	487	1.74533	2.8	0	playback
1028	488	1.8326	2.8	0.000502817	playback
1029	489	1.91986	2.8	0	playback
1030	490	2.00713	2.8	0.00469295	playback
1031	491	2.0944	2.8	0.000335211	playback
1032	492	2.18166	2.8	0	playback
1033	493	2.26893	2.8	0.00368732	playback
1034	494	2.35619	2.8	0.00419014	playback
1035	495	2.44346	2.8	0.00167606	playback
1036	496	2.53073	2.8	0.00368732	playback
1037	497	2.61799	2.8	0.00720704	playback
1038	498	2.70526	2.8	0.0165929	playback
1039	499	2.79253	2.8	0.0269845	playback
1040	500	2.87979	2.8	0.0251408	playback
1041	501	2.96706	2.8	0.0343591	playback
1042	502	3.05433	2.8	0.0871549	playback
1043	503	3.14159	2.8	0.0831323	playback
1044	504	0.0872665	3	0.000502817	playback
1045	505	0.174533	3	0	playback
1046	506	0.261799	3	0	playback
1047	507	0.349066	3	0	playback
1048	508	0.436332	3	0.000838028	playback
1049	509	0.523599	3	0	playback
1050	510	0.610865	3	0	playback
1051	511	0.698132	3	0	playback
1052	512	0.785398	3	0	playback
1053	513	0.872665	3	0	playback
1054	514	0.959931	3	0	playback
1055	515	1.0472	3	0.000838028	playback
1056	516	1.13446	3	0	playback
1057	517	1.22173	3	0	playback
1058	518	1.309	3	0	playback
1059	519	1.39626	3	0.000167606	playback
1060	520	1.48353	3	0.00201127	playback
1061	521	1.5708	3	0.000167606	playback
1062	522	1.65806	3	0	playback
1063	523	1.74533	3	0	playback
1064	524	1.8326	3	0	playback
1065	525	1.91986	3	0	playback
1066	526	2.00713	3	0.00234648	playback
1067	527	2.0944	3	0.000502817	playback
1068	528	2.18166	3	0	playback
1069	529	2.26893	3	0.00251408	playback
1070	530	2.35619	3	0	playback
1071	531	2.44346	3	0.00100563	playback
1072	532	2.53073	3	0.00452535	playback
1073	533	2.61799	3	0.00569859	playback
1074	534	2.70526	3	0.0124028	playback
1075	535	2.79253	3	0.0167606	playback
1076	536	2.87979	3	0.0259789	playback
1077	537	2.96706	3	0.0407281	playback
1078	538	3.05433	3	0.0657014	playback
1079	539	3.14159	3	0.0770985	playback

## Sheet: fig5J_courtship_ratio_wingcut_p
	Unnamed: 0	analysis_group	datename	#analysis_frames	interaction_ratio	courtship	courtship_ratio
0	0	silence	localhost-20221123_121133	30001	0.580106	h2h	0.0259991
1	1	silence	localhost-20221123_121133	30001	0.580106	h2t	0.407886
2	2	silence	localhost-20221123_123016	30001	0.537577	h2h	0.00256658
3	3	silence	localhost-20221123_123016	30001	0.537577	h2t	0.432319
4	4	silence	localhost-20221123_124513	30001	0.913222	h2h	0.000733309
5	5	silence	localhost-20221123_124513	30001	0.913222	h2t	0.910236
6	6	silence	localhost-20221123_130013	30001	0.442465	h2h	0.136429
7	7	silence	localhost-20221123_130013	30001	0.442465	h2t	0.293957
8	8	silence	localhost-20221125_114922	30001	0.604393	h2h	0.0363655
9	9	silence	localhost-20221125_114922	30001	0.604393	h2t	0.538715
10	10	silence	localhost-20221125_121739	30001	0.695305	h2h	0.020166
11	11	silence	localhost-20221125_121739	30001	0.695305	h2t	0.668511
12	12	silence	localhost-20221125_123200	30001	0.341693	h2h	0.0136995
13	13	silence	localhost-20221125_123200	30001	0.341693	h2t	0.318289
14	14	silence	localhost-20221125_124736	30001	0.549346	h2h	0.0219326
15	15	silence	localhost-20221125_124736	30001	0.549346	h2t	0.480317
16	16	silence	localhost-20221125_132114	30001	0.536429	h2h	0.00346655
17	17	silence	localhost-20221125_132114	30001	0.536429	h2t	0.473618
18	18	silence	localhost-20221207_142110	30001	0.779137	h2h	0.0314323
19	19	silence	localhost-20221207_142110	30001	0.779137	h2t	0.743342
20	20	silence	localhost-20221220_113305	30001	0.857769	h2h	0.125962
21	21	silence	localhost-20221220_113305	30001	0.857769	h2t	0.702243
22	22	silence	localhost-20221220_122054	30001	0.365282	h2h	0.0766974
23	23	silence	localhost-20221220_122054	30001	0.365282	h2t	0.248258
24	24	silence	localhost-20221220_123528	30001	0.46755	h2h	0.165461
25	25	silence	localhost-20221220_123528	30001	0.46755	h2t	0.173128
26	26	silence	localhost-20221220_125029	30001	0.340983	h2h	0.00759975
27	27	silence	localhost-20221220_125029	30001	0.340983	h2t	0.317789
28	28	silence	localhost-20221221_114818	30001	0.636455	h2h	0.0117663
29	29	silence	localhost-20221221_114818	30001	0.636455	h2t	0.622779
30	30	playback	localhost-20221123_121133	29999	0.573052	h2h	0.569952
31	31	playback	localhost-20221123_121133	29999	0.573052	h2t	0.000100003
32	32	playback	localhost-20221123_123016	29999	0.914864	h2h	0.0538351
33	33	playback	localhost-20221123_123016	29999	0.914864	h2t	0.859829
34	34	playback	localhost-20221123_124513	29999	0.950198	h2h	0
35	35	playback	localhost-20221123_124513	29999	0.950198	h2t	0.947198
36	36	playback	localhost-20221123_130013	29999	0.873896	h2h	0.010067
37	37	playback	localhost-20221123_130013	29999	0.873896	h2t	0.863829
38	38	playback	localhost-20221125_114922	29999	0.860195	h2h	0.530384
39	39	playback	localhost-20221125_114922	29999	0.860195	h2t	0.329811
40	40	playback	localhost-20221125_121739	29999	0.889763	h2h	0.645422
41	41	playback	localhost-20221125_121739	29999	0.889763	h2t	0.241341
42	42	playback	localhost-20221125_123200	29999	0.966266	h2h	0.162105
43	43	playback	localhost-20221125_123200	29999	0.966266	h2t	0.80116
44	44	playback	localhost-20221125_124736	29999	0.576653	h2h	0.0876029
45	45	playback	localhost-20221125_124736	29999	0.576653	h2t	0.48605
46	46	playback	localhost-20221125_132114	29999	0.881163	h2h	0.0315344
47	47	playback	localhost-20221125_132114	29999	0.881163	h2t	0.846628
48	48	playback	localhost-20221207_142110	29999	0.949032	h2h	0.257109
49	49	playback	localhost-20221207_142110	29999	0.949032	h2t	0.688923
50	50	playback	localhost-20221220_113305	29999	0.619587	h2h	0.158005
51	51	playback	localhost-20221220_113305	29999	0.619587	h2t	0.458582
52	52	playback	localhost-20221220_122054	29999	0.531918	h2h	0.0288676
53	53	playback	localhost-20221220_122054	29999	0.531918	h2t	0.50005
54	54	playback	localhost-20221220_123528	29999	0.865762	h2h	0.422981
55	55	playback	localhost-20221220_123528	29999	0.865762	h2t	0.439781
56	56	playback	localhost-20221220_125029	29999	0.317411	h2h	0.0335678
57	57	playback	localhost-20221220_125029	29999	0.317411	h2t	0.283843
58	58	playback	localhost-20221221_114818	29999	0.752758	h2h	0.150905
59	59	playback	localhost-20221221_114818	29999	0.752758	h2t	0.598853

[truncated: 1 more sheets: fig5K_P(quadrant)_wingcut_playb]
