# Supplementary material for: Sex-specific behavioral feedback modulates sensorimotor processing and drives flexible social behavior
Source: Nat Commun. 2026 May 4;17:4026. doi: 10.1038/s41467-026-72057-9 (PMC13139495; doi:10.1038/s41467-026-72057-9)
Supplement: Supplementary file 15 — Source Data [file 41467_2026_72057_MOESM15_ESM.zip › source_data/fig6.xlsx]

## Sheet: fig6C_interaction_stats_VPN1
courter	analysis_group	datename	courtship_ratio
h2t	control	localhost-20231013_115258	0.0180551
h2h	control	localhost-20231013_115258	0.00166297
h2t	control	localhost-20231013_121658	0.15867
h2h	control	localhost-20231013_121658	0.000237708
h2t	control	localhost-20231013_125307	0.0248405
h2h	control	localhost-20231013_125307	0.00083198
h2t	control	localhost-20231013_132708	0.033715
h2h	control	localhost-20231013_132708	0
h2t	control	localhost-20231013_140250	0.0705966
h2h	control	localhost-20231013_140250	0.00867602
h2t	control	localhost-20231011_121110	0.0312835
h2h	control	localhost-20231011_121110	0.00125726
h2t	control	localhost-20231011_125407	0.0225567
h2h	control	localhost-20231011_125407	0.00099841
h2t	activation	localhost-20231013_115258	0.476015
h2h	activation	localhost-20231013_115258	0.00554448
h2t	activation	localhost-20231013_121658	0.221196
h2h	activation	localhost-20231013_121658	0.00137981
h2t	activation	localhost-20231013_125307	0.232662
h2h	activation	localhost-20231013_125307	0
h2t	activation	localhost-20231013_132708	0.79431
h2h	activation	localhost-20231013_132708	0.00745754
h2t	activation	localhost-20231013_140250	0.530947
h2h	activation	localhost-20231013_140250	0.0064978
h2t	activation	localhost-20231011_121110	0.597199
h2h	activation	localhost-20231011_121110	0
h2t	activation	localhost-20231011_125407	0.341621
h2h	activation	localhost-20231011_125407	0.0216503

## Sheet: fig6D_courter_position_VPN1
azimuth	radius	hist	group
0.0872665	0.2	0	control
0.174533	0.2	0	control
0.261799	0.2	0	control
0.349066	0.2	0	control
0.436332	0.2	0	control
0.523599	0.2	0	control
0.610865	0.2	0	control
0.698132	0.2	0	control
0.785398	0.2	0	control
0.872665	0.2	0	control
0.959931	0.2	0	control
1.0472	0.2	0	control
1.13446	0.2	0	control
1.22173	0.2	0	control
1.309	0.2	0	control
1.39626	0.2	0	control
1.48353	0.2	0	control
1.5708	0.2	0	control
1.65806	0.2	0	control
1.74533	0.2	0	control
1.8326	0.2	0	control
1.91986	0.2	0	control
2.00713	0.2	0	control
2.0944	0.2	0	control
2.18166	0.2	0	control
2.26893	0.2	0	control
2.35619	0.2	0	control
2.44346	0.2	0	control
2.53073	0.2	0	control
2.61799	0.2	0	control
2.70526	0.2	0	control
2.79253	0.2	0	control
2.87979	0.2	0	control
2.96706	0.2	0	control
3.05433	0.2	0	control
3.14159	0.2	0	control
0.0872665	0.4	0	control
0.174533	0.4	0	control
0.261799	0.4	0	control
0.349066	0.4	0	control
0.436332	0.4	0	control
0.523599	0.4	0	control
0.610865	0.4	0	control
0.698132	0.4	0	control
0.785398	0.4	0	control
0.872665	0.4	0	control
0.959931	0.4	0	control
1.0472	0.4	0	control
1.13446	0.4	0	control
1.22173	0.4	0	control
1.309	0.4	0	control
1.39626	0.4	0	control
1.48353	0.4	0	control
1.5708	0.4	0	control
1.65806	0.4	0	control
1.74533	0.4	0	control
1.8326	0.4	0	control
1.91986	0.4	0	control
2.00713	0.4	0	control
2.0944	0.4	0	control
2.18166	0.4	0	control
2.26893	0.4	0	control
2.35619	0.4	0	control
2.44346	0.4	0	control
2.53073	0.4	0	control
2.61799	0.4	0	control
2.70526	0.4	0	control
2.79253	0.4	0	control
2.87979	0.4	0	control
2.96706	0.4	0	control
3.05433	0.4	0	control
3.14159	0.4	0	control
0.0872665	0.6	0	control
0.174533	0.6	0	control
0.261799	0.6	0	control
0.349066	0.6	0	control
0.436332	0.6	0	control
0.523599	0.6	0	control
0.610865	0.6	0	control
0.698132	0.6	0	control
0.785398	0.6	0	control
0.872665	0.6	0	control
0.959931	0.6	0	control
1.0472	0.6	0	control
1.13446	0.6	0	control
1.22173	0.6	0	control
1.309	0.6	0	control
1.39626	0.6	0	control
1.48353	0.6	0	control
1.5708	0.6	0	control
1.65806	0.6	0	control
1.74533	0.6	0	control
1.8326	0.6	0	control
1.91986	0.6	0	control
2.00713	0.6	0	control
2.0944	0.6	0	control
2.18166	0.6	0	control
2.26893	0.6	0	control
2.35619	0.6	0	control
2.44346	0.6	0	control
2.53073	0.6	0	control
2.61799	0.6	0	control
2.70526	0.6	0	control
2.79253	0.6	0	control
2.87979	0.6	0	control
2.96706	0.6	0	control
3.05433	0.6	0	control
3.14159	0.6	0	control
0.0872665	0.8	0	control
0.174533	0.8	0	control
0.261799	0.8	0	control
0.349066	0.8	0	control
0.436332	0.8	0	control
0.523599	0.8	0	control
0.610865	0.8	0	control
0.698132	0.8	0	control
0.785398	0.8	0	control
0.872665	0.8	0	control
0.959931	0.8	0	control
1.0472	0.8	0	control
1.13446	0.8	0	control
1.22173	0.8	0	control
1.309	0.8	0	control
1.39626	0.8	0	control
1.48353	0.8	0	control
1.5708	0.8	0	control
1.65806	0.8	0	control
1.74533	0.8	0	control
1.8326	0.8	0	control
1.91986	0.8	0	control
2.00713	0.8	0	control
2.0944	0.8	0	control
2.18166	0.8	0	control
2.26893	0.8	0	control
2.35619	0.8	0	control
2.44346	0.8	0	control
2.53073	0.8	0	control
2.61799	0.8	0	control
2.70526	0.8	0	control
2.79253	0.8	0	control
2.87979	0.8	0	control
2.96706	0.8	0	control
3.05433	0.8	0	control
3.14159	0.8	0	control
0.0872665	1	0	control
0.174533	1	0	control
0.261799	1	0	control
0.349066	1	0	control
0.436332	1	0	control
0.523599	1	0	control
0.610865	1	0	control
0.698132	1	0	control
0.785398	1	0	control
0.872665	1	0	control
0.959931	1	0	control
1.0472	1	0	control
1.13446	1	0	control
1.22173	1	0.0116337	control
1.309	1	0	control
1.39626	1	0	control
1.48353	1	0	control
1.5708	1	0	control
1.65806	1	0	control
1.74533	1	0	control
1.8326	1	0	control
1.91986	1	0	control
2.00713	1	0	control
2.0944	1	0	control
2.18166	1	0	control
2.26893	1	0	control
2.35619	1	0	control
2.44346	1	0	control
2.53073	1	0.0232673	control
2.61799	1	0.0232673	control
2.70526	1	0	control
2.79253	1	0	control
2.87979	1	0	control
2.96706	1	0	control
3.05433	1	0	control
3.14159	1	0	control
0.0872665	1.2	0.0116337	control
0.174533	1.2	0.0116337	control
0.261799	1.2	0.0116337	control
0.349066	1.2	0.0232673	control
0.436332	1.2	0	control
0.523599	1.2	0	control
0.610865	1.2	0	control
0.698132	1.2	0	control
0.785398	1.2	0	control
0.872665	1.2	0.0232673	control
0.959931	1.2	0.034901	control
1.0472	1.2	0.0116337	control
1.13446	1.2	0.162871	control
1.22173	1.2	0.162871	control
1.309	1.2	0.069802	control
1.39626	1.2	0.0116337	control
1.48353	1.2	0	control
1.5708	1.2	0	control
1.65806	1.2	0	control
1.74533	1.2	0	control
1.8326	1.2	0	control
1.91986	1.2	0	control
2.00713	1.2	0.488614	control
2.0944	1.2	0.0581683	control
2.18166	1.2	0	control
2.26893	1.2	0	control
2.35619	1.2	0.0116337	control
2.44346	1.2	0.0465346	control
2.53073	1.2	0.034901	control
2.61799	1.2	0.104703	control
2.70526	1.2	0.069802	control
2.79253	1.2	0.0232673	control
2.87979	1.2	0.0814356	control
2.96706	1.2	0.255941	control
3.05433	1.2	0.034901	control
3.14159	1.2	0.0465346	control
0.0872665	1.4	0.0232673	control
0.174533	1.4	0.0116337	control
0.261799	1.4	0	control
0.349066	1.4	0.0232673	control
0.436332	1.4	0.0232673	control
0.523599	1.4	0.0116337	control
0.610865	1.4	0.0465346	control
0.698132	1.4	0.0581683	control
0.785398	1.4	0.069802	control
0.872665	1.4	0.069802	control
0.959931	1.4	0.0930693	control
1.0472	1.4	0.407178	control
1.13446	1.4	0.174505	control
1.22173	1.4	0.0814356	control
1.309	1.4	0.0814356	control
1.39626	1.4	0.0116337	control
1.48353	1.4	0.0465346	control
1.5708	1.4	0.034901	control
1.65806	1.4	0	control
1.74533	1.4	0	control
1.8326	1.4	0.0116337	control
1.91986	1.4	0	control
2.00713	1.4	0.0116337	control
2.0944	1.4	0	control
2.18166	1.4	0.034901	control
2.26893	1.4	0.034901	control
2.35619	1.4	0.139604	control
2.44346	1.4	0.151238	control
2.53073	1.4	0.151238	control
2.61799	1.4	0.197772	control
2.70526	1.4	0.383911	control
2.79253	1.4	0.418812	control
2.87979	1.4	0.756188	control
2.96706	1.4	0.82599	control
3.05433	1.4	0.22104	control
3.14159	1.4	0.453713	control
0.0872665	1.6	0.674752	control
0.174533	1.6	0.0814356	control
0.261799	1.6	1.01213	control
0.349066	1.6	0.0232673	control
0.436332	1.6	0.0116337	control
0.523599	1.6	0.0814356	control
0.610865	1.6	0.069802	control
0.698132	1.6	0.0465346	control
0.785398	1.6	0.22104	control
0.872665	1.6	0.104703	control
0.959931	1.6	0.162871	control
1.0472	1.6	0.186139	control
1.13446	1.6	0.255941	control
1.22173	1.6	0.151238	control
1.309	1.6	0.116337	control
1.39626	1.6	0.034901	control
1.48353	1.6	0.279208	control
1.5708	1.6	1.29134	control
1.65806	1.6	0.12797	control
1.74533	1.6	0.104703	control
1.8326	1.6	0.360643	control
1.91986	1.6	0	control
2.00713	1.6	0.0232673	control
2.0944	1.6	0.034901	control
2.18166	1.6	0.0232673	control
2.26893	1.6	0.034901	control
2.35619	1.6	0.034901	control
2.44346	1.6	0.186139	control
2.53073	1.6	0.116337	control
2.61799	1.6	0.244307	control
2.70526	1.6	0.686386	control
2.79253	1.6	1.16337	control
2.87979	1.6	0.802723	control
2.96706	1.6	1.2797	control
3.05433	1.6	0.988861	control
3.14159	1.6	1.26807	control
0.0872665	1.8	0.0814356	control
0.174533	1.8	0.0814356	control
0.261799	1.8	0.034901	control
0.349066	1.8	0.069802	control
0.436332	1.8	0.0581683	control
0.523599	1.8	0.12797	control
0.610865	1.8	0.302475	control
0.698132	1.8	0.0465346	control
0.785398	1.8	0.186139	control
0.872665	1.8	0.395544	control
0.959931	1.8	0.0814356	control
1.0472	1.8	0.116337	control
1.13446	1.8	0.104703	control
1.22173	1.8	0.116337	control
1.309	1.8	0.0232673	control
1.39626	1.8	0.116337	control
1.48353	1.8	0.186139	control
1.5708	1.8	0.22104	control
1.65806	1.8	0.0116337	control
1.74533	1.8	0.034901	control
1.8326	1.8	0	control
1.91986	1.8	0.0232673	control
2.00713	1.8	0	control
2.0944	1.8	0.0232673	control
2.18166	1.8	0	control
2.26893	1.8	0.069802	control
2.35619	1.8	0.0581683	control
2.44346	1.8	0.232673	control
2.53073	1.8	0.12797	control
2.61799	1.8	0.407178	control
2.70526	1.8	0.232673	control
2.79253	1.8	0.616584	control
2.87979	1.8	0.814356	control
2.96706	1.8	0.919059	control
3.05433	1.8	0.69802	control
3.14159	1.8	1.04703	control
0.0872665	2	0.0465346	control
0.174533	2	0.034901	control
0.261799	2	0.0581683	control
0.349066	2	0.069802	control
0.436332	2	0.0814356	control
0.523599	2	0.0581683	control
0.610865	2	0.151238	control
0.698132	2	0.0465346	control
0.785398	2	0.0232673	control
0.872665	2	0.0930693	control
0.959931	2	0.0581683	control
1.0472	2	0.267574	control
1.13446	2	1.19827	control
1.22173	2	0.104703	control
1.309	2	1.33787	control
1.39626	2	0.267574	control
1.48353	2	0.0116337	control
1.5708	2	0.0116337	control
1.65806	2	0	control
1.74533	2	0	control
1.8326	2	0	control
1.91986	2	0.0232673	control
2.00713	2	0.034901	control
2.0944	2	0.0232673	control
2.18166	2	0.0581683	control
2.26893	2	0.034901	control
2.35619	2	0.034901	control
2.44346	2	0.0465346	control
2.53073	2	0.0930693	control
2.61799	2	0.116337	control
2.70526	2	0.162871	control
2.79253	2	0.139604	control
2.87979	2	0.639851	control
2.96706	2	0.732921	control
3.05433	2	0.744554	control
3.14159	2	0.709653	control
0.0872665	2.2	0.0232673	control
0.174533	2.2	0.034901	control
0.261799	2.2	0	control
0.349066	2.2	0.0232673	control
0.436332	2.2	0.0232673	control
0.523599	2.2	0.0116337	control
0.610865	2.2	0.034901	control
0.698132	2.2	0.034901	control
0.785398	2.2	0.0232673	control
0.872665	2.2	0.0465346	control
0.959931	2.2	0.104703	control
1.0472	2.2	0.34901	control
1.13446	2.2	0.069802	control
1.22173	2.2	0.0116337	control
1.309	2.2	0.034901	control
1.39626	2.2	0.0814356	control
1.48353	2.2	0.0930693	control
1.5708	2.2	0.0232673	control
1.65806	2.2	0.0116337	control
1.74533	2.2	0.034901	control
1.8326	2.2	0.0116337	control
1.91986	2.2	0.0116337	control
2.00713	2.2	0.0116337	control
2.0944	2.2	0.0232673	control
2.18166	2.2	0.116337	control
2.26893	2.2	0.279208	control
2.35619	2.2	0	control
2.44346	2.2	0.0232673	control
2.53073	2.2	0.0232673	control
2.61799	2.2	0.151238	control
2.70526	2.2	0.186139	control
2.79253	2.2	0.372277	control
2.87979	2.2	0.232673	control
2.96706	2.2	0.442079	control
3.05433	2.2	0.69802	control
3.14159	2.2	0.767822	control
0.0872665	2.4	0.0465346	control
0.174533	2.4	0.0232673	control
0.261799	2.4	0	control
0.349066	2.4	0	control
0.436332	2.4	0	control
0.523599	2.4	0.0116337	control
0.610865	2.4	0.0116337	control
0.698132	2.4	0.0581683	control
0.785398	2.4	0.034901	control
0.872665	2.4	0.0465346	control
0.959931	2.4	0.0814356	control
1.0472	2.4	0.0116337	control
1.13446	2.4	0	control
1.22173	2.4	0.0116337	control
1.309	2.4	0.0116337	control
1.39626	2.4	0.104703	control
1.48353	2.4	0.12797	control
1.5708	2.4	0.267574	control
1.65806	2.4	0.0465346	control
1.74533	2.4	0.0116337	control
1.8326	2.4	0.0232673	control
1.91986	2.4	0.0116337	control
2.00713	2.4	0.0116337	control
2.0944	2.4	0.034901	control
2.18166	2.4	0	control
2.26893	2.4	0.069802	control
2.35619	2.4	0.069802	control
2.44346	2.4	0.104703	control
2.53073	2.4	0.267574	control
2.61799	2.4	0.0581683	control
2.70526	2.4	0.174505	control
2.79253	2.4	0.244307	control
2.87979	2.4	0.372277	control
2.96706	2.4	0.430445	control
3.05433	2.4	0.593317	control
3.14159	2.4	1.22153	control
0.0872665	2.6	0	control
0.174533	2.6	0	control
0.261799	2.6	0	control
0.349066	2.6	0	control
0.436332	2.6	0	control
0.523599	2.6	0	control
0.610865	2.6	0.0116337	control
0.698132	2.6	0.069802	control
0.785398	2.6	0.0116337	control
0.872665	2.6	0.0116337	control
0.959931	2.6	0.069802	control
1.0472	2.6	0.0232673	control
1.13446	2.6	0	control
1.22173	2.6	0.0232673	control
1.309	2.6	0.034901	control
1.39626	2.6	0	control
1.48353	2.6	0.116337	control
1.5708	2.6	0.0465346	control
1.65806	2.6	0.0116337	control
1.74533	2.6	0.0116337	control
1.8326	2.6	0.0232673	control
1.91986	2.6	0.0232673	control
2.00713	2.6	0.0116337	control
2.0944	2.6	0.034901	control
2.18166	2.6	0.104703	control
2.26893	2.6	0.0814356	control
2.35619	2.6	0.0116337	control
2.44346	2.6	0.162871	control
2.53073	2.6	0.186139	control
2.61799	2.6	0.139604	control
2.70526	2.6	0.244307	control
2.79253	2.6	0.290842	control
2.87979	2.6	1.09356	control
2.96706	2.6	0.47698	control
3.05433	2.6	0.616584	control
3.14159	2.6	0.60495	control
0.0872665	2.8	0	control
0.174533	2.8	0	control
0.261799	2.8	0	control
0.349066	2.8	0	control
0.436332	2.8	0.0116337	control
0.523599	2.8	0	control
0.610865	2.8	0.0116337	control
0.698132	2.8	0.034901	control
0.785398	2.8	0.0116337	control
0.872665	2.8	0.034901	control
0.959931	2.8	0.0232673	control
1.0472	2.8	0.069802	control
1.13446	2.8	0.0814356	control
1.22173	2.8	0.0465346	control
1.309	2.8	0.034901	control
1.39626	2.8	0.0232673	control
1.48353	2.8	0.12797	control
1.5708	2.8	0	control
1.65806	2.8	0.0116337	control
1.74533	2.8	0	control
1.8326	2.8	0.034901	control
1.91986	2.8	0.034901	control
2.00713	2.8	0.0232673	control
2.0944	2.8	0.0116337	control
2.18166	2.8	0.0465346	control
2.26893	2.8	0.104703	control
2.35619	2.8	0.139604	control
2.44346	2.8	0.0814356	control
2.53073	2.8	1.05866	control
2.61799	2.8	0.791089	control
2.70526	2.8	0.186139	control
2.79253	2.8	0.255941	control
2.87979	2.8	0.12797	control
2.96706	2.8	0.314109	control
3.05433	2.8	0.616584	control
3.14159	2.8	0.511881	control
0.0872665	3	0	control
0.174533	3	0	control
0.261799	3	0.0116337	control
0.349066	3	0	control
0.436332	3	0.0232673	control
0.523599	3	0	control
0.610865	3	0.0116337	control
0.698132	3	0.034901	control
0.785398	3	0.104703	control
0.872665	3	0.0232673	control
0.959931	3	0.0232673	control
1.0472	3	0.0581683	control
1.13446	3	0.0930693	control
1.22173	3	0.0116337	control
1.309	3	0.069802	control
1.39626	3	0.0814356	control
1.48353	3	0.22104	control
1.5708	3	0	control
1.65806	3	0	control
1.74533	3	0.325743	control
1.8326	3	0.162871	control
1.91986	3	0.511881	control
2.00713	3	0	control
2.0944	3	0	control
2.18166	3	0.0116337	control
2.26893	3	0.0232673	control
2.35619	3	0.244307	control
2.44346	3	0	control
2.53073	3	0.209406	control
2.61799	3	0.34901	control
2.70526	3	0.12797	control
2.79253	3	0.255941	control
2.87979	3	0.314109	control
2.96706	3	0.232673	control
3.05433	3	0.535148	control
3.14159	3	0.418812	control
0.0872665	0.2	0	activation
0.174533	0.2	0	activation
0.261799	0.2	0	activation
0.349066	0.2	0	activation
0.436332	0.2	0	activation
0.523599	0.2	0	activation
0.610865	0.2	0	activation
0.698132	0.2	0	activation
0.785398	0.2	0	activation
0.872665	0.2	0	activation
0.959931	0.2	0	activation
1.0472	0.2	0	activation
1.13446	0.2	0	activation
1.22173	0.2	0	activation
1.309	0.2	0	activation
1.39626	0.2	0	activation
1.48353	0.2	0	activation
1.5708	0.2	0	activation
1.65806	0.2	0	activation
1.74533	0.2	0	activation
1.8326	0.2	0	activation
1.91986	0.2	0	activation
2.00713	0.2	0	activation
2.0944	0.2	0	activation
2.18166	0.2	0	activation
2.26893	0.2	0	activation
2.35619	0.2	0	activation
2.44346	0.2	0	activation
2.53073	0.2	0	activation
2.61799	0.2	0	activation
2.70526	0.2	0	activation
2.79253	0.2	0	activation
2.87979	0.2	0	activation
2.96706	0.2	0	activation
3.05433	0.2	0	activation
3.14159	0.2	0	activation
0.0872665	0.4	0	activation
0.174533	0.4	0	activation
0.261799	0.4	0	activation
0.349066	0.4	0	activation
0.436332	0.4	0	activation
0.523599	0.4	0	activation
0.610865	0.4	0	activation
0.698132	0.4	0	activation
0.785398	0.4	0	activation
0.872665	0.4	0	activation
0.959931	0.4	0	activation
1.0472	0.4	0	activation
1.13446	0.4	0	activation
1.22173	0.4	0	activation
1.309	0.4	0	activation
1.39626	0.4	0	activation
1.48353	0.4	0	activation
1.5708	0.4	0	activation
1.65806	0.4	0	activation
1.74533	0.4	0	activation
1.8326	0.4	0	activation
1.91986	0.4	0	activation
2.00713	0.4	0	activation
2.0944	0.4	0	activation
2.18166	0.4	0	activation
2.26893	0.4	0	activation
2.35619	0.4	0	activation
2.44346	0.4	0	activation
2.53073	0.4	0	activation
2.61799	0.4	0	activation
2.70526	0.4	0	activation
2.79253	0.4	0	activation
2.87979	0.4	0	activation
2.96706	0.4	0	activation
3.05433	0.4	0	activation
3.14159	0.4	0	activation
0.0872665	0.6	0	activation
0.174533	0.6	0	activation
0.261799	0.6	0	activation
0.349066	0.6	0	activation
0.436332	0.6	0	activation
0.523599	0.6	0	activation
0.610865	0.6	0	activation
0.698132	0.6	0	activation
0.785398	0.6	0	activation
0.872665	0.6	0	activation
0.959931	0.6	0	activation
1.0472	0.6	0	activation
1.13446	0.6	0	activation
1.22173	0.6	0	activation
1.309	0.6	0	activation
1.39626	0.6	0	activation
1.48353	0.6	0	activation
1.5708	0.6	0	activation
1.65806	0.6	0	activation
1.74533	0.6	0	activation
1.8326	0.6	0	activation
1.91986	0.6	0	activation
2.00713	0.6	0	activation
2.0944	0.6	0	activation
2.18166	0.6	0	activation
2.26893	0.6	0	activation
2.35619	0.6	0	activation
2.44346	0.6	0	activation
2.53073	0.6	0	activation
2.61799	0.6	0	activation
2.70526	0.6	0	activation
2.79253	0.6	0	activation
2.87979	0.6	0	activation
2.96706	0.6	0	activation
3.05433	0.6	0	activation
3.14159	0.6	0	activation
0.0872665	0.8	0	activation
0.174533	0.8	0	activation
0.261799	0.8	0	activation
0.349066	0.8	0	activation
0.436332	0.8	0	activation
0.523599	0.8	0	activation
0.610865	0.8	0	activation
0.698132	0.8	0	activation
0.785398	0.8	0	activation
0.872665	0.8	0	activation
0.959931	0.8	0	activation
1.0472	0.8	0	activation
1.13446	0.8	0	activation
1.22173	0.8	0	activation
1.309	0.8	0	activation
1.39626	0.8	0	activation
1.48353	0.8	0	activation
1.5708	0.8	0	activation
1.65806	0.8	0	activation
1.74533	0.8	0.000829532	activation
1.8326	0.8	0	activation
1.91986	0.8	0	activation
2.00713	0.8	0	activation
2.0944	0.8	0	activation
2.18166	0.8	0	activation
2.26893	0.8	0	activation
2.35619	0.8	0	activation
2.44346	0.8	0	activation
2.53073	0.8	0	activation
2.61799	0.8	0	activation
2.70526	0.8	0	activation
2.79253	0.8	0	activation
2.87979	0.8	0	activation
2.96706	0.8	0	activation
3.05433	0.8	0	activation
3.14159	0.8	0	activation
0.0872665	1	0	activation
0.174533	1	0	activation
0.261799	1	0	activation
0.349066	1	0	activation
0.436332	1	0	activation
0.523599	1	0	activation
0.610865	1	0	activation
0.698132	1	0	activation
0.785398	1	0	activation
0.872665	1	0	activation
0.959931	1	0	activation
1.0472	1	0	activation
1.13446	1	0	activation
1.22173	1	0	activation
1.309	1	0	activation
1.39626	1	0.00165906	activation
1.48353	1	0.00331813	activation
1.5708	1	0.000829532	activation
1.65806	1	0.00497719	activation
1.74533	1	0.00663626	activation
1.8326	1	0	activation
1.91986	1	0.000829532	activation
2.00713	1	0.000829532	activation
2.0944	1	0.000829532	activation
2.18166	1	0.00165906	activation
2.26893	1	0	activation
2.35619	1	0	activation
2.44346	1	0	activation
2.53073	1	0.00165906	activation
2.61799	1	0.0024886	activation
2.70526	1	0	activation
2.79253	1	0.00580672	activation
2.87979	1	0	activation
2.96706	1	0	activation
3.05433	1	0	activation
3.14159	1	0	activation
0.0872665	1.2	0	activation
0.174533	1.2	0	activation
0.261799	1.2	0	activation
0.349066	1.2	0	activation
0.436332	1.2	0	activation
0.523599	1.2	0.00165906	activation
0.610865	1.2	0.00165906	activation
0.698132	1.2	0	activation
0.785398	1.2	0	activation
0.872665	1.2	0.000829532	activation
0.959931	1.2	0	activation
1.0472	1.2	0.00165906	activation
1.13446	1.2	0.0207383	activation
1.22173	1.2	0.0165906	activation
1.309	1.2	0.00829532	activation
1.39626	1.2	0.0207383	activation
1.48353	1.2	0.0298632	activation
1.5708	1.2	0.0207383	activation
1.65806	1.2	0.0705102	activation
1.74533	1.2	0.0406471	activation
1.8326	1.2	0.0447947	activation
1.91986	1.2	0.0829532	activation
2.00713	1.2	0.151804	activation
2.0944	1.2	0.0547491	activation
2.18166	1.2	0.0298632	activation
2.26893	1.2	0.0497719	activation
2.35619	1.2	0.0456243	activation
2.44346	1.2	0.0348403	activation
2.53073	1.2	0.0257155	activation
2.61799	1.2	0.0257155	activation
2.70526	1.2	0.0257155	activation
2.79253	1.2	0.0273746	activation
2.87979	1.2	0.0356699	activation
2.96706	1.2	0.0630444	activation
3.05433	1.2	0.0323518	activation
3.14159	1.2	0.0232269	activation
0.0872665	1.4	0.0174202	activation
0.174533	1.4	0.0116134	activation
0.261799	1.4	0.0199088	activation
0.349066	1.4	0.00497719	activation
0.436332	1.4	0.00497719	activation
0.523599	1.4	0.00663626	activation
0.610865	1.4	0.00580672	activation
0.698132	1.4	0.00995438	activation
0.785398	1.4	0.0174202	activation
0.872665	1.4	0.014102	activation
0.959931	1.4	0.0223974	activation
1.0472	1.4	0.0223974	activation
1.13446	1.4	0.0497719	activation
1.22173	1.4	0.0240564	activation
1.309	1.4	0.0199088	activation
1.39626	1.4	0.0381585	activation
1.48353	1.4	0.026545	activation
1.5708	1.4	0.0157611	activation
1.65806	1.4	0.0663626	activation
1.74533	1.4	0.0331813	activation
1.8326	1.4	0.0406471	activation
1.91986	1.4	0.0696807	activation
2.00713	1.4	0.0522605	activation
2.0944	1.4	0.0721693	activation
2.18166	1.4	0.0862713	activation
2.26893	1.4	0.166736	activation
2.35619	1.4	0.330154	activation
2.44346	1.4	0.432186	activation
2.53073	1.4	0.90336	activation
2.61799	1.4	1.47823	activation
2.70526	1.4	0.167565	activation
2.79253	1.4	0.267109	activation
2.87979	1.4	0.299461	activation
2.96706	1.4	0.285359	activation
3.05433	1.4	0.60224	activation
3.14159	1.4	0.400664	activation
0.0872665	1.6	0.00995438	activation
0.174533	1.6	0.0116134	activation
0.261799	1.6	0.0207383	activation
0.349066	1.6	0.0190792	activation
0.436332	1.6	0.00663626	activation
0.523599	1.6	0.0107839	activation
0.610865	1.6	0.0116134	activation
0.698132	1.6	0.014102	activation
0.785398	1.6	0.0116134	activation
0.872665	1.6	0.00912485	activation
0.959931	1.6	0.0190792	activation
1.0472	1.6	0.0174202	activation
1.13446	1.6	0.090419	activation
1.22173	1.6	0.00995438	activation
1.309	1.6	0.0199088	activation
1.39626	1.6	0.0348403	activation
1.48353	1.6	0.0199088	activation
1.5708	1.6	0.00497719	activation
1.65806	1.6	0.00912485	activation
1.74533	1.6	0.0348403	activation
1.8326	1.6	0.0340108	activation
1.91986	1.6	0.0199088	activation
2.00713	1.6	0.0688512	activation
2.0944	1.6	0.335131	activation
2.18166	1.6	0.0431357	activation
2.26893	1.6	0.0663626	activation
2.35619	1.6	0.224803	activation
2.44346	1.6	0.33679	activation
2.53073	1.6	0.657819	activation
2.61799	1.6	2.12692	activation
2.70526	1.6	0.519287	activation
2.79253	1.6	1.12402	activation
2.87979	1.6	1.16549	activation
2.96706	1.6	1.36043	activation
3.05433	1.6	1.87889	activation
3.14159	1.6	2.04646	activation
0.0872665	1.8	0.0024886	activation
0.174533	1.8	0.00497719	activation
0.261799	1.8	0.0132725	activation
0.349066	1.8	0.0132725	activation
0.436332	1.8	0.00829532	activation
0.523599	1.8	0.00414766	activation
0.610865	1.8	0.0116134	activation
0.698132	1.8	0.00580672	activation
0.785398	1.8	0.0024886	activation
0.872665	1.8	0.00414766	activation
0.959931	1.8	0.0024886	activation
1.0472	1.8	0.00331813	activation
1.13446	1.8	0.00663626	activation
1.22173	1.8	0.00331813	activation
1.309	1.8	0.0107839	activation
1.39626	1.8	0.00331813	activation
1.48353	1.8	0.00663626	activation
1.5708	1.8	0.00995438	activation
1.65806	1.8	0.00746579	activation
1.74533	1.8	0.0107839	activation
1.8326	1.8	0.00995438	activation
1.91986	1.8	0.0149316	activation
2.00713	1.8	0.162588	activation
2.0944	1.8	0.0381585	activation
2.18166	1.8	0.0207383	activation
2.26893	1.8	0.077976	activation
2.35619	1.8	0.0721693	activation
2.44346	1.8	0.716716	activation
2.53073	1.8	0.116964	activation
2.61799	1.8	0.243882	activation
2.70526	1.8	0.417255	activation
2.79253	1.8	0.83368	activation
2.87979	1.8	0.848611	activation
2.96706	1.8	1.42762	activation
3.05433	1.8	1.97263	activation
3.14159	1.8	2.59146	activation
0.0872665	2	0.00580672	activation
0.174533	2	0.0215678	activation
0.261799	2	0.014102	activation
0.349066	2	0.0190792	activation
0.436332	2	0.014102	activation
0.523599	2	0.0024886	activation
0.610865	2	0.00912485	activation
0.698132	2	0.0024886	activation
0.785398	2	0.0024886	activation
0.872665	2	0.00580672	activation
0.959931	2	0.00912485	activation
1.0472	2	0.00331813	activation
1.13446	2	0.00746579	activation
1.22173	2	0.00497719	activation
1.309	2	0.00995438	activation
1.39626	2	0.0024886	activation
1.48353	2	0.0024886	activation
1.5708	2	0.00580672	activation
1.65806	2	0.00165906	activation
1.74533	2	0.00331813	activation
1.8326	2	0.19494	activation
1.91986	2	0.012443	activation
2.00713	2	0.0165906	activation
2.0944	2	0.321029	activation
2.18166	2	0.012443	activation
2.26893	2	0.0215678	activation
2.35619	2	0.0257155	activation
2.44346	2	0.024886	activation
2.53073	2	0.0157611	activation
2.61799	2	0.10618	activation
2.70526	2	0.273746	activation
2.79253	2	0.293654	activation
2.87979	2	0.707591	activation
2.96706	2	0.705932	activation
3.05433	2	1.46661	activation
3.14159	2	1.55371	activation
0.0872665	2.2	0.090419	activation
0.174533	2.2	0.0381585	activation
0.261799	2.2	0.014102	activation
0.349066	2.2	0.00580672	activation
0.436332	2.2	0.00165906	activation
0.523599	2.2	0.0024886	activation
0.610865	2.2	0.0024886	activation
0.698132	2.2	0	activation
0.785398	2.2	0.00331813	activation
0.872665	2.2	0	activation
0.959931	2.2	0.00331813	activation
1.0472	2.2	0.00414766	activation
1.13446	2.2	0.00414766	activation
1.22173	2.2	0.00497719	activation
1.309	2.2	0.00331813	activation
1.39626	2.2	0.00497719	activation
1.48353	2.2	0.00912485	activation
1.5708	2.2	0.00663626	activation
1.65806	2.2	0.0024886	activation
1.74533	2.2	0.00414766	activation
1.8326	2.2	0.00331813	activation
1.91986	2.2	0.00165906	activation
2.00713	2.2	0.00331813	activation
2.0944	2.2	0.328495	activation
2.18166	2.2	0.0157611	activation
2.26893	2.2	0.0207383	activation
2.35619	2.2	0.0199088	activation
2.44346	2.2	0.024886	activation
2.53073	2.2	0.0174202	activation
2.61799	2.2	0.0364994	activation
2.70526	2.2	0.0647035	activation
2.79253	2.2	0.150975	activation
2.87979	2.2	0.270427	activation
2.96706	2.2	0.494401	activation
3.05433	2.2	1.06429	activation
3.14159	2.2	0.935712	activation
0.0872665	2.4	0.0829532	activation
0.174533	2.4	0.0406471	activation
0.261799	2.4	0.0116134	activation
0.349066	2.4	0.0024886	activation
0.436332	2.4	0.00414766	activation
0.523599	2.4	0.00580672	activation
0.610865	2.4	0.000829532	activation
0.698132	2.4	0.000829532	activation
0.785398	2.4	0.00165906	activation
0.872665	2.4	0	activation
0.959931	2.4	0	activation
1.0472	2.4	0	activation
1.13446	2.4	0	activation
1.22173	2.4	0	activation
1.309	2.4	0	activation
1.39626	2.4	0.00746579	activation
1.48353	2.4	0.00829532	activation
1.5708	2.4	0.00331813	activation
1.65806	2.4	0.00165906	activation
1.74533	2.4	0.00331813	activation
1.8326	2.4	0.00829532	activation
1.91986	2.4	0.0149316	activation
2.00713	2.4	0.00663626	activation
2.0944	2.4	0.00414766	activation
2.18166	2.4	0.000829532	activation
2.26893	2.4	0.00497719	activation
2.35619	2.4	0	activation
2.44346	2.4	0.00995438	activation
2.53073	2.4	0.0024886	activation
2.61799	2.4	0.0240564	activation
2.70526	2.4	0.0754874	activation
2.79253	2.4	0.0962257	activation
2.87979	2.4	0.101203	activation
2.96706	2.4	0.272916	activation
3.05433	2.4	0.348403	activation
3.14159	2.4	0.309415	activation
0.0872665	2.6	0.0199088	activation
0.174533	2.6	0.00912485	activation
0.261799	2.6	0.000829532	activation
0.349066	2.6	0.000829532	activation
0.436332	2.6	0	activation
0.523599	2.6	0.00829532	activation
0.610865	2.6	0.00663626	activation
0.698132	2.6	0.0132725	activation
0.785398	2.6	0.00165906	activation
0.872665	2.6	0.000829532	activation
0.959931	2.6	0.000829532	activation
1.0472	2.6	0.00331813	activation
1.13446	2.6	0.0199088	activation
1.22173	2.6	0.137702	activation
1.309	2.6	0.0132725	activation
1.39626	2.6	0.000829532	activation
1.48353	2.6	0.00414766	activation
1.5708	2.6	0.0024886	activation
1.65806	2.6	0.000829532	activation
1.74533	2.6	0.000829532	activation
1.8326	2.6	0.00165906	activation
1.91986	2.6	0.00912485	activation
2.00713	2.6	0.0165906	activation
2.0944	2.6	0.00414766	activation
2.18166	2.6	0.00331813	activation
2.26893	2.6	0.00497719	activation
2.35619	2.6	0.0414766	activation
2.44346	2.6	0.119453	activation
2.53073	2.6	0.0290336	activation
2.61799	2.6	0.00829532	activation
2.70526	2.6	0.0522605	activation
2.79253	2.6	0.0721693	activation
2.87979	2.6	0.0564082	activation
2.96706	2.6	0.249689	activation
3.05433	2.6	0.258814	activation
3.14159	2.6	0.223144	activation
0.0872665	2.8	0.012443	activation
0.174533	2.8	0.00414766	activation
0.261799	2.8	0.0107839	activation
0.349066	2.8	0.0215678	activation
0.436332	2.8	0.0223974	activation
0.523599	2.8	0.00663626	activation
0.610865	2.8	0.0024886	activation
0.698132	2.8	0.0165906	activation
0.785398	2.8	0.0024886	activation
0.872665	2.8	0.000829532	activation
0.959931	2.8	0.00165906	activation
1.0472	2.8	0.00331813	activation
1.13446	2.8	0.0149316	activation
1.22173	2.8	0.0456243	activation
1.309	2.8	0.0232269	activation
1.39626	2.8	0.632103	activation
1.48353	2.8	0.0763169	activation
1.5708	2.8	0.0024886	activation
1.65806	2.8	0	activation
1.74533	2.8	0	activation
1.8326	2.8	0	activation
1.91986	2.8	0.00912485	activation
2.00713	2.8	0.0132725	activation
2.0944	2.8	0.00912485	activation
2.18166	2.8	0.00165906	activation
2.26893	2.8	0.00165906	activation
2.35619	2.8	0.00663626	activation
2.44346	2.8	0.024886	activation
2.53073	2.8	0.0240564	activation
2.61799	2.8	0.014102	activation
2.70526	2.8	0.0132725	activation
2.79253	2.8	0.0456243	activation
2.87979	2.8	0.0481129	activation
2.96706	2.8	0.528412	activation
3.05433	2.8	0.1601	activation
3.14159	2.8	0.0929076	activation
0.0872665	3	0.00414766	activation
0.174533	3	0	activation
0.261799	3	0	activation
0.349066	3	0.0024886	activation
0.436332	3	0.00580672	activation
0.523599	3	0.00497719	activation
0.610865	3	0.0024886	activation
0.698132	3	0.00165906	activation
0.785398	3	0.000829532	activation
0.872665	3	0.000829532	activation
0.959931	3	0.0024886	activation
1.0472	3	0.00497719	activation
1.13446	3	0	activation
1.22173	3	0.00414766	activation
1.309	3	0.0829532	activation
1.39626	3	12.9697	activation
1.48353	3	0.128577	activation
1.5708	3	0	activation
1.65806	3	0	activation
1.74533	3	0	activation
1.8326	3	0	activation
1.91986	3	0.00912485	activation
2.00713	3	0.0182497	activation
2.0944	3	0.0107839	activation
2.18166	3	0.00165906	activation
2.26893	3	0.00165906	activation
2.35619	3	0.00414766	activation
2.44346	3	0.00829532	activation
2.53073	3	0.0356699	activation
2.61799	3	0.0165906	activation
2.70526	3	0.0165906	activation
2.79253	3	0.0530901	activation
2.87979	3	0.0472833	activation
2.96706	3	0.169225	activation
3.05433	3	0.102862	activation
3.14159	3	0.0821237	activation

## Sheet: fig6E_P(quadrant_interaction)_v
analysis_group	datename	quadrant	time_spent_percentage
control	localhost-20231011_121110	Head	0.129545
control	localhost-20231011_125407	Head	0.507064
control	localhost-20231013_115258	Head	0.180723
control	localhost-20231013_121658	Head	0.0256794
control	localhost-20231013_125307	Head	0.657407
control	localhost-20231013_132708	Head	0.0940071
control	localhost-20231013_140250	Head	0.22039
control	localhost-20231011_121110	Tail	0.870455
control	localhost-20231011_125407	Tail	0.492936
control	localhost-20231013_115258	Tail	0.819277
control	localhost-20231013_121658	Tail	0.974321
control	localhost-20231013_125307	Tail	0.342593
control	localhost-20231013_132708	Tail	0.905993
control	localhost-20231013_140250	Tail	0.77961
activation	localhost-20231011_121110	Head	0.0158461
activation	localhost-20231011_125407	Head	0.0799769
activation	localhost-20231013_115258	Head	0.0573092
activation	localhost-20231013_121658	Head	0.0904797
activation	localhost-20231013_125307	Head	0.0251341
activation	localhost-20231013_132708	Head	0.980783
activation	localhost-20231013_140250	Head	0.0202869
activation	localhost-20231011_121110	Tail	0.984154
activation	localhost-20231011_125407	Tail	0.920023
activation	localhost-20231013_115258	Tail	0.942691
activation	localhost-20231013_121658	Tail	0.90952
activation	localhost-20231013_125307	Tail	0.974866
activation	localhost-20231013_132708	Tail	0.0192174
activation	localhost-20231013_140250	Tail	0.979713

## Sheet: fig6G_interaction_ratio_pC2_act
courter	analysis_group	datename	courtship_ratio
h2t	control	localhost-20231201_113455	0.00159006
h2h	control	localhost-20231201_113455	0
h2t	control	localhost-20231201_121354	0.0646748
h2h	control	localhost-20231201_121354	0.00221869
h2t	control	localhost-20231201_124941	0.00380875
h2h	control	localhost-20231201_124941	0
h2t	control	localhost-20231201_132455	0.00684096
h2h	control	localhost-20231201_132455	0
h2t	control	localhost-20231201_140041	0.00791332
h2h	control	localhost-20231201_140041	0.00114632
h2t	control	localhost-20241024_172805	0.0590541
h2h	control	localhost-20241024_172805	0
h2t	control	localhost-20241024_180315	0.0064342
h2h	control	localhost-20241024_180315	0
h2t	control	localhost-20241029_112255	0.00207078
h2h	control	localhost-20241029_112255	0
h2t	control	localhost-20241029_115735	0.000110934
h2h	control	localhost-20241029_115735	0
h2t	control	localhost-20241029_123119	0.0204859
h2h	control	localhost-20241029_123119	0.000184891
h2t	control	localhost-20241029_130423	0.0100581
h2h	control	localhost-20241029_130423	0.000147913
h2t	control	localhost-20241029_142112	0.00610139
h2h	control	localhost-20241029_142112	0
h2t	control	localhost-20241029_145348	0.00979921
h2h	control	localhost-20241029_145348	0.000776541
h2t	control	localhost-20241029_152648	0.109086
h2h	control	localhost-20241029_152648	0.0134231
h2t	control	localhost-20241029_155954	0.000665607
h2h	control	localhost-20241029_155954	0.000480716
h2t	activation	localhost-20231201_113455	0.000832507
h2h	activation	localhost-20231201_113455	0.184658
h2t	activation	localhost-20231201_121354	0.00257681
h2h	activation	localhost-20231201_121354	0.0714767
h2t	activation	localhost-20231201_124941	0.0187512
h2h	activation	localhost-20231201_124941	0.357661
h2t	activation	localhost-20231201_132455	0.00162537
h2h	activation	localhost-20231201_132455	0.4
h2t	activation	localhost-20231201_140041	0.126026
h2h	activation	localhost-20231201_140041	0.00662042
h2t	activation	localhost-20241024_172805	0.133796
h2h	activation	localhost-20241024_172805	0.308028
h2t	activation	localhost-20241024_180315	0.204242
h2h	activation	localhost-20241024_180315	0.0052329
h2t	activation	localhost-20241029_112255	0.199802
h2h	activation	localhost-20241029_112255	0.00884044
h2t	activation	localhost-20241029_115735	0.00911794
h2h	activation	localhost-20241029_115735	0.496214
h2t	activation	localhost-20241029_123119	0.235639
h2h	activation	localhost-20241029_123119	0.0162934
h2t	activation	localhost-20241029_130423	0.113023
h2h	activation	localhost-20241029_130423	0.336928
h2t	activation	localhost-20241029_142112	0.054113
h2h	activation	localhost-20241029_142112	0.429732
h2t	activation	localhost-20241029_145348	0.0307235
h2h	activation	localhost-20241029_145348	0.624896
h2t	activation	localhost-20241029_152648	0.00570862
h2h	activation	localhost-20241029_152648	0.276829
h2t	activation	localhost-20241029_155954	0.0202577
h2h	activation	localhost-20241029_155954	0.637423

## Sheet: fig6H_courter_position_pC2_act
azimuth	radius	hist	group
0.0872665	0.2	0	control
0.174533	0.2	0	control
0.261799	0.2	0	control
0.349066	0.2	0	control
0.436332	0.2	0	control
0.523599	0.2	0	control
0.610865	0.2	0	control
0.698132	0.2	0	control
0.785398	0.2	0	control
0.872665	0.2	0	control
0.959931	0.2	0	control
1.0472	0.2	0	control
1.13446	0.2	0	control
1.22173	0.2	0	control
1.309	0.2	0	control
1.39626	0.2	0	control
1.48353	0.2	0	control
1.5708	0.2	0	control
1.65806	0.2	0	control
1.74533	0.2	0	control
1.8326	0.2	0	control
1.91986	0.2	0	control
2.00713	0.2	0	control
2.0944	0.2	0	control
2.18166	0.2	0	control
2.26893	0.2	0	control
2.35619	0.2	0	control
2.44346	0.2	0	control
2.53073	0.2	0	control
2.61799	0.2	0	control
2.70526	0.2	0	control
2.79253	0.2	0	control
2.87979	0.2	0	control
2.96706	0.2	0	control
3.05433	0.2	0	control
3.14159	0.2	0	control
0.0872665	0.4	0	control
0.174533	0.4	0	control
0.261799	0.4	0	control
0.349066	0.4	0	control
0.436332	0.4	0	control
0.523599	0.4	0	control
0.610865	0.4	0	control
0.698132	0.4	0	control
0.785398	0.4	0	control
0.872665	0.4	0	control
0.959931	0.4	0	control
1.0472	0.4	0	control
1.13446	0.4	0	control
1.22173	0.4	0	control
1.309	0.4	0	control
1.39626	0.4	0	control
1.48353	0.4	0	control
1.5708	0.4	0	control
1.65806	0.4	0	control
1.74533	0.4	0	control
1.8326	0.4	0	control
1.91986	0.4	0	control
2.00713	0.4	0	control
2.0944	0.4	0	control
2.18166	0.4	0	control
2.26893	0.4	0	control
2.35619	0.4	0	control
2.44346	0.4	0	control
2.53073	0.4	0	control
2.61799	0.4	0	control
2.70526	0.4	0	control
2.79253	0.4	0	control
2.87979	0.4	0	control
2.96706	0.4	0	control
3.05433	0.4	0	control
3.14159	0.4	0	control
0.0872665	0.6	0	control
0.174533	0.6	0	control
0.261799	0.6	0	control
0.349066	0.6	0	control
0.436332	0.6	0	control
0.523599	0.6	0	control
0.610865	0.6	0	control
0.698132	0.6	0	control
0.785398	0.6	0	control
0.872665	0.6	0	control
0.959931	0.6	0	control
1.0472	0.6	0	control
1.13446	0.6	0	control
1.22173	0.6	0	control
1.309	0.6	0	control
1.39626	0.6	0	control
1.48353	0.6	0	control
1.5708	0.6	0	control
1.65806	0.6	0	control
1.74533	0.6	0	control
1.8326	0.6	0	control
1.91986	0.6	0	control
2.00713	0.6	0	control
2.0944	0.6	0	control
2.18166	0.6	0	control
2.26893	0.6	0	control
2.35619	0.6	0	control
2.44346	0.6	0	control
2.53073	0.6	0	control
2.61799	0.6	0	control
2.70526	0.6	0	control
2.79253	0.6	0	control
2.87979	0.6	0	control
2.96706	0.6	0	control
3.05433	0.6	0	control
3.14159	0.6	0	control
0.0872665	0.8	0	control
0.174533	0.8	0	control
0.261799	0.8	0	control
0.349066	0.8	0	control
0.436332	0.8	0	control
0.523599	0.8	0	control
0.610865	0.8	0	control
0.698132	0.8	0	control
0.785398	0.8	0	control
0.872665	0.8	0	control
0.959931	0.8	0	control
1.0472	0.8	0	control
1.13446	0.8	0	control
1.22173	0.8	0	control
1.309	0.8	0	control
1.39626	0.8	0	control
1.48353	0.8	0	control
1.5708	0.8	0	control
1.65806	0.8	0	control
1.74533	0.8	0	control
1.8326	0.8	0	control
1.91986	0.8	0.0129702	control
2.00713	0.8	0	control
2.0944	0.8	0	control
2.18166	0.8	0.0194553	control
2.26893	0.8	0	control
2.35619	0.8	0	control
2.44346	0.8	0	control
2.53073	0.8	0	control
2.61799	0.8	0.00648509	control
2.70526	0.8	0.00648509	control
2.79253	0.8	0	control
2.87979	0.8	0.0194553	control
2.96706	0.8	0.071336	control
3.05433	0.8	0.071336	control
3.14159	0.8	0.35668	control
0.0872665	1	0	control
0.174533	1	0	control
0.261799	1	0.00648509	control
0.349066	1	0.00648509	control
0.436332	1	0.00648509	control
0.523599	1	0	control
0.610865	1	0.00648509	control
0.698132	1	0.0259404	control
0.785398	1	0	control
0.872665	1	0	control
0.959931	1	0	control
1.0472	1	0	control
1.13446	1	0.00648509	control
1.22173	1	0.0778211	control
1.309	1	0.201038	control
1.39626	1	0.0194553	control
1.48353	1	0.0583658	control
1.5708	1	0.142672	control
1.65806	1	0.103761	control
1.74533	1	0.136187	control
1.8326	1	0.823607	control
1.91986	1	1.2192	control
2.00713	1	0.661479	control
2.0944	1	0.233463	control
2.18166	1	0.149157	control
2.26893	1	0.36965	control
2.35619	1	0.557718	control
2.44346	1	0.116732	control
2.53073	1	0.110247	control
2.61799	1	0.123217	control
2.70526	1	0.0843062	control
2.79253	1	0.0259404	control
2.87979	1	0.168612	control
2.96706	1	0.402076	control
3.05433	1	0.415046	control
3.14159	1	0.350195	control
0.0872665	1.2	0.0194553	control
0.174533	1.2	0.0843062	control
0.261799	1.2	0.168612	control
0.349066	1.2	0.201038	control
0.436332	1.2	1.19326	control
0.523599	1.2	0.220493	control
0.610865	1.2	0.129702	control
0.698132	1.2	0.0453956	control
0.785398	1.2	0.0843062	control
0.872665	1.2	0.0389105	control
0.959931	1.2	0.0129702	control
1.0472	1.2	0.0259404	control
1.13446	1.2	0.071336	control
1.22173	1.2	0.181583	control
1.309	1.2	0.214008	control
1.39626	1.2	0.233463	control
1.48353	1.2	0.538263	control
1.5708	1.2	0.311284	control
1.65806	1.2	0.194553	control
1.74533	1.2	1.45915	control
1.8326	1.2	1.60182	control
1.91986	1.2	0.428016	control
2.00713	1.2	0.311284	control
2.0944	1.2	0.233463	control
2.18166	1.2	0.136187	control
2.26893	1.2	0.071336	control
2.35619	1.2	0.616084	control
2.44346	1.2	0.440986	control
2.53073	1.2	0.389105	control
2.61799	1.2	0.246433	control
2.70526	1.2	0.447471	control
2.79253	1.2	0.693905	control
2.87979	1.2	0.395591	control
2.96706	1.2	0.285344	control
3.05433	1.2	0.460441	control
3.14159	1.2	0.155642	control
0.0872665	1.4	0.142672	control
0.174533	1.4	0.0324255	control
0.261799	1.4	0.0324255	control
0.349066	1.4	0.0648509	control
0.436332	1.4	0.0583658	control
0.523599	1.4	0.142672	control
0.610865	1.4	0.168612	control
0.698132	1.4	0.0907913	control
0.785398	1.4	0.129702	control
0.872665	1.4	0.155642	control
0.959931	1.4	0.33074	control
1.0472	1.4	0.0518807	control
1.13446	1.4	0.168612	control
1.22173	1.4	0.0843062	control
1.309	1.4	0.194553	control
1.39626	1.4	0.142672	control
1.48353	1.4	0.34371	control
1.5708	1.4	0.693905	control
1.65806	1.4	1.49806	control
1.74533	1.4	4.51362	control
1.8326	1.4	2.49027	control
1.91986	1.4	0.155642	control
2.00713	1.4	0.706875	control
2.0944	1.4	0.68742	control
2.18166	1.4	0.246433	control
2.26893	1.4	0.272374	control
2.35619	1.4	0.7393	control
2.44346	1.4	0.421531	control
2.53073	1.4	0.226978	control
2.61799	1.4	0.162127	control
2.70526	1.4	0.337225	control
2.79253	1.4	1.14138	control
2.87979	1.4	0.551233	control
2.96706	1.4	1.79637	control
3.05433	1.4	0.512322	control
3.14159	1.4	4.24773	control
0.0872665	1.6	0.0194553	control
0.174533	1.6	0	control
0.261799	1.6	0	control
0.349066	1.6	0	control
0.436332	1.6	0.142672	control
0.523599	1.6	0.0583658	control
0.610865	1.6	0.0129702	control
0.698132	1.6	0.0648509	control
0.785398	1.6	0.0583658	control
0.872665	1.6	0.0583658	control
0.959931	1.6	0.0389105	control
1.0472	1.6	0.0972764	control
1.13446	1.6	0.00648509	control
1.22173	1.6	0	control
1.309	1.6	0.0194553	control
1.39626	1.6	0	control
1.48353	1.6	0.0129702	control
1.5708	1.6	0	control
1.65806	1.6	0.0972764	control
1.74533	1.6	1.49806	control
1.8326	1.6	0.402076	control
1.91986	1.6	0.0324255	control
2.00713	1.6	0.0259404	control
2.0944	1.6	0.0518807	control
2.18166	1.6	0.0324255	control
2.26893	1.6	0.538263	control
2.35619	1.6	1.40726	control
2.44346	1.6	0.0907913	control
2.53073	1.6	0.116732	control
2.61799	1.6	0.201038	control
2.70526	1.6	0.953308	control
2.79253	1.6	0.162127	control
2.87979	1.6	0.071336	control
2.96706	1.6	1.80934	control
3.05433	1.6	0.142672	control
3.14159	1.6	0.0972764	control
0.0872665	1.8	0	control
0.174533	1.8	0	control
0.261799	1.8	0	control
0.349066	1.8	0	control
0.436332	1.8	0	control
0.523599	1.8	0	control
0.610865	1.8	0	control
0.698132	1.8	0.00648509	control
0.785398	1.8	0	control
0.872665	1.8	0.00648509	control
0.959931	1.8	0.0259404	control
1.0472	1.8	0.0453956	control
1.13446	1.8	0	control
1.22173	1.8	0	control
1.309	1.8	0	control
1.39626	1.8	0.00648509	control
1.48353	1.8	0.0453956	control
1.5708	1.8	0.0324255	control
1.65806	1.8	0.0194553	control
1.74533	1.8	0.0129702	control
1.8326	1.8	0	control
1.91986	1.8	0.00648509	control
2.00713	1.8	0.0324255	control
2.0944	1.8	0.0129702	control
2.18166	1.8	0.0129702	control
2.26893	1.8	0	control
2.35619	1.8	0	control
2.44346	1.8	0	control
2.53073	1.8	0.00648509	control
2.61799	1.8	0.0453956	control
2.70526	1.8	0.492867	control
2.79253	1.8	0.34371	control
2.87979	1.8	0.0907913	control
2.96706	1.8	0	control
3.05433	1.8	0	control
3.14159	1.8	0	control
0.0872665	2	0	control
0.174533	2	0	control
0.261799	2	0	control
0.349066	2	0	control
0.436332	2	0	control
0.523599	2	0	control
0.610865	2	0	control
0.698132	2	0.0129702	control
0.785398	2	0	control
0.872665	2	0	control
0.959931	2	0	control
1.0472	2	0	control
1.13446	2	0	control
1.22173	2	0	control
1.309	2	0	control
1.39626	2	0	control
1.48353	2	0.0194553	control
1.5708	2	0	control
1.65806	2	0.00648509	control
1.74533	2	0.00648509	control
1.8326	2	0	control
1.91986	2	0.00648509	control
2.00713	2	0	control
2.0944	2	0.00648509	control
2.18166	2	0.00648509	control
2.26893	2	0	control
2.35619	2	0	control
2.44346	2	0	control
2.53073	2	0.00648509	control
2.61799	2	0.149157	control
2.70526	2	0.252919	control
2.79253	2	0.0129702	control
2.87979	2	0.0194553	control
2.96706	2	0.00648509	control
3.05433	2	0	control
3.14159	2	0	control
0.0872665	2.2	0	control
0.174533	2.2	0	control
0.261799	2.2	0	control
0.349066	2.2	0.00648509	control
0.436332	2.2	0	control
0.523599	2.2	0	control
0.610865	2.2	0	control
0.698132	2.2	0	control
0.785398	2.2	0	control
0.872665	2.2	0	control
0.959931	2.2	0	control
1.0472	2.2	0	control
1.13446	2.2	0	control
1.22173	2.2	0	control
1.309	2.2	0	control
1.39626	2.2	0	control
1.48353	2.2	0	control
1.5708	2.2	0	control
1.65806	2.2	0	control
1.74533	2.2	0	control
1.8326	2.2	0	control
1.91986	2.2	0	control
2.00713	2.2	0	control
2.0944	2.2	0	control
2.18166	2.2	0	control
2.26893	2.2	0	control
2.35619	2.2	0	control
2.44346	2.2	0.0259404	control
2.53073	2.2	1.99092	control
2.61799	2.2	1.11544	control
2.70526	2.2	0.35668	control
2.79253	2.2	0.259404	control
2.87979	2.2	0.0324255	control
2.96706	2.2	0	control
3.05433	2.2	0	control
3.14159	2.2	0	control
0.0872665	2.4	0	control
0.174533	2.4	0	control
0.261799	2.4	0	control
0.349066	2.4	0	control
0.436332	2.4	0	control
0.523599	2.4	0	control
0.610865	2.4	0	control
0.698132	2.4	0	control
0.785398	2.4	0	control
0.872665	2.4	0	control
0.959931	2.4	0	control
1.0472	2.4	0	control
1.13446	2.4	0	control
1.22173	2.4	0	control
1.309	2.4	0	control
1.39626	2.4	0	control
1.48353	2.4	0	control
1.5708	2.4	0	control
1.65806	2.4	0	control
1.74533	2.4	0	control
1.8326	2.4	0	control
1.91986	2.4	0	control
2.00713	2.4	0	control
2.0944	2.4	0	control
2.18166	2.4	0	control
2.26893	2.4	0	control
2.35619	2.4	0	control
2.44346	2.4	0	control
2.53073	2.4	0.0259404	control
2.61799	2.4	0.0324255	control
2.70526	2.4	0.0259404	control
2.79253	2.4	0.0129702	control
2.87979	2.4	0	control
2.96706	2.4	0	control
3.05433	2.4	0	control
3.14159	2.4	0	control
0.0872665	2.6	0	control
0.174533	2.6	0	control
0.261799	2.6	0	control
0.349066	2.6	0	control
0.436332	2.6	0	control
0.523599	2.6	0	control
0.610865	2.6	0	control
0.698132	2.6	0	control
0.785398	2.6	0	control
0.872665	2.6	0	control
0.959931	2.6	0	control
1.0472	2.6	0	control
1.13446	2.6	0	control
1.22173	2.6	0	control
1.309	2.6	0	control
1.39626	2.6	0	control
1.48353	2.6	0	control
1.5708	2.6	0	control
1.65806	2.6	0	control
1.74533	2.6	0	control
1.8326	2.6	0	control
1.91986	2.6	0	control
2.00713	2.6	0	control
2.0944	2.6	0	control
2.18166	2.6	0	control
2.26893	2.6	0	control
2.35619	2.6	0	control
2.44346	2.6	0	control
2.53073	2.6	0	control
2.61799	2.6	0.0129702	control
2.70526	2.6	0.0583658	control
2.79253	2.6	0	control
2.87979	2.6	0	control
2.96706	2.6	0	control
3.05433	2.6	0	control
3.14159	2.6	0	control
0.0872665	2.8	0	control
0.174533	2.8	0	control
0.261799	2.8	0	control
0.349066	2.8	0	control
0.436332	2.8	0	control
0.523599	2.8	0	control
0.610865	2.8	0	control
0.698132	2.8	0	control
0.785398	2.8	0	control
0.872665	2.8	0	control
0.959931	2.8	0	control
1.0472	2.8	0	control
1.13446	2.8	0	control
1.22173	2.8	0	control
1.309	2.8	0	control
1.39626	2.8	0	control
1.48353	2.8	0	control
1.5708	2.8	0	control
1.65806	2.8	0	control
1.74533	2.8	0.00648509	control
1.8326	2.8	0	control
1.91986	2.8	0	control
2.00713	2.8	0	control
2.0944	2.8	0	control
2.18166	2.8	0	control
2.26893	2.8	0	control
2.35619	2.8	0	control
2.44346	2.8	0	control
2.53073	2.8	0	control
2.61799	2.8	0	control
2.70526	2.8	0	control
2.79253	2.8	0	control
2.87979	2.8	0	control
2.96706	2.8	0	control
3.05433	2.8	0	control
3.14159	2.8	0	control
0.0872665	3	0	control
0.174533	3	0	control
0.261799	3	0	control
0.349066	3	0	control
0.436332	3	0	control
0.523599	3	0	control
0.610865	3	0	control
0.698132	3	0	control
0.785398	3	0	control
0.872665	3	0	control
0.959931	3	0	control
1.0472	3	0	control
1.13446	3	0	control
1.22173	3	0	control
1.309	3	0	control
1.39626	3	0	control
1.48353	3	0	control
1.5708	3	0	control
1.65806	3	0	control
1.74533	3	0	control
1.8326	3	0	control
1.91986	3	0	control
2.00713	3	0	control
2.0944	3	0	control
2.18166	3	0	control
2.26893	3	0	control
2.35619	3	0	control
2.44346	3	0	control
2.53073	3	0	control
2.61799	3	0	control
2.70526	3	0.00648509	control
2.79253	3	0	control
2.87979	3	0	control
2.96706	3	0	control
3.05433	3	0	control
3.14159	3	0	control
0.0872665	0.2	0	activation
0.174533	0.2	0	activation
0.261799	0.2	0	activation
0.349066	0.2	0	activation
0.436332	0.2	0	activation
0.523599	0.2	0	activation
0.610865	0.2	0	activation
0.698132	0.2	0	activation
0.785398	0.2	0	activation
0.872665	0.2	0	activation
0.959931	0.2	0	activation
1.0472	0.2	0	activation
1.13446	0.2	0	activation
1.22173	0.2	0	activation
1.309	0.2	0	activation
1.39626	0.2	0	activation
1.48353	0.2	0	activation
1.5708	0.2	0	activation
1.65806	0.2	0	activation
1.74533	0.2	0	activation
1.8326	0.2	0	activation
1.91986	0.2	0	activation
2.00713	0.2	0	activation
2.0944	0.2	0	activation
2.18166	0.2	0	activation
2.26893	0.2	0	activation
2.35619	0.2	0	activation
2.44346	0.2	0	activation
2.53073	0.2	0	activation
2.61799	0.2	0	activation
2.70526	0.2	0	activation
2.79253	0.2	0	activation
2.87979	0.2	0	activation
2.96706	0.2	0	activation
3.05433	0.2	0	activation
3.14159	0.2	0	activation
0.0872665	0.4	0	activation
0.174533	0.4	0	activation
0.261799	0.4	0	activation
0.349066	0.4	0	activation
0.436332	0.4	0	activation
0.523599	0.4	0	activation
0.610865	0.4	0	activation
0.698132	0.4	0	activation
0.785398	0.4	0	activation
0.872665	0.4	0	activation
0.959931	0.4	0	activation
1.0472	0.4	0	activation
1.13446	0.4	0	activation
1.22173	0.4	0	activation
1.309	0.4	0	activation
1.39626	0.4	0	activation
1.48353	0.4	0	activation
1.5708	0.4	0	activation
1.65806	0.4	0	activation
1.74533	0.4	0	activation
1.8326	0.4	0	activation
1.91986	0.4	0	activation
2.00713	0.4	0	activation
2.0944	0.4	0	activation
2.18166	0.4	0	activation
2.26893	0.4	0	activation
2.35619	0.4	0	activation
2.44346	0.4	0	activation
2.53073	0.4	0	activation
2.61799	0.4	0	activation
2.70526	0.4	0	activation
2.79253	0.4	0	activation
2.87979	0.4	0	activation
2.96706	0.4	0	activation
3.05433	0.4	0	activation
3.14159	0.4	0	activation
0.0872665	0.6	0.00260453	activation
0.174533	0.6	0.00217044	activation
0.261799	0.6	0.00260453	activation
0.349066	0.6	0.00347271	activation
0.436332	0.6	0.00217044	activation
0.523599	0.6	0.00303862	activation
0.610865	0.6	0.000434089	activation
0.698132	0.6	0.000868177	activation
0.785398	0.6	0.000868177	activation
0.872665	0.6	0	activation
0.959931	0.6	0	activation
1.0472	0.6	0.000868177	activation
1.13446	0.6	0	activation
1.22173	0.6	0	activation
1.309	0.6	0.000434089	activation
1.39626	0.6	0	activation
1.48353	0.6	0	activation
1.5708	0.6	0	activation
1.65806	0.6	0	activation
1.74533	0.6	0	activation
1.8326	0.6	0	activation
1.91986	0.6	0	activation
2.00713	0.6	0	activation
2.0944	0.6	0	activation
2.18166	0.6	0	activation
2.26893	0.6	0	activation
2.35619	0.6	0	activation
2.44346	0.6	0.000434089	activation
2.53073	0.6	0	activation
2.61799	0.6	0.000434089	activation
2.70526	0.6	0.000868177	activation
2.79253	0.6	0	activation
2.87979	0.6	0	activation
2.96706	0.6	0	activation
3.05433	0.6	0	activation
3.14159	0.6	0	activation
0.0872665	0.8	0.0950654	activation
0.174533	0.8	0.0859495	activation
0.261799	0.8	0.0525247	activation
0.349066	0.8	0.0542611	activation
0.436332	0.8	0.0408043	activation
0.523599	0.8	0.0347271	activation
0.610865	0.8	0.00911586	activation
0.698132	0.8	0.00477497	activation
0.785398	0.8	0.00303862	activation
0.872665	0.8	0	activation
0.959931	0.8	0	activation
1.0472	0.8	0.00130227	activation
1.13446	0.8	0.00173635	activation
1.22173	0.8	0	activation
1.309	0.8	0	activation
1.39626	0.8	0	activation
1.48353	0.8	0.000868177	activation
1.5708	0.8	0.000434089	activation
1.65806	0.8	0.000434089	activation
1.74533	0.8	0	activation
1.8326	0.8	0.00303862	activation
1.91986	0.8	0.000434089	activation
2.00713	0.8	0.000868177	activation
2.0944	0.8	0.00260453	activation
2.18166	0.8	0.00173635	activation
2.26893	0.8	0.00347271	activation
2.35619	0.8	0.00347271	activation
2.44346	0.8	0.00173635	activation
2.53073	0.8	0.00130227	activation
2.61799	0.8	0.00260453	activation
2.70526	0.8	0.00173635	activation
2.79253	0.8	0	activation
2.87979	0.8	0.000434089	activation
2.96706	0.8	0.000434089	activation
3.05433	0.8	0.000434089	activation
3.14159	0.8	0.000434089	activation
0.0872665	1	0.753144	activation
0.174533	1	0.593399	activation
0.261799	1	0.430616	activation
0.349066	1	0.259151	activation
0.436332	1	0.149761	activation
0.523599	1	0.0707564	activation
0.610865	1	0.0416725	activation
0.698132	1	0.0221385	activation
0.785398	1	0.0186658	activation
0.872665	1	0.00651133	activation
0.959931	1	0.00824768	activation
1.0472	1	0.00434089	activation
1.13446	1	0.00434089	activation
1.22173	1	0.00130227	activation
1.309	1	0.00130227	activation
1.39626	1	0.00520906	activation
1.48353	1	0.00868177	activation
1.5708	1	0.00737951	activation
1.65806	1	0.00781359	activation
1.74533	1	0.00824768	activation
1.8326	1	0.0138908	activation
1.91986	1	0.0104181	activation
2.00713	1	0.0160613	activation
2.0944	1	0.0164954	activation
2.18166	1	0.0108522	activation
2.26893	1	0.0108522	activation
2.35619	1	0.00998404	activation
2.44346	1	0.0121545	activation
2.53073	1	0.00434089	activation
2.61799	1	0.00217044	activation
2.70526	1	0.00130227	activation
2.79253	1	0.00607724	activation
2.87979	1	0.000434089	activation
2.96706	1	0.00130227	activation
3.05433	1	0.00173635	activation
3.14159	1	0.0039068	activation
0.0872665	1.2	4.80145	activation
0.174533	1.2	3.70929	activation
0.261799	1.2	2.20039	activation
0.349066	1.2	1.08696	activation
0.436332	1.2	0.488784	activation
0.523599	1.2	0.23354	activation
0.610865	1.2	0.0976699	activation
0.698132	1.2	0.0698883	activation
0.785398	1.2	0.0338589	activation
0.872665	1.2	0.0190999	activation
0.959931	1.2	0.0177976	activation
1.0472	1.2	0.0121545	activation
1.13446	1.2	0.0143249	activation
1.22173	1.2	0.0217044	activation
1.309	1.2	0.00781359	activation
1.39626	1.2	0.0273476	activation
1.48353	1.2	0.0269135	activation
1.5708	1.2	0.0377657	activation
1.65806	1.2	0.0464475	activation
1.74533	1.2	0.0438429	activation
1.8326	1.2	0.0260453	activation
1.91986	1.2	0.039068	activation
2.00713	1.2	0.0468816	activation
2.0944	1.2	0.0477497	activation
2.18166	1.2	0.0264794	activation
2.26893	1.2	0.0186658	activation
2.35619	1.2	0.0334248	activation
2.44346	1.2	0.0230067	activation
2.53073	1.2	0.0325566	activation
2.61799	1.2	0.0334248	activation
2.70526	1.2	0.0607724	activation
2.79253	1.2	0.0408043	activation
2.87979	1.2	0.0377657	activation
2.96706	1.2	0.0221385	activation
3.05433	1.2	0.0160613	activation
3.14159	1.2	0.0156272	activation
0.0872665	1.4	8.89274	activation
0.174533	1.4	6.7084	activation
0.261799	1.4	3.59295	activation
0.349066	1.4	1.43466	activation
0.436332	1.4	0.613367	activation
0.523599	1.4	0.29301	activation
0.610865	1.4	0.188394	activation
0.698132	1.4	0.0677178	activation
0.785398	1.4	0.0277817	activation
0.872665	1.4	0.0190999	activation
0.959931	1.4	0.024309	activation
1.0472	1.4	0.0151931	activation
1.13446	1.4	0.0351612	activation
1.22173	1.4	0.0399361	activation
1.309	1.4	0.0273476	activation
1.39626	1.4	0.0486179	activation
1.48353	1.4	0.0599042	activation
1.5708	1.4	0.0186658	activation
1.65806	1.4	0.0334248	activation
1.74533	1.4	0.0451452	activation
1.8326	1.4	0.058602	activation
1.91986	1.4	0.0377657	activation
2.00713	1.4	0.0494861	activation
2.0944	1.4	0.0668496	activation
2.18166	1.4	0.0568656	activation
2.26893	1.4	0.0303862	activation
2.35619	1.4	0.0421066	activation
2.44346	1.4	0.0373316	activation
2.53073	1.4	0.0533929	activation
2.61799	1.4	0.0772678	activation
2.70526	1.4	0.104181	activation
2.79253	1.4	0.0959336	activation
2.87979	1.4	0.0924609	activation
2.96706	1.4	0.0928949	activation
3.05433	1.4	0.0998404	activation
3.14159	1.4	0.10722	activation
0.0872665	1.6	3.24525	activation
0.174533	1.6	2.37446	activation
0.261799	1.6	1.49934	activation
0.349066	1.6	0.765732	activation
0.436332	1.6	0.288235	activation
0.523599	1.6	0.13587	activation
0.610865	1.6	0.186658	activation
0.698132	1.6	0.0811746	activation
0.785398	1.6	0.0230067	activation
0.872665	1.6	0.0447111	activation
0.959931	1.6	0.0455793	activation
1.0472	1.6	0.0143249	activation
1.13446	1.6	0.0190999	activation
1.22173	1.6	0.0277817	activation
1.309	1.6	0.0273476	activation
1.39626	1.6	0.00998404	activation
1.48353	1.6	0.0234408	activation
1.5708	1.6	0.0286498	activation
1.65806	1.6	0.0269135	activation
1.74533	1.6	0.0438429	activation
1.8326	1.6	0.0434089	activation
1.91986	1.6	0.0555633	activation
2.00713	1.6	0.0559974	activation
2.0944	1.6	0.0959336	activation
2.18166	1.6	0.0976699	activation
2.26893	1.6	0.0612065	activation
2.35619	1.6	0.0486179	activation
2.44346	1.6	0.0859495	activation
2.53073	1.6	0.0907245	activation
2.61799	1.6	0.112863	activation
2.70526	1.6	0.128924	activation
2.79253	1.6	0.130227	activation
2.87979	1.6	0.14542	activation
2.96706	1.6	0.181883	activation
3.05433	1.6	0.149326	activation
3.14159	1.6	0.122847	activation
0.0872665	1.8	0.206626	activation
0.174533	1.8	0.146288	activation
0.261799	1.8	0.138908	activation
0.349066	1.8	0.063811	activation
0.436332	1.8	0.0503543	activation
0.523599	1.8	0.0303862	activation
0.610865	1.8	0.0230067	activation
0.698132	1.8	0.0117204	activation
0.785398	1.8	0.00911586	activation
0.872665	1.8	0.0221385	activation
0.959931	1.8	0.024309	activation
1.0472	1.8	0.0212703	activation
1.13446	1.8	0.0156272	activation
1.22173	1.8	0.0234408	activation
1.309	1.8	0.00954995	activation
1.39626	1.8	0.00911586	activation
1.48353	1.8	0.0160613	activation
1.5708	1.8	0.0251771	activation
1.65806	1.8	0.0334248	activation
1.74533	1.8	0.0303862	activation
1.8326	1.8	0.0447111	activation
1.91986	1.8	0.0559974	activation
2.00713	1.8	0.0668496	activation
2.0944	1.8	0.0707564	activation
2.18166	1.8	0.0772678	activation
2.26893	1.8	0.0668496	activation
2.35619	1.8	0.0924609	activation
2.44346	1.8	0.139777	activation
2.53073	1.8	0.138908	activation
2.61799	1.8	0.183619	activation
2.70526	1.8	0.166256	activation
2.79253	1.8	0.190999	activation
2.87979	1.8	0.221819	activation
2.96706	1.8	0.186658	activation
3.05433	1.8	0.139777	activation
3.14159	1.8	0.14759	activation
0.0872665	2	0.0651133	activation
0.174533	2	0.0425407	activation
0.261799	2	0.0607724	activation
0.349066	2	0.0416725	activation
0.436332	2	0.0347271	activation
0.523599	2	0.0177976	activation
0.610865	2	0.0173635	activation
0.698132	2	0.00607724	activation
0.785398	2	0.0173635	activation
0.872665	2	0.0156272	activation
0.959931	2	0.00781359	activation
1.0472	2	0.00651133	activation
1.13446	2	0.00954995	activation
1.22173	2	0.0104181	activation
1.309	2	0.00824768	activation
1.39626	2	0.00868177	activation
1.48353	2	0.00520906	activation
1.5708	2	0.0217044	activation
1.65806	2	0.00737951	activation
1.74533	2	0.029518	activation
1.8326	2	0.0416725	activation
1.91986	2	0.0421066	activation
2.00713	2	0.0746632	activation
2.0944	2	0.0421066	activation
2.18166	2	0.0559974	activation
2.26893	2	0.0551292	activation
2.35619	2	0.0724928	activation
2.44346	2	0.108088	activation
2.53073	2	0.0911586	activation
2.61799	2	0.128056	activation
2.70526	2	0.130661	activation
2.79253	2	0.135002	activation
2.87979	2	0.125886	activation
2.96706	2	0.150195	activation
3.05433	2	0.161047	activation
3.14159	2	0.125886	activation
0.0872665	2.2	0.0217044	activation
0.174533	2.2	0.0182317	activation
0.261799	2.2	0.0286498	activation
0.349066	2.2	0.0186658	activation
0.436332	2.2	0.0360293	activation
0.523599	2.2	0.0108522	activation
0.610865	2.2	0.00824768	activation
0.698132	2.2	0.00868177	activation
0.785398	2.2	0.00868177	activation
0.872665	2.2	0.00303862	activation
0.959931	2.2	0.00260453	activation
1.0472	2.2	0.00303862	activation
1.13446	2.2	0.00130227	activation
1.22173	2.2	0.00217044	activation
1.309	2.2	0.00434089	activation
1.39626	2.2	0.00477497	activation
1.48353	2.2	0.00520906	activation
1.5708	2.2	0.00911586	activation
1.65806	2.2	0.00564315	activation
1.74533	2.2	0.00954995	activation
1.8326	2.2	0.0134567	activation
1.91986	2.2	0.0164954	activation
2.00713	2.2	0.0221385	activation
2.0944	2.2	0.0269135	activation
2.18166	2.2	0.0460134	activation
2.26893	2.2	0.0329907	activation
2.35619	2.2	0.0395021	activation
2.44346	2.2	0.0533929	activation
2.53073	2.2	0.0612065	activation
2.61799	2.2	0.0790041	activation
2.70526	2.2	0.0937631	activation
2.79253	2.2	0.102879	activation
2.87979	2.2	0.0798723	activation
2.96706	2.2	0.121545	activation
3.05433	2.2	0.108522	activation
3.14159	2.2	0.0941972	activation
0.0872665	2.4	0.00998404	activation
0.174533	2.4	0.00911586	activation
0.261799	2.4	0.0108522	activation
0.349066	2.4	0.00303862	activation
0.436332	2.4	0.00651133	activation
0.523599	2.4	0.00434089	activation
0.610865	2.4	0.00477497	activation
0.698132	2.4	0.00303862	activation
0.785398	2.4	0.000868177	activation
0.872665	2.4	0.00217044	activation
0.959931	2.4	0.00260453	activation
1.0472	2.4	0.00477497	activation
1.13446	2.4	0.00173635	activation
1.22173	2.4	0.00130227	activation
1.309	2.4	0.000868177	activation
1.39626	2.4	0.00737951	activation
1.48353	2.4	0.00347271	activation
1.5708	2.4	0.00520906	activation
1.65806	2.4	0.00564315	activation
1.74533	2.4	0.00347271	activation
1.8326	2.4	0.00607724	activation
1.91986	2.4	0.00954995	activation
2.00713	2.4	0.0199681	activation
2.0944	2.4	0.0160613	activation
2.18166	2.4	0.0286498	activation
2.26893	2.4	0.0416725	activation
2.35619	2.4	0.0225726	activation
2.44346	2.4	0.0477497	activation
2.53073	2.4	0.0325566	activation
2.61799	2.4	0.0264794	activation
2.70526	2.4	0.0568656	activation
2.79253	2.4	0.0603383	activation
2.87979	2.4	0.0568656	activation
2.96706	2.4	0.0503543	activation
3.05433	2.4	0.0525247	activation
3.14159	2.4	0.0499202	activation
0.0872665	2.6	0.00434089	activation
0.174533	2.6	0.00347271	activation
0.261799	2.6	0.00303862	activation
0.349066	2.6	0.00347271	activation
0.436332	2.6	0.00303862	activation
0.523599	2.6	0.000434089	activation
0.610865	2.6	0.00130227	activation
0.698132	2.6	0.00130227	activation
0.785398	2.6	0.00217044	activation
0.872665	2.6	0.00173635	activation
0.959931	2.6	0.000434089	activation
1.0472	2.6	0.000434089	activation
1.13446	2.6	0	activation
1.22173	2.6	0.000434089	activation
1.309	2.6	0	activation
1.39626	2.6	0.000868177	activation
1.48353	2.6	0.000868177	activation
1.5708	2.6	0.00173635	activation
1.65806	2.6	0.000868177	activation
1.74533	2.6	0.00217044	activation
1.8326	2.6	0.00173635	activation
1.91986	2.6	0.00868177	activation
2.00713	2.6	0.00434089	activation
2.0944	2.6	0.00130227	activation
2.18166	2.6	0.00911586	activation
2.26893	2.6	0.00868177	activation
2.35619	2.6	0.00781359	activation
2.44346	2.6	0.0134567	activation
2.53073	2.6	0.00520906	activation
2.61799	2.6	0.0117204	activation
2.70526	2.6	0.0160613	activation
2.79253	2.6	0.00694542	activation
2.87979	2.6	0.0104181	activation
2.96706	2.6	0.0169295	activation
3.05433	2.6	0.00998404	activation
3.14159	2.6	0.00911586	activation
0.0872665	2.8	0.00130227	activation
0.174533	2.8	0.00130227	activation
0.261799	2.8	0.00173635	activation
0.349066	2.8	0.0039068	activation
0.436332	2.8	0.00173635	activation
0.523599	2.8	0.00217044	activation
0.610865	2.8	0.00173635	activation
0.698132	2.8	0	activation
0.785398	2.8	0.000434089	activation
0.872665	2.8	0.000434089	activation
0.959931	2.8	0.000434089	activation
1.0472	2.8	0.00130227	activation
1.13446	2.8	0	activation
1.22173	2.8	0	activation
1.309	2.8	0.000868177	activation
1.39626	2.8	0.000868177	activation
1.48353	2.8	0.000868177	activation
1.5708	2.8	0.000868177	activation
1.65806	2.8	0.00130227	activation
1.74533	2.8	0.000868177	activation
1.8326	2.8	0.000868177	activation
1.91986	2.8	0.000434089	activation
2.00713	2.8	0	activation
2.0944	2.8	0.00217044	activation
2.18166	2.8	0.00130227	activation
2.26893	2.8	0.00564315	activation
2.35619	2.8	0.00737951	activation
2.44346	2.8	0.00477497	activation
2.53073	2.8	0.0039068	activation
2.61799	2.8	0.00347271	activation
2.70526	2.8	0.00303862	activation
2.79253	2.8	0.00260453	activation
2.87979	2.8	0.00173635	activation
2.96706	2.8	0.00217044	activation
3.05433	2.8	0.000868177	activation
3.14159	2.8	0.00173635	activation
0.0872665	3	0.000434089	activation
0.174533	3	0.00173635	activation
0.261799	3	0.000434089	activation
0.349066	3	0.00130227	activation
0.436332	3	0	activation
0.523599	3	0.000434089	activation
0.610865	3	0.000434089	activation
0.698132	3	0.00173635	activation
0.785398	3	0	activation
0.872665	3	0	activation
0.959931	3	0.000868177	activation
1.0472	3	0	activation
1.13446	3	0	activation
1.22173	3	0.000868177	activation
1.309	3	0	activation
1.39626	3	0	activation
1.48353	3	0.000434089	activation
1.5708	3	0	activation
1.65806	3	0.000434089	activation
1.74533	3	0.000434089	activation
1.8326	3	0.000868177	activation
1.91986	3	0	activation
2.00713	3	0	activation
2.0944	3	0.000434089	activation
2.18166	3	0	activation
2.26893	3	0.00303862	activation
2.35619	3	0.00434089	activation
2.44346	3	0.00217044	activation
2.53073	3	0.000434089	activation
2.61799	3	0.00260453	activation
2.70526	3	0.000868177	activation
2.79253	3	0.00217044	activation
2.87979	3	0.00173635	activation
2.96706	3	0.00173635	activation
3.05433	3	0.000434089	activation
3.14159	3	0.000868177	activation

## Sheet: fig6I_P(quadrant_interaction)_p
analysis_group	datename	quadrant	time_spent_ratio
control	localhost-20231201_113455	Head	0.651163
control	localhost-20231201_121354	Head	0.116086
control	localhost-20231201_124941	Head	0
control	localhost-20231201_132455	Head	0
control	localhost-20231201_140041	Head	0.816327
control	localhost-20241024_172805	Head	0.0932999
control	localhost-20241024_180315	Head	0
control	localhost-20241029_112255	Head	0
control	localhost-20241029_115735	Head	0
control	localhost-20241029_123119	Head	0
control	localhost-20241029_130423	Head	0.217391
control	localhost-20241029_142112	Head	0
control	localhost-20241029_145348	Head	0
control	localhost-20241029_152648	Head	0.129061
control	localhost-20241029_155954	Head	0
control	localhost-20231201_113455	Tail	0.348837
control	localhost-20231201_121354	Tail	0.883914
control	localhost-20231201_124941	Tail	1
control	localhost-20231201_132455	Tail	1
control	localhost-20231201_140041	Tail	0.183673
control	localhost-20241024_172805	Tail	0.9067
control	localhost-20241024_180315	Tail	1
control	localhost-20241029_112255	Tail	1
control	localhost-20241029_115735	Tail	1
control	localhost-20241029_123119	Tail	1
control	localhost-20241029_130423	Tail	0.782609
control	localhost-20241029_142112	Tail	1
control	localhost-20241029_145348	Tail	1
control	localhost-20241029_152648	Tail	0.870939
control	localhost-20241029_155954	Tail	1
activation	localhost-20231201_113455	Head	1
activation	localhost-20231201_121354	Head	1
activation	localhost-20231201_124941	Head	0.977626
activation	localhost-20231201_132455	Head	1
activation	localhost-20231201_140041	Head	0.133353
activation	localhost-20241024_172805	Head	0.730576
activation	localhost-20241024_180315	Head	0.0985809
activation	localhost-20241029_112255	Head	0.195076
activation	localhost-20241029_115735	Head	0.999373
activation	localhost-20241029_123119	Head	0.0886514
activation	localhost-20241029_130423	Head	0.794743
activation	localhost-20241029_142112	Head	0.905045
activation	localhost-20241029_145348	Head	0.990128
activation	localhost-20241029_152648	Head	1
activation	localhost-20241029_155954	Head	0.991242
activation	localhost-20231201_113455	Tail	0
activation	localhost-20231201_121354	Tail	0
activation	localhost-20231201_124941	Tail	0.0223739
activation	localhost-20231201_132455	Tail	0
activation	localhost-20231201_140041	Tail	0.866647
activation	localhost-20241024_172805	Tail	0.269424
activation	localhost-20241024_180315	Tail	0.901419
activation	localhost-20241029_112255	Tail	0.804924
activation	localhost-20241029_115735	Tail	0.000627205
activation	localhost-20241029_123119	Tail	0.911349
activation	localhost-20241029_130423	Tail	0.205257
activation	localhost-20241029_142112	Tail	0.0949548
activation	localhost-20241029_145348	Tail	0.00987196
activation	localhost-20241029_152648	Tail	0
activation	localhost-20241029_155954	Tail	0.00875825

## Sheet: fig6J_transition_h2t_to_h2h_cue
group	time	feat	mean	sem
activation	-60	target_angles_speed	142.928	82.9598
activation	-59	target_angles_speed	156.687	88.1696
activation	-58	target_angles_speed	145.199	74.7156
activation	-57	target_angles_speed	114.643	52.9021
activation	-56	target_angles_speed	74.5278	42.5022
activation	-55	target_angles_speed	71.7787	42.7035
activation	-54	target_angles_speed	95.3783	45.2258
activation	-53	target_angles_speed	103.603	47.7921
activation	-52	target_angles_speed	97.0253	44.9778
activation	-51	target_angles_speed	80.0674	37.4199
activation	-50	target_angles_speed	58.0769	27.6412
activation	-49	target_angles_speed	36.0237	17.794
activation	-48	target_angles_speed	16.7175	9.6472
activation	-47	target_angles_speed	9.64416	3.0344
activation	-46	target_angles_speed	16.2053	4.97525
activation	-45	target_angles_speed	23.3828	9.29592
activation	-44	target_angles_speed	27.0337	12.7542
activation	-43	target_angles_speed	26.3576	14.4012
activation	-42	target_angles_speed	20.8232	13.6287
activation	-41	target_angles_speed	12.9346	10.0388
activation	-40	target_angles_speed	11.4738	5.75434
activation	-39	target_angles_speed	17.0078	9.98177
activation	-38	target_angles_speed	30.7709	13.4836
activation	-37	target_angles_speed	39.703	15.4078
activation	-36	target_angles_speed	41.6313	15.0929
activation	-35	target_angles_speed	36.4996	13.6714
activation	-34	target_angles_speed	27.9739	12.5953
activation	-33	target_angles_speed	26.9518	10.2421
activation	-32	target_angles_speed	27.6881	10.673
activation	-31	target_angles_speed	30.4951	8.99206
activation	-30	target_angles_speed	26.0706	9.08917
activation	-29	target_angles_speed	18.254	9.0396
activation	-28	target_angles_speed	17.6836	7.06843
activation	-27	target_angles_speed	21.9232	6.05525
activation	-26	target_angles_speed	20.9177	8.74978
activation	-25	target_angles_speed	18.7287	7.84097
activation	-24	target_angles_speed	12.4741	5.33305
activation	-23	target_angles_speed	13.6219	2.11912
activation	-22	target_angles_speed	22.8518	8.69061
activation	-21	target_angles_speed	36.5268	14.0057
activation	-20	target_angles_speed	46.4431	18.6863
activation	-19	target_angles_speed	52.8223	20.2092
activation	-18	target_angles_speed	50.874	20.9843
activation	-17	target_angles_speed	41.2688	21.3844
activation	-16	target_angles_speed	42.4903	14.0272
activation	-15	target_angles_speed	37.5414	13.3221
activation	-14	target_angles_speed	36.9521	14.7723
activation	-13	target_angles_speed	34.7992	17.9187
activation	-12	target_angles_speed	38.3924	13.663
activation	-11	target_angles_speed	33.8143	5.37725
activation	-10	target_angles_speed	17.4225	7.19008
activation	-9	target_angles_speed	34.6564	9.00967
activation	-8	target_angles_speed	59.48	19.515
activation	-7	target_angles_speed	75.8414	31.9609
activation	-6	target_angles_speed	83.1594	40.1062
activation	-5	target_angles_speed	80.0636	45.5835
activation	-4	target_angles_speed	105.804	36.8264
activation	-3	target_angles_speed	125.296	42.4543
activation	-2	target_angles_speed	124.652	66.8779
activation	-1	target_angles_speed	117.133	84.4748
activation	0	target_angles_speed	155.072	70.0506
activation	1	target_angles_speed	173.398	49.9882
activation	2	target_angles_speed	160.442	62.2792
activation	3	target_angles_speed	186.118	68.5184
activation	4	target_angles_speed	215.29	76.8897
activation	5	target_angles_speed	198.26	97.3947
activation	6	target_angles_speed	213.642	77.176
activation	7	target_angles_speed	190.061	70.3681
activation	8	target_angles_speed	169.419	74.314
activation	9	target_angles_speed	182.332	77.6515
activation	10	target_angles_speed	191.487	83.7855
activation	11	target_angles_speed	198.308	71.937
activation	12	target_angles_speed	166.492	58.8289
activation	13	target_angles_speed	110.235	42.7292
activation	14	target_angles_speed	48.2336	24.6711
activation	15	target_angles_speed	13.0623	6.29381
activation	16	target_angles_speed	32.1087	10.2118
activation	17	target_angles_speed	38.6618	16.8036
activation	18	target_angles_speed	35.9393	14.4833
activation	19	target_angles_speed	29.9034	8.21757
activation	20	target_angles_speed	17.1707	11.6891
activation	21	target_angles_speed	23.4368	9.94969
activation	22	target_angles_speed	25.3141	6.75002
activation	23	target_angles_speed	18.2744	4.71401
activation	24	target_angles_speed	13.2239	1.98896
activation	25	target_angles_speed	16.4577	4.92718
activation	26	target_angles_speed	21.2476	8.19321
activation	27	target_angles_speed	21.6737	10.084
activation	28	target_angles_speed	20.948	8.39382
activation	29	target_angles_speed	17.4076	5.18485
activation	30	target_angles_speed	11.4347	2.41725
activation	31	target_angles_speed	6.34964	1.29655
activation	32	target_angles_speed	6.34529	2.69131
activation	33	target_angles_speed	9.75471	3.38319
activation	34	target_angles_speed	12.1346	2.50512
activation	35	target_angles_speed	10.4057	2.24346
activation	36	target_angles_speed	8.9946	2.006
activation	37	target_angles_speed	15.7617	2.49268
activation	38	target_angles_speed	23.2613	8.32876
activation	39	target_angles_speed	28.8142	14.6209
activation	40	target_angles_speed	33.5708	19.0228
activation	41	target_angles_speed	35.032	21.5983
activation	42	target_angles_speed	33.3794	21.7459
activation	43	target_angles_speed	29.3912	19.482
activation	44	target_angles_speed	24.2503	15.3622
activation	45	target_angles_speed	20.1247	9.78517
activation	46	target_angles_speed	14.8817	4.91291
activation	47	target_angles_speed	9.22188	1.96898
activation	48	target_angles_speed	4.84016	1.728
activation	49	target_angles_speed	6.14754	2.07469
activation	50	target_angles_speed	10.5748	2.45539
activation	51	target_angles_speed	13.5024	3.88022
activation	52	target_angles_speed	14.4495	4.91099
activation	53	target_angles_speed	13.2578	4.93492
activation	54	target_angles_speed	10.7666	3.74409
activation	55	target_angles_speed	6.96098	2.8891
activation	56	target_angles_speed	6.53961	1.83495
activation	57	target_angles_speed	6.67831	2.88807
activation	58	target_angles_speed	5.50919	4.01727
activation	59	target_angles_speed	6.4325	3.26787

## Sheet: fig6L_interaction_ratio_pC2_ina
courtship	datename	analysis_group	courtship_ratio
h2t	localhost-20251120_143935	control	0.743011
h2h	localhost-20251120_143935	control	0.0432888
h2t	localhost-20251120_155426	control	0.51383
h2h	localhost-20251120_155426	control	0.294308
h2t	localhost-20251120_171020	control	0.767927
h2h	localhost-20251120_171020	control	0.111605
h2t	localhost-20251120_184140	control	0.605093
h2h	localhost-20251120_184140	control	0.102611
h2t	localhost-20251121_163947	control	0.768631
h2h	localhost-20251121_163947	control	0.0217528
h2t	localhost-20251122_113543	control	0.380886
h2h	localhost-20251122_113543	control	0.328791
h2t	localhost-20251122_124338	control	0.493463
h2h	localhost-20251122_124338	control	0.325019
h2t	localhost-20251122_135233	control	0.533129
h2h	localhost-20251122_135233	control	0.216611
h2t	localhost-20251123_125829	control	0.651444
h2h	localhost-20251123_125829	control	0.199
h2t	localhost-20251123_181023	control	0.736856
h2h	localhost-20251123_181023	control	0.0290693
h2t	localhost-20251124_124744	control	0.777994
h2h	localhost-20251124_124744	control	0.018465
h2t	localhost-20251124_140656	control	0.836835
h2h	localhost-20251124_140656	control	0.0172503
h2t	localhost-20251124_151855	control	0.734557
h2h	localhost-20251124_151855	control	0.15139
h2t	localhost-20251124_163028	control	0.718687
h2h	localhost-20251124_163028	control	0.038172
h2t	localhost-20251124_173821	control	0.754567
h2h	localhost-20251124_173821	control	0.0519548
h2t	localhost-20251125_153123	control	0.60415
h2h	localhost-20251125_153123	control	0.0577914
h2t	localhost-20251125_164350	control	0.566389
h2h	localhost-20251125_164350	control	0.242566
h2t	localhost-20251125_175429	control	0.671209
h2h	localhost-20251125_175429	control	0.15888
h2t	localhost-20251126_130059	control	0.759214
h2h	localhost-20251126_130059	control	0.0237671
h2t	localhost-20251126_141945	control	0.688951
h2h	localhost-20251126_141945	control	0.0670189
h2t	localhost-20251126_152911	control	0.837653
h2h	localhost-20251126_152911	control	0.052373
h2t	localhost-20251120_163332	experiment	0.746014
h2h	localhost-20251120_163332	experiment	0.014238
h2t	localhost-20251120_180854	experiment	0.787808
h2h	localhost-20251120_180854	experiment	0.0727256
h2t	localhost-20251121_160707	experiment	0.799796
h2h	localhost-20251121_160707	experiment	0.0148601
h2t	localhost-20251122_121004	experiment	0.76789
h2h	localhost-20251122_121004	experiment	0.065277
h2t	localhost-20251122_131708	experiment	0.741935
h2h	localhost-20251122_131708	experiment	0.0067297
h2t	localhost-20251123_120803	experiment	0.798276
h2h	localhost-20251123_120803	experiment	0.0447905
h2t	localhost-20251123_133455	experiment	0.686485
h2h	localhost-20251123_133455	experiment	0.0264182
h2t	localhost-20251123_184551	experiment	0.760497
h2h	localhost-20251123_184551	experiment	0.0937187
h2t	localhost-20251124_121209	experiment	0.728532
h2h	localhost-20251124_121209	experiment	0.0867631
h2t	localhost-20251124_144347	experiment	0.82855
h2h	localhost-20251124_144347	experiment	0.0344271
h2t	localhost-20251124_155346	experiment	0.55482
h2h	localhost-20251124_155346	experiment	0.140341
h2t	localhost-20251124_170452	experiment	0.692584
h2h	localhost-20251124_170452	experiment	0.00543196
h2t	localhost-20251124_181314	experiment	0.782981
h2h	localhost-20251124_181314	experiment	0.018706
h2t	localhost-20251125_145534	experiment	0.805914
h2h	localhost-20251125_145534	experiment	0.00222469
h2t	localhost-20251125_160736	experiment	0.780182
h2h	localhost-20251125_160736	experiment	0.0748053
h2t	localhost-20251125_182712	experiment	0.819331
h2h	localhost-20251125_182712	experiment	0.0621532
h2t	localhost-20251126_134438	experiment	0.821049
h2h	localhost-20251126_134438	experiment	0.0563461
h2t	localhost-20251126_160402	experiment	0.798425
h2h	localhost-20251126_160402	experiment	0.0166945

## Sheet: fig6M_courter_position_pC2_inac
azimuth	radius	hist	group
0.0872665	0.2	0	control
0.174533	0.2	0	control
0.261799	0.2	0	control
0.349066	0.2	0	control
0.436332	0.2	0	control
0.523599	0.2	0	control
0.610865	0.2	0	control
0.698132	0.2	0	control
0.785398	0.2	0	control
0.872665	0.2	0	control
0.959931	0.2	0	control
1.0472	0.2	0	control
1.13446	0.2	0	control
1.22173	0.2	0	control
1.309	0.2	0	control
1.39626	0.2	0	control
1.48353	0.2	0	control
1.5708	0.2	0	control
1.65806	0.2	0	control
1.74533	0.2	0	control
1.8326	0.2	0	control
1.91986	0.2	0	control
2.00713	0.2	0	control
2.0944	0.2	0	control
2.18166	0.2	0	control
2.26893	0.2	0	control
2.35619	0.2	0	control
2.44346	0.2	0	control
2.53073	0.2	0	control
2.61799	0.2	0	control
2.70526	0.2	0	control
2.79253	0.2	0	control
2.87979	0.2	0	control
2.96706	0.2	0	control
3.05433	0.2	0	control
3.14159	0.2	0	control
0.0872665	0.4	0	control
0.174533	0.4	0	control
0.261799	0.4	0	control
0.349066	0.4	0	control
0.436332	0.4	0	control
0.523599	0.4	0	control
0.610865	0.4	0	control
0.698132	0.4	0	control
0.785398	0.4	0	control
0.872665	0.4	0	control
0.959931	0.4	0	control
1.0472	0.4	0	control
1.13446	0.4	0	control
1.22173	0.4	0	control
1.309	0.4	0	control
1.39626	0.4	0	control
1.48353	0.4	0	control
1.5708	0.4	0	control
1.65806	0.4	0	control
1.74533	0.4	0	control
1.8326	0.4	0	control
1.91986	0.4	0	control
2.00713	0.4	0	control
2.0944	0.4	0	control
2.18166	0.4	0	control
2.26893	0.4	0	control
2.35619	0.4	0	control
2.44346	0.4	0	control
2.53073	0.4	0	control
2.61799	0.4	0	control
2.70526	0.4	0	control
2.79253	0.4	0	control
2.87979	0.4	0	control
2.96706	0.4	0	control
3.05433	0.4	0	control
3.14159	0.4	0	control
0.0872665	0.6	0	control
0.174533	0.6	0	control
0.261799	0.6	0	control
0.349066	0.6	0	control
0.436332	0.6	0	control
0.523599	0.6	0	control
0.610865	0.6	0	control
0.698132	0.6	0	control
0.785398	0.6	0	control
0.872665	0.6	0	control
0.959931	0.6	0	control
1.0472	0.6	0	control
1.13446	0.6	0	control
1.22173	0.6	0	control
1.309	0.6	0	control
1.39626	0.6	0	control
1.48353	0.6	0	control
1.5708	0.6	0	control
1.65806	0.6	0	control
1.74533	0.6	0	control
1.8326	0.6	0	control
1.91986	0.6	0	control
2.00713	0.6	0	control
2.0944	0.6	0	control
2.18166	0.6	0	control
2.26893	0.6	0	control
2.35619	0.6	0	control
2.44346	0.6	0	control
2.53073	0.6	0	control
2.61799	0.6	0	control
2.70526	0.6	0	control
2.79253	0.6	0	control
2.87979	0.6	0	control
2.96706	0.6	0	control
3.05433	0.6	0.000321118	control
3.14159	0.6	6.42236e-05	control
0.0872665	0.8	0	control
0.174533	0.8	0	control
0.261799	0.8	0	control
0.349066	0.8	0	control
0.436332	0.8	0	control
0.523599	0.8	0	control
0.610865	0.8	0	control
0.698132	0.8	6.42236e-05	control
0.785398	0.8	0	control
0.872665	0.8	6.42236e-05	control
0.959931	0.8	0	control
1.0472	0.8	0	control
1.13446	0.8	0	control
1.22173	0.8	0	control
1.309	0.8	0	control
1.39626	0.8	6.42236e-05	control
1.48353	0.8	6.42236e-05	control
1.5708	0.8	0	control
1.65806	0.8	0	control
1.74533	0.8	0	control
1.8326	0.8	0.000128447	control
1.91986	0.8	0	control
2.00713	0.8	6.42236e-05	control
2.0944	0.8	6.42236e-05	control
2.18166	0.8	0.000192671	control
2.26893	0.8	0.000321118	control
2.35619	0.8	0.000192671	control
2.44346	0.8	0.000256895	control
2.53073	0.8	0	control
2.61799	0.8	0	control
2.70526	0.8	0.000128447	control
2.79253	0.8	0.000770684	control
2.87979	0.8	0.00128447	control
2.96706	0.8	0.00372497	control
3.05433	0.8	0.00308274	control
3.14159	0.8	0.0021836	control
0.0872665	1	0	control
0.174533	1	0	control
0.261799	1	0.000385342	control
0.349066	1	0.000128447	control
0.436332	1	0.000128447	control
0.523599	1	0.000192671	control
0.610865	1	0.000192671	control
0.698132	1	0.000321118	control
0.785398	1	0.000513789	control
0.872665	1	0.000385342	control
0.959931	1	0.000642236	control
1.0472	1	0.000578013	control
1.13446	1	0.000385342	control
1.22173	1	0.000770684	control
1.309	1	0.00173404	control
1.39626	1	0.00404609	control
1.48353	1	0.00545901	control
1.5708	1	0.00976199	control
1.65806	1	0.00687193	control
1.74533	1	0.00789951	control
1.8326	1	0.0102116	control
1.91986	1	0.0132301	control
2.00713	1	0.0153495	control
2.0944	1	0.0153495	control
2.18166	1	0.0215149	control
2.26893	1	0.0161844	control
2.35619	1	0.0114318	control
2.44346	1	0.00886286	control
2.53073	1	0.00558746	control
2.61799	1	0.00526634	control
2.70526	1	0.00526634	control
2.79253	1	0.00610125	control
2.87979	1	0.0037892	control
2.96706	1	0.00468833	control
3.05433	1	0.00385342	control
3.14159	1	0.00648659	control
0.0872665	1.2	0.0930601	control
0.174533	1.2	0.106997	control
0.261799	1.2	0.0709029	control
0.349066	1.2	0.119584	control
0.436332	1.2	0.0529203	control
0.523599	1.2	0.04881	control
0.610865	1.2	0.0608198	control
0.698132	1.2	0.0285795	control
0.785398	1.2	0.0267813	control
0.872665	1.2	0.0323687	control
0.959931	1.2	0.0285153	control
1.0472	1.2	0.0269097	control
1.13446	1.2	0.030442	control
1.22173	1.2	0.0375066	control
1.309	1.2	0.0516358	control
1.39626	1.2	0.0515716	control
1.48353	1.2	0.0624254	control
1.5708	1.2	0.0517	control
1.65806	1.2	0.0595995	control
1.74533	1.2	0.0704533	control
1.8326	1.2	0.0838761	control
1.91986	1.2	0.104107	control
2.00713	1.2	0.109244	control
2.0944	1.2	0.106997	control
2.18166	1.2	0.137824	control
2.26893	1.2	0.153559	control
2.35619	1.2	0.139237	control
2.44346	1.2	0.103207	control
2.53073	1.2	0.129603	control
2.61799	1.2	0.163642	control
2.70526	1.2	0.119328	control
2.79253	1.2	0.12819	control
2.87979	1.2	0.135512	control
2.96706	1.2	0.175459	control
3.05433	1.2	0.286887	control
3.14159	1.2	0.37391	control
0.0872665	1.4	0.852633	control
0.174533	1.4	0.967979	control
0.261799	1.4	0.638576	control
0.349066	1.4	0.396453	control
0.436332	1.4	0.36813	control
0.523599	1.4	0.228058	control
0.610865	1.4	0.128704	control
0.698132	1.4	0.108602	control
0.785398	1.4	0.0838761	control
0.872665	1.4	0.0730865	control
0.959931	1.4	0.0798942	control
1.0472	1.4	0.110336	control
1.13446	1.4	0.120869	control
1.22173	1.4	0.127484	control
1.309	1.4	0.090748	control
1.39626	1.4	0.127934	control
1.48353	1.4	0.210975	control
1.5708	1.4	0.098776	control
1.65806	1.4	0.169229	control
1.74533	1.4	0.110336	control
1.8326	1.4	0.215856	control
1.91986	1.4	0.183872	control
2.00713	1.4	0.271152	control
2.0944	1.4	0.325293	control
2.18166	1.4	0.313733	control
2.26893	1.4	0.219003	control
2.35619	1.4	0.268648	control
2.44346	1.4	0.317265	control
2.53073	1.4	0.449052	control
2.61799	1.4	0.63241	control
2.70526	1.4	0.699974	control
2.79253	1.4	0.767729	control
2.87979	1.4	0.971062	control
2.96706	1.4	1.10625	control
3.05433	1.4	1.34632	control
3.14159	1.4	1.44914	control
0.0872665	1.6	0.761757	control
0.174533	1.6	0.729709	control
0.261799	1.6	0.474035	control
0.349066	1.6	0.325229	control
0.436332	1.6	0.300374	control
0.523599	1.6	0.2287	control
0.610865	1.6	0.252399	control
0.698132	1.6	0.116052	control
0.785398	1.6	0.180468	control
0.872665	1.6	0.0547185	control
0.959931	1.6	0.0795089	control
1.0472	1.6	0.0708387	control
1.13446	1.6	0.142962	control
1.22173	1.6	0.0724443	control
1.309	1.6	0.093317	control
1.39626	1.6	0.127163	control
1.48353	1.6	0.0463695	control
1.5708	1.6	0.0449566	control
1.65806	1.6	0.0626823	control
1.74533	1.6	0.106033	control
1.8326	1.6	0.0839403	control
1.91986	1.6	0.0646732	control
2.00713	1.6	0.180276	control
2.0944	1.6	0.130952	control
2.18166	1.6	0.171477	control
2.26893	1.6	0.175909	control
2.35619	1.6	0.191258	control
2.44346	1.6	0.304356	control
2.53073	1.6	0.367488	control
2.61799	1.6	0.648274	control
2.70526	1.6	0.914352	control
2.79253	1.6	1.18306	control
2.87979	1.6	1.71638	control
2.96706	1.6	2.41333	control
3.05433	1.6	3.05075	control
3.14159	1.6	3.48413	control
0.0872665	1.8	0.196653	control
0.174533	1.8	0.294401	control
0.261799	1.8	0.192286	control
0.349066	1.8	0.145531	control
0.436332	1.8	0.0823989	control
0.523599	1.8	0.126585	control
0.610865	1.8	0.0659577	control
0.698132	1.8	0.0309558	control
0.785398	1.8	0.0567095	control
0.872665	1.8	0.0314054	control
0.959931	1.8	0.0285153	control
1.0472	1.8	0.0171477	control
1.13446	1.8	0.0658292	control
1.22173	1.8	0.0243408	control
1.309	1.8	0.0291575	control
1.39626	1.8	0.0427087	control
1.48353	1.8	0.0312769	control
1.5708	1.8	0.0270382	control
1.65806	1.8	0.0340385	control
1.74533	1.8	0.0445712	control
1.8326	1.8	0.0159275	control
1.91986	1.8	0.0317907	control
2.00713	1.8	0.0353872	control
2.0944	1.8	0.035323	control
2.18166	1.8	0.0445712	control
2.26893	1.8	0.0557461	control
2.35619	1.8	0.0753343	control
2.44346	1.8	0.0847752	control
2.53073	1.8	0.168587	control
2.61799	1.8	0.257986	control
2.70526	1.8	0.374552	control
2.79253	1.8	0.607877	control
2.87979	1.8	1.01801	control
2.96706	1.8	1.61985	control
3.05433	1.8	2.14167	control
3.14159	1.8	2.59624	control
0.0872665	2	0.0913903	control
0.174533	2	0.0594069	control
0.261799	2	0.0216434	control
0.349066	2	0.044507	control
0.436332	2	0.018946	control
0.523599	2	0.0205516	control
0.610865	2	0.0166981	control
0.698132	2	0.00796373	control
0.785398	2	0.00828485	control
0.872665	2	0.0059728	control
0.959931	2	0.00468833	control
1.0472	2	0.00944088	control
1.13446	2	0.00468833	control
1.22173	2	0.00539479	control
1.309	2	0.00423876	control
1.39626	2	0.00956932	control
1.48353	2	0.0567095	control
1.5708	2	0.0166339	control
1.65806	2	0.020102	control
1.74533	2	0.00860597	control
1.8326	2	0.0059728	control
1.91986	2	0.00892709	control
2.00713	2	0.0107896	control
2.0944	2	0.0177257	control
2.18166	2	0.0211938	control
2.26893	2	0.0671137	control
2.35619	2	0.0540121	control
2.44346	2	0.0508651	control
2.53073	2	0.0590858	control
2.61799	2	0.0996751	control
2.70526	2	0.186377	control
2.79253	2	0.278666	control
2.87979	2	0.400691	control
2.96706	2	0.66555	control
3.05433	2	1.0358	control
3.14159	2	1.26437	control
0.0872665	2.2	0.0174688	control
0.174533	2.2	0.00500944	control
0.261799	2.2	0.00520212	control
0.349066	2.2	0.00494522	control
0.436332	2.2	0.0143219	control
0.523599	2.2	0.00340385	control
0.610865	2.2	0.00616547	control
0.698132	2.2	0.00141292	control
0.785398	2.2	0.00179826	control
0.872665	2.2	0.00179826	control
0.959931	2.2	0.000899131	control
1.0472	2.2	0.000834907	control
1.13446	2.2	0.000642236	control
1.22173	2.2	0.0013487	control
1.309	2.2	0.00128447	control
1.39626	2.2	0.00269739	control
1.48353	2.2	0.00610125	control
1.5708	2.2	0.00552323	control
1.65806	2.2	0.00539479	control
1.74533	2.2	0.00777106	control
1.8326	2.2	0.00269739	control
1.91986	2.2	0.00321118	control
2.00713	2.2	0.00404609	control
2.0944	2.2	0.00616547	control
2.18166	2.2	0.0110465	control
2.26893	2.2	0.0734719	control
2.35619	2.2	0.0138081	control
2.44346	2.2	0.0171477	control
2.53073	2.2	0.0277446	control
2.61799	2.2	0.0442501	control
2.70526	2.2	0.0680771	control
2.79253	2.2	0.105327	control
2.87979	2.2	0.184001	control
2.96706	2.2	0.289649	control
3.05433	2.2	0.448088	control
3.14159	2.2	0.542754	control
0.0872665	2.4	0.0348092	control
0.174533	2.4	0.00205516	control
0.261799	2.4	0.00122025	control
0.349066	2.4	0.00173404	control
0.436332	2.4	0.00199093	control
0.523599	2.4	0.00192671	control
0.610865	2.4	0.00346808	control
0.698132	2.4	0.0037892	control
0.785398	2.4	0.000963355	control
0.872665	2.4	0.000963355	control
0.959931	2.4	0.000513789	control
1.0472	2.4	0.000642236	control
1.13446	2.4	0.000449566	control
1.22173	2.4	0.000770684	control
1.309	2.4	0.000192671	control
1.39626	2.4	0.000256895	control
1.48353	2.4	0.000385342	control
1.5708	2.4	0.000642236	control
1.65806	2.4	0.0035323	control
1.74533	2.4	0.00340385	control
1.8326	2.4	0.00115603	control
1.91986	2.4	0.00250472	control
2.00713	2.4	0.00391764	control
2.0944	2.4	0.00449566	control
2.18166	2.4	0.004881	control
2.26893	2.4	0.00777106	control
2.35619	2.4	0.00744994	control
2.44346	2.4	0.0141934	control
2.53073	2.4	0.0138723	control
2.61799	2.4	0.0231847	control
2.70526	2.4	0.0320476	control
2.79253	2.4	0.0491311	control
2.87979	2.4	0.095629	control
2.96706	2.4	0.154008	control
3.05433	2.4	0.219773	control
3.14159	2.4	0.268776	control
0.0872665	2.6	0.016377	control
0.174533	2.6	0.000642236	control
0.261799	2.6	0.000963355	control
0.349066	2.6	0.000513789	control
0.436332	2.6	0.0013487	control
0.523599	2.6	0.00211938	control
0.610865	2.6	0.00141292	control
0.698132	2.6	0.00102758	control
0.785398	2.6	0.000642236	control
0.872665	2.6	0.00115603	control
0.959931	2.6	0.000513789	control
1.0472	2.6	0.000642236	control
1.13446	2.6	0.000449566	control
1.22173	2.6	0.000256895	control
1.309	2.6	0.000192671	control
1.39626	2.6	0.000513789	control
1.48353	2.6	0.000321118	control
1.5708	2.6	0.000385342	control
1.65806	2.6	0.00128447	control
1.74533	2.6	0.00160559	control
1.8326	2.6	0.000834907	control
1.91986	2.6	0.000963355	control
2.00713	2.6	0.00122025	control
2.0944	2.6	0.00372497	control
2.18166	2.6	0.00590858	control
2.26893	2.6	0.00475255	control
2.35619	2.6	0.00700038	control
2.44346	2.6	0.0101473	control
2.53073	2.6	0.0161201	control
2.61799	2.6	0.0170193	control
2.70526	2.6	0.0245334	control
2.79253	2.6	0.0296713	control
2.87979	2.6	0.0672422	control
2.96706	2.6	0.0832338	control
3.05433	2.6	0.128255	control
3.14159	2.6	0.152082	control
0.0872665	2.8	0.00847752	control
0.174533	2.8	0.00301851	control
0.261799	2.8	0.000578013	control
0.349066	2.8	0.000256895	control
0.436332	2.8	0.000513789	control
0.523599	2.8	0.00256895	control
0.610865	2.8	0.00160559	control
0.698132	2.8	0.00892709	control
0.785398	2.8	0.00122025	control
0.872665	2.8	0.00160559	control
0.959931	2.8	0.0010918	control
1.0472	2.8	0.000513789	control
1.13446	2.8	0.000513789	control
1.22173	2.8	0.000513789	control
1.309	2.8	0.000578013	control
1.39626	2.8	0.00166981	control
1.48353	2.8	0.000192671	control
1.5708	2.8	0.000385342	control
1.65806	2.8	0.00700038	control
1.74533	2.8	0.00391764	control
1.8326	2.8	0.00154137	control
1.91986	2.8	0.00070646	control
2.00713	2.8	0.0010918	control
2.0944	2.8	0.00321118	control
2.18166	2.8	0.00289006	control
2.26893	2.8	0.00250472	control
2.35619	2.8	0.00160559	control
2.44346	2.8	0.0224141	control
2.53073	2.8	0.00346808	control
2.61799	2.8	0.00725727	control
2.70526	2.8	0.0211296	control
2.79253	2.8	0.0371213	control
2.87979	2.8	0.0557461	control
2.96706	2.8	0.0672422	control
3.05433	2.8	0.0705176	control
3.14159	2.8	0.0876011	control
0.0872665	3	0.00102758	control
0.174533	3	0.00263317	control
0.261799	3	0.000385342	control
0.349066	3	0.000192671	control
0.436332	3	0.000385342	control
0.523599	3	0.000899131	control
0.610865	3	0.000321118	control
0.698132	3	0.000642236	control
0.785398	3	0.000899131	control
0.872665	3	0.0010918	control
0.959931	3	0.000256895	control
1.0472	3	0.000578013	control
1.13446	3	0.000385342	control
1.22173	3	0.000578013	control
1.309	3	0.00070646	control
1.39626	3	0.000899131	control
1.48353	3	0.000385342	control
1.5708	3	0.00154137	control
1.65806	3	0.00199093	control
1.74533	3	0.00199093	control
1.8326	3	0.000963355	control
1.91986	3	0.00186249	control
2.00713	3	0.0010918	control
2.0944	3	0.00154137	control
2.18166	3	0.00295429	control
2.26893	3	0.00430298	control
2.35619	3	0.00282584	control
2.44346	3	0.00366075	control
2.53073	3	0.00404609	control
2.61799	3	0.00455988	control
2.70526	3	0.0084133	control
2.79253	3	0.015799	control
2.87979	3	0.0243408	control
2.96706	3	0.0421307	control
3.05433	3	0.044507	control
3.14159	3	0.0547828	control
0.0872665	0.2	0	experiment
0.174533	0.2	0	experiment
0.261799	0.2	0	experiment
0.349066	0.2	0	experiment
0.436332	0.2	0	experiment
0.523599	0.2	0	experiment
0.610865	0.2	0	experiment
0.698132	0.2	0	experiment
0.785398	0.2	0	experiment
0.872665	0.2	0	experiment
0.959931	0.2	0	experiment
1.0472	0.2	0	experiment
1.13446	0.2	0	experiment
1.22173	0.2	0	experiment
1.309	0.2	0	experiment
1.39626	0.2	0	experiment
1.48353	0.2	0	experiment
1.5708	0.2	0	experiment
1.65806	0.2	0	experiment
1.74533	0.2	0	experiment
1.8326	0.2	0	experiment
1.91986	0.2	0	experiment
2.00713	0.2	0	experiment
2.0944	0.2	0	experiment
2.18166	0.2	0	experiment
2.26893	0.2	0	experiment
2.35619	0.2	0	experiment
2.44346	0.2	0	experiment
2.53073	0.2	0	experiment
2.61799	0.2	0	experiment
2.70526	0.2	0	experiment
2.79253	0.2	0	experiment
2.87979	0.2	0	experiment
2.96706	0.2	0	experiment
3.05433	0.2	0	experiment
3.14159	0.2	0	experiment
0.0872665	0.4	0	experiment
0.174533	0.4	0	experiment
0.261799	0.4	0	experiment
0.349066	0.4	0	experiment
0.436332	0.4	0	experiment
0.523599	0.4	0	experiment
0.610865	0.4	0	experiment
0.698132	0.4	0	experiment
0.785398	0.4	0	experiment
0.872665	0.4	0	experiment
0.959931	0.4	0	experiment
1.0472	0.4	0	experiment
1.13446	0.4	0	experiment
1.22173	0.4	0	experiment
1.309	0.4	0	experiment
1.39626	0.4	0	experiment
1.48353	0.4	0	experiment
1.5708	0.4	0	experiment
1.65806	0.4	0	experiment
1.74533	0.4	0	experiment
1.8326	0.4	0	experiment
1.91986	0.4	0	experiment
2.00713	0.4	0	experiment
2.0944	0.4	0	experiment
2.18166	0.4	0	experiment
2.26893	0.4	0	experiment
2.35619	0.4	0	experiment
2.44346	0.4	0	experiment
2.53073	0.4	0	experiment
2.61799	0.4	0	experiment
2.70526	0.4	0	experiment
2.79253	0.4	0	experiment
2.87979	0.4	0	experiment
2.96706	0.4	0	experiment
3.05433	0.4	0	experiment
3.14159	0.4	0	experiment
0.0872665	0.6	0	experiment
0.174533	0.6	0	experiment
0.261799	0.6	0	experiment
0.349066	0.6	0	experiment
0.436332	0.6	0	experiment
0.523599	0.6	0	experiment
0.610865	0.6	0	experiment
0.698132	0.6	0	experiment
0.785398	0.6	0	experiment
0.872665	0.6	0	experiment
0.959931	0.6	0	experiment
1.0472	0.6	0	experiment
1.13446	0.6	0	experiment
1.22173	0.6	0	experiment
1.309	0.6	0	experiment
1.39626	0.6	0	experiment
1.48353	0.6	0	experiment
1.5708	0.6	0	experiment
1.65806	0.6	0	experiment
1.74533	0.6	0	experiment
1.8326	0.6	0	experiment
1.91986	0.6	0	experiment
2.00713	0.6	0	experiment
2.0944	0.6	0	experiment
2.18166	0.6	0	experiment
2.26893	0.6	0	experiment
2.35619	0.6	0	experiment
2.44346	0.6	0	experiment
2.53073	0.6	0	experiment
2.61799	0.6	0	experiment
2.70526	0.6	0	experiment
2.79253	0.6	0	experiment
2.87979	0.6	0	experiment
2.96706	0.6	7.43786e-05	experiment
3.05433	0.6	0.000148757	experiment
3.14159	0.6	0	experiment
0.0872665	0.8	0	experiment
0.174533	0.8	0.000148757	experiment
0.261799	0.8	7.43786e-05	experiment
0.349066	0.8	7.43786e-05	experiment
0.436332	0.8	7.43786e-05	experiment
0.523599	0.8	0	experiment
0.610865	0.8	0	experiment
0.698132	0.8	0	experiment
0.785398	0.8	0	experiment
0.872665	0.8	0	experiment
0.959931	0.8	0	experiment
1.0472	0.8	0	experiment
1.13446	0.8	0	experiment
1.22173	0.8	7.43786e-05	experiment
1.309	0.8	0.000223136	experiment
1.39626	0.8	0.000223136	experiment
1.48353	0.8	0.000223136	experiment
1.5708	0.8	0	experiment
1.65806	0.8	0.000223136	experiment
1.74533	0.8	0.000148757	experiment
1.8326	0.8	0	experiment
1.91986	0.8	0.000595029	experiment
2.00713	0.8	0.000669408	experiment
2.0944	0.8	0.00163633	experiment
2.18166	0.8	0.00290077	experiment
2.26893	0.8	0.00133882	experiment
2.35619	0.8	0.00185947	experiment
2.44346	0.8	0.00483461	experiment
2.53073	0.8	0.00498337	experiment
2.61799	0.8	0.00052065	experiment
2.70526	0.8	7.43786e-05	experiment
2.79253	0.8	7.43786e-05	experiment
2.87979	0.8	0.000371893	experiment
2.96706	0.8	0.000446272	experiment
3.05433	0.8	0.00052065	experiment
3.14159	0.8	7.43786e-05	experiment
0.0872665	1	0	experiment
0.174533	1	0	experiment
0.261799	1	0.000148757	experiment
0.349066	1	0.000223136	experiment
0.436332	1	0	experiment
0.523599	1	0.000148757	experiment
0.610865	1	0	experiment
0.698132	1	0.000148757	experiment
0.785398	1	0.000297514	experiment
0.872665	1	7.43786e-05	experiment
0.959931	1	0.00133882	experiment
1.0472	1	0.00714035	experiment
1.13446	1	0.00535526	experiment
1.22173	1	0.00461147	experiment
1.309	1	0.00327266	experiment
1.39626	1	0.00401645	experiment
1.48353	1	0.0066197	experiment
1.5708	1	0.00981798	experiment
1.65806	1	0.0135369	experiment
1.74533	1	0.0145038	experiment
1.8326	1	0.0223136	experiment
1.91986	1	0.0236524	experiment
2.00713	1	0.0265532	experiment
2.0944	1	0.0256606	experiment
2.18166	1	0.0293052	experiment
2.26893	1	0.0262557	experiment
2.35619	1	0.0354786	experiment
2.44346	1	0.0327266	experiment
2.53073	1	0.029082	experiment
2.61799	1	0.0139088	experiment
2.70526	1	0.0107105	experiment
2.79253	1	0.00647094	experiment
2.87979	1	0.00476023	experiment
2.96706	1	0.00609905	experiment
3.05433	1	0.00483461	experiment
3.14159	1	0.00327266	experiment
0.0872665	1.2	0.0428421	experiment
0.174533	1.2	0.0310159	experiment
0.261799	1.2	0.0247681	experiment
0.349066	1.2	0.0254375	experiment
0.436332	1.2	0.0139832	experiment
0.523599	1.2	0.0127187	experiment
0.610865	1.2	0.0238012	experiment
0.698132	1.2	0.011975	experiment
0.785398	1.2	0.0159914	experiment
0.872665	1.2	0.0146526	experiment
0.959931	1.2	0.0200078	experiment
1.0472	1.2	0.0253631	experiment
1.13446	1.2	0.0313878	experiment
1.22173	1.2	0.0377843	experiment
1.309	1.2	0.053627	experiment
1.39626	1.2	0.0543708	experiment
1.48353	1.2	0.0633706	experiment
1.5708	1.2	0.0801801	experiment
1.65806	1.2	0.0915601	experiment
1.74533	1.2	0.111865	experiment
1.8326	1.2	0.123468	experiment
1.91986	1.2	0.127708	experiment
2.00713	1.2	0.123766	experiment
2.0944	1.2	0.191079	experiment
2.18166	1.2	0.198591	experiment
2.26893	1.2	0.216888	experiment
2.35619	1.2	0.19993	experiment
2.44346	1.2	0.154038	experiment
2.53073	1.2	0.142733	experiment
2.61799	1.2	0.141319	experiment
2.70526	1.2	0.14184	experiment
2.79253	1.2	0.122873	experiment
2.87979	1.2	0.109783	experiment
2.96706	1.2	0.10413	experiment
3.05433	1.2	0.105915	experiment
3.14159	1.2	0.124882	experiment
0.0872665	1.4	0.254598	experiment
0.174533	1.4	0.19688	experiment
0.261799	1.4	0.171443	experiment
0.349066	1.4	0.157236	experiment
0.436332	1.4	0.107477	experiment
0.523599	1.4	0.0876924	experiment
0.610865	1.4	0.117593	experiment
0.698132	1.4	0.0671639	experiment
0.785398	1.4	0.0899237	experiment
0.872665	1.4	0.0852379	experiment
0.959931	1.4	0.103833	experiment
1.0472	1.4	0.15746	experiment
1.13446	1.4	0.126072	experiment
1.22173	1.4	0.0857585	experiment
1.309	1.4	0.0826346	experiment
1.39626	1.4	0.0731886	experiment
1.48353	1.4	0.0955021	experiment
1.5708	1.4	0.111047	experiment
1.65806	1.4	0.161848	experiment
1.74533	1.4	0.148757	experiment
1.8326	1.4	0.148013	experiment
1.91986	1.4	0.166831	experiment
2.00713	1.4	0.17412	experiment
2.0944	1.4	0.169286	experiment
2.18166	1.4	0.222541	experiment
2.26893	1.4	0.302647	experiment
2.35619	1.4	0.327563	experiment
2.44346	1.4	0.488147	experiment
2.53073	1.4	0.468288	experiment
2.61799	1.4	0.615632	experiment
2.70526	1.4	0.704589	experiment
2.79253	1.4	0.836164	experiment
2.87979	1.4	1.00887	experiment
2.96706	1.4	1.21817	experiment
3.05433	1.4	1.30587	experiment
3.14159	1.4	1.48311	experiment
0.0872665	1.6	0.233772	experiment
0.174533	1.6	0.192417	experiment
0.261799	1.6	0.171889	experiment
0.349066	1.6	0.145261	experiment
0.436332	1.6	0.168021	experiment
0.523599	1.6	0.115212	experiment
0.610865	1.6	0.136634	experiment
0.698132	1.6	0.0801801	experiment
0.785398	1.6	0.134402	experiment
0.872665	1.6	0.0914113	experiment
0.959931	1.6	0.121312	experiment
1.0472	1.6	0.0844941	experiment
1.13446	1.6	0.0699903	experiment
1.22173	1.6	0.064635	experiment
1.309	1.6	0.0784694	experiment
1.39626	1.6	0.0906675	experiment
1.48353	1.6	0.0795851	experiment
1.5708	1.6	0.162443	experiment
1.65806	1.6	0.0696184	experiment
1.74533	1.6	0.212277	experiment
1.8326	1.6	0.0910394	experiment
1.91986	1.6	0.0899237	experiment
2.00713	1.6	0.0596516	experiment
2.0944	1.6	0.107254	experiment
2.18166	1.6	0.142063	experiment
2.26893	1.6	0.147493	experiment
2.35619	1.6	0.276168	experiment
2.44346	1.6	0.341993	experiment
2.53073	1.6	0.52251	experiment
2.61799	1.6	0.721026	experiment
2.70526	1.6	1.0297	experiment
2.79253	1.6	1.3615	experiment
2.87979	1.6	2.10901	experiment
2.96706	1.6	2.76964	experiment
3.05433	1.6	4.03668	experiment
3.14159	1.6	4.89999	experiment
0.0872665	1.8	0.109485	experiment
0.174533	1.8	0.0879899	experiment
0.261799	1.8	0.0522138	experiment
0.349066	1.8	0.0303465	experiment
0.436332	1.8	0.0671639	experiment
0.523599	1.8	0.125923	experiment
0.610865	1.8	0.124882	experiment
0.698132	1.8	0.0238012	experiment
0.785398	1.8	0.032801	experiment
0.872665	1.8	0.0168096	experiment
0.959931	1.8	0.0356274	experiment
1.0472	1.8	0.015322	experiment
1.13446	1.8	0.0345117	experiment
1.22173	1.8	0.0197103	experiment
1.309	1.8	0.0298258	experiment
1.39626	1.8	0.0124956	experiment
1.48353	1.8	0.0194872	experiment
1.5708	1.8	0.033396	experiment
1.65806	1.8	0.0274457	experiment
1.74533	1.8	0.0461891	experiment
1.8326	1.8	0.0330241	experiment
1.91986	1.8	0.0350323	experiment
2.00713	1.8	0.0297514	experiment
2.0944	1.8	0.0533295	experiment
2.18166	1.8	0.0893287	experiment
2.26893	1.8	0.0785438	experiment
2.35619	1.8	0.0897006	experiment
2.44346	1.8	0.124361	experiment
2.53073	1.8	0.183343	experiment
2.61799	1.8	0.267837	experiment
2.70526	1.8	0.421057	experiment
2.79253	1.8	0.699977	experiment
2.87979	1.8	1.0117	experiment
2.96706	1.8	1.67538	experiment
3.05433	1.8	2.62936	experiment
3.14159	1.8	3.30211	experiment
0.0872665	2	0.0232805	experiment
0.174533	2	0.0275945	experiment
0.261799	2	0.0385281	experiment
0.349066	2	0.015322	experiment
0.436332	2	0.0195616	experiment
0.523599	2	0.0103386	experiment
0.610865	2	0.00468585	experiment
0.698132	2	0.00490899	experiment
0.785398	2	0.00550402	experiment
0.872665	2	0.00736348	experiment
0.959931	2	0.0062478	experiment
1.0472	2	0.00342142	experiment
1.13446	2	0.0313134	experiment
1.22173	2	0.00572715	experiment
1.309	2	0.00617342	experiment
1.39626	2	0.00334704	experiment
1.48353	2	0.00401645	experiment
1.5708	2	0.00899981	experiment
1.65806	2	0.0100411	experiment
1.74533	2	0.0108593	experiment
1.8326	2	0.0212723	experiment
1.91986	2	0.0177765	experiment
2.00713	2	0.00959484	experiment
2.0944	2	0.0182228	experiment
2.18166	2	0.0546683	experiment
2.26893	2	0.0275945	experiment
2.35619	2	0.0222392	experiment
2.44346	2	0.0316853	experiment
2.53073	2	0.0571228	experiment
2.61799	2	0.0936427	experiment
2.70526	2	0.171963	experiment
2.79253	2	0.285539	experiment
2.87979	2	0.447908	experiment
2.96706	2	0.717679	experiment
3.05433	2	1.06927	experiment
3.14159	2	1.3557	experiment
0.0872665	2.2	0.00401645	experiment
0.174533	2.2	0.00952046	experiment
0.261799	2.2	0.0020826	experiment
0.349066	2.2	0.0108593	experiment
0.436332	2.2	0.00528088	experiment
0.523599	2.2	0.00989236	experiment
0.610865	2.2	0.00691721	experiment
0.698132	2.2	0.00223136	experiment
0.785398	2.2	0.00215698	experiment
0.872665	2.2	0.00252887	experiment
0.959931	2.2	0.00230574	experiment
1.0472	2.2	0.0020826	experiment
1.13446	2.2	0.00215698	experiment
1.22173	2.2	0.00141319	experiment
1.309	2.2	0.00178509	experiment
1.39626	2.2	0.00163633	experiment
1.48353	2.2	0.00394207	experiment
1.5708	2.2	0.00461147	experiment
1.65806	2.2	0.00996673	experiment
1.74533	2.2	0.00357017	experiment
1.8326	2.2	0.00446272	experiment
1.91986	2.2	0.00327266	experiment
2.00713	2.2	0.00937171	experiment
2.0944	2.2	0.00364455	experiment
2.18166	2.2	0.00899981	experiment
2.26893	2.2	0.0169583	experiment
2.35619	2.2	0.0123468	experiment
2.44346	2.2	0.0192641	experiment
2.53073	2.2	0.0258094	experiment
2.61799	2.2	0.0383794	experiment
2.70526	2.2	0.0763868	experiment
2.79253	2.2	0.129716	experiment
2.87979	2.2	0.190781	experiment
2.96706	2.2	0.311498	experiment
3.05433	2.2	0.459214	experiment
3.14159	2.2	0.574575	experiment
0.0872665	2.4	0.00052065	experiment
0.174533	2.4	0.000966922	experiment
0.261799	2.4	0.00357017	experiment
0.349066	2.4	0.000818165	experiment
0.436332	2.4	0.00126444	experiment
0.523599	2.4	0.000892543	experiment
0.610865	2.4	0.00200822	experiment
0.698132	2.4	0.00148757	experiment
0.785398	2.4	0.000743786	experiment
0.872665	2.4	0.000669408	experiment
0.959931	2.4	0.0010413	experiment
1.0472	2.4	0.00126444	experiment
1.13446	2.4	0.00238012	experiment
1.22173	2.4	0.00349579	experiment
1.309	2.4	0.0010413	experiment
1.39626	2.4	0.00282639	experiment
1.48353	2.4	0.00290077	experiment
1.5708	2.4	0.00275201	experiment
1.65806	2.4	0.00334704	experiment
1.74533	2.4	0.00252887	experiment
1.8326	2.4	0.00349579	experiment
1.91986	2.4	0.00267763	experiment
2.00713	2.4	0.00342142	experiment
2.0944	2.4	0.00327266	experiment
2.18166	2.4	0.00721473	experiment
2.26893	2.4	0.00862792	experiment
2.35619	2.4	0.0101155	experiment
2.44346	2.4	0.0116774	experiment
2.53073	2.4	0.0324291	experiment
2.61799	2.4	0.0354042	experiment
2.70526	2.4	0.0439578	experiment
2.79253	2.4	0.0568996	experiment
2.87979	2.4	0.0975104	experiment
2.96706	2.4	0.152625	experiment
3.05433	2.4	0.2244	experiment
3.14159	2.4	0.270441	experiment
0.0872665	2.6	0.000595029	experiment
0.174533	2.6	0.00119006	experiment
0.261799	2.6	0.00148757	experiment
0.349066	2.6	0.000743786	experiment
0.436332	2.6	0.00141319	experiment
0.523599	2.6	0.000446272	experiment
0.610865	2.6	0.000743786	experiment
0.698132	2.6	0.00148757	experiment
0.785398	2.6	0.000818165	experiment
0.872665	2.6	0.000669408	experiment
0.959931	2.6	0.000892543	experiment
1.0472	2.6	0.000595029	experiment
1.13446	2.6	0.000595029	experiment
1.22173	2.6	0.000595029	experiment
1.309	2.6	0.00163633	experiment
1.39626	2.6	0.00163633	experiment
1.48353	2.6	0.0010413	experiment
1.5708	2.6	0.00163633	experiment
1.65806	2.6	0.00111568	experiment
1.74533	2.6	0.00260325	experiment
1.8326	2.6	0.00379331	experiment
1.91986	2.6	0.00334704	experiment
2.00713	2.6	0.00252887	experiment
2.0944	2.6	0.00342142	experiment
2.18166	2.6	0.00438834	experiment
2.26893	2.6	0.0127187	experiment
2.35619	2.6	0.00550402	experiment
2.44346	2.6	0.00892543	experiment
2.53073	2.6	0.0240243	experiment
2.61799	2.6	0.0205285	experiment
2.70526	2.6	0.0203054	experiment
2.79253	2.6	0.0332472	experiment
2.87979	2.6	0.0531063	experiment
2.96706	2.6	0.0863536	experiment
3.05433	2.6	0.113874	experiment
3.14159	2.6	0.144369	experiment
0.0872665	2.8	0.000892543	experiment
0.174533	2.8	0.000148757	experiment
0.261799	2.8	0.000223136	experiment
0.349066	2.8	0.000595029	experiment
0.436332	2.8	0.00126444	experiment
0.523599	2.8	0.000297514	experiment
0.610865	2.8	0.000818165	experiment
0.698132	2.8	0.00052065	experiment
0.785398	2.8	0.000669408	experiment
0.872665	2.8	0.000743786	experiment
0.959931	2.8	0.00148757	experiment
1.0472	2.8	0.0010413	experiment
1.13446	2.8	0.000966922	experiment
1.22173	2.8	0.000669408	experiment
1.309	2.8	0.000446272	experiment
1.39626	2.8	0.000892543	experiment
1.48353	2.8	0.0010413	experiment
1.5708	2.8	0.00052065	experiment
1.65806	2.8	0.00111568	experiment
1.74533	2.8	0.000966922	experiment
1.8326	2.8	0.00133882	experiment
1.91986	2.8	0.00148757	experiment
2.00713	2.8	0.00178509	experiment
2.0944	2.8	0.00327266	experiment
2.18166	2.8	0.0119006	experiment
2.26893	2.8	0.00490899	experiment
2.35619	2.8	0.00379331	experiment
2.44346	2.8	0.00498337	experiment
2.53073	2.8	0.00810727	experiment
2.61799	2.8	0.0178509	experiment
2.70526	2.8	0.0267763	experiment
2.79253	2.8	0.0214954	experiment
2.87979	2.8	0.0380075	experiment
2.96706	2.8	0.0479742	experiment
3.05433	2.8	0.0696184	experiment
3.14159	2.8	0.0822627	experiment
0.0872665	3	0.000669408	experiment
0.174533	3	0.000223136	experiment
0.261799	3	0.000223136	experiment
0.349066	3	0.000371893	experiment
0.436332	3	0.00052065	experiment
0.523599	3	0.000297514	experiment
0.610865	3	0.00133882	experiment
0.698132	3	0.000669408	experiment
0.785398	3	0.000595029	experiment
0.872665	3	0.000966922	experiment
0.959931	3	0.000148757	experiment
1.0472	3	0.00052065	experiment
1.13446	3	0.0020826	experiment
1.22173	3	0.000446272	experiment
1.309	3	0	experiment
1.39626	3	0.000297514	experiment
1.48353	3	0.000595029	experiment
1.5708	3	0.000595029	experiment
1.65806	3	0.000966922	experiment
1.74533	3	0.00141319	experiment
1.8326	3	0.00133882	experiment
1.91986	3	0.00163633	experiment
2.00713	3	0.00126444	experiment
2.0944	3	0.00171071	experiment
2.18166	3	0.00654532	experiment
2.26893	3	0.00267763	experiment
2.35619	3	0.00349579	experiment
2.44346	3	0.00498337	experiment
2.53073	3	0.00952046	experiment
2.61799	3	0.00572715	experiment
2.70526	3	0.0201566	experiment
2.79253	3	0.0162889	experiment
2.87979	3	0.0245449	experiment
2.96706	3	0.0307184	experiment
3.05433	3	0.0425446	experiment
3.14159	3	0.053627	experiment

## Sheet: fig6N_P(quadrant)_pC2_inact
analysis_group	datename	quadrant	time_spent_percentage
control	localhost-20251120_143935	Head	9.85896
control	localhost-20251120_155426	Head	44.1455
control	localhost-20251120_171020	Head	20.6309
control	localhost-20251120_184140	Head	21.2173
control	localhost-20251121_163947	Head	8.36011
control	localhost-20251122_113543	Head	63.3262
control	localhost-20251122_124338	Head	44.4573
control	localhost-20251122_135233	Head	32.8808
control	localhost-20251123_125829	Head	29.8702
control	localhost-20251123_181023	Head	7.52342
control	localhost-20251124_124744	Head	5.62656
control	localhost-20251124_140656	Head	5.80934
control	localhost-20251124_151855	Head	22.1466
control	localhost-20251124_163028	Head	7.14706
control	localhost-20251124_173821	Head	12.4578
control	localhost-20251125_153123	Head	11.6587
control	localhost-20251125_164350	Head	35.6519
control	localhost-20251125_175429	Head	28.7932
control	localhost-20251126_130059	Head	6.28466
control	localhost-20251126_141945	Head	13.7342
control	localhost-20251126_152911	Head	10.03
control	localhost-20251120_143935	Tail	90.141
control	localhost-20251120_155426	Tail	55.8545
control	localhost-20251120_171020	Tail	79.3691
control	localhost-20251120_184140	Tail	78.7827
control	localhost-20251121_163947	Tail	91.6399
control	localhost-20251122_113543	Tail	36.6738
control	localhost-20251122_124338	Tail	55.5427
control	localhost-20251122_135233	Tail	67.1192
control	localhost-20251123_125829	Tail	70.1298
control	localhost-20251123_181023	Tail	92.4766
control	localhost-20251124_124744	Tail	94.3734
control	localhost-20251124_140656	Tail	94.1907
control	localhost-20251124_151855	Tail	77.8534
control	localhost-20251124_163028	Tail	92.8529
control	localhost-20251124_173821	Tail	87.5422
control	localhost-20251125_153123	Tail	88.3413
control	localhost-20251125_164350	Tail	64.3481
control	localhost-20251125_175429	Tail	71.2068
control	localhost-20251126_130059	Tail	93.7153
control	localhost-20251126_141945	Tail	86.2658
control	localhost-20251126_152911	Tail	89.97
experiment	localhost-20251120_163332	Head	10.068
experiment	localhost-20251120_180854	Head	18.0716
experiment	localhost-20251121_160707	Head	5.03332
experiment	localhost-20251122_121004	Head	12.9664
experiment	localhost-20251122_131708	Head	5.95795
experiment	localhost-20251123_120803	Head	9.0407
experiment	localhost-20251123_133455	Head	6.49726
experiment	localhost-20251123_184551	Head	20.0928
experiment	localhost-20251124_121209	Head	14.4535
experiment	localhost-20251124_144347	Head	8.36145
experiment	localhost-20251124_155346	Head	30.5272
experiment	localhost-20251124_170452	Head	2.21585
experiment	localhost-20251124_181314	Head	6.17961
experiment	localhost-20251125_145534	Head	1.97747
experiment	localhost-20251125_160736	Head	13.6395
experiment	localhost-20251125_182712	Head	14.948
experiment	localhost-20251126_134438	Head	11.3916
experiment	localhost-20251126_160402	Head	5.55075
experiment	localhost-20251120_163332	Tail	89.932
experiment	localhost-20251120_180854	Tail	81.9284
experiment	localhost-20251121_160707	Tail	94.9667
experiment	localhost-20251122_121004	Tail	87.0336
experiment	localhost-20251122_131708	Tail	94.042
experiment	localhost-20251123_120803	Tail	90.9593
experiment	localhost-20251123_133455	Tail	93.5027
experiment	localhost-20251123_184551	Tail	79.9072
experiment	localhost-20251124_121209	Tail	85.5465
experiment	localhost-20251124_144347	Tail	91.6386
experiment	localhost-20251124_155346	Tail	69.4728
experiment	localhost-20251124_170452	Tail	97.7842
experiment	localhost-20251124_181314	Tail	93.8204
experiment	localhost-20251125_145534	Tail	98.0225
experiment	localhost-20251125_160736	Tail	86.3605
experiment	localhost-20251125_182712	Tail	85.052
experiment	localhost-20251126_134438	Tail	88.6084
experiment	localhost-20251126_160402	Tail	94.4492

[truncated: 1 more sheets: fig6O_quadrant_durations_pC2_in]
