# Supplementary material for: Sex-specific behavioral feedback modulates sensorimotor processing and drives flexible social behavior
Source: Nat Commun. 2026 May 4;17:4026. doi: 10.1038/s41467-026-72057-9 (PMC13139495; doi:10.1038/s41467-026-72057-9)
Supplement: Supplementary file 15 — Source Data [file 41467_2026_72057_MOESM15_ESM.zip › source_data/fig7.xlsx]

## Sheet: fig7B_interaction_stats_pC1_act
courter	analysis_group	datename	courtship_ratio
h2t	control	localhost-20230526_114310	0.00766667
h2h	control	localhost-20230526_114310	0
h2t	control	localhost-20230601_114525	0.0037037
h2h	control	localhost-20230601_114525	0
h2t	control	localhost-20230601_122218	0.00437037
h2h	control	localhost-20230601_122218	0
h2t	control	localhost-20230601_125928	0.00374074
h2h	control	localhost-20230601_125928	0
h2t	control	localhost-20230601_133408	0.0658889
h2h	control	localhost-20230601_133408	0.0343333
h2t	control	localhost-20230601_140921	0.0396667
h2h	control	localhost-20230601_140921	0
h2t	control	localhost-20230602_144402	0.0326667
h2h	control	localhost-20230602_144402	0
h2t	activation	localhost-20230526_114310	0.0940873
h2h	activation	localhost-20230526_114310	0.760119
h2t	activation	localhost-20230601_114525	0.547937
h2h	activation	localhost-20230601_114525	0.206389
h2t	activation	localhost-20230601_122218	0.488214
h2h	activation	localhost-20230601_122218	0.100635
h2t	activation	localhost-20230601_125928	0.18369
h2h	activation	localhost-20230601_125928	0.177063
h2t	activation	localhost-20230601_133408	0.150317
h2h	activation	localhost-20230601_133408	0.129325
h2t	activation	localhost-20230601_140921	0.423889
h2h	activation	localhost-20230601_140921	0.0215873
h2t	activation	localhost-20230602_144402	0.168254
h2h	activation	localhost-20230602_144402	0.00718254

## Sheet: fig7C_courter_position_pC1_act
azimuth	radius	hist	group
0.0872665	0.2	0	control
0.174533	0.2	0	control
0.261799	0.2	0	control
0.349066	0.2	0	control
0.436332	0.2	0	control
0.523599	0.2	0	control
0.610865	0.2	0	control
0.698132	0.2	0	control
0.785398	0.2	0	control
0.872665	0.2	0	control
0.959931	0.2	0	control
1.0472	0.2	0	control
1.13446	0.2	0	control
1.22173	0.2	0	control
1.309	0.2	0	control
1.39626	0.2	0	control
1.48353	0.2	0	control
1.5708	0.2	0	control
1.65806	0.2	0	control
1.74533	0.2	0	control
1.8326	0.2	0	control
1.91986	0.2	0	control
2.00713	0.2	0	control
2.0944	0.2	0	control
2.18166	0.2	0	control
2.26893	0.2	0	control
2.35619	0.2	0	control
2.44346	0.2	0	control
2.53073	0.2	0	control
2.61799	0.2	0	control
2.70526	0.2	0	control
2.79253	0.2	0	control
2.87979	0.2	0	control
2.96706	0.2	0	control
3.05433	0.2	0	control
3.14159	0.2	0	control
0.0872665	0.4	0	control
0.174533	0.4	0	control
0.261799	0.4	0	control
0.349066	0.4	0	control
0.436332	0.4	0	control
0.523599	0.4	0	control
0.610865	0.4	0	control
0.698132	0.4	0	control
0.785398	0.4	0	control
0.872665	0.4	0	control
0.959931	0.4	0	control
1.0472	0.4	0	control
1.13446	0.4	0	control
1.22173	0.4	0	control
1.309	0.4	0	control
1.39626	0.4	0	control
1.48353	0.4	0	control
1.5708	0.4	0	control
1.65806	0.4	0	control
1.74533	0.4	0	control
1.8326	0.4	0	control
1.91986	0.4	0	control
2.00713	0.4	0	control
2.0944	0.4	0	control
2.18166	0.4	0	control
2.26893	0.4	0	control
2.35619	0.4	0	control
2.44346	0.4	0	control
2.53073	0.4	0	control
2.61799	0.4	0	control
2.70526	0.4	0	control
2.79253	0.4	0	control
2.87979	0.4	0	control
2.96706	0.4	0	control
3.05433	0.4	0	control
3.14159	0.4	0	control
0.0872665	0.6	0	control
0.174533	0.6	0	control
0.261799	0.6	0	control
0.349066	0.6	0	control
0.436332	0.6	0	control
0.523599	0.6	0	control
0.610865	0.6	0	control
0.698132	0.6	0	control
0.785398	0.6	0	control
0.872665	0.6	0	control
0.959931	0.6	0	control
1.0472	0.6	0	control
1.13446	0.6	0	control
1.22173	0.6	0	control
1.309	0.6	0	control
1.39626	0.6	0	control
1.48353	0.6	0	control
1.5708	0.6	0	control
1.65806	0.6	0	control
1.74533	0.6	0	control
1.8326	0.6	0	control
1.91986	0.6	0	control
2.00713	0.6	0	control
2.0944	0.6	0	control
2.18166	0.6	0	control
2.26893	0.6	0	control
2.35619	0.6	0	control
2.44346	0.6	0	control
2.53073	0.6	0	control
2.61799	0.6	0	control
2.70526	0.6	0	control
2.79253	0.6	0	control
2.87979	0.6	0	control
2.96706	0.6	0	control
3.05433	0.6	0	control
3.14159	0.6	0	control
0.0872665	0.8	0	control
0.174533	0.8	0	control
0.261799	0.8	0	control
0.349066	0.8	0	control
0.436332	0.8	0	control
0.523599	0.8	0	control
0.610865	0.8	0	control
0.698132	0.8	0	control
0.785398	0.8	0	control
0.872665	0.8	0	control
0.959931	0.8	0	control
1.0472	0.8	0	control
1.13446	0.8	0	control
1.22173	0.8	0	control
1.309	0.8	0	control
1.39626	0.8	0	control
1.48353	0.8	0	control
1.5708	0.8	0	control
1.65806	0.8	0	control
1.74533	0.8	0	control
1.8326	0.8	0	control
1.91986	0.8	0	control
2.00713	0.8	0	control
2.0944	0.8	0	control
2.18166	0.8	0	control
2.26893	0.8	0	control
2.35619	0.8	0	control
2.44346	0.8	0	control
2.53073	0.8	0	control
2.61799	0.8	0	control
2.70526	0.8	0	control
2.79253	0.8	0	control
2.87979	0.8	0	control
2.96706	0.8	0	control
3.05433	0.8	0	control
3.14159	0.8	0	control
0.0872665	1	0	control
0.174533	1	0	control
0.261799	1	0	control
0.349066	1	0	control
0.436332	1	0	control
0.523599	1	0	control
0.610865	1	0	control
0.698132	1	0	control
0.785398	1	0	control
0.872665	1	0	control
0.959931	1	0	control
1.0472	1	0	control
1.13446	1	0	control
1.22173	1	0	control
1.309	1	0	control
1.39626	1	0	control
1.48353	1	0	control
1.5708	1	0	control
1.65806	1	0	control
1.74533	1	0	control
1.8326	1	0	control
1.91986	1	0	control
2.00713	1	0	control
2.0944	1	0	control
2.18166	1	0	control
2.26893	1	0	control
2.35619	1	0	control
2.44346	1	0.0126063	control
2.53073	1	0	control
2.61799	1	0	control
2.70526	1	0	control
2.79253	1	0	control
2.87979	1	0	control
2.96706	1	0	control
3.05433	1	0	control
3.14159	1	0	control
0.0872665	1.2	0.0126063	control
0.174533	1.2	1.36148	control
0.261799	1.2	0	control
0.349066	1.2	0.0126063	control
0.436332	1.2	0	control
0.523599	1.2	0.151276	control
0.610865	1.2	0.0882443	control
0.698132	1.2	0.0882443	control
0.785398	1.2	0.075638	control
0.872665	1.2	0.0252127	control
0.959931	1.2	0.0126063	control
1.0472	1.2	0.037819	control
1.13446	1.2	0.075638	control
1.22173	1.2	0.037819	control
1.309	1.2	0.075638	control
1.39626	1.2	0.176489	control
1.48353	1.2	0.0882443	control
1.5708	1.2	0.0126063	control
1.65806	1.2	0	control
1.74533	1.2	0.0126063	control
1.8326	1.2	0	control
1.91986	1.2	0.0126063	control
2.00713	1.2	0.0126063	control
2.0944	1.2	0.0126063	control
2.18166	1.2	0.718561	control
2.26893	1.2	0.0252127	control
2.35619	1.2	0.0504253	control
2.44346	1.2	0.416009	control
2.53073	1.2	0.0630317	control
2.61799	1.2	0.037819	control
2.70526	1.2	0.0126063	control
2.79253	1.2	0.163882	control
2.87979	1.2	0	control
2.96706	1.2	0	control
3.05433	1.2	0	control
3.14159	1.2	0	control
0.0872665	1.4	0.781593	control
0.174533	1.4	2.33217	control
0.261799	1.4	0.882443	control
0.349066	1.4	0.163882	control
0.436332	1.4	0.113457	control
0.523599	1.4	0.201701	control
0.610865	1.4	0.126063	control
0.698132	1.4	0.0882443	control
0.785398	1.4	0.214308	control
0.872665	1.4	0.491647	control
0.959931	1.4	0.176489	control
1.0472	1.4	1.10936	control
1.13446	1.4	0.819412	control
1.22173	1.4	0.201701	control
1.309	1.4	0.13867	control
1.39626	1.4	0.0252127	control
1.48353	1.4	0.0504253	control
1.5708	1.4	0.0504253	control
1.65806	1.4	0	control
1.74533	1.4	0	control
1.8326	1.4	0.0126063	control
1.91986	1.4	0.0126063	control
2.00713	1.4	0.0630317	control
2.0944	1.4	0.0126063	control
2.18166	1.4	0.037819	control
2.26893	1.4	0	control
2.35619	1.4	0.100851	control
2.44346	1.4	0.113457	control
2.53073	1.4	0.302552	control
2.61799	1.4	0.214308	control
2.70526	1.4	0.0630317	control
2.79253	1.4	0.0252127	control
2.87979	1.4	0.0630317	control
2.96706	1.4	0.0504253	control
3.05433	1.4	0.126063	control
3.14159	1.4	0	control
0.0872665	1.6	0.214308	control
0.174533	1.6	0.0882443	control
0.261799	1.6	0.0252127	control
0.349066	1.6	0.23952	control
0.436332	1.6	0.075638	control
0.523599	1.6	0.0630317	control
0.610865	1.6	0.0504253	control
0.698132	1.6	0.0126063	control
0.785398	1.6	0.0630317	control
0.872665	1.6	0.075638	control
0.959931	1.6	0.176489	control
1.0472	1.6	0.529466	control
1.13446	1.6	0.794199	control
1.22173	1.6	0.0126063	control
1.309	1.6	0.0252127	control
1.39626	1.6	0.0126063	control
1.48353	1.6	0.075638	control
1.5708	1.6	0	control
1.65806	1.6	0	control
1.74533	1.6	0	control
1.8326	1.6	0	control
1.91986	1.6	0	control
2.00713	1.6	0.075638	control
2.0944	1.6	0.529466	control
2.18166	1.6	0.0882443	control
2.26893	1.6	0.0630317	control
2.35619	1.6	0.100851	control
2.44346	1.6	0.0252127	control
2.53073	1.6	0.0630317	control
2.61799	1.6	0.075638	control
2.70526	1.6	0.0882443	control
2.79253	1.6	0.037819	control
2.87979	1.6	2.10526	control
2.96706	1.6	0.037819	control
3.05433	1.6	0.0630317	control
3.14159	1.6	0	control
0.0872665	1.8	0.037819	control
0.174533	1.8	0.037819	control
0.261799	1.8	0.0252127	control
0.349066	1.8	0.0504253	control
0.436332	1.8	0.0504253	control
0.523599	1.8	0.163882	control
0.610865	1.8	0.13867	control
0.698132	1.8	0.113457	control
0.785398	1.8	0.0882443	control
0.872665	1.8	0.0504253	control
0.959931	1.8	0.252127	control
1.0472	1.8	1.32366	control
1.13446	1.8	0.416009	control
1.22173	1.8	0.13867	control
1.309	1.8	0.0126063	control
1.39626	1.8	0.0252127	control
1.48353	1.8	0.037819	control
1.5708	1.8	0.037819	control
1.65806	1.8	0.176489	control
1.74533	1.8	0.037819	control
1.8326	1.8	0.0126063	control
1.91986	1.8	0.113457	control
2.00713	1.8	0.794199	control
2.0944	1.8	0.806805	control
2.18166	1.8	0.189095	control
2.26893	1.8	0.37819	control
2.35619	1.8	0.126063	control
2.44346	1.8	0.0126063	control
2.53073	1.8	0.542072	control
2.61799	1.8	0.13867	control
2.70526	1.8	0.23952	control
2.79253	1.8	0.0252127	control
2.87979	1.8	0	control
2.96706	1.8	0	control
3.05433	1.8	0.0630317	control
3.14159	1.8	0.0126063	control
0.0872665	2	0.0882443	control
0.174533	2	0.075638	control
0.261799	2	0.0504253	control
0.349066	2	0.0630317	control
0.436332	2	0.23952	control
0.523599	2	0.176489	control
0.610865	2	0.126063	control
0.698132	2	0.0504253	control
0.785398	2	0.0504253	control
0.872665	2	0.0630317	control
0.959931	2	0.037819	control
1.0472	2	0.0252127	control
1.13446	2	0.0126063	control
1.22173	2	0	control
1.309	2	0.0126063	control
1.39626	2	0.277339	control
1.48353	2	0.151276	control
1.5708	2	0.037819	control
1.65806	2	0.0252127	control
1.74533	2	0.0882443	control
1.8326	2	0.037819	control
1.91986	2	0.0126063	control
2.00713	2	0.176489	control
2.0944	2	0.0252127	control
2.18166	2	0.075638	control
2.26893	2	0.428615	control
2.35619	2	0.466434	control
2.44346	2	0.0504253	control
2.53073	2	0.352977	control
2.61799	2	0.529466	control
2.70526	2	0.768986	control
2.79253	2	0.163882	control
2.87979	2	0.037819	control
2.96706	2	0.075638	control
3.05433	2	0.189095	control
3.14159	2	0.113457	control
0.0872665	2.2	0	control
0.174533	2.2	0	control
0.261799	2.2	0.0126063	control
0.349066	2.2	0	control
0.436332	2.2	0.0882443	control
0.523599	2.2	0.151276	control
0.610865	2.2	0	control
0.698132	2.2	0.0126063	control
0.785398	2.2	0.037819	control
0.872665	2.2	0.151276	control
0.959931	2.2	0.226914	control
1.0472	2.2	0.0630317	control
1.13446	2.2	0.0504253	control
1.22173	2.2	0.075638	control
1.309	2.2	0.0252127	control
1.39626	2.2	0.0126063	control
1.48353	2.2	0.126063	control
1.5708	2.2	0.037819	control
1.65806	2.2	0.0504253	control
1.74533	2.2	0.075638	control
1.8326	2.2	0.0504253	control
1.91986	2.2	0.0252127	control
2.00713	2.2	0.0252127	control
2.0944	2.2	0.0504253	control
2.18166	2.2	0.13867	control
2.26893	2.2	0.037819	control
2.35619	2.2	0.0504253	control
2.44346	2.2	0.037819	control
2.53073	2.2	0.37819	control
2.61799	2.2	1.33627	control
2.70526	2.2	1.61361	control
2.79253	2.2	0.252127	control
2.87979	2.2	0.0882443	control
2.96706	2.2	0.189095	control
3.05433	2.2	0.416009	control
3.14159	2.2	0.214308	control
0.0872665	2.4	0.0504253	control
0.174533	2.4	0.0126063	control
0.261799	2.4	0.0126063	control
0.349066	2.4	0	control
0.436332	2.4	0.0252127	control
0.523599	2.4	0.113457	control
0.610865	2.4	0.037819	control
0.698132	2.4	0.126063	control
0.785398	2.4	0.441222	control
0.872665	2.4	0.100851	control
0.959931	2.4	0.037819	control
1.0472	2.4	0.13867	control
1.13446	2.4	0.126063	control
1.22173	2.4	0.0252127	control
1.309	2.4	0.0252127	control
1.39626	2.4	0	control
1.48353	2.4	0.0126063	control
1.5708	2.4	0.113457	control
1.65806	2.4	0.0252127	control
1.74533	2.4	0.0630317	control
1.8326	2.4	0.0252127	control
1.91986	2.4	0.0252127	control
2.00713	2.4	0	control
2.0944	2.4	0.0126063	control
2.18166	2.4	0.13867	control
2.26893	2.4	0.0126063	control
2.35619	2.4	0.0504253	control
2.44346	2.4	0.0504253	control
2.53073	2.4	0.163882	control
2.61799	2.4	0.214308	control
2.70526	2.4	0.176489	control
2.79253	2.4	0.277339	control
2.87979	2.4	0.327765	control
2.96706	2.4	0.264733	control
3.05433	2.4	0.151276	control
3.14159	2.4	0.113457	control
0.0872665	2.6	0	control
0.174533	2.6	0.0126063	control
0.261799	2.6	0	control
0.349066	2.6	0.0126063	control
0.436332	2.6	0	control
0.523599	2.6	0.075638	control
0.610865	2.6	0.0882443	control
0.698132	2.6	0.277339	control
0.785398	2.6	0.100851	control
0.872665	2.6	0.151276	control
0.959931	2.6	0	control
1.0472	2.6	0.0882443	control
1.13446	2.6	0.113457	control
1.22173	2.6	0.23952	control
1.309	2.6	0.806805	control
1.39626	2.6	0.037819	control
1.48353	2.6	0.037819	control
1.5708	2.6	0.0126063	control
1.65806	2.6	0.0252127	control
1.74533	2.6	0.037819	control
1.8326	2.6	0	control
1.91986	2.6	0	control
2.00713	2.6	0.037819	control
2.0944	2.6	0.0252127	control
2.18166	2.6	0.075638	control
2.26893	2.6	0.100851	control
2.35619	2.6	0.126063	control
2.44346	2.6	0.23952	control
2.53073	2.6	3.64323	control
2.61799	2.6	0.743774	control
2.70526	2.6	0.126063	control
2.79253	2.6	0.151276	control
2.87979	2.6	0.113457	control
2.96706	2.6	0.201701	control
3.05433	2.6	0.0882443	control
3.14159	2.6	0.100851	control
0.0872665	2.8	0	control
0.174533	2.8	0	control
0.261799	2.8	0.037819	control
0.349066	2.8	0.0126063	control
0.436332	2.8	0.0252127	control
0.523599	2.8	0.075638	control
0.610865	2.8	0.176489	control
0.698132	2.8	0.176489	control
0.785398	2.8	0.0252127	control
0.872665	2.8	0.0630317	control
0.959931	2.8	0.0630317	control
1.0472	2.8	0.0126063	control
1.13446	2.8	0.0252127	control
1.22173	2.8	2.71036	control
1.309	2.8	0.126063	control
1.39626	2.8	0.416009	control
1.48353	2.8	0.0630317	control
1.5708	2.8	0.0630317	control
1.65806	2.8	0.037819	control
1.74533	2.8	0.0504253	control
1.8326	2.8	0.0504253	control
1.91986	2.8	0.0126063	control
2.00713	2.8	0	control
2.0944	2.8	0.0126063	control
2.18166	2.8	0.0252127	control
2.26893	2.8	0.0252127	control
2.35619	2.8	0.037819	control
2.44346	2.8	0.0882443	control
2.53073	2.8	0.932869	control
2.61799	2.8	0.151276	control
2.70526	2.8	0.0882443	control
2.79253	2.8	0.23952	control
2.87979	2.8	0.151276	control
2.96706	2.8	0.0882443	control
3.05433	2.8	0.0630317	control
3.14159	2.8	0.075638	control
0.0872665	3	0	control
0.174533	3	0	control
0.261799	3	0.0126063	control
0.349066	3	0	control
0.436332	3	0	control
0.523599	3	0.0882443	control
0.610865	3	0.0882443	control
0.698132	3	0.642923	control
0.785398	3	0.289946	control
0.872665	3	0	control
0.959931	3	0.0126063	control
1.0472	3	0.0126063	control
1.13446	3	0	control
1.22173	3	0.163882	control
1.309	3	0	control
1.39626	3	0.0630317	control
1.48353	3	0.0126063	control
1.5708	3	0.0252127	control
1.65806	3	0.0630317	control
1.74533	3	0.0126063	control
1.8326	3	0.075638	control
1.91986	3	0.100851	control
2.00713	3	0.0126063	control
2.0944	3	0.0126063	control
2.18166	3	0	control
2.26893	3	0.0126063	control
2.35619	3	0.0126063	control
2.44346	3	0.0126063	control
2.53073	3	0.0126063	control
2.61799	3	0.0126063	control
2.70526	3	0.0630317	control
2.79253	3	0.100851	control
2.87979	3	0.403403	control
2.96706	3	0.176489	control
3.05433	3	0.277339	control
3.14159	3	0.075638	control
0.0872665	0.2	0	activation
0.174533	0.2	0	activation
0.261799	0.2	0	activation
0.349066	0.2	0	activation
0.436332	0.2	0	activation
0.523599	0.2	0	activation
0.610865	0.2	0	activation
0.698132	0.2	0	activation
0.785398	0.2	0	activation
0.872665	0.2	0	activation
0.959931	0.2	0	activation
1.0472	0.2	0	activation
1.13446	0.2	0	activation
1.22173	0.2	0	activation
1.309	0.2	0	activation
1.39626	0.2	0	activation
1.48353	0.2	0	activation
1.5708	0.2	0	activation
1.65806	0.2	0	activation
1.74533	0.2	0	activation
1.8326	0.2	0	activation
1.91986	0.2	0	activation
2.00713	0.2	0	activation
2.0944	0.2	0	activation
2.18166	0.2	0	activation
2.26893	0.2	0	activation
2.35619	0.2	0	activation
2.44346	0.2	0	activation
2.53073	0.2	0	activation
2.61799	0.2	0	activation
2.70526	0.2	0	activation
2.79253	0.2	0	activation
2.87979	0.2	0	activation
2.96706	0.2	0	activation
3.05433	0.2	0	activation
3.14159	0.2	0	activation
0.0872665	0.4	0	activation
0.174533	0.4	0	activation
0.261799	0.4	0	activation
0.349066	0.4	0	activation
0.436332	0.4	0	activation
0.523599	0.4	0	activation
0.610865	0.4	0	activation
0.698132	0.4	0	activation
0.785398	0.4	0	activation
0.872665	0.4	0	activation
0.959931	0.4	0	activation
1.0472	0.4	0	activation
1.13446	0.4	0	activation
1.22173	0.4	0	activation
1.309	0.4	0	activation
1.39626	0.4	0	activation
1.48353	0.4	0	activation
1.5708	0.4	0	activation
1.65806	0.4	0	activation
1.74533	0.4	0	activation
1.8326	0.4	0	activation
1.91986	0.4	0	activation
2.00713	0.4	0	activation
2.0944	0.4	0	activation
2.18166	0.4	0	activation
2.26893	0.4	0	activation
2.35619	0.4	0	activation
2.44346	0.4	0	activation
2.53073	0.4	0	activation
2.61799	0.4	0	activation
2.70526	0.4	0	activation
2.79253	0.4	0	activation
2.87979	0.4	0	activation
2.96706	0.4	0	activation
3.05433	0.4	0	activation
3.14159	0.4	0	activation
0.0872665	0.6	0	activation
0.174533	0.6	0	activation
0.261799	0.6	0	activation
0.349066	0.6	0	activation
0.436332	0.6	0	activation
0.523599	0.6	0	activation
0.610865	0.6	0.000662938	activation
0.698132	0.6	0	activation
0.785398	0.6	0	activation
0.872665	0.6	0	activation
0.959931	0.6	0	activation
1.0472	0.6	0	activation
1.13446	0.6	0	activation
1.22173	0.6	0	activation
1.309	0.6	0	activation
1.39626	0.6	0	activation
1.48353	0.6	0	activation
1.5708	0.6	0	activation
1.65806	0.6	0	activation
1.74533	0.6	0	activation
1.8326	0.6	0	activation
1.91986	0.6	0	activation
2.00713	0.6	0	activation
2.0944	0.6	0	activation
2.18166	0.6	0	activation
2.26893	0.6	0	activation
2.35619	0.6	0	activation
2.44346	0.6	0.000662938	activation
2.53073	0.6	0.000662938	activation
2.61799	0.6	0	activation
2.70526	0.6	0.00132588	activation
2.79253	0.6	0.000662938	activation
2.87979	0.6	0	activation
2.96706	0.6	0.000662938	activation
3.05433	0.6	0.000662938	activation
3.14159	0.6	0.00132588	activation
0.0872665	0.8	0.00729232	activation
0.174533	0.8	0.00662938	activation
0.261799	0.8	0.00795526	activation
0.349066	0.8	0.00662938	activation
0.436332	0.8	0.00530351	activation
0.523599	0.8	0.00530351	activation
0.610865	0.8	0.00464057	activation
0.698132	0.8	0.000662938	activation
0.785398	0.8	0.00198882	activation
0.872665	0.8	0.00198882	activation
0.959931	0.8	0.00464057	activation
1.0472	0.8	0.00795526	activation
1.13446	0.8	0.00132588	activation
1.22173	0.8	0.000662938	activation
1.309	0.8	0	activation
1.39626	0.8	0.00132588	activation
1.48353	0.8	0.00198882	activation
1.5708	0.8	0.00132588	activation
1.65806	0.8	0	activation
1.74533	0.8	0.000662938	activation
1.8326	0.8	0	activation
1.91986	0.8	0.00132588	activation
2.00713	0.8	0.000662938	activation
2.0944	0.8	0.00132588	activation
2.18166	0.8	0	activation
2.26893	0.8	0	activation
2.35619	0.8	0.00132588	activation
2.44346	0.8	0.00132588	activation
2.53073	0.8	0.00729232	activation
2.61799	0.8	0.0159105	activation
2.70526	0.8	0.00530351	activation
2.79253	0.8	0.00994408	activation
2.87979	0.8	0.00464057	activation
2.96706	0.8	0.00928114	activation
3.05433	0.8	0.0178993	activation
3.14159	0.8	0.021214	activation
0.0872665	1	0.136565	activation
0.174533	1	0.135902	activation
0.261799	1	0.0769009	activation
0.349066	1	0.0682827	activation
0.436332	1	0.0510463	activation
0.523599	1	0.0285064	activation
0.610865	1	0.0178993	activation
0.698132	1	0.0291693	activation
0.785398	1	0.01127	activation
0.872665	1	0.00928114	activation
0.959931	1	0.00795526	activation
1.0472	1	0.00331469	activation
1.13446	1	0.00464057	activation
1.22173	1	0.00596645	activation
1.309	1	0.00198882	activation
1.39626	1	0.00795526	activation
1.48353	1	0.00795526	activation
1.5708	1	0.021877	activation
1.65806	1	0.0145846	activation
1.74533	1	0.01127	activation
1.8326	1	0.0238658	activation
1.91986	1	0.0311581	activation
2.00713	1	0.064968	activation
2.0944	1	0.0596645	activation
2.18166	1	0.0523721	activation
2.26893	1	0.0271805	activation
2.35619	1	0.0265175	activation
2.44346	1	0.102755	activation
2.53073	1	0.156453	activation
2.61799	1	0.107396	activation
2.70526	1	0.0662938	activation
2.79253	1	0.0629792	activation
2.87979	1	0.123307	activation
2.96706	1	0.116677	activation
3.05433	1	0.0908226	activation
3.14159	1	0.129936	activation
0.0872665	1.2	0.663601	activation
0.174533	1.2	0.527699	activation
0.261799	1.2	0.367268	activation
0.349066	1.2	0.266501	activation
0.436332	1.2	0.186286	activation
0.523599	1.2	0.16706	activation
0.610865	1.2	0.123307	activation
0.698132	1.2	0.160431	activation
0.785398	1.2	0.129936	activation
0.872665	1.2	0.100767	activation
0.959931	1.2	0.0722603	activation
1.0472	1.2	0.0530351	activation
1.13446	1.2	0.0145846	activation
1.22173	1.2	0.0145846	activation
1.309	1.2	0.0265175	activation
1.39626	1.2	0.0278434	activation
1.48353	1.2	0.032484	activation
1.5708	1.2	0.021214	activation
1.65806	1.2	0.0165735	activation
1.74533	1.2	0.086182	activation
1.8326	1.2	0.114025	activation
1.91986	1.2	0.0769009	activation
2.00713	1.2	0.18496	activation
2.0944	1.2	0.200207	activation
2.18166	1.2	0.213466	activation
2.26893	1.2	0.182971	activation
2.35619	1.2	0.233354	activation
2.44346	1.2	0.25258	activation
2.53073	1.2	0.485934	activation
2.61799	1.2	0.424944	activation
2.70526	1.2	0.590678	activation
2.79253	1.2	0.483282	activation
2.87979	1.2	0.608577	activation
2.96706	1.2	1.06004	activation
3.05433	1.2	1.28676	activation
3.14159	1.2	2.0677	activation
0.0872665	1.4	4.14469	activation
0.174533	1.4	3.54473	activation
0.261799	1.4	2.74722	activation
0.349066	1.4	2.02925	activation
0.436332	1.4	1.11639	activation
0.523599	1.4	0.662938	activation
0.610865	1.4	0.512451	activation
0.698132	1.4	0.315559	activation
0.785398	1.4	0.13988	activation
0.872665	1.4	0.121981	activation
0.959931	1.4	0.149824	activation
1.0472	1.4	0.108059	activation
1.13446	1.4	0.0411022	activation
1.22173	1.4	0.0139217	activation
1.309	1.4	0.0245287	activation
1.39626	1.4	0.0152476	activation
1.48353	1.4	0.0331469	activation
1.5708	1.4	0.0662938	activation
1.65806	1.4	0.0729232	activation
1.74533	1.4	0.0702715	activation
1.8326	1.4	0.0735862	activation
1.91986	1.4	0.0550239	activation
2.00713	1.4	0.133251	activation
2.0944	1.4	0.158442	activation
2.18166	1.4	0.132588	activation
2.26893	1.4	0.25258	activation
2.35619	1.4	0.287052	activation
2.44346	1.4	0.308266	activation
2.53073	1.4	0.371246	activation
2.61799	1.4	0.520407	activation
2.70526	1.4	0.603937	activation
2.79253	1.4	0.661613	activation
2.87979	1.4	0.998385	activation
2.96706	1.4	1.55194	activation
3.05433	1.4	1.55923	activation
3.14159	1.4	1.7906	activation
0.0872665	1.6	2.37266	activation
0.174533	1.6	1.81579	activation
0.261799	1.6	1.09981	activation
0.349066	1.6	0.60924	activation
0.436332	1.6	0.320199	activation
0.523599	1.6	0.0994408	activation
0.610865	1.6	0.0550239	activation
0.698132	1.6	0.0424281	activation
0.785398	1.6	0.0444169	activation
0.872665	1.6	0.0285064	activation
0.959931	1.6	0.0225399	activation
1.0472	1.6	0.00994408	activation
1.13446	1.6	0.00662938	activation
1.22173	1.6	0.0205511	activation
1.309	1.6	0.00928114	activation
1.39626	1.6	0.00198882	activation
1.48353	1.6	0.00331469	activation
1.5708	1.6	0.010607	activation
1.65806	1.6	0.010607	activation
1.74533	1.6	0.0192252	activation
1.8326	1.6	0.0192252	activation
1.91986	1.6	0.0125958	activation
2.00713	1.6	0.0331469	activation
2.0944	1.6	0.0464057	activation
2.18166	1.6	0.0729232	activation
2.26893	1.6	0.0769009	activation
2.35619	1.6	0.135239	activation
2.44346	1.6	0.172364	activation
2.53073	1.6	0.196893	activation
2.61799	1.6	0.263187	activation
2.70526	1.6	0.228714	activation
2.79253	1.6	0.54825	activation
2.87979	1.6	0.440191	activation
2.96706	1.6	0.781604	activation
3.05433	1.6	1.20124	activation
3.14159	1.6	1.45648	activation
0.0872665	1.8	0.259872	activation
0.174533	1.8	0.250591	activation
0.261799	1.8	0.0948002	activation
0.349066	1.8	0.0702715	activation
0.436332	1.8	0.0271805	activation
0.523599	1.8	0.0172364	activation
0.610865	1.8	0.0139217	activation
0.698132	1.8	0.053698	activation
0.785398	1.8	0.0152476	activation
0.872665	1.8	0.00596645	activation
0.959931	1.8	0.00464057	activation
1.0472	1.8	0.00265175	activation
1.13446	1.8	0.000662938	activation
1.22173	1.8	0.00331469	activation
1.309	1.8	0.00265175	activation
1.39626	1.8	0.00464057	activation
1.48353	1.8	0.00331469	activation
1.5708	1.8	0.00265175	activation
1.65806	1.8	0.00530351	activation
1.74533	1.8	0.00331469	activation
1.8326	1.8	0.00464057	activation
1.91986	1.8	0.000662938	activation
2.00713	1.8	0.031821	activation
2.0944	1.8	0.0145846	activation
2.18166	1.8	0.0119329	activation
2.26893	1.8	0.0822044	activation
2.35619	1.8	0.0424281	activation
2.44346	1.8	0.043091	activation
2.53073	1.8	0.0742491	activation
2.61799	1.8	0.0961261	activation
2.70526	1.8	0.114025	activation
2.79253	1.8	0.166398	activation
2.87979	1.8	0.190263	activation
2.96706	1.8	0.348043	activation
3.05433	1.8	0.507811	activation
3.14159	1.8	0.686804	activation
0.0872665	2	0.01127	activation
0.174533	2	0.0086182	activation
0.261799	2	0.0178993	activation
0.349066	2	0.00464057	activation
0.436332	2	0.00662938	activation
0.523599	2	0.0086182	activation
0.610865	2	0.00729232	activation
0.698132	2	0.00397763	activation
0.785398	2	0.00530351	activation
0.872665	2	0.00331469	activation
0.959931	2	0.00132588	activation
1.0472	2	0.00132588	activation
1.13446	2	0	activation
1.22173	2	0	activation
1.309	2	0	activation
1.39626	2	0	activation
1.48353	2	0	activation
1.5708	2	0	activation
1.65806	2	0	activation
1.74533	2	0.00132588	activation
1.8326	2	0.000662938	activation
1.91986	2	0.00464057	activation
2.00713	2	0.00397763	activation
2.0944	2	0.00530351	activation
2.18166	2	0.00464057	activation
2.26893	2	0.010607	activation
2.35619	2	0.0298322	activation
2.44346	2	0.0165735	activation
2.53073	2	0.0278434	activation
2.61799	2	0.0503833	activation
2.70526	2	0.0590015	activation
2.79253	2	0.0934743	activation
2.87979	2	0.108722	activation
2.96706	2	0.154465	activation
3.05433	2	0.194241	activation
3.14159	2	0.330806	activation
0.0872665	2.2	0.0132588	activation
0.174533	2.2	0.00729232	activation
0.261799	2.2	0.00397763	activation
0.349066	2.2	0.00265175	activation
0.436332	2.2	0.00265175	activation
0.523599	2.2	0.00464057	activation
0.610865	2.2	0.00662938	activation
0.698132	2.2	0.00397763	activation
0.785398	2.2	0.00132588	activation
0.872665	2.2	0.00729232	activation
0.959931	2.2	0.00331469	activation
1.0472	2.2	0.000662938	activation
1.13446	2.2	0.000662938	activation
1.22173	2.2	0	activation
1.309	2.2	0.000662938	activation
1.39626	2.2	0	activation
1.48353	2.2	0.000662938	activation
1.5708	2.2	0	activation
1.65806	2.2	0.00198882	activation
1.74533	2.2	0.00265175	activation
1.8326	2.2	0.00132588	activation
1.91986	2.2	0.00132588	activation
2.00713	2.2	0.00331469	activation
2.0944	2.2	0.00596645	activation
2.18166	2.2	0.00265175	activation
2.26893	2.2	0.00397763	activation
2.35619	2.2	0.00795526	activation
2.44346	2.2	0.00596645	activation
2.53073	2.2	0.0159105	activation
2.61799	2.2	0.0178993	activation
2.70526	2.2	0.0424281	activation
2.79253	2.2	0.0788897	activation
2.87979	2.2	0.0457428	activation
2.96706	2.2	0.064305	activation
3.05433	2.2	0.0808785	activation
3.14159	2.2	0.158442	activation
0.0872665	2.4	0	activation
0.174533	2.4	0.00265175	activation
0.261799	2.4	0.000662938	activation
0.349066	2.4	0.000662938	activation
0.436332	2.4	0	activation
0.523599	2.4	0.000662938	activation
0.610865	2.4	0.00994408	activation
0.698132	2.4	0	activation
0.785398	2.4	0.000662938	activation
0.872665	2.4	0.000662938	activation
0.959931	2.4	0	activation
1.0472	2.4	0	activation
1.13446	2.4	0	activation
1.22173	2.4	0	activation
1.309	2.4	0	activation
1.39626	2.4	0.00132588	activation
1.48353	2.4	0	activation
1.5708	2.4	0.000662938	activation
1.65806	2.4	0.0086182	activation
1.74533	2.4	0	activation
1.8326	2.4	0	activation
1.91986	2.4	0.00265175	activation
2.00713	2.4	0.000662938	activation
2.0944	2.4	0.00132588	activation
2.18166	2.4	0	activation
2.26893	2.4	0	activation
2.35619	2.4	0.00132588	activation
2.44346	2.4	0.00530351	activation
2.53073	2.4	0.00464057	activation
2.61799	2.4	0.00928114	activation
2.70526	2.4	0.0271805	activation
2.79253	2.4	0.0371246	activation
2.87979	2.4	0.0404392	activation
2.96706	2.4	0.0497204	activation
3.05433	2.4	0.0583386	activation
3.14159	2.4	0.0835302	activation
0.0872665	2.6	0.000662938	activation
0.174533	2.6	0.00397763	activation
0.261799	2.6	0	activation
0.349066	2.6	0	activation
0.436332	2.6	0.00132588	activation
0.523599	2.6	0.00198882	activation
0.610865	2.6	0.00331469	activation
0.698132	2.6	0.00132588	activation
0.785398	2.6	0.000662938	activation
0.872665	2.6	0.000662938	activation
0.959931	2.6	0	activation
1.0472	2.6	0.000662938	activation
1.13446	2.6	0.000662938	activation
1.22173	2.6	0	activation
1.309	2.6	0.00132588	activation
1.39626	2.6	0	activation
1.48353	2.6	0	activation
1.5708	2.6	0	activation
1.65806	2.6	0.0086182	activation
1.74533	2.6	0	activation
1.8326	2.6	0.000662938	activation
1.91986	2.6	0.00132588	activation
2.00713	2.6	0	activation
2.0944	2.6	0.00198882	activation
2.18166	2.6	0	activation
2.26893	2.6	0.000662938	activation
2.35619	2.6	0.000662938	activation
2.44346	2.6	0	activation
2.53073	2.6	0.00530351	activation
2.61799	2.6	0.00596645	activation
2.70526	2.6	0.0132588	activation
2.79253	2.6	0.00994408	activation
2.87979	2.6	0.0258546	activation
2.96706	2.6	0.0404392	activation
3.05433	2.6	0.0775638	activation
3.14159	2.6	0.0656309	activation
0.0872665	2.8	0.00132588	activation
0.174533	2.8	0.00198882	activation
0.261799	2.8	0.000662938	activation
0.349066	2.8	0.00132588	activation
0.436332	2.8	0.000662938	activation
0.523599	2.8	0.000662938	activation
0.610865	2.8	0	activation
0.698132	2.8	0	activation
0.785398	2.8	0.000662938	activation
0.872665	2.8	0	activation
0.959931	2.8	0.000662938	activation
1.0472	2.8	0	activation
1.13446	2.8	0	activation
1.22173	2.8	0	activation
1.309	2.8	0.00331469	activation
1.39626	2.8	0.000662938	activation
1.48353	2.8	0	activation
1.5708	2.8	0.000662938	activation
1.65806	2.8	0.00530351	activation
1.74533	2.8	0	activation
1.8326	2.8	0	activation
1.91986	2.8	0.000662938	activation
2.00713	2.8	0	activation
2.0944	2.8	0.00132588	activation
2.18166	2.8	0.00265175	activation
2.26893	2.8	0	activation
2.35619	2.8	0	activation
2.44346	2.8	0	activation
2.53073	2.8	0.00265175	activation
2.61799	2.8	0.00464057	activation
2.70526	2.8	0.0119329	activation
2.79253	2.8	0.00994408	activation
2.87979	2.8	0.0132588	activation
2.96706	2.8	0.0291693	activation
3.05433	2.8	0.0444169	activation
3.14159	2.8	0.053698	activation
0.0872665	3	0.000662938	activation
0.174533	3	0.000662938	activation
0.261799	3	0.00198882	activation
0.349066	3	0.000662938	activation
0.436332	3	0	activation
0.523599	3	0.00198882	activation
0.610865	3	0	activation
0.698132	3	0.00132588	activation
0.785398	3	0	activation
0.872665	3	0.00198882	activation
0.959931	3	0	activation
1.0472	3	0.000662938	activation
1.13446	3	0	activation
1.22173	3	0	activation
1.309	3	0	activation
1.39626	3	0.000662938	activation
1.48353	3	0.000662938	activation
1.5708	3	0.000662938	activation
1.65806	3	0.00530351	activation
1.74533	3	0.00198882	activation
1.8326	3	0.00132588	activation
1.91986	3	0	activation
2.00713	3	0	activation
2.0944	3	0	activation
2.18166	3	0	activation
2.26893	3	0.00132588	activation
2.35619	3	0	activation
2.44346	3	0	activation
2.53073	3	0.00795526	activation
2.61799	3	0.00994408	activation
2.70526	3	0.043091	activation
2.79253	3	0.00596645	activation
2.87979	3	0.00928114	activation
2.96706	3	0.021214	activation
3.05433	3	0.0304952	activation
3.14159	3	0.0285064	activation

## Sheet: fig7D_P(quadrant)_pC1_act
analysis_group	datename	quadrant	time_spent_ratio
control	localhost-20230526_114310	Head	0
control	localhost-20230601_114525	Head	0
control	localhost-20230601_122218	Head	0
control	localhost-20230601_125928	Head	0
control	localhost-20230601_133408	Head	0.502587
control	localhost-20230601_140921	Head	0.928105
control	localhost-20230602_144402	Head	0
control	localhost-20230526_114310	Tail	1
control	localhost-20230601_114525	Tail	1
control	localhost-20230601_122218	Tail	1
control	localhost-20230601_125928	Tail	1
control	localhost-20230601_133408	Tail	0.497413
control	localhost-20230601_140921	Tail	0.0718954
control	localhost-20230602_144402	Tail	1
activation	localhost-20230526_114310	Head	0.920561
activation	localhost-20230601_114525	Head	0.29202
activation	localhost-20230601_122218	Head	0.20062
activation	localhost-20230601_125928	Head	0.800902
activation	localhost-20230601_133408	Head	0.53654
activation	localhost-20230601_140921	Head	0.0294851
activation	localhost-20230602_144402	Head	0.0979416
activation	localhost-20230526_114310	Tail	0.0794388
activation	localhost-20230601_114525	Tail	0.70798
activation	localhost-20230601_122218	Tail	0.79938
activation	localhost-20230601_125928	Tail	0.199098
activation	localhost-20230601_133408	Tail	0.46346
activation	localhost-20230601_140921	Tail	0.970515
activation	localhost-20230602_144402	Tail	0.902058

## Sheet: fig7G_interaction_stats_P1a_act
courter	analysis_group	datename	courtship_ratio
h2t	control	localhost-20230503_113018	0.139851
h2h	control	localhost-20230503_113018	0.0352032
h2t	control	localhost-20230503_120358	0.054062
h2h	control	localhost-20230503_120358	0.000850497
h2t	control	localhost-20230504_124924	0.0192286
h2h	control	localhost-20230504_124924	0.0162704
h2t	control	localhost-20230504_132307	0.0843841
h2h	control	localhost-20230504_132307	0.00410457
h2t	control	localhost-20230504_135611	0.361683
h2h	control	localhost-20230504_135611	0.0464076
h2t	control	localhost-20230505_113456	0.0231853
h2h	control	localhost-20230505_113456	0.00173797
h2t	control	localhost-20230505_120752	0.00713678
h2h	control	localhost-20230505_120752	0.00144215
h2t	control	localhost-20230505_124049	0.117369
h2h	control	localhost-20230505_124049	0.0400843
h2t	control	localhost-20230505_135126	0.0968088
h2h	control	localhost-20230505_135126	0
h2t	control	localhost-20230505_142346	0.0196724
h2h	control	localhost-20230505_142346	0.000554672
h2t	control	localhost-20230505_145624	0.0357948
h2h	control	localhost-20230505_145624	0.000961432
h2t	control	localhost-20230505_153155	0.0695559
h2h	control	localhost-20230505_153155	0.00698887
h2t	control	localhost-20230505_160417	0.025441
h2h	control	localhost-20230505_160417	0.000517694
h2t	control	localhost-20230519_152823	0.0648227
h2h	control	localhost-20230519_152823	0.0291388
h2t	control	localhost-20230519_163717	0.116407
h2h	control	localhost-20230519_163717	0.00695189
h2t	activation	localhost-20230503_113018	0.148226
h2h	activation	localhost-20230503_113018	0.000832507
h2t	activation	localhost-20230503_120358	0.0865411
h2h	activation	localhost-20230503_120358	0.000911794
h2t	activation	localhost-20230504_124924	0.265927
h2h	activation	localhost-20230504_124924	0.112944
h2t	activation	localhost-20230504_132307	0.112428
h2h	activation	localhost-20230504_132307	0.896333
h2t	activation	localhost-20230504_135611	0.383508
h2h	activation	localhost-20230504_135611	0.537245
h2t	activation	localhost-20230505_113456	0.134153
h2h	activation	localhost-20230505_113456	0.172527
h2t	activation	localhost-20230505_120752	0.122418
h2h	activation	localhost-20230505_120752	0.738434
h2t	activation	localhost-20230505_124049	0.468622
h2h	activation	localhost-20230505_124049	0.257403
h2t	activation	localhost-20230505_135126	0.092448
h2h	activation	localhost-20230505_135126	0.168087
h2t	activation	localhost-20230505_142346	0.0972052
h2h	activation	localhost-20230505_142346	0.668067
h2t	activation	localhost-20230505_145624	0.19219
h2h	activation	localhost-20230505_145624	0.64777
h2t	activation	localhost-20230505_153155	0.369118
h2h	activation	localhost-20230505_153155	0.258474
h2t	activation	localhost-20230505_160417	0.313459
h2h	activation	localhost-20230505_160417	0.466997
h2t	activation	localhost-20230519_152823	0.029336
h2h	activation	localhost-20230519_152823	0.959921
h2t	activation	localhost-20230519_163717	0.306957
h2h	activation	localhost-20230519_163717	0.588028

## Sheet: fig7H_courter_position_P1a_act
azimuth	radius	hist	group
0.0872665	0.1	0	control
0.174533	0.1	0	control
0.261799	0.1	0	control
0.349066	0.1	0	control
0.436332	0.1	0	control
0.523599	0.1	0	control
0.610865	0.1	0	control
0.698132	0.1	0	control
0.785398	0.1	0	control
0.872665	0.1	0	control
0.959931	0.1	0	control
1.0472	0.1	0	control
1.13446	0.1	0	control
1.22173	0.1	0	control
1.309	0.1	0	control
1.39626	0.1	0	control
1.48353	0.1	0	control
1.5708	0.1	0	control
1.65806	0.1	0	control
1.74533	0.1	0	control
1.8326	0.1	0	control
1.91986	0.1	0	control
2.00713	0.1	0	control
2.0944	0.1	0	control
2.18166	0.1	0	control
2.26893	0.1	0	control
2.35619	0.1	0	control
2.44346	0.1	0	control
2.53073	0.1	0	control
2.61799	0.1	0	control
2.70526	0.1	0	control
2.79253	0.1	0	control
2.87979	0.1	0	control
2.96706	0.1	0	control
3.05433	0.1	0	control
3.14159	0.1	0	control
0.0872665	0.2	0	control
0.174533	0.2	0	control
0.261799	0.2	0	control
0.349066	0.2	0	control
0.436332	0.2	0	control
0.523599	0.2	0	control
0.610865	0.2	0	control
0.698132	0.2	0	control
0.785398	0.2	0	control
0.872665	0.2	0	control
0.959931	0.2	0	control
1.0472	0.2	0	control
1.13446	0.2	0	control
1.22173	0.2	0	control
1.309	0.2	0	control
1.39626	0.2	0	control
1.48353	0.2	0	control
1.5708	0.2	0	control
1.65806	0.2	0	control
1.74533	0.2	0	control
1.8326	0.2	0	control
1.91986	0.2	0	control
2.00713	0.2	0	control
2.0944	0.2	0	control
2.18166	0.2	0	control
2.26893	0.2	0	control
2.35619	0.2	0	control
2.44346	0.2	0	control
2.53073	0.2	0	control
2.61799	0.2	0	control
2.70526	0.2	0	control
2.79253	0.2	0	control
2.87979	0.2	0	control
2.96706	0.2	0	control
3.05433	0.2	0	control
3.14159	0.2	0	control
0.0872665	0.3	0	control
0.174533	0.3	0	control
0.261799	0.3	0	control
0.349066	0.3	0	control
0.436332	0.3	0	control
0.523599	0.3	0	control
0.610865	0.3	0	control
0.698132	0.3	0	control
0.785398	0.3	0	control
0.872665	0.3	0	control
0.959931	0.3	0	control
1.0472	0.3	0	control
1.13446	0.3	0	control
1.22173	0.3	0	control
1.309	0.3	0	control
1.39626	0.3	0	control
1.48353	0.3	0	control
1.5708	0.3	0	control
1.65806	0.3	0	control
1.74533	0.3	0	control
1.8326	0.3	0	control
1.91986	0.3	0	control
2.00713	0.3	0	control
2.0944	0.3	0	control
2.18166	0.3	0	control
2.26893	0.3	0	control
2.35619	0.3	0	control
2.44346	0.3	0	control
2.53073	0.3	0	control
2.61799	0.3	0	control
2.70526	0.3	0	control
2.79253	0.3	0	control
2.87979	0.3	0	control
2.96706	0.3	0	control
3.05433	0.3	0	control
3.14159	0.3	0	control
0.0872665	0.4	0	control
0.174533	0.4	0	control
0.261799	0.4	0	control
0.349066	0.4	0	control
0.436332	0.4	0	control
0.523599	0.4	0	control
0.610865	0.4	0	control
0.698132	0.4	0	control
0.785398	0.4	0	control
0.872665	0.4	0	control
0.959931	0.4	0	control
1.0472	0.4	0	control
1.13446	0.4	0	control
1.22173	0.4	0	control
1.309	0.4	0	control
1.39626	0.4	0	control
1.48353	0.4	0	control
1.5708	0.4	0	control
1.65806	0.4	0	control
1.74533	0.4	0	control
1.8326	0.4	0	control
1.91986	0.4	0	control
2.00713	0.4	0	control
2.0944	0.4	0	control
2.18166	0.4	0	control
2.26893	0.4	0	control
2.35619	0.4	0	control
2.44346	0.4	0	control
2.53073	0.4	0	control
2.61799	0.4	0	control
2.70526	0.4	0	control
2.79253	0.4	0	control
2.87979	0.4	0	control
2.96706	0.4	0	control
3.05433	0.4	0	control
3.14159	0.4	0	control
0.0872665	0.5	0	control
0.174533	0.5	0	control
0.261799	0.5	0	control
0.349066	0.5	0	control
0.436332	0.5	0	control
0.523599	0.5	0	control
0.610865	0.5	0	control
0.698132	0.5	0	control
0.785398	0.5	0	control
0.872665	0.5	0	control
0.959931	0.5	0	control
1.0472	0.5	0	control
1.13446	0.5	0	control
1.22173	0.5	0	control
1.309	0.5	0	control
1.39626	0.5	0	control
1.48353	0.5	0	control
1.5708	0.5	0	control
1.65806	0.5	0	control
1.74533	0.5	0	control
1.8326	0.5	0	control
1.91986	0.5	0	control
2.00713	0.5	0	control
2.0944	0.5	0	control
2.18166	0.5	0	control
2.26893	0.5	0	control
2.35619	0.5	0	control
2.44346	0.5	0	control
2.53073	0.5	0	control
2.61799	0.5	0	control
2.70526	0.5	0	control
2.79253	0.5	0	control
2.87979	0.5	0	control
2.96706	0.5	0	control
3.05433	0.5	0	control
3.14159	0.5	0	control
0.0872665	0.6	0	control
0.174533	0.6	0	control
0.261799	0.6	0	control
0.349066	0.6	0	control
0.436332	0.6	0	control
0.523599	0.6	0	control
0.610865	0.6	0	control
0.698132	0.6	0	control
0.785398	0.6	0	control
0.872665	0.6	0	control
0.959931	0.6	0	control
1.0472	0.6	0	control
1.13446	0.6	0	control
1.22173	0.6	0	control
1.309	0.6	0	control
1.39626	0.6	0	control
1.48353	0.6	0	control
1.5708	0.6	0	control
1.65806	0.6	0	control
1.74533	0.6	0	control
1.8326	0.6	0	control
1.91986	0.6	0	control
2.00713	0.6	0	control
2.0944	0.6	0	control
2.18166	0.6	0	control
2.26893	0.6	0	control
2.35619	0.6	0	control
2.44346	0.6	0	control
2.53073	0.6	0	control
2.61799	0.6	0	control
2.70526	0.6	0	control
2.79253	0.6	0	control
2.87979	0.6	0	control
2.96706	0.6	0	control
3.05433	0.6	0	control
3.14159	0.6	0	control
0.0872665	0.7	0	control
0.174533	0.7	0	control
0.261799	0.7	0	control
0.349066	0.7	0	control
0.436332	0.7	0	control
0.523599	0.7	0	control
0.610865	0.7	0	control
0.698132	0.7	0	control
0.785398	0.7	0	control
0.872665	0.7	0	control
0.959931	0.7	0	control
1.0472	0.7	0	control
1.13446	0.7	0	control
1.22173	0.7	0	control
1.309	0.7	0	control
1.39626	0.7	0	control
1.48353	0.7	0	control
1.5708	0.7	0	control
1.65806	0.7	0	control
1.74533	0.7	0	control
1.8326	0.7	0	control
1.91986	0.7	0	control
2.00713	0.7	0	control
2.0944	0.7	0	control
2.18166	0.7	0	control
2.26893	0.7	0	control
2.35619	0.7	0	control
2.44346	0.7	0	control
2.53073	0.7	0	control
2.61799	0.7	0	control
2.70526	0.7	0	control
2.79253	0.7	0	control
2.87979	0.7	0	control
2.96706	0.7	0	control
3.05433	0.7	0	control
3.14159	0.7	0	control
0.0872665	0.8	0	control
0.174533	0.8	0	control
0.261799	0.8	0	control
0.349066	0.8	0	control
0.436332	0.8	0	control
0.523599	0.8	0	control
0.610865	0.8	0	control
0.698132	0.8	0	control
0.785398	0.8	0	control
0.872665	0.8	0	control
0.959931	0.8	0	control
1.0472	0.8	0	control
1.13446	0.8	0	control
1.22173	0.8	0	control
1.309	0.8	0	control
1.39626	0.8	0	control
1.48353	0.8	0	control
1.5708	0.8	0	control
1.65806	0.8	0	control
1.74533	0.8	0	control
1.8326	0.8	0	control
1.91986	0.8	0	control
2.00713	0.8	0	control
2.0944	0.8	0	control
2.18166	0.8	0	control
2.26893	0.8	0	control
2.35619	0.8	0	control
2.44346	0.8	0	control
2.53073	0.8	0	control
2.61799	0.8	0	control
2.70526	0.8	0	control
2.79253	0.8	0	control
2.87979	0.8	0	control
2.96706	0.8	0	control
3.05433	0.8	0	control
3.14159	0.8	0	control
0.0872665	0.9	0	control
0.174533	0.9	0	control
0.261799	0.9	0	control
0.349066	0.9	0	control
0.436332	0.9	0	control
0.523599	0.9	0	control
0.610865	0.9	0	control
0.698132	0.9	0	control
0.785398	0.9	0	control
0.872665	0.9	0	control
0.959931	0.9	0	control
1.0472	0.9	0	control
1.13446	0.9	0	control
1.22173	0.9	0	control
1.309	0.9	0	control
1.39626	0.9	0	control
1.48353	0.9	0	control
1.5708	0.9	0	control
1.65806	0.9	0	control
1.74533	0.9	0	control
1.8326	0.9	0	control
1.91986	0.9	0	control
2.00713	0.9	0.00369424	control
2.0944	0.9	0.00369424	control
2.18166	0.9	0	control
2.26893	0.9	0.136687	control
2.35619	0.9	0.00369424	control
2.44346	0.9	0.0295539	control
2.53073	0.9	0.00369424	control
2.61799	0.9	0	control
2.70526	0.9	0	control
2.79253	0.9	0	control
2.87979	0.9	0	control
2.96706	0.9	0	control
3.05433	0.9	0	control
3.14159	0.9	0	control
0.0872665	1	0	control
0.174533	1	0	control
0.261799	1	0	control
0.349066	1	0	control
0.436332	1	0	control
0.523599	1	0	control
0.610865	1	0	control
0.698132	1	0	control
0.785398	1	0	control
0.872665	1	0	control
0.959931	1	0	control
1.0472	1	0	control
1.13446	1	0	control
1.22173	1	0.00369424	control
1.309	1	0.00369424	control
1.39626	1	0.00369424	control
1.48353	1	0.0480251	control
1.5708	1	0.00369424	control
1.65806	1	0	control
1.74533	1	0.0258597	control
1.8326	1	0.00369424	control
1.91986	1	0.00369424	control
2.00713	1	0.00738848	control
2.0944	1	0.0369424	control
2.18166	1	0.188406	control
2.26893	1	0.210572	control
2.35619	1	0.0369424	control
2.44346	1	0.0480251	control
2.53073	1	0.0923559	control
2.61799	1	0.0221654	control
2.70526	1	0.0184712	control
2.79253	1	0.0184712	control
2.87979	1	0	control
2.96706	1	0	control
3.05433	1	0	control
3.14159	1	0	control
0.0872665	1.1	0	control
0.174533	1.1	0	control
0.261799	1.1	0	control
0.349066	1.1	0.00369424	control
0.436332	1.1	0	control
0.523599	1.1	0	control
0.610865	1.1	0	control
0.698132	1.1	0.00369424	control
0.785398	1.1	0	control
0.872665	1.1	0.00369424	control
0.959931	1.1	0.0110827	control
1.0472	1.1	0.0184712	control
1.13446	1.1	0.103439	control
1.22173	1.1	0.277068	control
1.309	1.1	0.158852	control
1.39626	1.1	0.864452	control
1.48353	1.1	0.539359	control
1.5708	1.1	0.0332481	control
1.65806	1.1	0.00369424	control
1.74533	1.1	0.0258597	control
1.8326	1.1	1.27082	control
1.91986	1.1	0.0332481	control
2.00713	1.1	0.0701905	control
2.0944	1.1	0.0960502	control
2.18166	1.1	0.158852	control
2.26893	1.1	0.107133	control
2.35619	1.1	0.0849675	control
2.44346	1.1	0.0812732	control
2.53073	1.1	0.014777	control
2.61799	1.1	0.0812732	control
2.70526	1.1	0.062802	control
2.79253	1.1	0.0406366	control
2.87979	1.1	0.0221654	control
2.96706	1.1	0.0110827	control
3.05433	1.1	0.014777	control
3.14159	1.1	0	control
0.0872665	1.2	0	control
0.174533	1.2	0	control
0.261799	1.2	0.00738848	control
0.349066	1.2	0	control
0.436332	1.2	0	control
0.523599	1.2	0.014777	control
0.610865	1.2	0.0812732	control
0.698132	1.2	0.00738848	control
0.785398	1.2	0.232737	control
0.872665	1.2	0.336176	control
0.959931	1.2	0.151464	control
1.0472	1.2	0.0738848	control
1.13446	1.2	0.166241	control
1.22173	1.2	0.155158	control
1.309	1.2	0.132993	control
1.39626	1.2	0.447003	control
1.48353	1.2	0.0406366	control
1.5708	1.2	0.0369424	control
1.65806	1.2	0.0406366	control
1.74533	1.2	0.273374	control
1.8326	1.2	0.690822	control
1.91986	1.2	0.0517193	control
2.00713	1.2	0.0369424	control
2.0944	1.2	0.0923559	control
2.18166	1.2	0.0517193	control
2.26893	1.2	0.0184712	control
2.35619	1.2	0.0923559	control
2.44346	1.2	0.0443309	control
2.53073	1.2	0.107133	control
2.61799	1.2	0.129298	control
2.70526	1.2	0.203183	control
2.79253	1.2	0.62802	control
2.87979	1.2	0.402672	control
2.96706	1.2	0.0443309	control
3.05433	1.2	0.077579	control
3.14159	1.2	0.107133	control
0.0872665	1.3	0.0554136	control
0.174533	1.3	0.0369424	control
0.261799	1.3	0.00738848	control
0.349066	1.3	0.0184712	control
0.436332	1.3	0.0110827	control
0.523599	1.3	0.0591078	control
0.610865	1.3	0.12191	control
0.698132	1.3	0.0480251	control
0.785398	1.3	0.188406	control
0.872665	1.3	0.546747	control
0.959931	1.3	1.88037	control
1.0472	1.3	0.0960502	control
1.13446	1.3	0.103439	control
1.22173	1.3	0.177323	control
1.309	1.3	0.269679	control
1.39626	1.3	0.0664963	control
1.48353	1.3	0.0664963	control
1.5708	1.3	0.0738848	control
1.65806	1.3	0.110827	control
1.74533	1.3	0.0997444	control
1.8326	1.3	0.0997444	control
1.91986	1.3	0.0258597	control
2.00713	1.3	0.0332481	control
2.0944	1.3	0.0443309	control
2.18166	1.3	0.0738848	control
2.26893	1.3	0.0369424	control
2.35619	1.3	0.0258597	control
2.44346	1.3	0.103439	control
2.53073	1.3	0.144075	control
2.61799	1.3	0.114521	control
2.70526	1.3	0.31401	control
2.79253	1.3	0.166241	control
2.87979	1.3	0.110827	control
2.96706	1.3	0.173629	control
3.05433	1.3	0.0738848	control
3.14159	1.3	0.240125	control
0.0872665	1.4	0.277068	control
0.174533	1.4	0.144075	control
0.261799	1.4	0.0517193	control
0.349066	1.4	0.0738848	control
0.436332	1.4	0.0369424	control
0.523599	1.4	0.0701905	control
0.610865	1.4	0.0701905	control
0.698132	1.4	0.110827	control
0.785398	1.4	0.923559	control
0.872665	1.4	0.491334	control
0.959931	1.4	0.905088	control
1.0472	1.4	0.0664963	control
1.13446	1.4	0.0738848	control
1.22173	1.4	0.295539	control
1.309	1.4	0.262291	control
1.39626	1.4	0.177323	control
1.48353	1.4	0.328787	control
1.5708	1.4	0.387895	control
1.65806	1.4	0.132993	control
1.74533	1.4	0.103439	control
1.8326	1.4	0.0664963	control
1.91986	1.4	0.0221654	control
2.00713	1.4	0.0332481	control
2.0944	1.4	0.0554136	control
2.18166	1.4	0.155158	control
2.26893	1.4	0.0406366	control
2.35619	1.4	0.014777	control
2.44346	1.4	0.0701905	control
2.53073	1.4	0.140381	control
2.61799	1.4	0.0997444	control
2.70526	1.4	0.24382	control
2.79253	1.4	0.373118	control
2.87979	1.4	0.646492	control
2.96706	1.4	0.169935	control
3.05433	1.4	0.236431	control
3.14159	1.4	0.65388	control
0.0872665	1.5	0.136687	control
0.174533	1.5	0.0960502	control
0.261799	1.5	0.158852	control
0.349066	1.5	0.450697	control
0.436332	1.5	0.221654	control
0.523599	1.5	0.0591078	control
0.610865	1.5	0.0369424	control
0.698132	1.5	0.0923559	control
0.785398	1.5	0.221654	control
0.872665	1.5	0.129298	control
0.959931	1.5	0.132993	control
1.0472	1.5	0.0517193	control
1.13446	1.5	0.0923559	control
1.22173	1.5	0.062802	control
1.309	1.5	0.0591078	control
1.39626	1.5	0.834898	control
1.48353	1.5	0.12191	control
1.5708	1.5	0.0812732	control
1.65806	1.5	0.0332481	control
1.74533	1.5	0.0369424	control
1.8326	1.5	0.0221654	control
1.91986	1.5	0.0295539	control
2.00713	1.5	0.0221654	control
2.0944	1.5	0.232737	control
2.18166	1.5	0.258597	control
2.26893	1.5	0.443309	control
2.35619	1.5	0.0849675	control
2.44346	1.5	0.328787	control
2.53073	1.5	0.310316	control
2.61799	1.5	0.0738848	control
2.70526	1.5	0.110827	control
2.79253	1.5	0.761013	control
2.87979	1.5	0.321399	control
2.96706	1.5	0.834898	control
3.05433	1.5	0.683434	control
3.14159	1.5	0.930948	control
0.0872665	1.6	0.0332481	control
0.174533	1.6	0.129298	control
0.261799	1.6	0.698211	control
0.349066	1.6	0.277068	control
0.436332	1.6	0.236431	control
0.523599	1.6	0.0849675	control
0.610865	1.6	0.0443309	control
0.698132	1.6	0.0554136	control
0.785398	1.6	0.0923559	control
0.872665	1.6	0.107133	control
0.959931	1.6	0.114521	control
1.0472	1.6	0.0812732	control
1.13446	1.6	0.0664963	control
1.22173	1.6	0.110827	control
1.309	1.6	0.188406	control
1.39626	1.6	0.0923559	control
1.48353	1.6	0.0849675	control
1.5708	1.6	0.0332481	control
1.65806	1.6	0.107133	control
1.74533	1.6	0.0554136	control
1.8326	1.6	0.0110827	control
1.91986	1.6	0.0110827	control
2.00713	1.6	0.0332481	control
2.0944	1.6	0.0517193	control
2.18166	1.6	0.0258597	control
2.26893	1.6	0.672351	control
2.35619	1.6	0.144075	control
2.44346	1.6	0.236431	control
2.53073	1.6	0.336176	control
2.61799	1.6	0.450697	control
2.70526	1.6	0.247514	control
2.79253	1.6	0.735153	control
2.87979	1.6	0.162546	control
2.96706	1.6	1.06025	control
3.05433	1.6	3.23246	control
3.14159	1.6	0.727765	control
0.0872665	1.7	0.0849675	control
0.174533	1.7	0.291845	control
0.261799	1.7	0.543053	control
0.349066	1.7	0.129298	control
0.436332	1.7	0.110827	control
0.523599	1.7	0.206877	control
0.610865	1.7	0.0960502	control
0.698132	1.7	0.118216	control
0.785398	1.7	0.0406366	control
0.872665	1.7	0.173629	control
0.959931	1.7	0.0517193	control
1.0472	1.7	0.0664963	control
1.13446	1.7	0.077579	control
1.22173	1.7	0.184712	control
1.309	1.7	0.0886617	control
1.39626	1.7	0.0517193	control
1.48353	1.7	0.0406366	control
1.5708	1.7	0.0332481	control
1.65806	1.7	0.0258597	control
1.74533	1.7	0.0295539	control
1.8326	1.7	0.0443309	control
1.91986	1.7	0.0295539	control
2.00713	1.7	0.0517193	control
2.0944	1.7	0.0184712	control
2.18166	1.7	0.0443309	control
2.26893	1.7	0.930948	control
2.35619	1.7	0.251208	control
2.44346	1.7	0.0960502	control
2.53073	1.7	0.428532	control
2.61799	1.7	0.450697	control
2.70526	1.7	0.277068	control
2.79253	1.7	0.642797	control
2.87979	1.7	0.110827	control
2.96706	1.7	0.247514	control
3.05433	1.7	3.45042	control
3.14159	1.7	0.794261	control
0.0872665	1.8	0.110827	control
0.174533	1.8	0.690822	control
0.261799	1.8	0.254902	control
0.349066	1.8	0.0812732	control
0.436332	1.8	0.0332481	control
0.523599	1.8	0.0997444	control
0.610865	1.8	0.14777	control
0.698132	1.8	0.173629	control
0.785398	1.8	0.014777	control
0.872665	1.8	0.0406366	control
0.959931	1.8	0.0295539	control
1.0472	1.8	0.0443309	control
1.13446	1.8	0.0443309	control
1.22173	1.8	0.0406366	control
1.309	1.8	0.0443309	control
1.39626	1.8	0.0258597	control
1.48353	1.8	0.0221654	control
1.5708	1.8	0	control
1.65806	1.8	0.0369424	control
1.74533	1.8	0	control
1.8326	1.8	0	control
1.91986	1.8	0.0369424	control
2.00713	1.8	0.0517193	control
2.0944	1.8	0.062802	control
2.18166	1.8	0.014777	control
2.26893	1.8	0.166241	control
2.35619	1.8	0.0960502	control
2.44346	1.8	0.0701905	control
2.53073	1.8	0.0221654	control
2.61799	1.8	0.062802	control
2.70526	1.8	0.188406	control
2.79253	1.8	0.12191	control
2.87979	1.8	0.295539	control
2.96706	1.8	0.195795	control
3.05433	1.8	0.997444	control
3.14159	1.8	0.502416	control
0.0872665	1.9	0.199489	control
0.174533	1.9	0.87184	control
0.261799	1.9	0.14777	control
0.349066	1.9	0.0295539	control
0.436332	1.9	0.0812732	control
0.523599	1.9	0.0443309	control
0.610865	1.9	0.0332481	control
0.698132	1.9	0.0332481	control
0.785398	1.9	0.0221654	control
0.872665	1.9	0.0738848	control
0.959931	1.9	0.132993	control
1.0472	1.9	0.229043	control
1.13446	1.9	0.0332481	control
1.22173	1.9	0.0443309	control
1.309	1.9	0.0295539	control
1.39626	1.9	0.0221654	control
1.48353	1.9	0.00369424	control
1.5708	1.9	0.00738848	control
1.65806	1.9	0.0110827	control
1.74533	1.9	0.00369424	control
1.8326	1.9	0	control
1.91986	1.9	0.0812732	control
2.00713	1.9	0.0295539	control
2.0944	1.9	0.0258597	control
2.18166	1.9	0.0664963	control
2.26893	1.9	0.103439	control
2.35619	1.9	0.0406366	control
2.44346	1.9	0.0480251	control
2.53073	1.9	0.0258597	control
2.61799	1.9	0.0517193	control
2.70526	1.9	0.136687	control
2.79253	1.9	0.735153	control
2.87979	1.9	5.79626	control
2.96706	1.9	0.269679	control
3.05433	1.9	0.469168	control
3.14159	1.9	1.91731	control
0.0872665	2	0.014777	control
0.174533	2	0.0295539	control
0.261799	2	0.236431	control
0.349066	2	0.118216	control
0.436332	2	0.0369424	control
0.523599	2	0.0221654	control
0.610865	2	0.0221654	control
0.698132	2	0.0443309	control
0.785398	2	0.014777	control
0.872665	2	0.0184712	control
0.959931	2	0.0886617	control
1.0472	2	0.155158	control
1.13446	2	0.0997444	control
1.22173	2	0.0369424	control
1.309	2	0.0480251	control
1.39626	2	0.00738848	control
1.48353	2	0.00369424	control
1.5708	2	0	control
1.65806	2	0	control
1.74533	2	0.00738848	control
1.8326	2	0.014777	control
1.91986	2	0.0443309	control
2.00713	2	0.0738848	control
2.0944	2	0.00738848	control
2.18166	2	0.103439	control
2.26893	2	0.0221654	control
2.35619	2	0.0591078	control
2.44346	2	0.0369424	control
2.53073	2	0.0369424	control
2.61799	2	0.0701905	control
2.70526	2	0.0664963	control
2.79253	2	0.565218	control
2.87979	2	0.742542	control
2.96706	2	0.33987	control
3.05433	2	1.04178	control
3.14159	2	2.50839	control
0.0872665	2.1	0.0110827	control
0.174533	2.1	0.0591078	control
0.261799	2.1	0.306622	control
0.349066	2.1	0.0812732	control
0.436332	2.1	0.0443309	control
0.523599	2.1	0.0406366	control
0.610865	2.1	0.014777	control
0.698132	2.1	0.0369424	control
0.785398	2.1	0.014777	control
0.872665	2.1	0.0480251	control
0.959931	2.1	0.0591078	control
1.0472	2.1	0.0849675	control
1.13446	2.1	0.114521	control
1.22173	2.1	0.0221654	control
1.309	2.1	0.0295539	control
1.39626	2.1	0.0369424	control
1.48353	2.1	0.0295539	control
1.5708	2.1	0.0110827	control
1.65806	2.1	0.0184712	control
1.74533	2.1	0.0369424	control
1.8326	2.1	0.0443309	control
1.91986	2.1	0.062802	control
2.00713	2.1	0.0184712	control
2.0944	2.1	0.00738848	control
2.18166	2.1	0.014777	control
2.26893	2.1	0.0110827	control
2.35619	2.1	0.0258597	control
2.44346	2.1	0.0184712	control
2.53073	2.1	0.0258597	control
2.61799	2.1	0.0664963	control
2.70526	2.1	0.107133	control
2.79253	2.1	0.273374	control
2.87979	2.1	0.391589	control
2.96706	2.1	0.132993	control
3.05433	2.1	0.203183	control
3.14159	2.1	0.328787	control
0.0872665	2.2	0	control
0.174533	2.2	0.0110827	control
0.261799	2.2	0.114521	control
0.349066	2.2	0.0664963	control
0.436332	2.2	0.0110827	control
0.523599	2.2	0.0369424	control
0.610865	2.2	0.0923559	control
0.698132	2.2	0.0517193	control
0.785398	2.2	0.0295539	control
0.872665	2.2	0.0480251	control
0.959931	2.2	0.0369424	control
1.0472	2.2	0.0591078	control
1.13446	2.2	0.0517193	control
1.22173	2.2	0.0554136	control
1.309	2.2	0.0443309	control
1.39626	2.2	0.014777	control
1.48353	2.2	0.0110827	control
1.5708	2.2	0.0184712	control
1.65806	2.2	0.24382	control
1.74533	2.2	0.158852	control
1.8326	2.2	0.0295539	control
1.91986	2.2	0.0258597	control
2.00713	2.2	0.0110827	control
2.0944	2.2	0.0258597	control
2.18166	2.2	0.0184712	control
2.26893	2.2	0.0480251	control
2.35619	2.2	0.0221654	control
2.44346	2.2	0.0554136	control
2.53073	2.2	0.181018	control
2.61799	2.2	0.0701905	control
2.70526	2.2	0.0517193	control
2.79253	2.2	0.509805	control
2.87979	2.2	0.642797	control
2.96706	2.2	0.24382	control
3.05433	2.2	0.21796	control
3.14159	2.2	0.310316	control
0.0872665	2.3	0.00738848	control
0.174533	2.3	0.00738848	control
0.261799	2.3	0.0554136	control
0.349066	2.3	0.0369424	control
0.436332	2.3	0.00738848	control
0.523599	2.3	0.0812732	control
0.610865	2.3	0.36573	control
0.698132	2.3	0.0221654	control
0.785398	2.3	0.0110827	control
0.872665	2.3	0.0554136	control
0.959931	2.3	0.0480251	control
1.0472	2.3	0.0554136	control
1.13446	2.3	0.0923559	control
1.22173	2.3	0.0701905	control
1.309	2.3	0.0406366	control
1.39626	2.3	0.0591078	control
1.48353	2.3	0.0295539	control
1.5708	2.3	0.00738848	control
1.65806	2.3	0.103439	control
1.74533	2.3	0.144075	control
1.8326	2.3	0.0258597	control
1.91986	2.3	0.0258597	control
2.00713	2.3	0.0812732	control
2.0944	2.3	0.214266	control
2.18166	2.3	0.0221654	control
2.26893	2.3	0.0295539	control
2.35619	2.3	0.0295539	control
2.44346	2.3	0.184712	control
2.53073	2.3	0.639103	control
2.61799	2.3	0.0701905	control
2.70526	2.3	0.169935	control
2.79253	2.3	0.354647	control
2.87979	2.3	0.369424	control
2.96706	2.3	0.203183	control
3.05433	2.3	0.41006	control
3.14159	2.3	0.0849675	control
0.0872665	2.4	0	control
0.174533	2.4	0.0184712	control
0.261799	2.4	0.0258597	control
0.349066	2.4	0.0443309	control
0.436332	2.4	0.0406366	control
0.523599	2.4	0.0332481	control
0.610865	2.4	0.0184712	control
0.698132	2.4	0.0184712	control
0.785398	2.4	0.0184712	control
0.872665	2.4	0.129298	control
0.959931	2.4	0.0517193	control
1.0472	2.4	0.0554136	control
1.13446	2.4	0.0554136	control
1.22173	2.4	0.0812732	control
1.309	2.4	0.0554136	control
1.39626	2.4	0.0110827	control
1.48353	2.4	0.0221654	control
1.5708	2.4	0.0591078	control
1.65806	2.4	0.0443309	control
1.74533	2.4	0.158852	control
1.8326	2.4	0.114521	control
1.91986	2.4	0.0332481	control
2.00713	2.4	0.280762	control
2.0944	2.4	0.177323	control
2.18166	2.4	0.0443309	control
2.26893	2.4	0.0184712	control
2.35619	2.4	0.0480251	control
2.44346	2.4	0.439614	control
2.53073	2.4	0.221654	control
2.61799	2.4	0.0701905	control
2.70526	2.4	0.155158	control
2.79253	2.4	0.151464	control
2.87979	2.4	0.543053	control
2.96706	2.4	2.09094	control
3.05433	2.4	0.354647	control
3.14159	2.4	0.155158	control
0.0872665	2.5	0.0184712	control
0.174533	2.5	0.0110827	control
0.261799	2.5	0.0332481	control
0.349066	2.5	0.0480251	control
0.436332	2.5	0.0554136	control
0.523599	2.5	0.0221654	control
0.610865	2.5	0.0332481	control
0.698132	2.5	0.0221654	control
0.785398	2.5	0.0258597	control
0.872665	2.5	0.0517193	control
0.959931	2.5	0.062802	control
1.0472	2.5	0.014777	control
1.13446	2.5	0.0369424	control
1.22173	2.5	0.062802	control
1.309	2.5	0.0591078	control
1.39626	2.5	0.0221654	control
1.48353	2.5	0.0295539	control
1.5708	2.5	0.0591078	control
1.65806	2.5	0.12191	control
1.74533	2.5	0.206877	control
1.8326	2.5	0.12191	control
1.91986	2.5	0.0184712	control
2.00713	2.5	0.332481	control
2.0944	2.5	0.0332481	control
2.18166	2.5	0.014777	control
2.26893	2.5	0.0812732	control
2.35619	2.5	0.0960502	control
2.44346	2.5	0.509805	control
2.53073	2.5	0.0664963	control
2.61799	2.5	0.0591078	control
2.70526	2.5	0.0591078	control
2.79253	2.5	0.0664963	control
2.87979	2.5	0.173629	control
2.96706	2.5	0.424837	control
3.05433	2.5	0.247514	control
3.14159	2.5	0.288151	control
0.0872665	2.6	0	control
0.174533	2.6	0.014777	control
0.261799	2.6	0.0554136	control
0.349066	2.6	0.0258597	control
0.436332	2.6	0.0295539	control
0.523599	2.6	0.0110827	control
0.610865	2.6	0.0664963	control
0.698132	2.6	0.0221654	control
0.785398	2.6	0.014777	control
0.872665	2.6	0.0258597	control
0.959931	2.6	0.0184712	control
1.0472	2.6	0.0258597	control
1.13446	2.6	0.0406366	control
1.22173	2.6	0.0812732	control
1.309	2.6	0.1921	control
1.39626	2.6	0.0664963	control
1.48353	2.6	0.0591078	control
1.5708	2.6	0.0369424	control
1.65806	2.6	0.125604	control
1.74533	2.6	0.140381	control
1.8326	2.6	0.062802	control
1.91986	2.6	0.0406366	control
2.00713	2.6	0.103439	control
2.0944	2.6	0.0295539	control
2.18166	2.6	0.0369424	control
2.26893	2.6	0.173629	control
2.35619	2.6	0.0886617	control
2.44346	2.6	0.166241	control
2.53073	2.6	0.103439	control
2.61799	2.6	0.00738848	control
2.70526	2.6	0.12191	control
2.79253	2.6	0.118216	control
2.87979	2.6	0.158852	control
2.96706	2.6	1.90623	control
3.05433	2.6	0.254902	control
3.14159	2.6	0.417449	control
0.0872665	2.7	0.014777	control
0.174533	2.7	0.0332481	control
0.261799	2.7	0.0406366	control
0.349066	2.7	0.014777	control
0.436332	2.7	0.0258597	control
0.523599	2.7	0.114521	control
0.610865	2.7	0.0517193	control
0.698132	2.7	0.0110827	control
0.785398	2.7	0.0184712	control
0.872665	2.7	0.0221654	control
0.959931	2.7	0.0443309	control
1.0472	2.7	0.0554136	control
1.13446	2.7	0.0517193	control
1.22173	2.7	0.103439	control
1.309	2.7	0.0258597	control
1.39626	2.7	0.0258597	control
1.48353	2.7	0.014777	control
1.5708	2.7	0.0221654	control
1.65806	2.7	0.0443309	control
1.74533	2.7	0.077579	control
1.8326	2.7	0.0738848	control
1.91986	2.7	0.077579	control
2.00713	2.7	0.0960502	control
2.0944	2.7	0.118216	control
2.18166	2.7	0.0849675	control
2.26893	2.7	0.0258597	control
2.35619	2.7	0.321399	control
2.44346	2.7	0.118216	control
2.53073	2.7	0.110827	control
2.61799	2.7	0.0812732	control
2.70526	2.7	0.0812732	control
2.79253	2.7	0.0960502	control
2.87979	2.7	0.177323	control
2.96706	2.7	1.40012	control
3.05433	2.7	0.129298	control
3.14159	2.7	0.465474	control
0.0872665	2.8	0.014777	control
0.174533	2.8	0.0443309	control
0.261799	2.8	0.0221654	control
0.349066	2.8	0.014777	control
0.436332	2.8	0.014777	control
0.523599	2.8	0.0406366	control
0.610865	2.8	0.0480251	control
0.698132	2.8	0.0110827	control
0.785398	2.8	0.155158	control
0.872665	2.8	0.014777	control
0.959931	2.8	0.0295539	control
1.0472	2.8	0.0591078	control
1.13446	2.8	0.0332481	control
1.22173	2.8	0.0258597	control
1.309	2.8	0	control
1.39626	2.8	0.0110827	control
1.48353	2.8	0.0701905	control
1.5708	2.8	0.0110827	control
1.65806	2.8	0.00738848	control
1.74533	2.8	0.0258597	control
1.8326	2.8	0.0664963	control
1.91986	2.8	0.0480251	control
2.00713	2.8	0.0591078	control
2.0944	2.8	0.0738848	control
2.18166	2.8	0.0701905	control
2.26893	2.8	0.014777	control
2.35619	2.8	0.0443309	control
2.44346	2.8	0.0517193	control
2.53073	2.8	0.0738848	control
2.61799	2.8	0.0738848	control
2.70526	2.8	0.0701905	control
2.79253	2.8	0.166241	control
2.87979	2.8	0.077579	control
2.96706	2.8	0.236431	control
3.05433	2.8	0.169935	control
3.14159	2.8	0.107133	control
0.0872665	2.9	0.24382	control
0.174533	2.9	0.0664963	control
0.261799	2.9	0.0184712	control
0.349066	2.9	0.00738848	control
0.436332	2.9	0.00369424	control
0.523599	2.9	0.0110827	control
0.610865	2.9	0.0221654	control
0.698132	2.9	0.00369424	control
0.785398	2.9	0.151464	control
0.872665	2.9	0.0184712	control
0.959931	2.9	0.062802	control
1.0472	2.9	0.0480251	control
1.13446	2.9	0.00738848	control
1.22173	2.9	0.00369424	control
1.309	2.9	0.00738848	control
1.39626	2.9	0.0295539	control
1.48353	2.9	0.0258597	control
1.5708	2.9	0.0184712	control
1.65806	2.9	0.0923559	control
1.74533	2.9	0.0184712	control
1.8326	2.9	0.144075	control
1.91986	2.9	0.0480251	control
2.00713	2.9	0.0443309	control
2.0944	2.9	0.0221654	control
2.18166	2.9	0.062802	control
2.26893	2.9	0.0221654	control
2.35619	2.9	0.0406366	control
2.44346	2.9	0.0591078	control
2.53073	2.9	0.284456	control
2.61799	2.9	0.166241	control
2.70526	2.9	0.077579	control
2.79253	2.9	0.0923559	control
2.87979	2.9	0.077579	control
2.96706	2.9	0.177323	control
3.05433	2.9	0.376812	control
3.14159	2.9	0.136687	control
0.0872665	3	0.169935	control
0.174533	3	0.0480251	control
0.261799	3	0.0258597	control
0.349066	3	0.014777	control
0.436332	3	0.0110827	control
0.523599	3	0.0295539	control
0.610865	3	0.014777	control
0.698132	3	0.0221654	control
0.785398	3	0.0332481	control
0.872665	3	0.0849675	control
0.959931	3	0.0812732	control
1.0472	3	0.00738848	control
1.13446	3	0.00369424	control
1.22173	3	0.00369424	control
1.309	3	0.00738848	control
1.39626	3	0.0369424	control
1.48353	3	0.0295539	control
1.5708	3	0.0369424	control
1.65806	3	0.262291	control
1.74533	3	0.107133	control
1.8326	3	0.014777	control
1.91986	3	0.1921	control
2.00713	3	0.0738848	control
2.0944	3	0.0295539	control
2.18166	3	0.0295539	control
2.26893	3	0.0591078	control
2.35619	3	0.0591078	control
2.44346	3	0.169935	control
2.53073	3	0.24382	control
2.61799	3	0.0554136	control
2.70526	3	0.0664963	control
2.79253	3	0.173629	control
2.87979	3	0.258597	control
2.96706	3	0.509805	control
3.05433	3	0.369424	control
3.14159	3	0.221654	control
0.0872665	0.1	0	activation
0.174533	0.1	0	activation
0.261799	0.1	0	activation
0.349066	0.1	0	activation
0.436332	0.1	0	activation
0.523599	0.1	0	activation
0.610865	0.1	0	activation
0.698132	0.1	0	activation
0.785398	0.1	0	activation
0.872665	0.1	0	activation
0.959931	0.1	0	activation
1.0472	0.1	0	activation
1.13446	0.1	0	activation
1.22173	0.1	0	activation
1.309	0.1	0	activation
1.39626	0.1	0	activation
1.48353	0.1	0	activation
1.5708	0.1	0	activation
1.65806	0.1	0	activation
1.74533	0.1	0	activation
1.8326	0.1	0	activation
1.91986	0.1	0	activation
2.00713	0.1	0	activation
2.0944	0.1	0	activation
2.18166	0.1	0	activation
2.26893	0.1	0	activation
2.35619	0.1	0	activation
2.44346	0.1	0	activation
2.53073	0.1	0	activation
2.61799	0.1	0	activation
2.70526	0.1	0	activation
2.79253	0.1	0	activation
2.87979	0.1	0	activation
2.96706	0.1	0	activation
3.05433	0.1	0	activation
3.14159	0.1	0	activation
0.0872665	0.2	0	activation
0.174533	0.2	0	activation
0.261799	0.2	0	activation
0.349066	0.2	0	activation
0.436332	0.2	0	activation
0.523599	0.2	0	activation
0.610865	0.2	0	activation
0.698132	0.2	0	activation
0.785398	0.2	0	activation
0.872665	0.2	0	activation
0.959931	0.2	0	activation
1.0472	0.2	0	activation
1.13446	0.2	0	activation
1.22173	0.2	0	activation
1.309	0.2	0	activation
1.39626	0.2	0	activation
1.48353	0.2	0	activation
1.5708	0.2	0	activation
1.65806	0.2	0	activation
1.74533	0.2	0	activation
1.8326	0.2	0	activation
1.91986	0.2	0	activation
2.00713	0.2	0	activation
2.0944	0.2	0	activation
2.18166	0.2	0	activation
2.26893	0.2	0	activation
2.35619	0.2	0	activation
2.44346	0.2	0	activation
2.53073	0.2	0	activation
2.61799	0.2	0	activation
2.70526	0.2	0	activation
2.79253	0.2	0	activation
2.87979	0.2	0	activation
2.96706	0.2	0	activation
3.05433	0.2	0	activation
3.14159	0.2	0	activation
0.0872665	0.3	0	activation
0.174533	0.3	0	activation
0.261799	0.3	0	activation
0.349066	0.3	0	activation
0.436332	0.3	0	activation
0.523599	0.3	0	activation
0.610865	0.3	0	activation
0.698132	0.3	0	activation
0.785398	0.3	0	activation
0.872665	0.3	0	activation
0.959931	0.3	0	activation
1.0472	0.3	0	activation
1.13446	0.3	0	activation
1.22173	0.3	0	activation
1.309	0.3	0	activation
1.39626	0.3	0	activation
1.48353	0.3	0	activation
1.5708	0.3	0	activation
1.65806	0.3	0	activation
1.74533	0.3	0	activation
1.8326	0.3	0	activation
1.91986	0.3	0	activation
2.00713	0.3	0	activation
2.0944	0.3	0	activation
2.18166	0.3	0	activation
2.26893	0.3	0	activation
2.35619	0.3	0	activation
2.44346	0.3	0	activation
2.53073	0.3	0	activation
2.61799	0.3	0	activation
2.70526	0.3	0	activation
2.79253	0.3	0	activation
2.87979	0.3	0	activation
2.96706	0.3	0	activation
3.05433	0.3	0	activation
3.14159	0.3	0	activation
0.0872665	0.4	0	activation
0.174533	0.4	0	activation
0.261799	0.4	0	activation
0.349066	0.4	0	activation
0.436332	0.4	0	activation
0.523599	0.4	0	activation
0.610865	0.4	0	activation
0.698132	0.4	0	activation
0.785398	0.4	0	activation
0.872665	0.4	0	activation
0.959931	0.4	0	activation
1.0472	0.4	0	activation
1.13446	0.4	0	activation
1.22173	0.4	0	activation
1.309	0.4	0	activation
1.39626	0.4	0	activation
1.48353	0.4	0	activation
1.5708	0.4	0	activation
1.65806	0.4	0	activation
1.74533	0.4	0	activation
1.8326	0.4	0	activation
1.91986	0.4	0	activation
2.00713	0.4	0	activation
2.0944	0.4	0	activation
2.18166	0.4	0	activation
2.26893	0.4	0	activation
2.35619	0.4	0	activation
2.44346	0.4	0	activation
2.53073	0.4	0	activation
2.61799	0.4	0	activation
2.70526	0.4	0	activation
2.79253	0.4	0	activation
2.87979	0.4	0	activation
2.96706	0.4	0	activation
3.05433	0.4	0	activation
3.14159	0.4	0	activation
0.0872665	0.5	0	activation
0.174533	0.5	0	activation
0.261799	0.5	0	activation
0.349066	0.5	0	activation
0.436332	0.5	0	activation
0.523599	0.5	0	activation
0.610865	0.5	0	activation
0.698132	0.5	0	activation
0.785398	0.5	0	activation
0.872665	0.5	0	activation
0.959931	0.5	0	activation
1.0472	0.5	0	activation
1.13446	0.5	0	activation
1.22173	0.5	0	activation
1.309	0.5	0	activation
1.39626	0.5	0	activation
1.48353	0.5	0	activation
1.5708	0.5	0	activation
1.65806	0.5	0	activation
1.74533	0.5	0	activation
1.8326	0.5	0	activation
1.91986	0.5	0	activation
2.00713	0.5	0	activation
2.0944	0.5	0	activation
2.18166	0.5	0	activation
2.26893	0.5	0	activation
2.35619	0.5	0	activation
2.44346	0.5	0	activation
2.53073	0.5	0	activation
2.61799	0.5	0	activation
2.70526	0.5	0	activation
2.79253	0.5	0	activation
2.87979	0.5	0	activation
2.96706	0.5	0	activation
3.05433	0.5	0	activation
3.14159	0.5	0	activation
0.0872665	0.6	0	activation
0.174533	0.6	0	activation
0.261799	0.6	0	activation
0.349066	0.6	0	activation
0.436332	0.6	0	activation
0.523599	0.6	0	activation
0.610865	0.6	0	activation
0.698132	0.6	0	activation
0.785398	0.6	0	activation
0.872665	0.6	0	activation
0.959931	0.6	0	activation
1.0472	0.6	0	activation
1.13446	0.6	0	activation
1.22173	0.6	0	activation
1.309	0.6	0	activation
1.39626	0.6	0	activation
1.48353	0.6	0	activation
1.5708	0.6	0	activation
1.65806	0.6	0	activation
1.74533	0.6	0	activation
1.8326	0.6	0	activation
1.91986	0.6	0	activation
2.00713	0.6	0	activation
2.0944	0.6	0	activation
2.18166	0.6	0	activation
2.26893	0.6	0	activation
2.35619	0.6	0	activation
2.44346	0.6	0	activation
2.53073	0.6	0	activation
2.61799	0.6	0	activation
2.70526	0.6	0	activation
2.79253	0.6	0	activation
2.87979	0.6	0	activation
2.96706	0.6	0	activation
3.05433	0.6	0	activation
3.14159	0.6	0	activation
0.0872665	0.7	0	activation
0.174533	0.7	0	activation
0.261799	0.7	0	activation
0.349066	0.7	0	activation
0.436332	0.7	0	activation
0.523599	0.7	0	activation
0.610865	0.7	0	activation
0.698132	0.7	0	activation
0.785398	0.7	0	activation
0.872665	0.7	0	activation
0.959931	0.7	0	activation
1.0472	0.7	0	activation
1.13446	0.7	0	activation
1.22173	0.7	0	activation
1.309	0.7	0	activation
1.39626	0.7	0	activation
1.48353	0.7	0	activation
1.5708	0.7	0	activation
1.65806	0.7	0	activation
1.74533	0.7	0	activation
1.8326	0.7	0	activation
1.91986	0.7	0	activation
2.00713	0.7	0	activation
2.0944	0.7	0	activation
2.18166	0.7	0	activation
2.26893	0.7	0	activation
2.35619	0.7	0	activation
2.44346	0.7	0	activation
2.53073	0.7	0	activation
2.61799	0.7	0	activation
2.70526	0.7	0	activation
2.79253	0.7	0	activation
2.87979	0.7	0	activation
2.96706	0.7	0	activation
3.05433	0.7	0.00203294	activation
3.14159	0.7	0	activation
0.0872665	0.8	0	activation
0.174533	0.8	0	activation
0.261799	0.8	0	activation
0.349066	0.8	0	activation
0.436332	0.8	0	activation
0.523599	0.8	0	activation
0.610865	0.8	0	activation
0.698132	0.8	0	activation
0.785398	0.8	0	activation
0.872665	0.8	0	activation
0.959931	0.8	0	activation
1.0472	0.8	0	activation
1.13446	0.8	0	activation
1.22173	0.8	0	activation
1.309	0.8	0	activation
1.39626	0.8	0	activation
1.48353	0.8	0	activation
1.5708	0.8	0	activation
1.65806	0.8	0	activation
1.74533	0.8	0	activation
1.8326	0.8	0	activation
1.91986	0.8	0	activation
2.00713	0.8	0	activation
2.0944	0.8	0	activation
2.18166	0.8	0	activation
2.26893	0.8	0.00203294	activation
2.35619	0.8	0	activation
2.44346	0.8	0.000508234	activation
2.53073	0.8	0.00101647	activation
2.61799	0.8	0	activation
2.70526	0.8	0	activation
2.79253	0.8	0	activation
2.87979	0.8	0	activation
2.96706	0.8	0.0406587	activation
3.05433	0.8	0.01728	activation
3.14159	0.8	0	activation
0.0872665	0.9	0	activation
0.174533	0.9	0	activation
0.261799	0.9	0	activation
0.349066	0.9	0	activation
0.436332	0.9	0	activation
0.523599	0.9	0	activation
0.610865	0.9	0	activation
0.698132	0.9	0	activation
0.785398	0.9	0	activation
0.872665	0.9	0	activation
0.959931	0.9	0	activation
1.0472	0.9	0	activation
1.13446	0.9	0	activation
1.22173	0.9	0	activation
1.309	0.9	0	activation
1.39626	0.9	0	activation
1.48353	0.9	0	activation
1.5708	0.9	0.0015247	activation
1.65806	0.9	0.000508234	activation
1.74533	0.9	0.0340517	activation
1.8326	0.9	0.00355764	activation
1.91986	0.9	0.00101647	activation
2.00713	0.9	0.00609881	activation
2.0944	0.9	0.00101647	activation
2.18166	0.9	0.00203294	activation
2.26893	0.9	0.00457411	activation
2.35619	0.9	0.0015247	activation
2.44346	0.9	0	activation
2.53073	0.9	0.0015247	activation
2.61799	0.9	0.00254117	activation
2.70526	0.9	0.000508234	activation
2.79253	0.9	0.00101647	activation
2.87979	0.9	0.00406587	activation
2.96706	0.9	0.0223623	activation
3.05433	0.9	0.00559058	activation
3.14159	0.9	0.00101647	activation
0.0872665	1	0	activation
0.174533	1	0	activation
0.261799	1	0.000508234	activation
0.349066	1	0	activation
0.436332	1	0	activation
0.523599	1	0	activation
0.610865	1	0	activation
0.698132	1	0	activation
0.785398	1	0.000508234	activation
0.872665	1	0	activation
0.959931	1	0	activation
1.0472	1	0.000508234	activation
1.13446	1	0	activation
1.22173	1	0.000508234	activation
1.309	1	0	activation
1.39626	1	0.00406587	activation
1.48353	1	0.00457411	activation
1.5708	1	0.00965645	activation
1.65806	1	0.00863998	activation
1.74533	1	0.00813175	activation
1.8326	1	0.00711528	activation
1.91986	1	0.01728	activation
2.00713	1	0.0294776	activation
2.0944	1	0.00965645	activation
2.18166	1	0.0182964	activation
2.26893	1	0.0243952	activation
2.35619	1	0.0198211	activation
2.44346	1	0.0167717	activation
2.53073	1	0.0249035	activation
2.61799	1	0.0198211	activation
2.70526	1	0.0147388	activation
2.79253	1	0.0137223	activation
2.87979	1	0.0167717	activation
2.96706	1	0.0188047	activation
3.05433	1	0.0269364	activation
3.14159	1	0.0213458	activation
0.0872665	1.1	0.00254117	activation
0.174533	1.1	0	activation
0.261799	1.1	0.000508234	activation
0.349066	1.1	0	activation
0.436332	1.1	0.000508234	activation
0.523599	1.1	0.000508234	activation
0.610865	1.1	0	activation
0.698132	1.1	0.000508234	activation
0.785398	1.1	0	activation
0.872665	1.1	0.000508234	activation
0.959931	1.1	0.000508234	activation
1.0472	1.1	0.00304941	activation
1.13446	1.1	0.0249035	activation
1.22173	1.1	0.00762351	activation
1.309	1.1	0.0101647	activation
1.39626	1.1	0.00965645	activation
1.48353	1.1	0.00711528	activation
1.5708	1.1	0.00406587	activation
1.65806	1.1	0.0188047	activation
1.74533	1.1	0.0218541	activation
1.8326	1.1	0.0279529	activation
1.91986	1.1	0.0457411	activation
2.00713	1.1	0.0681034	activation
2.0944	1.1	0.0381176	activation
2.18166	1.1	0.0625128	activation
2.26893	1.1	0.0482822	activation
2.35619	1.1	0.0492987	activation
2.44346	1.1	0.0472658	activation
2.53073	1.1	0.0508234	activation
2.61799	1.1	0.0620046	activation
2.70526	1.1	0.0696281	activation
2.79253	1.1	0.0604799	activation
2.87979	1.1	0.063021	activation
2.96706	1.1	0.0874163	activation
3.05433	1.1	0.0970727	activation
3.14159	1.1	0.10063	activation
0.0872665	1.2	0.0157553	activation
0.174533	1.2	0.00711528	activation
0.261799	1.2	0.00355764	activation
0.349066	1.2	0.00508234	activation
0.436332	1.2	0.00660704	activation
0.523599	1.2	0.00813175	activation
0.610865	1.2	0.0101647	activation
0.698132	1.2	0.00406587	activation
0.785398	1.2	0.00559058	activation
0.872665	1.2	0.00813175	activation
0.959931	1.2	0.0121976	activation
1.0472	1.2	0.0233788	activation
1.13446	1.2	0.0355764	activation
1.22173	1.2	0.0315105	activation
1.309	1.2	0.0310023	activation
1.39626	1.2	0.0320188	activation
1.48353	1.2	0.0345599	activation
1.5708	1.2	0.0681034	activation
1.65806	1.2	0.0604799	activation
1.74533	1.2	0.039134	activation
1.8326	1.2	0.0320188	activation
1.91986	1.2	0.065054	activation
2.00713	1.2	0.0686116	activation
2.0944	1.2	0.0655622	activation
2.18166	1.2	0.0625128	activation
2.26893	1.2	0.0894492	activation
2.35619	1.2	0.13824	activation
2.44346	1.2	0.12096	activation
2.53073	1.2	0.11791	activation
2.61799	1.2	0.188555	activation
2.70526	1.2	0.121976	activation
2.79253	1.2	0.133666	activation
2.87979	1.2	0.198211	activation
2.96706	1.2	0.182456	activation
3.05433	1.2	0.254625	activation
3.14159	1.2	0.23887	activation
0.0872665	1.3	0.289693	activation
0.174533	1.3	0.167717	activation
0.261799	1.3	0.0767434	activation
0.349066	1.3	0.0462493	activation
0.436332	1.3	0.0492987	activation
0.523599	1.3	0.139764	activation
0.610865	1.3	0.0518399	activation
0.698132	1.3	0.0625128	activation
0.785398	1.3	0.0442164	activation
0.872665	1.3	0.0528564	activation
0.959931	1.3	0.116386	activation
1.0472	1.3	0.199736	activation
1.13446	1.3	0.0457411	activation
1.22173	1.3	0.041167	activation
1.309	1.3	0.0747104	activation
1.39626	1.3	0.0559058	activation
1.48353	1.3	0.0640375	activation
1.5708	1.3	0.0823339	activation
1.65806	1.3	0.0284611	activation
1.74533	1.3	0.0264282	activation
1.8326	1.3	0.0635293	activation
1.91986	1.3	0.0681034	activation
2.00713	1.3	0.0874163	activation
2.0944	1.3	0.0965645	activation
2.18166	1.3	0.0813175	activation
2.26893	1.3	0.0767434	activation
2.35619	1.3	0.0945316	activation
2.44346	1.3	0.0996139	activation
2.53073	1.3	0.134174	activation
2.61799	1.3	0.14383	activation
2.70526	1.3	0.159077	activation
2.79253	1.3	0.193637	activation
2.87979	1.3	0.285119	activation
2.96706	1.3	0.307482	activation
3.05433	1.3	0.274446	activation
3.14159	1.3	0.293759	activation
0.0872665	1.4	4.0491	activation
0.174533	1.4	1.80677	activation
0.261799	1.4	0.823339	activation
0.349066	1.4	0.989532	activation
0.436332	1.4	0.251576	activation
0.523599	1.4	0.416752	activation
0.610865	1.4	0.110287	activation
0.698132	1.4	0.217016	activation
0.785398	1.4	0.313072	activation
0.872665	1.4	0.188047	activation
0.959931	1.4	0.88941	activation
1.0472	1.4	4.61731	activation
1.13446	1.4	0.0909739	activation
1.22173	1.4	0.0508234	activation
1.309	1.4	0.0965645	activation
1.39626	1.4	0.0919904	activation
1.48353	1.4	0.0492987	activation
1.5708	1.4	0.0711528	activation
1.65806	1.4	0.0396423	activation
1.74533	1.4	0.032527	activation
1.8326	1.4	0.175341	activation
1.91986	1.4	0.365929	activation
2.00713	1.4	0.0828422	activation
2.0944	1.4	0.144339	activation
2.18166	1.4	0.118419	activation
2.26893	1.4	0.0706446	activation
2.35619	1.4	0.0950398	activation
2.44346	1.4	0.127059	activation
2.53073	1.4	0.101647	activation
2.61799	1.4	0.158061	activation
2.70526	1.4	0.158061	activation
2.79253	1.4	0.275463	activation
2.87979	1.4	0.314089	activation
2.96706	1.4	0.284611	activation
3.05433	1.4	0.362371	activation
3.14159	1.4	0.416752	activation
0.0872665	1.5	6.60044	activation
0.174533	1.5	5.80403	activation
0.261799	1.5	3.33148	activation
0.349066	1.5	1.27262	activation
0.436332	1.5	0.482822	activation
0.523599	1.5	0.559566	activation
0.610865	1.5	0.198211	activation
0.698132	1.5	0.133157	activation
0.785398	1.5	0.0813175	activation
0.872665	1.5	0.088941	activation
0.959931	1.5	0.0731857	activation
1.0472	1.5	0.131124	activation
1.13446	1.5	0.0401505	activation
1.22173	1.5	0.032527	activation
1.309	1.5	0.0386258	activation
1.39626	1.5	0.0508234	activation
1.48353	1.5	0.0620046	activation
1.5708	1.5	0.0406587	activation
1.65806	1.5	0.039134	activation
1.74533	1.5	0.0279529	activation
1.8326	1.5	0.484855	activation
1.91986	1.5	0.350173	activation
2.00713	1.5	0.0218541	activation
2.0944	1.5	0.330352	activation
2.18166	1.5	0.108762	activation
2.26893	1.5	0.0762351	activation
2.35619	1.5	0.0553975	activation
2.44346	1.5	0.0848751	activation
2.53073	1.5	0.200752	activation
2.61799	1.5	0.227181	activation
2.70526	1.5	0.211425	activation
2.79253	1.5	0.221082	activation
2.87979	1.5	0.300875	activation
2.96706	1.5	0.378126	activation
3.05433	1.5	0.515858	activation
3.14159	1.5	0.468592	activation
0.0872665	1.6	8.76145	activation
0.174533	1.6	5.1845	activation
0.261799	1.6	4.63001	activation
0.349066	1.6	1.97703	activation
0.436332	1.6	0.735923	activation
0.523599	1.6	0.112828	activation
0.610865	1.6	0.0523481	activation
0.698132	1.6	0.095548	activation
0.785398	1.6	0.190588	activation
0.872665	1.6	0.0665787	activation
0.959931	1.6	0.0614963	activation
1.0472	1.6	0.115877	activation
1.13446	1.6	0.0127059	activation
1.22173	1.6	0.015247	activation
1.309	1.6	0.0472658	activation
1.39626	1.6	0.0620046	activation
1.48353	1.6	0.0589552	activation
1.5708	1.6	0.0198211	activation
1.65806	1.6	0.00863998	activation
1.74533	1.6	0.0259199	activation
1.8326	1.6	0.571763	activation
1.91986	1.6	0.116386	activation
2.00713	1.6	0.15552	activation
2.0944	1.6	0.1728	activation
2.18166	1.6	0.039134	activation
2.26893	1.6	0.0462493	activation
2.35619	1.6	0.032527	activation
2.44346	1.6	0.0701363	activation
2.53073	1.6	0.0711528	activation
2.61799	1.6	0.108762	activation
2.70526	1.6	0.265806	activation
2.79253	1.6	0.213458	activation
2.87979	1.6	0.3395	activation
2.96706	1.6	0.672902	activation
3.05433	1.6	0.626145	activation
3.14159	1.6	0.4691	activation
0.0872665	1.7	5.8823	activation
0.174533	1.7	3.53426	activation
0.261799	1.7	2.45223	activation
0.349066	1.7	0.650032	activation
0.436332	1.7	0.23887	activation
0.523599	1.7	0.0269364	activation
0.610865	1.7	0.086908	activation
0.698132	1.7	0.228197	activation
0.785398	1.7	0.0599716	activation
0.872665	1.7	0.0193129	activation
0.959931	1.7	0.0289693	activation
1.0472	1.7	0.0492987	activation
1.13446	1.7	0.00762351	activation
1.22173	1.7	0.0208376	activation
1.309	1.7	0.0904657	activation
1.39626	1.7	0.0508234	activation
1.48353	1.7	0.0228705	activation
1.5708	1.7	0.0452328	activation
1.65806	1.7	0.0264282	activation
1.74533	1.7	0.00762351	activation
1.8326	1.7	0.242428	activation
1.91986	1.7	1.20147	activation
2.00713	1.7	0.0193129	activation
2.0944	1.7	0.0116894	activation
2.18166	1.7	0.0442164	activation
2.26893	1.7	0.0574305	activation
2.35619	1.7	0.0213458	activation
2.44346	1.7	0.0371011	activation
2.53073	1.7	0.0340517	activation
2.61799	1.7	0.105713	activation
2.70526	1.7	0.0980892	activation
2.79253	1.7	0.129091	activation
2.87979	1.7	0.163143	activation
2.96706	1.7	0.232771	activation
3.05433	1.7	0.286644	activation
3.14159	1.7	0.297317	activation
0.0872665	1.8	2.70736	activation
0.174533	1.8	0.833504	activation
0.261799	1.8	0.313072	activation
0.349066	1.8	0.0350682	activation
0.436332	1.8	0.0142306	activation
0.523599	1.8	0.0101647	activation
0.610865	1.8	0.00660704	activation
0.698132	1.8	0.0127059	activation
0.785398	1.8	0.0386258	activation
0.872665	1.8	0.0818257	activation
0.959931	1.8	0.0142306	activation
1.0472	1.8	0.00559058	activation
1.13446	1.8	0.00355764	activation
1.22173	1.8	0.00406587	activation
1.309	1.8	0.0259199	activation
1.39626	1.8	0.0381176	activation
1.48353	1.8	0.0223623	activation
1.5708	1.8	0.189063	activation
1.65806	1.8	0.140781	activation
1.74533	1.8	0.00863998	activation
1.8326	1.8	0.0193129	activation
1.91986	1.8	0.0249035	activation
2.00713	1.8	0.00406587	activation
2.0944	1.8	0.00609881	activation
2.18166	1.8	0.0299858	activation
2.26893	1.8	0.0315105	activation
2.35619	1.8	0.039134	activation
2.44346	1.8	0.0355764	activation
2.53073	1.8	0.0396423	activation
2.61799	1.8	0.0950398	activation
2.70526	1.8	0.115369	activation
2.79253	1.8	0.0874163	activation
2.87979	1.8	0.0782681	activation
2.96706	1.8	0.107237	activation
3.05433	1.8	0.235312	activation
3.14159	1.8	0.158569	activation
0.0872665	1.9	0.731349	activation
0.174533	1.9	0.843669	activation
0.261799	1.9	0.490446	activation
0.349066	1.9	0.0960563	activation
0.436332	1.9	0.0233788	activation
0.523599	1.9	0.00457411	activation
0.610865	1.9	0.0182964	activation
0.698132	1.9	0.0101647	activation
0.785398	1.9	0.032527	activation
0.872665	1.9	0.0310023	activation
0.959931	1.9	0.0614963	activation
1.0472	1.9	0.0599716	activation
1.13446	1.9	0.0940233	activation
1.22173	1.9	0.0914822	activation
1.309	1.9	0.352715	activation
1.39626	1.9	0.306465	activation
1.48353	1.9	0.0111812	activation
1.5708	1.9	0.01728	activation
1.65806	1.9	0.00508234	activation
1.74533	1.9	0.0015247	activation
1.8326	1.9	0.00965645	activation
1.91986	1.9	0.0015247	activation
2.00713	1.9	0.00660704	activation
2.0944	1.9	0.00254117	activation
2.18166	1.9	0.00813175	activation
2.26893	1.9	0.00660704	activation
2.35619	1.9	0.0228705	activation
2.44346	1.9	0.0335435	activation
2.53073	1.9	0.0523481	activation
2.61799	1.9	0.063021	activation
2.70526	1.9	0.136207	activation
2.79253	1.9	0.0538728	activation
2.87979	1.9	0.0782681	activation
2.96706	1.9	0.095548	activation
3.05433	1.9	0.135699	activation
3.14159	1.9	0.0940233	activation
0.0872665	2	0.841128	activation
0.174533	2	1.06272	activation
0.261799	2	0.146371	activation
0.349066	2	0.00711528	activation
0.436332	2	0.148404	activation
0.523599	2	0.337467	activation
0.610865	2	0.00609881	activation
0.698132	2	0.0015247	activation
0.785398	2	0.00203294	activation
0.872665	2	0.00304941	activation
0.959931	2	0.0813175	activation
1.0472	2	0.041167	activation
1.13446	2	0.00965645	activation
1.22173	2	0.179407	activation
1.309	2	0.18144	activation
1.39626	2	0.105204	activation
1.48353	2	0.0513317	activation
1.5708	2	0.0198211	activation
1.65806	2	0.00914822	activation
1.74533	2	0.00254117	activation
1.8326	2	0.000508234	activation
1.91986	2	0.0015247	activation
2.00713	2	0.00203294	activation
2.0944	2	0.00101647	activation
2.18166	2	0.00355764	activation
2.26893	2	0.00762351	activation
2.35619	2	0.0213458	activation
2.44346	2	0.0528564	activation
2.53073	2	0.0508234	activation
2.61799	2	0.0289693	activation
2.70526	2	0.129091	activation
2.79253	2	0.0350682	activation
2.87979	2	0.0863998	activation
2.96706	2	0.0772516	activation
3.05433	2	0.0762351	activation
3.14159	2	0.102155	activation
0.0872665	2.1	0.371011	activation
0.174533	2.1	1.23552	activation
0.261799	2.1	0.201261	activation
0.349066	2.1	0.00304941	activation
0.436332	2.1	0.00203294	activation
0.523599	2.1	0.00508234	activation
0.610865	2.1	0.00559058	activation
0.698132	2.1	0.00203294	activation
0.785398	2.1	0.00863998	activation
0.872665	2.1	0.00914822	activation
0.959931	2.1	0.00914822	activation
1.0472	2.1	0.00457411	activation
1.13446	2.1	0.00355764	activation
1.22173	2.1	0.00355764	activation
1.309	2.1	0.0121976	activation
1.39626	2.1	0.063021	activation
1.48353	2.1	0.0426917	activation
1.5708	2.1	0.0182964	activation
1.65806	2.1	0.0259199	activation
1.74533	2.1	0.00660704	activation
1.8326	2.1	0.0142306	activation
1.91986	2.1	0.015247	activation
2.00713	2.1	0.00965645	activation
2.0944	2.1	0.00355764	activation
2.18166	2.1	0.0015247	activation
2.26893	2.1	0.0015247	activation
2.35619	2.1	0.0106729	activation
2.44346	2.1	0.0401505	activation
2.53073	2.1	0.0386258	activation
2.61799	2.1	0.023887	activation
2.70526	2.1	0.0452328	activation
2.79253	2.1	0.0909739	activation
2.87979	2.1	0.0909739	activation
2.96706	2.1	0.0757269	activation
3.05433	2.1	0.041167	activation
3.14159	2.1	0.0985974	activation
0.0872665	2.2	0.916346	activation
0.174533	2.2	0.517382	activation
0.261799	2.2	0.0162635	activation
0.349066	2.2	0.00101647	activation
0.436332	2.2	0.0015247	activation
0.523599	2.2	0.0015247	activation
0.610865	2.2	0.00406587	activation
0.698132	2.2	0.00101647	activation
0.785398	2.2	0	activation
0.872665	2.2	0.00355764	activation
0.959931	2.2	0.00406587	activation
1.0472	2.2	0.0111812	activation
1.13446	2.2	0.00304941	activation
1.22173	2.2	0.023887	activation
1.309	2.2	0.0106729	activation
1.39626	2.2	0.00457411	activation
1.48353	2.2	0.0121976	activation
1.5708	2.2	0.0182964	activation
1.65806	2.2	0.0503152	activation
1.74533	2.2	0.0137223	activation
1.8326	2.2	0.00559058	activation
1.91986	2.2	0.0127059	activation
2.00713	2.2	0.0177882	activation
2.0944	2.2	0.00813175	activation
2.18166	2.2	0.00101647	activation
2.26893	2.2	0.00101647	activation
2.35619	2.2	0.000508234	activation
2.44346	2.2	0.0111812	activation
2.53073	2.2	0.00965645	activation
2.61799	2.2	0.00813175	activation
2.70526	2.2	0.0193129	activation
2.79253	2.2	0.0498069	activation
2.87979	2.2	0.0426917	activation
2.96706	2.2	0.056414	activation
3.05433	2.2	0.041167	activation
3.14159	2.2	0.0462493	activation
0.0872665	2.3	0.0116894	activation
0.174533	2.3	0.00203294	activation
0.261799	2.3	0.000508234	activation
0.349066	2.3	0.000508234	activation
0.436332	2.3	0.00101647	activation
0.523599	2.3	0.00101647	activation
0.610865	2.3	0.0015247	activation
0.698132	2.3	0.0015247	activation
0.785398	2.3	0.000508234	activation
0.872665	2.3	0.000508234	activation
0.959931	2.3	0.00355764	activation
1.0472	2.3	0.00559058	activation
1.13446	2.3	0.0243952	activation
1.22173	2.3	0.0274446	activation
1.309	2.3	0.00863998	activation
1.39626	2.3	0.00304941	activation
1.48353	2.3	0.0137223	activation
1.5708	2.3	0.00863998	activation
1.65806	2.3	0.00762351	activation
1.74533	2.3	0.00254117	activation
1.8326	2.3	0.00406587	activation
1.91986	2.3	0.00559058	activation
2.00713	2.3	0.00863998	activation
2.0944	2.3	0.0177882	activation
2.18166	2.3	0.00101647	activation
2.26893	2.3	0.00813175	activation
2.35619	2.3	0.0015247	activation
2.44346	2.3	0.00457411	activation
2.53073	2.3	0.00559058	activation
2.61799	2.3	0.0106729	activation
2.70526	2.3	0.0503152	activation
2.79253	2.3	0.0437081	activation
2.87979	2.3	0.0320188	activation
2.96706	2.3	0.0594634	activation
3.05433	2.3	0.0482822	activation
3.14159	2.3	0.0553975	activation
0.0872665	2.4	0.00254117	activation
0.174533	2.4	0.000508234	activation
0.261799	2.4	0.000508234	activation
0.349066	2.4	0.0015247	activation
0.436332	2.4	0.00304941	activation
0.523599	2.4	0.00101647	activation
0.610865	2.4	0.000508234	activation
0.698132	2.4	0.00101647	activation
0.785398	2.4	0.00101647	activation
0.872665	2.4	0	activation
0.959931	2.4	0.00457411	activation
1.0472	2.4	0.000508234	activation
1.13446	2.4	0.0193129	activation
1.22173	2.4	0.0132141	activation
1.309	2.4	0.0137223	activation
1.39626	2.4	0.00711528	activation
1.48353	2.4	0.00711528	activation
1.5708	2.4	0.00508234	activation
1.65806	2.4	0.00863998	activation
1.74533	2.4	0.00254117	activation
1.8326	2.4	0.00355764	activation
1.91986	2.4	0.0015247	activation
2.00713	2.4	0.00609881	activation
2.0944	2.4	0.000508234	activation
2.18166	2.4	0.000508234	activation
2.26893	2.4	0.0106729	activation
2.35619	2.4	0.00304941	activation
2.44346	2.4	0.000508234	activation
2.53073	2.4	0.00406587	activation
2.61799	2.4	0.00711528	activation
2.70526	2.4	0.0335435	activation
2.79253	2.4	0.0182964	activation
2.87979	2.4	0.0604799	activation
2.96706	2.4	0.118419	activation
3.05433	2.4	0.0254117	activation
3.14159	2.4	0.0528564	activation
0.0872665	2.5	0.00254117	activation
0.174533	2.5	0.00101647	activation
0.261799	2.5	0.0015247	activation
0.349066	2.5	0.00101647	activation
0.436332	2.5	0.00203294	activation
0.523599	2.5	0.0015247	activation
0.610865	2.5	0.000508234	activation
0.698132	2.5	0.0015247	activation
0.785398	2.5	0.0015247	activation
0.872665	2.5	0.00254117	activation
0.959931	2.5	0.00203294	activation
1.0472	2.5	0.00101647	activation
1.13446	2.5	0.0157553	activation
1.22173	2.5	0.0015247	activation
1.309	2.5	0.00965645	activation
1.39626	2.5	0.00254117	activation
1.48353	2.5	0.00457411	activation
1.5708	2.5	0.00711528	activation
1.65806	2.5	0.0121976	activation
1.74533	2.5	0.00254117	activation
1.8326	2.5	0.00254117	activation
1.91986	2.5	0.00101647	activation
2.00713	2.5	0.00203294	activation
2.0944	2.5	0	activation
2.18166	2.5	0.00101647	activation
2.26893	2.5	0.00203294	activation
2.35619	2.5	0.00965645	activation
2.44346	2.5	0.00304941	activation
2.53073	2.5	0.00304941	activation
2.61799	2.5	0.0492987	activation
2.70526	2.5	0.0116894	activation
2.79253	2.5	0.0111812	activation
2.87979	2.5	0.0243952	activation
2.96706	2.5	0.201769	activation
3.05433	2.5	0.023887	activation
3.14159	2.5	0.0259199	activation
0.0872665	2.6	0.00304941	activation
0.174533	2.6	0.00304941	activation
0.261799	2.6	0.00101647	activation
0.349066	2.6	0	activation
0.436332	2.6	0.00101647	activation
0.523599	2.6	0.00304941	activation
0.610865	2.6	0.000508234	activation
0.698132	2.6	0.000508234	activation
0.785398	2.6	0.00304941	activation
0.872665	2.6	0.00203294	activation
0.959931	2.6	0.00304941	activation
1.0472	2.6	0.00304941	activation
1.13446	2.6	0.0101647	activation
1.22173	2.6	0.00406587	activation
1.309	2.6	0.0162635	activation
1.39626	2.6	0.0015247	activation
1.48353	2.6	0.00406587	activation
1.5708	2.6	0.0111812	activation
1.65806	2.6	0.0121976	activation
[truncated: 161 more rows]

## Sheet: fig7I_P(quadrant)_p1a_act
analysis_group	datename	quadrant	time_spent_ratio
control	localhost-20230503_113018	Head	0.266371
control	localhost-20230503_120358	Head	0.0781145
control	localhost-20230504_124924	Head	0.560417
control	localhost-20230504_132307	Head	0.133723
control	localhost-20230504_135611	Head	0.316781
control	localhost-20230505_113456	Head	0.146884
control	localhost-20230505_120752	Head	0.655172
control	localhost-20230505_124049	Head	0.30202
control	localhost-20230505_135126	Head	0.0351413
control	localhost-20230505_142346	Head	0.126143
control	localhost-20230505_145624	Head	0.139839
control	localhost-20230505_153155	Head	0.105314
control	localhost-20230505_160417	Head	0.183761
control	localhost-20230519_152823	Head	0.324675
control	localhost-20230519_163717	Head	0.210132
control	localhost-20230503_113018	Tail	0.733629
control	localhost-20230503_120358	Tail	0.921886
control	localhost-20230504_124924	Tail	0.439583
control	localhost-20230504_132307	Tail	0.866277
control	localhost-20230504_135611	Tail	0.683219
control	localhost-20230505_113456	Tail	0.853116
control	localhost-20230505_120752	Tail	0.344828
control	localhost-20230505_124049	Tail	0.69798
control	localhost-20230505_135126	Tail	0.964859
control	localhost-20230505_142346	Tail	0.873857
control	localhost-20230505_145624	Tail	0.860161
control	localhost-20230505_153155	Tail	0.894686
control	localhost-20230505_160417	Tail	0.816239
control	localhost-20230519_152823	Tail	0.675325
control	localhost-20230519_163717	Tail	0.789868
activation	localhost-20230503_113018	Head	0.103723
activation	localhost-20230503_120358	Head	0.547144
activation	localhost-20230504_124924	Head	0.390081
activation	localhost-20230504_132307	Head	0.945885
activation	localhost-20230504_135611	Head	0.79777
activation	localhost-20230505_113456	Head	0.606644
activation	localhost-20230505_120752	Head	0.911306
activation	localhost-20230505_124049	Head	0.470514
activation	localhost-20230505_135126	Head	0.660073
activation	localhost-20230505_142346	Head	0.908983
activation	localhost-20230505_145624	Head	0.906268
activation	localhost-20230505_153155	Head	0.508243
activation	localhost-20230505_160417	Head	0.663534
activation	localhost-20230519_152823	Head	0.97271
activation	localhost-20230519_163717	Head	0.802002
activation	localhost-20230503_113018	Tail	0.896277
activation	localhost-20230503_120358	Tail	0.452856
activation	localhost-20230504_124924	Tail	0.609919
activation	localhost-20230504_132307	Tail	0.0541146
activation	localhost-20230504_135611	Tail	0.20223
activation	localhost-20230505_113456	Tail	0.393356
activation	localhost-20230505_120752	Tail	0.0886945
activation	localhost-20230505_124049	Tail	0.529486
activation	localhost-20230505_135126	Tail	0.339927
activation	localhost-20230505_142346	Tail	0.0910174
activation	localhost-20230505_145624	Tail	0.0937323
activation	localhost-20230505_153155	Tail	0.491757
activation	localhost-20230505_160417	Tail	0.336466
activation	localhost-20230519_152823	Tail	0.0272902
activation	localhost-20230519_163717	Tail	0.197998

## Sheet: fig7J_transition_h2t_to_h2h_cue
group	time	feat	mean	sem
control	-60	target_angles_speed	14.0819	2.90848
control	-59	target_angles_speed	14.7527	3.86133
control	-58	target_angles_speed	12.6559	3.72153
control	-57	target_angles_speed	8.04251	3.23385
control	-56	target_angles_speed	9.772	2.93221
control	-55	target_angles_speed	15.8839	7.57262
control	-54	target_angles_speed	23.3473	12.9919
control	-53	target_angles_speed	31.0957	17.4116
control	-52	target_angles_speed	37.9132	19.948
control	-51	target_angles_speed	41.3492	20.8728
control	-50	target_angles_speed	40.4701	20.5641
control	-49	target_angles_speed	35.38	19.6665
control	-48	target_angles_speed	28.8518	18.2502
control	-47	target_angles_speed	25.3844	16.2216
control	-46	target_angles_speed	25.8371	14.1299
control	-45	target_angles_speed	26.8947	12.5806
control	-44	target_angles_speed	25.1149	12.7499
control	-43	target_angles_speed	31.4357	10.4157
control	-42	target_angles_speed	37.9773	13.7572
control	-41	target_angles_speed	42.589	22.6409
control	-40	target_angles_speed	48.6812	30.2792
control	-39	target_angles_speed	53.9052	34.6548
control	-38	target_angles_speed	52.0307	36.054
control	-37	target_angles_speed	42.9747	34.3114
control	-36	target_angles_speed	43.0774	27.0652
control	-35	target_angles_speed	46.8661	22.7853
control	-34	target_angles_speed	54.976	27.5113
control	-33	target_angles_speed	65.1131	36.9059
control	-32	target_angles_speed	75.164	44.3726
control	-31	target_angles_speed	82.9248	47.149
control	-30	target_angles_speed	86.7822	44.9267
control	-29	target_angles_speed	86.1099	38.9805
control	-28	target_angles_speed	81.2994	31.5009
control	-27	target_angles_speed	73.4321	24.7962
control	-26	target_angles_speed	63.7812	20.2587
control	-25	target_angles_speed	53.3932	17.5874
control	-24	target_angles_speed	43.1802	15.4094
control	-23	target_angles_speed	33.4022	13.5137
control	-22	target_angles_speed	23.3215	13.5919
control	-21	target_angles_speed	23.2096	13.1341
control	-20	target_angles_speed	29.6924	13.7499
control	-19	target_angles_speed	34.265	16.4346
control	-18	target_angles_speed	35.8659	18.8668
control	-17	target_angles_speed	34.1628	19.7483
control	-16	target_angles_speed	29.5312	18.7333
control	-15	target_angles_speed	22.8927	16.1186
control	-14	target_angles_speed	15.7933	12.4699
control	-13	target_angles_speed	11.0627	8.13998
control	-12	target_angles_speed	8.16012	4.34718
control	-11	target_angles_speed	5.7161	2.66303
control	-10	target_angles_speed	6.64793	1.8251
control	-9	target_angles_speed	9.14698	2.5873
control	-8	target_angles_speed	12.7253	5.72351
control	-7	target_angles_speed	17.9967	10.1601
control	-6	target_angles_speed	28.1042	13.7046
control	-5	target_angles_speed	39.2463	16.9295
control	-4	target_angles_speed	49.2795	20.0231
control	-3	target_angles_speed	58.7767	22.0481
control	-2	target_angles_speed	66.5492	23.6282
control	-1	target_angles_speed	72.3287	25.1422
control	0	target_angles_speed	76.3172	26.6051
control	1	target_angles_speed	79.129	27.7143
control	2	target_angles_speed	81.5698	28.3176
control	3	target_angles_speed	84.334	28.6997
control	4	target_angles_speed	88.6129	28.5836
control	5	target_angles_speed	94.8948	27.0787
control	6	target_angles_speed	96.4372	28.4418
control	7	target_angles_speed	97.331	27.6567
control	8	target_angles_speed	97.4159	23.9542
control	9	target_angles_speed	94.6535	19.4966
control	10	target_angles_speed	88.8315	16.1927
control	11	target_angles_speed	80.2384	15.2056
control	12	target_angles_speed	69.6229	15.2009
control	13	target_angles_speed	58.067	14.2152
control	14	target_angles_speed	46.799	11.707
control	15	target_angles_speed	36.9545	8.69052
control	16	target_angles_speed	29.3518	7.34348
control	17	target_angles_speed	24.3238	8.39698
control	18	target_angles_speed	22.6267	9.17096
control	19	target_angles_speed	22.9748	8.66674
control	20	target_angles_speed	23.0328	7.39382
control	21	target_angles_speed	21.7897	6.15839
control	22	target_angles_speed	19.1653	5.63389
control	23	target_angles_speed	17.0787	4.52704
control	24	target_angles_speed	14.1861	4.2507
control	25	target_angles_speed	11.0081	4.39777
control	26	target_angles_speed	9.58917	3.8501
control	27	target_angles_speed	10.2547	2.43404
control	28	target_angles_speed	10.6167	1.35294
control	29	target_angles_speed	10.2041	0.88125
control	30	target_angles_speed	8.64362	1.04119
control	31	target_angles_speed	5.85492	1.62779
control	32	target_angles_speed	5.20926	1.08971
control	33	target_angles_speed	6.68068	1.9035
control	34	target_angles_speed	8.55692	3.13376
control	35	target_angles_speed	9.80639	3.70751
control	36	target_angles_speed	9.87609	3.42386
control	37	target_angles_speed	8.15912	2.98362
control	38	target_angles_speed	5.402	2.9478
control	39	target_angles_speed	4.89849	2.84913
control	40	target_angles_speed	6.14956	2.66104
control	41	target_angles_speed	5.83741	2.59645
control	42	target_angles_speed	4.13194	2.61073
control	43	target_angles_speed	6.84653	2.84737
control	44	target_angles_speed	10.8386	5.63845
control	45	target_angles_speed	14.2876	9.29453
control	46	target_angles_speed	19.4283	11.3576
control	47	target_angles_speed	22.1737	12.5638
control	48	target_angles_speed	22.0382	12.8979
control	49	target_angles_speed	19.5204	12.6727
control	50	target_angles_speed	16.6121	12.2398
control	51	target_angles_speed	15.4614	12.1366
control	52	target_angles_speed	16.971	12.8066
control	53	target_angles_speed	21.0269	14.4162
control	54	target_angles_speed	27.5895	16.9639
control	55	target_angles_speed	36.6591	19.9972
control	56	target_angles_speed	46.8343	22.8107
control	57	target_angles_speed	55.2135	24.9587
control	58	target_angles_speed	59.1958	26.0863
control	59	target_angles_speed	57.815	25.6811
activation	-60	target_angles_speed	31.3389	9.0577
activation	-59	target_angles_speed	32.1276	10.4274
activation	-58	target_angles_speed	35.2518	11.4641
activation	-57	target_angles_speed	38.5461	11.7128
activation	-56	target_angles_speed	37.7088	11.2884
activation	-55	target_angles_speed	33.6945	10.0359
activation	-54	target_angles_speed	28.2716	8.09861
activation	-53	target_angles_speed	22.7304	6.24451
activation	-52	target_angles_speed	21.5419	5.33609
activation	-51	target_angles_speed	21.4226	6.21626
activation	-50	target_angles_speed	20.9947	7.52013
activation	-49	target_angles_speed	21.6985	7.97975
activation	-48	target_angles_speed	22.9466	7.37842
activation	-47	target_angles_speed	22.0069	6.24222
activation	-46	target_angles_speed	19.3488	5.25346
activation	-45	target_angles_speed	17.5625	5.06835
activation	-44	target_angles_speed	19.1108	5.83539
activation	-43	target_angles_speed	21.8637	7.31968
activation	-42	target_angles_speed	24.4579	8.98658
activation	-41	target_angles_speed	27.0123	10.3383
activation	-40	target_angles_speed	27.9247	11.1616
activation	-39	target_angles_speed	28.0075	11.1273
activation	-38	target_angles_speed	26.8746	10.175
activation	-37	target_angles_speed	24.2894	8.41555
activation	-36	target_angles_speed	19.7084	6.20353
activation	-35	target_angles_speed	14.0044	4.1712
activation	-34	target_angles_speed	13.2444	3.50415
activation	-33	target_angles_speed	19.1925	5.04398
activation	-32	target_angles_speed	25.0952	7.44951
activation	-31	target_angles_speed	29.1113	9.46967
activation	-30	target_angles_speed	30.6525	10.6622
activation	-29	target_angles_speed	35.278	10.6675
activation	-28	target_angles_speed	41.8074	10.5612
activation	-27	target_angles_speed	46.9097	12.0185
activation	-26	target_angles_speed	48.7181	15.1056
activation	-25	target_angles_speed	49.1245	18.127
activation	-24	target_angles_speed	54.5088	19.3596
activation	-23	target_angles_speed	55.8575	19.2605
activation	-22	target_angles_speed	54.0067	18.0684
activation	-21	target_angles_speed	51.3734	16.4139
activation	-20	target_angles_speed	48.1391	15.2236
activation	-19	target_angles_speed	49.1534	14.4179
activation	-18	target_angles_speed	50.1773	14.4099
activation	-17	target_angles_speed	51.0932	14.8028
activation	-16	target_angles_speed	53.9766	14.5893
activation	-15	target_angles_speed	53.2717	13.5881
activation	-14	target_angles_speed	48.9831	11.7741
activation	-13	target_angles_speed	47.1733	11.1095
activation	-12	target_angles_speed	59.5567	14.5378
activation	-11	target_angles_speed	80.3203	21.4829
activation	-10	target_angles_speed	100.332	28.4373
activation	-9	target_angles_speed	114.19	32.5211
activation	-8	target_angles_speed	116.252	32.452
activation	-7	target_angles_speed	108.03	28.2688
activation	-6	target_angles_speed	104.645	21.5425
activation	-5	target_angles_speed	112.723	19.2738
activation	-4	target_angles_speed	132.955	25.2404
activation	-3	target_angles_speed	161.252	32.0174
activation	-2	target_angles_speed	178.504	36.2526
activation	-1	target_angles_speed	177.43	36.8952
activation	0	target_angles_speed	160.951	34.6993
activation	1	target_angles_speed	153.916	29.0137
activation	2	target_angles_speed	150.641	24.3058
activation	3	target_angles_speed	149.751	22.4037
activation	4	target_angles_speed	157.823	21.4406
activation	5	target_angles_speed	174.244	22.453
activation	6	target_angles_speed	191.761	27.9458
activation	7	target_angles_speed	211.409	33.7552
activation	8	target_angles_speed	223.777	36.6063
activation	9	target_angles_speed	215.411	35.609
activation	10	target_angles_speed	188.243	29.7864
activation	11	target_angles_speed	148.822	20.5241
activation	12	target_angles_speed	106.024	11.6765
activation	13	target_angles_speed	76.4365	8.42067
activation	14	target_angles_speed	76.9286	9.03972
activation	15	target_angles_speed	84.4141	10.1215
activation	16	target_angles_speed	81.6704	10.7785
activation	17	target_angles_speed	70.3511	10.5522
activation	18	target_angles_speed	55.0647	9.69478
activation	19	target_angles_speed	47.879	6.82277
activation	20	target_angles_speed	40.7501	4.61424
activation	21	target_angles_speed	35.7044	4.07748
activation	22	target_angles_speed	32.7347	5.12623
activation	23	target_angles_speed	31.206	5.99262
activation	24	target_angles_speed	31.9911	5.6616
activation	25	target_angles_speed	31.9621	4.87923
activation	26	target_angles_speed	29.8699	4.81331
activation	27	target_angles_speed	29.6336	5.03453
activation	28	target_angles_speed	30.1857	5.27479
activation	29	target_angles_speed	30.0129	5.21467
activation	30	target_angles_speed	27.8094	4.98011
activation	31	target_angles_speed	25.1245	4.54799
activation	32	target_angles_speed	23.7226	3.94242
activation	33	target_angles_speed	21.8515	3.71634
activation	34	target_angles_speed	20.0208	3.74366
activation	35	target_angles_speed	19.3518	3.75359
activation	36	target_angles_speed	18.6091	3.94067
activation	37	target_angles_speed	17.4391	4.21729
activation	38	target_angles_speed	16.5978	4.26825
activation	39	target_angles_speed	15.1897	4.07975
activation	40	target_angles_speed	13.4875	3.58635
activation	41	target_angles_speed	11.3244	2.91448
activation	42	target_angles_speed	9.36488	2.16382
activation	43	target_angles_speed	7.51786	1.56186
activation	44	target_angles_speed	6.17711	1.23855
activation	45	target_angles_speed	5.60551	1.24321
activation	46	target_angles_speed	5.718	1.50165
activation	47	target_angles_speed	6.01889	1.88111
activation	48	target_angles_speed	6.54247	2.20517
activation	49	target_angles_speed	7.29501	2.39806
activation	50	target_angles_speed	8.01782	2.52026
activation	51	target_angles_speed	8.68686	2.67321
activation	52	target_angles_speed	9.48418	2.87829
activation	53	target_angles_speed	9.75027	3.14386
activation	54	target_angles_speed	9.43202	3.39259
activation	55	target_angles_speed	9.10176	3.58515
activation	56	target_angles_speed	9.86073	3.7028
activation	57	target_angles_speed	10.2482	3.85639
activation	58	target_angles_speed	10.2921	3.87658
activation	59	target_angles_speed	9.51066	3.74009

## Sheet: fig7L_interaction_stats_pC1x_ac
courter	analysis_group	datename	courtship_ratio
h2t	control	localhost-20241220_141250	0.0227046
h2h	control	localhost-20241220_141250	0.000628628
h2t	control	localhost-20241221_101300	0.00125726
h2h	control	localhost-20241221_101300	0.0082831
h2t	control	localhost-20241221_113904	0.0985098
h2h	control	localhost-20241221_113904	0.00691491
h2t	control	localhost-20241221_121301	0.118663
h2h	control	localhost-20241221_121301	0.0121288
h2t	control	localhost-20241221_124807	0.0197463
h2h	control	localhost-20241221_124807	0.00173797
h2t	control	localhost-20241221_132154	0.00303221
h2h	control	localhost-20241221_132154	0.00099841
h2t	control	localhost-20241221_135701	0.0286211
h2h	control	localhost-20241221_135701	0.000110934
h2t	control	localhost-20241221_143051	0.0190054
h2h	control	localhost-20241221_143051	0.000554324
h2t	control	localhost-20241221_144934	0.0898004
h2h	control	localhost-20241221_144934	0.00419702
h2t	control	localhost-20241221_150800	0.00332594
h2h	control	localhost-20241221_150800	0
h2t	activation	localhost-20241220_141250	0.578038
h2h	activation	localhost-20241220_141250	0.0194648
h2t	activation	localhost-20241221_101300	0.528722
h2h	activation	localhost-20241221_101300	0.208087
h2t	activation	localhost-20241221_113904	0.52333
h2h	activation	localhost-20241221_113904	0.0421407
h2t	activation	localhost-20241221_121301	0.58894
h2h	activation	localhost-20241221_121301	0.172884
h2t	activation	localhost-20241221_124807	0.676115
h2h	activation	localhost-20241221_124807	0.0766303
h2t	activation	localhost-20241221_132154	0.694906
h2h	activation	localhost-20241221_132154	0.0666402
h2t	activation	localhost-20241221_135701	0.672666
h2h	activation	localhost-20241221_135701	0.0284638
h2t	activation	localhost-20241221_143051	0.820741
h2h	activation	localhost-20241221_143051	0
h2t	activation	localhost-20241221_144934	0.806232
h2h	activation	localhost-20241221_144934	0
h2t	activation	localhost-20241221_150800	0.746848
h2h	activation	localhost-20241221_150800	0.0416237

## Sheet: fig7M_courter_position_pC1x_act
azimuth	radius	hist	group
0.0872665	0.2	0	control
0.174533	0.2	0	control
0.261799	0.2	0	control
0.349066	0.2	0	control
0.436332	0.2	0	control
0.523599	0.2	0	control
0.610865	0.2	0	control
0.698132	0.2	0	control
0.785398	0.2	0	control
0.872665	0.2	0	control
0.959931	0.2	0	control
1.0472	0.2	0	control
1.13446	0.2	0	control
1.22173	0.2	0	control
1.309	0.2	0	control
1.39626	0.2	0	control
1.48353	0.2	0	control
1.5708	0.2	0	control
1.65806	0.2	0	control
1.74533	0.2	0	control
1.8326	0.2	0	control
1.91986	0.2	0	control
2.00713	0.2	0	control
2.0944	0.2	0	control
2.18166	0.2	0	control
2.26893	0.2	0	control
2.35619	0.2	0	control
2.44346	0.2	0	control
2.53073	0.2	0	control
2.61799	0.2	0	control
2.70526	0.2	0	control
2.79253	0.2	0	control
2.87979	0.2	0	control
2.96706	0.2	0	control
3.05433	0.2	0	control
3.14159	0.2	0	control
0.0872665	0.4	0	control
0.174533	0.4	0	control
0.261799	0.4	0	control
0.349066	0.4	0	control
0.436332	0.4	0	control
0.523599	0.4	0	control
0.610865	0.4	0	control
0.698132	0.4	0	control
0.785398	0.4	0	control
0.872665	0.4	0	control
0.959931	0.4	0	control
1.0472	0.4	0	control
1.13446	0.4	0	control
1.22173	0.4	0	control
1.309	0.4	0	control
1.39626	0.4	0	control
1.48353	0.4	0	control
1.5708	0.4	0	control
1.65806	0.4	0	control
1.74533	0.4	0	control
1.8326	0.4	0	control
1.91986	0.4	0	control
2.00713	0.4	0	control
2.0944	0.4	0	control
2.18166	0.4	0	control
2.26893	0.4	0	control
2.35619	0.4	0	control
2.44346	0.4	0	control
2.53073	0.4	0	control
2.61799	0.4	0	control
2.70526	0.4	0	control
2.79253	0.4	0	control
2.87979	0.4	0	control
2.96706	0.4	0	control
3.05433	0.4	0	control
3.14159	0.4	0	control
0.0872665	0.6	0	control
0.174533	0.6	0	control
0.261799	0.6	0	control
0.349066	0.6	0	control
0.436332	0.6	0	control
0.523599	0.6	0	control
0.610865	0.6	0	control
0.698132	0.6	0	control
0.785398	0.6	0	control
0.872665	0.6	0	control
0.959931	0.6	0	control
1.0472	0.6	0	control
1.13446	0.6	0	control
1.22173	0.6	0	control
1.309	0.6	0	control
1.39626	0.6	0	control
1.48353	0.6	0	control
1.5708	0.6	0	control
1.65806	0.6	0	control
1.74533	0.6	0	control
1.8326	0.6	0	control
1.91986	0.6	0	control
2.00713	0.6	0	control
2.0944	0.6	0	control
2.18166	0.6	0	control
2.26893	0.6	0	control
2.35619	0.6	0	control
2.44346	0.6	0	control
2.53073	0.6	0	control
2.61799	0.6	0	control
2.70526	0.6	0	control
2.79253	0.6	0	control
2.87979	0.6	0	control
2.96706	0.6	0	control
3.05433	0.6	0	control
3.14159	0.6	0	control
0.0872665	0.8	0	control
0.174533	0.8	0	control
0.261799	0.8	0	control
0.349066	0.8	0	control
0.436332	0.8	0	control
0.523599	0.8	0	control
0.610865	0.8	0	control
0.698132	0.8	0	control
0.785398	0.8	0	control
0.872665	0.8	0	control
0.959931	0.8	0	control
1.0472	0.8	0	control
1.13446	0.8	0	control
1.22173	0.8	0	control
1.309	0.8	0	control
1.39626	0.8	0	control
1.48353	0.8	0	control
1.5708	0.8	0	control
1.65806	0.8	0	control
1.74533	0.8	0	control
1.8326	0.8	0	control
1.91986	0.8	0	control
2.00713	0.8	0	control
2.0944	0.8	0	control
2.18166	0.8	0	control
2.26893	0.8	0	control
2.35619	0.8	0	control
2.44346	0.8	0	control
2.53073	0.8	0	control
2.61799	0.8	0	control
2.70526	0.8	0	control
2.79253	0.8	0	control
2.87979	0.8	0	control
2.96706	0.8	0	control
3.05433	0.8	0	control
3.14159	0.8	0	control
0.0872665	1	0	control
0.174533	1	0	control
0.261799	1	0	control
0.349066	1	0	control
0.436332	1	0	control
0.523599	1	0	control
0.610865	1	0	control
0.698132	1	0	control
0.785398	1	0	control
0.872665	1	0	control
0.959931	1	0	control
1.0472	1	0	control
1.13446	1	0	control
1.22173	1	0	control
1.309	1	0.0124827	control
1.39626	1	0	control
1.48353	1	0.0249655	control
1.5708	1	0.0249655	control
1.65806	1	0	control
1.74533	1	0	control
1.8326	1	0	control
1.91986	1	0.0124827	control
2.00713	1	0.0249655	control
2.0944	1	0.0124827	control
2.18166	1	0.049931	control
2.26893	1	0.0624137	control
2.35619	1	0.0998619	control
2.44346	1	0.162276	control
2.53073	1	0.049931	control
2.61799	1	0	control
2.70526	1	0	control
2.79253	1	0	control
2.87979	1	0	control
2.96706	1	0	control
3.05433	1	0	control
3.14159	1	0	control
0.0872665	1.2	0	control
0.174533	1.2	0	control
0.261799	1.2	0.0374482	control
0.349066	1.2	0	control
0.436332	1.2	0	control
0.523599	1.2	0	control
0.610865	1.2	0.0124827	control
0.698132	1.2	0.0124827	control
0.785398	1.2	0	control
0.872665	1.2	0.0124827	control
0.959931	1.2	0.0124827	control
1.0472	1.2	0.0124827	control
1.13446	1.2	0.0249655	control
1.22173	1.2	0.0249655	control
1.309	1.2	0.212207	control
1.39626	1.2	0.13731	control
1.48353	1.2	0.0624137	control
1.5708	1.2	0	control
1.65806	1.2	0	control
1.74533	1.2	0.0249655	control
1.8326	1.2	0.0124827	control
1.91986	1.2	0.0624137	control
2.00713	1.2	0.0624137	control
2.0944	1.2	0.0998619	control
2.18166	1.2	0.249655	control
2.26893	1.2	0.611654	control
2.35619	1.2	0.686551	control
2.44346	1.2	0.661585	control
2.53073	1.2	0.63662	control
2.61799	1.2	0.349517	control
2.70526	1.2	0.112345	control
2.79253	1.2	0.124827	control
2.87979	1.2	0.349517	control
2.96706	1.2	0.124827	control
3.05433	1.2	0	control
3.14159	1.2	0	control
0.0872665	1.4	0.124827	control
0.174533	1.4	0.0624137	control
0.261799	1.4	0.0374482	control
0.349066	1.4	0.0374482	control
0.436332	1.4	0.0624137	control
0.523599	1.4	0.187241	control
0.610865	1.4	0.0998619	control
0.698132	1.4	0.0624137	control
0.785398	1.4	0.0873792	control
0.872665	1.4	0.0873792	control
0.959931	1.4	0.049931	control
1.0472	1.4	0.0624137	control
1.13446	1.4	0.124827	control
1.22173	1.4	0.0624137	control
1.309	1.4	0.112345	control
1.39626	1.4	0.149793	control
1.48353	1.4	0.224689	control
1.5708	1.4	0.124827	control
1.65806	1.4	0.049931	control
1.74533	1.4	0.049931	control
1.8326	1.4	0.0624137	control
1.91986	1.4	0.0998619	control
2.00713	1.4	0.162276	control
2.0944	1.4	0.461861	control
2.18166	1.4	0.748964	control
2.26893	1.4	1.62276	control
2.35619	1.4	0.649103	control
2.44346	1.4	0.174758	control
2.53073	1.4	0.287103	control
2.61799	1.4	0.399448	control
2.70526	1.4	0.436896	control
2.79253	1.4	0.349517	control
2.87979	1.4	0.474344	control
2.96706	1.4	0.41193	control
3.05433	1.4	0.249655	control
3.14159	1.4	1.13593	control
0.0872665	1.6	0.162276	control
0.174533	1.6	0.0374482	control
0.261799	1.6	0.0748964	control
0.349066	1.6	0.174758	control
0.436332	1.6	0.262138	control
0.523599	1.6	0.287103	control
0.610865	1.6	0.424413	control
0.698132	1.6	0.262138	control
0.785398	1.6	0.174758	control
0.872665	1.6	0.324551	control
0.959931	1.6	0.0624137	control
1.0472	1.6	0.0624137	control
1.13446	1.6	0.124827	control
1.22173	1.6	0.0624137	control
1.309	1.6	0.0998619	control
1.39626	1.6	0.149793	control
1.48353	1.6	0.0124827	control
1.5708	1.6	0.0249655	control
1.65806	1.6	0.049931	control
1.74533	1.6	0	control
1.8326	1.6	0.0998619	control
1.91986	1.6	0.0124827	control
2.00713	1.6	0.174758	control
2.0944	1.6	0.436896	control
2.18166	1.6	0.374482	control
2.26893	1.6	0.91124	control
2.35619	1.6	0.0249655	control
2.44346	1.6	0.0374482	control
2.53073	1.6	0.0998619	control
2.61799	1.6	0.349517	control
2.70526	1.6	0.249655	control
2.79253	1.6	0.661585	control
2.87979	1.6	0.961171	control
2.96706	1.6	0.861309	control
3.05433	1.6	0.973654	control
3.14159	1.6	0.811378	control
0.0872665	1.8	0.0873792	control
0.174533	1.8	0.0249655	control
0.261799	1.8	0.124827	control
0.349066	1.8	0.0624137	control
0.436332	1.8	0.0624137	control
0.523599	1.8	0.0873792	control
0.610865	1.8	0.112345	control
0.698132	1.8	0.112345	control
0.785398	1.8	0.162276	control
0.872665	1.8	0.0873792	control
0.959931	1.8	0.049931	control
1.0472	1.8	0.124827	control
1.13446	1.8	0.0998619	control
1.22173	1.8	0.0624137	control
1.309	1.8	0.162276	control
1.39626	1.8	0.0998619	control
1.48353	1.8	0.0998619	control
1.5708	1.8	0.0374482	control
1.65806	1.8	0.0374482	control
1.74533	1.8	0.0998619	control
1.8326	1.8	0.049931	control
1.91986	1.8	0.112345	control
2.00713	1.8	0	control
2.0944	1.8	0.0249655	control
2.18166	1.8	0.0748964	control
2.26893	1.8	0.0998619	control
2.35619	1.8	0.199724	control
2.44346	1.8	0.162276	control
2.53073	1.8	0.162276	control
2.61799	1.8	0.162276	control
2.70526	1.8	0.13731	control
2.79253	1.8	0.349517	control
2.87979	1.8	0.386965	control
2.96706	1.8	0.674068	control
3.05433	1.8	0.748964	control
3.14159	1.8	0.661585	control
0.0872665	2	0.0624137	control
0.174533	2	0.0873792	control
0.261799	2	0.049931	control
0.349066	2	0.0374482	control
0.436332	2	0.0249655	control
0.523599	2	0.0124827	control
0.610865	2	0.0124827	control
0.698132	2	0.049931	control
0.785398	2	0.13731	control
0.872665	2	0.0873792	control
0.959931	2	0.13731	control
1.0472	2	0.187241	control
1.13446	2	0.0998619	control
1.22173	2	0.0748964	control
1.309	2	0.0249655	control
1.39626	2	0	control
1.48353	2	0.0624137	control
1.5708	2	0	control
1.65806	2	0.0374482	control
1.74533	2	0.049931	control
1.8326	2	0.0998619	control
1.91986	2	0.0873792	control
2.00713	2	0.0624137	control
2.0944	2	0.0124827	control
2.18166	2	0.0998619	control
2.26893	2	0.0624137	control
2.35619	2	0.112345	control
2.44346	2	0.0748964	control
2.53073	2	0.0624137	control
2.61799	2	0.162276	control
2.70526	2	0.162276	control
2.79253	2	0.224689	control
2.87979	2	0.237172	control
2.96706	2	0.399448	control
3.05433	2	0.536758	control
3.14159	2	0.511792	control
0.0872665	2.2	0.0624137	control
0.174533	2.2	0.124827	control
0.261799	2.2	0.0748964	control
0.349066	2.2	0.299586	control
0.436332	2.2	0.212207	control
0.523599	2.2	0.0998619	control
0.610865	2.2	0.237172	control
0.698132	2.2	0.112345	control
0.785398	2.2	0.049931	control
0.872665	2.2	0.0374482	control
0.959931	2.2	0.337034	control
1.0472	2.2	0.0748964	control
1.13446	2.2	0.0624137	control
1.22173	2.2	0.112345	control
1.309	2.2	0.0748964	control
1.39626	2.2	0.27462	control
1.48353	2.2	0.174758	control
1.5708	2.2	0.0249655	control
1.65806	2.2	0.0624137	control
1.74533	2.2	0.0998619	control
1.8326	2.2	0.049931	control
1.91986	2.2	0.0374482	control
2.00713	2.2	0	control
2.0944	2.2	0.049931	control
2.18166	2.2	0.249655	control
2.26893	2.2	0.361999	control
2.35619	2.2	0.0249655	control
2.44346	2.2	0.0374482	control
2.53073	2.2	0	control
2.61799	2.2	0.237172	control
2.70526	2.2	0.0748964	control
2.79253	2.2	0.0998619	control
2.87979	2.2	0.249655	control
2.96706	2.2	0.436896	control
3.05433	2.2	0.287103	control
3.14159	2.2	0.399448	control
0.0872665	2.4	0.0624137	control
0.174533	2.4	0.149793	control
0.261799	2.4	0.174758	control
0.349066	2.4	0.287103	control
0.436332	2.4	0.049931	control
0.523599	2.4	0.0748964	control
0.610865	2.4	0.262138	control
0.698132	2.4	0.237172	control
0.785398	2.4	0.249655	control
0.872665	2.4	0.0873792	control
0.959931	2.4	0.199724	control
1.0472	2.4	0.0249655	control
1.13446	2.4	0.0249655	control
1.22173	2.4	0.0998619	control
1.309	2.4	0.049931	control
1.39626	2.4	0.049931	control
1.48353	2.4	0.424413	control
1.5708	2.4	0.0249655	control
1.65806	2.4	0.0249655	control
1.74533	2.4	0.0374482	control
1.8326	2.4	0.0624137	control
1.91986	2.4	0.0124827	control
2.00713	2.4	0.124827	control
2.0944	2.4	0.0748964	control
2.18166	2.4	0.162276	control
2.26893	2.4	0	control
2.35619	2.4	0.0249655	control
2.44346	2.4	0.0624137	control
2.53073	2.4	0.0374482	control
2.61799	2.4	0.0624137	control
2.70526	2.4	0.162276	control
2.79253	2.4	0.0998619	control
2.87979	2.4	0.149793	control
2.96706	2.4	0.361999	control
3.05433	2.4	0.449379	control
3.14159	2.4	0.511792	control
0.0872665	2.6	0.0624137	control
0.174533	2.6	0.162276	control
0.261799	2.6	0.0748964	control
0.349066	2.6	0.0748964	control
0.436332	2.6	0.0374482	control
0.523599	2.6	0.0624137	control
0.610865	2.6	0.0748964	control
0.698132	2.6	0.13731	control
0.785398	2.6	0.162276	control
0.872665	2.6	0.0624137	control
0.959931	2.6	0.124827	control
1.0472	2.6	0.049931	control
1.13446	2.6	0.124827	control
1.22173	2.6	0.124827	control
1.309	2.6	0.0873792	control
1.39626	2.6	0.0873792	control
1.48353	2.6	0.0374482	control
1.5708	2.6	0	control
1.65806	2.6	0.0374482	control
1.74533	2.6	0.0624137	control
1.8326	2.6	0.13731	control
1.91986	2.6	0.0374482	control
2.00713	2.6	0.112345	control
2.0944	2.6	0.149793	control
2.18166	2.6	0.249655	control
2.26893	2.6	0.0249655	control
2.35619	2.6	0.0124827	control
2.44346	2.6	0.0624137	control
2.53073	2.6	0.0124827	control
2.61799	2.6	0.112345	control
2.70526	2.6	0.149793	control
2.79253	2.6	0.0748964	control
2.87979	2.6	0.13731	control
2.96706	2.6	0.237172	control
3.05433	2.6	0.349517	control
3.14159	2.6	0.312069	control
0.0872665	2.8	0.611654	control
0.174533	2.8	1.95979	control
0.261799	2.8	0.0748964	control
0.349066	2.8	0.0748964	control
0.436332	2.8	0.0374482	control
0.523599	2.8	0.124827	control
0.610865	2.8	0.0998619	control
0.698132	2.8	0.0249655	control
0.785398	2.8	0.049931	control
0.872665	2.8	0.13731	control
0.959931	2.8	0.0624137	control
1.0472	2.8	0.0748964	control
1.13446	2.8	0.049931	control
1.22173	2.8	0.0998619	control
1.309	2.8	0.0374482	control
1.39626	2.8	0	control
1.48353	2.8	0.0374482	control
1.5708	2.8	0.0998619	control
1.65806	2.8	0.049931	control
1.74533	2.8	0.0374482	control
1.8326	2.8	0.0624137	control
1.91986	2.8	0.0624137	control
2.00713	2.8	0.149793	control
2.0944	2.8	0.162276	control
2.18166	2.8	0.574206	control
2.26893	2.8	0.0374482	control
2.35619	2.8	0.0124827	control
2.44346	2.8	0.0249655	control
2.53073	2.8	0.0249655	control
2.61799	2.8	0.049931	control
2.70526	2.8	0.0748964	control
2.79253	2.8	0.049931	control
2.87979	2.8	0.0624137	control
2.96706	2.8	0.174758	control
3.05433	2.8	0.27462	control
3.14159	2.8	0.124827	control
0.0872665	3	0.0374482	control
0.174533	3	0.0124827	control
0.261799	3	0.0249655	control
0.349066	3	0.0249655	control
0.436332	3	0.0249655	control
0.523599	3	0.187241	control
0.610865	3	0.0748964	control
0.698132	3	0.249655	control
0.785398	3	0.0624137	control
0.872665	3	0.0124827	control
0.959931	3	0.187241	control
1.0472	3	0.162276	control
1.13446	3	0.0374482	control
1.22173	3	0	control
1.309	3	0.0124827	control
1.39626	3	0.0249655	control
1.48353	3	0.0124827	control
1.5708	3	0.0124827	control
1.65806	3	0.0124827	control
1.74533	3	0.0748964	control
1.8326	3	0.0249655	control
1.91986	3	0.361999	control
2.00713	3	0.0249655	control
2.0944	3	0.0124827	control
2.18166	3	0.124827	control
2.26893	3	0.149793	control
2.35619	3	0.0124827	control
2.44346	3	0.0249655	control
2.53073	3	0.0998619	control
2.61799	3	0.212207	control
2.70526	3	0.0748964	control
2.79253	3	0.112345	control
2.87979	3	0.124827	control
2.96706	3	0.124827	control
3.05433	3	0.162276	control
3.14159	3	0.0748964	control
0.0872665	0.2	0	activation
0.174533	0.2	0	activation
0.261799	0.2	0	activation
0.349066	0.2	0	activation
0.436332	0.2	0	activation
0.523599	0.2	0	activation
0.610865	0.2	0	activation
0.698132	0.2	0	activation
0.785398	0.2	0	activation
0.872665	0.2	0	activation
0.959931	0.2	0	activation
1.0472	0.2	0	activation
1.13446	0.2	0	activation
1.22173	0.2	0	activation
1.309	0.2	0	activation
1.39626	0.2	0	activation
1.48353	0.2	0	activation
1.5708	0.2	0	activation
1.65806	0.2	0	activation
1.74533	0.2	0	activation
1.8326	0.2	0	activation
1.91986	0.2	0	activation
2.00713	0.2	0	activation
2.0944	0.2	0	activation
2.18166	0.2	0	activation
2.26893	0.2	0	activation
2.35619	0.2	0	activation
2.44346	0.2	0	activation
2.53073	0.2	0	activation
2.61799	0.2	0	activation
2.70526	0.2	0	activation
2.79253	0.2	0	activation
2.87979	0.2	0	activation
2.96706	0.2	0	activation
3.05433	0.2	0	activation
3.14159	0.2	0	activation
0.0872665	0.4	0	activation
0.174533	0.4	0	activation
0.261799	0.4	0	activation
0.349066	0.4	0	activation
0.436332	0.4	0	activation
0.523599	0.4	0	activation
0.610865	0.4	0	activation
0.698132	0.4	0	activation
0.785398	0.4	0	activation
0.872665	0.4	0	activation
0.959931	0.4	0	activation
1.0472	0.4	0	activation
1.13446	0.4	0	activation
1.22173	0.4	0	activation
1.309	0.4	0	activation
1.39626	0.4	0	activation
1.48353	0.4	0	activation
1.5708	0.4	0	activation
1.65806	0.4	0	activation
1.74533	0.4	0	activation
1.8326	0.4	0	activation
1.91986	0.4	0	activation
2.00713	0.4	0	activation
2.0944	0.4	0	activation
2.18166	0.4	0	activation
2.26893	0.4	0	activation
2.35619	0.4	0	activation
2.44346	0.4	0	activation
2.53073	0.4	0	activation
2.61799	0.4	0	activation
2.70526	0.4	0	activation
2.79253	0.4	0	activation
2.87979	0.4	0	activation
2.96706	0.4	0	activation
3.05433	0.4	0	activation
3.14159	0.4	0	activation
0.0872665	0.6	0	activation
0.174533	0.6	0	activation
0.261799	0.6	0	activation
0.349066	0.6	0	activation
0.436332	0.6	0	activation
0.523599	0.6	0	activation
0.610865	0.6	0	activation
0.698132	0.6	0	activation
0.785398	0.6	0	activation
0.872665	0.6	0	activation
0.959931	0.6	0	activation
1.0472	0.6	0	activation
1.13446	0.6	0	activation
1.22173	0.6	0	activation
1.309	0.6	0	activation
1.39626	0.6	0	activation
1.48353	0.6	0	activation
1.5708	0.6	0	activation
1.65806	0.6	0	activation
1.74533	0.6	0	activation
1.8326	0.6	0	activation
1.91986	0.6	0	activation
2.00713	0.6	0	activation
2.0944	0.6	0	activation
2.18166	0.6	0	activation
2.26893	0.6	0	activation
2.35619	0.6	0	activation
2.44346	0.6	0	activation
2.53073	0.6	0	activation
2.61799	0.6	0	activation
2.70526	0.6	0	activation
2.79253	0.6	0	activation
2.87979	0.6	0	activation
2.96706	0.6	0	activation
3.05433	0.6	0	activation
3.14159	0.6	0	activation
0.0872665	0.8	0.000383342	activation
0.174533	0.8	0	activation
0.261799	0.8	0	activation
0.349066	0.8	0.000383342	activation
0.436332	0.8	0	activation
0.523599	0.8	0	activation
0.610865	0.8	0	activation
0.698132	0.8	0	activation
0.785398	0.8	0.000383342	activation
0.872665	0.8	0	activation
0.959931	0.8	0	activation
1.0472	0.8	0	activation
1.13446	0.8	0	activation
1.22173	0.8	0	activation
1.309	0.8	0.000383342	activation
1.39626	0.8	0	activation
1.48353	0.8	0	activation
1.5708	0.8	0	activation
1.65806	0.8	0	activation
1.74533	0.8	0.000766683	activation
1.8326	0.8	0	activation
1.91986	0.8	0.000383342	activation
2.00713	0.8	0.00115003	activation
2.0944	0.8	0.00153337	activation
2.18166	0.8	0.00575013	activation
2.26893	0.8	0.00613347	activation
2.35619	0.8	0.0176337	activation
2.44346	0.8	0.00345008	activation
2.53073	0.8	0.0191671	activation
2.61799	0.8	0.00268339	activation
2.70526	0.8	0.00306673	activation
2.79253	0.8	0	activation
2.87979	0.8	0.000383342	activation
2.96706	0.8	0.000383342	activation
3.05433	0.8	0.00230005	activation
3.14159	0.8	0.0180171	activation
0.0872665	1	0.00115003	activation
0.174533	1	0.00153337	activation
0.261799	1	0.00153337	activation
0.349066	1	0.00115003	activation
0.436332	1	0.000766683	activation
0.523599	1	0.00191671	activation
0.610865	1	0.00191671	activation
0.698132	1	0.00191671	activation
0.785398	1	0.0046001	activation
0.872665	1	0.00575013	activation
0.959931	1	0.00383342	activation
1.0472	1	0.00306673	activation
1.13446	1	0.00498344	activation
1.22173	1	0.00306673	activation
1.309	1	0.00498344	activation
1.39626	1	0.0046001	activation
1.48353	1	0.0176337	activation
1.5708	1	0.00766683	activation
1.65806	1	0.0180171	activation
1.74533	1	0.016867	activation
1.8326	1	0.0245339	activation
1.91986	1	0.0310507	activation
2.00713	1	0.032584	activation
2.0944	1	0.0824185	activation
2.18166	1	0.0969854	activation
2.26893	1	0.0797351	activation
2.35619	1	0.0701515	activation
2.44346	1	0.0621014	activation
2.53073	1	0.0582679	activation
2.61799	1	0.0371841	activation
2.70526	1	0.0371841	activation
2.79253	1	0.0138003	activation
2.87979	1	0.0264506	activation
2.96706	1	0.030284	activation
3.05433	1	0.0402509	activation
3.14159	1	0.044851	activation
0.0872665	1.2	0.0943021	activation
0.174533	1.2	0.0939187	activation
0.261799	1.2	0.0770517	activation
0.349066	1.2	0.0778184	activation
0.436332	1.2	0.0713016	activation
0.523599	1.2	0.0667015	activation
0.610865	1.2	0.0540512	activation
0.698132	1.2	0.0509844	activation
0.785398	1.2	0.075135	activation
0.872665	1.2	0.0310507	activation
0.959931	1.2	0.0586513	activation
1.0472	1.2	0.0590346	activation
1.13446	1.2	0.031434	activation
1.22173	1.2	0.0333507	activation
1.309	1.2	0.0375675	activation
1.39626	1.2	0.0383342	activation
1.48353	1.2	0.0456177	activation
1.5708	1.2	0.0854852	activation
1.65806	1.2	0.101586	activation
1.74533	1.2	0.124586	activation
1.8326	1.2	0.132253	activation
1.91986	1.2	0.127653	activation
2.00713	1.2	0.189754	activation
2.0944	1.2	0.179787	activation
2.18166	1.2	0.189371	activation
2.26893	1.2	0.254922	activation
2.35619	1.2	0.29364	activation
2.44346	1.2	0.395992	activation
2.53073	1.2	0.279456	activation
2.61799	1.2	0.481477	activation
2.70526	1.2	0.310507	activation
2.79253	1.2	0.331591	activation
2.87979	1.2	0.449276	activation
2.96706	1.2	0.383725	activation
3.05433	1.2	0.824185	activation
3.14159	1.2	1.3992	activation
0.0872665	1.4	0.995155	activation
0.174533	1.4	0.884369	activation
0.261799	1.4	0.48071	activation
0.349066	1.4	0.377592	activation
0.436332	1.4	0.435476	activation
0.523599	1.4	0.224638	activation
0.610865	1.4	0.196654	activation
0.698132	1.4	0.129569	activation
0.785398	1.4	0.13187	activation
0.872665	1.4	0.120753	activation
0.959931	1.4	0.0877852	activation
1.0472	1.4	0.0782017	activation
1.13446	1.4	0.118453	activation
1.22173	1.4	0.0697682	activation
1.309	1.4	0.0747516	activation
1.39626	1.4	0.0479177	activation
1.48353	1.4	0.0808851	activation
1.5708	1.4	0.0858685	activation
1.65806	1.4	0.0674681	activation
1.74533	1.4	0.44391	activation
1.8326	1.4	0.214671	activation
1.91986	1.4	0.240355	activation
2.00713	1.4	0.312423	activation
2.0944	1.4	0.578079	activation
2.18166	1.4	0.279839	activation
2.26893	1.4	0.215055	activation
2.35619	1.4	0.296706	activation
2.44346	1.4	0.377975	activation
2.53073	1.4	0.430876	activation
2.61799	1.4	0.565046	activation
2.70526	1.4	0.830318	activation
2.79253	1.4	0.673148	activation
2.87979	1.4	0.769367	activation
2.96706	1.4	0.945704	activation
3.05433	1.4	0.963721	activation
3.14159	1.4	1.33825	activation
0.0872665	1.6	0.554312	activation
0.174533	1.6	0.547412	activation
0.261799	1.6	0.287506	activation
0.349066	1.6	0.225405	activation
0.436332	1.6	0.205088	activation
0.523599	1.6	0.165987	activation
0.610865	1.6	0.13762	activation
0.698132	1.6	0.0759017	activation
0.785398	1.6	0.0632514	activation
0.872665	1.6	0.059418	activation
0.959931	1.6	0.0322007	activation
1.0472	1.6	0.093152	activation
1.13446	1.6	0.135703	activation
1.22173	1.6	0.0318174	activation
1.309	1.6	0.0256839	activation
1.39626	1.6	0.043701	activation
1.48353	1.6	0.0778184	activation
1.5708	1.6	0.0490677	activation
1.65806	1.6	0.0352674	activation
1.74533	1.6	0.0398675	activation
1.8326	1.6	0.0582679	activation
1.91986	1.6	0.109636	activation
2.00713	1.6	0.113086	activation
2.0944	1.6	0.15717	activation
2.18166	1.6	0.214671	activation
2.26893	1.6	0.225405	activation
2.35619	1.6	0.262589	activation
2.44346	1.6	0.380275	activation
2.53073	1.6	0.379125	activation
2.61799	1.6	0.494511	activation
2.70526	1.6	0.651297	activation
2.79253	1.6	0.660498	activation
2.87979	1.6	1.13047	activation
2.96706	1.6	1.24586	activation
3.05433	1.6	1.23513	activation
3.14159	1.6	1.39421	activation
0.0872665	1.8	0.288273	activation
0.174533	1.8	0.0973688	activation
0.261799	1.8	0.0352674	activation
0.349066	1.8	0.0199338	activation
0.436332	1.8	0.016867	activation
0.523599	1.8	0.0716849	activation
0.610865	1.8	0.0249172	activation
0.698132	1.8	0.0161004	activation
0.785398	1.8	0.014567	activation
0.872665	1.8	0.0153337	activation
0.959931	1.8	0.0107336	activation
1.0472	1.8	0.00690015	activation
1.13446	1.8	0.0153337	activation
1.22173	1.8	0.00958354	activation
1.309	1.8	0.0126503	activation
1.39626	1.8	0.00536678	activation
1.48353	1.8	0.00613347	activation
1.5708	1.8	0.015717	activation
1.65806	1.8	0.0153337	activation
1.74533	1.8	0.0249172	activation
1.8326	1.8	0.031434	activation
1.91986	1.8	0.0310507	activation
2.00713	1.8	0.0375675	activation
2.0944	1.8	0.0755183	activation
2.18166	1.8	0.0828018	activation
2.26893	1.8	0.0973688	activation
2.35619	1.8	0.113469	activation
2.44346	1.8	0.234988	activation
2.53073	1.8	0.343474	activation
2.61799	1.8	0.248405	activation
2.70526	1.8	0.400209	activation
2.79253	1.8	0.590346	activation
2.87979	1.8	0.551629	activation
2.96706	1.8	1.11092	activation
3.05433	1.8	1.35703	activation
3.14159	1.8	1.46897	activation
0.0872665	2	0.046001	activation
0.174533	2	0.0138003	activation
0.261799	2	0.00613347	activation
0.349066	2	0.00651681	activation
0.436332	2	0.00345008	activation
0.523599	2	0.0536678	activation
0.610865	2	0.00383342	activation
0.698132	2	0.00421676	activation
0.785398	2	0.00268339	activation
0.872665	2	0.0046001	activation
0.959931	2	0.00268339	activation
1.0472	2	0.00306673	activation
1.13446	2	0.00498344	activation
1.22173	2	0.00536678	activation
1.309	2	0.00421676	activation
1.39626	2	0.00651681	activation
1.48353	2	0.00421676	activation
1.5708	2	0.0237672	activation
1.65806	2	0.0816518	activation
1.74533	2	0.0559679	activation
1.8326	2	0.0153337	activation
1.91986	2	0.0241505	activation
2.00713	2	0.0226172	activation
2.0944	2	0.0364175	activation
2.18166	2	0.0371841	activation
2.26893	2	0.0256839	activation
2.35619	2	0.0839518	activation
2.44346	2	0.093152	activation
2.53073	2	0.133403	activation
2.61799	2	0.226172	activation
2.70526	2	0.28904	activation
2.79253	2	0.361108	activation
2.87979	2	0.579229	activation
2.96706	2	0.675448	activation
3.05433	2	1.07029	activation
3.14159	2	1.01739	activation
0.0872665	2.2	0.000766683	activation
0.174533	2.2	0.00115003	activation
0.261799	2.2	0.00153337	activation
0.349066	2.2	0.00268339	activation
0.436332	2.2	0.00306673	activation
0.523599	2.2	0.000766683	activation
0.610865	2.2	0.000766683	activation
0.698132	2.2	0.000383342	activation
0.785398	2.2	0.000766683	activation
0.872665	2.2	0.0115003	activation
0.959931	2.2	0.00268339	activation
1.0472	2.2	0.00383342	activation
1.13446	2.2	0.00230005	activation
1.22173	2.2	0.133403	activation
1.309	2.2	0.00345008	activation
1.39626	2.2	0.00268339	activation
1.48353	2.2	0.015717	activation
1.5708	2.2	0.00881686	activation
1.65806	2.2	0.00805018	activation
1.74533	2.2	0.00613347	activation
1.8326	2.2	0.00613347	activation
1.91986	2.2	0.00575013	activation
2.00713	2.2	0.0115003	activation
2.0944	2.2	0.0368008	activation
2.18166	2.2	0.0939187	activation
2.26893	2.2	0.014567	activation
2.35619	2.2	0.0571179	activation
2.44346	2.2	0.0816518	activation
2.53073	2.2	0.0770517	activation
2.61799	2.2	0.0854852	activation
2.70526	2.2	0.145286	activation
2.79253	2.2	0.259906	activation
2.87979	2.2	0.374525	activation
2.96706	2.2	0.509078	activation
3.05433	2.2	0.723366	activation
3.14159	2.2	0.774734	activation
0.0872665	2.4	0.00383342	activation
0.174533	2.4	0.00153337	activation
0.261799	2.4	0	activation
0.349066	2.4	0	activation
0.436332	2.4	0.000383342	activation
0.523599	2.4	0.000766683	activation
0.610865	2.4	0.00345008	activation
0.698132	2.4	0.0394842	activation
0.785398	2.4	0.00613347	activation
0.872665	2.4	0.0149503	activation
0.959931	2.4	0.00536678	activation
1.0472	2.4	0.000766683	activation
1.13446	2.4	0.0149503	activation
1.22173	2.4	0.0207005	activation
1.309	2.4	0.00153337	activation
1.39626	2.4	0.0268339	activation
1.48353	2.4	0.0184004	activation
1.5708	2.4	0.00191671	activation
1.65806	2.4	0.00805018	activation
1.74533	2.4	0.00575013	activation
1.8326	2.4	0.00306673	activation
1.91986	2.4	0.00345008	activation
2.00713	2.4	0.00383342	activation
2.0944	2.4	0.0410176	activation
2.18166	2.4	0.0249172	activation
2.26893	2.4	0.0092002	activation
2.35619	2.4	0.0199338	activation
2.44346	2.4	0.0299007	activation
2.53073	2.4	0.0360341	activation
2.61799	2.4	0.0586513	activation
2.70526	2.4	0.104652	activation
2.79253	2.4	0.192438	activation
2.87979	2.4	0.243039	activation
2.96706	2.4	0.607597	activation
3.05433	2.4	0.590346	activation
3.14159	2.4	0.571179	activation
0.0872665	2.6	0.00345008	activation
0.174533	2.6	0.00306673	activation
0.261799	2.6	0.00153337	activation
0.349066	2.6	0.0046001	activation
0.436332	2.6	0.00191671	activation
0.523599	2.6	0.00153337	activation
0.610865	2.6	0.00306673	activation
0.698132	2.6	0.0153337	activation
0.785398	2.6	0	activation
0.872665	2.6	0	activation
0.959931	2.6	0	activation
1.0472	2.6	0.00115003	activation
1.13446	2.6	0.00153337	activation
1.22173	2.6	0.00115003	activation
1.309	2.6	0.0164837	activation
1.39626	2.6	0.0348841	activation
1.48353	2.6	0.0299007	activation
1.5708	2.6	0.00268339	activation
1.65806	2.6	0.00306673	activation
1.74533	2.6	0.00728349	activation
1.8326	2.6	0.0122669	activation
1.91986	2.6	0.00383342	activation
2.00713	2.6	0.00345008	activation
2.0944	2.6	0.00613347	activation
2.18166	2.6	0.00728349	activation
2.26893	2.6	0.0092002	activation
2.35619	2.6	0.0210838	activation
2.44346	2.6	0.0180171	activation
2.53073	2.6	0.0287506	activation
2.61799	2.6	0.043701	activation
2.70526	2.6	0.112319	activation
2.79253	2.6	0.115769	activation
2.87979	2.6	0.170204	activation
2.96706	2.6	0.270639	activation
3.05433	2.6	0.387558	activation
3.14159	2.6	0.426659	activation
0.0872665	2.8	0.0356508	activation
0.174533	2.8	0.00153337	activation
0.261799	2.8	0.00383342	activation
0.349066	2.8	0.00115003	activation
0.436332	2.8	0.00115003	activation
0.523599	2.8	0.00115003	activation
0.610865	2.8	0.000383342	activation
0.698132	2.8	0.000766683	activation
0.785398	2.8	0.000766683	activation
0.872665	2.8	0.000383342	activation
0.959931	2.8	0.00230005	activation
1.0472	2.8	0.00345008	activation
1.13446	2.8	0.00766683	activation
1.22173	2.8	0.00728349	activation
1.309	2.8	0.0249172	activation
1.39626	2.8	0.0122669	activation
1.48353	2.8	0.00881686	activation
1.5708	2.8	0.00421676	activation
1.65806	2.8	0.0138003	activation
1.74533	2.8	0.00536678	activation
1.8326	2.8	0.00498344	activation
1.91986	2.8	0.00421676	activation
2.00713	2.8	0.00536678	activation
2.0944	2.8	0.00613347	activation
2.18166	2.8	0.00421676	activation
2.26893	2.8	0.030284	activation
2.35619	2.8	0.108102	activation
2.44346	2.8	0.0199338	activation
2.53073	2.8	0.0233838	activation
2.61799	2.8	0.141836	activation
2.70526	2.8	0.15027	activation
2.79253	2.8	0.0839518	activation
2.87979	2.8	0.108102	activation
2.96706	2.8	0.203171	activation
3.05433	2.8	0.258372	activation
3.14159	2.8	0.274089	activation
0.0872665	3	0.0180171	activation
0.174533	3	0	activation
0.261799	3	0	activation
0.349066	3	0	activation
0.436332	3	0.00115003	activation
0.523599	3	0	activation
0.610865	3	0.00153337	activation
0.698132	3	0.000383342	activation
0.785398	3	0	activation
0.872665	3	0.000383342	activation
0.959931	3	0.000383342	activation
1.0472	3	0.00115003	activation
1.13446	3	0.00191671	activation
1.22173	3	0.00766683	activation
1.309	3	0.014567	activation
1.39626	3	0.0164837	activation
1.48353	3	0.0191671	activation
1.5708	3	0.0360341	activation
1.65806	3	0.0195504	activation
1.74533	3	0.0122669	activation
1.8326	3	0.00613347	activation
1.91986	3	0.00498344	activation
2.00713	3	0.00345008	activation
2.0944	3	0.00230005	activation
2.18166	3	0.00728349	activation
2.26893	3	0.014567	activation
2.35619	3	0.0203171	activation
2.44346	3	0.0187837	activation
2.53073	3	0.00996688	activation
2.61799	3	0.0517511	activation
2.70526	3	0.0283673	activation
2.79253	3	0.0578846	activation
2.87979	3	0.0877852	activation
2.96706	3	0.120753	activation
3.05433	3	0.176337	activation
3.14159	3	0.242655	activation

## Sheet: fig7N_P(quadrant)_pC1x_act
analysis_group	datename	quadrant	time_spent_ratio
control	localhost-20241220_141250	Head	0.18859
control	localhost-20241221_101300	Head	0.875969
control	localhost-20241221_113904	Head	0.262715
control	localhost-20241221_121301	Head	0.120441
control	localhost-20241221_124807	Head	0.153184
control	localhost-20241221_132154	Head	1
control	localhost-20241221_135701	Head	0.508366
control	localhost-20241221_143051	Head	0
control	localhost-20241221_144934	Head	0.084246
control	localhost-20241221_150800	Head	0.261905
control	localhost-20241220_141250	Tail	0.81141
control	localhost-20241221_101300	Tail	0.124031
control	localhost-20241221_113904	Tail	0.737285
control	localhost-20241221_121301	Tail	0.879559
control	localhost-20241221_124807	Tail	0.846816
control	localhost-20241221_132154	Tail	0
control	localhost-20241221_135701	Tail	0.491634
control	localhost-20241221_143051	Tail	1
control	localhost-20241221_144934	Tail	0.915754
control	localhost-20241221_150800	Tail	0.738095
activation	localhost-20241220_141250	Head	0.0666799
activation	localhost-20241221_101300	Head	0.405197
activation	localhost-20241221_113904	Head	0.125561
activation	localhost-20241221_121301	Head	0.316022
activation	localhost-20241221_124807	Head	0.169001
activation	localhost-20241221_132154	Head	0.154659
activation	localhost-20241221_135701	Head	0.0821554
activation	localhost-20241221_143051	Head	0.0381569
activation	localhost-20241221_144934	Head	0.00737536
activation	localhost-20241221_150800	Head	0.0685772
activation	localhost-20241220_141250	Tail	0.93332
activation	localhost-20241221_101300	Tail	0.594803
activation	localhost-20241221_113904	Tail	0.874439
activation	localhost-20241221_121301	Tail	0.683978
activation	localhost-20241221_124807	Tail	0.830999
activation	localhost-20241221_132154	Tail	0.845341
activation	localhost-20241221_135701	Tail	0.917845
activation	localhost-20241221_143051	Tail	0.961843
activation	localhost-20241221_144934	Tail	0.992625
activation	localhost-20241221_150800	Tail	0.931423
