# Supplementary material for: Sex-specific behavioral feedback modulates sensorimotor processing and drives flexible social behavior
Source: Nat Commun. 2026 May 4;17:4026. doi: 10.1038/s41467-026-72057-9 (PMC13139495; doi:10.1038/s41467-026-72057-9)
Supplement: Supplementary file 15 — Source Data [file 41467_2026_72057_MOESM15_ESM.zip › source_data/figS1.xlsx]

## Sheet: figS1B_NM91_target_position
azimuth	radius	hist	group
0.0872665	0.1	0	male-male
0.174533	0.1	0	male-male
0.261799	0.1	0	male-male
0.349066	0.1	0	male-male
0.436332	0.1	0	male-male
0.523599	0.1	0	male-male
0.610865	0.1	0	male-male
0.698132	0.1	0	male-male
0.785398	0.1	0	male-male
0.872665	0.1	0	male-male
0.959931	0.1	0	male-male
1.0472	0.1	0	male-male
1.13446	0.1	0	male-male
1.22173	0.1	0	male-male
1.309	0.1	0	male-male
1.39626	0.1	0	male-male
1.48353	0.1	0	male-male
1.5708	0.1	0	male-male
1.65806	0.1	0	male-male
1.74533	0.1	0	male-male
1.8326	0.1	0	male-male
1.91986	0.1	0	male-male
2.00713	0.1	0	male-male
2.0944	0.1	0	male-male
2.18166	0.1	0	male-male
2.26893	0.1	0	male-male
2.35619	0.1	0	male-male
2.44346	0.1	0	male-male
2.53073	0.1	0	male-male
2.61799	0.1	0	male-male
2.70526	0.1	0	male-male
2.79253	0.1	0	male-male
2.87979	0.1	0	male-male
2.96706	0.1	0	male-male
3.05433	0.1	0	male-male
3.14159	0.1	0	male-male
0.0872665	0.2	0	male-male
0.174533	0.2	0	male-male
0.261799	0.2	0	male-male
0.349066	0.2	0	male-male
0.436332	0.2	0	male-male
0.523599	0.2	0	male-male
0.610865	0.2	0	male-male
0.698132	0.2	0	male-male
0.785398	0.2	0	male-male
0.872665	0.2	0	male-male
0.959931	0.2	0	male-male
1.0472	0.2	0	male-male
1.13446	0.2	0	male-male
1.22173	0.2	0	male-male
1.309	0.2	0	male-male
1.39626	0.2	0	male-male
1.48353	0.2	0	male-male
1.5708	0.2	0	male-male
1.65806	0.2	0	male-male
1.74533	0.2	0	male-male
1.8326	0.2	0	male-male
1.91986	0.2	0	male-male
2.00713	0.2	0	male-male
2.0944	0.2	0	male-male
2.18166	0.2	0	male-male
2.26893	0.2	0	male-male
2.35619	0.2	0	male-male
2.44346	0.2	0	male-male
2.53073	0.2	0	male-male
2.61799	0.2	0	male-male
2.70526	0.2	0	male-male
2.79253	0.2	0	male-male
2.87979	0.2	0	male-male
2.96706	0.2	0	male-male
3.05433	0.2	0	male-male
3.14159	0.2	0	male-male
0.0872665	0.3	0	male-male
0.174533	0.3	0	male-male
0.261799	0.3	0	male-male
0.349066	0.3	0	male-male
0.436332	0.3	0	male-male
0.523599	0.3	0	male-male
0.610865	0.3	0	male-male
0.698132	0.3	0	male-male
0.785398	0.3	0	male-male
0.872665	0.3	0	male-male
0.959931	0.3	0	male-male
1.0472	0.3	0	male-male
1.13446	0.3	0	male-male
1.22173	0.3	0	male-male
1.309	0.3	0	male-male
1.39626	0.3	0	male-male
1.48353	0.3	0	male-male
1.5708	0.3	0	male-male
1.65806	0.3	0	male-male
1.74533	0.3	0	male-male
1.8326	0.3	0	male-male
1.91986	0.3	0	male-male
2.00713	0.3	0	male-male
2.0944	0.3	0	male-male
2.18166	0.3	0	male-male
2.26893	0.3	0	male-male
2.35619	0.3	0	male-male
2.44346	0.3	0	male-male
2.53073	0.3	0	male-male
2.61799	0.3	0	male-male
2.70526	0.3	0	male-male
2.79253	0.3	0	male-male
2.87979	0.3	0	male-male
2.96706	0.3	0	male-male
3.05433	0.3	0	male-male
3.14159	0.3	0	male-male
0.0872665	0.4	0	male-male
0.174533	0.4	0	male-male
0.261799	0.4	0	male-male
0.349066	0.4	0	male-male
0.436332	0.4	6.16325e-05	male-male
0.523599	0.4	0	male-male
0.610865	0.4	0	male-male
0.698132	0.4	0	male-male
0.785398	0.4	0	male-male
0.872665	0.4	0	male-male
0.959931	0.4	0	male-male
1.0472	0.4	0	male-male
1.13446	0.4	0	male-male
1.22173	0.4	0	male-male
1.309	0.4	0	male-male
1.39626	0.4	0	male-male
1.48353	0.4	0	male-male
1.5708	0.4	0	male-male
1.65806	0.4	0	male-male
1.74533	0.4	0	male-male
1.8326	0.4	0	male-male
1.91986	0.4	0	male-male
2.00713	0.4	0	male-male
2.0944	0.4	0	male-male
2.18166	0.4	0	male-male
2.26893	0.4	0	male-male
2.35619	0.4	0	male-male
2.44346	0.4	0	male-male
2.53073	0.4	0	male-male
2.61799	0.4	0	male-male
2.70526	0.4	0	male-male
2.79253	0.4	0	male-male
2.87979	0.4	0	male-male
2.96706	0.4	0	male-male
3.05433	0.4	0	male-male
3.14159	0.4	0	male-male
0.0872665	0.5	0	male-male
0.174533	0.5	0	male-male
0.261799	0.5	0	male-male
0.349066	0.5	0	male-male
0.436332	0.5	0	male-male
0.523599	0.5	0	male-male
0.610865	0.5	0	male-male
0.698132	0.5	0	male-male
0.785398	0.5	0	male-male
0.872665	0.5	0	male-male
0.959931	0.5	0	male-male
1.0472	0.5	0	male-male
1.13446	0.5	0	male-male
1.22173	0.5	0	male-male
1.309	0.5	0	male-male
1.39626	0.5	0	male-male
1.48353	0.5	0	male-male
1.5708	0.5	0	male-male
1.65806	0.5	0	male-male
1.74533	0.5	0	male-male
1.8326	0.5	0	male-male
1.91986	0.5	0	male-male
2.00713	0.5	0	male-male
2.0944	0.5	0	male-male
2.18166	0.5	0	male-male
2.26893	0.5	0	male-male
2.35619	0.5	0	male-male
2.44346	0.5	0	male-male
2.53073	0.5	0	male-male
2.61799	0.5	0	male-male
2.70526	0.5	0	male-male
2.79253	0.5	0	male-male
2.87979	0.5	0	male-male
2.96706	0.5	0	male-male
3.05433	0.5	0	male-male
3.14159	0.5	0	male-male
0.0872665	0.6	6.16325e-05	male-male
0.174533	0.6	0	male-male
0.261799	0.6	0	male-male
0.349066	0.6	6.16325e-05	male-male
0.436332	0.6	0	male-male
0.523599	0.6	0	male-male
0.610865	0.6	0	male-male
0.698132	0.6	6.16325e-05	male-male
0.785398	0.6	6.16325e-05	male-male
0.872665	0.6	0	male-male
0.959931	0.6	0	male-male
1.0472	0.6	6.16325e-05	male-male
1.13446	0.6	0	male-male
1.22173	0.6	0	male-male
1.309	0.6	0	male-male
1.39626	0.6	0	male-male
1.48353	0.6	0	male-male
1.5708	0.6	0	male-male
1.65806	0.6	0	male-male
1.74533	0.6	0	male-male
1.8326	0.6	0	male-male
1.91986	0.6	0	male-male
2.00713	0.6	0	male-male
2.0944	0.6	0	male-male
2.18166	0.6	0	male-male
2.26893	0.6	0	male-male
2.35619	0.6	0	male-male
2.44346	0.6	0	male-male
2.53073	0.6	0	male-male
2.61799	0.6	0	male-male
2.70526	0.6	0	male-male
2.79253	0.6	0	male-male
2.87979	0.6	0	male-male
2.96706	0.6	0	male-male
3.05433	0.6	0	male-male
3.14159	0.6	0	male-male
0.0872665	0.7	0.00049306	male-male
0.174533	0.7	0.00049306	male-male
0.261799	0.7	0.000616325	male-male
0.349066	0.7	0.00049306	male-male
0.436332	0.7	0.000431427	male-male
0.523599	0.7	0.000308162	male-male
0.610865	0.7	0.000369795	male-male
0.698132	0.7	0.00024653	male-male
0.785398	0.7	0.00024653	male-male
0.872665	0.7	0.000184897	male-male
0.959931	0.7	0.00049306	male-male
1.0472	0.7	6.16325e-05	male-male
1.13446	0.7	0	male-male
1.22173	0.7	0	male-male
1.309	0.7	0	male-male
1.39626	0.7	0	male-male
1.48353	0.7	0	male-male
1.5708	0.7	0	male-male
1.65806	0.7	0	male-male
1.74533	0.7	0	male-male
1.8326	0.7	0	male-male
1.91986	0.7	0	male-male
2.00713	0.7	0	male-male
2.0944	0.7	0	male-male
2.18166	0.7	0	male-male
2.26893	0.7	0	male-male
2.35619	0.7	0	male-male
2.44346	0.7	0	male-male
2.53073	0.7	0	male-male
2.61799	0.7	0	male-male
2.70526	0.7	0	male-male
2.79253	0.7	0	male-male
2.87979	0.7	0	male-male
2.96706	0.7	0	male-male
3.05433	0.7	0	male-male
3.14159	0.7	0	male-male
0.0872665	0.8	0.0022804	male-male
0.174533	0.8	0.00221877	male-male
0.261799	0.8	0.00240367	male-male
0.349066	0.8	0.00191061	male-male
0.436332	0.8	0.00160244	male-male
0.523599	0.8	0.000862855	male-male
0.610865	0.8	0.00135591	male-male
0.698132	0.8	0.00110938	male-male
0.785398	0.8	0.00141755	male-male
0.872665	0.8	0.00104775	male-male
0.959931	0.8	0.000431427	male-male
1.0472	0.8	0.000369795	male-male
1.13446	0.8	0	male-male
1.22173	0.8	0	male-male
1.309	0.8	0	male-male
1.39626	0.8	0	male-male
1.48353	0.8	0	male-male
1.5708	0.8	0	male-male
1.65806	0.8	0	male-male
1.74533	0.8	0	male-male
1.8326	0.8	0	male-male
1.91986	0.8	0	male-male
2.00713	0.8	0	male-male
2.0944	0.8	0	male-male
2.18166	0.8	0	male-male
2.26893	0.8	0	male-male
2.35619	0.8	0	male-male
2.44346	0.8	0	male-male
2.53073	0.8	0	male-male
2.61799	0.8	0	male-male
2.70526	0.8	0	male-male
2.79253	0.8	0	male-male
2.87979	0.8	0	male-male
2.96706	0.8	0	male-male
3.05433	0.8	0	male-male
3.14159	0.8	0	male-male
0.0872665	0.9	0.0141138	male-male
0.174533	0.9	0.0149767	male-male
0.261799	0.9	0.0142371	male-male
0.349066	0.9	0.0144836	male-male
0.436332	0.9	0.0119567	male-male
0.523599	0.9	0.00942977	male-male
0.610865	0.9	0.00795059	male-male
0.698132	0.9	0.00727263	male-male
0.785398	0.9	0.00942977	male-male
0.872665	0.9	0.00505386	male-male
0.959931	0.9	0.00320489	male-male
1.0472	0.9	0.000677957	male-male
1.13446	0.9	0	male-male
1.22173	0.9	0	male-male
1.309	0.9	0	male-male
1.39626	0.9	0	male-male
1.48353	0.9	0	male-male
1.5708	0.9	0	male-male
1.65806	0.9	0	male-male
1.74533	0.9	0	male-male
1.8326	0.9	0	male-male
1.91986	0.9	0	male-male
2.00713	0.9	0	male-male
2.0944	0.9	0	male-male
2.18166	0.9	0	male-male
2.26893	0.9	0	male-male
2.35619	0.9	0	male-male
2.44346	0.9	0	male-male
2.53073	0.9	0	male-male
2.61799	0.9	0	male-male
2.70526	0.9	0	male-male
2.79253	0.9	0	male-male
2.87979	0.9	0	male-male
2.96706	0.9	0	male-male
3.05433	0.9	0	male-male
3.14159	0.9	0	male-male
0.0872665	1	0.069768	male-male
0.174533	1	0.0674259	male-male
0.261799	1	0.0550994	male-male
0.349066	1	0.0556541	male-male
0.436332	1	0.0572566	male-male
0.523599	1	0.0456697	male-male
0.610865	1	0.0392599	male-male
0.698132	1	0.0336513	male-male
0.785398	1	0.0240983	male-male
0.872665	1	0.0176885	male-male
0.959931	1	0.0152232	male-male
1.0472	1	0.00696447	male-male
1.13446	1	0	male-male
1.22173	1	0	male-male
1.309	1	0	male-male
1.39626	1	0	male-male
1.48353	1	0	male-male
1.5708	1	0	male-male
1.65806	1	0	male-male
1.74533	1	0	male-male
1.8326	1	0	male-male
1.91986	1	0	male-male
2.00713	1	0	male-male
2.0944	1	0	male-male
2.18166	1	0	male-male
2.26893	1	0	male-male
2.35619	1	0	male-male
2.44346	1	0	male-male
2.53073	1	0	male-male
2.61799	1	0	male-male
2.70526	1	0	male-male
2.79253	1	0	male-male
2.87979	1	0	male-male
2.96706	1	0	male-male
3.05433	1	0	male-male
3.14159	1	0	male-male
0.0872665	1.1	0.282585	male-male
0.174533	1.1	0.276483	male-male
0.261799	1.1	0.259596	male-male
0.349066	1.1	0.226253	male-male
0.436332	1.1	0.17177	male-male
0.523599	1.1	0.139043	male-male
0.610865	1.1	0.11476	male-male
0.698132	1.1	0.0785198	male-male
0.785398	1.1	0.0639129	male-male
0.872665	1.1	0.0407391	male-male
0.959931	1.1	0.025824	male-male
1.0472	1.1	0.0103543	male-male
1.13446	1.1	0	male-male
1.22173	1.1	0	male-male
1.309	1.1	0	male-male
1.39626	1.1	0	male-male
1.48353	1.1	0	male-male
1.5708	1.1	0	male-male
1.65806	1.1	0	male-male
1.74533	1.1	0	male-male
1.8326	1.1	0	male-male
1.91986	1.1	0	male-male
2.00713	1.1	0	male-male
2.0944	1.1	0	male-male
2.18166	1.1	0	male-male
2.26893	1.1	0	male-male
2.35619	1.1	0	male-male
2.44346	1.1	0	male-male
2.53073	1.1	0	male-male
2.61799	1.1	0	male-male
2.70526	1.1	0	male-male
2.79253	1.1	0	male-male
2.87979	1.1	0	male-male
2.96706	1.1	0	male-male
3.05433	1.1	0	male-male
3.14159	1.1	0	male-male
0.0872665	1.2	0.961097	male-male
0.174533	1.2	0.855644	male-male
0.261799	1.2	0.665199	male-male
0.349066	1.2	0.560424	male-male
0.436332	1.2	0.434263	male-male
0.523599	1.2	0.334541	male-male
0.610865	1.2	0.220768	male-male
0.698132	1.2	0.142433	male-male
0.785398	1.2	0.100523	male-male
0.872665	1.2	0.0556541	male-male
0.959931	1.2	0.0220028	male-male
1.0472	1.2	0.00850528	male-male
1.13446	1.2	0	male-male
1.22173	1.2	0	male-male
1.309	1.2	0	male-male
1.39626	1.2	0	male-male
1.48353	1.2	0	male-male
1.5708	1.2	0	male-male
1.65806	1.2	0	male-male
1.74533	1.2	0	male-male
1.8326	1.2	0	male-male
1.91986	1.2	0	male-male
2.00713	1.2	0	male-male
2.0944	1.2	0	male-male
2.18166	1.2	0	male-male
2.26893	1.2	0	male-male
2.35619	1.2	0	male-male
2.44346	1.2	0	male-male
2.53073	1.2	0	male-male
2.61799	1.2	0	male-male
2.70526	1.2	0	male-male
2.79253	1.2	0	male-male
2.87979	1.2	0	male-male
2.96706	1.2	0	male-male
3.05433	1.2	0	male-male
3.14159	1.2	0	male-male
0.0872665	1.3	2.41285	male-male
0.174533	1.3	2.3824	male-male
0.261799	1.3	1.63696	male-male
0.349066	1.3	1.07962	male-male
0.436332	1.3	0.713519	male-male
0.523599	1.3	0.497189	male-male
0.610865	1.3	0.296144	male-male
0.698132	1.3	0.150568	male-male
0.785398	1.3	0.0820328	male-male
0.872665	1.3	0.0382121	male-male
0.959931	1.3	0.0213248	male-male
1.0472	1.3	0.00585509	male-male
1.13446	1.3	0	male-male
1.22173	1.3	0	male-male
1.309	1.3	0	male-male
1.39626	1.3	0	male-male
1.48353	1.3	0	male-male
1.5708	1.3	0	male-male
1.65806	1.3	0	male-male
1.74533	1.3	0	male-male
1.8326	1.3	0	male-male
1.91986	1.3	0	male-male
2.00713	1.3	0	male-male
2.0944	1.3	0	male-male
2.18166	1.3	0	male-male
2.26893	1.3	0	male-male
2.35619	1.3	0	male-male
2.44346	1.3	0	male-male
2.53073	1.3	0	male-male
2.61799	1.3	0	male-male
2.70526	1.3	0	male-male
2.79253	1.3	0	male-male
2.87979	1.3	0	male-male
2.96706	1.3	0	male-male
3.05433	1.3	0	male-male
3.14159	1.3	0	male-male
0.0872665	1.4	7.29729	male-male
0.174533	1.4	5.3722	male-male
0.261799	1.4	3.30664	male-male
0.349066	1.4	1.76768	male-male
0.436332	1.4	0.885536	male-male
0.523599	1.4	0.482089	male-male
0.610865	1.4	0.311429	male-male
0.698132	1.4	0.240552	male-male
0.785398	1.4	0.0614476	male-male
0.872665	1.4	0.0305081	male-male
0.959931	1.4	0.0205853	male-male
1.0472	1.4	0.00653304	male-male
1.13446	1.4	0	male-male
1.22173	1.4	0	male-male
1.309	1.4	0	male-male
1.39626	1.4	0	male-male
1.48353	1.4	0	male-male
1.5708	1.4	0	male-male
1.65806	1.4	0	male-male
1.74533	1.4	0	male-male
1.8326	1.4	0	male-male
1.91986	1.4	0	male-male
2.00713	1.4	0	male-male
2.0944	1.4	0	male-male
2.18166	1.4	0	male-male
2.26893	1.4	0	male-male
2.35619	1.4	0	male-male
2.44346	1.4	0	male-male
2.53073	1.4	0	male-male
2.61799	1.4	0	male-male
2.70526	1.4	0	male-male
2.79253	1.4	0	male-male
2.87979	1.4	0	male-male
2.96706	1.4	0	male-male
3.05433	1.4	0	male-male
3.14159	1.4	0	male-male
0.0872665	1.5	9.39729	male-male
0.174533	1.5	6.22248	male-male
0.261799	1.5	3.08847	male-male
0.349066	1.5	1.50291	male-male
0.436332	1.5	0.760976	male-male
0.523599	1.5	0.348285	male-male
0.610865	1.5	0.183172	male-male
0.698132	1.5	0.118458	male-male
0.785398	1.5	0.0412321	male-male
0.872665	1.5	0.0244065	male-male
0.959931	1.5	0.0117718	male-male
1.0472	1.5	0.00215714	male-male
1.13446	1.5	0	male-male
1.22173	1.5	0	male-male
1.309	1.5	0	male-male
1.39626	1.5	0	male-male
1.48353	1.5	0	male-male
1.5708	1.5	0	male-male
1.65806	1.5	0	male-male
1.74533	1.5	0	male-male
1.8326	1.5	0	male-male
1.91986	1.5	0	male-male
2.00713	1.5	0	male-male
2.0944	1.5	0	male-male
2.18166	1.5	0	male-male
2.26893	1.5	0	male-male
2.35619	1.5	0	male-male
2.44346	1.5	0	male-male
2.53073	1.5	0	male-male
2.61799	1.5	0	male-male
2.70526	1.5	0	male-male
2.79253	1.5	0	male-male
2.87979	1.5	0	male-male
2.96706	1.5	0	male-male
3.05433	1.5	0	male-male
3.14159	1.5	0	male-male
0.0872665	1.6	8.46719	male-male
0.174533	1.6	4.80616	male-male
0.261799	1.6	2.27677	male-male
0.349066	1.6	0.998138	male-male
0.436332	1.6	0.575894	male-male
0.523599	1.6	0.268779	male-male
0.610865	1.6	0.127025	male-male
0.698132	1.6	0.0690284	male-male
0.785398	1.6	0.0289673	male-male
0.872665	1.6	0.0133126	male-male
0.959931	1.6	0.00998446	male-male
1.0472	1.6	0.00197224	male-male
1.13446	1.6	0	male-male
1.22173	1.6	0	male-male
1.309	1.6	0	male-male
1.39626	1.6	0	male-male
1.48353	1.6	0	male-male
1.5708	1.6	0	male-male
1.65806	1.6	0	male-male
1.74533	1.6	0	male-male
1.8326	1.6	0	male-male
1.91986	1.6	0	male-male
2.00713	1.6	0	male-male
2.0944	1.6	0	male-male
2.18166	1.6	0	male-male
2.26893	1.6	0	male-male
2.35619	1.6	0	male-male
2.44346	1.6	0	male-male
2.53073	1.6	0	male-male
2.61799	1.6	0	male-male
2.70526	1.6	0	male-male
2.79253	1.6	0	male-male
2.87979	1.6	0	male-male
2.96706	1.6	0	male-male
3.05433	1.6	0	male-male
3.14159	1.6	0	male-male
0.0872665	1.7	6.14507	male-male
0.174533	1.7	3.45031	male-male
0.261799	1.7	1.43782	male-male
0.349066	1.7	0.684552	male-male
0.436332	1.7	0.25898	male-male
0.523599	1.7	0.124683	male-male
0.610865	1.7	0.0699529	male-male
0.698132	1.7	0.0408623	male-male
0.785398	1.7	0.0233587	male-male
0.872665	1.7	0.0111555	male-male
0.959931	1.7	0.00653304	male-male
1.0472	1.7	0.00160244	male-male
1.13446	1.7	0	male-male
1.22173	1.7	0	male-male
1.309	1.7	0	male-male
1.39626	1.7	0	male-male
1.48353	1.7	0	male-male
1.5708	1.7	0	male-male
1.65806	1.7	0	male-male
1.74533	1.7	0	male-male
1.8326	1.7	0	male-male
1.91986	1.7	0	male-male
2.00713	1.7	0	male-male
2.0944	1.7	0	male-male
2.18166	1.7	0	male-male
2.26893	1.7	0	male-male
2.35619	1.7	0	male-male
2.44346	1.7	0	male-male
2.53073	1.7	0	male-male
2.61799	1.7	0	male-male
2.70526	1.7	0	male-male
2.79253	1.7	0	male-male
2.87979	1.7	0	male-male
2.96706	1.7	0	male-male
3.05433	1.7	0	male-male
3.14159	1.7	0	male-male
0.0872665	1.8	3.70072	male-male
0.174533	1.8	2.31831	male-male
0.261799	1.8	0.978416	male-male
0.349066	1.8	0.459593	male-male
0.436332	1.8	0.169243	male-male
0.523599	1.8	0.098612	male-male
0.610865	1.8	0.0421566	male-male
0.698132	1.8	0.0270567	male-male
0.785398	1.8	0.0131277	male-male
0.872665	1.8	0.00659468	male-male
0.959931	1.8	0.00659468	male-male
1.0472	1.8	0.00320489	male-male
1.13446	1.8	0	male-male
1.22173	1.8	0	male-male
1.309	1.8	0	male-male
1.39626	1.8	0	male-male
1.48353	1.8	0	male-male
1.5708	1.8	0	male-male
1.65806	1.8	0	male-male
1.74533	1.8	0	male-male
1.8326	1.8	0	male-male
1.91986	1.8	0	male-male
2.00713	1.8	0	male-male
2.0944	1.8	0	male-male
2.18166	1.8	0	male-male
2.26893	1.8	0	male-male
2.35619	1.8	0	male-male
2.44346	1.8	0	male-male
2.53073	1.8	0	male-male
2.61799	1.8	0	male-male
2.70526	1.8	0	male-male
2.79253	1.8	0	male-male
2.87979	1.8	0	male-male
2.96706	1.8	0	male-male
3.05433	1.8	0	male-male
3.14159	1.8	0	male-male
0.0872665	1.9	2.26734	male-male
0.174533	1.9	1.50266	male-male
0.261799	1.9	0.603567	male-male
0.349066	1.9	0.320427	male-male
0.436332	1.9	0.115931	male-male
0.523599	1.9	0.0912161	male-male
0.610865	1.9	0.0341444	male-male
0.698132	1.9	0.0169489	male-male
0.785398	1.9	0.00942977	male-male
0.872665	1.9	0.00554692	male-male
0.959931	1.9	0.00875181	male-male
1.0472	1.9	0.00579345	male-male
1.13446	1.9	0	male-male
1.22173	1.9	0	male-male
1.309	1.9	0	male-male
1.39626	1.9	0	male-male
1.48353	1.9	0	male-male
1.5708	1.9	0	male-male
1.65806	1.9	0	male-male
1.74533	1.9	0	male-male
1.8326	1.9	0	male-male
1.91986	1.9	0	male-male
2.00713	1.9	0	male-male
2.0944	1.9	0	male-male
2.18166	1.9	0	male-male
2.26893	1.9	0	male-male
2.35619	1.9	0	male-male
2.44346	1.9	0	male-male
2.53073	1.9	0	male-male
2.61799	1.9	0	male-male
2.70526	1.9	0	male-male
2.79253	1.9	0	male-male
2.87979	1.9	0	male-male
2.96706	1.9	0	male-male
3.05433	1.9	0	male-male
3.14159	1.9	0	male-male
0.0872665	2	1.59702	male-male
0.174533	2	1.00726	male-male
0.261799	2	0.486958	male-male
0.349066	2	0.232293	male-male
0.436332	2	0.090723	male-male
0.523599	2	0.0643443	male-male
0.610865	2	0.0293987	male-male
0.698132	2	0.0130045	male-male
0.785398	2	0.00714937	male-male
0.872665	2	0.00314326	male-male
0.959931	2	0.00647141	male-male
1.0472	2	0.0105392	male-male
1.13446	2	0	male-male
1.22173	2	0	male-male
1.309	2	0	male-male
1.39626	2	0	male-male
1.48353	2	0	male-male
1.5708	2	0	male-male
1.65806	2	0	male-male
1.74533	2	0	male-male
1.8326	2	0	male-male
1.91986	2	0	male-male
2.00713	2	0	male-male
2.0944	2	0	male-male
2.18166	2	0	male-male
2.26893	2	0	male-male
2.35619	2	0	male-male
2.44346	2	0	male-male
2.53073	2	0	male-male
2.61799	2	0	male-male
2.70526	2	0	male-male
2.79253	2	0	male-male
2.87979	2	0	male-male
2.96706	2	0	male-male
3.05433	2	0	male-male
3.14159	2	0	male-male
0.0872665	2.1	1.05663	male-male
0.174533	2.1	0.696755	male-male
0.261799	2.1	0.374109	male-male
0.349066	2.1	0.159567	male-male
0.436332	2.1	0.076979	male-male
0.523599	2.1	0.0355003	male-male
0.610865	2.1	0.0212016	male-male
0.698132	2.1	0.0128196	male-male
0.785398	2.1	0.00671794	male-male
0.872665	2.1	0.0120183	male-male
0.959931	2.1	0.0024653	male-male
1.0472	2.1	0.00548529	male-male
1.13446	2.1	0	male-male
1.22173	2.1	0	male-male
1.309	2.1	0	male-male
1.39626	2.1	0	male-male
1.48353	2.1	0	male-male
1.5708	2.1	0	male-male
1.65806	2.1	0	male-male
1.74533	2.1	0	male-male
1.8326	2.1	0	male-male
1.91986	2.1	0	male-male
2.00713	2.1	0	male-male
2.0944	2.1	0	male-male
2.18166	2.1	0	male-male
2.26893	2.1	0	male-male
2.35619	2.1	0	male-male
2.44346	2.1	0	male-male
2.53073	2.1	0	male-male
2.61799	2.1	0	male-male
2.70526	2.1	0	male-male
2.79253	2.1	0	male-male
2.87979	2.1	0	male-male
2.96706	2.1	0	male-male
3.05433	2.1	0	male-male
3.14159	2.1	0	male-male
0.0872665	2.2	0.758819	male-male
0.174533	2.2	0.48628	male-male
0.261799	2.2	0.323694	male-male
0.349066	2.2	0.214296	male-male
0.436332	2.2	0.0551611	male-male
0.523599	2.2	0.0299534	male-male
0.610865	2.2	0.0200922	male-male
0.698132	2.2	0.0115253	male-male
0.785398	2.2	0.00486897	male-male
0.872665	2.2	0.00338979	male-male
0.959931	2.2	0.00567019	male-male
1.0472	2.2	0.00049306	male-male
1.13446	2.2	0	male-male
1.22173	2.2	0	male-male
1.309	2.2	0	male-male
1.39626	2.2	0	male-male
1.48353	2.2	0	male-male
1.5708	2.2	0	male-male
1.65806	2.2	0	male-male
1.74533	2.2	0	male-male
1.8326	2.2	0	male-male
1.91986	2.2	0	male-male
2.00713	2.2	0	male-male
2.0944	2.2	0	male-male
2.18166	2.2	0	male-male
2.26893	2.2	0	male-male
2.35619	2.2	0	male-male
2.44346	2.2	0	male-male
2.53073	2.2	0	male-male
2.61799	2.2	0	male-male
2.70526	2.2	0	male-male
2.79253	2.2	0	male-male
2.87979	2.2	0	male-male
2.96706	2.2	0	male-male
3.05433	2.2	0	male-male
3.14159	2.2	0	male-male
0.0872665	2.3	0.573059	male-male
0.174533	2.3	0.333986	male-male
0.261799	2.3	0.413184	male-male
0.349066	2.3	0.157841	male-male
0.436332	2.3	0.0473338	male-male
0.523599	2.3	0.0225575	male-male
0.610865	2.3	0.0147302	male-male
0.698132	2.3	0.0110322	male-male
0.785398	2.3	0.00406774	male-male
0.872665	2.3	0.00677957	male-male
0.959931	2.3	0.00277346	male-male
1.0472	2.3	0.000677957	male-male
1.13446	2.3	0	male-male
1.22173	2.3	0	male-male
1.309	2.3	0	male-male
1.39626	2.3	0	male-male
1.48353	2.3	0	male-male
1.5708	2.3	0	male-male
1.65806	2.3	0	male-male
1.74533	2.3	0	male-male
1.8326	2.3	0	male-male
1.91986	2.3	0	male-male
2.00713	2.3	0	male-male
2.0944	2.3	0	male-male
2.18166	2.3	0	male-male
2.26893	2.3	0	male-male
2.35619	2.3	0	male-male
2.44346	2.3	0	male-male
2.53073	2.3	0	male-male
2.61799	2.3	0	male-male
2.70526	2.3	0	male-male
2.79253	2.3	0	male-male
2.87979	2.3	0	male-male
2.96706	2.3	0	male-male
3.05433	2.3	0	male-male
3.14159	2.3	0	male-male
0.0872665	2.4	0.379841	male-male
0.174533	2.4	0.29448	male-male
0.261799	2.4	0.248564	male-male
0.349066	2.4	0.137071	male-male
0.436332	2.4	0.0356852	male-male
0.523599	2.4	0.0171338	male-male
0.610865	2.4	0.0118951	male-male
0.698132	2.4	0.00696447	male-male
0.785398	2.4	0.00684121	male-male
0.872665	2.4	0.00197224	male-male
0.959931	2.4	0.00166408	male-male
1.0472	2.4	0.000369795	male-male
1.13446	2.4	0	male-male
1.22173	2.4	0	male-male
1.309	2.4	0	male-male
1.39626	2.4	0	male-male
1.48353	2.4	0	male-male
1.5708	2.4	0	male-male
1.65806	2.4	0	male-male
1.74533	2.4	0	male-male
1.8326	2.4	0	male-male
1.91986	2.4	0	male-male
2.00713	2.4	0	male-male
2.0944	2.4	0	male-male
2.18166	2.4	0	male-male
2.26893	2.4	0	male-male
2.35619	2.4	0	male-male
2.44346	2.4	0	male-male
2.53073	2.4	0	male-male
2.61799	2.4	0	male-male
2.70526	2.4	0	male-male
2.79253	2.4	0	male-male
2.87979	2.4	0	male-male
2.96706	2.4	0	male-male
3.05433	2.4	0	male-male
3.14159	2.4	0	male-male
0.0872665	2.5	0.308717	male-male
0.174533	2.5	0.226808	male-male
0.261799	2.5	0.130045	male-male
0.349066	2.5	0.0734043	male-male
0.436332	2.5	0.0326036	male-male
0.523599	2.5	0.0147302	male-male
0.610865	2.5	0.0122032	male-male
0.698132	2.5	0.00437591	male-male
0.785398	2.5	0.00560856	male-male
0.872665	2.5	0.00314326	male-male
0.959931	2.5	0.00258856	male-male
1.0472	2.5	0.000308162	male-male
1.13446	2.5	0	male-male
1.22173	2.5	0	male-male
1.309	2.5	0	male-male
1.39626	2.5	0	male-male
1.48353	2.5	0	male-male
1.5708	2.5	0	male-male
1.65806	2.5	0	male-male
1.74533	2.5	0	male-male
1.8326	2.5	0	male-male
1.91986	2.5	0	male-male
2.00713	2.5	0	male-male
2.0944	2.5	0	male-male
2.18166	2.5	0	male-male
2.26893	2.5	0	male-male
2.35619	2.5	0	male-male
2.44346	2.5	0	male-male
2.53073	2.5	0	male-male
2.61799	2.5	0	male-male
2.70526	2.5	0	male-male
2.79253	2.5	0	male-male
2.87979	2.5	0	male-male
2.96706	2.5	0	male-male
3.05433	2.5	0	male-male
3.14159	2.5	0	male-male
0.0872665	2.6	0.270752	male-male
0.174533	2.6	0.200306	male-male
0.261799	2.6	0.115992	male-male
0.349066	2.6	0.0631117	male-male
0.436332	2.6	0.0263787	male-male
0.523599	2.6	0.013744	male-male
0.610865	2.6	0.00955304	male-male
0.698132	2.6	0.00357468	male-male
0.785398	2.6	0.00141755	male-male
0.872665	2.6	0.00104775	male-male
0.959931	2.6	0.00308162	male-male
1.0472	2.6	0.000554692	male-male
1.13446	2.6	0	male-male
1.22173	2.6	0	male-male
1.309	2.6	0	male-male
1.39626	2.6	0	male-male
1.48353	2.6	0	male-male
1.5708	2.6	0	male-male
1.65806	2.6	0	male-male
1.74533	2.6	0	male-male
1.8326	2.6	0	male-male
1.91986	2.6	0	male-male
2.00713	2.6	0	male-male
2.0944	2.6	0	male-male
2.18166	2.6	0	male-male
2.26893	2.6	0	male-male
2.35619	2.6	0	male-male
2.44346	2.6	0	male-male
2.53073	2.6	0	male-male
2.61799	2.6	0	male-male
2.70526	2.6	0	male-male
2.79253	2.6	0	male-male
2.87979	2.6	0	male-male
2.96706	2.6	0	male-male
3.05433	2.6	0	male-male
3.14159	2.6	0	male-male
0.0872665	2.7	0.254049	male-male
0.174533	2.7	0.203572	male-male
0.261799	2.7	0.110322	male-male
0.349066	2.7	0.0481966	male-male
0.436332	2.7	0.0242216	male-male
0.523599	2.7	0.0149151	male-male
0.610865	2.7	0.00517713	male-male
0.698132	2.7	0.00406774	male-male
0.785398	2.7	0.00283509	male-male
0.872665	2.7	0.00172571	male-male
0.959931	2.7	0.000431427	male-male
1.0472	2.7	0	male-male
1.13446	2.7	0	male-male
1.22173	2.7	0	male-male
1.309	2.7	0	male-male
1.39626	2.7	0	male-male
1.48353	2.7	0	male-male
1.5708	2.7	0	male-male
1.65806	2.7	0	male-male
1.74533	2.7	0	male-male
1.8326	2.7	0	male-male
1.91986	2.7	0	male-male
2.00713	2.7	0	male-male
2.0944	2.7	0	male-male
2.18166	2.7	0	male-male
2.26893	2.7	0	male-male
2.35619	2.7	0	male-male
2.44346	2.7	0	male-male
2.53073	2.7	0	male-male
2.61799	2.7	0	male-male
2.70526	2.7	0	male-male
2.79253	2.7	0	male-male
2.87979	2.7	0	male-male
2.96706	2.7	0	male-male
3.05433	2.7	0	male-male
3.14159	2.7	0	male-male
0.0872665	2.8	0.235559	male-male
0.174533	2.8	0.15932	male-male
0.261799	2.8	0.087703	male-male
0.349066	2.8	0.0388901	male-male
0.436332	2.8	0.0234203	male-male
0.523599	2.8	0.0145453	male-male
0.610865	2.8	0.00499223	male-male
0.698132	2.8	0.00499223	male-male
0.785398	2.8	0.00271183	male-male
0.872665	2.8	0.00449917	male-male
0.959931	2.8	0.000616325	male-male
1.0472	2.8	0.000616325	male-male
1.13446	2.8	0	male-male
1.22173	2.8	0	male-male
1.309	2.8	0	male-male
1.39626	2.8	0	male-male
1.48353	2.8	0	male-male
1.5708	2.8	0	male-male
1.65806	2.8	0	male-male
1.74533	2.8	0	male-male
1.8326	2.8	0	male-male
1.91986	2.8	0	male-male
2.00713	2.8	0	male-male
2.0944	2.8	0	male-male
2.18166	2.8	0	male-male
2.26893	2.8	0	male-male
2.35619	2.8	0	male-male
2.44346	2.8	0	male-male
2.53073	2.8	0	male-male
2.61799	2.8	0	male-male
2.70526	2.8	0	male-male
2.79253	2.8	0	male-male
2.87979	2.8	0	male-male
2.96706	2.8	0	male-male
3.05433	2.8	0	male-male
3.14159	2.8	0	male-male
0.0872665	2.9	0.180891	male-male
0.174533	2.9	0.149397	male-male
0.261799	2.9	0.0726031	male-male
0.349066	2.9	0.0361783	male-male
0.436332	2.9	0.0303848	male-male
0.523599	2.9	0.0139906	male-male
0.610865	2.9	0.00573182	male-male
0.698132	2.9	0.00905998	male-male
0.785398	2.9	0.00271183	male-male
0.872665	2.9	0.00375958	male-male
0.959931	2.9	0.000431427	male-male
1.0472	2.9	0	male-male
1.13446	2.9	0	male-male
1.22173	2.9	0	male-male
1.309	2.9	0	male-male
1.39626	2.9	0	male-male
1.48353	2.9	0	male-male
1.5708	2.9	0	male-male
1.65806	2.9	0	male-male
1.74533	2.9	0	male-male
1.8326	2.9	0	male-male
1.91986	2.9	0	male-male
2.00713	2.9	0	male-male
2.0944	2.9	0	male-male
2.18166	2.9	0	male-male
2.26893	2.9	0	male-male
2.35619	2.9	0	male-male
2.44346	2.9	0	male-male
2.53073	2.9	0	male-male
2.61799	2.9	0	male-male
2.70526	2.9	0	male-male
2.79253	2.9	0	male-male
2.87979	2.9	0	male-male
2.96706	2.9	0	male-male
3.05433	2.9	0	male-male
3.14159	2.9	0	male-male
0.0872665	3	0.155376	male-male
0.174533	3	0.109767	male-male
0.261799	3	0.0638513	male-male
0.349066	3	0.033035	male-male
0.436332	3	0.0238518	male-male
0.523599	3	0.0154698	male-male
0.610865	3	0.0610778	male-male
0.698132	3	0.00979957	male-male
0.785398	3	0.00727263	male-male
0.872665	3	0.00382121	male-male
0.959931	3	0.000862855	male-male
1.0472	3	0	male-male
1.13446	3	0	male-male
1.22173	3	0	male-male
1.309	3	0	male-male
1.39626	3	0	male-male
1.48353	3	0	male-male
1.5708	3	0	male-male
1.65806	3	0	male-male
1.74533	3	0	male-male
1.8326	3	0	male-male
1.91986	3	0	male-male
2.00713	3	0	male-male
2.0944	3	0	male-male
2.18166	3	0	male-male
2.26893	3	0	male-male
2.35619	3	0	male-male
2.44346	3	0	male-male
2.53073	3	0	male-male
2.61799	3	0	male-male
2.70526	3	0	male-male
2.79253	3	0	male-male
2.87979	3	0	male-male
2.96706	3	0	male-male
3.05433	3	0	male-male
3.14159	3	0	male-male

## Sheet: figS1B_oregonR_target_position
azimuth	radius	hist	group
0.0872665	0.1	0	male-male
0.174533	0.1	0	male-male
0.261799	0.1	0	male-male
0.349066	0.1	0	male-male
0.436332	0.1	0	male-male
0.523599	0.1	0	male-male
0.610865	0.1	0	male-male
0.698132	0.1	0	male-male
0.785398	0.1	0	male-male
0.872665	0.1	0	male-male
0.959931	0.1	0	male-male
1.0472	0.1	0	male-male
1.13446	0.1	0	male-male
1.22173	0.1	0	male-male
1.309	0.1	0	male-male
1.39626	0.1	0	male-male
1.48353	0.1	0	male-male
1.5708	0.1	0	male-male
1.65806	0.1	0	male-male
1.74533	0.1	0	male-male
1.8326	0.1	0	male-male
1.91986	0.1	0	male-male
2.00713	0.1	0	male-male
2.0944	0.1	0	male-male
2.18166	0.1	0	male-male
2.26893	0.1	0	male-male
2.35619	0.1	0	male-male
2.44346	0.1	0	male-male
2.53073	0.1	0	male-male
2.61799	0.1	0	male-male
2.70526	0.1	0	male-male
2.79253	0.1	0	male-male
2.87979	0.1	0	male-male
2.96706	0.1	0	male-male
3.05433	0.1	0	male-male
3.14159	0.1	0	male-male
0.0872665	0.2	0	male-male
0.174533	0.2	0	male-male
0.261799	0.2	0	male-male
0.349066	0.2	0	male-male
0.436332	0.2	0	male-male
0.523599	0.2	0	male-male
0.610865	0.2	0	male-male
0.698132	0.2	0	male-male
0.785398	0.2	0	male-male
0.872665	0.2	0	male-male
0.959931	0.2	0	male-male
1.0472	0.2	0	male-male
1.13446	0.2	0	male-male
1.22173	0.2	0	male-male
1.309	0.2	0	male-male
1.39626	0.2	0	male-male
1.48353	0.2	0	male-male
1.5708	0.2	0	male-male
1.65806	0.2	0	male-male
1.74533	0.2	0	male-male
1.8326	0.2	0	male-male
1.91986	0.2	0	male-male
2.00713	0.2	0	male-male
2.0944	0.2	0	male-male
2.18166	0.2	0	male-male
2.26893	0.2	0	male-male
2.35619	0.2	0	male-male
2.44346	0.2	0	male-male
2.53073	0.2	0	male-male
2.61799	0.2	0	male-male
2.70526	0.2	0	male-male
2.79253	0.2	0	male-male
2.87979	0.2	0	male-male
2.96706	0.2	0	male-male
3.05433	0.2	0	male-male
3.14159	0.2	0	male-male
0.0872665	0.3	0	male-male
0.174533	0.3	0	male-male
0.261799	0.3	0	male-male
0.349066	0.3	0	male-male
0.436332	0.3	0	male-male
0.523599	0.3	0	male-male
0.610865	0.3	0	male-male
0.698132	0.3	0	male-male
0.785398	0.3	0	male-male
0.872665	0.3	0	male-male
0.959931	0.3	0	male-male
1.0472	0.3	0	male-male
1.13446	0.3	0	male-male
1.22173	0.3	0	male-male
1.309	0.3	0	male-male
1.39626	0.3	0	male-male
1.48353	0.3	0	male-male
1.5708	0.3	0	male-male
1.65806	0.3	0	male-male
1.74533	0.3	0	male-male
1.8326	0.3	0	male-male
1.91986	0.3	0	male-male
2.00713	0.3	0	male-male
2.0944	0.3	0	male-male
2.18166	0.3	0	male-male
2.26893	0.3	0	male-male
2.35619	0.3	0	male-male
2.44346	0.3	0	male-male
2.53073	0.3	0	male-male
2.61799	0.3	0	male-male
2.70526	0.3	0	male-male
2.79253	0.3	0	male-male
2.87979	0.3	0	male-male
2.96706	0.3	0	male-male
3.05433	0.3	0	male-male
3.14159	0.3	0	male-male
0.0872665	0.4	0	male-male
0.174533	0.4	0	male-male
0.261799	0.4	0	male-male
0.349066	0.4	0	male-male
0.436332	0.4	0	male-male
0.523599	0.4	0	male-male
0.610865	0.4	0	male-male
0.698132	0.4	0	male-male
0.785398	0.4	0	male-male
0.872665	0.4	0	male-male
0.959931	0.4	0	male-male
1.0472	0.4	0	male-male
1.13446	0.4	0	male-male
1.22173	0.4	0	male-male
1.309	0.4	0	male-male
1.39626	0.4	0	male-male
1.48353	0.4	0	male-male
1.5708	0.4	0	male-male
1.65806	0.4	0	male-male
1.74533	0.4	0	male-male
1.8326	0.4	0	male-male
1.91986	0.4	0	male-male
2.00713	0.4	0	male-male
2.0944	0.4	0	male-male
2.18166	0.4	0	male-male
2.26893	0.4	0	male-male
2.35619	0.4	0	male-male
2.44346	0.4	0	male-male
2.53073	0.4	0	male-male
2.61799	0.4	0	male-male
2.70526	0.4	0	male-male
2.79253	0.4	0	male-male
2.87979	0.4	0	male-male
2.96706	0.4	0	male-male
3.05433	0.4	0	male-male
3.14159	0.4	0	male-male
0.0872665	0.5	0	male-male
0.174533	0.5	0	male-male
0.261799	0.5	0	male-male
0.349066	0.5	0	male-male
0.436332	0.5	0	male-male
0.523599	0.5	0	male-male
0.610865	0.5	0	male-male
0.698132	0.5	0	male-male
0.785398	0.5	0	male-male
0.872665	0.5	0	male-male
0.959931	0.5	0	male-male
1.0472	0.5	0	male-male
1.13446	0.5	0	male-male
1.22173	0.5	0	male-male
1.309	0.5	0	male-male
1.39626	0.5	0	male-male
1.48353	0.5	0	male-male
1.5708	0.5	0	male-male
1.65806	0.5	0	male-male
1.74533	0.5	0	male-male
1.8326	0.5	0	male-male
1.91986	0.5	0	male-male
2.00713	0.5	0	male-male
2.0944	0.5	0	male-male
2.18166	0.5	0	male-male
2.26893	0.5	0	male-male
2.35619	0.5	0	male-male
2.44346	0.5	0	male-male
2.53073	0.5	0	male-male
2.61799	0.5	0	male-male
2.70526	0.5	0	male-male
2.79253	0.5	0	male-male
2.87979	0.5	0	male-male
2.96706	0.5	0	male-male
3.05433	0.5	0	male-male
3.14159	0.5	0	male-male
0.0872665	0.6	0	male-male
0.174533	0.6	0	male-male
0.261799	0.6	0	male-male
0.349066	0.6	0	male-male
0.436332	0.6	0	male-male
0.523599	0.6	0	male-male
0.610865	0.6	0	male-male
0.698132	0.6	0	male-male
0.785398	0.6	0	male-male
0.872665	0.6	0	male-male
0.959931	0.6	0	male-male
1.0472	0.6	0	male-male
1.13446	0.6	0	male-male
1.22173	0.6	0	male-male
1.309	0.6	0	male-male
1.39626	0.6	0	male-male
1.48353	0.6	0	male-male
1.5708	0.6	0	male-male
1.65806	0.6	0	male-male
1.74533	0.6	0	male-male
1.8326	0.6	0	male-male
1.91986	0.6	0	male-male
2.00713	0.6	0	male-male
2.0944	0.6	0	male-male
2.18166	0.6	0	male-male
2.26893	0.6	0	male-male
2.35619	0.6	0	male-male
2.44346	0.6	0	male-male
2.53073	0.6	0	male-male
2.61799	0.6	0	male-male
2.70526	0.6	0	male-male
2.79253	0.6	0	male-male
2.87979	0.6	0	male-male
2.96706	0.6	0	male-male
3.05433	0.6	0	male-male
3.14159	0.6	0	male-male
0.0872665	0.7	0.000304354	male-male
0.174533	0.7	0.000304354	male-male
0.261799	0.7	0	male-male
0.349066	0.7	0	male-male
0.436332	0.7	0.000101451	male-male
0.523599	0.7	0	male-male
0.610865	0.7	0.000202903	male-male
0.698132	0.7	0.000202903	male-male
0.785398	0.7	0.000101451	male-male
0.872665	0.7	0.000101451	male-male
0.959931	0.7	0.000101451	male-male
1.0472	0.7	0.000202903	male-male
1.13446	0.7	0	male-male
1.22173	0.7	0	male-male
1.309	0.7	0	male-male
1.39626	0.7	0	male-male
1.48353	0.7	0	male-male
1.5708	0.7	0	male-male
1.65806	0.7	0	male-male
1.74533	0.7	0	male-male
1.8326	0.7	0	male-male
1.91986	0.7	0	male-male
2.00713	0.7	0	male-male
2.0944	0.7	0	male-male
2.18166	0.7	0	male-male
2.26893	0.7	0	male-male
2.35619	0.7	0	male-male
2.44346	0.7	0	male-male
2.53073	0.7	0	male-male
2.61799	0.7	0	male-male
2.70526	0.7	0	male-male
2.79253	0.7	0	male-male
2.87979	0.7	0	male-male
2.96706	0.7	0	male-male
3.05433	0.7	0	male-male
3.14159	0.7	0	male-male
0.0872665	0.8	0.00172467	male-male
0.174533	0.8	0.00131887	male-male
0.261799	0.8	0.00172467	male-male
0.349066	0.8	0.00131887	male-male
0.436332	0.8	0.00233338	male-male
0.523599	0.8	0.00172467	male-male
0.610865	0.8	0.000405805	male-male
0.698132	0.8	0.000608708	male-male
0.785398	0.8	0.000405805	male-male
0.872665	0.8	0.00142032	male-male
0.959931	0.8	0.000507256	male-male
1.0472	0.8	0	male-male
1.13446	0.8	0	male-male
1.22173	0.8	0	male-male
1.309	0.8	0	male-male
1.39626	0.8	0	male-male
1.48353	0.8	0	male-male
1.5708	0.8	0	male-male
1.65806	0.8	0	male-male
1.74533	0.8	0	male-male
1.8326	0.8	0	male-male
1.91986	0.8	0	male-male
2.00713	0.8	0	male-male
2.0944	0.8	0	male-male
2.18166	0.8	0	male-male
2.26893	0.8	0	male-male
2.35619	0.8	0	male-male
2.44346	0.8	0	male-male
2.53073	0.8	0	male-male
2.61799	0.8	0	male-male
2.70526	0.8	0	male-male
2.79253	0.8	0	male-male
2.87979	0.8	0	male-male
2.96706	0.8	0	male-male
3.05433	0.8	0	male-male
3.14159	0.8	0	male-male
0.0872665	0.9	0.043827	male-male
0.174533	0.9	0.037537	male-male
0.261799	0.9	0.0382471	male-male
0.349066	0.9	0.0481894	male-male
0.436332	0.9	0.0416965	male-male
0.523599	0.9	0.0460589	male-male
0.610865	0.9	0.0369283	male-male
0.698132	0.9	0.0383486	male-male
0.785398	0.9	0.0326673	male-male
0.872665	0.9	0.0257686	male-male
0.959931	0.9	0.0241454	male-male
1.0472	0.9	0.0077103	male-male
1.13446	0.9	0	male-male
1.22173	0.9	0	male-male
1.309	0.9	0	male-male
1.39626	0.9	0	male-male
1.48353	0.9	0	male-male
1.5708	0.9	0	male-male
1.65806	0.9	0	male-male
1.74533	0.9	0	male-male
1.8326	0.9	0	male-male
1.91986	0.9	0	male-male
2.00713	0.9	0	male-male
2.0944	0.9	0	male-male
2.18166	0.9	0	male-male
2.26893	0.9	0	male-male
2.35619	0.9	0	male-male
2.44346	0.9	0	male-male
2.53073	0.9	0	male-male
2.61799	0.9	0	male-male
2.70526	0.9	0	male-male
2.79253	0.9	0	male-male
2.87979	0.9	0	male-male
2.96706	0.9	0	male-male
3.05433	0.9	0	male-male
3.14159	0.9	0	male-male
0.0872665	1	0.304252	male-male
0.174533	1	0.308919	male-male
0.261799	1	0.283252	male-male
0.349066	1	0.292484	male-male
0.436332	1	0.291977	male-male
0.523599	1	0.282846	male-male
0.610865	1	0.241454	male-male
0.698132	1	0.208584	male-male
0.785398	1	0.161916	male-male
0.872665	1	0.107437	male-male
0.959931	1	0.0572185	male-male
1.0472	1	0.0235367	male-male
1.13446	1	0	male-male
1.22173	1	0	male-male
1.309	1	0	male-male
1.39626	1	0	male-male
1.48353	1	0	male-male
1.5708	1	0	male-male
1.65806	1	0	male-male
1.74533	1	0	male-male
1.8326	1	0	male-male
1.91986	1	0	male-male
2.00713	1	0	male-male
2.0944	1	0	male-male
2.18166	1	0	male-male
2.26893	1	0	male-male
2.35619	1	0	male-male
2.44346	1	0	male-male
2.53073	1	0	male-male
2.61799	1	0	male-male
2.70526	1	0	male-male
2.79253	1	0	male-male
2.87979	1	0	male-male
2.96706	1	0	male-male
3.05433	1	0	male-male
3.14159	1	0	male-male
0.0872665	1.1	1.08279	male-male
0.174533	1.1	0.95557	male-male
0.261799	1.1	0.805016	male-male
0.349066	1.1	0.681753	male-male
0.436332	1.1	0.568736	male-male
0.523599	1.1	0.45085	male-male
0.610865	1.1	0.400225	male-male
0.698132	1.1	0.305064	male-male
0.785398	1.1	0.228265	male-male
0.872665	1.1	0.11677	male-male
0.959931	1.1	0.0762914	male-male
1.0472	1.1	0.019783	male-male
1.13446	1.1	0	male-male
1.22173	1.1	0	male-male
1.309	1.1	0	male-male
1.39626	1.1	0	male-male
1.48353	1.1	0	male-male
1.5708	1.1	0	male-male
1.65806	1.1	0	male-male
1.74533	1.1	0	male-male
1.8326	1.1	0	male-male
1.91986	1.1	0	male-male
2.00713	1.1	0	male-male
2.0944	1.1	0	male-male
2.18166	1.1	0	male-male
2.26893	1.1	0	male-male
2.35619	1.1	0	male-male
2.44346	1.1	0	male-male
2.53073	1.1	0	male-male
2.61799	1.1	0	male-male
2.70526	1.1	0	male-male
2.79253	1.1	0	male-male
2.87979	1.1	0	male-male
2.96706	1.1	0	male-male
3.05433	1.1	0	male-male
3.14159	1.1	0	male-male
0.0872665	1.2	1.89927	male-male
0.174533	1.2	1.71057	male-male
0.261799	1.2	1.37314	male-male
0.349066	1.2	0.968048	male-male
0.436332	1.2	0.761595	male-male
0.523599	1.2	0.58862	male-male
0.610865	1.2	0.456734	male-male
0.698132	1.2	0.320079	male-male
0.785398	1.2	0.226033	male-male
0.872665	1.2	0.186062	male-male
0.959931	1.2	0.118394	male-male
1.0472	1.2	0.0153191	male-male
1.13446	1.2	0	male-male
1.22173	1.2	0	male-male
1.309	1.2	0	male-male
1.39626	1.2	0	male-male
1.48353	1.2	0	male-male
1.5708	1.2	0	male-male
1.65806	1.2	0	male-male
1.74533	1.2	0	male-male
1.8326	1.2	0	male-male
1.91986	1.2	0	male-male
2.00713	1.2	0	male-male
2.0944	1.2	0	male-male
2.18166	1.2	0	male-male
2.26893	1.2	0	male-male
2.35619	1.2	0	male-male
2.44346	1.2	0	male-male
2.53073	1.2	0	male-male
2.61799	1.2	0	male-male
2.70526	1.2	0	male-male
2.79253	1.2	0	male-male
2.87979	1.2	0	male-male
2.96706	1.2	0	male-male
3.05433	1.2	0	male-male
3.14159	1.2	0	male-male
0.0872665	1.3	3.30488	male-male
0.174533	1.3	2.86225	male-male
0.261799	1.3	2.04313	male-male
0.349066	1.3	1.46577	male-male
0.436332	1.3	0.976063	male-male
0.523599	1.3	0.637824	male-male
0.610865	1.3	0.475908	male-male
0.698132	1.3	0.285788	male-male
0.785398	1.3	0.213859	male-male
0.872665	1.3	0.0985092	male-male
0.959931	1.3	0.0175511	male-male
1.0472	1.3	0.00598563	male-male
1.13446	1.3	0	male-male
1.22173	1.3	0	male-male
1.309	1.3	0	male-male
1.39626	1.3	0	male-male
1.48353	1.3	0	male-male
1.5708	1.3	0	male-male
1.65806	1.3	0	male-male
1.74533	1.3	0	male-male
1.8326	1.3	0	male-male
1.91986	1.3	0	male-male
2.00713	1.3	0	male-male
2.0944	1.3	0	male-male
2.18166	1.3	0	male-male
2.26893	1.3	0	male-male
2.35619	1.3	0	male-male
2.44346	1.3	0	male-male
2.53073	1.3	0	male-male
2.61799	1.3	0	male-male
2.70526	1.3	0	male-male
2.79253	1.3	0	male-male
2.87979	1.3	0	male-male
2.96706	1.3	0	male-male
3.05433	1.3	0	male-male
3.14159	1.3	0	male-male
0.0872665	1.4	6.68939	male-male
0.174533	1.4	5.13901	male-male
0.261799	1.4	3.16599	male-male
0.349066	1.4	1.68064	male-male
0.436332	1.4	1.00001	male-male
0.523599	1.4	0.563663	male-male
0.610865	1.4	0.453994	male-male
0.698132	1.4	0.439791	male-male
0.785398	1.4	0.0752769	male-male
0.872665	1.4	0.112509	male-male
0.959931	1.4	0.0307397	male-male
1.0472	1.4	0.00314499	male-male
1.13446	1.4	0	male-male
1.22173	1.4	0	male-male
1.309	1.4	0	male-male
1.39626	1.4	0	male-male
1.48353	1.4	0	male-male
1.5708	1.4	0	male-male
1.65806	1.4	0	male-male
1.74533	1.4	0	male-male
1.8326	1.4	0	male-male
1.91986	1.4	0	male-male
2.00713	1.4	0	male-male
2.0944	1.4	0	male-male
2.18166	1.4	0	male-male
2.26893	1.4	0	male-male
2.35619	1.4	0	male-male
2.44346	1.4	0	male-male
2.53073	1.4	0	male-male
2.61799	1.4	0	male-male
2.70526	1.4	0	male-male
2.79253	1.4	0	male-male
2.87979	1.4	0	male-male
2.96706	1.4	0	male-male
3.05433	1.4	0	male-male
3.14159	1.4	0	male-male
0.0872665	1.5	7.15901	male-male
0.174533	1.5	5.24818	male-male
0.261799	1.5	3.14763	male-male
0.349066	1.5	1.45349	male-male
0.436332	1.5	0.778334	male-male
0.523599	1.5	0.450038	male-male
0.610865	1.5	0.200265	male-male
0.698132	1.5	0.0949584	male-male
0.785398	1.5	0.0461603	male-male
0.872665	1.5	0.142945	male-male
0.959931	1.5	0.00801465	male-male
1.0472	1.5	0.0203917	male-male
1.13446	1.5	0	male-male
1.22173	1.5	0	male-male
1.309	1.5	0	male-male
1.39626	1.5	0	male-male
1.48353	1.5	0	male-male
1.5708	1.5	0	male-male
1.65806	1.5	0	male-male
1.74533	1.5	0	male-male
1.8326	1.5	0	male-male
1.91986	1.5	0	male-male
2.00713	1.5	0	male-male
2.0944	1.5	0	male-male
2.18166	1.5	0	male-male
2.26893	1.5	0	male-male
2.35619	1.5	0	male-male
2.44346	1.5	0	male-male
2.53073	1.5	0	male-male
2.61799	1.5	0	male-male
2.70526	1.5	0	male-male
2.79253	1.5	0	male-male
2.87979	1.5	0	male-male
2.96706	1.5	0	male-male
3.05433	1.5	0	male-male
3.14159	1.5	0	male-male
0.0872665	1.6	6.38129	male-male
0.174533	1.6	4.63115	male-male
0.261799	1.6	2.49053	male-male
0.349066	1.6	1.1952	male-male
0.436332	1.6	0.534851	male-male
0.523599	1.6	0.225425	male-male
0.610865	1.6	0.0829872	male-male
0.698132	1.6	0.0486966	male-male
0.785398	1.6	0.0481894	male-male
0.872665	1.6	0.152278	male-male
0.959931	1.6	0.0280006	male-male
1.0472	1.6	0.00628998	male-male
1.13446	1.6	0	male-male
1.22173	1.6	0	male-male
1.309	1.6	0	male-male
1.39626	1.6	0	male-male
1.48353	1.6	0	male-male
1.5708	1.6	0	male-male
1.65806	1.6	0	male-male
1.74533	1.6	0	male-male
1.8326	1.6	0	male-male
1.91986	1.6	0	male-male
2.00713	1.6	0	male-male
2.0944	1.6	0	male-male
2.18166	1.6	0	male-male
2.26893	1.6	0	male-male
2.35619	1.6	0	male-male
2.44346	1.6	0	male-male
2.53073	1.6	0	male-male
2.61799	1.6	0	male-male
2.70526	1.6	0	male-male
2.79253	1.6	0	male-male
2.87979	1.6	0	male-male
2.96706	1.6	0	male-male
3.05433	1.6	0	male-male
3.14159	1.6	0	male-male
0.0872665	1.7	4.56734	male-male
0.174533	1.7	3.17735	male-male
0.261799	1.7	1.56002	male-male
0.349066	1.7	0.711884	male-male
0.436332	1.7	0.322818	male-male
0.523599	1.7	0.180786	male-male
0.610865	1.7	0.0585374	male-male
0.698132	1.7	0.0382471	male-male
0.785398	1.7	0.0247541	male-male
0.872665	1.7	0.00953642	male-male
0.959931	1.7	0.00963787	male-male
1.0472	1.7	0.00334789	male-male
1.13446	1.7	0	male-male
1.22173	1.7	0	male-male
1.309	1.7	0	male-male
1.39626	1.7	0	male-male
1.48353	1.7	0	male-male
1.5708	1.7	0	male-male
1.65806	1.7	0	male-male
1.74533	1.7	0	male-male
1.8326	1.7	0	male-male
1.91986	1.7	0	male-male
2.00713	1.7	0	male-male
2.0944	1.7	0	male-male
2.18166	1.7	0	male-male
2.26893	1.7	0	male-male
2.35619	1.7	0	male-male
2.44346	1.7	0	male-male
2.53073	1.7	0	male-male
2.61799	1.7	0	male-male
2.70526	1.7	0	male-male
2.79253	1.7	0	male-male
2.87979	1.7	0	male-male
2.96706	1.7	0	male-male
3.05433	1.7	0	male-male
3.14159	1.7	0	male-male
0.0872665	1.8	2.84794	male-male
0.174533	1.8	2.02487	male-male
0.261799	1.8	0.971903	male-male
0.349066	1.8	0.424472	male-male
0.436332	1.8	0.17896	male-male
0.523599	1.8	0.115654	male-male
0.610865	1.8	0.0511314	male-male
0.698132	1.8	0.0216091	male-male
0.785398	1.8	0.014609	male-male
0.872665	1.8	0.0122756	male-male
0.959931	1.8	0.0598563	male-male
1.0472	1.8	0.0449429	male-male
1.13446	1.8	0	male-male
1.22173	1.8	0	male-male
1.309	1.8	0	male-male
1.39626	1.8	0	male-male
1.48353	1.8	0	male-male
1.5708	1.8	0	male-male
1.65806	1.8	0	male-male
1.74533	1.8	0	male-male
1.8326	1.8	0	male-male
1.91986	1.8	0	male-male
2.00713	1.8	0	male-male
2.0944	1.8	0	male-male
2.18166	1.8	0	male-male
2.26893	1.8	0	male-male
2.35619	1.8	0	male-male
2.44346	1.8	0	male-male
2.53073	1.8	0	male-male
2.61799	1.8	0	male-male
2.70526	1.8	0	male-male
2.79253	1.8	0	male-male
2.87979	1.8	0	male-male
2.96706	1.8	0	male-male
3.05433	1.8	0	male-male
3.14159	1.8	0	male-male
0.0872665	1.9	1.75683	male-male
0.174533	1.9	1.15594	male-male
0.261799	1.9	0.548851	male-male
0.349066	1.9	0.256469	male-male
0.436332	1.9	0.127626	male-male
0.523599	1.9	0.0753783	male-male
0.610865	1.9	0.0356094	male-male
0.698132	1.9	0.0210004	male-male
0.785398	1.9	0.013493	male-male
0.872665	1.9	0.0131887	male-male
0.959931	1.9	0.0142032	male-male
1.0472	1.9	0.00405805	male-male
1.13446	1.9	0	male-male
1.22173	1.9	0	male-male
1.309	1.9	0	male-male
1.39626	1.9	0	male-male
1.48353	1.9	0	male-male
1.5708	1.9	0	male-male
1.65806	1.9	0	male-male
1.74533	1.9	0	male-male
1.8326	1.9	0	male-male
1.91986	1.9	0	male-male
2.00713	1.9	0	male-male
2.0944	1.9	0	male-male
2.18166	1.9	0	male-male
2.26893	1.9	0	male-male
2.35619	1.9	0	male-male
2.44346	1.9	0	male-male
2.53073	1.9	0	male-male
2.61799	1.9	0	male-male
2.70526	1.9	0	male-male
2.79253	1.9	0	male-male
2.87979	1.9	0	male-male
2.96706	1.9	0	male-male
3.05433	1.9	0	male-male
3.14159	1.9	0	male-male
0.0872665	2	1.06504	male-male
0.174533	2	0.668564	male-male
0.261799	2	0.332963	male-male
0.349066	2	0.156438	male-male
0.436332	2	0.123263	male-male
0.523599	2	0.0607693	male-male
0.610865	2	0.0287107	male-male
0.698132	2	0.0344934	male-male
0.785398	2	0.0202903	male-male
0.872665	2	0.014609	male-male
0.959931	2	0.0215077	male-male
1.0472	2	0.00344934	male-male
1.13446	2	0	male-male
1.22173	2	0	male-male
1.309	2	0	male-male
1.39626	2	0	male-male
1.48353	2	0	male-male
1.5708	2	0	male-male
1.65806	2	0	male-male
1.74533	2	0	male-male
1.8326	2	0	male-male
1.91986	2	0	male-male
2.00713	2	0	male-male
2.0944	2	0	male-male
2.18166	2	0	male-male
2.26893	2	0	male-male
2.35619	2	0	male-male
2.44346	2	0	male-male
2.53073	2	0	male-male
2.61799	2	0	male-male
2.70526	2	0	male-male
2.79253	2	0	male-male
2.87979	2	0	male-male
2.96706	2	0	male-male
3.05433	2	0	male-male
3.14159	2	0	male-male
0.0872665	2.1	0.670289	male-male
0.174533	2.1	0.435125	male-male
0.261799	2.1	0.224917	male-male
0.349066	2.1	0.112002	male-male
0.436332	2.1	0.056204	male-male
0.523599	2.1	0.0360152	male-male
0.610865	2.1	0.026986	male-male
0.698132	2.1	0.0195801	male-male
0.785398	2.1	0.0220149	male-male
0.872665	2.1	0.013493	male-male
0.959931	2.1	0.00192757	male-male
1.0472	2.1	0.00192757	male-male
1.13446	2.1	0	male-male
1.22173	2.1	0	male-male
1.309	2.1	0	male-male
1.39626	2.1	0	male-male
1.48353	2.1	0	male-male
1.5708	2.1	0	male-male
1.65806	2.1	0	male-male
1.74533	2.1	0	male-male
1.8326	2.1	0	male-male
1.91986	2.1	0	male-male
2.00713	2.1	0	male-male
2.0944	2.1	0	male-male
2.18166	2.1	0	male-male
2.26893	2.1	0	male-male
2.35619	2.1	0	male-male
2.44346	2.1	0	male-male
2.53073	2.1	0	male-male
2.61799	2.1	0	male-male
2.70526	2.1	0	male-male
2.79253	2.1	0	male-male
2.87979	2.1	0	male-male
2.96706	2.1	0	male-male
3.05433	2.1	0	male-male
3.14159	2.1	0	male-male
0.0872665	2.2	0.430762	male-male
0.174533	2.2	0.301716	male-male
0.261799	2.2	0.157249	male-male
0.349066	2.2	0.0626969	male-male
0.436332	2.2	0.0412907	male-male
0.523599	2.2	0.0262759	male-male
0.610865	2.2	0.0424066	male-male
0.698132	2.2	0.0188699	male-male
0.785398	2.2	0.0275947	male-male
0.872665	2.2	0.0178554	male-male
0.959931	2.2	0.00649288	male-male
1.0472	2.2	0.00243483	male-male
1.13446	2.2	0	male-male
1.22173	2.2	0	male-male
1.309	2.2	0	male-male
1.39626	2.2	0	male-male
1.48353	2.2	0	male-male
1.5708	2.2	0	male-male
1.65806	2.2	0	male-male
1.74533	2.2	0	male-male
1.8326	2.2	0	male-male
1.91986	2.2	0	male-male
2.00713	2.2	0	male-male
2.0944	2.2	0	male-male
2.18166	2.2	0	male-male
2.26893	2.2	0	male-male
2.35619	2.2	0	male-male
2.44346	2.2	0	male-male
2.53073	2.2	0	male-male
2.61799	2.2	0	male-male
2.70526	2.2	0	male-male
2.79253	2.2	0	male-male
2.87979	2.2	0	male-male
2.96706	2.2	0	male-male
3.05433	2.2	0	male-male
3.14159	2.2	0	male-male
0.0872665	2.3	0.315513	male-male
0.174533	2.3	0.236584	male-male
0.261799	2.3	0.12935	male-male
0.349066	2.3	0.0516387	male-male
0.436332	2.3	0.0340876	male-male
0.523599	2.3	0.0247541	male-male
0.610865	2.3	0.0300296	male-male
0.698132	2.3	0.017754	male-male
0.785398	2.3	0.0148119	male-male
0.872665	2.3	0.0129858	male-male
0.959931	2.3	0.00953642	male-male
1.0472	2.3	0.00578272	male-male
1.13446	2.3	0	male-male
1.22173	2.3	0	male-male
1.309	2.3	0	male-male
1.39626	2.3	0	male-male
1.48353	2.3	0	male-male
1.5708	2.3	0	male-male
1.65806	2.3	0	male-male
1.74533	2.3	0	male-male
1.8326	2.3	0	male-male
1.91986	2.3	0	male-male
2.00713	2.3	0	male-male
2.0944	2.3	0	male-male
2.18166	2.3	0	male-male
2.26893	2.3	0	male-male
2.35619	2.3	0	male-male
2.44346	2.3	0	male-male
2.53073	2.3	0	male-male
2.61799	2.3	0	male-male
2.70526	2.3	0	male-male
2.79253	2.3	0	male-male
2.87979	2.3	0	male-male
2.96706	2.3	0	male-male
3.05433	2.3	0	male-male
3.14159	2.3	0	male-male
0.0872665	2.4	0.225831	male-male
0.174533	2.4	0.173177	male-male
0.261799	2.4	0.0963787	male-male
0.349066	2.4	0.0523489	male-male
0.436332	2.4	0.0314499	male-male
0.523599	2.4	0.0215077	male-male
0.610865	2.4	0.0161308	male-male
0.698132	2.4	0.0275947	male-male
0.785398	2.4	0.0180583	male-male
0.872665	2.4	0.0118698	male-male
0.959931	2.4	0.0107538	male-male
1.0472	2.4	0.000304354	male-male
1.13446	2.4	0	male-male
1.22173	2.4	0	male-male
1.309	2.4	0	male-male
1.39626	2.4	0	male-male
1.48353	2.4	0	male-male
1.5708	2.4	0	male-male
1.65806	2.4	0	male-male
1.74533	2.4	0	male-male
1.8326	2.4	0	male-male
1.91986	2.4	0	male-male
2.00713	2.4	0	male-male
2.0944	2.4	0	male-male
2.18166	2.4	0	male-male
2.26893	2.4	0	male-male
2.35619	2.4	0	male-male
2.44346	2.4	0	male-male
2.53073	2.4	0	male-male
2.61799	2.4	0	male-male
2.70526	2.4	0	male-male
2.79253	2.4	0	male-male
2.87979	2.4	0	male-male
2.96706	2.4	0	male-male
3.05433	2.4	0	male-male
3.14159	2.4	0	male-male
0.0872665	2.5	0.181598	male-male
0.174533	2.5	0.124988	male-male
0.261799	2.5	0.0772044	male-male
0.349066	2.5	0.0480879	male-male
0.436332	2.5	0.0309426	male-male
0.523599	2.5	0.014609	male-male
0.610865	2.5	0.0128843	male-male
0.698132	2.5	0.0148119	male-male
0.785398	2.5	0.0158264	male-male
0.872665	2.5	0.00953642	male-male
0.959931	2.5	0.00466676	male-male
1.0472	2.5	0.000507256	male-male
1.13446	2.5	0	male-male
1.22173	2.5	0	male-male
1.309	2.5	0	male-male
1.39626	2.5	0	male-male
1.48353	2.5	0	male-male
1.5708	2.5	0	male-male
1.65806	2.5	0	male-male
1.74533	2.5	0	male-male
1.8326	2.5	0	male-male
1.91986	2.5	0	male-male
2.00713	2.5	0	male-male
2.0944	2.5	0	male-male
2.18166	2.5	0	male-male
2.26893	2.5	0	male-male
2.35619	2.5	0	male-male
2.44346	2.5	0	male-male
2.53073	2.5	0	male-male
2.61799	2.5	0	male-male
2.70526	2.5	0	male-male
2.79253	2.5	0	male-male
2.87979	2.5	0	male-male
2.96706	2.5	0	male-male
3.05433	2.5	0	male-male
3.14159	2.5	0	male-male
0.0872665	2.6	0.132495	male-male
0.174533	2.6	0.0860307	male-male
0.261799	2.6	0.0647259	male-male
0.349066	2.6	0.0288122	male-male
0.436332	2.6	0.0195801	male-male
0.523599	2.6	0.0216091	male-male
0.610865	2.6	0.0118698	male-male
0.698132	2.6	0.0171453	male-male
0.785398	2.6	0.0124785	male-male
0.872665	2.6	0.00984077	male-male
0.959931	2.6	0.00537692	male-male
1.0472	2.6	0.00111596	male-male
1.13446	2.6	0	male-male
1.22173	2.6	0	male-male
1.309	2.6	0	male-male
1.39626	2.6	0	male-male
1.48353	2.6	0	male-male
1.5708	2.6	0	male-male
1.65806	2.6	0	male-male
1.74533	2.6	0	male-male
1.8326	2.6	0	male-male
1.91986	2.6	0	male-male
2.00713	2.6	0	male-male
2.0944	2.6	0	male-male
2.18166	2.6	0	male-male
2.26893	2.6	0	male-male
2.35619	2.6	0	male-male
2.44346	2.6	0	male-male
2.53073	2.6	0	male-male
2.61799	2.6	0	male-male
2.70526	2.6	0	male-male
2.79253	2.6	0	male-male
2.87979	2.6	0	male-male
2.96706	2.6	0	male-male
3.05433	2.6	0	male-male
3.14159	2.6	0	male-male
0.0872665	2.7	0.119915	male-male
0.174533	2.7	0.0738565	male-male
0.261799	2.7	0.0503198	male-male
0.349066	2.7	0.0334789	male-male
0.436332	2.7	0.0257686	male-male
0.523599	2.7	0.0294209	male-male
0.610865	2.7	0.0183627	male-male
0.698132	2.7	0.0142032	male-male
0.785398	2.7	0.0162322	male-male
0.872665	2.7	0.0138988	male-male
0.959931	2.7	0.00405805	male-male
1.0472	2.7	0.000304354	male-male
1.13446	2.7	0	male-male
1.22173	2.7	0	male-male
1.309	2.7	0	male-male
1.39626	2.7	0	male-male
1.48353	2.7	0	male-male
1.5708	2.7	0	male-male
1.65806	2.7	0	male-male
1.74533	2.7	0	male-male
1.8326	2.7	0	male-male
1.91986	2.7	0	male-male
2.00713	2.7	0	male-male
2.0944	2.7	0	male-male
2.18166	2.7	0	male-male
2.26893	2.7	0	male-male
2.35619	2.7	0	male-male
2.44346	2.7	0	male-male
2.53073	2.7	0	male-male
2.61799	2.7	0	male-male
2.70526	2.7	0	male-male
2.79253	2.7	0	male-male
2.87979	2.7	0	male-male
2.96706	2.7	0	male-male
3.05433	2.7	0	male-male
3.14159	2.7	0	male-male
0.0872665	2.8	0.0916105	male-male
0.174533	2.8	0.0773059	male-male
0.261799	2.8	0.0505227	male-male
0.349066	2.8	0.0336818	male-male
0.436332	2.8	0.0210004	male-male
0.523599	2.8	0.0246527	male-male
0.610865	2.8	0.0215077	male-male
0.698132	2.8	0.0217106	male-male
0.785398	2.8	0.129858	male-male
0.872665	2.8	0.125698	male-male
0.959931	2.8	0.00557982	male-male
1.0472	2.8	0	male-male
1.13446	2.8	0	male-male
1.22173	2.8	0	male-male
1.309	2.8	0	male-male
1.39626	2.8	0	male-male
1.48353	2.8	0	male-male
1.5708	2.8	0	male-male
1.65806	2.8	0	male-male
1.74533	2.8	0	male-male
1.8326	2.8	0	male-male
1.91986	2.8	0	male-male
2.00713	2.8	0	male-male
2.0944	2.8	0	male-male
2.18166	2.8	0	male-male
2.26893	2.8	0	male-male
2.35619	2.8	0	male-male
2.44346	2.8	0	male-male
2.53073	2.8	0	male-male
2.61799	2.8	0	male-male
2.70526	2.8	0	male-male
2.79253	2.8	0	male-male
2.87979	2.8	0	male-male
2.96706	2.8	0	male-male
3.05433	2.8	0	male-male
3.14159	2.8	0	male-male
0.0872665	2.9	0.0747696	male-male
0.174533	2.9	0.0718275	male-male
0.261799	2.9	0.0468705	male-male
0.349066	2.9	0.0296238	male-male
0.436332	2.9	0.0248556	male-male
0.523599	2.9	0.0210004	male-male
0.610865	2.9	0.00892771	male-male
0.698132	2.9	0.010348	male-male
0.785398	2.9	0.0761899	male-male
0.872665	2.9	0.0497111	male-male
0.959931	2.9	0.00202903	male-male
1.0472	2.9	0	male-male
1.13446	2.9	0	male-male
1.22173	2.9	0	male-male
1.309	2.9	0	male-male
1.39626	2.9	0	male-male
1.48353	2.9	0	male-male
1.5708	2.9	0	male-male
1.65806	2.9	0	male-male
1.74533	2.9	0	male-male
1.8326	2.9	0	male-male
1.91986	2.9	0	male-male
2.00713	2.9	0	male-male
2.0944	2.9	0	male-male
2.18166	2.9	0	male-male
2.26893	2.9	0	male-male
2.35619	2.9	0	male-male
2.44346	2.9	0	male-male
2.53073	2.9	0	male-male
2.61799	2.9	0	male-male
2.70526	2.9	0	male-male
2.79253	2.9	0	male-male
2.87979	2.9	0	male-male
2.96706	2.9	0	male-male
3.05433	2.9	0	male-male
3.14159	2.9	0	male-male
0.0872665	3	0.0589432	male-male
0.174533	3	0.0514358	male-male
0.261799	3	0.0335804	male-male
0.349066	3	0.032363	male-male
0.436332	3	0.017754	male-male
0.523599	3	0.0180583	male-male
0.610865	3	0.0122756	male-male
0.698132	3	0.0148119	male-male
0.785398	3	0.0367254	male-male
0.872665	3	0.00801465	male-male
0.959931	3	0.00111596	male-male
1.0472	3	0	male-male
1.13446	3	0	male-male
1.22173	3	0	male-male
1.309	3	0	male-male
1.39626	3	0	male-male
1.48353	3	0	male-male
1.5708	3	0	male-male
1.65806	3	0	male-male
1.74533	3	0	male-male
1.8326	3	0	male-male
1.91986	3	0	male-male
2.00713	3	0	male-male
2.0944	3	0	male-male
2.18166	3	0	male-male
2.26893	3	0	male-male
2.35619	3	0	male-male
2.44346	3	0	male-male
2.53073	3	0	male-male
2.61799	3	0	male-male
2.70526	3	0	male-male
2.79253	3	0	male-male
2.87979	3	0	male-male
2.96706	3	0	male-male
3.05433	3	0	male-male
3.14159	3	0	male-male

## Sheet: figS1C_oregonR_courter_position
azimuth	radius	hist	group
0.0872665	0.1	0	male-female
0.174533	0.1	0	male-female
0.261799	0.1	0	male-female
0.349066	0.1	0	male-female
0.436332	0.1	0	male-female
0.523599	0.1	0	male-female
0.610865	0.1	0	male-female
0.698132	0.1	0	male-female
0.785398	0.1	0	male-female
0.872665	0.1	0	male-female
0.959931	0.1	0	male-female
1.0472	0.1	0	male-female
1.13446	0.1	0	male-female
1.22173	0.1	0	male-female
1.309	0.1	0	male-female
1.39626	0.1	0	male-female
1.48353	0.1	0	male-female
1.5708	0.1	0	male-female
1.65806	0.1	0	male-female
1.74533	0.1	0	male-female
1.8326	0.1	0	male-female
1.91986	0.1	0	male-female
2.00713	0.1	0	male-female
2.0944	0.1	0	male-female
2.18166	0.1	0	male-female
2.26893	0.1	0	male-female
2.35619	0.1	0	male-female
2.44346	0.1	0	male-female
2.53073	0.1	0	male-female
2.61799	0.1	0	male-female
2.70526	0.1	0	male-female
2.79253	0.1	0	male-female
2.87979	0.1	0	male-female
2.96706	0.1	0	male-female
3.05433	0.1	0	male-female
3.14159	0.1	0	male-female
0.0872665	0.2	0	male-female
0.174533	0.2	0	male-female
0.261799	0.2	0	male-female
0.349066	0.2	0	male-female
0.436332	0.2	0	male-female
0.523599	0.2	0	male-female
0.610865	0.2	0	male-female
0.698132	0.2	0	male-female
0.785398	0.2	0	male-female
0.872665	0.2	0	male-female
0.959931	0.2	0	male-female
1.0472	0.2	0	male-female
1.13446	0.2	0	male-female
1.22173	0.2	0	male-female
1.309	0.2	0	male-female
1.39626	0.2	0	male-female
1.48353	0.2	0	male-female
1.5708	0.2	0	male-female
1.65806	0.2	0	male-female
1.74533	0.2	0	male-female
1.8326	0.2	0	male-female
1.91986	0.2	0	male-female
2.00713	0.2	0	male-female
2.0944	0.2	0	male-female
2.18166	0.2	0	male-female
2.26893	0.2	0	male-female
2.35619	0.2	0	male-female
2.44346	0.2	0	male-female
2.53073	0.2	0	male-female
2.61799	0.2	0	male-female
2.70526	0.2	0	male-female
2.79253	0.2	0	male-female
2.87979	0.2	0	male-female
2.96706	0.2	0	male-female
3.05433	0.2	0	male-female
3.14159	0.2	0	male-female
0.0872665	0.3	0	male-female
0.174533	0.3	0	male-female
0.261799	0.3	0	male-female
0.349066	0.3	0	male-female
0.436332	0.3	0	male-female
0.523599	0.3	0	male-female
0.610865	0.3	0	male-female
0.698132	0.3	0	male-female
0.785398	0.3	0	male-female
0.872665	0.3	0	male-female
0.959931	0.3	0	male-female
1.0472	0.3	0	male-female
1.13446	0.3	0	male-female
1.22173	0.3	0	male-female
1.309	0.3	0	male-female
1.39626	0.3	0	male-female
1.48353	0.3	0	male-female
1.5708	0.3	0	male-female
1.65806	0.3	0	male-female
1.74533	0.3	0	male-female
1.8326	0.3	0	male-female
1.91986	0.3	0	male-female
2.00713	0.3	0	male-female
2.0944	0.3	0	male-female
2.18166	0.3	0	male-female
2.26893	0.3	0	male-female
2.35619	0.3	0	male-female
2.44346	0.3	0	male-female
2.53073	0.3	0	male-female
2.61799	0.3	0	male-female
2.70526	0.3	0	male-female
2.79253	0.3	0	male-female
2.87979	0.3	0	male-female
2.96706	0.3	0	male-female
3.05433	0.3	0	male-female
3.14159	0.3	0	male-female
0.0872665	0.4	0	male-female
0.174533	0.4	0	male-female
0.261799	0.4	0	male-female
0.349066	0.4	0	male-female
0.436332	0.4	0	male-female
0.523599	0.4	0	male-female
0.610865	0.4	0	male-female
0.698132	0.4	0	male-female
0.785398	0.4	0	male-female
0.872665	0.4	0	male-female
0.959931	0.4	0	male-female
1.0472	0.4	0	male-female
1.13446	0.4	0	male-female
1.22173	0.4	0	male-female
1.309	0.4	0	male-female
1.39626	0.4	0	male-female
1.48353	0.4	0	male-female
1.5708	0.4	0	male-female
1.65806	0.4	0	male-female
1.74533	0.4	0	male-female
1.8326	0.4	0	male-female
1.91986	0.4	0	male-female
2.00713	0.4	0	male-female
2.0944	0.4	0	male-female
2.18166	0.4	0	male-female
2.26893	0.4	0	male-female
2.35619	0.4	0	male-female
2.44346	0.4	0	male-female
2.53073	0.4	0	male-female
2.61799	0.4	0	male-female
2.70526	0.4	0	male-female
2.79253	0.4	0	male-female
2.87979	0.4	0	male-female
2.96706	0.4	0	male-female
3.05433	0.4	0	male-female
3.14159	0.4	0	male-female
0.0872665	0.5	0	male-female
0.174533	0.5	0	male-female
0.261799	0.5	0	male-female
0.349066	0.5	0	male-female
0.436332	0.5	0	male-female
0.523599	0.5	0	male-female
0.610865	0.5	0	male-female
0.698132	0.5	0	male-female
0.785398	0.5	0	male-female
0.872665	0.5	0	male-female
0.959931	0.5	0	male-female
1.0472	0.5	0	male-female
1.13446	0.5	0	male-female
1.22173	0.5	0	male-female
1.309	0.5	0	male-female
1.39626	0.5	0	male-female
1.48353	0.5	0	male-female
1.5708	0.5	0	male-female
1.65806	0.5	0	male-female
1.74533	0.5	0	male-female
1.8326	0.5	0	male-female
1.91986	0.5	0	male-female
2.00713	0.5	0	male-female
2.0944	0.5	0	male-female
2.18166	0.5	0	male-female
2.26893	0.5	0	male-female
2.35619	0.5	0	male-female
2.44346	0.5	0	male-female
2.53073	0.5	0	male-female
2.61799	0.5	0	male-female
2.70526	0.5	0	male-female
2.79253	0.5	0	male-female
2.87979	0.5	0	male-female
2.96706	0.5	0	male-female
3.05433	0.5	0	male-female
3.14159	0.5	0	male-female
0.0872665	0.6	0	male-female
0.174533	0.6	0	male-female
0.261799	0.6	0	male-female
0.349066	0.6	0	male-female
0.436332	0.6	0	male-female
0.523599	0.6	0	male-female
0.610865	0.6	0	male-female
0.698132	0.6	0	male-female
0.785398	0.6	0	male-female
0.872665	0.6	0	male-female
0.959931	0.6	0	male-female
1.0472	0.6	0	male-female
1.13446	0.6	0	male-female
1.22173	0.6	0	male-female
1.309	0.6	0	male-female
1.39626	0.6	0	male-female
1.48353	0.6	0	male-female
1.5708	0.6	0	male-female
1.65806	0.6	0	male-female
1.74533	0.6	0	male-female
1.8326	0.6	0	male-female
1.91986	0.6	0	male-female
2.00713	0.6	0	male-female
2.0944	0.6	0	male-female
2.18166	0.6	0	male-female
2.26893	0.6	0	male-female
2.35619	0.6	0	male-female
2.44346	0.6	0	male-female
2.53073	0.6	0	male-female
2.61799	0.6	0	male-female
2.70526	0.6	0	male-female
2.79253	0.6	0	male-female
2.87979	0.6	0	male-female
2.96706	0.6	0	male-female
3.05433	0.6	0	male-female
3.14159	0.6	0.000241178	male-female
0.0872665	0.7	0	male-female
0.174533	0.7	0	male-female
0.261799	0.7	0	male-female
0.349066	0.7	0	male-female
0.436332	0.7	0	male-female
0.523599	0.7	0	male-female
0.610865	0.7	0	male-female
0.698132	0.7	0	male-female
0.785398	0.7	0	male-female
0.872665	0.7	0	male-female
0.959931	0.7	0	male-female
1.0472	0.7	0	male-female
1.13446	0.7	0	male-female
1.22173	0.7	0	male-female
1.309	0.7	0	male-female
1.39626	0.7	0	male-female
1.48353	0.7	0	male-female
1.5708	0.7	0	male-female
1.65806	0.7	0	male-female
1.74533	0.7	0	male-female
1.8326	0.7	0	male-female
1.91986	0.7	0.000120589	male-female
2.00713	0.7	0	male-female
2.0944	0.7	0.000241178	male-female
2.18166	0.7	0	male-female
2.26893	0.7	0	male-female
2.35619	0.7	0	male-female
2.44346	0.7	0	male-female
2.53073	0.7	0	male-female
2.61799	0.7	0	male-female
2.70526	0.7	0	male-female
2.79253	0.7	0	male-female
2.87979	0.7	0	male-female
2.96706	0.7	0	male-female
3.05433	0.7	0.000361767	male-female
3.14159	0.7	0.00144707	male-female
0.0872665	0.8	0	male-female
0.174533	0.8	0	male-female
0.261799	0.8	0	male-female
0.349066	0.8	0	male-female
0.436332	0.8	0	male-female
0.523599	0.8	0	male-female
0.610865	0.8	0	male-female
0.698132	0.8	0	male-female
0.785398	0.8	0	male-female
0.872665	0.8	0	male-female
0.959931	0.8	0	male-female
1.0472	0.8	0	male-female
1.13446	0.8	0	male-female
1.22173	0.8	0	male-female
1.309	0.8	0	male-female
1.39626	0.8	0.000120589	male-female
1.48353	0.8	0	male-female
1.5708	0.8	0.000120589	male-female
1.65806	0.8	0	male-female
1.74533	0.8	0.000120589	male-female
1.8326	0.8	0.000844123	male-female
1.91986	0.8	0.00241178	male-female
2.00713	0.8	0.00590886	male-female
2.0944	0.8	0.0112148	male-female
2.18166	0.8	0.0133854	male-female
2.26893	0.8	0.0113354	male-female
2.35619	0.8	0.00675298	male-female
2.44346	0.8	0.00795887	male-female
2.53073	0.8	0.000723534	male-female
2.61799	0.8	0.000723534	male-female
2.70526	0.8	0	male-female
2.79253	0.8	0	male-female
2.87979	0.8	0.000120589	male-female
2.96706	0.8	0.000361767	male-female
3.05433	0.8	0.0161589	male-female
3.14159	0.8	0.0206207	male-female
0.0872665	0.9	0	male-female
0.174533	0.9	0	male-female
0.261799	0.9	0	male-female
0.349066	0.9	0	male-female
0.436332	0.9	0.000120589	male-female
0.523599	0.9	0	male-female
0.610865	0.9	0	male-female
0.698132	0.9	0	male-female
0.785398	0.9	0.000120589	male-female
0.872665	0.9	0.000241178	male-female
0.959931	0.9	0	male-female
1.0472	0.9	0	male-female
1.13446	0.9	0	male-female
1.22173	0.9	0	male-female
1.309	0.9	0.000120589	male-female
1.39626	0.9	0.000361767	male-female
1.48353	0.9	0.0010853	male-female
1.5708	0.9	0.00530591	male-female
1.65806	0.9	0.00506474	male-female
1.74533	0.9	0.0184501	male-female
1.8326	0.9	0.0318355	male-female
1.91986	0.9	0.0771769	male-female
2.00713	0.9	0.123604	male-female
2.0944	0.9	0.134457	male-female
2.18166	0.9	0.136748	male-female
2.26893	0.9	0.131442	male-female
2.35619	0.9	0.0964711	male-female
2.44346	0.9	0.080674	male-female
2.53073	0.9	0.0441355	male-female
2.61799	0.9	0.014953	male-female
2.70526	0.9	0.00373826	male-female
2.79253	0.9	0.00385885	male-female
2.87979	0.9	0.00168825	male-female
2.96706	0.9	0.00458238	male-female
3.05433	0.9	0.00892358	male-female
3.14159	0.9	0.0308708	male-female
0.0872665	1	0	male-female
0.174533	1	0	male-female
0.261799	1	0.000241178	male-female
0.349066	1	0.000120589	male-female
0.436332	1	0.000120589	male-female
0.523599	1	0.000120589	male-female
0.610865	1	0.000241178	male-female
0.698132	1	0.000723534	male-female
0.785398	1	0.000361767	male-female
0.872665	1	0.000602945	male-female
0.959931	1	0.000241178	male-female
1.0472	1	0.000602945	male-female
1.13446	1	0.00313531	male-female
1.22173	1	0.00458238	male-female
1.309	1	0.00699416	male-female
1.39626	1	0.0126618	male-female
1.48353	1	0.0191736	male-female
1.5708	1	0.0535415	male-female
1.65806	1	0.0710269	male-female
1.74533	1	0.106239	male-female
1.8326	1	0.208498	male-female
1.91986	1	0.263849	male-female
2.00713	1	0.318596	male-female
2.0944	1	0.295202	male-female
2.18166	1	0.277957	male-female
2.26893	1	0.275787	male-female
2.35619	1	0.241057	male-female
2.44346	1	0.247448	male-female
2.53073	1	0.178833	male-female
2.61799	1	0.123965	male-female
2.70526	1	0.0969535	male-female
2.79253	1	0.0678916	male-female
2.87979	1	0.0173648	male-female
2.96706	1	0.0184501	male-female
3.05433	1	0.0377443	male-female
3.14159	1	0.0424473	male-female
0.0872665	1.1	0.000361767	male-female
0.174533	1.1	0.000120589	male-female
0.261799	1.1	0.000241178	male-female
0.349066	1.1	0.000361767	male-female
0.436332	1.1	0.000361767	male-female
0.523599	1.1	0.000241178	male-female
0.610865	1.1	0.000964711	male-female
0.698132	1.1	0.000602945	male-female
0.785398	1.1	0.00132648	male-female
0.872665	1.1	0.00144707	male-female
0.959931	1.1	0.00192942	male-female
1.0472	1.1	0.00470297	male-female
1.13446	1.1	0.0138677	male-female
1.22173	1.1	0.0195354	male-female
1.309	1.1	0.0424473	male-female
1.39626	1.1	0.0736798	male-female
1.48353	1.1	0.0706651	male-female
1.5708	1.1	0.123604	male-female
1.65806	1.1	0.172442	male-female
1.74533	1.1	0.197042	male-female
1.8326	1.1	0.262643	male-female
1.91986	1.1	0.354049	male-female
2.00713	1.1	0.364902	male-female
2.0944	1.1	0.365264	male-female
2.18166	1.1	0.375393	male-female
2.26893	1.1	0.373705	male-female
2.35619	1.1	0.405179	male-female
2.44346	1.1	0.342473	male-female
2.53073	1.1	0.366832	male-female
2.61799	1.1	0.324987	male-female
2.70526	1.1	0.38094	male-female
2.79253	1.1	0.32559	male-female
2.87979	1.1	0.167257	male-female
2.96706	1.1	0.219231	male-female
3.05433	1.1	0.29279	male-female
3.14159	1.1	0.174613	male-female
0.0872665	1.2	0.0010853	male-female
0.174533	1.2	0.00120589	male-female
0.261799	1.2	0.00144707	male-female
0.349066	1.2	0.00156766	male-female
0.436332	1.2	0.00144707	male-female
0.523599	1.2	0.000723534	male-female
0.610865	1.2	0.0010853	male-female
0.698132	1.2	0.00373826	male-female
0.785398	1.2	0.00783828	male-female
0.872665	1.2	0.0104912	male-female
0.959931	1.2	0.0138677	male-female
1.0472	1.2	0.023756	male-female
1.13446	1.2	0.0236354	male-female
1.22173	1.2	0.0453414	male-female
1.309	1.2	0.0793475	male-female
1.39626	1.2	0.0857387	male-female
1.48353	1.2	0.112027	male-female
1.5708	1.2	0.12288	male-female
1.65806	1.2	0.154957	male-female
1.74533	1.2	0.163277	male-female
1.8326	1.2	0.197645	male-female
1.91986	1.2	0.226828	male-female
2.00713	1.2	0.215131	male-female
2.0944	1.2	0.296408	male-female
2.18166	1.2	0.308828	male-female
2.26893	1.2	0.323299	male-female
2.35619	1.2	0.417961	male-female
2.44346	1.2	0.4422	male-female
2.53073	1.2	0.551333	male-female
2.61799	1.2	0.588353	male-female
2.70526	1.2	0.676745	male-female
2.79253	1.2	0.837128	male-female
2.87979	1.2	0.721363	male-female
2.96706	1.2	0.675419	male-female
3.05433	1.2	0.739692	male-female
3.14159	1.2	0.699295	male-female
0.0872665	1.3	0.0021706	male-female
0.174533	1.3	0.00277355	male-female
0.261799	1.3	0.0043412	male-female
0.349066	1.3	0.0054265	male-female
0.436332	1.3	0.00940594	male-female
0.523599	1.3	0.00639121	male-female
0.610865	1.3	0.00892358	male-female
0.698132	1.3	0.0133854	male-female
0.785398	1.3	0.0160383	male-female
0.872665	1.3	0.0159177	male-female
0.959931	1.3	0.0241178	male-female
1.0472	1.3	0.0335237	male-female
1.13446	1.3	0.0340061	male-female
1.22173	1.3	0.0551091	male-female
1.309	1.3	0.0411208	male-female
1.39626	1.3	0.153751	male-female
1.48353	1.3	0.0933358	male-female
1.5708	1.3	0.0746445	male-female
1.65806	1.3	0.0873064	male-female
1.74533	1.3	0.112992	male-female
1.8326	1.3	0.0930947	male-female
1.91986	1.3	0.11878	male-female
2.00713	1.3	0.137713	male-female
2.0944	1.3	0.19246	male-female
2.18166	1.3	0.200781	male-female
2.26893	1.3	0.330655	male-female
2.35619	1.3	0.271205	male-female
2.44346	1.3	0.445938	male-female
2.53073	1.3	0.474276	male-female
2.61799	1.3	0.697848	male-female
2.70526	1.3	0.791787	male-female
2.79253	1.3	1.15271	male-female
2.87979	1.3	1.55692	male-female
2.96706	1.3	2.20099	male-female
3.05433	1.3	2.91922	male-female
3.14159	1.3	3.14002	male-female
0.0872665	1.4	0.00807946	male-female
0.174533	1.4	0.0139883	male-female
0.261799	1.4	0.017606	male-female
0.349066	1.4	0.00880299	male-female
0.436332	1.4	0.00952653	male-female
0.523599	1.4	0.0118177	male-female
0.610865	1.4	0.0143501	male-female
0.698132	1.4	0.0198972	male-female
0.785398	1.4	0.0353326	male-female
0.872665	1.4	0.0272531	male-female
0.959931	1.4	0.0416032	male-female
1.0472	1.4	0.0340061	male-female
1.13446	1.4	0.0396738	male-female
1.22173	1.4	0.0458238	male-female
1.309	1.4	0.0834475	male-female
1.39626	1.4	0.0834475	male-female
1.48353	1.4	0.0838093	male-female
1.5708	1.4	0.0602945	male-female
1.65806	1.4	0.0451003	male-female
1.74533	1.4	0.0725945	male-female
1.8326	1.4	0.0359355	male-female
1.91986	1.4	0.0330414	male-female
2.00713	1.4	0.0577621	male-female
2.0944	1.4	0.0712681	male-female
2.18166	1.4	0.0676504	male-female
2.26893	1.4	0.238766	male-female
2.35619	1.4	0.107445	male-female
2.44346	1.4	0.152183	male-female
2.53073	1.4	0.214889	male-female
2.61799	1.4	0.491159	male-female
2.70526	1.4	0.689166	male-female
2.79253	1.4	0.998838	male-female
2.87979	1.4	1.88456	male-female
2.96706	1.4	3.08961	male-female
3.05433	1.4	4.96441	male-female
3.14159	1.4	5.6602	male-female
0.0872665	1.5	0.0104912	male-female
0.174533	1.5	0.0118177	male-female
0.261799	1.5	0.012903	male-female
0.349066	1.5	0.0121795	male-female
0.436332	1.5	0.0235148	male-female
0.523599	1.5	0.0212237	male-female
0.610865	1.5	0.0194148	male-female
0.698132	1.5	0.0279766	male-female
0.785398	1.5	0.0326796	male-female
0.872665	1.5	0.0424473	male-female
0.959931	1.5	0.0444973	male-female
1.0472	1.5	0.0379855	male-female
1.13446	1.5	0.0355737	male-female
1.22173	1.5	0.0388296	male-female
1.309	1.5	0.0912858	male-female
1.39626	1.5	0.047512	male-female
1.48353	1.5	0.218748	male-female
1.5708	1.5	0.0436532	male-female
1.65806	1.5	0.0279766	male-female
1.74533	1.5	0.0253237	male-female
1.8326	1.5	0.0338855	male-female
1.91986	1.5	0.0892358	male-female
2.00713	1.5	0.0559533	male-female
2.0944	1.5	0.0265296	male-female
2.18166	1.5	0.0545062	male-female
2.26893	1.5	0.693989	male-female
2.35619	1.5	0.0516121	male-female
2.44346	1.5	0.0618621	male-female
2.53073	1.5	0.18221	male-female
2.61799	1.5	0.198731	male-female
2.70526	1.5	0.363937	male-female
2.79253	1.5	0.642257	male-female
2.87979	1.5	1.40486	male-female
2.96706	1.5	2.85953	male-female
3.05433	1.5	4.63291	male-female
3.14159	1.5	5.82131	male-female
0.0872665	1.6	0.00964711	male-female
0.174533	1.6	0.0157971	male-female
0.261799	1.6	0.0165207	male-female
0.349066	1.6	0.017003	male-female
0.436332	1.6	0.0191736	male-female
0.523599	1.6	0.0232737	male-female
0.610865	1.6	0.0259266	male-female
0.698132	1.6	0.0600533	male-female
0.785398	1.6	0.0771769	male-female
0.872665	1.6	0.0994859	male-female
0.959931	1.6	0.0607768	male-female
1.0472	1.6	0.160504	male-female
1.13446	1.6	0.017606	male-female
1.22173	1.6	0.0206207	male-female
1.309	1.6	0.0277355	male-female
1.39626	1.6	0.176663	male-female
1.48353	1.6	0.0571592	male-female
1.5708	1.6	0.0449797	male-female
1.65806	1.6	0.0188119	male-female
1.74533	1.6	0.0197766	male-female
1.8326	1.6	0.0113354	male-female
1.91986	1.6	0.0097677	male-female
2.00713	1.6	0.00747651	male-female
2.0944	1.6	0.0121795	male-female
2.18166	1.6	0.400235	male-female
2.26893	1.6	0.0397943	male-female
2.35619	1.6	0.0384679	male-female
2.44346	1.6	0.0382267	male-female
2.53073	1.6	0.063671	male-female
2.61799	1.6	0.12698	male-female
2.70526	1.6	0.275063	male-female
2.79253	1.6	0.394446	male-female
2.87979	1.6	0.882229	male-female
2.96706	1.6	2.05339	male-female
3.05433	1.6	3.61176	male-female
3.14159	1.6	4.70056	male-female
0.0872665	1.7	0.00711475	male-female
0.174533	1.7	0.0086824	male-female
0.261799	1.7	0.0115765	male-female
0.349066	1.7	0.0112148	male-female
0.436332	1.7	0.0192942	male-female
0.523599	1.7	0.0347296	male-female
0.610865	1.7	0.0247207	male-female
0.698132	1.7	0.044015	male-female
0.785398	1.7	0.0335237	male-female
0.872665	1.7	0.0441355	male-female
0.959931	1.7	0.0448591	male-female
1.0472	1.7	0.142657	male-female
1.13446	1.7	0.0787446	male-female
1.22173	1.7	0.0253237	male-female
1.309	1.7	0.0246001	male-female
1.39626	1.7	0.0197766	male-female
1.48353	1.7	0.012903	male-female
1.5708	1.7	0.0143501	male-female
1.65806	1.7	0.0101295	male-female
1.74533	1.7	0.00856181	male-female
1.8326	1.7	0.00820005	male-female
1.91986	1.7	0.00916476	male-female
2.00713	1.7	0.010853	male-female
2.0944	1.7	0.0112148	male-female
2.18166	1.7	0.0226707	male-female
2.26893	1.7	0.0166413	male-female
2.35619	1.7	0.0246001	male-female
2.44346	1.7	0.0271325	male-female
2.53073	1.7	0.0242384	male-female
2.61799	1.7	0.0506474	male-female
2.70526	1.7	0.0880299	male-female
2.79253	1.7	0.215734	male-female
2.87979	1.7	0.529627	male-female
2.96706	1.7	1.28922	male-female
3.05433	1.7	2.52369	male-female
3.14159	1.7	3.23781	male-female
0.0872665	1.8	0.0663239	male-female
0.174533	1.8	0.0318355	male-female
0.261799	1.8	0.0202589	male-female
0.349066	1.8	0.0383473	male-female
0.436332	1.8	0.0184501	male-female
0.523599	1.8	0.102501	male-female
0.610865	1.8	0.132286	male-female
0.698132	1.8	0.0167619	male-female
0.785398	1.8	0.0160383	male-female
0.872665	1.8	0.278078	male-female
0.959931	1.8	0.0183295	male-female
1.0472	1.8	0.202228	male-female
1.13446	1.8	0.10033	male-female
1.22173	1.8	0.0641533	male-female
1.309	1.8	0.0189325	male-female
1.39626	1.8	0.0147118	male-female
1.48353	1.8	0.0118177	male-female
1.5708	1.8	0.00675298	male-female
1.65806	1.8	0.0103706	male-female
1.74533	1.8	0.0116971	male-female
1.8326	1.8	0.00482356	male-female
1.91986	1.8	0.00699416	male-female
2.00713	1.8	0.00663239	male-female
2.0944	1.8	0.0112148	male-female
2.18166	1.8	0.0213442	male-female
2.26893	1.8	0.0101295	male-female
2.35619	1.8	0.0104912	male-female
2.44346	1.8	0.0162795	male-female
2.53073	1.8	0.0171236	male-female
2.61799	1.8	0.0282178	male-female
2.70526	1.8	0.0535415	male-female
2.79253	1.8	0.129151	male-female
2.87979	1.8	0.337167	male-female
2.96706	1.8	0.846534	male-female
3.05433	1.8	1.54185	male-female
3.14159	1.8	2.08197	male-female
0.0872665	1.9	0.00916476	male-female
0.174533	1.9	0.0215854	male-female
0.261799	1.9	0.104671	male-female
0.349066	1.9	0.0524562	male-female
0.436332	1.9	0.00699416	male-female
0.523599	1.9	0.0120589	male-female
0.610865	1.9	0.0658416	male-female
0.698132	1.9	0.0285796	male-female
0.785398	1.9	0.0607768	male-female
0.872665	1.9	0.0821211	male-female
0.959931	1.9	0.109374	male-female
1.0472	1.9	0.165207	male-female
1.13446	1.9	0.00952653	male-female
1.22173	1.9	0.0102501	male-female
1.309	1.9	0.0167619	male-female
1.39626	1.9	0.0120589	male-female
1.48353	1.9	0.00482356	male-female
1.5708	1.9	0.00482356	male-female
1.65806	1.9	0.0136265	male-female
1.74533	1.9	0.0097677	male-female
1.8326	1.9	0.0054265	male-female
1.91986	1.9	0.00807946	male-female
2.00713	1.9	0.0043412	male-female
2.0944	1.9	0.00265296	male-female
2.18166	1.9	0.00627062	male-female
2.26893	1.9	0.00940594	male-female
2.35619	1.9	0.00783828	male-female
2.44346	1.9	0.0127824	male-female
2.53073	1.9	0.0109736	male-female
2.61799	1.9	0.0133854	male-female
2.70526	1.9	0.0297855	male-female
2.79253	1.9	0.0899593	male-female
2.87979	1.9	0.213201	male-female
2.96706	1.9	0.494776	male-female
3.05433	1.9	0.997753	male-female
3.14159	1.9	1.34155	male-female
0.0872665	2	0.0116971	male-female
0.174533	2	0.0344884	male-female
0.261799	2	0.0131442	male-female
0.349066	2	0.00410002	male-female
0.436332	2	0.0100089	male-female
0.523599	2	0.0138677	male-female
0.610865	2	0.0252031	male-female
0.698132	2	0.0848946	male-female
0.785398	2	0.0504062	male-female
0.872665	2	0.0109736	male-female
0.959931	2	0.012903	male-female
1.0472	2	0.0157971	male-female
1.13446	2	0.0126618	male-female
1.22173	2	0.00554709	male-female
1.309	2	0.00253237	male-female
1.39626	2	0.00337649	male-female
1.48353	2	0.0075971	male-female
1.5708	2	0.00410002	male-female
1.65806	2	0.0032559	male-female
1.74533	2	0.00639121	male-female
1.8326	2	0.00566768	male-female
1.91986	2	0.0133854	male-female
2.00713	2	0.00397943	male-female
2.0944	2	0.00518532	male-female
2.18166	2	0.00566768	male-female
2.26893	2	0.00566768	male-female
2.35619	2	0.00880299	male-female
2.44346	2	0.00566768	male-female
2.53073	2	0.0102501	male-female
2.61799	2	0.0215854	male-female
2.70526	2	0.0312325	male-female
2.79253	2	0.0576415	male-female
2.87979	2	0.122277	male-female
2.96706	2	0.308225	male-female
3.05433	2	0.651542	male-female
3.14159	2	0.960129	male-female
0.0872665	2.1	0.00856181	male-female
0.174533	2.1	0.0424473	male-female
0.261799	2.1	0.00735592	male-female
0.349066	2.1	0.00615004	male-female
0.436332	2.1	0.00964711	male-female
0.523599	2.1	0.00795887	male-female
0.610865	2.1	0.00952653	male-female
0.698132	2.1	0.00723534	male-female
0.785398	2.1	0.00711475	male-female
0.872665	2.1	0.0118177	male-female
0.959931	2.1	0.00844123	male-female
1.0472	2.1	0.0259266	male-female
1.13446	2.1	0.0102501	male-female
1.22173	2.1	0.00916476	male-female
1.309	2.1	0.00904417	male-female
1.39626	2.1	0.00916476	male-female
1.48353	2.1	0.00361767	male-female
1.5708	2.1	0.00229119	male-female
1.65806	2.1	0.00422061	male-female
1.74533	2.1	0.0032559	male-female
1.8326	2.1	0.00832064	male-female
1.91986	2.1	0.00192942	male-female
2.00713	2.1	0.00313531	male-female
2.0944	2.1	0.00494415	male-female
2.18166	2.1	0.00494415	male-female
2.26893	2.1	0.00807946	male-female
2.35619	2.1	0.00627062	male-female
2.44346	2.1	0.00723534	male-female
2.53073	2.1	0.0102501	male-female
2.61799	2.1	0.043412	male-female
2.70526	2.1	0.0261678	male-female
2.79253	2.1	0.0417238	male-female
2.87979	2.1	0.0967123	male-female
2.96706	2.1	0.206448	male-female
3.05433	2.1	0.48115	male-female
3.14159	2.1	0.682051	male-female
0.0872665	2.2	0.0136265	male-female
0.174533	2.2	0.00892358	male-female
0.261799	2.2	0.0330414	male-female
0.349066	2.2	0.0139883	male-female
0.436332	2.2	0.00880299	male-female
0.523599	2.2	0.00820005	male-female
0.610865	2.2	0.0171236	male-female
0.698132	2.2	0.0165207	male-female
0.785398	2.2	0.0124207	male-female
0.872665	2.2	0.00844123	male-female
0.959931	2.2	0.00988829	male-female
1.0472	2.2	0.0406385	male-female
1.13446	2.2	0.0127824	male-female
1.22173	2.2	0.00518532	male-female
1.309	2.2	0.00639121	male-female
1.39626	2.2	0.00470297	male-female
1.48353	2.2	0.00482356	male-female
1.5708	2.2	0.00458238	male-female
1.65806	2.2	0.00301472	male-female
1.74533	2.2	0.00253237	male-female
1.8326	2.2	0.00289413	male-female
1.91986	2.2	0.00241178	male-female
2.00713	2.2	0.00349708	male-female
2.0944	2.2	0.00518532	male-female
2.18166	2.2	0.00289413	male-female
2.26893	2.2	0.00229119	male-female
2.35619	2.2	0.00566768	male-female
2.44346	2.2	0.0065118	male-female
2.53073	2.2	0.00892358	male-female
2.61799	2.2	0.012903	male-female
2.70526	2.2	0.0367796	male-female
2.79253	2.2	0.0575209	male-female
2.87979	2.2	0.0751269	male-female
2.96706	2.2	0.165086	male-female
3.05433	2.2	0.369123	male-female
3.14159	2.2	0.518412	male-female
0.0872665	2.3	0.00687357	male-female
0.174533	2.3	0.00410002	male-female
0.261799	2.3	0.0391914	male-female
0.349066	2.3	0.00940594	male-female
0.436332	2.3	0.00639121	male-female
0.523599	2.3	0.00916476	male-female
0.610865	2.3	0.035212	male-female
0.698132	2.3	0.00482356	male-female
0.785398	2.3	0.00952653	male-female
0.872665	2.3	0.00711475	male-female
0.959931	2.3	0.00771769	male-female
1.0472	2.3	0.00771769	male-female
1.13446	2.3	0.00422061	male-female
1.22173	2.3	0.00385885	male-female
1.309	2.3	0.0043412	male-female
1.39626	2.3	0.0032559	male-female
1.48353	2.3	0.000844123	male-female
1.5708	2.3	0.00192942	male-female
1.65806	2.3	0.00180883	male-female
1.74533	2.3	0.00627062	male-female
1.8326	2.3	0.0032559	male-female
1.91986	2.3	0.00253237	male-female
2.00713	2.3	0.00422061	male-female
2.0944	2.3	0.00265296	male-female
2.18166	2.3	0.00313531	male-female
2.26893	2.3	0.00265296	male-female
2.35619	2.3	0.00506474	male-female
2.44346	2.3	0.00349708	male-female
2.53073	2.3	0.00458238	male-female
2.61799	2.3	0.00530591	male-female
2.70526	2.3	0.0148324	male-female
2.79253	2.3	0.0202589	male-female
2.87979	2.3	0.0659621	male-female
2.96706	2.3	0.140004	male-female
3.05433	2.3	0.247328	male-female
3.14159	2.3	0.390829	male-female
0.0872665	2.4	0.00253237	male-female
0.174533	2.4	0.00205001	male-female
0.261799	2.4	0.0101295	male-female
0.349066	2.4	0.0139883	male-female
0.436332	2.4	0.025806	male-female
0.523599	2.4	0.0110942	male-female
0.610865	2.4	0.00675298	male-female
0.698132	2.4	0.00241178	male-female
0.785398	2.4	0.0075971	male-female
0.872665	2.4	0.00602945	male-female
0.959931	2.4	0.0054265	male-female
1.0472	2.4	0.00518532	male-female
1.13446	2.4	0.00711475	male-female
1.22173	2.4	0.00410002	male-female
1.309	2.4	0.00397943	male-female
1.39626	2.4	0.00313531	male-female
1.48353	2.4	0.000844123	male-female
1.5708	2.4	0.000602945	male-female
1.65806	2.4	0.00205001	male-female
1.74533	2.4	0.000120589	male-female
1.8326	2.4	0.000482356	male-female
1.91986	2.4	0.00301472	male-female
2.00713	2.4	0.00205001	male-female
2.0944	2.4	0.00301472	male-female
2.18166	2.4	0.00711475	male-female
2.26893	2.4	0.00241178	male-female
2.35619	2.4	0.00168825	male-female
2.44346	2.4	0.00205001	male-female
2.53073	2.4	0.00301472	male-female
2.61799	2.4	0.00385885	male-female
2.70526	2.4	0.00988829	male-female
2.79253	2.4	0.0180883	male-female
2.87979	2.4	0.0472709	male-female
2.96706	2.4	0.0949035	male-female
3.05433	2.4	0.206086	male-female
3.14159	2.4	0.285675	male-female
0.0872665	2.5	0.00156766	male-female
0.174533	2.5	0.00205001	male-female
0.261799	2.5	0.0190531	male-female
0.349066	2.5	0.00349708	male-female
0.436332	2.5	0.0043412	male-female
0.523599	2.5	0.00880299	male-female
0.610865	2.5	0.0106118	male-female
0.698132	2.5	0.00518532	male-female
0.785398	2.5	0.00470297	male-female
0.872665	2.5	0.00844123	male-female
0.959931	2.5	0.00313531	male-female
1.0472	2.5	0.00530591	male-female
1.13446	2.5	0.00337649	male-female
1.22173	2.5	0.00385885	male-female
1.309	2.5	0.00265296	male-female
1.39626	2.5	0.0021706	male-female
1.48353	2.5	0.00144707	male-female
1.5708	2.5	0.000361767	male-female
1.65806	2.5	0.000241178	male-female
1.74533	2.5	0.000241178	male-female
1.8326	2.5	0.000241178	male-female
1.91986	2.5	0.00132648	male-female
2.00713	2.5	0.00120589	male-female
2.0944	2.5	0.00205001	male-female
2.18166	2.5	0.0075971	male-female
2.26893	2.5	0.00313531	male-female
2.35619	2.5	0.00265296	male-female
2.44346	2.5	0.00120589	male-female
2.53073	2.5	0.00132648	male-female
2.61799	2.5	0.0021706	male-female
2.70526	2.5	0.00458238	male-female
2.79253	2.5	0.0148324	male-female
2.87979	2.5	0.0295443	male-female
2.96706	2.5	0.0823622	male-female
3.05433	2.5	0.158213	male-female
3.14159	2.5	0.233098	male-female
0.0872665	2.6	0.000602945	male-female
0.174533	2.6	0.00880299	male-female
0.261799	2.6	0.00289413	male-female
0.349066	2.6	0.00361767	male-female
0.436332	2.6	0.00277355	male-female
0.523599	2.6	0.00940594	male-female
0.610865	2.6	0.00470297	male-female
0.698132	2.6	0.00615004	male-female
0.785398	2.6	0.00397943	male-female
0.872665	2.6	0.0065118	male-female
0.959931	2.6	0.00410002	male-female
1.0472	2.6	0.00168825	male-female
1.13446	2.6	0.00120589	male-female
1.22173	2.6	0.00205001	male-female
1.309	2.6	0.0021706	male-female
1.39626	2.6	0.00168825	male-female
1.48353	2.6	0.0021706	male-female
1.5708	2.6	0.000482356	male-female
1.65806	2.6	0.000361767	male-female
1.74533	2.6	0.000602945	male-female
1.8326	2.6	0.000844123	male-female
1.91986	2.6	0.000241178	male-female
2.00713	2.6	0.000844123	male-female
2.0944	2.6	0.000602945	male-female
2.18166	2.6	0.000482356	male-female
2.26893	2.6	0.00180883	male-female
2.35619	2.6	0.00265296	male-female
2.44346	2.6	0.00313531	male-female
2.53073	2.6	0.00289413	male-female
2.61799	2.6	0.00410002	male-female
2.70526	2.6	0.00602945	male-female
2.79253	2.6	0.0112148	male-female
2.87979	2.6	0.023756	male-female
2.96706	2.6	0.067771	male-female
3.05433	2.6	0.119865	male-female
3.14159	2.6	0.193786	male-female
0.0872665	2.7	0.00120589	male-female
0.174533	2.7	0.00120589	male-female
0.261799	2.7	0.00904417	male-female
0.349066	2.7	0.00337649	male-female
0.436332	2.7	0.00144707	male-female
0.523599	2.7	0.00687357	male-female
0.610865	2.7	0.00289413	male-female
0.698132	2.7	0.00988829	male-female
0.785398	2.7	0.00807946	male-female
0.872665	2.7	0.00518532	male-female
0.959931	2.7	0.00506474	male-female
1.0472	2.7	0.00675298	male-female
1.13446	2.7	0.000964711	male-female
1.22173	2.7	0.00192942	male-female
1.309	2.7	0.000964711	male-female
1.39626	2.7	0.00241178	male-female
1.48353	2.7	0.000602945	male-female
1.5708	2.7	0.000482356	male-female
1.65806	2.7	0.000120589	male-female
1.74533	2.7	0.00699416	male-female
1.8326	2.7	0.000482356	male-female
1.91986	2.7	0.000602945	male-female
2.00713	2.7	0.0010853	male-female
2.0944	2.7	0.000241178	male-female
2.18166	2.7	0.000241178	male-female
2.26893	2.7	0.00361767	male-female
2.35619	2.7	0.00277355	male-female
2.44346	2.7	0.00349708	male-female
2.53073	2.7	0.00337649	male-female
2.61799	2.7	0.0101295	male-female
2.70526	2.7	0.00639121	male-female
2.79253	2.7	0.0121795	male-female
2.87979	2.7	0.0197766	male-female
2.96706	2.7	0.0444973	male-female
3.05433	2.7	0.0971947	male-female
3.14159	2.7	0.169186	male-female
0.0872665	2.8	0.000241178	male-female
0.174533	2.8	0.000723534	male-female
0.261799	2.8	0.00373826	male-female
0.349066	2.8	0.00192942	male-female
0.436332	2.8	0.00192942	male-female
0.523599	2.8	0.00313531	male-female
0.610865	2.8	0.00192942	male-female
0.698132	2.8	0.00916476	male-female
0.785398	2.8	0.00530591	male-female
0.872665	2.8	0.00530591	male-female
0.959931	2.8	0.00615004	male-female
1.0472	2.8	0.0086824	male-female
1.13446	2.8	0.00132648	male-female
1.22173	2.8	0.0010853	male-female
1.309	2.8	0.00168825	male-female
1.39626	2.8	0.000964711	male-female
1.48353	2.8	0.00205001	male-female
1.5708	2.8	0.0010853	male-female
1.65806	2.8	0.00156766	male-female
1.74533	2.8	0.0054265	male-female
1.8326	2.8	0.000602945	male-female
1.91986	2.8	0.000964711	male-female
2.00713	2.8	0.00132648	male-female
2.0944	2.8	0.000361767	male-female
2.18166	2.8	0.000361767	male-female
2.26893	2.8	0.0010853	male-female
2.35619	2.8	0.00590886	male-female
2.44346	2.8	0.00289413	male-female
2.53073	2.8	0.00373826	male-female
2.61799	2.8	0.00373826	male-female
2.70526	2.8	0.00916476	male-female
2.79253	2.8	0.00988829	male-female
2.87979	2.8	0.0178472	male-female
2.96706	2.8	0.0373826	male-female
3.05433	2.8	0.0757298	male-female
3.14159	2.8	0.123001	male-female
0.0872665	2.9	0.00156766	male-female
0.174533	2.9	0.00180883	male-female
0.261799	2.9	0.00180883	male-female
0.349066	2.9	0.00168825	male-female
0.436332	2.9	0.000723534	male-female
0.523599	2.9	0.00518532	male-female
0.610865	2.9	0.00180883	male-female
0.698132	2.9	0.00349708	male-female
0.785398	2.9	0.00192942	male-female
0.872665	2.9	0.00615004	male-female
0.959931	2.9	0.00313531	male-female
1.0472	2.9	0.00313531	male-female
1.13446	2.9	0.000844123	male-female
1.22173	2.9	0.000602945	male-female
1.309	2.9	0.000241178	male-female
1.39626	2.9	0.000723534	male-female
1.48353	2.9	0.00132648	male-female
1.5708	2.9	0.000602945	male-female
1.65806	2.9	0.00349708	male-female
1.74533	2.9	0.0010853	male-female
1.8326	2.9	0.00192942	male-female
1.91986	2.9	0.000964711	male-female
2.00713	2.9	0.000361767	male-female
2.0944	2.9	0.000482356	male-female
2.18166	2.9	0	male-female
2.26893	2.9	0.000844123	male-female
2.35619	2.9	0.00385885	male-female
2.44346	2.9	0.00265296	male-female
2.53073	2.9	0.00301472	male-female
2.61799	2.9	0.00410002	male-female
2.70526	2.9	0.00361767	male-female
2.79253	2.9	0.00916476	male-female
2.87979	2.9	0.0157971	male-female
2.96706	2.9	0.0323178	male-female
3.05433	2.9	0.0559533	male-female
3.14159	2.9	0.0741622	male-female
0.0872665	3	0.00168825	male-female
0.174533	3	0.000482356	male-female
0.261799	3	0.00132648	male-female
0.349066	3	0.000602945	male-female
0.436332	3	0.000361767	male-female
0.523599	3	0.00277355	male-female
0.610865	3	0.00253237	male-female
0.698132	3	0.00301472	male-female
0.785398	3	0.00289413	male-female
0.872665	3	0.000844123	male-female
0.959931	3	0.00301472	male-female
1.0472	3	0.0010853	male-female
1.13446	3	0.0010853	male-female
1.22173	3	0.000361767	male-female
1.309	3	0.000241178	male-female
1.39626	3	0	male-female
1.48353	3	0.000723534	male-female
1.5708	3	0.000482356	male-female
1.65806	3	0.00229119	male-female
1.74533	3	0.00180883	male-female
1.8326	3	0.0010853	male-female
1.91986	3	0.000844123	male-female
2.00713	3	0.00144707	male-female
2.0944	3	0.00277355	male-female
2.18166	3	0.00144707	male-female
2.26893	3	0.000361767	male-female
2.35619	3	0.0032559	male-female
2.44346	3	0.00253237	male-female
2.53073	3	0.00518532	male-female
2.61799	3	0.00687357	male-female
2.70526	3	0.00530591	male-female
2.79253	3	0.00964711	male-female
2.87979	3	0.0113354	male-female
2.96706	3	0.0230325	male-female
3.05433	3	0.041362	male-female
3.14159	3	0.0742828	male-female
0.0872665	0.1	0	male-male
0.174533	0.1	0	male-male
0.261799	0.1	0	male-male
0.349066	0.1	0	male-male
0.436332	0.1	0	male-male
0.523599	0.1	0	male-male
0.610865	0.1	0	male-male
0.698132	0.1	0	male-male
0.785398	0.1	0	male-male
0.872665	0.1	0	male-male
0.959931	0.1	0	male-male
1.0472	0.1	0	male-male
1.13446	0.1	0	male-male
1.22173	0.1	0	male-male
1.309	0.1	0	male-male
1.39626	0.1	0	male-male
1.48353	0.1	0	male-male
1.5708	0.1	0	male-male
1.65806	0.1	0	male-male
1.74533	0.1	0	male-male
1.8326	0.1	0	male-male
1.91986	0.1	0	male-male
2.00713	0.1	0	male-male
2.0944	0.1	0	male-male
2.18166	0.1	0	male-male
2.26893	0.1	0	male-male
2.35619	0.1	0	male-male
2.44346	0.1	0	male-male
2.53073	0.1	0	male-male
2.61799	0.1	0	male-male
2.70526	0.1	0	male-male
2.79253	0.1	0	male-male
2.87979	0.1	0	male-male
2.96706	0.1	0	male-male
3.05433	0.1	0	male-male
3.14159	0.1	0	male-male
0.0872665	0.2	0	male-male
0.174533	0.2	0	male-male
0.261799	0.2	0	male-male
0.349066	0.2	0	male-male
0.436332	0.2	0	male-male
0.523599	0.2	0	male-male
0.610865	0.2	0	male-male
0.698132	0.2	0	male-male
0.785398	0.2	0	male-male
0.872665	0.2	0	male-male
0.959931	0.2	0	male-male
1.0472	0.2	0	male-male
1.13446	0.2	0	male-male
1.22173	0.2	0	male-male
1.309	0.2	0	male-male
1.39626	0.2	0	male-male
1.48353	0.2	0	male-male
1.5708	0.2	0	male-male
1.65806	0.2	0	male-male
1.74533	0.2	0	male-male
1.8326	0.2	0	male-male
1.91986	0.2	0	male-male
2.00713	0.2	0	male-male
2.0944	0.2	0	male-male
2.18166	0.2	0	male-male
2.26893	0.2	0	male-male
2.35619	0.2	0	male-male
2.44346	0.2	0	male-male
2.53073	0.2	0	male-male
2.61799	0.2	0	male-male
2.70526	0.2	0	male-male
2.79253	0.2	0	male-male
2.87979	0.2	0	male-male
2.96706	0.2	0	male-male
3.05433	0.2	0	male-male
3.14159	0.2	0	male-male
0.0872665	0.3	0	male-male
0.174533	0.3	0	male-male
0.261799	0.3	0	male-male
0.349066	0.3	0	male-male
0.436332	0.3	0	male-male
0.523599	0.3	0	male-male
0.610865	0.3	0	male-male
0.698132	0.3	0	male-male
0.785398	0.3	0	male-male
0.872665	0.3	0	male-male
0.959931	0.3	0	male-male
1.0472	0.3	0	male-male
1.13446	0.3	0	male-male
1.22173	0.3	0	male-male
1.309	0.3	0	male-male
1.39626	0.3	0	male-male
1.48353	0.3	0	male-male
1.5708	0.3	0	male-male
1.65806	0.3	0	male-male
1.74533	0.3	0	male-male
1.8326	0.3	0	male-male
1.91986	0.3	0	male-male
2.00713	0.3	0	male-male
2.0944	0.3	0	male-male
2.18166	0.3	0	male-male
2.26893	0.3	0	male-male
2.35619	0.3	0	male-male
2.44346	0.3	0	male-male
2.53073	0.3	0	male-male
2.61799	0.3	0	male-male
2.70526	0.3	0	male-male
2.79253	0.3	0	male-male
2.87979	0.3	0	male-male
2.96706	0.3	0	male-male
3.05433	0.3	0	male-male
3.14159	0.3	0	male-male
0.0872665	0.4	0	male-male
0.174533	0.4	0	male-male
0.261799	0.4	0	male-male
0.349066	0.4	0	male-male
0.436332	0.4	0	male-male
0.523599	0.4	0	male-male
0.610865	0.4	0	male-male
0.698132	0.4	0	male-male
0.785398	0.4	0	male-male
0.872665	0.4	0	male-male
0.959931	0.4	0	male-male
1.0472	0.4	0	male-male
1.13446	0.4	0	male-male
1.22173	0.4	0	male-male
1.309	0.4	0	male-male
1.39626	0.4	0	male-male
1.48353	0.4	0	male-male
1.5708	0.4	0	male-male
1.65806	0.4	0	male-male
1.74533	0.4	0	male-male
1.8326	0.4	0	male-male
1.91986	0.4	0	male-male
2.00713	0.4	0	male-male
2.0944	0.4	0	male-male
2.18166	0.4	0	male-male
2.26893	0.4	0	male-male
2.35619	0.4	0	male-male
2.44346	0.4	0	male-male
2.53073	0.4	0	male-male
2.61799	0.4	0	male-male
2.70526	0.4	0	male-male
2.79253	0.4	0	male-male
2.87979	0.4	0	male-male
2.96706	0.4	0	male-male
3.05433	0.4	0	male-male
3.14159	0.4	0	male-male
0.0872665	0.5	0	male-male
0.174533	0.5	0	male-male
0.261799	0.5	0	male-male
0.349066	0.5	0	male-male
0.436332	0.5	0	male-male
0.523599	0.5	0	male-male
0.610865	0.5	0	male-male
0.698132	0.5	0	male-male
0.785398	0.5	0	male-male
0.872665	0.5	0	male-male
0.959931	0.5	0	male-male
1.0472	0.5	0	male-male
1.13446	0.5	0	male-male
1.22173	0.5	0	male-male
1.309	0.5	0	male-male
1.39626	0.5	0	male-male
1.48353	0.5	0	male-male
1.5708	0.5	0	male-male
1.65806	0.5	0	male-male
1.74533	0.5	0	male-male
1.8326	0.5	0	male-male
1.91986	0.5	0	male-male
2.00713	0.5	0	male-male
2.0944	0.5	0	male-male
2.18166	0.5	0	male-male
2.26893	0.5	0	male-male
2.35619	0.5	0	male-male
2.44346	0.5	0	male-male
2.53073	0.5	0	male-male
2.61799	0.5	0	male-male
2.70526	0.5	0	male-male
2.79253	0.5	0	male-male
2.87979	0.5	0	male-male
2.96706	0.5	0	male-male
3.05433	0.5	0	male-male
3.14159	0.5	0	male-male
0.0872665	0.6	0	male-male
0.174533	0.6	0	male-male
0.261799	0.6	0	male-male
0.349066	0.6	0	male-male
0.436332	0.6	0	male-male
0.523599	0.6	0	male-male
0.610865	0.6	0	male-male
0.698132	0.6	0	male-male
0.785398	0.6	0	male-male
0.872665	0.6	0	male-male
0.959931	0.6	0	male-male
1.0472	0.6	0	male-male
1.13446	0.6	0	male-male
1.22173	0.6	0	male-male
1.309	0.6	0	male-male
1.39626	0.6	0	male-male
1.48353	0.6	0	male-male
1.5708	0.6	0	male-male
1.65806	0.6	0	male-male
1.74533	0.6	0	male-male
1.8326	0.6	0	male-male
1.91986	0.6	0	male-male
2.00713	0.6	0	male-male
2.0944	0.6	0	male-male
2.18166	0.6	0	male-male
2.26893	0.6	0	male-male
2.35619	0.6	0	male-male
2.44346	0.6	0	male-male
2.53073	0.6	0	male-male
2.61799	0.6	0	male-male
2.70526	0.6	0	male-male
2.79253	0.6	0	male-male
2.87979	0.6	0	male-male
2.96706	0.6	0	male-male
3.05433	0.6	0	male-male
3.14159	0.6	0	male-male
0.0872665	0.7	0	male-male
0.174533	0.7	0	male-male
0.261799	0.7	0	male-male
0.349066	0.7	0	male-male
0.436332	0.7	0	male-male
0.523599	0.7	0	male-male
0.610865	0.7	0	male-male
0.698132	0.7	0	male-male
0.785398	0.7	0	male-male
0.872665	0.7	0	male-male
0.959931	0.7	0	male-male
1.0472	0.7	0	male-male
1.13446	0.7	0	male-male
1.22173	0.7	0	male-male
1.309	0.7	0	male-male
1.39626	0.7	0	male-male
1.48353	0.7	0	male-male
1.5708	0.7	0	male-male
1.65806	0.7	0	male-male
1.74533	0.7	0	male-male
1.8326	0.7	0	male-male
1.91986	0.7	0	male-male
2.00713	0.7	0	male-male
2.0944	0.7	0	male-male
2.18166	0.7	0	male-male
2.26893	0.7	0	male-male
2.35619	0.7	0.000101527	male-male
2.44346	0.7	0	male-male
2.53073	0.7	0	male-male
2.61799	0.7	0	male-male
2.70526	0.7	0	male-male
2.79253	0.7	0	male-male
2.87979	0.7	0.000101527	male-male
2.96706	0.7	0.000406107	male-male
3.05433	0.7	0.00030458	male-male
3.14159	0.7	0.000507633	male-male
0.0872665	0.8	0	male-male
0.174533	0.8	0	male-male
0.261799	0.8	0	male-male
0.349066	0.8	0.000101527	male-male
0.436332	0.8	0.000101527	male-male
0.523599	0.8	0	male-male
0.610865	0.8	0	male-male
0.698132	0.8	0	male-male
0.785398	0.8	0	male-male
0.872665	0.8	0	male-male
0.959931	0.8	0	male-male
1.0472	0.8	0	male-male
1.13446	0.8	0	male-male
1.22173	0.8	0	male-male
1.309	0.8	0	male-male
1.39626	0.8	0	male-male
1.48353	0.8	0.000101527	male-male
1.5708	0.8	0.000101527	male-male
1.65806	0.8	0	male-male
1.74533	0.8	0.00030458	male-male
1.8326	0.8	0	male-male
1.91986	0.8	0.000101527	male-male
2.00713	0.8	0.000101527	male-male
2.0944	0.8	0.000203053	male-male
2.18166	0.8	0.00091374	male-male
2.26893	0.8	0.00203053	male-male
2.35619	0.8	0.00121832	male-male
2.44346	0.8	0	male-male
2.53073	0.8	0.000101527	male-male
2.61799	0.8	0.000101527	male-male
2.70526	0.8	0	male-male
2.79253	0.8	0	male-male
2.87979	0.8	0.000507633	male-male
2.96706	0.8	0.000507633	male-male
3.05433	0.8	0.0015229	male-male
3.14159	0.8	0.00253817	male-male
0.0872665	0.9	0.000101527	male-male
0.174533	0.9	0.000101527	male-male
0.261799	0.9	0	male-male
0.349066	0.9	0	male-male
0.436332	0.9	0	male-male
0.523599	0.9	0	male-male
0.610865	0.9	0	male-male
0.698132	0.9	0	male-male
0.785398	0.9	0	male-male
0.872665	0.9	0	male-male
0.959931	0.9	0	male-male
1.0472	0.9	0	male-male
1.13446	0.9	0	male-male
1.22173	0.9	0.000101527	male-male
1.309	0.9	0.000101527	male-male
1.39626	0.9	0.00030458	male-male
1.48353	0.9	0.00030458	male-male
1.5708	0.9	0.000101527	male-male
1.65806	0.9	0.00060916	male-male
1.74533	0.9	0.000406107	male-male
1.8326	0.9	0.00060916	male-male
1.91986	0.9	0.00385801	male-male
2.00713	0.9	0.0123863	male-male
2.0944	0.9	0.0224374	male-male
2.18166	0.9	0.0451794	male-male
2.26893	0.9	0.0460931	male-male
2.35619	0.9	0.0376664	male-male
2.44346	0.9	0.0231481	male-male
2.53073	0.9	0.00893435	male-male
2.61799	0.9	0.00253817	male-male
2.70526	0.9	0.000507633	male-male
2.79253	0.9	0.000203053	male-male
2.87979	0.9	0.000812214	male-male
2.96706	0.9	0.00162443	male-male
3.05433	0.9	0.00284275	male-male
3.14159	0.9	0.00395954	male-male
0.0872665	1	0.000101527	male-male
0.174533	1	0.000101527	male-male
0.261799	1	0.000101527	male-male
0.349066	1	0.000101527	male-male
0.436332	1	0	male-male
0.523599	1	0	male-male
0.610865	1	0.000203053	male-male
0.698132	1	0.000101527	male-male
0.785398	1	0	male-male
0.872665	1	0	male-male
0.959931	1	0.000507633	male-male
1.0472	1	0.00030458	male-male
1.13446	1	0.000406107	male-male
1.22173	1	0.00131985	male-male
1.309	1	0.000812214	male-male
1.39626	1	0.00192901	male-male
1.48353	1	0.00233511	male-male
1.5708	1	0.00314733	male-male
1.65806	1	0.00599008	male-male
1.74533	1	0.0282244	male-male
1.8326	1	0.0606114	male-male
1.91986	1	0.0956381	male-male
2.00713	1	0.170463	male-male
2.0944	1	0.236456	male-male
2.18166	1	0.250771	male-male
2.26893	1	0.254629	male-male
2.35619	1	0.205592	male-male
2.44346	1	0.16295	male-male
2.53073	1	0.107415	male-male
2.61799	1	0.0557382	male-male
2.70526	1	0.0335038	male-male
2.79253	1	0.0107618	male-male
2.87979	1	0.00751298	male-male
2.96706	1	0.00730992	male-male
3.05433	1	0.00690382	male-male
3.14159	1	0.00822366	male-male
0.0872665	1.1	0.000203053	male-male
0.174533	1.1	0.000203053	male-male
0.261799	1.1	0.000406107	male-male
0.349066	1.1	0.000406107	male-male
0.436332	1.1	0.000507633	male-male
0.523599	1.1	0.00121832	male-male
0.610865	1.1	0.000507633	male-male
0.698132	1.1	0.00060916	male-male
0.785398	1.1	0.00060916	male-male
0.872665	1.1	0.00030458	male-male
0.959931	1.1	0.000710687	male-male
1.0472	1.1	0.00182748	male-male
1.13446	1.1	0.00548244	male-male
1.22173	1.1	0.0278183	male-male
1.309	1.1	0.0108634	male-male
1.39626	1.1	0.0076145	male-male
1.48353	1.1	0.0128939	male-male
1.5708	1.1	0.045484	male-male
1.65806	1.1	0.0728962	male-male
1.74533	1.1	0.147214	male-male
1.8326	1.1	0.226811	male-male
1.91986	1.1	0.290976	male-male
2.00713	1.1	0.390776	male-male
2.0944	1.1	0.411995	male-male
2.18166	1.1	0.407021	male-male
2.26893	1.1	0.383263	male-male
2.35619	1.1	0.36174	male-male
2.44346	1.1	0.306915	male-male
2.53073	1.1	0.291686	male-male
2.61799	1.1	0.237471	male-male
2.70526	1.1	0.195743	male-male
2.79253	1.1	0.125182	male-male
2.87979	1.1	0.114725	male-male
2.96706	1.1	0.112187	male-male
3.05433	1.1	0.18021	male-male
3.14159	1.1	0.148534	male-male
0.0872665	1.2	0.000406107	male-male
0.174533	1.2	0.000812214	male-male
0.261799	1.2	0.0015229	male-male
0.349066	1.2	0.00192901	male-male
0.436332	1.2	0.00111679	male-male
0.523599	1.2	0.00203053	male-male
0.610865	1.2	0.00335038	male-male
0.698132	1.2	0.00203053	male-male
0.785398	1.2	0.00467023	male-male
0.872665	1.2	0.00670076	male-male
0.959931	1.2	0.00619313	male-male
1.0472	1.2	0.0834549	male-male
1.13446	1.2	0.0177672	male-male
1.22173	1.2	0.0608145	male-male
1.309	1.2	0.074216	male-male
1.39626	1.2	0.0368542	male-male
1.48353	1.2	0.0699519	male-male
1.5708	1.2	0.105182	male-male
1.65806	1.2	0.143254	male-male
1.74533	1.2	0.22011	male-male
1.8326	1.2	0.27463	male-male
1.91986	1.2	0.370877	male-male
2.00713	1.2	0.380624	male-male
2.0944	1.2	0.421437	male-male
2.18166	1.2	0.412808	male-male
2.26893	1.2	0.439408	male-male
2.35619	1.2	0.396969	male-male
2.44346	1.2	0.444687	male-male
2.53073	1.2	0.447631	male-male
2.61799	1.2	0.474028	male-male
2.70526	1.2	0.472404	male-male
2.79253	1.2	0.358389	male-male
2.87979	1.2	0.411589	male-male
2.96706	1.2	0.338592	male-male
3.05433	1.2	0.531594	male-male
3.14159	1.2	0.548447	male-male
0.0872665	1.3	0.0319809	male-male
0.174533	1.3	0.0114725	male-male
0.261799	1.3	0.015026	male-male
0.349066	1.3	0.0156351	male-male
0.436332	1.3	0.0125893	male-male
0.523599	1.3	0.00964504	male-male
0.610865	1.3	0.00690382	male-male
0.698132	1.3	0.00335038	male-male
0.785398	1.3	0.0125893	male-male
0.872665	1.3	0.0196962	male-male
0.959931	1.3	0.0148229	male-male
1.0472	1.3	0.0386817	male-male
1.13446	1.3	0.0652817	male-male
1.22173	1.3	0.0702565	male-male
1.309	1.3	0.0502557	male-male
1.39626	1.3	0.0792924	male-male
1.48353	1.3	0.142036	male-male
1.5708	1.3	0.139295	male-male
1.65806	1.3	0.185997	male-male
1.74533	1.3	0.186708	male-male
1.8326	1.3	0.192495	male-male
1.91986	1.3	0.240111	male-male
2.00713	1.3	0.309149	male-male
2.0944	1.3	0.227014	male-male
2.18166	1.3	0.290671	male-male
2.26893	1.3	0.381639	male-male
2.35619	1.3	0.374329	male-male
2.44346	1.3	0.449865	male-male
2.53073	1.3	0.604185	male-male
2.61799	1.3	0.714443	male-male
2.70526	1.3	0.78805	male-male
2.79253	1.3	0.80399	male-male
2.87979	1.3	0.88846	male-male
2.96706	1.3	0.789776	male-male
3.05433	1.3	0.892521	male-male
3.14159	1.3	0.830793	male-male
0.0872665	1.4	0.291991	male-male
0.174533	1.4	0.189753	male-male
0.261799	1.4	0.114827	male-male
0.349066	1.4	0.0658908	male-male
0.436332	1.4	0.0546214	male-male
0.523599	1.4	0.0389863	male-male
0.610865	1.4	0.0260924	male-male
0.698132	1.4	0.0249756	male-male
0.785398	1.4	0.0252801	male-male
0.872665	1.4	0.0291382	male-male
0.959931	1.4	0.0284275	male-male
1.0472	1.4	0.0517786	male-male
1.13446	1.4	0.0829473	male-male
1.22173	1.4	0.097161	male-male
1.309	1.4	0.0712717	male-male
1.39626	1.4	0.101222	male-male
1.48353	1.4	0.12102	male-male
1.5708	1.4	0.0935061	male-male
1.65806	1.4	0.106197	male-male
1.74533	1.4	0.122644	male-male
1.8326	1.4	0.120411	male-male
1.91986	1.4	0.133609	male-male
2.00713	1.4	0.141934	male-male
2.0944	1.4	0.123355	male-male
2.18166	1.4	0.192901	male-male
2.26893	1.4	0.220313	male-male
2.35619	1.4	0.350876	male-male
2.44346	1.4	0.373618	male-male
2.53073	1.4	0.546214	male-male
2.61799	1.4	0.618602	male-male
2.70526	1.4	0.880236	male-male
2.79253	1.4	1.27203	male-male
2.87979	1.4	1.92667	male-male
2.96706	1.4	2.48416	male-male
3.05433	1.4	2.91229	male-male
3.14159	1.4	2.99565	male-male
0.0872665	1.5	0.871708	male-male
0.174533	1.5	0.495044	male-male
0.261799	1.5	0.182443	male-male
0.349066	1.5	0.0868053	male-male
0.436332	1.5	0.0814244	male-male
0.523599	1.5	0.0755359	male-male
0.610865	1.5	0.0902572	male-male
0.698132	1.5	0.0460931	male-male
0.785398	1.5	0.0517786	male-male
0.872665	1.5	0.0674137	male-male
0.959931	1.5	0.0782771	male-male
1.0472	1.5	0.0871099	male-male
1.13446	1.5	0.104369	male-male
1.22173	1.5	0.0955366	male-male
1.309	1.5	0.081932	male-male
1.39626	1.5	0.0627435	male-male
1.48353	1.5	0.0621343	male-male
1.5708	1.5	0.0497481	male-male
1.65806	1.5	0.0572611	male-male
1.74533	1.5	0.0562458	male-male
1.8326	1.5	0.0939122	male-male
1.91986	1.5	0.087313	male-male
2.00713	1.5	0.0879221	male-male
2.0944	1.5	0.0518801	male-male
2.18166	1.5	0.100105	male-male
2.26893	1.5	0.105283	male-male
2.35619	1.5	0.138279	male-male
2.44346	1.5	0.273614	male-male
2.53073	1.5	0.286305	male-male
2.61799	1.5	0.368643	male-male
2.70526	1.5	0.781756	male-male
2.79253	1.5	1.18157	male-male
2.87979	1.5	1.91124	male-male
2.96706	1.5	3.12377	male-male
3.05433	1.5	4.66931	male-male
3.14159	1.5	5.24446	male-male
0.0872665	1.6	0.679417	male-male
0.174533	1.6	0.50205	male-male
0.261799	1.6	0.201327	male-male
0.349066	1.6	0.100004	male-male
0.436332	1.6	0.0625404	male-male
0.523599	1.6	0.0786832	male-male
0.610865	1.6	0.0982778	male-male
0.698132	1.6	0.0665	male-male
0.785398	1.6	0.0606114	male-male
0.872665	1.6	0.0847748	male-male
0.959931	1.6	0.070358	male-male
1.0472	1.6	0.0680229	male-male
1.13446	1.6	0.0560427	male-male
1.22173	1.6	0.0403061	male-male
1.309	1.6	0.0408137	male-male
1.39626	1.6	0.0310672	male-male
1.48353	1.6	0.0263969	male-male
1.5708	1.6	0.026803	male-male
1.65806	1.6	0.036042	male-male
1.74533	1.6	0.0295443	male-male
1.8326	1.6	0.051271	male-male
1.91986	1.6	0.049545	male-male
2.00713	1.6	0.0269046	male-male
2.0944	1.6	0.0292397	male-male
2.18166	1.6	0.0373618	male-male
2.26893	1.6	0.0640633	male-male
2.35619	1.6	0.0564488	male-male
2.44346	1.6	0.0973641	male-male
2.53073	1.6	0.135132	male-male
2.61799	1.6	0.24935	male-male
2.70526	1.6	0.439408	male-male
2.79253	1.6	0.736881	male-male
2.87979	1.6	1.34655	male-male
2.96706	1.6	2.51482	male-male
3.05433	1.6	3.93193	male-male
3.14159	1.6	4.72718	male-male
0.0872665	1.7	0.699925	male-male
0.174533	1.7	0.348643	male-male
0.261799	1.7	0.147214	male-male
0.349066	1.7	0.120106	male-male
0.436332	1.7	0.0831504	male-male
0.523599	1.7	0.0699519	male-male
0.610865	1.7	0.0499511	male-male
0.698132	1.7	0.0672107	male-male
0.785398	1.7	0.0597992	male-male
0.872665	1.7	0.0471084	male-male
0.959931	1.7	0.0893435	male-male
1.0472	1.7	0.189956	male-male
1.13446	1.7	0.0385801	male-male
1.22173	1.7	0.0633527	male-male
1.309	1.7	0.0393924	male-male
1.39626	1.7	0.0901557	male-male
1.48353	1.7	0.0242649	male-male
1.5708	1.7	0.0253817	male-male
1.65806	1.7	0.0239603	male-male
1.74533	1.7	0.0163458	male-male
1.8326	1.7	0.0141122	male-male
1.91986	1.7	0.0100511	male-male
2.00713	1.7	0.0124878	male-male
2.0944	1.7	0.0154321	male-male
2.18166	1.7	0.0151275	male-male
2.26893	1.7	0.0214221	male-male
2.35619	1.7	0.060713	male-male
2.44346	1.7	0.0257878	male-male
2.53073	1.7	0.0652817	male-male
2.61799	1.7	0.103963	male-male
2.70526	1.7	0.217876	male-male
2.79253	1.7	0.445296	male-male
2.87979	1.7	0.896887	male-male
2.96706	1.7	1.77144	male-male
3.05433	1.7	2.82681	male-male
3.14159	1.7	3.64115	male-male
0.0872665	1.8	0.372705	male-male
0.174533	1.8	0.137163	male-male
0.261799	1.8	0.0613221	male-male
0.349066	1.8	0.0681244	male-male
0.436332	1.8	0.0560427	male-male
0.523599	1.8	0.0961458	male-male
0.610865	1.8	0.0480221	male-male
0.698132	1.8	0.0428443	male-male
0.785398	1.8	0.0387832	male-male
0.872665	1.8	0.0428443	male-male
0.959931	1.8	0.0795969	male-male
1.0472	1.8	0.0384786	male-male
1.13446	1.8	0.0218282	male-male
1.22173	1.8	0.0432504	male-male
1.309	1.8	0.0263969	male-male
1.39626	1.8	0.0312702	male-male
1.48353	1.8	0.0441641	male-male
1.5708	1.8	0.0520832	male-male
1.65806	1.8	0.019087	male-male
1.74533	1.8	0.0107618	male-male
1.8326	1.8	0.00964504	male-male
1.91986	1.8	0.00954351	male-male
2.00713	1.8	0.00639618	male-male
2.0944	1.8	0.0103557	male-male
2.18166	1.8	0.0100511	male-male
2.26893	1.8	0.0172595	male-male
2.35619	1.8	0.0389863	male-male
2.44346	1.8	0.022945	male-male
2.53073	1.8	0.0490374	male-male
2.61799	1.8	0.0767542	male-male
2.70526	1.8	0.110055	male-male
2.79253	1.8	0.259705	male-male
2.87979	1.8	0.546823	male-male
2.96706	1.8	1.12766	male-male
3.05433	1.8	1.78453	male-male
3.14159	1.8	2.3141	male-male
0.0872665	1.9	0.125589	male-male
0.174533	1.9	0.168534	male-male
0.261799	1.9	0.0370572	male-male
0.349066	1.9	0.0240618	male-male
0.436332	1.9	0.0374634	male-male
0.523599	1.9	0.0693427	male-male
0.610865	1.9	0.0367527	male-male
0.698132	1.9	0.0250771	male-male
0.785398	1.9	0.0286305	male-male
0.872665	1.9	0.0214221	male-male
0.959931	1.9	0.0271076	male-male
1.0472	1.9	0.0146198	male-male
1.13446	1.9	0.0181733	male-male
1.22173	1.9	0.015026	male-male
1.309	1.9	0.0155336	male-male
1.39626	1.9	0.0118786	male-male
1.48353	1.9	0.0550275	male-male
1.5708	1.9	0.0422351	male-male
1.65806	1.9	0.00710687	male-male
1.74533	1.9	0.0072084	male-male
1.8326	1.9	0.0087313	male-male
1.91986	1.9	0.00629466	male-male
2.00713	1.9	0.00812214	male-male
2.0944	1.9	0.00832519	male-male
2.18166	1.9	0.0126908	male-male
2.26893	1.9	0.00771603	male-male
2.35619	1.9	0.00852824	male-male
2.44346	1.9	0.0259908	male-male
2.53073	1.9	0.0241634	male-male
2.61799	1.9	0.0351282	male-male
2.70526	1.9	0.0838611	male-male
2.79253	1.9	0.152899	male-male
2.87979	1.9	0.345698	male-male
2.96706	1.9	0.676168	male-male
3.05433	1.9	1.04461	male-male
3.14159	1.9	1.57539	male-male
0.0872665	2	0.0896481	male-male
0.174533	2	0.030458	male-male
0.261799	2	0.0203053	male-male
0.349066	2	0.0270061	male-male
0.436332	2	0.0346206	male-male
0.523599	2	0.0241634	male-male
0.610865	2	0.0273107	male-male
0.698132	2	0.0325901	male-male
0.785398	2	0.0221328	male-male
0.872665	2	0.0251786	male-male
0.959931	2	0.0196962	male-male
1.0472	2	0.0289351	male-male
1.13446	2	0.0126908	male-male
1.22173	2	0.00852824	male-male
1.309	2	0.0141122	male-male
1.39626	2	0.0119802	male-male
1.48353	2	0.0137061	male-male
1.5708	2	0.00832519	male-male
1.65806	2	0.00406107	male-male
1.74533	2	0.00406107	male-male
1.8326	2	0.022945	male-male
1.91986	2	0.00284275	male-male
2.00713	2	0.00507633	male-male
2.0944	2	0.00700534	male-male
2.18166	2	0.00791908	male-male
2.26893	2	0.0108634	male-male
2.35619	2	0.0091374	male-male
2.44346	2	0.0185794	male-male
2.53073	2	0.0247725	male-male
2.61799	2	0.0252801	male-male
2.70526	2	0.0423366	male-male
2.79253	2	0.107314	male-male
2.87979	2	0.204373	male-male
2.96706	2	0.419914	male-male
3.05433	2	0.662056	male-male
3.14159	2	0.896379	male-male
0.0872665	2.1	0.0231481	male-male
0.174533	2.1	0.0167519	male-male
0.261799	2.1	0.0154321	male-male
0.349066	2.1	0.0306611	male-male
0.436332	2.1	0.0328946	male-male
0.523599	2.1	0.0134015	male-male
0.610865	2.1	0.0127924	male-male
0.698132	2.1	0.0158382	male-male
0.785398	2.1	0.0128939	male-male
0.872665	2.1	0.0144168	male-male
0.959931	2.1	0.0216252	male-male
1.0472	2.1	0.0162443	male-male
1.13446	2.1	0.00690382	male-male
1.22173	2.1	0.00710687	male-male
1.309	2.1	0.017158	male-male
1.39626	2.1	0.00741145	male-male
1.48353	2.1	0.00548244	male-male
1.5708	2.1	0.00659924	male-male
1.65806	2.1	0.00243664	male-male
1.74533	2.1	0.00690382	male-male
1.8326	2.1	0.00365496	male-male
1.91986	2.1	0.00314733	male-male
2.00713	2.1	0.00213206	male-male
2.0944	2.1	0.00284275	male-male
2.18166	2.1	0.00335038	male-male
2.26893	2.1	0.00527939	male-male
2.35619	2.1	0.00974656	male-male
2.44346	2.1	0.0118786	male-male
2.53073	2.1	0.0167519	male-male
2.61799	2.1	0.0183763	male-male
2.70526	2.1	0.0264985	male-male
2.79253	2.1	0.066703	male-male
2.87979	2.1	0.12569	male-male
2.96706	2.1	0.27463	male-male
3.05433	2.1	0.43291	male-male
3.14159	2.1	0.564895	male-male
0.0872665	2.2	0.00771603	male-male
0.174533	2.2	0.00659924	male-male
0.261799	2.2	0.0139092	male-male
0.349066	2.2	0.0172595	male-male
0.436332	2.2	0.0205084	male-male
0.523599	2.2	0.00994962	male-male
0.610865	2.2	0.0135031	male-male
0.698132	2.2	0.00832519	male-male
0.785398	2.2	0.00954351	male-male
0.872665	2.2	0.0087313	male-male
0.959931	2.2	0.0254832	male-male
1.0472	2.2	0.00852824	male-male
1.13446	2.2	0.00883282	male-male
1.22173	2.2	0.00588855	male-male
1.309	2.2	0.00791908	male-male
1.39626	2.2	0.00548244	male-male
1.48353	2.2	0.00436565	male-male
1.5708	2.2	0.00538091	male-male
1.65806	2.2	0.00253817	male-male
1.74533	2.2	0.0390878	male-male
1.8326	2.2	0.00324885	male-male
1.91986	2.2	0.00284275	male-male
2.00713	2.2	0.00294427	male-male
2.0944	2.2	0.00182748	male-male
2.18166	2.2	0.00284275	male-male
2.26893	2.2	0.00599008	male-male
2.35619	2.2	0.00639618	male-male
2.44346	2.2	0.0117771	male-male
2.53073	2.2	0.0112695	male-male
2.61799	2.2	0.0220313	male-male
2.70526	2.2	0.0249756	male-male
2.79253	2.2	0.0444687	male-male
2.87979	2.2	0.0972626	male-male
2.96706	2.2	0.181733	male-male
3.05433	2.2	0.264985	male-male
3.14159	2.2	0.349556	male-male
0.0872665	2.3	0.00842672	male-male
0.174533	2.3	0.00893435	male-male
0.261799	2.3	0.0104572	male-male
0.349066	2.3	0.0134015	male-male
0.436332	2.3	0.0120817	male-male
0.523599	2.3	0.0091374	male-male
0.610865	2.3	0.0102542	male-male
0.698132	2.3	0.0167519	male-male
0.785398	2.3	0.00781756	male-male
0.872665	2.3	0.0091374	male-male
0.959931	2.3	0.00954351	male-male
1.0472	2.3	0.00842672	male-male
1.13446	2.3	0.00903588	male-male
1.22173	2.3	0.00365496	male-male
1.309	2.3	0.00802061	male-male
1.39626	2.3	0.00538091	male-male
1.48353	2.3	0.00446717	male-male
1.5708	2.3	0.00619313	male-male
1.65806	2.3	0.00730992	male-male
1.74533	2.3	0.00710687	male-male
1.8326	2.3	0.00121832	male-male
1.91986	2.3	0.00162443	male-male
2.00713	2.3	0.00131985	male-male
2.0944	2.3	0.00233511	male-male
2.18166	2.3	0.00253817	male-male
2.26893	2.3	0.00243664	male-male
2.35619	2.3	0.00741145	male-male
2.44346	2.3	0.0045687	male-male
2.53073	2.3	0.00923893	male-male
2.61799	2.3	0.0116756	male-male
2.70526	2.3	0.0228435	male-male
2.79253	2.3	0.0283259	male-male
2.87979	2.3	0.0635557	male-male
2.96706	2.3	0.135944	male-male
3.05433	2.3	0.192495	male-male
3.14159	2.3	0.246608	male-male
0.0872665	2.4	0.00700534	male-male
0.174533	2.4	0.00558397	male-male
0.261799	2.4	0.00345191	male-male
0.349066	2.4	0.00527939	male-male
0.436332	2.4	0.00944198	male-male
0.523599	2.4	0.00812214	male-male
0.610865	2.4	0.00395954	male-male
0.698132	2.4	0.00527939	male-male
0.785398	2.4	0.00944198	male-male
0.872665	2.4	0.00730992	male-male
0.959931	2.4	0.00893435	male-male
1.0472	2.4	0.00802061	male-male
1.13446	2.4	0.011371	male-male
1.22173	2.4	0.00426412	male-male
1.309	2.4	0.00314733	male-male
1.39626	2.4	0.00284275	male-male
1.48353	2.4	0.00406107	male-male
1.5708	2.4	0.00324885	male-male
1.65806	2.4	0.00974656	male-male
1.74533	2.4	0.00538091	male-male
1.8326	2.4	0.00192901	male-male
1.91986	2.4	0.00426412	male-male
2.00713	2.4	0.00111679	male-male
2.0944	2.4	0.00324885	male-male
2.18166	2.4	0.00233511	male-male
2.26893	2.4	0.00213206	male-male
2.35619	2.4	0.00365496	male-male
2.44346	2.4	0.00416259	male-male
2.53073	2.4	0.0100511	male-male
2.61799	2.4	0.0127924	male-male
2.70526	2.4	0.0197977	male-male
2.79253	2.4	0.0298488	male-male
2.87979	2.4	0.0603069	male-male
2.96706	2.4	0.104877	male-male
3.05433	2.4	0.152899	male-male
3.14159	2.4	0.166402	male-male
0.0872665	2.5	0.00781756	male-male
0.174533	2.5	0.00314733	male-male
0.261799	2.5	0.0030458	male-male
0.349066	2.5	0.00477175	male-male
0.436332	2.5	0.0056855	male-male
0.523599	2.5	0.00385801	male-male
0.610865	2.5	0.00233511	male-male
0.698132	2.5	0.00324885	male-male
0.785398	2.5	0.00964504	male-male
0.872665	2.5	0.00954351	male-male
0.959931	2.5	0.00619313	male-male
1.0472	2.5	0.00578702	male-male
1.13446	2.5	0.00954351	male-male
1.22173	2.5	0.00527939	male-male
1.309	2.5	0.00375649	male-male
1.39626	2.5	0.00294427	male-male
1.48353	2.5	0.00406107	male-male
1.5708	2.5	0.00385801	male-male
1.65806	2.5	0.00172595	male-male
1.74533	2.5	0.00487328	male-male
1.8326	2.5	0.00324885	male-male
1.91986	2.5	0.00223359	male-male
2.00713	2.5	0.00497481	male-male
2.0944	2.5	0.00365496	male-male
2.18166	2.5	0.00243664	male-male
2.26893	2.5	0.00395954	male-male
2.35619	2.5	0.0045687	male-male
2.44346	2.5	0.00497481	male-male
2.53073	2.5	0.0056855	male-male
2.61799	2.5	0.0117771	male-male
2.70526	2.5	0.0157366	male-male
2.79253	2.5	0.0331992	male-male
2.87979	2.5	0.0494435	male-male
2.96706	2.5	0.0789878	male-male
3.05433	2.5	0.110258	male-male
3.14159	2.5	0.133812	male-male
0.0872665	2.6	0.00324885	male-male
0.174533	2.6	0.00314733	male-male
0.261799	2.6	0.00284275	male-male
0.349066	2.6	0.00253817	male-male
0.436332	2.6	0.00345191	male-male
0.523599	2.6	0.00294427	male-male
0.610865	2.6	0.00335038	male-male
0.698132	2.6	0.00172595	male-male
0.785398	2.6	0.00558397	male-male
0.872665	2.6	0.00548244	male-male
0.959931	2.6	0.00619313	male-male
1.0472	2.6	0.00426412	male-male
1.13446	2.6	0.0143153	male-male
1.22173	2.6	0.00751298	male-male
1.309	2.6	0.00294427	male-male
1.39626	2.6	0.00243664	male-male
1.48353	2.6	0.00416259	male-male
1.5708	2.6	0.00395954	male-male
1.65806	2.6	0.00385801	male-male
[truncated: 161 more rows]
