# Supplementary material for: Sex-specific behavioral feedback modulates sensorimotor processing and drives flexible social behavior
Source: Nat Commun. 2026 May 4;17:4026. doi: 10.1038/s41467-026-72057-9 (PMC13139495; doi:10.1038/s41467-026-72057-9)
Supplement: Supplementary file 15 — Source Data [file 41467_2026_72057_MOESM15_ESM.zip › source_data/figS2.xlsx]

## Sheet: figS2A_umap_courter_abs_velocit
	nan	nan.1	nan.2	nan.3	nan.4	nan.5	nan.6	nan.7	nan.8	nan.9	nan.10	nan.11	nan.12	nan.13	nan.14	nan.15	nan.16	nan.17	nan.18	nan.19	nan.20	nan.21	nan.22	nan.23	nan.24	nan.25	nan.26	nan.27	nan.28	nan.29	nan.30	nan.31	nan.32	nan.33	nan.34	nan.35	nan.36	nan.37	nan.38	nan.39	nan.40	nan.41	nan.42	nan.43	nan.44	nan.45	nan.46	nan.47	nan.48
0
1
2
3
4
5
6
7
8																																																-0.343179
9
10																																																-0.314216
11																																																-0.314389
12																																															-0.28917		-0.295233
13																																															-0.188947
14		-0.473648																																														-0.399508
15		-0.483018
16			-0.467782																																									-0.457448	-0.0472026
17																																													-0.486181
18
19				-0.480566
20					-0.466747																																											-0.442243
21						-0.464204													-0.449249																														-0.252075
22																																											-0.443878	0.412925		-0.477649			-0.0513837
23																																											-0.446925	-0.413964	-0.435594		-0.407569	-0.396564	-0.373586
24																																													-0.448249	-0.184639	-0.39804	-0.400973	-0.376037
25																																											-0.357882		-0.448576	-0.411525	-0.426979	-0.370656	-0.302915
26																																							-0.0464862						-0.0058464	-0.400979	-0.412913	-0.425877	-0.304548
27																																							0.261659	-0.390173	-0.43977	0.239148			-0.254971	-0.360473	-0.329425	-0.397545	-0.391127
28																																						-0.3451	-0.330111	-0.398769	-0.130996	-0.477419			-0.439128	-0.272282	-0.386993	-0.375273	-0.289778
29																																					0.130666	-0.299065	-0.290364	-0.34258	-0.189332	-0.163686		2.23871	-0.179952	-0.406535	-0.369921	-0.397467	-0.340968
30																																							-0.424466	-0.438872	-0.383648	-0.397167	-0.328867	-0.459707	-0.441086	-0.405516	-0.35602	-0.280634	-0.359412
31																																								-0.168704	-0.331793	-0.34008	-0.0700246	-0.437246	-0.397901	-0.420672	-0.366671	-0.344468	-0.305634
32																																	-0.456604	-0.425514					-0.380364			-0.382241	-0.387258	-0.381241	-0.285219	-0.333461	-0.393792	-0.372069	-0.351546
33																																		-0.451736	0.120713	-0.397608					-0.048155	-0.258308	-0.40917	-0.375169	-0.339331	-0.306	-0.378854	-0.392282	-0.411648
34																																			-0.451366	-0.448403					-0.469318	-0.44118		-0.42089	-0.432752	-0.440539	-0.394828	-0.392404	-0.421747
35	-0.056258													-0.419612																					-0.43067			-0.431247		-0.447414	-0.338678				-0.434885	-0.390978	-0.366426	-0.378665	-0.428961
36	-0.421643																																							-0.46374	-0.386376	-0.435718		-0.470568	-0.373362	-0.36919	-0.416514	-0.418299	-0.427823
37		1.29258																																		-0.413339					-0.279469	-0.312144	-0.475141	-0.0293084	-0.0923546	-0.372421	-0.355045	-0.403258	-0.382348
38	-0.426236																																						-0.408646	-0.432041		-0.392569	-0.2245	-0.128054	-0.11986	-0.415455	-0.413557	-0.417978	-0.364552
39																																							-0.380994			-0.104232	-0.367338	-0.26727	-0.393561	-0.36626	-0.385056	-0.402766	-0.331944
40																																					0.050074	-0.486325		-0.266703	-0.477788	-0.422843	-0.343143	-0.309826	-0.446159	-0.343391	-0.377949	-0.377726	-0.341084
41																																				-0.465052			-0.308779	-0.34562	-0.456746	-0.426344	-0.404618	-0.319635	-0.364502	-0.350172	-0.324608	-0.372738	-0.359498
42			-0.382294																															-0.415064	-0.323659	-0.338233	-0.268388	-0.316108	-0.449204	-0.386185	-0.0957342	-0.421297	-0.412059	-0.41761	-0.215258	-0.362836	-0.345612	-0.447356	-0.415311
43				-0.477015																														-0.419002	-0.389566	-0.413407	-0.39966	-0.102446	-0.313902	0.119932		-0.397838	-0.392789	-0.270657	-0.393491	-0.393275	-0.387137	-0.415728	-0.378569
44																									-0.339351					-0.345421	-0.483408			-0.487412		-0.469749	-0.455254	-0.372701	-0.269407			0.084298	-0.379434	-0.395753	-0.405502	-0.409605	-0.396428	-0.434147	-0.405201
45					-0.375027												-0.454498		-0.493329						-0.125878						-0.310348			-0.46649		-0.390856	-0.41824	-0.445446	-0.378408	-0.409281	-0.378168		0.23315	-0.248438	-0.404095	-0.396167	-0.398766	-0.414958	-0.338845
46											-0.483208								-0.480794			-0.481651										-0.0187406	-0.4135		-0.20998			-0.247982	-0.437673	-0.456153		-0.454484		-0.428867	-0.317191	-0.389135	-0.371037	-0.388108	-0.381875
47					-0.468699	-0.470528					-0.330578	-0.0706337								-0.46789															-0.236985					-0.408148		-0.442518	-0.372277	-0.414454	-0.409738	-0.408052	-0.37788	-0.381081	-0.399429
48				-0.451821					-0.478304																						-0.346074		-0.454881	-0.338166	-0.400145	-0.414371			-0.423772				-0.233576	-0.403396	-0.344918	-0.406689	-0.401254	-0.393774	-0.353587
49			0.411524						0.211266			-0.152898		0.526953																	-0.435724		-0.338973	-0.224417	-0.465414		-0.386041		-0.441998	-0.450039	-0.43519	-0.445869	-0.448022	-0.382922	-0.413568	-0.370257	-0.35391	-0.367918	-0.420284
50					-0.0988343															-0.377733						-0.455252		-0.454559			-0.483385				-0.405593		-0.418989	-0.481593	-0.437599	-0.355978	-0.454188	-0.475729	-0.44393	-0.390427	-0.350233	-0.363685	-0.369663	-0.337749	-0.350683
51					-0.464821	-0.481019			-0.323628	-0.48123																							-0.467156	-0.386463		-0.274957	-0.445088	-0.41136	1.11873	-0.482601	0.271255	-0.232466	-0.389309	-0.314824	-0.408181	-0.318527	-0.342633	-0.363713	-0.324006
52					-0.459199	-0.442261			-0.348896				-0.476351						-0.130879					0.0355941							-0.444534	-0.261039	-0.404986			-0.467005			-0.331029	-0.28386	-0.39421	-0.431601	-0.377033	-0.38457	-0.367814	-0.346823	-0.323232	-0.353867	-0.397507
53																									-0.39322						-0.481501				-0.482701	-0.386284		-0.358217	-0.014976	-0.241385	-0.123937	-0.450399	-0.439151	-0.377917	-0.351153	-0.428076	-0.421563	-0.359419	-0.393881
54	0.237732				-0.354634			-0.35399				-0.166303																	-0.451325	-0.372982	-0.457026	-0.372631			-0.394337	-0.486511	-0.433939	-0.344925	-0.0023864	-0.15075	-0.277988	-0.408407	-0.403711	-0.333158	-0.373815	-0.419283	-0.389796	-0.374833	-0.420476
55		-0.366239					0.0918954		-0.462186		0.0847813											-0.139364	-0.180432								-0.477233		-0.485697		-0.478212	-0.391953	-0.381598	-0.352017	-0.353225	-0.365343	-0.386259	-0.398501	-0.259004	-0.380307	-0.284929	-0.407182	-0.404952	-0.352361	-0.410077
56	-0.0230073		0.0218677		-0.494013		-0.0234852		-0.410919										-0.244901						-0.188114						-0.468495	-0.302495	-0.250014		-0.444076	-0.439194		-0.47589	-0.200841	-0.485275	-0.211532	-0.164554	-0.405894	-0.345862	-0.363854	-0.34997	-0.397876	-0.391239	-0.413559
57																															-0.469108		-0.457974			-0.485096		-0.484184		-0.467676	-0.285905	-0.382696	-0.39583	-0.26512	-0.373278	-0.399374	-0.453665	-0.410056	-0.314353
58								-0.446552										-0.324556													-0.466368					-0.334369				-0.394512	-0.465017	-0.443855	-0.2076	-0.353346	-0.389821	-0.42801	-0.414892	-0.408874	-0.39015
59											-0.479008											-0.462081									-0.486845	-0.393793	-0.374629		-0.348257	-0.386212				-0.47895	-0.440056	-0.413267	-0.393333	-0.339348	-0.35742	-0.392391	-0.457386	-0.316967	-0.351877
60																					0.435162	-0.365648	-0.376143								-0.457109				-0.429679			-0.372644	-0.364194	-0.108816	-0.42574	-0.486624	-0.478621	-0.147574	-0.282664	-0.318049	-0.412878	-0.227759	-0.355963
61																															-0.458939				-0.271734	-0.319905			-0.490597	-0.436485	-0.387405	-0.432519	-0.305162	-0.448444	-0.396953	-0.435356	-0.38628	-0.43127	-0.388464
62																										-0.473782	-0.508239				-0.376248				-0.405276	-0.415226			-0.474223		-0.486968	-0.33816	-0.407158	-0.403683	-0.230694	-0.42408	-0.346292	-0.394897	-0.374817
63																									-0.47427		-0.399145		-0.289109	-0.0557755	-0.326228	-0.478992		-0.335471		-0.326352			-0.416109			-0.382202	-0.421806	-0.477445	-0.434537	-0.376257	-0.423712	-0.406828	-0.218388
64												-0.0531896		-0.362983															-0.44493	-0.435502		-0.440062	-0.296555	-0.24126	-0.195457	-0.343135	-0.423588	-0.482829			-0.0830935	-0.448593	-0.479654	-0.417207	-0.418231	-0.350753	-0.421128	-0.362612	-0.340477
65																						-0.417061									-0.468176	-0.340766	-0.386007	0.0699177						0.00153682	-0.151113	-0.485628	-0.447745	-0.453776	-0.264432	-0.24233	-0.454986	-0.329145	-0.363216
66									0.00222358					-0.46923																-0.373957	-0.338384	-0.44861	-0.406482	-0.427512	-0.485664	-0.480605	-0.483137		-0.15837	1.90901	-0.384603	-0.460765	-0.415902	-0.427476	0.226653	-0.43812	-0.457428	-0.383518	-0.351553
67																											-0.486018			-0.396069	-0.426154		-0.387819	-0.372132		-0.38244	-0.456583	-0.325857	-0.448283		-0.0923536	-0.179364	-0.428544	-0.459563	-0.432061	-0.383189	-0.425601	-0.368664	-0.374631
68																										0.201394			-0.475879	-0.396763	-0.47111				-0.462551	-0.148227	-0.257752	-0.387524	-0.464703	-0.418744	-0.478779	-0.484052	-0.431822	-0.364569	-0.434965	-0.444962	-0.247052	-0.408115	-0.417322
69			0.212946																										-0.370491	-0.486602			-0.487118	-0.294048				-0.318564	-0.383319	-0.485071	-0.476753	-0.467089	-0.182145	-0.274733	-0.278928	-0.350222	-0.197539	-0.441438	-0.31459
70																-0.472207			-0.478137				-0.353827	-0.305356	0.324146	0.00329722			-0.456619	-0.465473	-0.326434	-0.460537		2.74955			0.348667	-0.429466	-0.395533	-0.41833	-0.42524	-0.28535	-0.412524	-0.450455	-0.450121	-0.438387	-0.205658	-0.408598	-0.40044
71															-0.461128											0.888055				-0.418382	-0.415063	-0.360289			-0.474024	1.63085		0.467017		-0.445843	-0.456277	-0.431458	-0.443336	-0.454425	-0.324743	-0.361751	-0.402725	-0.311859	-0.192103
72													-0.448922	-0.415603			-0.470148	1.16005								-0.203003					-0.395127	0.502678	-0.270907	-0.47033		-0.396891	-0.12752	-0.315668	-0.416899	-0.397379	-0.471153	-0.2419	-0.415148	-0.414836	-0.428035	-0.437986	-0.4148	-0.30207	-0.23535
73													-0.441621	-0.394612	-0.455094													0.333218		-0.453422	-0.290423	-0.484344		0.60783	-0.464367	-0.320129	0.0263875	-0.381787	-0.464992	-0.037051	-0.334824	-0.246476	-0.434257	-0.416849	-0.377615	-0.331519	-0.298144	-0.431567	-0.270454
74																												-0.489793		-0.209065		-0.44545		-0.24118	-0.45504	-0.41037	-0.2683	-0.338376	-0.415128	-0.443259	-0.412956		-0.262364	-0.399167	-0.210583	-0.35991	-0.0729623	-0.391642	-0.402543
75											-0.389989		-0.351153			-0.474931		-0.305045		-0.343609			-0.365203					-0.360017		-0.378685		-0.264475	-0.149213	-0.488303	-0.445471	-0.232642	-0.362337	-0.148174	-0.409673	-0.356363	-0.434497		-0.398985	-0.342948	-0.174483	-0.28601	-0.270095	-0.340616	-0.351231
76	-0.486962					-0.273252	-0.381728			-0.343746			-0.459446		-0.438101		-0.374272		-0.470164	-0.475543			-0.398397	-0.248227		-0.350037	-0.444129		-0.431605	-0.459836		-0.314181	-0.334351	-0.385823	-0.377649	-0.364199	-0.098129	-0.430831	-0.406916	-0.347251	0.0459296	-0.260382		-0.279622	-0.371031	-0.137559	-0.321545	-0.423651	-0.398879
77	-0.39664		-0.382341						-0.359557					-0.469294				-0.421712	-0.392062										-0.423357	-0.297109	-0.428541	-0.234034	-0.0893338		-0.346975	-0.400846	0.281714	-0.398904	0.176795	-0.380322	-0.436762	-0.449371	-0.479159		-0.435192	-0.338831	-0.454437	-0.456294	-0.386161
78												-0.0102548					-0.264812		-0.450191							0.611944			0.328657		-0.452949	-0.33027	-0.423154	-0.425012		-0.464114		-0.320431	-0.212633	-0.425248	-0.451137	-0.390788	-0.425541	-0.171194	-0.365653	-0.306276	-0.281938	-0.353029	-0.310507
79						0.456653	5.19598						3.98849					-0.0647076	-0.232397	-0.264017	-0.477566	-0.035161				-0.478939				-0.329302	-0.418505	-0.258506	-0.248216	-0.336035	-0.457206	-0.442587	-0.0542676	-0.462686	-0.416198	-0.284273	0.582022	-0.44872	-0.0219174	-0.42404	-0.438958	-0.352248	-0.341588	-0.305252	-0.317065
80														-0.457759				-0.248628		0.206135				0.178037	-0.438546	0.0812542		-0.477906	-0.375383	-0.382895	-0.403434	-0.305783	0.162836	-0.473252	0.108044		-0.423987	-0.347147	0.331451	0.367464	0.253258	0.197581	-0.292076	-0.373351	-0.387799	-0.409483	-0.380747	-0.328648	-0.406969
81																								-0.127147	-0.457914	-0.422403	-0.304087	-0.0088127	-0.0358887	-0.389926	-0.355249	-0.356803	-0.351039	-0.428925	-0.460251	-0.310672	-0.00421181	-0.399668	-0.160846	0.53838	0.515685	-0.310454	-0.384588	-0.38456	-0.307025	-0.295073	-0.300834	-0.334498	-0.327612
82												0.410599								-0.352174		1.14198	0.583388	-0.398915	-0.382728	-0.312076	-0.304231	-0.362778	-0.387845	-0.0501857	0.349045	0.0101633	0.0956491	-0.428351	-0.357397	-0.484675	-0.275428	-0.48472	-0.396848	-0.397895	1.51234	-0.374076	-0.305325	-0.324809	0.0142962	-0.275055	-0.17092	-0.214847	-0.108716
83															0.0919653	-0.346772	0.0124961	0.725822	-0.478396	-0.480761	-0.48075	-0.440973	-0.447782	-0.412879	-0.362645	-0.235181	-0.41223		-0.0523613	-0.249104	-0.352556	-0.135492	-0.358609	0.584733	0.610002		-0.402109	-0.470727	1.37246	-0.308595	-0.402338	-0.353357	0.0198851	-0.0675906	-0.0107623	-0.0834729	-0.185778	-0.401994	-0.132609
84							-0.43651		0.776836					0.127407					-0.482635	-0.473283		-0.41788	-0.387435	-0.141731	-0.412098	-0.468224			-0.292606	-0.384669	-0.21654	-0.234975		-0.487093		-0.40187		-0.484591	-0.438782		-0.354298	-0.3993	-0.39282	-0.250935	-0.145091	-0.348576	-0.233891	-0.187542	-0.363959
85								-0.4047	-0.350664											5.18325	-0.437714	-0.393365	-0.289881	-0.418755	-0.451216	-0.477548		-0.478947	-0.461004	-0.410303	-0.437488	-0.417949	-0.277593	-0.357969	-0.348077	-0.377421	-0.298817	-0.403362	-0.237273	-0.127987	-0.39924	-0.32066	-0.315526	-0.330153	-0.34376	-0.315391	-0.24474	-0.34042	-0.339072
86								-0.403378	-0.399018							-0.436029					-0.364271	3.84193		-0.352085	-0.446493	-0.486189	-0.208242		-0.472369			-0.426002	-0.244867		-0.35536	-0.490593	0.0790372	-0.316521	-0.114835	-0.361407	-0.308143	-0.0973972	-0.180076	-0.131114	-0.154339	-0.250415	-0.299697	-0.418341	-0.381072
87																				-0.428771	0.149364	0.772335	-0.429479	-0.482986		-0.486811	-0.486539	0.0877832		-0.392407		-0.48755		-0.383529	0.727568	-0.449816	-0.189051	0.475321	-0.277369	-0.140792	-0.257301	-0.279593	-0.191734	-0.238811	-0.306121	-0.174085	-0.266328	-0.391833	-0.27943
88																			-0.187757	0.0273868	0.280623	-0.444351				-0.388229	-0.484683	-0.476866	-0.477669		-0.481932			-0.298445	-0.382178	-0.365975	-0.439988	-0.401874	-0.0467501	-0.349616	-0.340463	-0.217612	-0.247096	-0.348167	-0.188523	-0.183089	-0.202336	-0.31001	-0.261471
89																		0.838511	-0.281306	-0.444085	-0.481544	-0.439376		-0.433736		-0.466206	-0.293947	-0.390727	-0.437731	-0.444509	-0.468211	0.172005	0.934485		0.493876	0.807404	-0.33076	-0.206835	-0.121541	-0.190886	-0.157296	-0.0797028	-0.201536	-0.322227	-0.191591	0.127376	-0.230565	-0.216711	-0.397026
90																	-0.26833	-0.375623	-0.466358		-0.440937	-0.454727				-0.457606	-0.484924	-0.426491	-0.420069	-0.414823	-0.383482	-0.41162	-0.300157	0.377322	-0.217121	-0.215834	-0.046081	-0.342429	-0.184646	0.332337	-0.237067	-0.208327	-0.211685	-0.316761	-0.112704	-0.239876	-0.263317	-0.262115	-0.404284
91																	-0.392173	-0.402577	-0.431636						-0.444465		-0.485266	-0.469603	-0.361218	-0.301457	-0.157217	-0.321737	-0.352411	-0.340556	-0.287366	-0.111093	0.0369013	0.0760365	0.0327156	-0.0665738	-0.272135	-0.302482	-0.351876	-0.446527	-0.427337	-0.427144	-0.380011	-0.346967	-0.358337
92																	-0.415249	0.159013	-0.00757861	-0.377446		2.32977	-0.450547					-0.3505	-0.291039	-0.160596	0.0461918	0.114894	-0.0456224	-0.0225498	-0.0206935	-0.0060851	-0.00182396	-0.038449	-0.0469971	-0.150926	-0.234235	-0.358554	-0.3772	-0.341413	-0.390167	0.0210957	0.23574	-0.0674621	-0.266187
93																	-0.433272	0.590533	0.88496	-0.443455					-0.457538	-0.422938	1.29111	-0.2313	0.127425	0.0893042	0.400435	0.655041	0.321382	0.142045	-0.00533005	-0.104424	-0.105278	-0.0885981	-0.249413	-0.37429	-0.219556	-0.131936	-0.39218	-0.310739	-0.349071	-0.273521	0.0992532	-0.290823	-0.349877
94																-0.395498	-0.436877	0.242675	-0.461359			-0.483661	-0.434318	2.66173	-0.307855	-0.309784	-0.193926	-0.175252	0.0451256	-0.151189	0.218849	-0.110966	-0.164285	-0.261356	-0.155517	-0.248966	0.170653	0.0113287	-0.104442	-0.364387	-0.268058	-0.283512	-0.424468	-0.454957	-0.420736	-0.342745	-0.140396	-0.3011	-0.363947
95															-0.448938	-0.388196	-0.274648	0.22376	-0.294453		-0.375431	-0.311463			-0.358908	-0.36215	-0.278197	-0.290097	-0.142027	-0.0519537	-0.143881	-0.375486	-0.320095	-0.349915	-0.246848	-0.204092	-0.101186	-0.0749427	-0.10672	-0.0899213	-0.264554	-0.397163	-0.37133	-0.402082	-0.316666	-0.309607	-0.218273	-0.392303	-0.0983501
96															-0.401349	-0.403295	-0.403304	-0.387315		-0.12491	2.95049	-0.245425	-0.362635	-0.10759	-0.414351	-0.355969	-0.244528	-0.359946	-0.207491	-0.406062	-0.266956	-0.270393	-0.282453	-0.38404	-0.311832	-0.24956	-0.272337	-0.256851	-0.0110175	-0.161968	-0.385807	-0.448333	-0.368509	-0.354069	-0.337193	-0.408906	-0.249256	-0.0915962	-0.00145038
97	-0.443547															0.259622	-0.341523	-0.358129	-0.412152	-0.334952	-0.0423522	-0.450552	-0.359341	0.045218	-0.239411	-0.38737	-0.420521	0.235873	-0.315189	-0.410989	-0.23637	-0.299413	-0.331125	-0.331535	-0.384099	-0.271317	0.19537	-0.104951	-0.24061	-0.240035	0.0783108	-0.388963	-0.322776	-0.357898	-0.421005	-0.262514	-0.185079	-0.0644366	0.0983582
98															-0.381458	-0.424751	-0.418172	-0.396641	-0.310815	-0.48502	-0.435218	-0.40906	-0.301494	-0.244775	-0.415891	-0.368683	-0.288571	-0.365346	-0.259331	-0.322356	-0.1722	-0.00808134	-0.362396	-0.377834	-0.303991	-0.281205	-0.205923	0.183967	-0.243018	-0.318003	-0.295136	-0.378419	-0.329785	-0.207174	-0.380805	-0.322186	-0.178837	-0.293103	-0.0487657
99														-0.319556	-0.0632916	0.0940732		-0.282936	-0.439431	-0.350157	-0.383047	-0.37528	0.668979	-0.376923	-0.417791	-0.34208	-0.361919	-0.335405	-0.335868	-0.373686	-0.411852	-0.269782	-0.369331	-0.336994	-0.334874	-0.357911	-0.211932	-0.0543469	-0.32606	-0.0361998	-0.220972	-0.292283	-0.225227	-0.409253	-0.399395	-0.374984	-0.342865	-0.402527	-0.392125
100														-0.468531	-0.378101	-0.352594	-0.260497	-0.421923	-0.469242	-0.199505	-0.339829	-0.183876	-0.117078	-0.0640647	-0.382378	-0.167228	-0.336009	-0.0503992	-0.238622	-0.364818	-0.35895	-0.255546	0.237736	-0.263405	0.0169177	-0.412162	-0.0358441	-0.0529966	-0.304205	-0.346215	-0.363043	-0.280917	-0.369895	-0.314546	-0.372996	-0.409992	-0.421926	-0.393181	-0.382167
101														-0.418206	-0.484203		-0.464493	-0.390176	-0.276084	-0.278301	-0.220364	-0.326032	0.201584	-0.189798	-0.399915	-0.266277	-0.331091	-0.0704483	-0.360998	-0.334768	-0.106946	0.0245419	0.272766	-0.282139	-0.355941	0.147183	-0.0267083	-0.0465354	-0.396746	-0.322859	-0.437793	-0.128024	-0.320015	-0.30369	-0.327936	-0.370062	-0.39439	-0.412159	-0.454177
102														-0.414155	1.39541		-0.40985		-0.364579	-0.392237	-0.154019	-0.314835	-0.409296	-0.412994	-0.477832	0.991712	0.0622648	-0.343502	-0.365121	-0.229125	-0.348197	-0.131844	-0.249651	-0.327308	-0.362467	-0.12232	-0.385676	-0.276476	-0.152751	-0.351527	-0.237655	-0.448328	-0.414877	-0.412686	-0.46622		-0.328771	-0.074047	-0.0100666
103														-0.198369	-0.123285	-0.301731				-0.111541	-0.340457	-0.300367	-0.424217	-0.306462	0.157622	0.89786	-0.103338	-0.261483	-0.133591	-0.383162	-0.346312	-0.013751	-0.305314	-0.343408	-0.347854	-0.337057	-0.363041	0.0651131	-0.473593	-0.367747	-0.363092	-0.392879					-0.347357
104														-0.352455	-0.366457	0.114524	-0.0394852	-0.348858	-0.472226	-0.479543	-0.399318	-0.202537	-0.224145	-0.223288	-0.371921	-0.203903	-0.290285	0.0814848	0.0995023	-0.406553	-0.32319	-0.250142	-0.292831	-0.0511188	-0.332295	-0.412192	-0.441657	-0.446162	-0.425226	-0.442803	-0.474733	-0.412631	-0.239915	-0.1916			-0.458315		-0.394213
105																	-0.453215	-0.298006		0.27222	-0.432259	-0.358503	-0.19424	-0.265014	-0.216285	-0.0697893	-0.0826427	-0.317869	-0.0870446	-0.376311	-0.0506023	-0.29645	-0.401171	-0.211072	-0.447748			-0.437122	-0.215386		-0.451454	-0.375067		-0.411484	-0.463349		-0.444843
106																							-0.414616	-0.244717	-0.386312	-0.295629	-0.0254587	-0.0438692	-0.262349	-0.400381	-0.432448	-0.0467057	-0.400557		-0.294992	-0.361994	-0.429934		-0.243789	-0.343542	-0.143186	-0.37849			0.317687		-0.304449
107												-0.45534										0.565906			-0.37185	-0.387145	-0.33078	-0.0290404	0.0705042	-0.446359						0.0798226	-0.457808		-0.362745						-0.481149		-0.485125		-0.443007
108									-0.46997																	-0.413392	-0.314558	-0.373224	-0.30664			-0.478726	-0.15795	-0.17728		-0.354578	-0.45865		-0.409923	-0.431954	-0.486472		-0.135032	-0.425318	-0.391125	-0.102899
109									-0.463957	-0.349804									1.70105					-0.479583						-0.307991				-0.474433		-0.484355	-0.241905	-0.232608	-0.460607					-0.440631	-0.394547
110							-0.349818	-0.388999																													-0.452757			-0.357936				-0.475354
111								-0.452917																		-0.479278							-0.501075				-0.34707		-0.514891
112																												-0.481173			-0.474526	-0.283001			1.32657		-0.420937						-0.32801	-0.424265		-0.360297
113											-0.454578																				-0.0160085				-0.345513		0.13031	-0.48448							-0.475161
114															-0.292991							-0.467678			-0.135205			-0.454875						-0.338101	-0.427139			-0.389086
115															-0.298901								-0.488894										-0.450926				-0.463312	-0.367135	-0.417272							-0.426402			-0.194795
116																								-0.376184			-0.451044	-0.471478										0.0203477						-0.351399
117																		-0.474753					-0.478184					-0.467937		-0.484833	0.154694
118																		-0.480211	-0.477224									-0.10063	-0.262916			0.369627	-0.442206			-0.455045			-0.455381				-0.427656
119																			-0.450275	-0.490432		-0.47958					-0.480983		-0.280629	1.09739				-0.36522	-0.3561	-0.470759		-0.43564				-0.373278		-0.0553656	-0.0896421
120																									-0.486318			-0.463594							-0.294079	-0.472211	-0.475378	-0.443545					0.739419	-0.386422
121																-0.452161							-0.480272	-0.470262		-0.442978		0.362098	-0.481263		-0.465843	-0.349608	-0.30147									-0.181989
122																										-0.46251	-0.34889	-0.449461						-0.388096		-0.428196							-0.142448					-0.487334	-0.485922
123																											-0.448423	-0.487545		-0.455244							-0.36672		-0.0730368				0.387559
124																				-0.407359												-0.151483			-0.475818										-0.484107
125									0.0423274																						-0.443235				-0.441085		-0.0237936
126																													-0.153054		1.16125	-0.0226142	-0.462748		-0.456884							-0.484159
[truncated: 79 more columns]

## Sheet: figS2A_umap_courter_angles_spee
	nan	nan.1	nan.2	nan.3	nan.4	nan.5	nan.6	nan.7	nan.8	nan.9	nan.10	nan.11	nan.12	nan.13	nan.14	nan.15	nan.16	nan.17	nan.18	nan.19	nan.20	nan.21	nan.22	nan.23	nan.24	nan.25	nan.26	nan.27	nan.28	nan.29	nan.30	nan.31	nan.32	nan.33	nan.34	nan.35	nan.36	nan.37	nan.38	nan.39	nan.40	nan.41	nan.42	nan.43	nan.44	nan.45	nan.46	nan.47	nan.48
0
1
2
3
4
5
6
7
8																																																-0.391834
9
10																																																-0.355306
11																																																-0.397324
12																																															-0.352044		-0.408905
13																																															-0.362136
14		-0.416695																																														-0.417237
15		-0.427713
16			-0.394586																																									-0.413293	-0.302389
17																																													-0.427745
18
19				-0.416185
20					-0.390894																																											-0.325325
21						-0.387533													-0.376942																														2.51931
22																																											-0.397736	-0.248459		-0.415433			-0.327387
23																																											-0.388099	-0.352453	-0.414961		-0.220736	-0.369066	-0.368106
24																																													-0.402575	-0.323874	-0.379045	-0.388468	-0.3557
25																																											-0.350352		-0.400824	-0.387481	-0.390297	-0.368912	-0.286112
26																																							-0.374409						-0.367027	-0.382708	-0.384998	-0.404721	-0.360333
27																																							-0.387558	-0.395058	-0.401939	-0.308354			-0.29602	-0.341906	-0.34517	-0.389227	-0.317755
28																																						-0.353026	-0.329949	-0.325215	-0.0922824	-0.413484			-0.372593	-0.356111	-0.384048	-0.377289	-0.296431
29																																					-0.115993	-0.336255	-0.325326	-0.350575	-0.209212	-0.199054		1.91564	-0.240381	-0.382993	-0.372821	-0.377781	-0.28173
30																																							-0.380879	-0.341153	-0.35568	-0.374247	-0.36396	-0.412423	-0.400962	-0.364482	-0.37604	-0.348561	-0.34806
31																																								2.0121	-0.373997	-0.206665	-0.31193	-0.384898	-0.385462	-0.379233	-0.363205	-0.347488	-0.352042
32																																	-0.386204	-0.391772					-0.401711			-0.405967	-0.374765	-0.312738	-0.368589	-0.32324	-0.386823	-0.375097	-0.331135
33																																		-0.425548	-0.313735	0.067749					-0.35813	-0.031103	-0.386189	-0.369977	-0.332139	-0.299926	-0.380921	-0.380857	-0.387204
34																																			-0.319934	-0.39452					-0.418104	-0.0329908		-0.384392	-0.388997	-0.397335	-0.373454	-0.366825	-0.393944
35	0.296415													-0.40097																					0.644809			-0.297064		-0.413641	-0.305244				-0.391659	-0.378513	-0.368794	-0.373251	-0.393451
36	-0.334005																																							-0.412128	-0.384715	-0.399661		-0.404699	-0.381294	-0.348542	-0.377096	-0.38688	-0.397064
37		0.312023																																		-0.409751					-0.395224	-0.32626	-0.387335	-0.351876	-0.243606	-0.362466	-0.358737	-0.377874	-0.374611
38	-0.403692																																						-0.42379	-0.33128		-0.337552	-0.179582	-0.0661225	-0.361622	-0.368737	-0.3706	-0.393654	-0.377656
39																																							-0.367017			-0.291663	-0.283053	-0.307625	-0.388296	-0.351837	-0.362775	-0.378095	-0.311789
40																																					0.202301	-0.408111		-0.189879	-0.394758	-0.396396	-0.298573	-0.305421	-0.411378	-0.35705	-0.357622	-0.364294	-0.300466
41																																				-0.384884			-0.283975	-0.336362	-0.415017	-0.378016	-0.39557	-0.31388	-0.347608	-0.374446	-0.349375	-0.364475	-0.371009
42			-0.405348																															-0.368427	-0.302552	-0.358264	-0.335825	-0.290704	0.203683	-0.285032	-0.250659	-0.388242	-0.384447	-0.351478	-0.296427	-0.368594	-0.361004	-0.404065	-0.390449
43				-0.411041																														-0.403168	-0.35848	-0.384252	-0.360745	-0.15758	-0.245464	-0.405939		-0.40162	-0.393102	-0.331258	-0.345586	-0.352559	-0.364776	-0.37699	-0.364967
44																									-0.279121					-0.274851	-0.390265			-0.416394		-0.386983	-0.38066	-0.332727	-0.269137			-0.353853	-0.393013	-0.371254	-0.362974	-0.37814	-0.374585	-0.382823	-0.37533
45					-0.377141												-0.404341		-0.404179						-0.326839						-0.34312			-0.390381		-0.368288	-0.381884	-0.396768	-0.362885	-0.381551	-0.353105		-0.0564859	-0.373231	-0.377937	-0.381196	-0.369366	-0.38836	-0.352593
46											-0.405735								-0.378374			-0.394269										-0.40239	-0.39693		-0.355198			-0.115764	-0.394347	-0.384317		-0.371328		-0.349773	-0.366006	-0.378091	-0.362664	-0.379432	-0.366811
47					-0.378712	-0.425998					-0.390078	-0.382044								-0.106404															-0.365614					-0.392751		-0.379905	0.115001	-0.397816	-0.391053	-0.381943	-0.353444	-0.37339	-0.389445
48				-0.419951					-0.191701																						-0.352719		-0.38907	-0.388582	-0.402648	-0.412535			-0.419204				-0.354608	-0.386747	-0.363491	-0.384195	-0.381936	-0.379107	-0.356611
49			0.0333919						0.209718			-0.0191867		-0.239943																	-0.407028		-0.409885	-0.414496	-0.406046		-0.417455		-0.41218	-0.405692	-0.414782	-0.301329	-0.395531	-0.378127	-0.391756	-0.370797	-0.344739	-0.370358	-0.390789
50					-0.339752															-0.273705						-0.393379		-0.351229			-0.254509				-0.399113		-0.415521	-0.402798	-0.367163	-0.371002	-0.40402	-0.414352	-0.388491	-0.376554	-0.368165	-0.361072	-0.361552	-0.32381	-0.344304
51					-0.409337	-0.40459			-0.0806952	-0.402667																							-0.420337	-0.424075		-0.302687	-0.38977	-0.31957	0.500871	-0.424228	-0.247223	-0.289386	-0.362824	-0.370867	-0.375141	-0.332326	-0.347388	-0.314552	-0.319952
52					-0.413636	-0.340718			-0.209663				-0.246317						0.770723					-0.0544645							-0.319787	-0.395676	-0.322566			-0.314329			-0.408417	-0.261456	-0.360764	-0.399768	-0.366213	-0.359331	-0.356856	-0.353181	-0.325433	-0.345967	-0.350029
53																									-0.418318						-0.411704				-0.356404	-0.364913		-0.36256	-0.218349	-0.238411	-0.236499	-0.407419	-0.39906	-0.36926	-0.319772	-0.383646	-0.387611	-0.347424	-0.356447
54	-0.375514				-0.320569			-0.378446				-0.185864																	-0.402139	-0.367995	-0.381612	-0.324713			-0.386617	-0.428284	-0.424517	-0.362196	-0.107916	0.00741189	-0.209295	-0.354296	-0.372511	-0.351376	-0.372953	-0.383722	-0.373609	-0.362852	-0.377761
55		-0.301257					-0.318042		-0.377304		-0.0745752											-0.232672	-0.0113212								-0.40695		-0.395327		-0.420967	-0.286798	-0.0908906	-0.180187	-0.266436	-0.217642	-0.256312	-0.36023	-0.221462	-0.359436	-0.0732074	-0.387822	-0.38127	-0.355131	-0.367619
56	-0.216734		-0.232504		-0.241529		-0.21807		-0.418731										-0.325449						-0.396846						-0.387656	-0.403468	-0.365751		-0.371579	-0.334885		-0.419482	-0.374082	-0.425571	-0.292292	-0.268747	-0.376751	-0.250859	-0.278927	-0.365951	-0.389277	-0.354336	-0.374737
57																															-0.393552		-0.373793			-0.429125		-0.423853		-0.381488	-0.387698	-0.346068	-0.27308	-0.241983	-0.350302	-0.380708	-0.404739	-0.373138	-0.299155
58								-0.394276										-0.356212													-0.144201					-0.372695				-0.412276	-0.400883	-0.403309	-0.320021	-0.247617	-0.328586	-0.368371	-0.398898	-0.37113	-0.350152
59											-0.412977											-0.422783									-0.427446	-0.417692	-0.408822		-0.353115	-0.348908				-0.425422	-0.415699	-0.391483	-0.320225	-0.231159	-0.334554	-0.313906	-0.409503	-0.289744	-0.325738
60																					-0.148426	-0.397067	-0.421801								-0.391157				-0.418767			-0.410804	-0.388008	-0.159398	-0.4025	-0.426646	-0.402105	-0.119342	-0.287201	-0.28913	-0.382827	-0.306656	-0.334897
61																															-0.38089				-0.409711	-0.32094			-0.385732	-0.398569	-0.379327	-0.333815	-0.312112	-0.418314	-0.34476	-0.383642	-0.324999	-0.373358	-0.362898
62																										-0.395959	-0.271017				-0.387491				-0.387263	-0.405848			-0.39362		-0.41126	-0.413303	-0.392353	-0.379799	-0.258182	-0.329483	-0.309213	-0.370439	-0.307543
63																									-0.403854		-0.382381		-0.364533	-0.0655913	-0.410184	-0.382221		-0.354058		-0.415702			-0.395295			-0.392041	-0.377029	-0.419457	-0.369129	-0.385206	-0.387144	-0.372448	-0.295909
64												-0.239738		-0.409623															-0.387378	-0.35289		-0.356076	-0.334152	0.137919	-0.26413	-0.386544	-0.38091	-0.428349			-0.398004	-0.38907	-0.414598	-0.376928	-0.395969	-0.35603	-0.3388	-0.359389	-0.371244
65																						-0.422392									-0.391299	-0.415955	-0.411763	-0.209672						-0.319544	-0.282124	-0.421233	-0.38033	-0.369993	-0.271385	-0.358552	-0.403335	-0.339589	-0.341304
66									-0.0258128					-0.390771																-0.410549	-0.37066	-0.376988	-0.378699	-0.380118	-0.376325	-0.426939	-0.417601		-0.312771	0.284522	-0.386873	-0.409493	-0.39902	-0.30099	-0.102209	-0.372272	-0.390622	-0.294463	-0.34606
67																											-0.421327			-0.388105	-0.346331		-0.373353	-0.348925		-0.356698	-0.410104	-0.365741	-0.42193		-0.404035	-0.173545	-0.394916	-0.408389	-0.385911	-0.240558	-0.274884	-0.287971	-0.322917
68																										-0.057497			-0.420868	-0.386266	-0.357288				-0.41941	-0.360783	-0.362058	-0.386248	-0.426874	-0.397335	-0.422085	-0.422426	-0.412024	-0.372573	-0.35655	-0.3597	-0.288856	-0.3098	-0.34999
69			0.177968																										-0.372673	-0.424333			-0.423461	-0.382689				-0.282285	-0.331349	-0.421117	-0.39739	-0.405353	-0.350752	-0.206916	-0.220748	-0.364132	-0.180378	-0.398352	-0.254928
70																-0.382686			-0.422991				-0.235593	-0.202384	1.4384	0.210124			-0.229816	-0.416997	-0.356625	-0.426753		1.87545			-0.139885	-0.380041	-0.417386	-0.347005	-0.394437	-0.210216	-0.255885	-0.390059	-0.37352	-0.373285	-0.285848	-0.351716	-0.286167
71															-0.256722											0.993112				-0.398714	-0.384324	-0.414687			-0.420795	3.15968		0.790628		-0.405483	-0.390551	-0.383623	-0.382796	-0.405136	-0.241479	-0.307605	-0.376356	-0.150321	-0.166703
72													-0.412158	-0.392084			-0.381632	0.117798								-0.386679					-0.409688	0.307848	-0.0560719	-0.398204		-0.268632	-0.185333	1.04584	-0.366581	-0.394392	-0.412604	-0.0557444	-0.317549	-0.272721	-0.37929	-0.380463	-0.366167	-0.17291	-0.0576728
73													-0.411619	-0.398705	-0.361314													-0.399275		-0.400341	-0.339295	-0.369228		0.736944	-0.415484	-0.404873	-0.117448	-0.252409	-0.399312	-0.116671	-0.26252	-0.253702	-0.374666	-0.389132	-0.352134	-0.195767	-0.307271	-0.287111	-0.194447
74																												-0.384109		-0.30275		-0.389515		-0.324112	-0.406804	-0.351081	-0.248917	-0.401589	-0.139973	-0.33685	0.0219016		0.302283	-0.145978	-0.146469	-0.386899	-0.157794	-0.312297	-0.334518
75											-0.350727		-0.291296			-0.414188		-0.400293		-0.396683			-0.371462					-0.417629		-0.3983		-0.394857	0.855452	-0.423645	-0.406993	-0.146025	-0.384244	-0.0446284	-0.401741	-0.371194	-0.194179		-0.282163	-0.301413	-0.103189	-0.31662	-0.335232	-0.353367	-0.347714
76	-0.414826					-0.0185516	-0.417049			0.571285			-0.381442		-0.398171		-0.359257		-0.416176	-0.413172			-0.353638	1.14767		-0.365718	-0.296857		-0.407311	-0.400234		-0.40978	-0.394505	-0.170282	-0.263528	0.072991	0.177625	-0.354959	-0.27343	-0.338125	-0.0121253	-0.0599995		-0.242186	-0.37928	-0.312406	-0.318502	-0.353607	-0.307975
77	-0.329832		-0.317157						-0.309303					-0.366856				-0.370803	-0.378164										1.15266	-0.234085	-0.380447	-0.355524	0.26579		-0.391742	-0.400888	0.242436	-0.231351	0.0112044	-0.383234	-0.39576	-0.387566	-0.299594		-0.40149	-0.368395	-0.395716	-0.404881	-0.355025
78												0.552278					-0.348811		-0.384546							0.707246			0.00674203		-0.401543	-0.133417	-0.140218	-0.418285		-0.38224		-0.360105	0.0518606	-0.399268	-0.403964	-0.374041	-0.392722	-0.288256	-0.41084	-0.312092	-0.306885	-0.358161	-0.291819
79						0.204694	-0.313418						-0.0635297					-0.328493	-0.385945	-0.178041	-0.328788	-0.164034				-0.39987				-0.370284	-0.367834	-0.0138894	0.692871	-0.337162	-0.386248	-0.399447	-0.312889	-0.350649	-0.369082	-0.125648	0.616346	0.211853	0.888004	-0.417206	-0.399343	-0.310445	-0.269485	-0.340823	-0.320937
80														-0.363733				1.26848		0.345843				-0.267286	-0.233026	0.556453		-0.420557	-0.322589	-0.380868	-0.37175	-0.381222	0.096475	-0.406839	0.407859		-0.384633	-0.301927	-0.242641	-0.280852	0.748006	0.611943	-0.309203	-0.388584	-0.38941	-0.389095	-0.382328	-0.322013	-0.364061
81																								-0.205977	-0.408035	-0.349931	-0.232366	-0.163178	-0.14891	-0.311076	-0.343377	-0.364228	-0.358389	-0.381389	-0.365843	0.156149	-0.236845	-0.340362	-0.110078	-0.125809	1.13268	-0.381566	-0.382843	-0.391546	-0.371801	-0.299272	-0.301677	-0.227248	-0.313569
82												-0.0592465								-0.377454		-0.125013	-0.235672	-0.402333	-0.374151	-0.343204	-0.267247	-0.250766	-0.267143	-0.33986	-0.0397697	-0.167356	-0.177304	-0.39109	-0.366638	-0.427672	-0.207487	-0.427552	-0.368554	-0.227382	-0.0497239	-0.353946	-0.293876	-0.358468	-0.229192	-0.298972	-0.181455	-0.174343	-0.207249
83															-0.268691	-0.349529	-0.329023	-0.361652	-0.420813	-0.422368	-0.424178	-0.393722	-0.385334	-0.393924	-0.362711	-0.34883	-0.407416		-0.201246	-0.32252	-0.404603	-0.326196	-0.34902	-0.124933	1.06153		-0.322815	-0.42733	0.354157	-0.338799	-0.148471	-0.166862	-0.31028	-0.283239	-0.293973	-0.154226	-0.165518	-0.327442	-0.173871
84							-0.374203		-0.198555					-0.403219					-0.405976	-0.41498		-0.389586	-0.381856	-0.353115	-0.396985	-0.377984			-0.321426	-0.357496	-0.397506	-0.255067		-0.428334		-0.388484		-0.428417	-0.411971		-0.306787	-0.239895	-0.211684	-0.186047	-0.100557	-0.234467	-0.175889	-0.198526	-0.320362
85								-0.389687	0.169001											0.469074	-0.397436	-0.355391	-0.23699	-0.403716	-0.411023	-0.353259		-0.403217	-0.422035	-0.411469	-0.255778	-0.39375	-0.0370077	-0.399057	-0.371183	-0.244316	-0.28398	-0.349393	-0.101216	-0.0555426	-0.317587	-0.231511	-0.338364	-0.256854	-0.328968	-0.292462	-0.133865	-0.316518	-0.315988
86								-0.398185	-0.39377							-0.422353					-0.301442	-0.260963		-0.383419	-0.383233	-0.42878	-0.29226		-0.379332			-0.350565	0.019473		-0.370987	-0.393256	-0.143894	-0.296285	-0.112694	-0.280518	-0.303978	-0.208305	-0.0748276	0.0442389	0.0238268	-0.178485	-0.215124	-0.37852	-0.308887
87																				-0.425307	-0.015858	0.515966	-0.420065	-0.385593		-0.428755	-0.428166	-0.276316		-0.372369		-0.372451		-0.379	0.0204863	-0.380112	-0.141839	0.195048	0.190978	0.108779	-0.29819	-0.169513	-0.163875	-0.228351	-0.238004	-0.0331913	-0.244155	-0.329747	-0.079793
88																			-0.206334	-0.287519	0.190863	-0.406497				0.146544	-0.426654	-0.407849	-0.417193		-0.416514			-0.231523	-0.39327	-0.323572	-0.389206	-0.372732	-0.0629935	-0.362346	-0.302308	-0.130414	-0.201348	-0.320622	-0.213247	-0.117715	-0.0140128	-0.255831	-0.158209
89																		-0.397189	-0.368668	-0.400371	-0.42152	-0.372434		-0.41358		-0.422488	-0.332232	-0.418674	-0.403901	-0.398506	-0.409644	0.0486891	-0.0908741		0.281424	0.160526	0.927552	-0.253141	-0.173753	-0.0649368	-0.126768	-0.0113308	-0.105772	-0.304897	-0.25357	-0.0962477	-0.173275	-0.117031	-0.297449
90																	-0.332361	-0.386155	-0.372636		-0.382106	-0.418515				-0.411508	-0.424974	-0.411404	-0.392312	-0.384886	-0.348022	-0.346176	-0.282343	-0.030824	-0.223289	-0.294151	-0.286692	-0.342896	-0.201521	0.0531853	-0.197831	-0.121177	-0.23568	-0.309152	-0.269839	-0.229522	-0.12135	-0.0207621	-0.353971
91																	-0.369662	-0.373637	-0.408856						-0.386265		-0.427997	-0.410509	-0.353145	-0.312883	-0.247932	-0.289479	-0.329903	-0.316665	-0.254376	-0.126994	0.0987182	0.116993	0.0870953	-0.0345966	-0.227708	-0.28997	-0.344446	-0.387392	-0.374023	-0.363739	-0.262214	-0.260871	-0.272818
92																	-0.388228	-0.164177	-0.240913	-0.377747		-0.189448	-0.391608					-0.380737	-0.245063	-0.257771	-0.0528196	-0.0689001	-0.113108	-0.0452695	0.0305615	0.146819	0.0685439	0.0167334	0.00293694	-0.0163168	-0.173308	-0.350371	-0.361338	-0.326156	-0.301146	-0.197827	-0.115032	-0.219197	-0.345234
93																	-0.3892	0.237168	-0.264949	-0.325608					-0.316133	-0.377586	-0.165305	-0.32486	-0.129591	-0.119506	0.0797272	0.308599	0.174637	0.172892	0.112871	0.00335407	-0.00177183	-0.00104112	-0.179122	-0.353514	-0.193899	-0.254159	-0.349734	-0.258835	-0.202669	-0.232368	-0.159309	-0.226583	-0.349637
94																-0.299099	-0.310955	-0.141914	-0.362276			-0.421849	-0.404267	0.0643414	-0.353457	-0.347358	-0.273861	-0.203863	0.0367718	-0.132162	0.0964837	-0.144848	-0.127346	-0.10136	-0.126658	-0.227828	-0.032668	-0.0700043	-0.0960131	-0.310856	-0.257548	-0.290295	-0.391402	-0.399684	-0.385373	-0.283262	-0.298994	-0.303505	-0.354805
95															-0.405407	-0.37584	-0.0514457	-0.133942	-0.250764		-0.38937	-0.334829			-0.341464	-0.33466	-0.285716	-0.255936	-0.0805146	-0.0886939	-0.184729	-0.34808	-0.284452	-0.177116	-0.21852	-0.273238	-0.228967	-0.148889	-0.0445927	-0.216676	-0.276754	-0.374474	-0.377473	-0.375118	-0.317666	-0.305948	-0.187686	-0.366316	-0.168319
96															-0.402837	-0.393111	-0.381531	-0.38381		-0.13103	0.113353	-0.295068	-0.352602	-0.188131	-0.373415	-0.306915	-0.309168	-0.313573	-0.23187	-0.386136	-0.290365	-0.235187	-0.286742	-0.33937	-0.32871	-0.296181	-0.331566	-0.168229	-0.326241	-0.24968	-0.287661	-0.361894	-0.324032	-0.327174	-0.309234	-0.334744	-0.259169	-0.188447	-0.181787
97	-0.410299															-0.324246	-0.394966	-0.360965	-0.394478	-0.174909	0.0381204	-0.23987	-0.386268	-0.208494	-0.261878	-0.391036	-0.386951	-0.161562	-0.322216	-0.37054	-0.249552	-0.270975	-0.321857	-0.336376	-0.384188	-0.23432	-0.179531	-0.237904	-0.353327	-0.238806	-0.13444	-0.36248	-0.344484	-0.343039	-0.375088	-0.326165	-0.24472	-0.202502	-0.222061
98															-0.304143	-0.358075	-0.288113	-0.311719	-0.0571569	-0.422109	-0.39185	-0.351723	-0.31355	0.262832	-0.342	-0.311138	-0.150043	-0.356854	-0.304172	-0.178115	-0.157915	-0.310643	-0.352796	-0.375806	-0.35262	-0.36191	-0.275122	-0.0636223	-0.296409	-0.3398	-0.29435	-0.357751	-0.279764	-0.244851	-0.342917	-0.340484	-0.272399	-0.307774	-0.25247
99														-0.295244	-0.186969	-0.0642595		-0.365482	-0.405485	-0.349168	-0.282946	-0.38307	0.836264	-0.258217	-0.388017	-0.3129	-0.200012	-0.343958	-0.244541	-0.335153	-0.351855	-0.298354	-0.332204	-0.369102	-0.356708	-0.34065	-0.260779	-0.228274	-0.30113	-0.0869418	-0.316691	-0.208452	-0.319303	-0.362723	-0.377089	-0.36786	-0.277206	-0.381858	-0.37379
100														-0.415957	-0.396744	-0.286256	-0.333358	-0.396102	-0.414216	-0.290845	-0.315075	-0.315201	-0.208612	-0.292778	-0.367697	-0.111777	-0.0666989	0.0547312	-0.263989	-0.375056	-0.377561	-0.291198	-0.233419	-0.342973	-0.236957	-0.383983	-0.232605	-0.222016	-0.356122	-0.294033	-0.25603	-0.313399	-0.38083	-0.354316	-0.366444	-0.393395	-0.391284	-0.387769	-0.383636
101														-0.378991	-0.428662		-0.401324	-0.335253	-0.338887	-0.381054	-0.295908	-0.392004	-0.307086	-0.311528	-0.388181	-0.322321	-0.199857	-0.17627	-0.295426	-0.338558	-0.244019	-0.188798	-0.0630683	-0.333139	-0.356346	-0.196259	-0.115037	-0.218241	-0.375982	-0.352255	-0.382041	-0.280149	-0.326264	-0.377084	-0.375536	-0.373268	-0.380488	-0.392214	-0.405055
102														-0.383977	0.147262		-0.037883		-0.266676	-0.216369	-0.325763	-0.312631	-0.396626	-0.390445	-0.423319	0.0907974	-0.0932902	-0.325346	-0.372742	-0.327077	-0.370634	-0.284896	-0.327697	-0.379944	-0.369359	-0.250228	-0.37776	-0.250959	-0.325086	-0.381254	-0.332454	-0.389748	-0.389997	-0.40249	-0.380308		-0.348929	2.24776	-0.298291
103														-0.117542	-0.407207	3.17648				-0.228695	-0.338592	-0.382086	-0.372952	-0.257845	-0.046608	-0.091931	-0.247644	-0.278127	-0.240593	-0.345572	-0.275778	-0.230118	-0.37459	-0.39414	-0.396086	-0.37375	-0.376004	-0.27831	-0.413904	-0.343692	-0.178337	-0.383657					-0.232748
104														-0.359401	0.0446005	-0.317313	-0.360934	-0.380329	-0.406121	-0.412131	-0.382226	-0.282907	-0.239707	-0.307154	-0.376053	-0.253135	-0.318451	0.0548413	-0.178093	-0.392321	-0.354476	-0.361841	-0.359274	-0.34651	-0.349115	-0.420305	-0.176662	-0.37584	-0.387414	-0.407811	-0.390668	-0.36959	-0.297053	-0.365627			1.00034		-0.41484
105																	-0.424095	-0.289956		-0.401723	-0.37829	-0.344087	-0.219906	-0.320927	-0.339146	-0.133015	-0.264969	-0.382551	0.370092	-0.380838	-0.363787	-0.324909	-0.386198	-0.309977	-0.42513			-0.370688	-0.0525349		-0.409574	-0.38981		-0.123626	-0.404765		-0.373538
106																							-0.351095	-0.398503	-0.367305	-0.328579	-0.239658	-6.78423e-05	-0.130757	-0.391241	-0.390911	-0.333311	-0.386111		-0.289343	-0.219182	-0.388825		-0.39613	0.0283941	-0.387883	-0.396517			-0.0524101		0.414975
107												-0.367474										-0.11498			-0.385923	-0.351723	-0.288367	0.123474	-0.140449	-0.384247						0.326312	-0.400929		0.862087						-0.423735		-0.424057		-0.389512
108									-0.39357																	-0.365773	-0.272953	-0.373849	-0.331843			-0.235519	0.0364619	-0.359968		-0.349622	1.20792		-0.244023	-0.294834	-0.293202		-0.338175	-0.34155	-0.379604	-0.337968
109									-0.4144	-0.398213									1.61986					-0.418459						-0.406512				0.334715		-0.419907	-0.155269	-0.283034	3.23209					-0.393232	-0.369729
110							-0.376396	-0.399204																													-0.356097			-0.39869				-0.414348
111								-0.344753																		-0.416317							-0.214776				-0.364778		-0.411664
112																												-0.396804			-0.352114	-0.351739			-0.314843		-0.371918						-0.362807	-0.416727		-0.421506
113											-0.197743																				0.245147				-0.376202		-0.325892	-0.415362							-0.389309
114															-0.400516							-0.376655			-0.352503			-0.392957						-0.245678	-0.339004			-0.243276
115															-0.315528								-0.421205										-0.370546				-0.359395	-0.398802	-0.419893							-0.408839			-0.232117
116																								-0.381608			-0.393899	-0.423745										-0.09845						-0.371479
117																		-0.424588					-0.420968					-0.425493		-0.426846	-0.360991
118																		-0.427524	-0.424101									-0.290364	-0.412201			-0.320963	-0.400981			-0.418804			-0.366303				-0.346564
119																			-0.421562	-0.412102		-0.412343					-0.427512		0.268107	-0.255429				-0.413634	-0.415181	-0.35413		-0.399003				-0.347174		-0.362412	0.449883
120																									-0.426106			-0.420764							-0.242989	-0.422706	-0.392874	-0.400573					0.76996	-0.418424
121																-0.376685							-0.421293	-0.38428		-0.402549		-0.355742	-0.425103		-0.377837	-0.261865	-0.39798									0.166387
122																										-0.404845	-0.326284	-0.394075						-0.36798		-0.223656							0.198771					-0.359542	-0.398788
123																											-0.384894	-0.39769		-0.41394							-0.222493		-0.327235				0.479952
124																				-0.400998												-0.337305			-0.32161										-0.157527
125									-0.252606																						-0.403474				-0.417664		0.14962
126																													-0.316913		0.0574756	-0.0884275	-0.412142		-0.405396							-0.178728
[truncated: 79 more columns]

## Sheet: figS2A_umap_courter_velocity_fo
	nan	nan.1	nan.2	nan.3	nan.4	nan.5	nan.6	nan.7	nan.8	nan.9	nan.10	nan.11	nan.12	nan.13	nan.14	nan.15	nan.16	nan.17	nan.18	nan.19	nan.20	nan.21	nan.22	nan.23	nan.24	nan.25	nan.26	nan.27	nan.28	nan.29	nan.30	nan.31	nan.32	nan.33	nan.34	nan.35	nan.36	nan.37	nan.38	nan.39	nan.40	nan.41	nan.42	nan.43	nan.44	nan.45	nan.46	nan.47	nan.48
0
1
2
3
4
5
6
7
8																																																-0.37215
9
10																																																-0.32095
11																																																-0.379374
12																																															-0.372198		-0.312415
13																																															-0.366405
14		-0.3445																																														-0.394131
15		-0.344167
16			-0.348409																																									-0.343965	-0.321252
17																																													-0.341859
18
19				-0.341272
20					-0.347761																																											-0.386092
21						-0.375418													-0.338415																														1.80007
22																																											-0.347743	-0.64438		-0.333871			-0.423436
23																																											-0.3646	-0.350457	-0.307075		-0.340606	-0.314993	-0.298275
24																																													-0.364478	-0.337322	-0.318067	-0.316225	-0.263529
25																																											-0.296381		-0.341547	-0.345295	-0.349012	-0.311579	-0.427307
26																																							-0.255406						-0.321265	-0.336629	-0.319595	-0.328731	-0.302068
27																																							-0.0174296	-0.220382	-0.298195	-0.111124			-0.447807	-0.286675	-0.326452	-0.326199	-0.364674
28																																						-0.329827	-0.218947	-0.223794	0.585108	-0.364707			-0.380278	-0.384643	-0.343108	-0.327631	-0.269474
29																																					-0.333048	-0.313929	-0.204769	-0.199149	-0.191694	1.82596		1.15559	-0.166228	-0.313853	-0.328277	-0.328372	-0.308559
30																																							-0.341531	-0.103139	-0.237837	-0.345739	-0.284047	-0.340609	-0.341841	-0.327709	-0.357026	-0.291405	-0.316346
31																																								-0.267726	-0.237335	-0.213479	-0.199392	-0.320961	-0.319812	-0.321924	-0.341102	-0.325035	-0.279509
32																																	-0.364045	-0.354747					-0.327281			-0.348215	-0.328209	-0.284365	-0.19826	-0.331804	-0.340529	-0.313596	-0.337903
33																																		-0.315688	-0.358357	-0.221162					-0.275182	0.276473	-0.347646	-0.271953	-0.252097	-0.302418	-0.345021	-0.328699	-0.340368
34																																			-0.323722	-0.347533					-0.332355	-0.169948		-0.229201	-0.329561	-0.337815	-0.325228	-0.324829	-0.338027
35	-0.0843337													-0.421862																					-0.428045			-0.353147		-0.360769	-0.481613				-0.327606	-0.304085	-0.303607	-0.33126	-0.327822
36	-0.523328																																							-0.341331	-0.3239	-0.333285		-0.321697	-0.291341	-0.306367	-0.343931	-0.328574	-0.327813
37		0.875892																																		-0.346296					-0.340828	-5.70473	-0.322072	-0.465872	0.187732	-0.314854	-0.345418	-0.349607	-0.339191
38	-0.336019																																						-0.339368	-0.261996		-0.310018	-0.190316	-0.694245	-0.305225	-0.330036	-0.337142	-0.332339	-0.346504
39																																							-0.243795			0.0526175	-0.287698	-0.318299	-1.06724	-0.317262	-0.313912	-0.329087	-0.290773
40																																					0.977568	-0.268856		-0.483757	-0.355503	-0.334689	-0.375731	-0.429737	-0.341001	-0.349912	-0.327637	-0.360481	-0.327314
41																																				-0.32043			-0.276124	-0.225833	-0.36006	-0.341821	-0.360693	-0.430578	-0.326527	-0.347532	-0.345401	-0.333289	-0.331658
42			-0.433893																															-0.336716	-0.254388	-0.243716	-0.201226	-2.46117	-0.356513	-0.341031	-0.0785744	-0.345311	-0.351194	-0.344955	-0.314896	-0.328254	-0.333635	-0.34424	-0.341271
43				-0.350327																														-0.3709	-0.325894	-0.330485	-0.286676	0.354404	-0.325557	-0.147481		-0.340446	-0.345396	-0.344632	-0.327103	-0.335731	-0.304741	-0.339519	-0.342558
44																									-0.317618					-0.437676	-0.339451			-0.348032		-0.33913	-0.345555	-2.20803	-0.0541146			0.650561	-0.318178	-0.33835	-0.356949	-0.341213	-0.341835	-0.354521	-0.343397
45					-0.531251												-0.318852		-0.361374						-0.117538						-0.293191			-0.343121		-0.416204	-0.407945	-0.367642	-0.331282	-0.357114	-0.352339		-2.78652e-05	-0.336984	-0.341556	-0.343451	-0.33191	-0.340742	-0.317689
46											-0.362282								-0.335129			-0.347014										-0.277645	-0.353157		-0.0261681			-0.345586	-0.349961	-0.322061		-0.333585		-0.384422	-0.328152	-0.314271	-0.34761	-0.339813	-0.329662
47					-0.347227	-0.347463					-0.36007	-0.45757								-0.259558															-0.442977					-0.367787		-0.365141	-0.0870916	-0.325505	-0.303587	-0.332416	-0.336759	-0.32643	-0.336651
48				-0.391176					-0.314783																						-0.178594		-0.356908	-0.354081	-0.329944	-0.318246			-0.317682				-0.178668	-0.318496	-0.311782	-0.341857	-0.338343	-0.340165	-0.327534
49			-0.0823512						-0.26464			-0.198463		0.241371																	-0.358923		-0.451383	-0.41192	-0.323286		-0.227429		-0.392374	-0.33671	-0.300243	-0.35005	-0.337376	-0.320441	-0.340924	-0.329978	-0.32067	-0.338658	-0.337384
50					-0.117724															-0.0315596						-0.368419		-0.324733			-0.341716				-0.37463		-0.388996	-0.311689	-0.346054	-0.365074	-0.372738	-0.34237	-0.373687	-0.324008	-0.311974	-0.264629	-0.319574	-0.318244	-0.318117
51					-0.292539	-0.316839			-0.39478	-0.290631																							-0.345169	-0.319496		-0.276261	-0.320367	-0.337962	0.276585	-0.34132	0.0707977	-0.336039	-0.304054	-0.323815	-0.307874	-0.289384	-0.29314	-0.343938	-0.318851
52					-0.345463	-0.314877			0.165734				-0.318492						-0.775267					-0.387539							-0.267254	-0.271829	-0.326082			-0.267549			-0.144474	-0.151292	-0.149333	-0.296914	-0.321575	-0.333873	-0.348713	-0.273157	-0.30226	-0.327089	-0.318386
53																									-0.416461						-0.34208				-0.373824	-0.350254		-0.341249	-0.0591582	-0.127393	-0.282265	-0.327786	-0.322686	-0.299462	-0.312498	-0.325202	-0.342063	-0.342928	-0.32634
54	-0.0557611				-0.432141			-0.0863002				-0.278351																	-0.340522	-0.346389	-0.361157	-0.204213			-0.397425	-0.341857	-0.384996	-0.311092	-0.324339	-0.306687	-0.290226	-0.308932	-0.321107	-0.319327	-0.371135	-0.328844	-0.33834	-0.328818	-0.346726
55		-0.381214					-0.0372952		-0.442596		-0.343141											-0.096243	-0.41172								-0.343651		-0.326922		-0.343249	-0.39875	-0.451729	-0.327365	-0.368948	-0.34824	-0.365383	-0.331043	-0.21529	-0.298214	-0.415996	-0.313937	-0.330408	-0.32856	-0.354262
56	-0.564184		-0.641381		-0.312638		-0.190382		-0.276536										-0.216717						-0.092644						-0.338487	-0.341717	-0.354642		-0.330323	-0.320428		-0.350717	-0.26743	-0.341659	-0.355346	-0.326261	-0.340588	-0.318065	-0.185659	-0.332755	-0.340931	-0.344732	-0.349797
57																															-0.421019		-0.324111			-0.341929		-0.341832		-0.378959	-0.34082	-0.283782	-0.292039	-0.304735	-0.303614	-0.290817	-0.348427	-0.334751	-0.340751
58								-0.380197										-0.322418													-0.159648					-0.330478				-0.325517	-0.352835	-0.340986	-0.270522	-0.265218	-0.30236	-0.323573	-0.339573	-0.317531	-0.330807
59											-0.361305											-0.314779									-0.335167	-0.403189	-0.258683		-0.291039	-0.373661				-0.341319	-0.329029	-0.396998	-0.371207	-0.270101	-0.0912484	-0.264845	-0.339998	-0.304244	-0.296884
60																					-0.0242786	-0.320179	-0.298784								-0.326731				-0.245619			-0.396644	-0.379234	-0.0603819	-0.352487	-0.34447	-0.373514	-0.275652	0.068	-0.255663	-0.338151	-0.153264	-0.306406
61																															-0.357352				-0.341523	-0.392371			-0.392989	-0.332473	-0.325457	-0.336236	-0.246904	-0.335988	-0.348962	-0.265736	-0.204145	-0.336581	-0.321889
62																										-0.329146	-0.359739				-0.332064				-0.334221	-0.331236			-0.376653		-0.339933	-0.557125	-0.45164	-0.301226	-0.290387	-0.336165	-0.286282	-0.323002	-0.282095
63																									-0.329116		-0.338941		-0.376271	-0.0963342	-0.310405	-0.338728		-0.553118		-0.310594			-0.323069			-0.284266	-0.335589	-0.336845	-0.312405	-0.353055	-0.347556	-0.314304	-0.327812
64												0.236678		-0.564588															-0.365414	-0.364974		-0.356825	-0.111365	-0.462717	-0.243688	-0.301286	-0.351776	-0.344082			-0.353134	-0.328455	-0.353201	-0.299112	-0.343338	-0.336884	-0.340176	-0.332202	-0.330538
65																						-0.324779									-0.350378	-0.227158	-0.347156	-0.103616						-0.27137	-0.318874	-0.341712	-0.292024	-0.381938	-0.363331	-0.318304	-0.333015	-0.308816	-0.331926
66									0.103958					-0.341163																-0.305484	-0.345523	-0.338426	-0.351438	-0.359874	-0.352162	-0.342331	-0.33222		-0.394108	-0.360055	-0.399717	-0.34068	-0.358673	-0.348413	-0.303838	-0.301942	-0.346244	-0.358943	-0.352
67																											-0.318557			-0.308927	-0.330991		-0.349924	-0.322662		-0.351237	-0.336447	-0.281604	-0.325239		0.929993	-0.24972	-0.335647	-0.342607	-0.329127	-0.341212	-0.351659	-0.331655	-0.336494
68																										-0.409147			-0.339899	-0.323743	-0.317563				-0.323536	-0.20404	-0.00629254	-0.388652	-0.352263	-0.342405	-0.344978	-0.342238	-0.298482	-0.263102	-0.36814	-0.339414	-0.334868	-0.357925	-0.347225
69			-0.136065																										-0.297867	-0.341547			-0.342787	-0.191703				-0.274381	-0.391515	-0.34263	-0.339748	-0.340348	-0.241017	-0.135411	-0.375199	-0.362169	-0.358909	-0.333155	-0.335275
70																-0.325273			-0.342375				-0.351001	-0.290952	-0.0355079	-0.281023			-0.311827	-0.342425	0.472443	-0.376982		-1.06765			-0.548047	-0.348899	-0.351811	-0.332568	-0.29775	0.0556027	-0.27639	-0.340852	-0.343099	-0.343435	-0.278997	-0.301093	-0.308212
71															-0.2875											-0.587428				-0.335276	-0.354691	-0.28611			-0.415682	1.09111		-0.155551		-0.358528	-0.238447	-0.351021	-0.350734	-0.351479	-0.350782	-0.297235	-0.368782	-0.332107	-0.297337
72													-0.339603	-0.355467			-0.333765	-0.267852								-0.239832					-0.415517	-0.246259	-0.256449	-0.399427		-0.216922	-0.18933	-0.267062	-0.326711	-0.295798	-0.337774	-0.302031	-0.428074	-0.447303	-0.355529	-0.351592	-0.372595	-0.13992	-0.228768
73													-0.34301	-0.35301	-0.351972													-0.229938		-0.358031	-0.329077	-0.335583		0.0865931	-0.258754	-0.30249	-0.0375544	-0.359826	-0.248829	-0.218267	-0.20969	-0.163497	-0.336177	-0.293478	-0.411469	-0.33967	0.0555101	-0.353281	-0.164651
74																												-0.339664		-0.315699		-0.371715		-0.3594	-0.339447	-0.295218	-0.204881	-0.406926	-0.275339	-0.350786	0.252268		0.112934	-0.289289	-0.484258	-0.401281	-0.352388	-0.316404	-0.332822
75											-0.336836		-0.414795			-0.350113		-0.327014		-0.342268			-0.372037					-0.311273		-0.325805		-0.349547	-0.139115	-0.342631	-0.338573	-0.106551	-0.339452	-0.160729	-0.340471	-0.203379	-0.347792		-0.33841	-0.348373	-0.152327	-0.194505	-0.406581	-0.294067	-0.342391
76	-0.339883					-0.54456	-0.3458			-0.262634			-0.0402209		-0.297556		-0.339558		-0.33779	-0.331852			-0.432887	-0.629888		-0.00381245	-0.370828		-0.332281	-0.312464		-0.342142	-0.39284	-0.300421	-0.255157	-0.287309	-0.186557	-0.453625	-0.314071	-0.312343	1.42027	-0.250907		0.0411133	-0.361516	-0.193443	-0.321464	-0.353984	-0.338925
77	-0.302672		-0.404817						-0.367684					-0.353972				-0.384826	-0.363691										-0.531467	-0.281507	-0.470637	-0.261504	-0.075433		-0.221081	-0.276586	0.186126	-0.332875	-0.473466	-0.13985	-0.335259	-0.368829	-0.243998		-0.351315	-0.4258	-0.349051	-0.3432	-0.348641
78												-0.168042					-0.34336		-0.350554							-0.178086			-0.231197		-0.354806	-0.100484	-0.0239893	-0.429669		-0.363869		-0.393688	0.0251314	-0.380451	-0.343781	-0.256545	-0.338018	-0.240566	-0.308798	-0.344593	-0.400648	-0.3655	-0.389521
79						0.135777	0.271042						0.544955					0.572221	0.698479	-0.496541	-0.189528	0.130697				-0.343586				-0.189434	-0.338628	0.0873513	0.0938354	-0.48056	-0.268566	-0.331931	-0.188367	-0.309745	-0.391411	-0.268564	-0.497393	-0.501393	-0.776869	-0.364213	-0.349006	-0.354498	-0.44175	-0.328786	-0.34461
80														-0.403042				-0.376329		0.262726				0.21003	-0.354632	-0.000517935		-0.337294	-0.284139	-0.319901	-0.296017	-0.186828	-0.989589	-0.333246	-1.17497		-0.329817	-0.391588	-0.179683	0.232437	-1.09088	-0.557507	-0.239446	-0.342323	-0.335583	-0.336616	-0.351591	-0.326952	-0.342914
81																								-0.379176	-0.342163	-0.314496	-0.120478	-0.0641451	-0.151826	-0.326752	-0.2605	-0.297798	-0.175816	-0.324376	-0.328256	0.0436119	-0.258851	-0.319038	-0.199041	0.0576507	-0.854323	-0.323861	-0.349501	-0.340757	-0.332385	-0.371201	-0.390427	-0.222004	-0.353485
82												-0.683479								-0.308076		1.3156	0.931692	-0.351956	-0.334467	-0.290767	-0.319095	-0.225478	-0.171593	-0.116376	-0.230527	-0.26177	-0.275564	-0.36653	-0.157075	-0.344043	-0.261765	-0.342071	-0.313938	-0.347965	0.305477	-0.365071	-0.147055	-0.398547	-0.171267	-0.368827	-0.403674	-0.268613	-0.390275
83															0.578301	-0.413767	-0.00109545	0.277086	-0.340425	-0.341212	-0.360317	-0.366898	-0.267373	-0.335327	-0.338255	-0.295544	-0.415382		-0.305212	-0.245572	-0.470399	-0.347375	-0.36024	-0.502289	-0.560776		-0.268091	-0.373079	-0.220454	-0.303485	-0.28758	-0.327519	-0.418929	-0.318087	-0.383491	-0.308898	-0.390668	-0.357948	-0.319213
84							-0.340704		0.978853					0.251755					-0.344248	-0.339611		-0.367127	-0.345855	-0.295703	-0.334777	-0.38632			-0.213877	-0.386361	-0.386104	-0.334665		-0.34171		-0.358673		-0.342089	-0.351395		-0.30045	-0.350365	-0.36237	-0.336919	-0.349664	-0.323195	-0.303188	-0.356981	-0.34734
85								-0.333693	-0.197879											-0.240917	-0.344587	-0.332456	-0.340527	-0.342195	-0.352969	-0.358833		-0.355041	-0.319213	-0.4117	-0.333939	-0.395912	0.70112	-0.308534	-0.371926	-0.377307	-0.416996	-0.401936	-0.370535	-0.391888	-0.338065	-0.318942	-0.353738	-0.357954	-0.346697	-0.340417	-0.237352	-0.32874	-0.338656
86								-0.337237	-0.351103							-0.384485					-0.343885	0.38448		-0.348663	-0.348095	-0.341911	-0.14444		-0.364813			-0.330702	0.375857		-0.469345	-0.311277	0.50227	-0.165611	-0.499575	-0.417648	-0.375485	-0.296163	-0.313012	-0.372517	-0.313246	-0.346433	-0.289977	-0.337108	-0.301644
87																				-0.334778	0.115344	1.57129	-0.320918	-0.317347		-0.34195	-0.341965	-0.14766		-0.382244		-0.345204		-0.321931	0.652002	-0.360687	-0.308912	-0.390128	-0.398672	-0.230801	-0.329798	-0.431025	-0.36289	-0.341333	-0.353192	-0.212302	-0.318905	-0.339103	-0.336852
88																			-0.213365	-0.253437	0.603007	-0.360223				-0.3965	-0.341506	-0.354499	-0.344134		-0.341547			-0.432351	-0.332954	-0.190252	-0.0386356	-0.372085	-0.298172	-0.34574	-0.361091	-0.352166	-0.331169	-0.348199	-0.365083	-0.348262	-0.361754	-0.345794	-0.301593
89																		-0.0463508	-0.262735	-0.394496	-0.338474	-0.354424		-0.35238		-0.346626	-0.329843	-0.312511	-0.343646	-0.348825	-0.345037	-0.726877	-0.534672		-0.331628	0.296676	-1.37837	-0.265507	-0.338339	-0.306285	-0.374131	-0.385266	-0.390337	-0.311619	-0.321473	-0.291731	-0.230274	-0.273805	-0.361694
90																	-0.325104	-0.320667	-0.323593		-0.345994	-0.345898				-0.355619	-0.339846	-0.349251	-0.357949	-0.355063	-0.359877	-0.338289	-0.319468	-0.303012	-0.250985	-0.382087	-0.462024	-0.35902	-0.349506	-0.263812	-0.369507	-0.395914	-0.408958	-0.363674	-0.338945	-0.29972	-0.324618	-0.173302	-0.34042
91																	-0.339041	-0.328249	-0.305744						-0.352934		-0.343651	-0.338868	-0.328424	-0.441664	-0.596281	-0.36254	-0.332928	-0.332125	-0.363434	-0.357801	-0.450595	-0.352181	-0.453215	-0.426806	-0.418555	-0.361682	-0.343564	-0.339127	-0.329457	-0.325835	-0.294675	-0.275126	-0.317773
92																	-0.34348	-0.134579	-0.099622	-0.304816		-1.91515	-0.355422					-0.348986	-0.418829	-0.547813	-0.665702	-0.491977	-0.298599	-0.350762	-0.323369	-0.329391	-0.388396	-0.395435	-0.46554	-0.331851	-0.368428	-0.351564	-0.372137	-0.386348	-0.304511	-0.33768	-0.264541	-0.372486	-0.283162
93																	-0.345592	0.127141	0.941785	-0.473895					-0.307995	-0.371536	-0.654051	-0.582861	-0.856474	-0.57081	-0.481404	-0.36691	-0.407021	-0.391046	-0.387293	-0.439119	-0.425157	-0.424089	-0.386119	-0.357557	-0.377401	-0.439312	-0.406522	-0.42087	-0.472838	-0.303528	-0.346884	-0.642204	-0.328879
94																-0.335134	-0.422425	-0.0642959	-0.359033			-0.339045	-0.341608	-1.59474	-0.394609	-0.412318	-0.484498	-0.433555	-0.405951	-0.367355	-0.348426	-0.361843	-0.373283	-0.399934	-0.385776	-0.372299	-0.66496	-0.584911	-0.360764	-0.354717	-0.225668	-0.382895	-0.352744	-0.348239	-0.358271	-0.379117	-0.35144	-0.33114	-0.347777
95															-0.318597	-0.350633	-0.452852	-0.103792	-0.211932		-0.351102	-0.177733			-0.373744	-0.374649	-0.363691	-0.345304	-0.252798	-0.290527	-0.302589	-0.331175	-0.324738	-0.337915	-0.367943	-0.401796	-0.608173	-0.494696	-0.465116	-0.362991	-0.225217	-0.337431	-0.358506	-0.357988	-0.395823	-0.405593	-0.386679	-0.372692	-0.257582
96															-0.343764	-0.352365	-0.336726	-0.329322		-0.0119196	0.0466546	-0.400633	-0.321828	-0.08494	-0.373519	-0.310533	-0.304352	-0.401542	-0.286674	-0.354617	-0.326	-0.218148	-0.318895	-0.366725	-0.370717	-0.312441	-0.461332	-0.356043	-0.347104	-0.439841	-0.364925	-0.342913	-0.368337	-0.354558	-0.318758	-0.333815	-0.417622	-0.300783	-0.279538
97	-0.314442															-0.329219	-0.306013	-0.286498	-0.336717	-0.46858	-0.575658	-0.477526	-0.401734	-0.242866	-0.299502	-0.356199	-0.343545	-0.113925	-0.332132	-0.349982	-0.285859	-0.28232	-0.316141	-0.361308	-0.35153	-0.368615	-0.386848	-0.379218	-0.32916	-0.392554	-0.258664	-0.348173	-0.342301	-0.336671	-0.349499	-0.374061	-0.345598	-0.288464	-0.402795
98															-0.319504	-0.334526	-0.393912	-0.386461	-0.148457	-0.340963	-0.392132	-0.467597	-0.313689	-0.155194	-0.295849	-0.27146	-0.119207	-0.320513	-0.330195	-0.145805	-0.289772	-0.0795309	-0.326865	-0.336401	-0.321252	-0.348041	-0.368175	-0.300311	-0.273188	-0.38928	-0.371854	-0.34272	-0.314513	-0.275273	-0.385964	-0.346159	-0.284559	-0.327989	-0.330943
99														-0.319706	-0.320751	-0.249201		-0.337389	-0.358826	-0.37549	-0.349383	-0.334589	0.378271	-0.379137	-0.341982	-0.325535	-0.0703278	-0.328389	-0.313148	-0.319525	-0.346207	-0.0540821	-0.290443	-0.327281	-0.327729	-0.346346	-0.344111	-0.324853	-0.362846	-0.212262	-0.350963	-0.390622	-0.302459	-0.339736	-0.336125	-0.326872	-0.360472	-0.336794	-0.353061
100														-0.341844	-0.332175	-0.340021	-0.329475	-0.336022	-0.342015	-0.355819	-0.296074	-0.37046	-0.394415	-0.307782	-0.313614	-0.293951	-0.37799	-0.233668	-0.241023	-0.313108	-0.349504	-0.358531	-0.337119	-0.303785	-0.265254	-0.323459	-0.28808	-0.200684	-0.324424	-0.303991	-0.365482	-0.291559	-0.321942	-0.305766	-0.360797	-0.335059	-0.33071	-0.336095	-0.35634
101														-0.333085	-0.341393		-0.355967	-0.367838	-0.313556	-0.320854	-0.357258	-0.360413	-0.261774	-0.238571	-0.331287	-0.404964	-0.299651	-0.0421557	-0.29532	-0.296754	-0.351489	-0.461938	-0.22666	-0.289925	-0.342392	-0.231844	-0.196474	-0.181476	-0.330277	-0.346951	-0.355242	-0.261572	-0.327	-0.322278	-0.312717	-0.36419	-0.340349	-0.365228	-0.390476
102														-0.342335	0.471241		0.0510995		-0.306878	-0.257043	-0.172178	-0.318642	-0.343504	-0.363509	-0.34899	-0.178943	-0.166973	-0.359269	-0.333701	-0.324989	-0.36468	-0.237044	-0.34211	-0.334447	-0.211694	-0.283186	-0.339397	-0.339828	-0.290345	-0.369582	-0.131395	-0.336162	-0.340366	-0.392204	-0.377841		-0.346167	-0.0596263	-0.431647
103														-0.12648	-0.129935	-0.194128				-0.3074	-0.305115	-0.181801	-0.352295	-0.347385	-0.109961	0.0175112	-0.0930791	-0.270938	-0.239657	-0.320823	-0.37255	-0.240217	-0.343093	-0.32643	-0.320086	-0.336013	-0.293122	-0.331673	-0.348203	-0.293499	-0.184649	-0.3418					-0.254365
104														-0.320942	-0.28223	-0.348485	-0.347337	-0.273366	-0.343414	-0.346201	-0.337886	0.14411	-0.17434	-0.251593	-0.326505	-0.302638	-0.316186	0.0125828	-0.0164145	-0.328732	-0.264798	-0.36123	-0.334907	-0.311852	-0.360941	-0.279689	-0.424366	-0.335897	-0.334112	-0.341768	-0.347249	-0.360386	-0.431482	0.168826			-0.290319		-0.0551281
105																	-0.269983	-0.300158		0.739136	-0.335167	-0.192544	-0.166555	-0.328645	-0.328225	-0.211828	-0.167767	-0.0104459	0.272643	-0.213947	-0.327061	-0.283268	-0.341835	-0.277113	-0.363504			-0.331561	0.21806		-0.342696	-0.392759		-0.328911	-0.343515		-0.171546
106																							-0.342912	-0.422746	-0.34007	-0.318621	-0.140028	0.323111	-0.0572607	-0.311516	-0.35302	1.04299	-0.3423		0.349169	-0.303324	-0.395605		-0.155382	0.0778879	-0.868477	-0.397457			1.31658		1.4955
107												-0.378348										0.922192			-0.361183	-0.330554	-0.237982	-0.0783326	-0.119919	-0.336846						0.266343	-0.316041		-0.405281						-0.34956		-0.341521		-0.318616
108									-0.352646																	-0.338006	-0.327969	-0.309373	-0.179401			-0.351731	0.246366	-0.433929		-0.387514	-0.341497		0.252228	-0.281162	-0.341931		0.0299372	-0.235355	-0.338805	-0.535187
109									-0.34189	-0.322861									0.651661					-0.350644						-0.151679				-0.338738		-0.340365	0.169293	-0.37735	-0.346206					-0.367022	-0.345735
110							-0.328963	-0.331738																													-0.33914			-0.4521				-0.343666
111								-0.316587																		-0.35488							-0.332272				-0.456492		-0.339852
112																												-0.345406			-0.281598	-0.323858			-0.134135		-0.328073						-0.263953	-0.494653		-0.273583
113											-0.103183																				0.311863				-0.330634		0.217769	-0.340467							-0.36911
114															-0.414475							-0.340605			-0.346373			-0.274884						-0.474968	-0.374594			0.278167
115															-0.249105								-0.314625										-0.42473				-0.311421	0.00711223	-0.417977							-0.376761			-0.379792
116																								-0.375232			-0.34054	-0.357811										-0.570953						-0.345019
117																		-0.416026					-0.34289					-0.360917		-0.343042	-0.388648
118																		-0.329453	-0.342769									-0.570096	-0.328792			-0.196672	-0.224601			-0.414556			-0.318353				-0.361333
119																			-0.363844	-0.339704		-0.422828					-0.342513		-0.513341	-0.979715				-0.207355	-0.411837	-0.45381		-0.346878				-0.280131		2.64151	-0.0453699
120																									-0.341124			-0.345657							-0.534888	-0.373648	-0.340357	-0.339293					0.226414	-0.331875
121																-0.304924							-0.342332	-0.377272		-0.319478		-0.577251	-0.338913		-0.41622	-0.0843882	-0.443504									-0.482986
122																										-0.321321	0.130584	-0.377022						-0.0454954		-0.356645							-0.300126					-0.341613	-0.342133
123																											-0.373956	-0.351004		-0.339536							-0.144074		0.806812				-0.656801
124																				-0.355326												-0.159287			-0.328112										-0.33748
125									-0.600724																						-0.218041				-0.341434		-0.632893
126																													-0.6446		-0.183419	0.05743	-0.356347		-0.34012							-0.343889
[truncated: 79 more columns]

## Sheet: figS2A_umap_distance_target_bin
	nan	nan.1	nan.2	nan.3	nan.4	nan.5	nan.6	nan.7	nan.8	nan.9	nan.10	nan.11	nan.12	nan.13	nan.14	nan.15	nan.16	nan.17	nan.18	nan.19	nan.20	nan.21	nan.22	nan.23	nan.24	nan.25	nan.26	nan.27	nan.28	nan.29	nan.30	nan.31	nan.32	nan.33	nan.34	nan.35	nan.36	nan.37	nan.38	nan.39	nan.40	nan.41	nan.42	nan.43	nan.44	nan.45	nan.46	nan.47	nan.48
0
1
2
3
4
5
6
7
8																																																-0.22287
9
10																																																-0.222526
11																																																-0.220361
12																																															-0.218743		-0.219553
13																																															-0.2198
14		-0.270352																																														-0.221551
15		-0.134031
16			-0.280037																																									-0.432059	-0.435921
17																																													-0.434334
18
19				-0.280074
20					-0.279727																																											-0.443581
21						-0.285424													0.980182																														-0.439851
22																																											-0.318545	-0.305712		-0.218571			-0.422321
23																																											-0.320223	-0.327063	-0.285579		-0.324767	-0.356198	-0.355676
24																																													-0.358868	-0.33853	-0.367903	-0.347056	-0.339733
25																																											-0.22129		-0.366185	-0.372371	-0.37786	-0.369176	-0.36546
26																																							-0.319045						-0.403241	-0.373387	-0.386965	-0.372246	-0.395872
27																																							-0.361903	-0.219655	-0.22172	-0.381885			-0.370423	-0.381615	-0.392928	-0.390233	-0.378586
28																																						0.745495	-0.102459	-0.292978	0.20553	-0.338926			-0.375431	-0.379141	-0.422871	-0.419544	-0.386332
29																																					0.832577	0.669253	0.233962	-0.199281	-0.250615	0.139122		-0.289008	-0.0704723	-0.396222	-0.387518	-0.421081	-0.409065
30																																							-0.204945	-0.125459	-0.109614	-0.164738	-0.314466	-0.455252	-0.443395	-0.406118	-0.389995	-0.382694	-0.373707
31																																								0.770189	-0.31346	-0.13635	-0.325533	-0.389346	-0.441798	-0.398741	-0.37661	-0.380242	-0.372305
32																																	-0.228391	-0.226699					-0.226819			-0.259131	-0.269066	0.201055	-0.284439	-0.346313	-0.358165	-0.355046	-0.356729
33																																		-0.223559	-0.235579	-0.259921					-0.275728	-0.367086	-0.278151	-0.245555	-0.287054	-0.339571	-0.35293	-0.328362	-0.32882
34																																			-0.258489	-0.258544					-0.220774	-0.310043		-0.295251	-0.30166	-0.191054	-0.297779	-0.313457	-0.294032
35	-0.32498													-0.286675																					1.00418			-0.257917		-0.339329	-0.296412				-0.317122	-0.286674	-0.335768	-0.24204	0.417817
36	-0.348922																																							-0.346816	-0.342421	-0.356867		-0.326954	-0.294633	-0.339419	-0.33017	0.00579508	0.30317
37		0.948867																																		-0.226992					-0.29991	-0.425077	-0.35471	-0.379369	-0.358623	-0.35736	-0.353796	-0.331987	-0.332297
38	-0.261642																																						-0.310048	-0.336261		-0.288717	-0.359262	-0.416924	-0.308951	-0.361409	-0.341717	-0.37144	-0.35903
39																																							-0.306265			-0.375182	-0.39771	-0.397236	-0.406984	-0.371493	-0.374695	-0.372268	-0.354848
40																																					-0.366273	-0.294169		-0.234365	-0.264111	-0.38221	-0.379455	-0.193106	-0.260032	-0.382398	-0.346545	-0.361325	-0.290405
41																																				-0.245012			-0.280122	-0.306524	-0.26263	-0.375472	-0.391851	-0.40379	-0.34681	-0.380832	-0.331422	-0.374194	-0.384468
42			-0.304647																															-0.250959	-0.314414	-0.328438	-0.334246	-0.30374	0.375163	-0.304561	-0.397257	-0.397037	-0.398168	-0.347594	-0.395587	-0.405156	-0.414357	-0.392039	-0.346175
43				-0.308264																														-0.32784	-0.313517	-0.36109	-0.361313	-0.39306	-0.314617	-0.262872		-0.392034	-0.363805	-0.385916	-0.346338	-0.379256	-0.405404	-0.367897	-0.337595
44																									-0.4046					-0.443381	-0.35685			-0.326789		-0.423673	-0.404354	0.0967993	-0.331237			-0.249004	-0.0232178	-0.336895	-0.331805	-0.377935	-0.402164	-0.349102	-0.370807
45					-0.347												-0.422328		-0.4076						-0.497547						-0.407454			-0.329279		-0.327884	-0.411154	-0.401298	-0.350906	-0.349238	0.00824344		-0.413746	-0.339904	-0.222102	-0.370204	-0.411364	-0.344988	-0.357271
46											-0.373581								-0.364094			-0.356355										-0.298168	-0.228898		-0.394137			-0.400891	-0.25544	0.319388		-0.383256		-0.352262	-0.293029	-0.347514	-0.403878	-0.369939	-0.34713
47					-0.426928	-0.310824					-0.400452	-0.41162								-0.360974															-0.424782					-0.308423		-0.383515	-0.262558	-0.208519	-0.250483	-0.28483	-0.362476	-0.372798	-0.37698
48				-0.373554					-0.362023																						-0.461392		-0.330445	-0.313806	-0.354053	-0.238872			-0.399488				-0.183601	-0.389222	-0.292737	-0.298129	-0.372806	-0.381568	-0.376053
49			-0.449114						-0.464701			-0.372642		-0.413601																	-0.22824		-0.357501	-0.330342	-0.425894		-0.285811		-0.307247	-0.403101	-0.316303	-0.264886	-0.318514	-0.349117	-0.265326	-0.296298	-0.379358	-0.379818	-0.364095
50					-0.297815															-0.348953						-0.417467		-0.425099			-0.0223991				-0.425724		-0.321305	-0.426577	-0.398037	-0.321685	-0.379525	-0.271124	-0.264798	0.0111737	-0.0136557	-0.292231	-0.392579	-0.395374	-0.35647
51					-0.413684	-0.410624			-0.451802	-0.412578																							-0.314683	-0.307796		-0.300831	-0.314625	-0.390594	0.842358	1.13234	0.179554	-0.176249	0.151005	0.034655	0.164875	-0.344504	-0.363796	-0.348414	-0.346492
52					-0.408031	-0.262075			-0.448262				-0.425775						-0.451901					-0.4661							-0.407585	-0.107615	-0.324172			-0.465476			-0.272757	0.527461	0.457333	0.748099	0.104183	-0.214427	-0.244977	-0.274471	-0.373515	-0.189173	-0.336082
53																									-0.288635						-0.300026				-0.320159	-0.315478		1.67814	1.14706	0.77985	0.71091	0.835004	0.660207	-0.240916	-0.288422	-0.377615	-0.398167	-0.331746	-0.365141
54	-0.461169				-0.425525			-0.454048				-0.429006																	-0.381015	-0.381138	-0.306708	-0.355348			-0.302567	1.13536	0.414653	0.997768	1.46833	1.22692	1.06923	0.252049	-0.094499	-0.0627579	-0.219101	-0.357982	-0.410404	-0.372611	-0.332711
55		0.963998					-0.473777		-0.417975		-0.456407											-0.461226	-0.455489								-0.366118		-0.169589		1.11427	1.0286	0.756561	1.31182	0.730498	1.0763	0.105846	0.641077	0.685727	0.0446201	-0.0762985	-0.345717	-0.387207	-0.374856	-0.356867
56	-0.434942		-0.440846		-0.408651		1.42132		2.36583										-0.460202						-0.105154						-0.32794	-0.308974	-0.27064		0.41517	0.767939		0.475329	0.209195	0.922342	0.303654	0.617625	0.387763	-0.107706	-0.309687	-0.303163	-0.355026	-0.354348	-0.337319
57																															-0.333385		-0.334393			1.11786		0.448074		0.227886	0.760478	-0.202608	0.247634	-0.17863	-0.249135	-0.319793	-0.353283	-0.374636	-0.320375
58								-0.262053										2.36307													-0.334536					-0.250795				-0.33588	-0.0506849	-0.343202	0.373841	0.201224	-0.229717	-0.331741	-0.298548	-0.313248	-0.322204
59											-0.305516											1.04725									-0.302889	-0.332686	-0.219909		-0.304185	-0.305637				-0.315058	-0.276212	-0.311284	0.703741	0.53574	0.0159391	-0.205815	-0.328986	-0.302055	-0.311887
60																					2.35178	2.36369	2.36566								-0.331834				-0.301593			-0.303177	-0.313262	0.14438	0.822436	-0.315441	0.512844	1.29886	0.958972	-0.0847652	-0.314544	-0.27055	-0.341922
61																															-0.3194				-0.302149	-0.30475			-0.328197	-0.300383	-0.218226	0.0352154	-0.326555	0.0200329	0.794137	-0.142834	-0.106409	-0.30098	-0.274497
62																										-0.125541	2.36409				-0.32109				-0.306366	-0.0220007			-0.32528		-0.327108	-0.321307	-0.0166217	2.21032	0.969866	0.298062	-0.214284	-0.294872	-0.29758
63																									-0.128943		2.46509		-0.333514	-0.340817	-0.33215	2.47434		-0.308427		-0.309773			-0.315641			-0.176058	0.269409	-0.314519	0.553853	-0.173367	-0.249386	-0.326093	-0.338094
64												-0.0850542		-0.346617															-0.330749	-0.303919		2.47364	-0.368015	-0.310667	-0.307581	-0.308055	0.040133	1.12086			-0.34521	-0.296159	-0.352598	-0.387162	-0.33329	-0.155015	0.143351	-0.328847	-0.331994
65																						-0.229749									-0.167634	-0.325144	-0.308139	2.34804						-0.33238	-0.259572	-0.348832	-0.368524	-0.231971	-0.226809	-0.138799	0.871565	-0.137941	-0.394716
66									-0.0737166					-0.300957																-0.288076	-0.33358	-0.379504	-0.295835	2.09431	-0.40735	-0.340812	-0.340162		-0.345523	-0.319052	-0.347712	-0.348981	-0.354861	-0.260301	-0.35903	-0.219298	0.825366	-0.124871	-0.253829
67																											-0.116381			-0.329487	-0.250276		4.16579	4.45815		-0.337213	-0.327939	1.78458	-0.312628		1.62584	0.255619	-0.342372	-0.295583	-0.126629	-0.0334141	0.121131	-0.253167	-0.273894
68																										-0.469679			-0.312501	-0.243514	-0.269566				-0.378964	-0.305695	-0.329084	-0.346017	-0.341854	-0.336612	-0.341747	-0.344565	-0.33785	-0.301111	0.27257	0.217119	0.133962	0.311623	-0.244394
69			-0.0665852																										-0.291306	-0.305826			-0.129588	-0.317302				-0.356941	-0.31307	-0.341677	-0.338063	-0.348316	-0.335087	-0.324931	-0.418221	-0.411065	-0.00342003	1.00088	-0.374023
70																-0.297578			2.29475				-0.450887	-0.430184	-0.274371	-0.22926			-0.197822	-0.379242	-0.137248	-0.346052		-0.0270037			-0.27861	-0.280559	-0.346673	1.13657	-0.327196	-0.0935128	-0.30723	-0.293938	-0.456235	-0.44751	-0.238638	1.00785	-0.0688757
71															-0.262676											0.00898678				-0.35474	-0.350469	-0.381786			-0.197149	-0.0475212		-0.212037		2.07022	-0.308268	-0.280796	-0.288654	-0.402981	0.050297	-0.424386	0.128938	1.27919	-0.215447
72													-0.296371	-0.296996			-0.29545	-0.303238								-0.278018					-0.329497	0.391207	0.787476	1.93985		1.02859	1.06047	-0.051528	0.522992	-0.289474	-0.294812	-0.290883	-0.345234	-0.438485	1.32832	-0.0374533	-0.248018	1.15229	0.86353
73													-0.296052	-0.299152	-0.305511													-0.303893		-0.33254	2.12795	2.08292		1.44254	-0.325097	1.14756	0.635294	0.969651	2.18906	-0.298132	-0.339557	-0.39437	1.26415	2.36543	-0.259429	-0.145443	-0.28062	0.497121	0.0869514
74																												-0.309641		-0.295009		-0.326607		1.99363	-0.256995	0.127909	1.02965	0.832732	0.980231	0.154315	0.00577572		1.20741	0.496095	-0.462431	-0.0951798	-0.0505491	-0.238456	-0.31737
75											2.10654		3.0577			-0.229514		4.34778		4.34751			3.08914					3.05607		-0.294374		-0.342625	2.31938	-0.333899	-0.304069	1.09489	0.785232	1.92952	1.63487	1.19527	-0.242491		0.83627	1.44332	-0.304396	1.18981	0.167716	1.12921	-0.321878
76	1.83015					1.26165	4.32772			-0.195083			-0.153913		-0.263357		1.86974		4.24215	1.83039			4.32932	3.70946		-0.157035	3.05413		1.2353	1.23807		-0.246855	3.05615	0.58512	-0.116332	0.511829	0.438119	0.990534	1.03615	0.252789	2.44284	-0.198931		0.892384	-0.473237	-0.367581	0.335562	1.00803	0.897534
77	4.03499		4.2628						3.05951					4.25981				3.07921	4.34556										1.27596	1.23325	-0.350046	-0.347052	1.60847		0.814792	-0.297389	-0.396165	1.63336	0.756071	-0.310356	-0.176209	-0.272112	0.0745244		-0.474665	-0.462018	-0.401385	-0.338066	1.03149
78												3.05393					-0.216709		-0.293485							3.04905			-0.315929		-0.279739	0.557455	1.14986	-0.421687		-0.260003		0.945421	0.692013	-0.375401	-0.177633	-0.208349	-0.0464581	0.346282	-0.275387	-0.432515	-0.398344	-0.231281	0.521466
79						1.03669	-0.215878						-0.136009					0.967643	0.951422	1.24263	-0.275694	2.21917				-0.321032				-0.0360522	-0.126413	0.539665	0.435818	4.29819	-0.279694	-0.347659	-0.349214	-0.331589	1.95397	0.276595	1.12958	0.0151639	0.193556	-0.252928	0.0130168	-0.240992	-0.354157	-0.306498	-0.0275416
80														-0.147438				1.20505		2.11625				2.39922	1.19635	1.56178		0.552565	0.283143	-0.225341	-0.133868	0.403813	0.530786	0.366188	2.53378		-0.372419	-0.337275	0.317962	-0.226286	0.57789	0.22861	0.148894	-0.28138	-0.181059	-0.147893	-0.336321	-0.355536	-0.428882
81																								2.08568	-0.247589	-0.0687612	0.960343	0.461875	0.0694076	-0.144108	0.690732	0.616984	0.0225259	-0.214574	0.122728	-0.307278	0.843763	-0.0685479	-0.0865973	-0.0981575	0.148878	-0.336484	-0.293317	-0.296168	-0.197379	-0.368929	-0.313561	-0.285642	-0.452
82												1.1644								-0.217824		1.85427	1.1453	-0.144299	0.0264503	0.856528	0.635219	0.669434	0.957915	0.785954	0.428056	-0.2407	0.40969	-0.00118856	-0.264291	1.95101	0.155127	0.234694	-0.150751	-0.0215568	0.141145	-0.224684	0.143769	-0.287294	0.0978723	-0.415464	-0.28156	-0.27151	-0.338424
83															2.2289	-0.258687	2.28832	-0.346954	-0.225285	-0.224716	-0.296855	-0.29245	-0.260989	-0.202534	-0.070138	0.341243	-0.346766		1.21848	-0.362834	-0.37182	-0.307642	-0.295272	-0.351302	1.23469		-0.341179	-0.286397	-0.325272	-0.0483026	0.0841839	0.541219	0.255163	-0.369319	-0.349246	-0.337835	-0.35281	-0.285584	-0.300427
84							-0.270189		1.83503					1.82031					-0.224054	-0.225059		-0.27166	-0.225082	-0.0147538	-0.1968	-0.269864			0.914148	-0.348597	-0.429632	-0.214116		0.233097		-0.344776		1.16906	-0.335321		-0.188118	0.412562	0.194918	-0.3785	-0.315947	-0.298728	-0.232432	-0.271487	-0.273101
85								-0.242235	0.206036											-0.219465	-0.254315	-0.209008	0.424602	-0.275527	-0.135651	-0.238143		0.103621	0.851411	-0.291153	0.93047	-0.263962	-0.247953	-0.224981	-0.390331	-0.298049	-0.332567	-0.392192	-0.137409	-0.379122	-0.372895	-0.226501	-0.286546	-0.299856	-0.277345	-0.24834	-0.21131	-0.22835	0.168743
86								-0.279358	-0.285635							-0.281819					-0.123549	-0.319307		-0.337464	-0.279065	0.529368	-0.305848		-0.306058			-0.3216	0.529703		-0.335151	-0.340612	0.745239	-0.367187	-0.359822	-0.313126	-0.30562	-0.252046	-0.252435	-0.340916	-0.360451	-0.268326	-0.040792	0.531671	0.915404
87																				0.338452	0.174635	0.232859	-0.28189	-0.336313		0.529591	0.518327	-0.347375		-0.31267		-0.254305		-0.316846	-0.304506	-0.267123	-0.251764	-0.321064	-0.369572	-0.369582	-0.333347	-0.201823	-0.309452	-0.333511	-0.297342	-0.07951	0.159193	0.476195	0.189201
88																			-0.0714604	0.262467	0.476788	-0.295612				0.520395	0.500662	-0.318542	-0.338382		-0.340365			-0.329081	-0.343834	-0.316222	-0.304178	-0.33075	-0.365346	-0.309163	-0.378553	-0.350973	-0.312701	-0.365792	-0.295481	0.0329001	-0.0144084	-0.0932926	-0.151535
89																		-0.268928	-0.107689	0.302341	-0.337865	-0.269211		-0.255123		0.182992	0.0219302	-0.302783	-0.294613	-0.292421	-0.279394	-0.231601	-0.219434		-0.349545	-0.343396	-0.325127	-0.220366	-0.21084	-0.271566	-0.350293	-0.37777	-0.312054	-0.282586	-0.174747	-0.0531742	0.00769327	0.0175681	-0.365743
90																	-0.265112	-0.239755	-0.298023		0.970119	-0.25388				0.0982253	0.503717	0.433453	-0.283615	-0.298946	-0.29311	-0.25314	-0.160277	-0.237988	-0.0608249	0.160174	-0.221693	-0.282531	-0.172401	-0.314046	-0.345944	-0.332359	-0.359062	-0.365995	-0.262069	-0.157075	-0.222272	-0.169371	-0.352517
91																	-0.271221	-0.266344	-0.253919						-0.298634		0.498614	0.733366	0.287152	-0.295365	-0.324753	-0.309511	-0.185145	-0.194402	-0.219271	-0.223748	-0.297302	-0.342308	-0.317272	-0.357648	-0.352936	-0.375971	-0.338671	-0.363414	-0.350373	-0.318775	-0.281846	-0.220386	-0.314087
92																	-0.267582	-0.133228	0.26616	0.979762		-0.301758	-0.313946					-0.219343	-0.238695	-0.283096	-0.32778	-0.305434	-0.15315	-0.249293	-0.319135	-0.324589	-0.311746	-0.309018	-0.336618	-0.33786	-0.328759	-0.316673	-0.307424	-0.328798	-0.262428	-0.204352	-0.25758	-0.291904	-0.275395
93																	-0.27221	-0.0639068	0.192213	-0.484844					-0.322266	-0.302941	-0.259186	-0.323063	-0.329363	-0.322682	-0.322674	-0.331259	-0.309979	-0.312668	-0.296755	-0.26637	-0.239011	-0.307095	-0.325616	-0.319449	-0.281687	-0.269126	-0.278793	-0.278185	-0.255781	-0.295856	-0.284403	-0.26406	-0.27467
94																-0.396962	-0.391013	-0.201822	1.02176			-0.317137	-0.338558	-0.319229	-0.300105	-0.317538	-0.281315	-0.329535	-0.350269	-0.300833	-0.290407	-0.304476	-0.218012	-0.104264	-0.124944	-0.231623	-0.306851	-0.341707	-0.287515	-0.326608	-0.271229	-0.28182	-0.193575	-0.0766382	-0.228122	-0.164982	-0.186959	-0.249444	-0.249755
95															-0.367997	-0.365368	-0.393782	-0.246842	-0.397152		-0.364714	-0.327897			-0.292341	-0.303542	-0.273968	-0.331029	-0.306007	-0.291923	-0.292446	-0.28718	-0.199947	0.0691688	0.100274	-0.157162	-0.329869	-0.286349	-0.227256	-0.316611	-0.251029	-0.328375	-0.291127	-0.156324	-0.280646	-0.383485	-0.382657	-0.35568	-0.386367
96															-0.36512	-0.369444	-0.387041	-0.367465		-0.351694	-0.307178	-0.285187	-0.234806	-0.294233	-0.346411	-0.212092	-0.292743	-0.327452	-0.218331	-0.30846	-0.227932	-0.179153	-0.12213	-0.19533	-0.187648	-0.230813	-0.305216	-0.116481	-0.194274	-0.164226	-0.154234	-0.291261	-0.282614	-0.257218	-0.355844	-0.343084	-0.338271	-0.389024	-0.367305
97	2.40068															-0.346087	-0.32173	-0.35693	-0.315189	-0.325504	-0.39361	-0.371719	-0.381152	-0.324033	-0.283351	-0.306152	-0.227219	-0.182631	0.0303437	0.196175	-0.190345	-0.152547	-0.20042	-0.255374	-0.205024	-0.224486	-0.250783	-0.251491	-0.222452	-0.16997	-0.195084	-0.28958	-0.29353	-0.28641	-0.320746	-0.307713	-0.388123	-0.384089	-0.365376
98															-0.334902	-0.34628	-0.345441	-0.345844	-0.300251	-0.340213	-0.292763	-0.357531	-0.296578	-0.232513	-0.120096	-0.208339	-0.0254011	0.429036	0.666642	0.237856	0.0822988	0.13643	-0.233059	-0.265168	-0.225812	-0.300043	-0.288356	-0.184546	-0.210608	-0.198123	-0.252038	-0.242492	-0.238191	-0.210652	-0.337675	-0.375178	-0.392592	-0.390625	-0.372789
99														-0.257421	-0.28507	0.00701401		-0.312288	-0.329481	-0.140963	0.530358	0.330739	0.56924	-0.290275	-0.264245	-0.160187	0.0549739	1.00957	1.37244	-0.00721317	0.118895	0.152048	-0.163645	-0.176016	-0.270991	-0.280827	-0.258266	-0.106481	-0.0722279	-0.12888	-0.122825	-0.206706	-0.263665	-0.298622	-0.354062	-0.375512	-0.407628	-0.346735	-0.343905
100														-0.240289	-0.226021	-0.0287579	-0.247082	-0.319337	-0.326829	-0.10888	-0.124096	-0.0911368	-0.155842	-0.180679	-0.182061	-0.011462	0.458393	0.490621	0.578932	-0.0425914	-0.233695	0.0642674	-0.173838	-0.174472	-0.168116	-0.249733	-0.13528	-0.0862151	-0.159653	-0.170628	-0.209094	-0.218741	-0.246209	-0.262278	-0.32127	-0.251369	-0.290745	-0.329734	-0.341292
101														-0.304066	-0.2227		-0.192116	-0.206086	-0.222862	-0.167347	-0.250576	-0.25121	-0.243439	0.0961992	1.02986	0.282167	0.102672	0.372995	0.48679	-0.0823889	0.306435	0.695239	0.16814	-0.240441	-0.227537	-0.190883	-0.0151199	-0.074982	-0.203719	-0.232187	-0.261288	-0.115065	-0.22043	-0.281651	-0.310216	-0.315912	-0.316784	-0.28121	-0.351
102														-0.311243	0.0168997		-0.25715		-0.180527	-0.235315	-0.134952	-0.0171537	-0.222087	0.838724	1.16649	-0.233934	-0.0894527	-0.139191	-0.182516	-0.152218	-0.22943	-0.11234	-0.208157	-0.214162	-0.190226	-0.198456	-0.17235	0.0843278	-0.030179	0.174701	0.604973	-0.208641	-0.240306	-0.305875	-0.286677		0.548655	1.91407	-0.279628
103														-0.109778	0.0322069	0.888009				-0.234672	0.0626575	0.887854	0.379243	0.490256	-0.190935	0.15717	0.65511	0.434305	0.320658	-0.201425	0.113615	-0.0869777	-0.211868	-0.228301	-0.295228	-0.196847	-0.177533	0.213485	-0.334518	-0.249199	0.0505755	-0.300666					2.22792
104														-0.283111	0.316278	-0.144471	-0.261096	-0.0626639	1.69041	1.54025	-0.180255	0.809114	1.46613	0.690815	-0.0275614	0.817688	0.234441	0.228801	-0.00558663	-0.192582	-0.162036	-0.163045	-0.226273	-0.0914304	0.61892	-0.319108	-0.308104	-0.237284	-0.31494	-0.290576	-0.328646	-0.298498	1.5288	0.448486			3.76522		-0.482596
105																	-0.263024	0.0714635		1.55555	0.425525	0.63008	1.83614	0.803731	1.03948	0.555608	0.207059	0.23088	0.584156	-0.133901	-0.093916	-0.125593	-0.213422	-0.0244286	-0.231429			-0.276119	0.172535		-0.335059	-0.333424		-0.174126	-0.249608		-0.258417
106																							-0.123344	-0.189599	-0.0629027	-0.0567428	0.187262	0.746262	0.658952	-0.154975	-0.196737	-0.182439	-0.202116		0.219531	3.99959	-0.137087		-0.237405	-0.182151	-0.171314	-0.21424			0.763244		2.14084
107												-0.245397										1.51637			-0.261991	-0.109762	-0.0176517	1.78365	0.799232	-0.192442						0.138539	-0.332493		3.80075						-0.393336		-0.338543		-0.251641
108									-0.297344																	-0.167843	-0.159436	-0.183036	-0.25826			-0.30916	0.16475	1.19838		-0.321817	-0.309669		-0.305167	-0.245065	-0.105536		1.68241	-0.426158	-0.36839	-0.388254
109									-0.286038	-0.258651									-0.276275					-0.302775						-0.29236				-0.309635		-0.366449	0.1832	-0.306983	-0.309357					-0.391045	-0.383442
110							-0.265891	-0.294618																													-0.295536			-0.296844				-0.405394
111								-0.296027																		-0.368536							-0.363234				-0.361299		-0.347153
112																												-0.311959			0.0264664	-0.258744			-0.355925		-0.376276						-0.29818	-0.291578		-0.288489
113											-0.287724																				0.1413				-0.297809		-0.24854	-0.249894							-0.299885
114															-0.294557							0.192597			-0.43116			-0.300906						-0.299879	-0.347772			-0.28798
115															-0.295152								-0.270638										-0.357477				-0.367991	-0.337036	-0.216127							-0.297563			1.92653
116																								-0.321719			-0.239089	-0.287086										-0.400554						2.89914
117																		0.270597					-0.227707					-0.291097		-0.309302	-0.349916
118																		-0.145981	-0.147037									-0.425396	-0.36458			-0.368695	-0.233527			-0.365978			-0.207609				2.35864
119																			-0.151023	-0.157144		0.27249					-0.305672		0.0449865	-0.388978				-0.333383	-0.332872	-0.343367		-0.210813				0.16864		2.72382	3.27
120																									-0.214313			-0.276639							-0.472043	-0.364943	-0.392886	-0.388935					3.18517	3.13701
121																2.40056							-0.194489	0.275649		-0.303796		-0.335741	-0.304031		-0.297166	-0.348207	-0.235892									2.92128
122																										-0.236527	0.201035	0.274274						-0.274441		-0.439503							3.50731					0.528228	0.527841
123																											0.276469	0.275204		0.226639							0.170969		2.48017				3.52743
124																				-0.341986												-0.323035			-0.366676										0.529214
125									1.1817																						-0.242618				-0.450571		2.37445
126																													-0.326403		-0.244563	0.175583	0.0648122		-0.442465							0.528918
[truncated: 79 more columns]

## Sheet: figS2A_umap_relative_angle_abs_
	nan	nan.1	nan.2	nan.3	nan.4	nan.5	nan.6	nan.7	nan.8	nan.9	nan.10	nan.11	nan.12	nan.13	nan.14	nan.15	nan.16	nan.17	nan.18	nan.19	nan.20	nan.21	nan.22	nan.23	nan.24	nan.25	nan.26	nan.27	nan.28	nan.29	nan.30	nan.31	nan.32	nan.33	nan.34	nan.35	nan.36	nan.37	nan.38	nan.39	nan.40	nan.41	nan.42	nan.43	nan.44	nan.45	nan.46	nan.47	nan.48
0
1
2
3
4
5
6
7
8																																																-1.22541
9
10																																																-1.23058
11																																																-1.22962
12																																															-1.23184		-1.25285
13																																															-1.22859
14		0.0696581																																														-1.22765
15		0.0164491
16			0.0637716																																									0.606091	0.639693
17																																													0.620405
18
19				0.0621728
20					0.0652362																																											0.615845
21						0.0728691													0.329284																														0.590862
22																																											0.933105	0.945489		-1.25562			0.782225
23																																											0.90836	0.932709	-0.139105		0.178119	0.927857	0.868032
24																																													0.933196	0.926572	0.905969	0.884815	0.841926
25																																											-1.23763		0.800634	0.811542	0.803774	0.815251	0.787709
26																																							0.786163						0.772647	0.783768	0.770822	0.74391	0.823264
27																																							0.806364	0.760173	0.769132	0.820373			0.757024	0.749647	0.78261	0.797461	0.801065
28																																						-0.0365022	0.485387	0.649882	0.670771	0.752008			0.732144	0.767127	0.682499	0.881042	0.799848
29																																					-0.101446	0.0139007	0.292223	0.638555	0.63747	0.660798		0.726457	0.676296	0.834342	0.732828	0.871013	0.794107
30																																							-0.0830854	0.64058	0.639946	0.678286	0.580375	0.694569	0.74063	0.794972	0.643353	0.738454	0.762387
31																																								0.927943	0.429728	0.651679	0.546107	0.684831	0.726184	0.760299	0.661482	0.776153	0.768247
32																																	0.248475	0.243089					-1.24567			0.60759	0.662265	0.63235	0.739815	0.70919	0.726665	0.758195	0.748406
33																																		0.246142	0.404003	0.791325					0.54973	0.670145	0.554503	0.640874	0.674482	0.645356	0.630392	0.655369	0.549184
34																																			0.794544	0.794315					0.301933	0.972622		0.4039	0.49206	0.65758	0.627615	0.671725	0.616317
35	-0.961443													0.0737																					0.721141			0.793789		0.45873	0.671682				0.460049	0.54441	0.514323	0.635437	0.469356
36	-1.20061																																							0.465045	0.462689	0.531704		-0.177916	0.557801	0.532507	0.597601	0.500266	0.42459
37		-1.18994																																		-1.24586					-0.337209	0.727755	0.566003	0.255323	0.65346	0.629966	0.593339	0.594055	0.572225
38	-0.585393																																						-0.221118	0.908392		0.234806	0.471774	0.626714	0.531899	0.632509	0.569218	0.571976	0.530538
39																																							0.792396			0.695877	0.494624	0.446017	0.499451	0.607003	0.580735	0.558869	0.519901
40																																					0.857225	0.782683		0.52427	0.356092	0.4955	0.543366	0.671435	0.533662	0.609013	0.598588	0.589716	0.532211
41																																				0.822427			0.574809	0.487491	0.351875	0.394031	0.37681	0.309995	0.569185	0.588232	0.576768	0.607283	0.398668
42			-1.83416																															0.658641	0.386399	0.70483	0.613447	0.54425	0.553947	0.550378	0.516947	0.30446	0.300523	0.356034	0.491374	0.541182	0.609168	0.576353	0.366233
43				-1.8383																														0.614714	0.662101	0.427109	0.381513	0.39114	0.193139	0.420667		0.247482	0.232999	0.335565	0.408956	0.508328	0.599074	0.511192	0.398649
44																									0.41564					0.510619	0.206274			0.73265		0.287358	0.302207	0.496211	0.345736			0.555166	0.399371	0.200449	0.282647	0.530175	0.491698	0.37388	0.566716
45					-1.13115												0.469892		0.221079						0.309643						0.206859			0.745248		-0.0985583	0.317951	0.306025	0.458225	0.113251	0.325309		0.372289	0.259957	0.195765	0.391499	0.463129	0.328672	0.495065
46											0.260231								0.270032			0.189524										0.166373	-1.2453		0.843534			0.357289	0.00486152	0.267948		0.47344		0.383184	0.507141	0.572277	0.414328	0.401319	0.562718
47					0.56496	-1.70982					0.462741	0.729428								0.2479															0.210644					-0.22487		0.450084	0.423639	0.513786	0.529167	0.517472	0.472702	0.488486	0.5049
48				0.277478					0.281615																						0.949141		0.74686	0.25346	0.099292	0.243632			0.0692479				0.476796	0.607709	0.370677	0.438048	0.286136	0.404183	0.449442
49			0.710271						0.662788			0.177637		0.20262																	-1.24256		0.67486	0.209935	0.436706		0.742406		-0.236105	0.151955	-0.230499	0.314617	0.41059	0.559011	0.452027	0.435619	0.344307	0.420664	0.427079
50					0.17421															0.291642						-0.0773761		0.442667			-0.353439				0.435486		0.884767	0.437345	0.123651	-0.123715	0.122011	0.334235	0.364209	0.316758	0.429984	0.496858	0.412731	0.427903	0.389942
51					0.419385	0.418176			0.677303	0.420856																							0.715017	-0.229081		-0.276117	-0.151575	0.0707101	0.436133	-0.0792916	0.469545	0.527932	0.363803	0.453695	0.470439	0.506036	0.399503	0.368116	0.487369
52					0.414125	-0.579662			-0.174785				0.442185						-0.0161868					-0.215726							0.0404474	-0.300253	0.516607			0.634168			0.217424	0.257467	0.256805	0.185605	0.33443	0.437852	0.407623	0.485449	0.392264	0.450779	0.44576
53																									0.0756962						0.731497				0.929719	0.806358		-0.0234724	0.108448	0.0652393	0.189611	0.0475126	0.110016	0.482419	0.240841	0.270894	0.269399	0.415781	0.42831
54	0.502055				0.147475			0.920298				0.493278																	0.786113	0.793394	0.693419	0.502085			-0.21458	-0.122006	-0.177965	0.0390523	-0.148572	-0.0309485	-0.0716451	-0.0939199	0.190806	0.309889	-0.0824376	0.318307	0.232754	0.357133	0.418612
55		0.18956					0.577785		0.077274		0.624589											0.60099	0.61502								0.769304		0.591164		-0.186742	-0.311604	-0.344462	-0.321374	-0.13245	-0.180342	0.213024	0.00690146	-0.042245	0.277281	0.162567	0.326884	0.240157	0.222529	0.376129
56	0.214744		0.213976		0.0441156		0.0977292		-0.154068										0.203646						-0.302111						0.745896	0.411035	0.684629		-0.165985	-0.265063		-0.292927	0.0504134	-0.377464	0.141068	-0.226648	-0.256743	0.230501	0.443487	0.309209	0.213671	0.213789	0.294549
57																															0.716988		0.73625			-0.38724		-0.302961		0.111287	-0.320662	0.135803	0.12954	0.390643	0.358506	0.346307	0.280081	0.131983	0.179083
58								-0.584697										-0.167666													0.729877					0.923082				0.199837	0.0508852	0.179716	0.0851714	-0.147827	0.36302	0.409814	-0.0139192	0.028989	0.183563
59											-1.73192											-0.0484582									0.725367	0.722027	-1.23847		-0.236766	-0.243948				0.342721	-0.0946622	-0.126437	0.0663161	0.0918766	0.359981	0.385909	-0.0789919	0.046352	0.185046
60																					-0.162631	-0.154741	-0.148874								0.732172				-0.231856			-0.214738	0.0475338	-0.222419	-0.0748739	0.358507	0.00168501	-0.0357441	0.0978341	0.26466	0.0335585	0.14404	0.131612
61																															0.720112				-0.219411	-0.261493			-0.11764	0.335183	0.294158	-0.032453	-0.120692	-0.160519	-0.185478	0.144448	0.00772536	-0.351279	0.322626
62																										-0.0371739	-0.139848				0.713447				-0.190867	-0.259296			-0.17328		-0.164201	0.381507	0.0628285	-0.587389	-0.0478864	0.141076	0.0531382	0.0961036	0.302369
63																									-0.00162591		-0.37255		0.750554	0.741864	0.71309	-0.154068		-0.229059		-0.223231			-0.150114			-1.14151	-0.0811621	-0.0711274	-0.0670602	0.0358736	-0.084157	0.104672	0.100759
64												-0.309095		-1.06357															0.731532	0.689762		-0.169683	0.754514	-0.183245	-0.212223	-0.224546	0.121368	-0.39313			0.431142	-0.0412452	-0.0946614	0.388766	0.0968554	-0.0137457	-0.0233907	0.243355	0.107807
65																						-1.24525									0.615438	0.713756	-0.235762	-0.163837						0.493397	0.536681	-0.25774	-0.0710417	0.287408	0.185542	0.0475566	-0.142898	0.0741218	0.237032
66									-0.311187					-1.73965																0.687081	0.734722	0.153354	0.118647	-0.145757	0.182301	0.0679428	0.0762909		0.89249	0.070356	-0.263906	-0.193951	0.226464	0.279441	0.146192	0.0879517	-0.153376	0.248351	0.136034
67																											-0.143372			0.702811	0.681257		-0.303031	-0.340452		0.404136	0.0738551	-0.267447	-0.157589		0.21568	-0.262114	-0.0138099	0.282207	0.434359	0.441259	0.123688	0.231444	0.20934
68																										0.157795			0.699319	0.171421	0.676885				0.387337	-0.232455	0.512839	-0.00209441	-0.433647	-0.319726	-0.389158	-0.300345	-0.195241	-0.281231	0.500295	0.84287	0.245342	0.0306069	0.109927
69			-0.313275																										0.695946	0.73894			0.00157385	0.0287478				0.0709212	0.187592	-0.391127	-0.295394	-0.294273	-0.34582	-0.230485	-0.210658	0.0257193	-0.11971	-0.199725	0.224603
70																-1.73332			-1.07186				0.635758	0.617194	0.758257	0.709538			0.728538	0.397134	0.589593	0.563012		0.644838			0.475764	-0.567057	-0.0124013	0.220184	-0.105568	0.696863	-0.380022	-0.141137	-0.199314	-0.0616451	-0.188001	-0.241221	-0.0171469
71															-0.564798											0.619624				0.292979	0.189668	0.165746			0.343247	0.832247		0.303801		-0.458318	-0.773256	-0.385621	-0.401603	-0.228065	-0.00121025	0.422618	0.27492	-0.228078	-0.197884
72													-0.229827	-0.231433			-1.72932	-0.193355								0.586654					0.405235	0.411699	0.0116694	-0.574625		-0.327812	0.159461	0.701342	0.245815	-0.56455	-1.00137	-0.324033	-0.43502	-0.495587	-0.285924	0.10238	0.230549	-0.200429	-0.296063
73													-0.230971	-0.227275	-0.22993													0.938994		0.721108	-1.25203	-0.244556		-0.0257696	-0.177144	-0.382352	0.0427974	-0.272985	-0.0201586	0.692474	0.0307283	-0.511725	-0.550934	-0.137206	-0.0878648	0.13273	0.555953	-0.257439	-0.0837125
74																												0.725797		0.69726		0.698666		-0.215687	-1.7532	-1.35826	-0.444176	-0.528984	-0.258793	-0.746598	0.0941984		-0.827242	-0.384793	0.0155155	0.133055	0.0159776	0.159735	-0.0642452
75											-0.287998		-0.651341			-1.24587		-0.84701		-0.851614			-0.616842					-0.63602		0.711847		0.706314	-0.159339	-1.94565	-1.89255	-0.89289	-0.503049	-0.14747	-0.317095	-0.228109	0.929464		-0.150988	-0.390785	0.061469	-0.10777	-0.0223754	-0.191724	-0.527179
76	-1.03809					-0.904726	-0.733093			-1.12486			-0.662331		-0.583113		-1.33241		-0.407174	-1.03236			-0.76747	-0.775404		-0.590644	-0.652531		0.198691	-0.0194871		0.889786	-0.633603	-1.04854	-1.65625	-0.303347	-1.04418	-0.682472	-0.130312	-0.00398967	-0.48876	0.165779		0.13833	0.0828758	-0.0072965	-0.113646	-0.286109	-0.311845
77	-0.836078		-0.533365						-0.65671					-0.468237				-0.6419	-0.832509										-0.903596	0.250442	0.671907	0.733115	-0.532628		-0.381273	-0.375568	0.393493	-0.808512	0.0673793	-0.0107046	-0.543465	-0.190589	0.0474583		0.102631	-0.0104624	-0.289202	-0.4173	-0.262289
78												-0.993525					-1.23214		-1.73765							-1.00943			0.266787		-0.39698	-0.272993	-0.63909	0.305931		0.298481		-0.256054	-0.0681869	0.151112	-0.572513	-0.445613	-0.570695	-0.587219	-0.810533	0.0667269	0.113883	-0.359185	-0.374217
79						-1.03924	-0.678978						-0.774986					-1.04818	-1.05157	-0.92069	-0.4348	-1.09897				0.731315				-0.328729	-0.369537	-0.0119697	-0.299947	-0.69628	-0.343265	0.111709	0.393129	0.372606	-0.248558	-0.189577	-0.661485	-0.471765	-0.659644	-0.683315	-0.371043	-0.0742108	-0.169225	-0.534821	-0.482398
80														-0.676863				-0.949972		-1.10913				0.234526	-0.945283	-0.668324		-0.32062	-0.763395	-0.771532	-0.655657	-0.538917	-0.611116	-0.456042	-0.75891		0.304411	0.374847	0.0870733	0.391844	-0.786257	-0.331101	0.0716921	-0.421332	-0.261166	-0.124089	-0.403672	-0.519266	0.0254556
81																								-0.836592	-0.575014	-0.440391	-0.775083	-0.821447	-0.674607	-0.462591	-0.685247	-0.321191	0.0995981	-0.0364317	0.297096	-0.0424955	0.082579	-0.160629	-0.0530519	-0.408114	-0.213315	-0.0800316	-0.439262	-0.497988	-0.369971	-0.430542	-0.63126	-0.337838	-0.0108547
82												-0.980571								-0.785948		-0.623583	-0.488685	-0.753	-0.802015	-0.704222	-0.739561	-0.346626	-0.251504	0.210665	0.140839	0.224565	0.366196	0.6267	0.417164	0.331067	0.0573693	-1.24508	-0.31691	-0.367484	-0.54379	-0.00973877	-0.881224	-0.819389	-0.407816	-0.432285	-0.589031	-0.390965	-0.501233
83															-1.04349	-1.23018	-1.00653	-1.13015	0.128175	0.127356	-1.66428	-1.74804	-1.1837	-1.1294	-0.810273	-0.781349	-0.0488936		0.0494212	0.731018	0.673767	-0.0327871	0.246573	0.855587	0.177999		0.417467	-0.880011	0.10431	-0.267552	-0.191419	-0.233282	-0.444814	-0.571544	-0.433071	-0.481837	-0.237352	-0.441241	-0.653205
84							-1.23354		-0.61521					-0.605042					0.124684	0.128093		-1.21852	-1.18774	-0.897846	-0.474293	-0.556395			0.143093	0.350078	0.754533	0.912388		-1.24414		0.498472		-1.40438	-0.130479		-0.25248	-0.2284	-0.18321	-0.557507	-0.864366	-0.940815	-0.514003	-0.52078	-0.114326
85								-1.22666	-0.633076											-1.36953	-1.18664	-1.19469	-1.18711	-0.474377	-0.755086	-0.382091		-0.442472	0.442246	0.495165	-0.614851	-0.478311	-0.242845	-1.56238	0.566214	0.0978324	-0.491522	-0.0676455	-0.446335	-0.173192	-0.691481	-0.325149	-0.794885	-0.723732	-0.940454	-0.805326	-0.370271	-0.0495571	-0.128174
86								-1.21668	-1.20056							-0.431381					-1.40202	-0.749433		-0.302791	-0.43592	-1.66073	-0.356983		0.75551			0.0624387	-0.788629		0.881038	-0.193228	-0.223385	0.166337	-0.572594	-0.74579	-0.743775	-0.436863	-0.62906	-0.550081	-0.257817	-0.357084	-0.543974	-0.729685	-0.813288
87																				-0.672383	-1.17319	-1.49442	-0.515002	-0.309675		-1.65957	-1.62886	0.772681		0.404248		-0.979838		0.43495	0.802952	0.310263	-0.809643	-0.328121	-0.62134	-0.674123	-0.740905	-0.618816	-0.415403	-0.385025	-0.307293	-0.51041	-0.72658	-0.76204	-0.777603
88																			-1.24985	-0.808085	-1.24053	-0.597427				-1.33382	-1.82939	-0.560194	-1.88495		-1.86106			-1.12905	0.311919	0.0434987	-0.0383382	-0.562098	-0.684554	-0.617582	-0.496191	-0.559311	-0.440461	-0.342497	-0.589508	-0.679849	-0.830813	-0.662679	-0.61238
89																		-0.90661	-1.36671	-0.478593	-0.320434	-0.973626		-0.856191		-1.40522	-0.934152	-1.80036	-1.76532	-1.80376	-1.52301	-1.46724	-1.41198		-0.794653	-0.247741	-1.29864	-1.28267	-0.8503	-0.607641	-0.653874	-0.496747	-0.564454	-0.457368	-0.491922	-0.844815	-0.538954	-0.796057	-0.543266
90																	-0.906284	-0.86745	-0.700507		-0.719346	-0.874615				-1.65636	-1.83433	-1.68588	-1.75971	-1.76137	-1.50154	-1.52105	-1.49095	-1.40729	-1.36984	-1.33626	-1.30186	-1.34052	-1.01481	-0.659579	-0.701633	-0.688736	-0.714556	-0.64596	-0.936578	-0.988	-0.90552	-0.880845	-0.679606
91																	-0.968024	-0.821402	-0.874625						-0.711222		-1.70002	-1.78045	-1.71764	-1.65968	-1.79251	-1.74945	-1.67667	-1.44854	-1.33839	-1.0965	-0.976564	-1.04617	-0.793519	-0.770323	-0.837677	-0.796596	-0.928927	-1.79678	-1.69865	-1.73826	-1.63999	-1.39553	-1.28027
92																	-0.681575	-1.01529	-1.22915	-0.747555		-1.39645	0.705263					-1.6342	-1.7477	-1.67251	-1.69115	-1.59079	-1.56381	-1.29255	-1.12948	-0.909675	-0.853036	-0.883086	-0.913244	-0.938002	-1.05687	-0.961832	-0.985805	-1.23948	-0.969767	-1.12697	-0.796398	-0.969161	-1.1976
93																	-0.670369	-1.07565	-1.43078	-0.278201					-1.01828	-1.6379	-1.81911	-1.61436	-1.75445	-1.60527	-1.32492	-1.12508	-1.06098	-0.968042	-0.991348	-0.895252	-0.928784	-0.979858	-0.962511	-0.917055	-0.791306	-0.797023	-0.846956	-0.736755	-0.671305	-0.563653	-0.773397	-0.905378	-1.17698
94																-1.06067	-0.496792	-1.0451	-0.986232			0.788617	-1.88868	-1.31246	-1.81487	-1.80961	-1.69324	-1.24711	-1.21492	-1.48504	-1.14166	-1.26615	-1.12767	-1.27327	-1.22437	-1.35554	-1.5082	-1.41295	-0.960314	-0.952141	-0.63481	-0.52907	-0.944267	-1.04091	-1.19242	-0.747047	-0.898544	-0.793073	-1.47955
95															-0.492669	-0.510064	-0.656131	-0.93958	-1.70837		-0.493776	-1.62597			-1.75892	-1.6286	-1.44209	-1.12285	-1.19999	-1.16002	-1.34239	-1.63029	-1.33975	-1.28389	-1.25343	-1.34858	-1.71175	-1.53012	-0.782154	-0.616411	-0.701824	-0.561851	-0.745116	-0.945512	-1.18758	-0.503488	-0.98367	-0.837272	-1.4375
96															-0.515869	-0.51828	-0.531846	-0.517658		-1.53751	-1.229	-1.48087	-1.71297	-1.49892	-1.37053	-1.64215	-1.56799	-1.39505	-1.17082	-1.41251	-1.247	-1.38465	-1.06862	-1.30463	-1.44684	-1.47241	-1.53887	-0.795487	-0.983569	-0.824098	-0.779002	-0.754778	-0.510563	-0.680824	-0.875708	-0.463096	-1.46767	-1.68724	-1.72173
97	0.287082															-0.831119	-0.650727	-0.648331	-0.650317	-0.991542	-1.49639	-1.19844	-1.02243	-1.09544	-1.55407	-1.7817	-0.861394	-1.15501	-1.25996	-1.60438	-1.22176	-1.17566	-0.810873	-0.869245	-1.65147	-1.38001	-1.22605	-0.988745	-1.0616	-0.727598	-0.725903	-0.93837	-0.64911	-0.692032	-0.251016	-0.811127	-1.45777	-1.7504	-1.8564
98															-0.69516	-0.651571	-1.75364	-1.741	-1.68111	-1.86971	-0.37526	-1.23411	-1.38958	-1.73335	-1.64546	-1.37223	-1.39757	-1.50986	-1.61577	-1.45445	-1.41542	-1.44035	-0.771554	-0.885495	-1.31831	-1.7112	-1.64767	-0.998833	-1.06012	-0.562279	-0.926048	-0.971093	-0.725029	-0.942146	-1.05111	-1.57164	-1.71982	-1.52874	-1.87053
99														-1.02397	-0.779267	-1.65874		-1.82376	-1.86213	-1.29591	-1.19391	-1.23069	-1.36781	-1.78613	-1.19489	-1.19853	-1.63764	-1.84133	-1.61545	-1.59892	-1.37878	-1.08831	-1.35105	-1.16253	-1.58152	-1.5846	-1.04887	-1.01057	-0.785915	-0.876044	-1.00382	-0.771046	-0.544425	-1.41351	-1.80571	-1.80376	-1.85799	-1.89228	-1.83382
100														-1.08827	-1.23272	-1.70214	-1.85368	-1.849	-1.86035	-1.32335	-1.29741	-1.41455	-1.38051	-1.34284	-1.31728	-1.21685	-1.3697	-1.09998	-0.969751	-1.59095	-1.51219	-1.07745	-1.1738	-1.30596	-1.37747	-1.21747	-0.917312	-0.591016	-0.835417	-1.03501	-0.67814	-0.736995	-0.875375	-1.64619	-1.56352	-1.88917	-1.91912	-1.90017	-1.83003
101														-0.598481	-1.14655		-1.86167	-1.66124	-1.77358	-1.92249	-1.34439	-1.37584	-1.3179	-1.47684	-1.49398	-1.45613	-1.29777	-1.24602	-1.24879	-1.32302	-1.15317	-1.19963	-1.06215	-1.17279	-1.18011	-1.19761	-1.13562	-1.14412	-1.25772	-0.977231	-0.849053	-0.930008	-1.1154	-1.35047	-1.60425	-1.88308	-1.90271	-1.89946	-1.83052
102														-0.550471	-1.0431		-1.5779		-1.83765	-1.82752	-1.40107	-1.18237	-1.7002	-1.61011	-1.60285	-1.51087	-1.19945	-1.43624	-1.48825	-1.56606	-1.60947	-1.34042	-1.24502	-1.25584	-1.30498	-1.06579	-1.14488	-0.780057	-0.615175	-0.680349	-1.08085	-0.53776	-0.939216	-1.88716	-1.87477		-1.12852	-0.91659	-1.12526
103														-0.757466	-1.05377	-1.22739				-1.68752	-1.4652	-1.41471	-1.65768	-1.65957	-1.59548	-1.29979	-1.13861	-1.36068	-0.990932	-1.55263	-1.19429	-1.04672	-1.14181	-1.02205	-0.74063	-1.08813	-0.995561	-1.17166	-0.091945	-0.194968	-0.604481	0.0585387					-1.13595
104														-0.663306	-1.24021	-0.960558	-0.934721	-0.949393	-1.36309	-1.41728	-1.56668	-1.51268	-1.59735	-1.7156	-1.69708	-1.38248	-1.41975	-1.11428	-0.944847	-1.29321	-1.26871	-1.29217	-0.901368	-0.937846	-0.476509	0.885048	-0.740457	-1.15558	-1.16242	-0.40781	-0.641867	0.0122897	-1.18075	-0.958095			-1.54131		0.108106
105																	-0.954533	-0.930253		-0.976882	-1.37537	-1.32511	-1.51477	-1.66305	-1.47204	-1.1579	-1.23793	-0.82222	-0.779506	-1.4114	-0.977353	-0.796139	-0.741513	-0.948998	-0.797884			0.407764	-0.0912912		-0.957243	-0.969371		-0.415166	-0.385448		0.133279
106																							-1.86262	-1.93448	-1.5212	-1.40812	-0.77701	-0.829362	-0.913378	-0.824651	-0.762411	-0.650926	-1.01817		-0.698049	-1.54658	-0.885944		0.15347	-0.251387	-1.53594	-0.251655			-0.676538		-1.38468
107												-0.899371										-0.950743			-1.5355	-1.1757	-1.14543	-1.35061	-1.14124	-0.816573						-0.0546038	0.851329		-1.44051						0.0769135		-1.88941		0.0698563
108									-0.970962																	-0.988618	-1.42888	-1.75104	-0.488755			-1.89331	-0.0824041	-1.26225		0.0569214	-1.87443		-0.7866	-1.52588	-0.220516		-0.40872	0.0789354	-0.154035	-0.0579716
109									0.077263	-0.75859									-1.42525					0.699747						-1.19858				-1.87465		0.174668	-0.100515	-0.237013	-1.85732					-0.190697	-0.18024
110							-0.902823	-0.900201																													-1.19087			-1.17914				-0.214815
111								-0.966586																		0.789481							0.860173				0.829938		-1.74058
112																												0.705077			-0.233817	0.305757			0.728099		0.323542						-1.17093	-1.18862		-1.19796
113											-0.967704																				-0.062822				0.682652		0.869219	-1.35063							-1.17558
114															-0.973205							-1.56156			0.757215			0.70436						-1.81362	0.834578			0.879717
115															-0.974355								0.67757										0.738576				0.171617	0.828875	-0.249733							-1.18612			-0.441222
116																								0.0447661			0.680986	0.707821										-1.04818						-0.451368
117																		-1.19358					-1.39457					0.713763		0.784067	0.888562
118																		-1.00312	-1.00469									0.767134	0.738997			0.793435	0.702441			0.152477			-0.245303				-0.544273
119																			-1.01723	-1.02599		-1.18894					0.781516		0.320368	0.720517				0.832253	0.974019	0.867406		-0.246234				-0.129058		-0.537282	-0.747383
120																									-1.34075			0.718625							0.948291	0.1516	-0.415857	-0.454195					-0.575554	-0.545152
121																0.212641							-1.3489	-1.18331		0.698027		0.710317	0.783482		0.861315	0.849087	0.946789									-0.609291
122																										0.726583	-0.119413	-1.18393						0.522846		-0.0027708							-0.55237					-0.962992	-0.964751
123																											-1.18383	-1.1827		-1.48756							-0.126893		-0.548289				-0.467558
124																				-0.0135149												0.853007			0.165971										-0.96575
125									-0.980335																						0.698324				0.296389		-0.538016
126																													0.71192		-0.507156	-0.122143	-1.09287		0.310093							-0.965146
[truncated: 79 more columns]

## Sheet: Recovered_Sheet1
	nan	nan.1	nan.2	nan.3	nan.4	nan.5	nan.6	nan.7	nan.8	nan.9	nan.10	nan.11	nan.12	nan.13	nan.14	nan.15	nan.16	nan.17	nan.18	nan.19	nan.20	nan.21	nan.22	nan.23	nan.24	nan.25	nan.26	nan.27	nan.28	nan.29	nan.30	nan.31	nan.32	nan.33	nan.34	nan.35	nan.36	nan.37	nan.38	nan.39	nan.40	nan.41	nan.42	nan.43	nan.44	nan.45	nan.46	nan.47	nan.48
0
1
2
3
4
5
6
7
8																																																-0.28267
9
10																																																-0.294376
11																																																-0.281969
12																																															-0.316271		-0.29674
13																																															-0.305055
14		-0.382661																																														-0.275812
15		-0.111918
16			-0.316457																																									-0.59431	-0.571835
17																																													-0.572418
18
19				-0.320336
20					-0.32896																																											-0.59851
21						-0.305682													2.21092																														-0.301323
22																																											-0.0591535	-0.39359		-0.310205			-0.48502
23																																											-0.0480412	-0.0837511	-0.170594		-0.237514	-0.522949	-0.544373
24																																													-0.21273	-0.300176	-0.495703	-0.501785	-0.530881
25																																											-0.319268		-0.25111	-0.400749	-0.412891	-0.454676	-0.455743
26																																							-0.58866						-0.325517	-0.352566	-0.397103	-0.441365	-0.471991
27																																							-0.47556	-0.608061	-0.590269	-0.583424			-0.400193	-0.397259	-0.405236	-0.465562	-0.479626
28																																						-0.561521	-0.527025	-0.435514	-0.175111	-0.581818			-0.48514	-0.408204	-0.315708	-0.525013	-0.375331
29																																					-0.610998	-0.544502	-0.509149	-0.476912	-0.447092	-0.607632		-0.350474	-0.435742	-0.524786	-0.44222	-0.522165	-0.434177
30																																							-0.446809	-0.544766	-0.396337	-0.476227	-0.498122	-0.37117	-0.428564	-0.501313	-0.412232	-0.417313	-0.434653
31																																								-0.331502	-0.514049	-0.46742	-0.478336	-0.358112	-0.41586	-0.497809	-0.497352	-0.444733	-0.450609
32																																	1.35152	1.3683					-0.203683			-0.519347	-0.505744	0.0113426	-0.486063	-0.35517	-0.489958	-0.453971	-0.439091
33																																		1.37018	0.993568	0.140062					-0.553553	-0.117754	-0.562725	-0.525525	-0.318154	-0.418819	-0.454553	-0.394196	-0.395993
34																																			0.160495	0.16322					1.26721	-0.414943		-0.51055	-0.563453	-0.472512	-0.438721	-0.44541	-0.443545
35	-0.57431													-0.30118																					2.15456			0.160853		-0.169676	0.263586				-0.541242	-0.520889	-0.526961	-0.456652	-0.226901
36	-0.520796																																							-0.171013	-0.222011	-0.298055		-0.259683	-0.378203	-0.509741	-0.51451	-0.407093	-0.308146
37		-0.195203																																		-0.213992					-0.303875	-0.621001	-0.410612	-0.063694	-0.423183	-0.450993	-0.532857	-0.536843	-0.477761
38	-0.329494																																						-0.242159	-0.636636		-0.252405	-0.173587	-0.330776	-0.267828	-0.511933	-0.51314	-0.514759	-0.454251
39																																							-0.541053			-0.154516	-0.437959	-0.35087	-0.409986	-0.511846	-0.501032	-0.523741	-0.40893
40																																					-0.505995	-0.419465		-0.224895	0.0435372	-0.3523	-0.43227	-0.391078	-0.295523	-0.404982	-0.439099	-0.497888	-0.421084
41																																				-0.281723			-0.204735	-0.0348942	0.0438492	-0.423694	-0.392249	-0.467186	-0.414585	-0.292989	-0.371415	-0.453221	-0.521948
42			-0.326609																															-0.502898	-0.477424	-0.487897	-0.302097	-0.283083	0.976223	-0.0125664	-0.379016	-0.470634	-0.464425	-0.399887	-0.399802	-0.373134	-0.334882	-0.435634	-0.52659
43				-0.429117																														-0.422468	-0.486161	-0.490712	-0.445828	-0.346693	-0.26113	-0.607214		-0.484124	-0.430176	-0.444012	-0.46858	-0.461865	-0.463755	-0.489789	-0.472015
44																									-0.511679					-0.185464	-0.242975			-0.394787		-0.336422	-0.292047	0.380199	-0.267578			-0.612191	-0.396953	-0.380717	-0.443257	-0.493795	-0.460788	-0.435752	-0.402409
45					-0.567931												-0.592432		-0.505528						-0.493336						-0.581046			-0.366617		-0.24175	-0.291169	-0.279595	-0.26563	-0.219243	0.240369		0.121294	-0.371638	-0.404692	-0.490821	-0.45897	-0.404555	-0.377069
46											-0.260235								-0.222032			-0.270648										-0.571984	-0.198561		-0.308861			-0.185581	-0.132484	0.886581		-0.240782		-0.563195	-0.415226	-0.458926	-0.453621	-0.413966	-0.373583
47					-0.593966	-0.31389					-0.321374	-0.584026								-0.126582															-0.606896					-0.220924		-0.281315	-0.370644	-0.440049	-0.434458	-0.522585	-0.440143	-0.442206	-0.42948
48				-0.223122					-0.146297																						-0.596492		-0.364676	-0.396343	-0.367291	-0.12336			-0.487666				-0.443084	-0.404938	-0.517798	-0.536636	-0.460771	-0.430449	-0.428669
49			-0.343165						-0.370587			-0.200385		-0.488328																	-0.180629		-0.49799	-0.359293	-0.444417		-0.473733		-0.213994	-0.491206	-0.315174	-0.285933	-0.261026	-0.347974	-0.389682	-0.363027	-0.381642	-0.48626	-0.518593
50					-0.558913															-0.0697127						-0.113973		-0.503789			0.442293				-0.447629		-0.583643	-0.436674	-0.514152	-0.270356	-0.465381	-0.297273	-0.339108	-0.345456	-0.237152	-0.284272	-0.389031	-0.324444	-0.477494
51					-0.445515	-0.446134			-0.141038	-0.436669																							-0.439057	-0.215585		-0.23172	-0.217302	-0.414468	-0.16676	-0.0916833	-0.550745	-0.517783	-0.370605	-0.286682	-0.106842	-0.438251	-0.401275	-0.199142	-0.338281
52					-0.463215	-0.33471			-0.405808				-0.498889						-0.551112					-0.483806							-0.316436	-0.0309843	-0.448945			-0.27606			-0.387093	-0.402739	-0.291281	-0.1344	-0.331202	-0.417337	-0.297519	-0.354506	-0.403699	-0.15565	-0.218204
53																									-0.299609						-0.399503				-0.505963	-0.512181		-0.106988	-0.172084	-0.215082	-0.233403	-0.125604	-0.166292	-0.3654	-0.359204	-0.517063	-0.522968	-0.290894	-0.272495
54	-0.180936				-0.634284			-0.610931				-0.204241																	0.0671735	0.0617946	-0.487688	-0.310961			-0.253385	-0.0923722	-0.165607	-0.0595594	-0.139224	-0.171296	-0.222016	-0.396546	-0.352692	-0.222001	-0.366712	-0.535343	-0.416944	-0.37377	-0.305306
55		-0.446851					-0.0600112		-0.608942		-0.384308											-0.182834	-0.30533								-0.108387		-0.473706		-0.0584694	-0.246651	-0.302871	-0.351929	-0.285842	-0.290451	-0.539743	-0.267142	-0.104217	-0.162569	-0.248717	-0.536547	-0.440653	-0.386378	-0.403038
56	-0.617575		-0.57045		-0.306782		-0.311414		-0.397121										-0.240133						-0.0386493						-0.35969	-0.410951	-0.551121		-0.164678	-0.11276		-0.33842	-0.194088	-0.335815	-0.469332	-0.235205	-0.253631	-0.229466	-0.169877	-0.543996	-0.49348	-0.512258	-0.473019
57																															-0.441044		-0.393141			-0.115149		-0.256084		-0.421415	-0.133999	-0.428702	-0.245602	-0.265851	-0.208546	-0.520431	-0.55989	-0.494178	-0.430902
58								-0.329161										-0.370772													-0.382326					-0.383936				-0.330516	-0.352841	-0.547324	-0.198707	-0.310705	-0.171706	-0.419957	-0.448026	-0.413613	-0.403942
59											-0.312724											-0.428026									-0.390055	-0.393085	-0.337139		-0.202038	-0.175202				-0.227903	-0.380724	-0.430355	-0.280021	-0.173115	-0.261318	-0.21493	-0.243694	-0.347709	-0.373499
60																					-0.131895	-0.382383	-0.394674								-0.394171				-0.234406			-0.247369	-0.213942	-0.0922844	0.284716	-0.223721	-0.431024	0.0520099	0.0532795	-0.156524	-0.13747	-0.159246	-0.264077
61																															-0.435897				-0.227047	-0.172622			-0.312276	-0.165157	-0.136964	-0.334144	-0.298184	-0.102378	-0.129053	-0.156746	-0.0378193	-0.181258	-0.121429
62																										-0.283167	-0.435159				-0.423003				-0.203803	-0.202738			-0.290208		-0.282088	-0.23435	-0.0478688	1.06573	-0.0766699	-0.0881139	-0.252984	-0.253825	-0.221972
63																									-0.249865		2.35985		-0.364769	-0.400956	-0.401709	2.28126		-0.197423		-0.148034			-0.210137			0.183517	-0.232829	-0.185953	-0.135845	-0.319622	-0.29241	-0.34176	-0.184641
64												-0.0168505		-0.612101															-0.368823	-0.496198		2.29352	-0.446821	-0.429717	-0.269735	-0.171735	-0.210549	-0.118153			-0.229286	-0.229002	-0.151264	-0.442507	-0.388352	-0.320968	-0.217179	-0.440169	-0.181758
65																						-0.188261									-0.474813	-0.270501	-0.156418	-0.160894						-0.172183	-0.606319	-0.0157818	-0.0906634	-0.205284	-0.215756	-0.39751	0.00217087	-0.280554	-0.180062
66									0.000497937					-0.311627																-0.51106	-0.384904	-0.627496	-0.51524	0.885351	-0.563632	-0.533688	-0.527955		-0.363826	-0.126798	-0.0407289	-0.10421	0.0202633	-0.176265	-0.22062	-0.322593	-0.000697456	-0.0576337	-0.177083
67																											-0.375012			-0.392063	-0.475807		1.8049	1.93802		-0.4979	-0.539685	0.571499	-0.251636		0.354165	0.160238	0.0774307	-0.288132	0.819462	0.81251	0.0141894	0.293906	0.0529848
68																										1.15601			-0.465952	-0.401356	-0.528772				-0.597898	-0.215226	1.57947	-0.525847	-0.0391193	-0.126308	-0.051449	-0.0840948	-0.0826613	0.0721819	1.93672	2.29074	0.495333	0.100948	-0.209023
69			0.0472147																										-0.554926	-0.372021			-0.243321	-0.31033				-0.581856	-0.46633	-0.0418523	-0.0761641	0.000678267	-0.0730817	0.0909722	-0.207614	0.253114	0.241909	0.223536	-0.238787
70																-0.306622			-0.491406				2.63562	2.41006	3.78693	3.08131			2.2599	-0.563944	2.04652	-0.489698		2.97659			-0.30712	-0.529511	-0.383446	0.373315	-0.17273	1.75471	-0.177796	0.0930868	0.257006	0.0933564	-0.160697	0.19709	-0.14178
71															-0.350952											3.20117				-0.521526	-0.407159	1.23704			4.61329	3.08646		2.29545		0.613636	-0.580413	-0.463437	-0.476069	-0.173642	0.0463139	0.216114	-0.209375	0.285259	-0.319384
72													-0.132633	-0.134175			-0.295059	0.221114								-0.461362					-0.508007	0.97976	-0.320342	0.208544		-0.183209	0.389229	4.69918	0.0471113	-0.536493	-0.575841	0.207663	-0.41859	-0.301061	0.508789	-0.103556	1.44463	0.0555589	0.963691
73													-0.133383	-0.110073	-0.0756306													4.45531		-0.399034	0.949589	0.930471		-0.213738	-0.280269	-0.0338985	0.0755187	-0.125219	1.0066	1.26938	-0.36119	0.288493	0.509006	-0.451571	-0.262116	-0.224125	1.29538	1.64385	0.371555
74																												-0.616225		-0.51536		-0.41085		-0.124199	-0.435525	-0.439444	-0.23043	-0.119823	-0.289151	-0.418889	-0.621356		0.129475	-0.142843	-0.278451	-0.0151902	0.550108	3.87456	3.34452
75											0.940139		0.153827			-0.189315		2.82204		2.82138			0.222547					0.161108		-0.506717		-0.509034	-0.104591	-0.428429	-0.42199	-0.136926	-0.0572735	-0.0393534	0.743282	0.360732	-0.456409		-0.00320083	0.00143867	0.448469	0.448125	0.645559	0.452357	2.34691
76	0.0781916					0.702781	3.2147			0.347992			0.12107		-0.322745		1.53651		3.26588	0.0787437			2.8562	4.94188		0.115788	0.171167		0.659537	0.819753		-0.411452	0.199528	-0.0814387	-0.342377	-0.172163	-0.274373	0.00598673	0.543691	-0.24485	0.959317	-0.165669		1.79341	-0.360709	-0.197478	0.413826	0.0932674	0.229553
77	3.38135		3.26756						0.159844					3.25194				0.215995	2.82555										0.277256	0.75236	-0.524826	-0.522512	0.331583		0.0272537	-0.609615	-0.0298257	1.25215	-0.494405	-0.441793	-0.505907	-0.452104	0.152408		-0.320219	-0.176146	-0.00529421	0.229289	0.404834
78												-0.331382					-0.303537		-0.276695							-0.368071			-0.510971		-0.233015	0.0243061	0.39003	-0.27278		-0.376719		-0.0134761	-0.196889	-0.368699	-0.482906	-0.418751	0.55968	-0.00550314	-0.472284	-0.0780935	0.253165	0.538185	0.341674
79						0.571763	-0.483189						0.364287					0.349486	0.382497	0.44573	-0.280871	-0.078198				-0.377745				-0.055424	-0.0740606	0.107091	-0.282343	2.89644	-0.537276	-0.388012	-0.249344	-0.497518	1.2624	0.417548	1.26219	0.0797702	0.35909	-0.256879	0.226288	0.223903	0.00654953	0.183811	0.244254
80														0.145178				-0.175287		0.345021				1.2849	0.307361	0.59814		0.0428744	0.172629	-0.00623391	0.0251173	0.265229	0.40456	-0.0703398	2.25085		-0.486599	-0.357988	1.50565	2.92962	1.15699	2.31187	1.44199	0.0347046	0.105803	0.267218	0.191404	0.190758	-0.319689
81																								0.579637	-0.0110461	-0.00219458	0.357492	0.322894	0.196124	0.0148473	0.291681	0.213568	0.0932964	-0.413424	0.402711	-0.236568	1.26709	2.81674	2.78516	2.38162	0.238446	0.048776	-0.0151153	0.0304554	0.0927691	0.209111	0.368257	0.103684	-0.344797
82												0.935753								0.0522607		0.745056	0.644965	-0.118231	0.205834	0.268435	0.210563	0.1778	0.517035	0.284877	0.140645	-0.386911	0.621711	0.324743	-0.283247	1.03989	0.618753	0.528567	1.48406	1.85264	1.10094	0.23491	0.667638	0.160163	0.431522	-0.0534856	0.222039	0.210874	0.118318
83															0.265511	-0.100012	0.185798	0.073684	-0.466881	-0.478052	-0.274954	-0.260669	0.111109	0.103032	0.121526	0.136502	-0.0929438		0.185249	-0.443356	-0.472093	-0.251913	-0.524691	-0.544931	-0.177976		-0.481725	0.0263947	-0.0258139	1.80756	2.03202	1.30753	0.246461	0.719522	0.464912	0.180361	0.198649	0.154598	0.0612179
84							-0.0375439		0.738407					0.766619					-0.455569	-0.479799		0.143387	0.183249	0.174887	-0.0694796	-0.190985			0.308405	-0.245163	-0.417516	-0.18296		0.526447		-0.231252		0.549627	-0.257275		1.50998	2.00281	2.00751	0.400656	0.30486	0.208192	0.189348	0.0141642	-0.0594824
85								-0.0764359	0.137814											0.0825683	0.296403	0.249001	0.469608	0.0299643	0.0182666	-0.26194		-0.131066	0.472647	-0.457816	1.09429	-0.194402	0.113579	-0.425658	-0.354538	-0.155662	-0.0519329	0.405686	0.188894	0.17982	0.544285	0.908953	0.22422	0.272107	0.223283	0.149559	0.062648	-0.0328539	0.0040439
86								0.0421331	0.115098							-0.279527					0.588404	-0.0573368		-0.0205524	-0.0409023	0.340241	-0.00451139		-0.62012			-0.255132	-0.116967		-0.560927	0.0316109	0.684322	0.0414628	-0.381545	0.0985412	0.445909	0.293192	0.468506	0.251351	0.223236	0.179334	0.300394	0.560819	0.514057
87																				0.781741	0.884388	-0.116569	-0.396024	-0.0283411		0.342078	0.356995	-0.490362		-0.420469		-0.21735		-0.414418	0.0181321	-0.353029	-0.273847	-0.024341	-0.101459	0.427997	0.231234	0.310888	0.407823	0.315446	0.153602	0.282792	0.293834	0.358242	0.189318
88																			0.446372	0.626478	0.394311	0.150835				1.0908	0.413138	-0.139785	0.36309		0.349228			-0.256627	-0.299854	-0.0327882	-0.167394	-0.348715	0.0357724	-0.108103	0.209304	0.152185	0.188879	-0.0517958	-0.126404	0.194858	-0.0330183	0.0194827	-0.134657
89																		0.152409	0.582079	0.571256	-0.0142448	0.260863		0.247694		0.139423	0.563558	-0.496275	-0.532674	-0.467619	-0.499166	-0.316869	-0.147239		-0.187217	0.36984	0.072436	0.238837	0.0867996	0.253752	0.162756	0.0809041	-0.0985811	-0.121824	-0.0459333	-0.158316	-0.0164146	0.127464	-0.39855
90																	0.244969	0.28772	0.274357		1.07244	0.276216				0.0589001	0.413353	-0.428901	-0.549144	-0.434102	-0.44316	-0.420578	-0.277633	-0.250927	0.122906	0.186478	0.319322	0.22083	0.180899	0.0699756	-0.269274	-0.228984	-0.308751	-0.275872	-0.289506	-0.139842	-0.171638	-0.13678	-0.236818
91																	0.270658	0.247394	0.297164						-0.29424		0.390903	-0.384617	-0.437305	-0.317597	-0.39986	-0.35042	-0.464177	-0.254313	-0.139115	-0.142879	-0.0408115	-0.0938353	-0.10175	-0.151726	-0.364702	-0.396929	-0.332194	-0.484419	-0.245841	-0.121028	-0.0630791	-0.0399768	-0.103485
92																	0.388461	0.450451	0.72667	1.0374		-0.0254373	-0.45852					-0.457527	-0.45459	-0.463625	-0.376964	-0.331098	-0.405459	-0.247402	-0.229222	-0.222588	-0.197137	-0.166949	-0.21412	-0.26054	-0.331076	-0.192688	-0.176894	-0.359696	-0.300203	-0.0709104	-0.250329	-0.368245	-0.161788
93																	0.396661	0.25308	0.643448	0.777373					0.360835	-0.277122	-0.362359	-0.523384	-0.45654	-0.346051	-0.282643	-0.235659	-0.194863	-0.165825	-0.106276	-0.169806	-0.177573	-0.265851	-0.26772	-0.181608	-0.324078	-0.282755	-0.281678	-0.288156	-0.338157	-0.268164	-0.353597	-0.412819	-0.419663
94																0.655932	0.3765	0.0700731	0.942815			-0.281989	0.337523	0.0637522	-0.337772	-0.516033	-0.477047	-0.380132	-0.219385	-0.0714119	-0.135914	-0.280814	-0.209506	-0.146158	-0.132426	-0.17737	-0.354321	-0.366573	-0.356139	-0.232741	-0.232296	-0.27566	-0.432191	-0.389786	-0.200025	-0.352532	-0.405952	-0.476564	-0.556006
95															0.408818	0.299375	0.384629	0.200356	0.190442		0.0949401	-0.0611603			-0.291586	-0.346037	-0.353305	-0.352363	-0.0795403	-0.166428	-0.204415	-0.472446	-0.294106	-0.133984	-0.0772531	-0.12201	-0.428495	-0.368927	-0.350456	-0.37716	-0.352853	-0.420649	-0.50495	-0.363259	-0.240121	-0.427537	-0.427732	-0.354154	-0.416126
96															0.398633	0.324914	0.249447	0.170036		-0.265042	-0.407986	-0.0930187	-0.482922	-0.182433	0.0437659	0.106248	-0.443126	-0.400645	-0.226572	-0.421916	-0.279713	-0.328622	-0.245189	-0.0032795	0.114187	-0.234143	-0.416603	-0.215627	-0.305288	-0.204885	-0.141436	-0.448151	-0.305724	-0.276938	-0.302516	-0.370611	-0.407904	-0.452233	-0.439178
97	1.19809															0.185172	0.15947	0.283013	0.236332	0.280583	0.0616391	0.297661	0.25082	0.236794	-0.187385	-0.548659	-0.151159	-0.152657	0.112183	0.335595	-0.305799	-0.290978	-0.292886	-0.360037	-0.219477	-0.280105	-0.376369	-0.272744	-0.283255	-0.347801	-0.299251	-0.287451	-0.333443	-0.238858	-0.462466	-0.474641	-0.484973	-0.488744	-0.448161
98															0.109255	0.116779	0.967075	0.996688	0.201639	0.344015	-0.134649	0.379857	0.0841106	0.243184	-0.12973	-0.316438	0.0771743	0.113897	0.253071	0.17077	-0.166892	-0.208243	-0.343345	-0.376239	-0.233124	-0.534237	-0.458862	-0.212413	-0.308451	-0.274348	-0.279984	-0.287788	-0.340649	-0.231972	-0.329268	-0.496418	-0.496292	-0.501153	-0.466507
99														0.0891512	0.0903678	0.276554		0.618605	0.393661	0.0196715	0.58603	0.38431	0.569228	-0.615386	-0.459029	-0.297197	0.0232926	0.409438	0.491932	-0.0532758	-0.0780158	-0.199028	-0.177227	-0.187986	-0.276592	-0.409272	-0.320358	-0.221248	-0.149887	-0.282147	-0.276237	-0.246074	-0.246759	-0.245912	-0.473581	-0.540149	-0.46952	-0.495437	-0.499852
100														0.099472	0.0933923	0.709811	0.484524	0.451225	0.359887	0.0294853	0.0409324	0.0407847	0.0867098	-0.160188	-0.284265	-0.127693	0.281855	0.257483	0.27394	-0.100846	-0.297927	-0.128288	-0.163223	-0.0104644	-0.121413	-0.250583	-0.201825	-0.246968	-0.369694	-0.236511	-0.409844	-0.227491	-0.188532	-0.466546	-0.515268	-0.456556	-0.476745	-0.506939	-0.519005
101														0.203983	0.0988489		0.0679971	0.111228	0.218521	0.0874742	-0.111978	-0.167426	-0.201419	-0.119201	0.771821	0.158735	-0.18358	0.232454	0.253559	-0.184567	-0.191341	-0.183177	-0.0713732	-0.15313	-0.148206	-0.210348	-0.112238	-0.195222	-0.393671	-0.370728	-0.367349	-0.328554	-0.319556	-0.492414	-0.551956	-0.557133	-0.534106	-0.556038	-0.62711
102														0.247102	0.408786		0.0707591		0.110134	0.157372	-0.0295049	-0.0104164	-0.517269	0.466648	0.73002	-0.37401	-0.359745	-0.456657	-0.436253	-0.364803	-0.37367	-0.232519	-0.136879	-0.270097	-0.24992	-0.154237	-0.0914209	-0.127529	-0.308858	-0.233269	0.085388	-0.357678	-0.338613	-0.102051	-0.568591		0.136194	0.591181	0.0196213
103														0.495557	0.490103	0.967195				0.0397259	0.0623735	0.498423	-0.0660836	0.172464	-0.441548	-0.35133	-0.242301	-0.434836	-0.337564	-0.321179	-0.150079	-0.0295821	-0.178525	-0.271252	0.0761956	-0.163224	-0.0974783	-0.0142958	-0.09794	0.0176364	-0.00448963	-0.173831					0.223173
104														0.423245	0.420676	0.280461	0.214479	0.181941	0.87593	0.815045	-0.173677	0.0433428	0.138872	-0.325703	-0.522812	-0.45887	-0.533061	-0.281653	-0.0672804	-0.305297	-0.257336	-0.226004	-0.247205	-0.403475	-0.366543	-0.531784	-0.172888	-0.0832328	-0.0812072	-0.0733461	-0.174379	-0.174386	-0.499097	0.123134			1.19358		-0.348581
105																	0.0923247	0.264346		0.275341	0.34728	-0.0602618	0.460473	-0.305713	-0.369493	-0.268088	-0.388707	-0.112069	0.379449	-0.235662	-0.23964	-0.303773	-0.325507	-0.333765	-0.484669			-0.460821	0.772485		-0.119439	-0.137266		0.281327	-0.617734		-0.478354
106																							-0.226121	0.126348	-0.30174	-0.252055	-0.192265	-0.13352	0.19615	-0.0824367	-0.123342	-0.153483	-0.459095		0.103833	0.959848	-0.620337		-0.43368	-0.552303	-0.373702	0.104624			0.218336		1.31317
107												-0.0857918										0.333689			-0.313987	-0.32497	-0.280779	0.184866	0.257492	-0.116019						0.555942	-0.441278		1.12688						-0.565477		0.355459		-0.48625
108									-0.317434																	-0.356611	-0.243163	-0.0466935	-0.198742			1.50975	0.719129	0.78475		-0.238598	1.48871		0.283801	-0.502127	0.867927		2.52207	-0.372041	-0.483233	-0.606115
109									-0.343264	-0.277399									0.712058					-0.536976						0.155521				1.48889		-0.381931	0.82617	-0.128442	1.45519					-0.481405	-0.527312
110							-0.0982938	-0.327469																													0.159862			0.146071				-0.594952
111								-0.41467																		-0.228965							-0.577983				-0.538613		0.966174
112																												-0.478231			0.624747	-0.341278			-0.462178		-0.467207						0.181911	0.136699		0.142656
113											-0.358155																				0.621415				-0.559365		-0.625093	-0.238379							0.185951
114															-0.394378							-0.594622			-0.429468			-0.527023						-0.603954	-0.395468			-0.596717
115															-0.371072								-0.514331										-0.396987				-0.34533	-0.3857	0.115816							0.186609			2.89565
116																								-0.205413			-0.619422	-0.579277										0.211968						4.2855
117																		-0.619968					0.0481988					-0.587695		-0.2849	-0.0407898
118																		-0.14985	-0.157649									-0.338466	-0.462208			-0.173031	-0.616815			-0.396424			0.102755				4.76128
119																			-0.151325	-0.131473		-0.6183					-0.274651		-0.243826	-0.378481				-0.402597	-0.626427	-0.433224		0.0735176				1.06726		4.59658	3.96568
120																									-0.00894637			-0.624467							-0.581276	-0.400975	0.0459369	-0.00249799					3.58734	4.08214
121																1.34188							-0.0738719	-0.633142		-0.541121		-0.469178	-0.270637		-0.499188	-0.534087	-0.520154									4.13904
122																										-0.567651	0.922583	-0.621238						-0.509322		-0.369714							4.31764					2.37787	2.37835
123																											-0.626408	-0.626388		-0.611466							1.04764		4.52124				4.91947
124																				-0.0267712												-0.520347			-0.37236										2.3754
125									0.973237																						-0.417219				-0.429025		3.98265
126																													-0.440671		-0.046544	1.02052	-0.391207		-0.418133							2.37822
[truncated: 79 more columns]

## Sheet: figS2A_umap_relative_orientatio
	nan	nan.1	nan.2	nan.3	nan.4	nan.5	nan.6	nan.7	nan.8	nan.9	nan.10	nan.11	nan.12	nan.13	nan.14	nan.15	nan.16	nan.17	nan.18	nan.19	nan.20	nan.21	nan.22	nan.23	nan.24	nan.25	nan.26	nan.27	nan.28	nan.29	nan.30	nan.31	nan.32	nan.33	nan.34	nan.35	nan.36	nan.37	nan.38	nan.39	nan.40	nan.41	nan.42	nan.43	nan.44	nan.45	nan.46	nan.47	nan.48
0
1
2
3
4
5
6
7
8																																																1.15461
9
10																																																1.1624
11																																																1.15656
12																																															1.17209		1.18146
13																																															1.1646
14		-0.0296637																																														1.15336
15		-0.160176
16			-0.0381354																																									-0.592945	-0.624494
17																																													-0.619807
18
19				-0.0351727
20					-0.0356295																																											-0.590578
21						-0.0481212													-0.464963																														-0.482427
22																																											-1.01769	-1.11021		1.18699			-0.812615
23																																											-1.04762	-0.981486	0.0861179		-0.377937	-1.07531	-0.98058
24																																													-0.955983	-1.01043	-1.02349	-0.989074	-0.937606
25																																											1.17603		-0.968015	-0.91426	-0.834859	-0.866244	-0.832714
26																																							-0.847355						-0.796425	-0.806036	-0.779993	-0.755511	-0.882774
27																																							-0.952114	-0.843164	-0.851221	-0.927496			-0.763539	-0.759404	-0.822544	-0.854875	-0.857492
28																																						-0.0498754	-0.521869	-0.668559	-0.571823	-0.809456			-0.749825	-0.816063	-0.781375	-0.993704	-0.854401
29																																					0.0272913	-0.101481	-0.327801	-0.66045	-0.658194	-0.760918		-0.909833	-0.760442	-0.950812	-0.812313	-0.989684	-0.824579
30																																							0.0421872	-0.714214	-0.638353	-0.729318	-0.560142	-0.773262	-0.825094	-0.898313	-0.705641	-0.765568	-0.782263
31																																								-1.05856	-0.349889	-0.710244	-0.515064	-0.773758	-0.804566	-0.837277	-0.702853	-0.808332	-0.800541
32																																	-1.03125	-1.02907					1.14527			-0.602042	-0.671477	-0.427174	-0.774385	-0.721211	-0.773552	-0.803414	-0.774713
33																																		-1.04008	-1.04881	-1.13595					-0.531333	-0.538234	-0.540465	-0.65368	-0.774935	-0.658411	-0.651322	-0.651612	-0.531384
34																																			-1.1186	-1.11901					-1.0589	-1.09565		-0.384591	-0.451768	-0.671092	-0.614333	-0.679548	-0.610036
35	1.17184													-0.0493799																					-0.0641905			-1.12058		-0.594606	-1.0794				-0.426253	-0.530321	-0.489841	-0.632168	-0.402828
36	1.29576																																							-0.599098	-0.57807	-0.632746		0.541581	-0.632518	-0.559536	-0.600058	-0.464313	-0.369503
37		1.31055																																		1.14922					0.269406	-0.756814	-0.642146	-0.117491	-0.690444	-0.63467	-0.584971	-0.600546	-0.550276
38	0.678629																																						0.590615	-1.04902		-0.187351	-0.509342	-0.7037	-0.613218	-0.647136	-0.554969	-0.578564	-0.495701
39																																							-0.895605			-0.570678	-0.409018	-0.390261	-0.438498	-0.607687	-0.553658	-0.557582	-0.487833
40																																					-0.935493	-0.799661		-0.674018	-0.521673	-0.385337	-0.497286	-0.724573	-0.64438	-0.596311	-0.554369	-0.579851	-0.492943
41																																				-0.808116			-0.633581	-0.536297	-0.518667	-0.284193	-0.218657	-0.170903	-0.575122	-0.525614	-0.509226	-0.607905	-0.304035
42			1.61929																															-0.726881	-0.409283	-0.727285	-0.524062	-0.659778	-0.335872	-0.680842	-0.451678	-0.178785	-0.157499	-0.243945	-0.405	-0.51587	-0.581779	-0.506932	-0.281681
43				1.79606																														-0.566151	-0.674203	-0.35428	-0.277093	-0.283401	-0.115056	-0.399163		-0.102445	-0.0589371	-0.212336	-0.316722	-0.423176	-0.569468	-0.466372	-0.349235
44																									-0.308237					-0.334626	0.030147			-0.716862		-0.0478485	-0.0720664	-0.550047	-0.201242			-0.567251	-0.48072	-0.12702	-0.186795	-0.46522	-0.45872	-0.333512	-0.551237
45					1.26487												-0.402804		-0.111075						-0.0882442						-0.0790387			-0.723718		0.452937	-0.0734069	-0.0656847	-0.315837	0.0597744	-0.294372		-0.208483	-0.137106	-0.0794283	-0.314753	-0.389948	-0.285252	-0.454163
46											-0.0170417								-0.036573			0.0524574										-0.0804363	1.14292		-0.847891			-0.10388	0.0282038	-0.335635		-0.399301		-0.265965	-0.441439	-0.529814	-0.310909	-0.313441	-0.498165
47					-0.531599	1.54271					-0.317858	-0.782456								0.0228722															0.0150414					0.590689		-0.271275	-0.310956	-0.510459	-0.478083	-0.510679	-0.392378	-0.415775	-0.453996
48				-0.0345644					-0.028276																						-1.08151		-0.725568	-0.10272	0.101927	-0.309443			0.146877				-0.489784	-0.587748	-0.300222	-0.419641	-0.170467	-0.300967	-0.385905
49			-0.653899						-0.57579			0.0996019		-0.0122171																	1.1343		-0.654348	-0.0557293	-0.28855		-0.76661		0.600151	0.0405246	0.568312	-0.399278	-0.433113	-0.500182	-0.35176	-0.349122	-0.23172	-0.318715	-0.33945
50					-0.0964469															-0.00983511						0.54436		-0.314875			-0.0506044				-0.287888		-0.995296	-0.286535	0.113702	0.465702	0.100037	-0.411919	-0.37321	-0.164022	-0.284869	-0.445963	-0.32566	-0.273913	-0.277901
51					-0.385275	-0.386783			-0.593537	-0.390936																							-0.705259	0.596444		0.643715	0.528141	0.10897	-0.536689	-0.260994	-0.498302	-0.545966	-0.262819	-0.342969	-0.286796	-0.437448	-0.303553	-0.258667	-0.382483
52					-0.377953	0.67517			0.0277825				-0.311903						0.196458					0.550688							0.246286	0.132823	-0.483085			-0.514045			-0.0296596	-0.366187	-0.350558	-0.0272985	-0.228903	-0.37352	-0.289238	-0.388272	-0.273567	-0.289116	-0.350955
53																									-0.0502647						-0.719291				-1.01399	-0.899362		-0.341196	-0.345083	-0.253275	-0.364119	0.112525	0.0422519	-0.472878	-0.231073	-0.174319	-0.15427	-0.262725	-0.275158
54	-0.279605				0.0515074			-1.06842				-0.297948																	-0.651188	-0.662786	-0.700251	-0.457866			0.571695	-0.216849	0.188934	-0.377014	-0.15606	-0.267436	-0.153606	0.147062	-0.174082	-0.329932	0.116637	-0.208171	-0.133364	-0.226784	-0.312069
55		-0.180878					-0.391014		0.132884		-0.528484											-0.455927	-0.494155								-0.680317		-0.704542		-0.168468	0.0840732	0.112506	0.105737	0.0524828	0.0428897	-0.216707	0.120984	0.059309	-0.26827	-0.0199321	-0.220925	-0.143045	-0.0731221	-0.242388
56	0.0178434		0.0425159		0.247603		-0.0189874		0.153756										0.15711						0.136899						-0.723752	-0.30711	-0.763886		0.167212	0.0795196		0.124483	-0.200732	0.179336	-0.186358	0.365421	0.386082	-0.129629	-0.316065	-0.228027	-0.121659	-0.0702454	-0.14981
57																															-0.70279		-0.717539			0.0637756		0.104937		-0.0688218	0.210644	-0.017607	0.0495027	-0.276311	-0.191233	-0.25352	-0.186772	0.0458797	0.00304127
58								0.678187										0.182331													-0.706266					-0.986698				0.0176728	-0.0504336	-0.0211173	0.104799	0.261404	-0.184126	-0.284274	0.226302	0.148567	-0.0157486
59											1.55409											0.0817783									-0.7057	-0.698447	1.18245		0.611044	0.619222				-0.411827	0.218091	0.241406	0.0812178	0.0403643	-0.212437	-0.183429	0.195334	0.160008	-0.0126401
60																					0.294161	0.162934	0.149968								-0.712542				0.59521			0.573239	0.0987679	0.228373	-0.376667	-0.433028	-0.115039	0.252628	0.137024	-0.0914787	0.218009	0.0895996	0.0873847
61																															-0.714695				0.591142	0.643317			0.445063	-0.430372	-0.409714	0.173311	0.451415	0.429639	0.348077	0.0202473	0.225341	0.489729	-0.0959417
62																										-0.0394513	0.120904				-0.707765				0.567814	0.489032			0.524894		0.503151	-0.464691	-0.138035	-0.41818	0.127343	0.084045	0.172845	0.100249	-0.076154
63																									-0.0916374		-1.03351		-0.73068	-0.727769	-0.689042	-0.849001		0.597356		0.602365			0.525975			0.877728	-0.0299391	0.169615	0.140423	0.169832	0.310525	0.136062	0.108572
64												0.125701		1.24183															-0.704955	-0.6976		-0.858679	-0.757962	0.488335	0.565351	0.596803	-0.0382728	0.0730615			-0.537722	0.231469	0.168721	-0.281304	0.100231	0.225949	0.252782	-0.0633067	0.0844373
65																						1.13916									-0.73362	-0.880668	0.619438	0.279678						-0.464371	-0.522124	0.32643	0.11496	-0.158939	-0.0201399	0.156168	0.381636	0.0980121	-0.0391212
66									0.116098					1.55647																-0.733554	-0.713951	-0.000774028	0.0244726	-0.391765	-0.0385802	0.0735801	0.0640274		-0.911133	-0.120977	0.336823	0.272037	-0.332296	-0.194248	-0.0416465	0.121615	0.398922	0.0326848	0.0464628
67																											0.114227			-0.669646	-0.742632		-1.05171	-1.09004		-0.363766	0.0686415	-0.223656	0.537648		-0.733706	0.139598	-0.0304388	-0.293714	0.144166	0.0971453	0.106285	0.153677	0.0172151
68																										0.458015			-0.69279	-0.234188	-0.763878				-0.289817	0.600182	0.45142	0.143052	0.510674	0.488103	0.463483	0.379968	0.227711	0.280515	0.456697	0.241109	0.201203	0.251195	-0.0223287
69			0.0961133																										-0.772697	-0.717932			-0.0976918	0.301151				0.100084	-0.130647	0.464547	0.393383	0.330324	0.401983	0.318213	0.522083	0.351444	0.365859	0.537861	-0.00337306
70																1.54943			1.03113				0.462508	0.392856	1.04406	0.682127			0.380683	-0.287809	0.714072	-0.50377		0.165411			-0.371579	0.698059	0.28112	-0.207174	0.48069	0.248766	0.43602	0.527072	0.704647	0.420749	0.385707	0.541189	0.141578
71															0.668197											0.277839				-0.202787	-0.0424633	0.713129			0.728558	0.674993		0.911151		-0.0157491	0.932835	0.596437	0.599572	0.618854	0.337711	-0.0115306	-0.0390649	0.50269	0.347012
72													0.285846	0.288772			1.54277	0.119615								-0.660156					-0.372384	0.130826	0.130405	0.0582508		0.434763	-0.0455918	1.27077	0.0481124	0.686304	1.17328	0.71658	0.564485	0.786433	0.40414	0.077804	0.30556	0.45954	0.41667
73													0.286648	0.278707	0.289982													1.35898		-0.696505	0.594211	-0.664732		0.182518	0.535151	0.084506	0.188304	0.121212	0.488846	0.0102597	-0.00911156	0.916819	0.699501	0.109585	0.296129	0.137796	0.313105	0.88016	0.422631
74																												-0.788856		-0.744168		-0.670791		0.307568	1.64524	1.28527	0.340062	0.384526	0.105569	0.876053	-0.07228		1.04851	0.317381	0.261783	0.0169196	0.196947	1.15968	0.992164
75											-0.785868		0.137966			1.13968		1.11373		1.10951			0.0700083					0.119202		-0.774836		-0.717501	0.303304	1.74569	1.71676	0.875847	0.459241	0.256652	0.438112	0.442904	-1.02232		-0.114881	0.378976	0.497319	0.405033	0.496125	0.531731	0.799465
76	0.582424					0.165565	1.01795			0.856313			0.469157		0.675658		1.22216		1.31978	0.576144			1.17357	-0.0278308		0.408072	0.129712		-0.100567	0.177188		-0.95058	0.0972991	1.1304	1.52631	0.185507	0.914162	0.417793	0.374548	0.0985999	1.16546	0.0723428		0.673413	0.217053	0.221891	0.495102	0.559671	0.547145
77	0.823829		1.18744						0.140407					1.26315				0.0983819	1.12575										0.373097	-0.151725	-0.664573	-0.757521	0.681217		0.251665	0.618013	-0.119736	0.927397	-0.169982	-0.00987658	0.603893	0.263682	0.283546		0.21554	0.281855	0.410953	0.444344	0.636537
78												0.718264					1.16493		1.54211							0.758388			-0.136176		0.46925	0.480053	0.355731	-0.0548251		-0.348201		-0.0416397	0.253502	-0.064508	0.618195	0.478266	1.13444	0.939602	0.989897	0.202497	0.256577	0.3317	0.676872
79						0.38149	0.764643						0.504244					0.498282	0.488414	0.315857	0.513579	1.25934				-0.707232				0.31551	0.413859	-0.019286	0.303294	1.22329	0.337269	0.024697	-0.334798	-0.368116	0.594569	0.299463	1.06088	0.739051	1.11069	0.762268	0.284266	0.0286715	0.24592	0.624596	0.575504
80														0.514258				0.642143		1.47649				0.578294	0.403709	0.781772		0.540076	0.763537	0.71629	0.563971	0.144394	0.0726255	0.139651	0.542111		-0.267609	-0.315665	0.424068	1.16571	0.539084	1.41305	0.41042	0.405641	0.144073	-0.0658421	0.362534	0.49031	0.186788
81																								0.827697	0.513827	0.508457	0.755628	0.698867	0.588272	0.379561	0.265498	-0.0683688	-0.0119801	0.0562903	0.0990081	0.125172	0.206594	1.62026	1.4176	1.45417	0.500377	0.067105	0.425482	0.491779	0.250814	0.560187	0.632593	0.3525	0.242949
82												0.132728								0.675288		1.19694	1.02361	0.704641	0.60404	0.867033	0.676477	0.234173	0.802032	0.127728	0.197311	-0.0918102	-0.276115	-0.33443	-0.333693	0.331281	0.278595	0.685928	1.20588	1.44791	0.937827	0.362387	1.3605	0.683225	0.535126	0.668104	0.692968	0.601313	0.574267
83															1.37596	1.11684	1.30025	1.05782	-0.0941262	-0.0891703	1.49381	1.54348	1.00268	0.956001	0.697612	0.935936	0.185917		0.266397	-0.720398	-0.641673	-0.10512	-0.180299	-0.939548	-0.0910526		-0.377469	0.835472	0.254129	1.3612	1.40782	1.10311	0.422527	0.841558	0.498111	0.685567	0.518681	0.543861	0.760182
84							1.10478		1.18725					1.19205					-0.0937923	-0.0886861		1.02233	0.973933	0.670244	0.414118	0.644494			0.233658	-0.358753	-0.737019	-0.897618		0.686253		-0.412797		0.731601	0.163771		1.2402	1.44835	1.32426	0.67921	0.874712	0.858231	0.528572	0.611329	0.212447
85								1.10782	0.860817											1.12333	0.957092	0.962528	0.732323	0.416695	0.618455	0.417392		0.12179	0.0096727	-0.510074	-0.249712	0.428074	0.283494	1.46097	-0.473792	-0.204668	0.424612	0.342198	0.534002	0.298241	1.37111	1.04982	0.793681	0.677208	0.813017	0.734096	0.458769	0.258853	0.118601
86								1.06995	1.0397							0.515349					0.985467	0.744572		0.338283	0.429942	1.09524	0.136262		-0.831965			-0.053051	0.514813		-0.990682	0.23446	0.519594	-0.275817	0.690147	0.874925	1.30775	0.726061	0.850404	0.841367	0.626031	0.666433	0.704236	0.277403	0.326343
87																				1.01954	0.998976	1.18619	0.378517	0.347243		1.09368	1.0593	-0.806407		-0.443151		0.961198		-0.449455	-1.11731	-0.369979	0.63941	0.284298	0.859311	1.17767	1.20577	0.864314	0.922703	0.881349	0.654069	0.641858	0.572656	0.515068	0.627907
88																			0.959275	0.710347	1.24686	0.877747				1.19613	1.21149	0.314715	1.45622		1.44558			1.12005	-0.208501	0.330318	-0.0475333	0.677578	1.07547	0.671609	0.583984	0.695614	0.805812	0.549723	0.779051	0.64366	0.905668	0.786278	0.665627
89																		0.785569	1.08672	0.894058	0.360232	1.17749		1.3706		1.07924	0.726881	1.65364	1.64221	1.64789	1.47271	1.35229	1.19974		0.762674	0.164591	1.12482	1.11275	0.779991	0.696855	0.760458	0.697889	0.797845	0.576545	0.654827	0.86994	0.471411	0.717668	0.751898
90																	0.756568	0.903668	0.758275		1.46973	1.39376				1.28188	1.21722	1.65374	1.65065	1.6205	1.471	1.45004	1.37383	1.37029	1.11236	1.08212	1.00801	1.1532	0.92494	0.83184	0.934814	0.934347	0.939594	0.879311	1.05388	0.955605	0.866585	0.864497	0.809193
91																	0.824946	1.05688	1.39852						0.705548		1.10821	1.72987	1.62622	1.53367	1.64992	1.59691	1.57202	1.33356	1.2349	1.05169	1.02019	1.12232	0.944955	0.956022	1.03364	1.04733	1.05481	1.6976	1.69556	1.6263	1.41126	1.20335	1.15187
92																	1.08943	1.16125	1.12252	1.48066		1.22515	-0.698066					1.56918	1.64446	1.58686	1.5939	1.52397	1.49726	1.25395	1.15888	0.984686	0.974354	1.00634	1.05135	1.05728	1.12854	1.05479	1.01981	1.2625	0.971962	0.985918	0.868427	1.02872	1.07765
93																	1.04101	1.00281	0.807833	0.426661					0.912924	1.47653	1.6453	1.57128	1.65189	1.52908	1.34151	1.18967	1.15343	1.05913	1.11828	1.05995	1.06637	1.08895	1.03117	0.965044	0.918719	0.863638	0.944407	0.812346	0.759028	0.600586	0.790132	1.00276	1.15701
94																0.737678	0.523464	0.844927	1.65985			-0.75703	1.46739	1.1518	1.62756	1.68678	1.59215	1.29227	1.27061	1.3601	1.18481	1.31181	1.1862	1.3014	1.26196	1.32822	1.48426	1.41468	1.03892	1.01672	0.780167	0.665921	1.01918	1.06756	1.09639	0.768371	0.951298	0.954122	1.42384
95															0.423986	0.479527	0.572844	0.799659	1.38155		0.537852	1.40136			1.60077	1.52644	1.39991	1.19343	1.2282	1.17463	1.32594	1.57017	1.309	1.29456	1.25747	1.31847	1.60065	1.46444	0.903559	0.776628	0.819113	0.80119	0.968156	0.989887	1.11165	0.671492	1.02042	0.951337	1.39052
96															0.445133	0.48541	0.549186	0.540033		1.30709	1.18594	1.353	1.63353	1.36073	1.3033	1.32672	1.52268	1.44895	1.26043	1.38782	1.25078	1.3936	1.09077	1.20037	1.30435	1.42775	1.46368	0.918293	1.00211	0.850379	0.797585	0.998137	0.685161	0.749431	0.884735	0.658954	1.39053	1.57993	1.6069
97	0.575528															0.751602	0.61434	0.599841	0.571258	0.820865	1.34823	1.04532	0.965736	1.0183	1.38555	1.68968	0.808007	1.13383	1.12177	1.31349	1.21915	1.17427	1.05892	1.06089	1.4411	1.32807	1.24817	1.0465	1.0425	0.826498	0.829964	1.0149	0.804325	0.738473	0.386063	0.883335	1.41127	1.64842	1.72025
98															0.695071	0.655873	1.15789	1.13964	1.35021	1.45287	0.291512	1.03919	1.21938	1.32204	1.37752	1.28009	1.1422	1.17166	1.18139	1.17658	1.29539	1.29181	1.0203	1.01463	1.21246	1.60753	1.5869	1.02716	1.05638	0.696584	0.980587	1.00191	0.83176	0.968046	1.02579	1.49379	1.61394	1.47088	1.72514
99														0.917447	0.733293	1.18502		1.31485	1.42835	1.26003	1.60777	1.52728	1.2721	1.68764	1.24378	1.18592	1.29845	1.2341	0.986111	1.34431	1.25627	1.05056	1.24531	1.0568	1.44444	1.48338	1.03543	0.974721	0.836294	0.955357	0.991338	0.7992	0.638882	1.25666	1.65714	1.67489	1.6992	1.73083	1.68958
100														0.955761	1.05505	1.37629	1.34505	1.39624	1.44436	1.3017	1.26849	1.38469	1.48691	1.25424	1.31035	1.11191	0.975702	1.15821	1.0056	1.40908	1.38499	1.07043	1.10651	1.12814	1.23625	1.16753	0.899421	0.607362	0.875701	0.996455	0.765539	0.781997	0.841797	1.53238	1.49719	1.70618	1.73551	1.73421	1.69013
101														0.482266	0.993506		1.47647	1.36228	1.40586	1.53335	1.23143	1.27242	1.21954	1.35462	0.987202	1.19374	1.16567	1.45423	1.53743	1.30359	1.08813	1.06303	1.05725	1.10528	1.10441	1.14728	1.05267	1.1031	1.24717	0.992465	0.898506	0.966656	1.10481	1.29404	1.50196	1.74077	1.74726	1.74028	1.72427
102														0.424601	0.694085		1.28637		1.51284	1.4417	1.19613	1.11844	1.58931	1.02692	0.830632	1.4171	1.20111	1.40973	1.43768	1.473	1.48978	1.27266	1.1547	1.19509	1.24175	1.01541	1.00761	0.740545	0.653528	0.611913	1.13957	0.611952	0.933335	1.59493	1.72629		0.813819	0.991456	0.985233
103														0.473586	0.648871	0.3609				1.38512	1.36179	1.06497	1.369	1.21978	1.50169	1.13647	1.17937	1.37615	1.02896	1.43083	1.25694	0.990267	1.07873	1.04271	0.878175	0.990426	0.905274	1.23403	0.106408	0.214615	0.558728	0.233409					1.45077
104														0.493077	0.74118	0.730577	0.770176	0.853853	1.16777	1.16018	1.36231	1.33433	1.46154	1.59193	1.60605	1.34545	1.38865	1.18332	1.05654	1.21615	1.18407	1.18482	0.915347	1.04313	0.434341	-1.04443	0.752617	1.05023	1.09934	0.398836	0.748628	0.266995	1.23964	1.05812			1.32266		0.093205
105																	0.844991	0.89899		1.28401	1.32667	1.15222	1.14415	1.55005	1.45166	1.16056	1.24902	1.0257	1.00319	1.28339	0.93486	0.808492	0.781776	1.09563	0.888701			-0.398658	-0.504389		0.958174	0.97141		0.954305	0.560167		-0.118244
106																							1.57163	1.55855	1.40658	1.31861	0.865436	0.967497	1.12886	0.752006	0.697116	0.612752	1.06288		0.385274	1.39932	0.986219		-0.169668	0.347941	1.61692	0.107346			0.22335		1.36282
107												0.860595										1.30501			1.41231	1.11134	1.11188	1.48747	1.21862	0.744362						-0.441758	-1.01853		1.39645						0.120292		1.4614		0.0753962
108									1.04446																	0.945541	1.27587	1.44937	0.293275			1.12139	-0.488874	1.76351		-0.0515514	1.12882		0.51497	1.55289	-0.286027		-1.03777	0.124349	0.374847	0.276224
109									-0.0541208	0.55967									0.989609					-0.723103						1.03235				1.12821		-0.09606	-0.518547	0.162359	1.12996					0.469516	0.441908
110							0.884085	0.982605																													1.02505			1.0201				0.476069
111								1.07052																		-0.744483							-0.955498				-0.898409		1.15286
112																												-0.705586			-0.235533	-0.368789			-0.728821		-0.248353						1.00277	1.03038		1.03516
113											1.04331																				-0.466413				-0.76124		-0.99262	1.27909							1.0055
114															1.06794							1.48893			-0.745685			-0.7259						1.7012	-0.864787			-0.995714
115															1.0589								-0.769619										-0.862405				-0.102485	-1.0001	0.101608							1.01294			-0.36239
116																								-0.0494538			-0.742728	-0.783722										0.987894						-0.0710719
117																		1.13864					1.65952					-0.789044		-0.75207	-0.836511
118																		1.23924	1.23815									-0.739715	-0.740977			-1.01947	-0.775632			-0.0699649			0.0979432				0.0919324
119																			1.25894	1.27573		1.13389					-0.745993		-0.405422	-0.679866				-1.00099	-1.14084	-0.917257		0.108807				-0.592774		0.00605368	-0.536781
120																									1.57577			-0.785831							-1.1095	-0.0684284	0.473495	0.503109					-0.571704	-0.274289
121																0.574115							1.56022	1.13693		-0.721147		-0.703656	-0.747448		-0.937149	-0.990156	-1.14282									-0.310073
122																										-0.77981	-0.542269	1.13106						-0.561332		0.194184							-0.142642					1.2522	1.25039
123																											1.13359	1.13922		1.41581							-0.586245		-0.0509723				0.358854
124																				-0.0543933												-0.999692			-0.087784										1.25146
125									0.11264																						-0.688442				-0.196842		-0.332874
126																													-0.728079		0.490386	-0.578595	1.18185		-0.20149							1.25233
[truncated: 79 more columns]

## Sheet: figS2A_umap_target_abs_velocity
	nan	nan.1	nan.2	nan.3	nan.4	nan.5	nan.6	nan.7	nan.8	nan.9	nan.10	nan.11	nan.12	nan.13	nan.14	nan.15	nan.16	nan.17	nan.18	nan.19	nan.20	nan.21	nan.22	nan.23	nan.24	nan.25	nan.26	nan.27	nan.28	nan.29	nan.30	nan.31	nan.32	nan.33	nan.34	nan.35	nan.36	nan.37	nan.38	nan.39	nan.40	nan.41	nan.42	nan.43	nan.44	nan.45	nan.46	nan.47	nan.48
0
1
2
3
4
5
6
7
8																																																-0.398699
9
10																																																-0.375577
11																																																-0.422277
12																																															-0.399986		-0.462157
13																																															-0.387976
14		-0.454987																																														-0.433144
15		-0.346439
16			-0.456927																																									-0.429553	-0.442774
17																																													-0.468215
18
19				-0.459317
20					-0.461405																																											-0.464294
21						-0.455705													-0.364268																														0.422602
22																																											-0.427555	-0.463166		-0.44031			-0.365815
23																																											-0.356761	-0.424176	-0.40436		-0.448316	-0.318334	-0.388683
24																																													-0.344738	-0.417107	-0.37261	-0.387605	-0.382098
25																																											-0.405134		-0.411745	-0.408196	-0.412974	-0.35902	-0.340821
26																																							0.526955						-0.413105	-0.374939	-0.371152	-0.425188	-0.255726
27																																							-0.381637	-0.195278	-0.281235	-0.110496			-0.315582	-0.373283	-0.302025	-0.429801	-0.407285
28																																						-0.446354	-0.376736	-0.397621	-0.283894	-0.449467			-0.386508	-0.294367	-0.427377	-0.425032	-0.343105
29																																					-0.462846	-0.423278	-0.358804	-0.199003	-0.334204	-0.455525		2.07174	-0.240106	-0.433302	-0.402334	-0.4269	-0.271912
30																																							-0.0500837	-0.278085	-0.280384	-0.392958	-0.321427	-0.454295	-0.434355	-0.410611	-0.421052	-0.296466	-0.345971
31																																								0.147273	-0.282038	-0.232889	-0.24417	-0.422884	-0.439642	-0.367247	-0.393423	-0.386278	-0.363555
32																																	-0.377675	-0.398613					-0.446994			-0.34144	-0.343264	-0.378468	-0.232548	-0.286409	-0.425769	-0.402992	-0.295476
33																																		-0.350848	-0.425693	-0.466002					-0.445793	-0.425188	-0.417474	-0.301142	-0.218559	-0.302778	-0.414376	-0.389229	-0.420883
34																																			-0.459518	-0.461086					0.236225	0.0284598		-0.320735	-0.407055	-0.396408	-0.338438	-0.333117	-0.410106
35	0.209014													-0.448979																					-0.463811			-0.457426		-0.462835	-0.182117				-0.447144	-0.405048	-0.400029	-0.374281	-0.353665
36	-0.138504																																							-0.45746	-0.463063	-0.515253		-0.449216	-0.345946	-0.365828	-0.400058	-0.392131	-0.372876
37		-0.390038																																		-0.457048					-0.259906	-0.442981	-0.460488	0.277694	-0.00423352	-0.395133	-0.33447	-0.420035	-0.36872
38	-0.45523																																						-0.381972	-0.364803		-0.341451	-0.453619	-0.430379	-0.375311	-0.309332	-0.383673	-0.40606	-0.379503
39																																							-0.0216525			-0.445541	-0.308921	-0.34466	-0.35592	-0.340313	-0.355491	-0.404375	-0.354949
40																																					-0.040608	-0.15218		-0.443581	-0.415375	-0.42257	-0.325264	-0.0913464	-0.437408	-0.403251	-0.37644	-0.384948	-0.320995
41																																				-0.351044			-0.331885	-0.340178	-0.330978	-0.323916	-0.235241	0.129387	-0.23724	-0.424741	-0.350036	-0.397016	-0.374119
42			-0.433046																															-0.32984	-0.0135192	-0.23125	-0.293246	-0.33498	-0.408746	-0.254936	-0.172461	-0.419182	-0.375334	-0.307735	-0.240477	-0.390466	-0.405915	-0.417697	-0.352222
43				-0.197711																														-0.336493	-0.286442	-0.346431	-0.203242	-0.194031	0.31046	0.0783927		-0.431902	-0.267348	-0.231304	-0.265378	-0.372377	-0.336487	-0.351525	-0.323949
44																									-0.362154					-0.345587	-0.295483			-0.386858		-0.43775	-0.392784	-0.318268	-0.0228871			0.630752	-0.353106	-0.340235	-0.382109	-0.400494	-0.403153	-0.363651	-0.306839
45					-0.222229												-0.406488		0.1066						-0.408262						-0.381285			-0.351484		-0.332042	-0.389518	-0.449928	-0.348731	0.023591	1.2212		0.082626	-0.320633	-0.342859	-0.400965	-0.392072	-0.394979	-0.338457
46											-0.162106								0.222374			-0.298302										-0.305146	-0.439319		-0.431593			-0.119354	-0.461329	-0.234186		-0.216643		-0.214714	-0.371772	-0.371602	-0.389584	-0.387583	-0.33925
47					-0.458043	-0.362984					-0.31238	-0.374431								-0.189201															-0.425776					-0.427135		-0.397862	-0.245959	-0.357087	-0.379812	-0.383729	-0.33198	-0.368023	-0.392757
48				-0.192109					-0.424931																						-0.314796		-0.447117	-0.312589	-0.405134	-0.455104			-0.449562				-0.430416	-0.406137	-0.382965	-0.401403	-0.403742	-0.41644	-0.367517
49			-0.212147						-0.259459			0.0981076		-0.448587																	-0.447131		-0.164289	-0.372139	-0.455698		-0.412176		-0.354583	-0.241054	-0.230117	-0.380883	-0.403982	-0.388155	-0.373492	-0.323791	-0.367329	-0.398843	-0.39662
50					-0.362011															-0.408272						-0.431887		-0.458755			-0.463052				-0.456048		-0.19656	-0.459532	-0.453446	-0.135447	-0.264573	-0.393992	-0.408491	-0.363401	-0.367983	-0.252908	-0.342068	-0.32537	-0.306662
51					-0.353283	-0.276215			-0.322967	-0.265658																							-0.327802	-0.341691		-0.413663	-0.408706	-0.3581	-0.427071	-0.379143	-0.31414	-0.35697	-0.313934	-0.359274	-0.283407	-0.272105	-0.324972	-0.329234	-0.30639
52					-0.371488	-0.329524			-0.0481748				-0.464267						-0.332115					1.59531							-0.382636	-0.462133	-0.32786			-0.221771			0.0589063	-0.299594	-0.364863	-0.382548	-0.304421	-0.305337	-0.269439	-0.290262	-0.397391	-0.386604	-0.365306
53																									-0.448852						-0.461302				-0.241052	-0.284757		-0.425738	-0.401761	-0.379387	-0.365602	-0.361989	-0.326239	-0.369771	-0.0888389	-0.37831	-0.409057	-0.350078	-0.375323
54	-0.356297				-0.104174			-0.266264				-0.45735																	-0.455856	-0.455181	-0.390816	-0.383821			-0.429109	-0.401979	-0.428445	-0.398984	-0.368397	-0.341165	-0.323636	-0.386903	-0.334653	-0.240613	-0.0740649	-0.388806	-0.381888	-0.342684	-0.360483
55		-0.400246					0.59008		-0.434193		-0.384271											-0.439281	-0.455793								-0.399176		-0.49165		-0.427373	-0.419817	-0.0649464	-0.30734	-0.221201	-0.047365	-0.413052	-0.404168	-0.337481	-0.208593	-0.254656	-0.439441	-0.407181	-0.3007	-0.337068
56	-0.431679		-0.461798		-0.382159		-0.436812		-0.387011										-0.359638						-0.454697						-0.438735	-0.284029	-0.467311		-0.442459	-0.349831		0.0650412	-0.183633	-0.218674	-0.269466	-0.402662	-0.422597	-0.364093	-0.343245	-0.432174	-0.431538	-0.352179	-0.371654
57																															-0.353043		-0.303065			-0.394304		-0.391734		-0.367413	-0.129868	-0.340889	-0.309116	-0.2786	-0.237282	-0.39696	-0.422799	-0.391772	-0.268219
58								-0.460054										-0.434595													-0.319677					0.503574				-0.343429	-0.35966	-0.437677	-0.341646	-0.252053	-0.345051	-0.40495	-0.432043	-0.384377	-0.37378
59											-0.426046											-0.255586									-0.107095	-0.436349	-0.451473		-0.418534	-0.206214				-0.394015	-0.328977	-0.380654	-0.143811	-0.251855	-0.331581	-0.39818	-0.414052	-0.308873	-0.285572
60																					-0.406698	-0.304105	-0.278977								-0.300179				-0.406129			-0.380055	-0.395318	-0.232769	-0.0552255	-0.415027	-0.195055	-0.182752	-0.414495	-0.341629	-0.413574	-0.31056	-0.303124
61																															-0.35494				-0.43221	-0.18745			-0.442023	-0.430352	-0.404676	-0.411516	-0.350627	-0.284305	-0.36342	-0.39766	-0.344525	-0.404327	-0.369147
62																										-0.22823	-0.45154				-0.397045				-0.441022	-0.357687			-0.4252		-0.484052	-0.411327	-0.246447	0.389239	-0.382213	-0.367431	-0.293835	-0.353171	-0.209739
63																									-0.386753		-0.414462		-0.46947	-0.377578	-0.305481	-0.350942		-0.394871		-0.359335			-0.352417			-0.00996244	-0.3851	-0.417119	-0.332247	-0.393028	-0.395221	-0.403856	-0.301911
64												-0.452193		0.0186771															-0.313625	-0.399557		-0.426792	-0.39787	-0.211804	-0.407225	-0.347134	-0.286741	-0.265113			-0.413333	-0.321496	-0.427322	-0.274746	-0.408336	-0.376288	-0.309038	-0.393874	-0.367757
65																						-0.45772									-0.462551	-0.267457	-0.372698	-0.407781						-0.395585	-0.398148	-0.416351	-0.446443	-0.406205	-0.3671	-0.276577	-0.272266	-0.267322	-0.356336
66									-0.443407					-0.440505																-0.422993	-0.353399	-0.436615	-0.434788	-0.393644	-0.455424	-0.462921	-0.461061		-0.294171	-0.440955	-0.397972	-0.395771	-0.433856	-0.211203	-0.409209	-0.267314	-0.305712	-0.327263	-0.356233
67																											-0.269441			-0.352968	-0.222233		-0.400753	-0.414623		-0.445764	-0.457071	-0.241862	-0.373636		-0.430412	-0.459529	-0.351817	-0.435359	-0.352236	-0.366618	-0.356201	-0.37416	-0.360528
68																										2.74971			-0.292445	-0.441532	-0.470475				-0.424807	-0.434169	-0.461495	-0.341899	-0.443992	-0.431474	-0.437782	-0.450191	-0.44811	-0.44342	-0.27151	-0.416722	-0.194075	-0.275458	-0.394252
69			-0.427939																										-0.441788	-0.0447686			-0.450503	-0.421513				-0.458206	-0.461806	-0.433681	-0.421922	-0.443588	-0.392707	-0.404057	-0.322104	-0.301946	-0.275189	-0.325839	-0.359438
70																-0.345414			-0.355659				-0.212114	-0.350465	-0.291489	-0.253094			-0.384019	-0.456144	-0.368665	-0.245957		-0.397337			0.100433	-0.374553	-0.386169	-0.0889131	-0.475529	-0.455627	-0.220476	-0.294239	-0.230799	-0.29297	-0.338127	-0.280183	-0.237866
71															-0.276679											-0.343574				-0.454237	-0.43449	-0.179776			0.357318	0.490669		-0.446825		0.262465	-0.345862	-0.33277	-0.287488	-0.41199	-0.251915	-0.315986	-0.257051	-0.292911	-0.371201
72													-0.453424	-0.438918			-0.299337	-0.45821								0.300142					-0.462486	-0.447577	-0.357608	0.360455		0.255531	-0.285765	-0.459153	-0.197608	-0.356489	-0.441968	-0.321449	0.0364594	-0.129945	-0.116823	-0.078072	-0.253449	-0.248813	-0.0219828
73													-0.449889	-0.434277	-0.460152													-0.362049		-0.0940101	2.92181	1.71451		-0.379835	-0.463863	-0.232064	-0.29064	-0.277644	-0.136711	-0.276083	-0.3334	-0.38685	-0.194838	-0.423969	-0.355309	-0.264125	-0.31454	-0.365845	-0.229348
74																												-0.290759		-0.400308		-0.245144		-0.431472	-0.44297	-0.349414	-0.0705512	-0.170993	-0.329871	-0.0339088	-0.422843		1.94013e-05	-0.203864	-0.340912	-0.220697	-0.142634	-0.320559	-0.318094
75											2.52788		-0.44913			-0.457116		-0.420764		-0.300844			0.886426					0.0619678		-0.313047		-0.446067	-0.462586	-0.460068	-0.444388	-0.228251	-0.266479	-0.36852	-0.202062	-0.362582	0.0273302		-0.272393	-0.279	-0.234743	-0.135903	-0.00896944	-0.370505	-0.269202
76	-0.231914					-0.433822	-0.412921			0.456268			0.522662		-0.462661		-0.338571		1.87545	-0.432063			-0.177427	-0.112827		0.0165837	-0.443055		-0.411725	-0.352753		0.68504	-0.447258	-0.439883	-0.435903	-0.182083	0.879309	-0.106237	-0.190453	-0.259954	-0.433076	0.147022		0.102411	-0.353689	-0.100411	-0.0679928	-0.41613	-0.359883
77	-0.272019		-0.377944						-0.443554					0.221827				0.994824	-0.371589										-0.439183	-0.133942	-0.323879	-0.0995615	-0.446514		-0.159388	-0.414134	-0.42625	-0.355698	-0.212292	-0.373195	-0.44775	-0.461092	-0.319567		-0.412425	-0.286099	-0.342203	-0.429095	-0.322308
78												-0.439445					-0.409525		-0.3578							-0.485268			-0.375406		-0.45756	-0.303862	-0.459581	-0.456518		-0.42448		0.037161	-0.435563	-0.458272	-0.45891	-0.455176	-0.271437	-0.462792	-0.419073	-0.192969	-0.0212016	-0.232748	-0.280031
79						-0.460702	-0.46211						-0.4237					-0.446827	-0.455441	-0.373161	-0.420953	0.0278463				0.0252173				-0.273439	-0.38373	-0.334909	-0.410593	0.114749	-0.358547	-0.434922	-0.334382	-0.323996	-0.290878	-0.0979079	-0.0896714	-0.45536	-0.464091	-0.422911	-0.217358	-0.296138	-0.22787	-0.276389	-0.241357
80														-0.447451				-0.425453		-0.0917382				-0.406081	-0.442439	-0.45096		0.37519	-0.178102	-0.435929	-0.437429	-0.427193	-0.267123	-0.418906	-0.226628		-0.397978	-0.360928	-0.167044	-0.205815	-0.417356	-0.444271	-0.372932	-0.451048	-0.40244	-0.339656	-0.427671	-0.330127	-0.343867
81																								-0.362583	-0.454829	-0.436537	-0.364314	-0.420736	-0.388514	-0.390534	-0.404693	-0.272256	-0.209973	-0.309988	-0.237989	-0.262768	0.217297	-0.403752	-0.0312592	-0.333287	-0.239199	-0.409609	-0.403311	-0.452886	-0.377036	-0.333731	-0.166278	-0.184036	-0.21573
82												-0.445373								-0.420777		-0.388966	-0.198522	-0.4537	-0.43207	-0.416793	-0.367473	-0.107518	-0.404513	-0.171584	-0.220395	-0.363075	-0.015075	-0.172169	-0.193915	-0.327133	0.0813943	-0.407857	-0.387416	-0.428398	-0.444195	-0.418484	-0.263847	-0.417346	-0.175354	-0.299706	-0.187141	-0.182242	-0.17092
83															-0.00858469	-0.454948	0.356701	-0.174022	-0.456478	-0.451555	-0.448453	-0.370818	-0.461107	-0.441416	-0.405856	-0.320719	-0.384468		-0.318498	-0.361477	-0.409082	-0.114267	-0.103659	-0.314138	-0.214904		-0.302944	-0.381028	-0.296661	-0.374675	-0.345496	-0.43266	0.379838	-0.251249	-0.0107968	-0.12767	0.00407977	-0.168373	-0.122983
84							-0.461494		-0.430069					-0.435905					-0.453158	-0.445883		-0.460327	-0.440458	-0.248027	-0.389575	-0.45582			-0.424979	-0.398558	-0.437433	0.696017		-0.453561		-0.426483		0.833293	-0.444706		-0.263674	-0.352946	-0.196993	-0.100421	-0.11087	-0.179034	-0.227181	-0.18975	-0.235327
85								-0.437412	0.263891											-0.458763	-0.412898	-0.424868	-0.0323375	-0.429444	-0.377594	-0.449299		-0.0791977	0.0806347	-0.42691	8.6839	-0.444121	-0.267973	-0.457202	-0.263187	-0.175031	-0.114076	-0.00632779	0.132328	-0.165728	-0.281954	-0.200959	-0.341741	-0.230165	-0.3107	-0.37765	-0.233142	-0.365836	-0.17633
86								-0.436327	-0.441005							-0.456227					-0.169249	-0.409515		-0.458316	-0.360805	-0.378524	-0.38913		-0.314626			-0.423286	-0.477287		0.629258	-0.339448	-0.312047	-0.334616	-0.0966143	-0.126047	-0.272315	-0.194133	-0.275105	-0.0499465	-0.0951136	-0.148868	-0.187312	-0.223488	-0.0936096
87																				-0.318152	-0.241532	-0.435001	-0.423247	-0.457471		-0.391849	-0.109816	-0.397441		-0.267512		-0.456767		-0.206989	-0.434705	-0.408453	-0.34529	-0.233907	-0.261291	-0.0810558	-0.253942	-0.105863	-0.176989	-0.0721989	-0.0305311	-0.0758826	-0.175518	-0.218511	0.214795
88																			-0.181124	0.115633	-0.244758	-0.38709				-0.115096	-0.210443	-0.310058	-0.337057		-0.445015			-0.401472	-0.387737	-0.438013	-0.389606	-0.458414	0.667155	-0.392406	-0.299197	-0.03574	-0.103476	-0.292047	0.00274166	0.0392042	-0.069278	0.00358672	0.300324
89																		-0.36942	-0.415397	-0.260373	-0.433606	-0.310453		-0.115452		-0.171698	-0.161153	-0.463583	-0.433505	-0.401593	-0.327473	-0.456585	-0.188164		0.088036	-0.486654	-0.190664	-0.348148	-0.184137	-0.0517621	0.071184	-0.0231288	-0.0340622	-0.252014	-0.167922	-0.0987321	0.0852248	0.0197153	-0.221556
90																	-0.425545	-0.356277	-0.313407		-0.291875	-0.116632				-0.214137	-0.101691	-0.421677	-0.405803	-0.374115	-0.317553	-0.313559	-0.184822	-0.192998	-0.148453	-0.203899	-0.116507	-0.380685	-0.197985	0.0369288	-0.065007	-0.0571819	-0.180377	-0.284628	-0.132271	0.0381179	0.0307796	0.0992867	-0.314688
91																	-0.44614	-0.396775	-0.439566						-0.360162		0.0325057	-0.389076	-0.359528	-0.216816	-0.196449	-0.274339	-0.33066	-0.299449	-0.187512	0.0251179	0.139099	0.138797	0.162393	0.051596	-0.0873572	-0.231682	-0.292533	-0.413197	-0.354255	-0.328526	-0.268479	-0.235886	-0.242118
92																	-0.225612	-0.409807	-0.149691	-0.28966		-0.454306	-0.367423					-0.3763	-0.300733	-0.200131	-0.02303	-0.00491711	-0.116806	0.0389182	0.447146	0.24206	0.211174	0.0836318	0.076555	-0.0660636	-0.0384069	-0.273195	-0.355217	-0.251942	-0.0601398	-0.099908	-0.105737	-0.243594	-0.269943
93																	-0.292485	-0.168036	-0.45455	-0.261037					-0.370139	-0.414352	0.305569	-0.327688	-0.118586	-0.181635	0.165926	0.129085	0.235753	0.433509	0.477013	0.220358	0.145473	0.166568	-0.182433	-0.364781	-0.0302802	-0.135691	-0.15085	0.0910286	-0.246434	-0.199719	0.0126135	-0.257522	-0.204434
94																0.0449472	-0.250926	-0.256055	-0.292402			-0.300133	-0.369723	-0.288814	-0.365548	-0.369936	-0.295685	-0.239255	-0.0723234	-0.0924455	0.134362	-0.05015	0.137007	0.128053	0.0105205	-0.214823	-0.00829449	-0.0124785	0.017374	-0.299201	-0.21428	-0.246159	-0.348737	-0.390933	-0.419697	-0.0857993	-0.250439	-0.261712	-0.376051
95															-0.459297	-0.437053	-0.147146	-0.382246	0.32097		-0.459317	-0.290486			-0.34244	-0.344338	-0.279373	-0.256156	0.00118932	0.202151	-0.0586711	-0.358526	-0.230035	-0.148306	-0.0711322	-0.238311	-0.267198	-0.209034	-0.0766364	-0.173479	-0.238274	-0.300211	-0.254752	-0.3754	-0.336313	-0.367328	-0.145802	-0.366803	-0.218808
96															-0.452691	-0.431	-0.38248	-0.419966		0.670682	-0.00323121	-0.344825	-0.428381	-0.266234	-0.427412	-0.35012	-0.312151	-0.236749	-0.0252516	-0.39364	-0.200844	-0.0677083	-0.236703	-0.223883	-0.30315	-0.320399	-0.351467	-0.204064	-0.230356	-0.179314	-0.0351892	-0.362027	-0.185019	-0.256602	-0.349265	-0.332129	-0.186238	-0.18126	-0.105762
97	-0.445226															-0.424304	-0.418702	-0.40053	-0.430106	-0.434375	0.0214529	-0.462638	-0.427069	-0.371446	-0.305741	-0.41825	-0.3962	-0.231673	-0.18718	-0.246269	-0.187439	-0.134157	-0.348293	-0.376079	-0.440834	-0.25376	-0.290377	-0.21715	-0.294961	-0.100565	0.0567275	-0.29622	-0.292132	-0.345242	-0.379186	-0.312906	-0.291425	-0.153717	-0.195603
98															-0.174313	-0.300365	-0.202131	-0.233292	2.18295	-0.435272	-0.334255	-0.472748	0.380339	2.03062	-0.26706	-0.268782	-0.328255	-0.182085	-0.177954	-0.230566	0.14596	-0.131773	-0.418055	-0.436897	-0.38353	-0.344712	-0.349166	-0.138536	-0.318911	-0.106273	-0.361841	-0.392573	-0.203585	-0.289477	-0.339319	-0.372307	-0.302604	-0.23508	-0.149786
99														-0.460936	0.0305156	-0.394363		-0.41468	-0.406898	-0.268939	-0.331885	-0.36425	-0.225216	-0.442206	-0.412569	-0.279052	-0.192445	-0.324939	-0.100369	-0.359675	-0.309495	-0.233879	-0.41568	-0.415549	-0.39198	-0.386853	-0.265102	-0.235466	-0.22447	-0.226522	-0.341631	-0.323201	-0.204027	-0.351248	-0.386289	-0.390762	-0.289696	-0.395792	-0.386724
100														-0.43768	-0.444801	0.152547	-0.019825	-0.426095	-0.430494	-0.100438	-0.288344	-0.382167	-0.289917	-0.358142	-0.370295	0.0996641	0.0503546	-0.328897	-0.255316	-0.410332	-0.41103	-0.117701	-0.262809	-0.382282	-0.318253	-0.42541	-0.309221	-0.264951	-0.286094	-0.257745	-0.2648	-0.344037	-0.409235	-0.298839	-0.326524	-0.392663	-0.36211	-0.407766	-0.393684
101														-0.409671	-0.461421		-0.0479932	-0.333834	-0.308119	-0.320161	-0.37675	-0.337137	-0.3164	-0.304895	-0.203629	0.0126256	-0.123631	-0.268904	-0.413578	-0.333935	-0.0149473	0.115374	-0.203244	-0.434116	-0.409522	-0.27615	-0.25954	-0.368255	-0.413031	-0.244977	-0.312493	-0.353091	-0.354809	-0.36661	-0.358042	-0.350401	-0.399366	-0.443415	-0.43603
102														-0.390718	-0.424676		-0.113314		-0.220768	-0.379949	-0.333058	-0.22195	-0.442215	0.020261	0.00682936	-0.120257	0.494652	-0.399201	-0.402638	-0.323939	-0.362974	-0.221167	-0.41414	-0.431792	-0.374488	-0.333541	-0.435297	-0.189284	-0.266529	-0.32666	0.241922	-0.446765	-0.388246	-0.270516	-0.296763		-0.131347	-0.190411	-0.422279
103														-0.388448	-0.461922	-0.447906				-0.452068	-0.342524	-0.00133784	-0.307778	-0.290675	-0.0936802	-0.170251	-0.155373	-0.135407	-0.118302	-0.269099	-0.0800271	-0.297361	-0.445766	-0.432452	-0.0689882	-0.291571	-0.410758	-0.345062	-0.457311	-0.393023	-0.412244	-0.461815					-0.383286
104														-0.456047	-0.352163	-0.454602	-0.451048	-0.428878	-0.195141	0.016125	-0.454447	0.0441484	-0.20488	-0.355132	-0.389129	0.262224	-0.365613	-0.235772	-0.110971	-0.431747	-0.390159	-0.381496	-0.438652	-0.347523	0.147805	-0.444279	-0.301099	-0.464928	-0.331828	-0.453329	-0.439186	-0.446424	0.426085	-0.384095			0.0245521		-0.305833
105																	-0.453405	-0.408928		-0.432903	-0.44649	-0.280269	-0.293396	-0.352191	-0.189607	0.0594379	-0.233824	-0.271588	-0.108347	-0.312679	-0.364642	-0.422306	-0.444638	-0.358591	-0.347759			-0.137131	-0.441009		-0.447844	-0.45261		0.0265666	0.388432		0.898537
106																							-0.433712	-0.150581	-0.429914	-0.416773	-0.386591	-0.206267	-0.0669745	-0.42649	-0.382667	0.194559	-0.442665		-0.410841	-0.378505	-0.176277		-0.263723	0.342552	0.68071	-0.462301			-0.131784		0.0514939
107												-0.424446										-0.456246			-0.463176	-0.438162	-0.444186	-0.0399388	-0.16675	-0.462235						-0.392626	0.00130237		0.995896						-0.438528		-0.327416		-0.300307
108									-0.444286																	-0.461178	-0.446457	-0.425242	-0.266137			-0.440866	-0.405034	0.0318335		-0.289614	-0.46001		-0.0758049	0.26367	-0.462893		0.18419	-0.274132	-0.390139	-0.417469
109									-0.308217	0.697033									-0.429684					-0.436361						-0.448904				-0.461341		-0.405687	-0.40012	-0.322053	-0.46023					-0.421485	-0.398945
110							-0.428282	-0.393384																													-0.444014			-0.450018				-0.440801
111								-0.32776																		-0.449479							-0.279941				-0.140529		-0.473461
112																												-0.304071			-0.250558	-0.347225			-0.315881		-0.40292						-0.459133	-0.438724		-0.442668
113											-0.272106																				-0.467563				-0.259087		-0.254018	-0.43976							-0.444627
114															-0.233479							-0.0067836			-0.404653			-0.377707						0.438614	-0.414205			-0.0348069
115															-0.276882								-0.420494										0.0216238				-0.434508	-0.323674	-0.463362							-0.437703			-0.203777
116																								-0.289011			0.527464	-0.257225										0.229018						-0.463146
117																		-0.458723					0.367732					-0.0601117		-0.403975	-0.44561
118																		-0.462828	-0.456369									-0.408644	-0.387356			-0.396027	0.136449			-0.461989			-0.457018				-0.412702
119																			-0.454696	-0.464833		-0.43748					-0.380236		-0.34367	-0.353473				-0.14934	-0.428193	-0.383025		-0.418108				-0.440333		-0.443999	-0.459551
120																									-0.197382			-0.374709							0.278596	-0.463209	-0.447091	-0.429423					-0.462948	-0.462756
121																-0.431583							-0.343514	-0.46575		-0.435653		-0.394243	-0.209184		0.12186	-0.32799	-0.385916									-0.463078
122																										1.34305	-0.435509	-0.413002						-0.22372		-0.319065							-0.337598					-0.445256	-0.466558
123																											-0.467821	-0.458516		0.407153							-0.440765		0.215047				-0.371988
124																				-0.441884												-0.282025			-0.438533										-0.428532
125									-0.462161																						0.612146				-0.43042		-0.457823
126																													-0.213176		-0.467192	-0.460876	-0.457529		-0.439085							-0.431055
[truncated: 79 more columns]

## Sheet: figS2A_umap_target_angles_speed
	nan	nan.1	nan.2	nan.3	nan.4	nan.5	nan.6	nan.7	nan.8	nan.9	nan.10	nan.11	nan.12	nan.13	nan.14	nan.15	nan.16	nan.17	nan.18	nan.19	nan.20	nan.21	nan.22	nan.23	nan.24	nan.25	nan.26	nan.27	nan.28	nan.29	nan.30	nan.31	nan.32	nan.33	nan.34	nan.35	nan.36	nan.37	nan.38	nan.39	nan.40	nan.41	nan.42	nan.43	nan.44	nan.45	nan.46	nan.47	nan.48
0
1
2
3
4
5
6
7
8																																																-0.42167
9
10																																																-0.423873
11																																																-0.433698
12																																															-0.421317		-0.438924
13																																															-0.433747
14		-0.428551																																														-0.425461
15		-0.358394
16			-0.435374																																									-0.426271	-0.414604
17																																													-0.420944
18
19				-0.432776
20					-0.43453																																											-0.429242
21						-0.431049													-0.389585																														-0.0122701
22																																											-0.425148	-0.429551		-0.429347			-0.410466
23																																											-0.402606	-0.42273	-0.40805		-0.331024	-0.285819	-0.382972
24																																													-0.383369	-0.394065	-0.36177	-0.393659	-0.390993
25																																											-0.427486		-0.405626	-0.393878	-0.391236	-0.365167	-0.301284
26																																							0.306625						-0.385839	-0.37853	-0.386326	-0.418653	-0.366542
27																																							-0.392526	-0.327889	-0.376811	-0.435357			-0.368961	-0.404364	-0.36087	-0.388018	-0.386486
28																																						-0.424812	-0.365097	-0.227177	-0.401249	-0.343225			-0.410559	-0.229764	-0.413555	-0.414671	-0.278925
29																																					-0.436883	-0.352255	-0.340743	-0.305006	-0.320079	-0.431777		0.0227676	-0.227814	-0.413781	-0.396112	-0.40183	-0.264371
30																																							-0.160276	-0.0260591	-0.356959	-0.353335	-0.412962	-0.435106	-0.423159	-0.409257	-0.383077	-0.216938	-0.31717
31																																								0.349627	-0.162518	-0.239233	-0.364833	-0.415734	-0.426954	-0.410431	-0.364463	-0.362248	-0.334293
32																																	-0.408213	-0.409645					-0.432541			-0.322254	-0.324559	-0.164819	-0.421101	-0.203796	-0.414949	-0.391106	-0.327108
33																																		-0.383078	-0.362853	-0.364989					-0.394373	-0.413596	-0.352279	-0.267275	-0.177227	-0.182283	-0.401585	-0.386825	-0.401283
34																																			-0.416696	-0.434582					-0.38911	0.645523		-0.40841	-0.372127	-0.388045	-0.349354	-0.34841	-0.401816
35	0.621003													-0.423073																					0.202627			-0.410567		-0.43952	-0.30145				-0.425272	-0.387968	-0.404287	-0.360407	-0.364405
36	0.393967																																							-0.429012	-0.331802	-0.333957		-0.438501	-0.248471	-0.342835	-0.392101	-0.395677	-0.363377
37		-0.416426																																		-0.427149					-0.397755	-0.374961	-0.429165	0.373291	-0.372785	-0.396086	-0.355296	-0.386659	-0.319277
38	-0.422842																																						-0.279237	-0.269658		-0.397903	-0.3982	-0.358977	-0.3545	-0.297188	-0.368678	-0.388876	-0.35323
39																																							-0.227859			-0.387585	-0.209573	-0.384313	-0.327522	-0.351281	-0.367199	-0.38393	-0.305624
40																																					-0.112862	-0.348172		-0.249248	-0.320361	-0.410122	-0.341072	-0.317316	-0.388202	-0.385939	-0.336658	-0.38728	-0.300112
41																																				-0.260438			-0.276897	-0.323703	-0.162518	-0.345533	-0.226078	0.0625316	-0.260509	-0.406048	-0.354944	-0.38403	-0.391688
42			-0.436647																															-0.291347	0.0947431	-0.0837001	-0.391434	-0.225146	-0.183472	-0.136893	-0.251747	-0.380561	-0.356303	-0.279265	-0.126765	-0.37102	-0.391559	-0.415184	-0.375035
43				-0.00431291																														-0.396857	-0.296142	-0.357557	-0.259692	-0.371203	0.300232	0.268792		-0.418111	-0.28126	-0.233203	-0.22793	-0.355385	-0.355897	-0.363026	-0.363879
44																									-0.278385					-0.377237	-0.382634			-0.38853		-0.407737	-0.394414	-0.269153	-0.209152			0.412199	-0.310282	-0.344662	-0.34508	-0.383009	-0.375946	-0.355601	-0.290354
45					0.345966												-0.195563		-0.099726						-0.362004						-0.258304			-0.426594		-0.328604	-0.379209	-0.418298	-0.239762	0.146976	-0.385725		-0.187735	-0.375819	-0.372784	-0.389297	-0.365388	-0.388142	-0.344642
46											-0.333742								-0.388341			-0.267272										-0.376942	-0.438262		-0.4043			-0.312319	-0.421287	-0.417243		0.11245		-0.268353	-0.336624	-0.362363	-0.35785	-0.369588	-0.35575
47					-0.339118	-0.368852					-0.368899	-0.268259								0.0218548															-0.391428					-0.416401		-0.421212	-0.417944	-0.353686	-0.394906	-0.386671	-0.354457	-0.339547	-0.386352
48				-0.404761					-0.164961																						-0.352202		-0.386233	-0.331589	-0.383107	-0.404111			-0.320287				-0.392397	-0.411358	-0.390228	-0.378925	-0.389128	-0.392261	-0.34999
49			-0.24033						-0.162997			0.292193		-0.379056																	-0.438531		-0.39522	-0.255981	-0.436259		-0.300059		-0.421294	-0.194667	-0.395619	-0.431654	-0.36288	-0.37046	-0.371081	-0.265717	-0.30937	-0.35759	-0.397356
50					-0.364881															-0.272622						-0.415837		-0.426967			-0.324162				-0.433908		0.180309	-0.43854	-0.31071	-0.31816	-0.287934	-0.405444	-0.394039	-0.357917	-0.298841	-0.21304	-0.33618	-0.298646	-0.291849
51					-0.402158	-0.413928			0.0871252	-0.426565																							-0.397599	-0.432486		-0.419436	-0.324003	-0.284618	-0.368243	-0.302143	-0.389088	-0.365011	-0.234932	-0.355568	-0.278543	-0.245874	-0.319167	-0.276127	-0.298635
52					-0.376463	-0.400076			-0.280317				-0.431494						-0.0991554					1.5595							-0.397964	-0.438018	-0.164466			-0.406909			-0.148038	-0.270729	-0.371727	-0.383885	-0.323487	-0.333018	-0.261361	-0.324926	-0.38287	-0.377631	-0.370606
53																									-0.41771						-0.431493				-0.338007	-0.333217		-0.387802	-0.368413	-0.350332	-0.216462	-0.379351	-0.354585	-0.32475	0.218167	-0.334817	-0.387872	-0.341886	-0.365185
54	-0.421471				-0.0568246			-0.244613				-0.414825																	-0.432953	-0.432222	-0.436576	-0.39014			-0.411538	-0.307632	-0.42797	-0.40528	-0.392352	-0.335201	-0.34301	-0.358067	-0.265057	-0.161341	-0.0992693	-0.366964	-0.337698	-0.323496	-0.343896
55		-0.411453					-0.325707		0.457046		-0.312861											-0.157951	-0.202806								-0.419832		-0.14666		-0.405423	-0.396177	-0.412387	-0.256402	-0.182868	-0.260023	-0.374941	-0.359441	-0.255847	-0.248378	0.0772924	-0.406868	-0.342056	-0.268243	-0.320189
56	-0.438172		-0.429876		-0.411429		-0.415637		-0.429873										-0.196398						-0.43853						-0.404848	-0.361998	-0.35521		-0.42561	-0.30267		-0.270434	-0.0543872	-0.127901	-0.263591	-0.360332	-0.379656	-0.292729	-0.316275	-0.385947	-0.376942	-0.328946	-0.33841
57																															-0.426273		-0.357433			-0.322822		-0.328992		-0.31372	-0.410346	-0.249504	-0.308585	-0.228304	-0.288347	-0.363152	-0.380801	-0.378485	-0.303555
58								-0.4327										-0.435626													-0.415228					-0.236514				-0.425792	-0.346678	-0.41545	-0.318279	-0.140052	-0.354741	-0.384213	-0.387693	-0.343111	-0.314149
59											-0.423509											-0.152441									-0.398991	-0.360728	-0.434233		-0.398952	-0.361031				-0.357747	-0.398297	-0.135372	-0.1604	-0.144259	-0.338939	-0.341455	-0.365708	-0.261669	-0.211148
60																					-0.419263	-0.439466	-0.439582								-0.388777				-0.378018			-0.42073	-0.427531	-0.208602	0.00656742	-0.33186	-0.30103	-0.266786	-0.363312	-0.260869	-0.371618	-0.168774	-0.194467
61																															-0.431265				-0.418151	-0.388756			-0.41501	-0.398173	-0.354009	-0.368094	-0.423257	-0.348567	-0.262313	-0.31346	-0.311785	-0.347547	-0.346112
62																										0.0542099	-0.377856				-0.398642				-0.384984	-0.417129			-0.382721		-0.231806	-0.374586	-0.139463	0.384304	-0.409313	-0.39392	-0.306876	-0.283847	-0.235219
63																									-0.00997635		-0.392857		-0.427683	-0.433044	-0.415617	-0.310751		-0.434628		-0.368446			-0.383158			-0.425046	-0.255746	-0.364832	-0.347861	-0.377963	-0.389113	-0.377947	-0.219987
64												-0.429768		0.24802															-0.344595	-0.43417		-0.233975	-0.414527	-0.329817	-0.40504	-0.35772	-0.23722	-0.258711			-0.406436	-0.108453	-0.247895	0.00672296	-0.357192	-0.360977	-0.228484	-0.338854	-0.329574
65																						-0.431241									0.215935	1.11548	-0.387059	-0.419879						-0.264	-0.330896	-0.381344	-0.396073	-0.330764	-0.264708	-0.0251795	-0.310633	-0.212767	-0.348691
66									-0.426372					-0.436979																-0.336787	-0.391235	-0.435349	-0.415362	-0.41628	-0.429058	-0.438519	-0.439385		-0.307643	-0.416918	-0.381711	-0.310936	-0.390055	-0.126187	-0.402345	-0.232391	-0.365755	-0.292925	-0.284401
67																											0.21009			-0.390695	0.118939		-0.354207	-0.393331		-0.332771	-0.435307	-0.122456	-0.333253		-0.395804	-0.420671	-0.370843	-0.414575	-0.315174	-0.357208	-0.345731	-0.23923	-0.332189
68																										0.336469			-0.409701	-0.33823	-0.329504				-0.421909	-0.437808	-0.434985	-0.359059	-0.307162	-0.357778	-0.33966	-0.379821	-0.372427	-0.370632	-0.306043	-0.370237	-0.324618	-0.284857	-0.369277
69			-0.424814																										-0.336461	-0.392489			-0.149138	-0.425318				-0.437213	-0.415904	-0.387283	-0.379392	-0.361059	-0.328314	-0.308148	-0.198454	-0.360601	-0.222869	-0.371141	-0.338584
70																-0.434596			0.517585				-0.264929	-0.312422	-0.0834445	-0.367001			-0.394543	-0.429117	-0.0751269	-0.396649		-0.377042			-0.350892	0.261755	-0.432051	-0.245687	-0.393591	-0.431191	-0.216006	-0.30337	-0.236871	-0.250709	-0.367579	-0.375046	-0.20739
71															-0.406362											-0.301326				-0.435271	-0.424363	-0.162692			1.29384	0.13382		-0.427948		0.0807515	-0.416136	-0.368172	-0.307865	-0.375592	-0.16744	-0.268721	-0.186781	-0.389999	-0.134041
72													-0.435653	-0.435195			-0.434506	-0.439309								-0.116548					-0.431219	-0.432267	-0.353652	0.321902		0.799461	-0.334597	-0.436663	-0.0308821	-0.256718	-0.418624	-0.335573	0.0697721	-0.158104	-0.207955	-0.132561	-0.0389186	-0.273813	0.257447
73													-0.437616	-0.434201	-0.435877													-0.355763		-0.396658	0.472528	2.11343		-0.349087	-0.414711	-0.165683	-0.373674	-0.217117	-0.237031	-0.0676974	0.149372	-0.10962	0.0210446	-0.375679	-0.241133	-0.317701	-0.374258	-0.39663	-0.27194
74																												-0.349864		-0.268826		-0.423147		-0.425835	-0.422785	-0.312719	-0.23285	-0.1772	-0.0809013	-0.391339	-0.152986		-0.0287585	-0.173761	-0.331986	-0.299598	-0.143778	-0.355407	-0.328084
75											0.134609		-0.370474			-0.419527		-0.205282		-0.172115			-0.389546					-0.264104		-0.161509		-0.365784	-0.43021	-0.42052	-0.420532	-0.252814	-0.146508	-0.118953	-0.369994	-0.347169	-0.126502		-0.233343	-0.271161	-0.33374	-0.064288	-0.134741	-0.239128	-0.305374
76	-0.370599					-0.365967	0.00481699			-0.0226059			0.44348		-0.437011		-0.340972		-0.0438389	-0.425749			0.0243463	-0.378411		0.461367	-0.386574		-0.344836	0.0989919		0.0349607	-0.360762	-0.415463	-0.389522	-0.329464	-0.0349822	-0.273232	-0.300777	-0.390951	-0.417789	0.0418587		0.268255	-0.357639	-0.238505	0.0253595	-0.379069	-0.376995
77	-0.279686		-0.217543						-0.38287					-0.335198				-0.345189	-0.0895209										-0.401077	0.176243	-0.425741	-0.277345	-0.427031		-0.355451	-0.419991	-0.433651	-0.347759	-0.245658	-0.286453	-0.434083	-0.34874	0.27845		-0.40473	-0.241883	-0.366585	-0.409712	-0.205729
78												-0.168211					-0.427863		-0.435496							-0.16379			-0.401119		-0.437883	-0.390058	-0.433999	-0.366944		-0.400101		-0.227445	-0.416523	-0.414129	-0.434721	-0.368688	-0.0951647	-0.419997	-0.341119	-0.177081	0.0889458	-0.263834	-0.0461094
79						-0.437699	-0.431435						-0.430655					-0.423589	-0.425381	-0.312598	-0.438528	0.389242				-0.377859				-0.383236	-0.415246	-0.268939	-0.36422	0.165665	-0.299802	-0.396527	-0.149314	-0.412754	0.0569817	-0.187678	-0.251939	-0.396229	-0.435625	-0.429334	-0.149662	-0.321101	-0.146403	-0.326417	-0.21479
80														-0.438287				-0.415395		-0.123576				-0.413148	-0.435705	-0.43374		-0.150413	-0.273856	-0.408189	-0.418051	-0.428801	-0.370088	-0.361943	0.0999748		-0.396774	-0.368149	0.296088	0.175982	-0.421124	-0.43668	-0.111802	-0.421237	-0.37006	-0.366644	-0.401666	-0.330165	-0.302847
81																								-0.27309	-0.425265	-0.418042	-0.360503	-0.355141	-0.083704	-0.361068	-0.38363	-0.125463	-0.0169975	0.0186484	0.215065	-0.424307	0.417695	-0.378173	-0.0277975	0.0147499	-0.318227	-0.436665	-0.427158	-0.433736	-0.352271	-0.334404	-0.120533	-0.136291	-0.307434
82												-0.433556								-0.426609		-0.408848	-0.403762	-0.433454	-0.392345	-0.361987	-0.183085	0.241878	-0.0538296	0.0315765	-0.266475	-0.0217655	0.21314	-0.4224	-0.374003	5.82205	-0.377192	-0.400717	-0.304405	-0.423067	-0.433781	-0.337452	1.08505	-0.355627	-0.12417	-0.293473	-0.0722805	-0.157882	-0.0310023
83															-0.117516	-0.433831	-0.0320877	-0.0669853	-0.435575	-0.433167	-0.251583	-0.423081	-0.434049	-0.406513	-0.354554	-0.124465	-0.421117		-0.391132	-0.359654	-0.435935	0.204618	0.0557823	-0.423687	-0.245634		0.302137	-0.384244	-0.352173	-0.389275	-0.302715	-0.410964	0.0188531	-0.304707	-0.100746	-0.13917	0.384309	0.74917	0.248497
84							-0.436908		-0.430332					-0.430882					-0.433014	-0.432714		-0.424504	-0.404333	-0.329138	-0.395122	-0.432975			-0.400691	-0.399447	-0.392516	-0.265769		-0.337227		-0.377423		0.859824	-0.353754		-0.331649	-0.341981	-0.15072	-0.122262	0.0234784	0.130979	-0.144819	0.0756515	-0.179571
85								-0.423866	-0.0506971											-0.436256	-0.396705	-0.411832	-0.280607	-0.376216	-0.384005	-0.424967		-0.413039	2.46201	-0.422463	0.513879	-0.434506	0.661903	-0.380501	-0.363088	-0.255571	0.227119	0.407636	2.03012	0.0261998	-0.307777	-0.236369	-0.332784	-0.158012	-0.334096	-0.243183	0.0274175	-0.272979	-0.192451
86								-0.426228	-0.4255							-0.438958					-0.297959	-0.267569		-0.435028	-0.435847	-0.337575	-0.241397		-0.422759			-0.407709	-0.0713751		0.212614	-0.345618	-0.322189	-0.0678703	2.93659	-0.25247	-0.260021	-0.227089	-0.226103	0.301876	-0.0377201	0.0581782	-0.195629	-0.252445	0.0169074
87																				-0.0808551	1.02964	-0.426603	-0.324074	-0.412253		-0.348757	-0.39644	-0.400247		-0.400328		-0.431654		-0.15122	-0.420459	-0.384708	-0.370927	-0.115125	0.0894909	-0.16874	-0.307499	0.00935649	-0.0864696	-0.119213	-0.0257288	0.127938	-0.0684838	-0.0519769	0.20841
88																			-0.343301	-0.280706	-0.343303	-0.376803				-0.346355	-0.0711838	-0.400953	-0.429045		-0.426363			0.745525	-0.394576	-0.389983	-0.406663	-0.389894	-0.156589	-0.379096	-0.236609	0.2681	-0.0517078	-0.268591	0.176896	-0.0661736	0.0450544	0.0359471	0.339564
89																		-0.395655	-0.388148	-0.293396	-0.424537	-0.363444		-0.32795		-0.234358	-0.333382	-0.295027	-0.400841	-0.392001	-0.208705	-0.424413	-0.356892		0.32835	0.990526	-0.327311	-0.230015	-0.191644	0.177062	0.107177	0.116108	0.115779	-0.156839	0.160828	0.487377	-0.0239333	0.123297	-0.119511
90																	-0.421286	-0.293068	-0.156783		-0.109225	-0.296308				-0.274493	-0.0113095	-0.399389	-0.393327	-0.375819	-0.278933	-0.266507	-0.284538	-0.194216	0.0669769	-0.134532	-0.109735	-0.364508	0.00485136	0.389902	0.0102492	0.0498848	-0.0656555	-0.26068	0.056437	-0.0479845	0.327231	0.0838325	-0.275077
91																	-0.427071	-0.378925	-0.375006						-0.408422		-0.193147	-0.37261	-0.354379	-0.256804	-0.213655	-0.308792	-0.31612	-0.27694	-0.143738	0.524644	0.900089	0.54886	0.36448	0.193591	-0.0844453	-0.215054	-0.274335	-0.392172	-0.360886	-0.315484	-0.255485	-0.149762	-0.190859
92																	0.00861626	-0.352675	0.0727932	0.0883338		0.220633	-0.43442					-0.370457	-0.227448	-0.220339	-0.0865395	-0.00271046	-0.130682	0.048717	0.401012	0.583951	0.475272	0.256446	0.244439	0.155253	0.0588841	-0.283791	-0.344224	-0.228379	-0.108337	0.272549	-0.0958747	-0.0818322	-0.248814
93																	-0.0326161	0.413982	-0.38794	-0.356565					-0.395208	-0.377523	-0.19939	-0.319819	-0.222596	-0.181025	0.187632	0.333576	0.298028	0.446415	0.417492	0.2122	0.11353	0.0794865	-0.157708	-0.3489	0.162348	0.0203972	-0.0251246	-0.0273503	-0.120661	-0.16895	-0.0682451	-0.276933	-0.275746
94																0.160858	-0.382903	0.183232	0.537597			-0.358022	-0.424836	0.0969707	-0.355647	-0.362253	-0.256529	-0.25024	-0.0532543	-0.0822937	0.257044	-0.0513609	0.124815	0.0351855	0.0146882	-0.171691	-0.137241	-0.147312	-0.109732	-0.290275	-0.143264	-0.167903	-0.296155	-0.404136	-0.399477	-0.10976	-0.306274	-0.338013	-0.370624
95															-0.430055	-0.40395	0.0784761	-0.354453	0.617683		-0.43915	0.136588			-0.340255	-0.332879	-0.135645	-0.17813	0.106751	0.238767	0.0401895	-0.315223	-0.178839	-0.105045	-0.103943	-0.171322	-0.31485	-0.156849	-0.116499	-0.0924749	-0.178818	-0.242129	-0.269005	-0.37984	-0.321072	-0.337912	-0.0761083	-0.369039	-0.259684
96															-0.425663	-0.372656	-0.303318	-0.425339		1.83195	0.600775	-0.315681	-0.382298	-0.177472	-0.3697	-0.319641	-0.296981	0.0265575	-0.0701605	-0.377343	-0.18127	-0.186198	-0.245739	-0.294506	-0.306706	-0.29631	-0.361789	-0.14844	-0.101474	-0.217587	-0.193763	-0.313739	-0.204951	-0.224415	-0.290404	-0.297458	-0.263973	-0.267415	-0.253014
97	-0.437256															-0.392069	-0.37015	-0.314092	-0.417479	-0.167637	0.0954397	0.373967	-0.209342	-0.162848	0.166207	-0.372292	-0.381544	-0.168061	-0.29535	-0.275455	-0.165328	-0.195309	-0.321587	-0.331227	-0.418418	-0.215816	-0.124252	-0.277287	-0.340696	-0.0547539	-0.226156	-0.325846	-0.231905	-0.298502	-0.370069	-0.287395	-0.331009	-0.257154	-0.242178
98															-0.100326	-0.300374	-0.342131	-0.334673	0.149299	-0.387911	0.448751	-0.374557	-0.102557	-0.0433623	-0.222812	-0.19077	-0.378984	-0.0805	-0.204025	-0.0762019	-0.130973	-0.214713	-0.386999	-0.406389	-0.311014	-0.350983	-0.273264	-0.105804	-0.305718	-0.0683821	-0.370759	-0.379435	-0.194154	-0.298619	-0.359065	-0.374007	-0.329473	-0.312284	-0.303994
99														-0.434677	-0.254521	0.275691		-0.420543	-0.423529	-0.312635	-0.246208	-0.38991	-0.166014	-0.392145	-0.397084	-0.303356	0.0407692	-0.34956	-0.196642	-0.303859	-0.26144	-0.215248	-0.344078	-0.38749	-0.341696	-0.347242	-0.162722	-0.0688209	-0.112864	-0.223643	-0.299975	-0.324054	-0.264808	-0.35558	-0.395461	-0.386846	-0.354112	-0.406147	-0.399411
100														-0.418559	-0.422572	-0.345812	-0.32773	-0.421539	-0.422248	-0.298357	-0.281338	-0.356471	-0.314796	-0.377597	-0.366628	-0.0783968	0.2907	-0.0784838	0.0407461	-0.397189	-0.391102	-0.121949	-0.203167	-0.338957	-0.252102	-0.372702	-0.0398454	-0.0163199	-0.0207879	-0.285145	-0.189087	-0.288401	-0.387129	-0.3507	-0.332679	-0.404236	-0.404522	-0.411207	-0.410516
101														-0.363961	-0.439896		-0.197484	-0.393445	-0.300735	-0.190215	-0.373342	-0.396299	-0.26781	-0.3223	-0.106395	-0.214736	-0.0627763	-0.176245	-0.359909	-0.264971	0.0309276	0.0754814	-0.135073	-0.384858	-0.3643	-0.24647	-0.0610741	-0.350082	-0.395535	-0.135152	-0.294484	-0.16186	-0.361798	-0.394668	-0.391512	-0.386918	-0.409225	-0.429957	-0.417405
102														-0.374514	-0.369301		0.764192		-0.0805999	0.0103281	-0.406565	-0.313722	-0.420153	-0.141243	-0.102063	-0.347878	0.0656952	-0.315086	-0.397688	-0.291962	-0.377751	-0.231533	-0.362782	-0.378022	-0.371744	-0.288289	-0.412652	-0.234513	-0.299317	-0.324812	0.0639097	-0.396612	-0.386968	-0.366478	-0.401507		0.33593	1.04474	-0.329465
103														-0.351718	-0.425325	1.81117				-0.433036	-0.274305	-0.097002	-0.305239	-0.086368	-0.23998	0.0248107	-0.173243	-0.211614	0.0887515	-0.226258	0.0609283	0.146128	-0.408777	-0.358132	-0.200637	-0.378965	-0.415407	-0.26239	-0.427831	-0.294236	-0.210787	-0.435808					0.219088
104														-0.42736	-0.103732	-0.40958	-0.435442	-0.419794	-0.199802	-0.173291	-0.418344	0.181366	-0.0107	-0.297339	-0.355318	0.13739	-0.328076	-0.0336843	-0.221029	-0.397745	-0.294524	-0.30321	-0.414953	-0.336401	-0.289989	0.0576765	0.07177	-0.42275	-0.430751	-0.425445	-0.400262	-0.426883	-0.121	-0.142679			0.635869		-0.415115
105																	-0.436345	-0.413578		-0.37179	-0.37807	-0.230909	-0.320731	-0.331841	-0.163499	0.13375	-0.241961	-0.326018	0.0971077	-0.292209	-0.344598	-0.393889	-0.405908	-0.30565	-0.373472			-0.122251	-0.388753		-0.4326	-0.43267		0.802416	0.35203		1.23557
106																							-0.335864	-0.424201	-0.406563	-0.351275	-0.361054	-0.318977	-0.165614	-0.41508	-0.396258	0.251157	-0.418469		-0.410732	0.0118694	-0.0460816		-0.375756	-0.252522	-0.153565	-0.400045			0.081333		-0.421162
107												-0.430823										-0.431017			-0.438289	-0.384305	-0.377797	-0.230677	-0.0825545	-0.439545						-0.318805	-0.416021		0.0760442						-0.260809		-0.419243		-0.305913
108									-0.254227																	-0.434879	-0.354718	-0.402517	-0.191869			-0.330216	-0.372696	0.397679		-0.403033	0.657894		-0.201928	0.526969	-0.348349		-0.177535	-0.344405	-0.388179	-0.378515
109									0.165097	-0.172657									0.922544					-0.373559						-0.429415				0.0737817		-0.19348	-0.399528	-0.189678	2.00565					-0.400253	-0.38263
110							-0.421854	-0.327738																													-0.405805			-0.414215				-0.427446
111								-0.43551																		-0.389223							-0.403458				-0.190127		-0.399835
112																												-0.416541			-0.391731	-0.394574			-0.133358		0.0827179						-0.430531	-0.411679		-0.416611
113											-0.211641																				-0.347988				-0.0617747		-0.307344	-0.318004							-0.412349
114															-0.437045							0.411543			-0.414322			-0.39806						1.03817	-0.430186			-0.330173
115															-0.373588								-0.388081										-0.21132				0.722668	-0.341387	-0.397204							-0.401872			-0.404277
116																								-0.410424			0.135517	-0.335054										-0.00482283						-0.437634
117																		-0.422084					0.68429					-0.361866		-0.369905	-0.362787
118																		-0.438056	-0.430667									-0.377948	-0.406695			-0.437389	-0.255369			-0.351077			-0.435004				-0.416623
119																			-0.379319	-0.394852		-0.388582					-0.390759		-0.40254	-0.348984				-0.376041	-0.196225	0.647668		-0.389521				-0.433122		-0.396533	-0.432164
120																									0.524838			-0.267622							-0.328008	-0.323869	-0.420425	-0.388988					-0.438899	-0.436888
121																-0.430041							0.188865	-0.419663		-0.384078		-0.387336	-0.419019		0.714535	-0.351326	-0.295816									-0.429967
122																										0.186035	-0.430041	-0.361793						0.50751		0.0825815							-0.0867549					-0.38105	-0.393425
123																											-0.408448	-0.407725		0.571675							-0.428739		-0.122248				-0.189845
124																				-0.427701												-0.283577			-0.303457										-0.256593
125									-0.438887																						0.285429				-0.428172		-0.409567
126																													-0.295526		-0.429647	-0.41307	-0.387101		-0.413999							-0.273316
[truncated: 79 more columns]

## Sheet: figS2A_umap_target_velocity_for
	nan	nan.1	nan.2	nan.3	nan.4	nan.5	nan.6	nan.7	nan.8	nan.9	nan.10	nan.11	nan.12	nan.13	nan.14	nan.15	nan.16	nan.17	nan.18	nan.19	nan.20	nan.21	nan.22	nan.23	nan.24	nan.25	nan.26	nan.27	nan.28	nan.29	nan.30	nan.31	nan.32	nan.33	nan.34	nan.35	nan.36	nan.37	nan.38	nan.39	nan.40	nan.41	nan.42	nan.43	nan.44	nan.45	nan.46	nan.47	nan.48
0
1
2
3
4
5
6
7
8																																																-0.316264
9
10																																																-0.322574
11																																																-0.312091
12																																															-0.348211		-0.310539
13																																															-0.335083
14		-0.304985																																														-0.311183
15		0.11008
16			-0.31927																																									-0.310945	-0.322736
17																																													-0.309758
18
19				-0.351252
20					-0.347968																																											-0.336063
21						-0.30552													-0.308275																														-0.396548
22																																											-0.309221	-0.309459		-0.303724			-0.29693
23																																											-0.304998	-0.315308	-0.294207		-0.282446	-0.274514	-0.306686
24																																													-0.330242	-0.313956	-0.281777	-0.295211	-0.295316
25																																											-0.334645		-0.3134	-0.308618	-0.306759	-0.29351	-0.325177
26																																							-0.226892						-0.314273	-0.30914	-0.336084	-0.305179	-0.294771
27																																							-0.310183	-0.358165	-0.236398	-0.310671			-0.306202	-0.268737	-0.458789	-0.310138	-0.303349
28																																						-0.30482	-0.273649	-0.390946	-0.236767	-0.298671			-0.227684	-0.373707	-0.312613	-0.313701	-0.351456
29																																					-0.310681	-0.300065	-0.264244	-0.229908	-0.194687	-0.317746		0.74226	-0.17477	-0.302475	-0.299365	-0.311563	-0.268368
30																																							-0.157248	-0.0930394	-0.223678	-0.255982	-0.27968	-0.309166	-0.312794	-0.305199	-0.306867	-0.278852	-0.263513
31																																								1.2647	-0.355823	-0.215706	-0.355806	-0.296424	-0.317833	-0.284906	-0.316084	-0.281655	-0.291434
32																																	-0.311153	-0.31846					-0.294737			-0.392703	-0.314668	0.228314	-0.256601	-0.290726	-0.308457	-0.303348	-0.294074
33																																		-0.281421	-0.314895	-0.320747					-0.334912	-0.298776	-0.30565	-0.166293	-0.20298	-0.289694	-0.29787	-0.290458	-0.299973
34																																			-0.307833	-0.311117					-0.46104	-0.278535		-0.147452	-0.290178	-0.29659	-0.302244	-0.299864	-0.302483
35	-0.00518587													-0.292391																					-0.0220993			-0.310674		-0.310558	-0.402004				-0.31977	-0.286188	-0.291722	-0.265066	-0.291893
36	-0.0405882																																							-0.310145	-0.314445	-0.304319		-0.330499	-0.388874	-0.344233	-0.307361	-0.277113	-0.287877
37		-0.421664																																		-0.302657					-0.276983	-0.355924	-0.32779	-0.0785388	0.203193	-0.313619	-0.221541	-0.300704	-0.286275
38	-0.314575																																						-0.385762	-0.357318		-0.352813	-0.290467	-0.303288	-0.27586	-0.296567	-0.294454	-0.292901	-0.284112
39																																							0.285239			-0.219394	-0.211381	-0.282591	-0.275719	-0.307085	-0.294659	-0.300659	-0.283686
40																																					-0.755533	0.251968		-0.0539	-0.304995	-0.307182	-0.261561	-0.0198595	-0.306901	-0.310742	-0.317408	-0.315662	-0.262151
41																																				0.0157379			-0.000261649	-0.15222	-0.242818	-0.30924	-0.320463	-0.296698	-0.174493	-0.304441	-0.293464	-0.28266	-0.29466
42			-0.314385																															-0.326139	-0.231907	-0.273751	-0.0380076	-0.216278	-0.31783	-0.245134	-0.256131	-0.30046	-0.301346	-0.292136	-0.223881	-0.296811	-0.292608	-0.310503	-0.305663
43				-0.49018																														-0.265895	-0.284948	-0.30136	-0.248374	-0.118385	0.312102	0.231368		-0.278202	-0.288794	-0.315064	-0.232157	-0.290983	-0.29934	-0.308142	-0.306961
44																									-0.183806					-0.252223	-0.274743			-0.302265		-0.317933	-0.281263	-0.0435741	0.421067			0.261606	-0.251971	-0.308574	-0.318973	-0.30353	-0.307155	-0.313498	-0.268389
45					-0.111661												-0.236037		-0.421231						-0.359696						-0.331691			-0.470775		-0.201094	-0.280002	-0.305401	0.0103486	-0.350726	-0.222752		0.0608306	-0.305132	-0.312617	-0.307335	-0.315328	-0.316468	-0.276626
46											-0.232681								-0.0572633			-0.463098										-0.0376927	-0.304608		-0.329085			-0.140781	-0.309501	-0.349918		-0.0784099		-0.289324	-0.32533	-0.261428	-0.288757	-0.31562	-0.275144
47					-0.298926	-0.0617947					-0.347325	-0.104332								-0.114841															-0.309527					-0.223321		-0.200462	0.839286	-0.293061	-0.293772	-0.297274	-0.284771	-0.290728	-0.302295
48				-0.0711553					-0.0659795																						-0.484104		-0.224446	-0.358757	-0.262485	-0.315095			-0.34477				-0.318429	-0.279044	-0.298797	-0.309063	-0.305183	-0.312828	-0.308192
49			-0.435094						-0.310122			-0.255541		-0.273459																	-0.305183		-0.292898	-0.202168	-0.311237		-0.448834		-0.24974	-0.187673	0.00400752	-0.320464	-0.298212	-0.298461	-0.308255	-0.271986	-0.300094	-0.303587	-0.306028
50					-0.0944058															-0.319715						0.00215954		-0.313868			-0.31051				-0.309504		0.267242	-0.310377	-0.301038	-0.215768	-0.211367	-0.304091	-0.295246	-0.270131	-0.347839	-0.24274	-0.289915	-0.274459	-0.298937
51					-0.252926	-0.197397			-0.371861	-0.215942																							-0.270628	-0.321737		-0.331632	-0.172295	-0.260479	-0.314086	-0.283837	-0.268794	-0.211403	-0.286128	-0.284618	-0.268701	-0.242766	-0.29297	-0.289908	-0.292525
52					-0.196458	-0.240455			-0.184741				-0.31402						-0.391253					-0.427915							-0.308218	-0.313606	-0.188241			-0.309168			-0.416228	-0.314984	-0.270708	-0.303989	-0.298631	-0.258167	-0.320977	-0.331377	-0.27226	-0.302642	-0.291237
53																									-0.28566						-0.308976				0.00970514	-0.216601		-0.311639	-0.304151	-0.320729	-0.358918	-0.302318	-0.290352	-0.287077	-0.283223	-0.294673	-0.305317	-0.280944	-0.29339
54	-0.270122				-0.160272			-0.276648				-0.310497																	-0.30858	-0.311401	-0.361339	-0.31869			-0.350736	-0.226229	-0.349098	-0.303446	-0.314866	-0.320222	-0.310756	-0.303806	-0.26755	-0.199053	-0.223114	-0.273304	-0.302867	-0.286503	-0.300302
55		-0.332139					-0.407789		-0.612913		-0.253154											-0.205763	-0.338188								-0.274987		-0.28824		-0.309222	-0.343439	-0.253738	-0.266864	-0.311963	-0.201023	-0.294928	-0.309033	-0.297699	-0.235106	-0.2909	-0.297193	-0.307769	-0.272844	-0.317283
56	-0.296941		-0.294787		-0.272795		-0.308111		-0.323841										-0.838553						-0.331183						-0.287062	-0.276766	-0.301032		-0.325619	-0.254907		-0.516097	-0.431304	-0.332467	-0.339837	-0.301488	-0.303818	-0.301718	-0.25953	-0.320513	-0.311724	-0.315607	-0.287897
57																															-0.370489		-0.232014			-0.232313		-0.585846		-0.284118	-0.536431	-0.239686	-0.259102	-0.208505	-0.283072	-0.295887	-0.315298	-0.305511	-0.337172
58								-0.311973										-0.339325													-0.351677					-0.426528				-0.345682	-0.342843	-0.30185	-0.264971	0.122363	-0.244989	-0.255434	-0.309894	-0.286056	-0.305759
59											-0.0617628											-0.221026									-0.323289	-0.328142	-0.300359		-0.203833	-0.248596				-0.328898	-0.289461	-0.190281	-0.267291	-0.173807	-0.292552	-0.289892	-0.303284	-0.219018	-0.270896
60																					-0.126741	-0.269582	-0.21071								-0.215008				-0.0903101			-0.257459	-0.248739	-0.22	-0.267898	-0.324301	-0.630131	0.0594427	-0.315806	-0.276147	-0.281535	-0.307473	-0.249296
61																															-0.433016				-0.304421	-0.211318			-0.301138	-0.310351	-0.311323	-0.267792	-0.274414	-0.304069	-0.24566	-0.291553	-0.269262	-0.294706	-0.288703
62																										0.172555	-0.278814				-0.290168				-0.442959	-0.299627			-0.404057		-0.326386	-0.38396	-0.254379	-0.226867	-0.293357	-0.305807	-0.213948	-0.290611	-0.3595
63																									-0.0335906		-0.297924		-0.365395	-0.255024	-0.377049	-0.219772		-0.296654		-0.362773			-0.226934			0.28857	-0.179331	-0.324874	-0.298806	-0.297558	-0.319101	-0.306794	-0.265869
64												-0.334047		0.108912															-0.409772	-0.362984		-0.233938	-0.304328	-0.369513	-0.220389	-0.255618	-0.138928	-0.173223			-0.286368	-0.387365	-0.346576	-0.328993	-0.292061	-0.277957	-0.250937	-0.298111	-0.275761
65																						-0.301056									-0.373945	-0.547339	-0.533703	-0.126541						-0.241871	-0.0625542	-0.290669	-0.296045	-0.305386	-0.233307	-0.313674	-0.258458	-0.287176	-0.290572
66									-0.317298					-0.128958																-0.342767	-0.315343	-0.299754	-0.301241	-0.250552	-0.308752	-0.310573	-0.30924		-0.207106	-0.296432	-0.252346	-0.33489	-0.306821	-0.174808	-0.285298	-0.324092	-0.311529	-0.25645	-0.32305
67																											0.583395			-0.221793	0.0960971		-0.309937	-0.313726		-0.283155	-0.311952	-0.290578	-0.242844		-0.249695	-0.314373	-0.319106	-0.298002	-0.295025	-0.286383	-0.272278	-0.250955	-0.279619
68																										-1.65447			-0.337451	-0.282429	-0.307842				-0.359872	-0.359478	-0.308105	-0.363219	-0.290113	-0.354327	-0.339165	-0.32469	-0.299803	-0.302954	-0.279733	-0.291177	-0.0101864	-0.211368	-0.323083
69			-0.316072																										-0.161431	-0.449311			-0.334552	-0.295269				-0.306989	-0.323165	-0.314433	-0.314911	-0.318806	-0.197414	-0.290992	-0.319761	-0.322489	-0.29628	-0.289889	-0.183036
70																-0.192898			-0.247294				-0.0255041	-0.253455	-0.0938808	-0.212688			-0.315542	-0.311941	-0.375523	-0.293247		-0.287483			-0.290712	-0.276834	-0.354126	-0.331374	-0.323358	-0.315173	0.0324356	-0.299129	-0.298956	-0.334063	-0.328932	-0.243427	-0.163173
71															-0.17595											-0.0121157				-0.31312	-0.309612	-0.0604406			-0.549531	-1.98998		-0.357251		0.54145	-0.290364	-0.281192	-0.282573	-0.298359	-0.0383008	-0.260918	-0.149792	-0.292315	-0.350845
72													-0.3111	-0.309199			-0.211372	-0.316888								-1.29925					-0.311347	-0.313776	0.117886	0.956969		-0.38032	0.0916022	-0.310686	-0.446853	-0.172669	-0.313567	-0.359	-0.256703	-0.228169	-0.508137	-0.208008	-0.305012	-0.319212	-0.0649743
73													-0.310382	-0.303012	-0.291874													-0.106706		-0.224535	-0.0566766	-0.0889456		-0.231577	-0.295226	-0.118641	-0.351376	-0.291592	0.0737971	-0.178148	-0.229099	-0.239355	0.097018	-0.394624	-0.292693	-0.303074	-0.191015	-0.305861	-0.284539
74																												-0.0808894		-0.248857		-0.124471		-0.323167	-0.311251	-0.277068	-0.209913	-0.313228	-0.318918	-0.346992	-0.0272561		0.22804	-0.145954	-0.248274	-0.294893	-0.296212	-0.28275	-0.21414
75											-0.495139		-0.326994			-0.306687		-0.334009		-0.0935565			-0.747105					-0.179148		-0.211946		-0.306074	-0.313882	-0.313612	-0.303252	-0.310957	-0.31033	-0.284288	-0.063478	-0.0870132	0.0321791		-0.388794	-0.330956	-0.25175	-0.363323	-0.228896	-0.307427	-0.13133
76	-0.344449					-0.374332	0.461636			0.568126			-0.0983913		-0.305395		0.13761		0.343851	-0.283831			2.85583	0.58494		0.0235306	-0.394189		-0.29536	0.0544485		-0.489868	-0.309268	-0.310734	-0.271605	0.126657	-0.0896558	-0.3132	-0.191003	-0.274636	-0.302391	0.416464		0.492861	-0.355951	-0.333626	-0.00190715	-0.301443	-0.28814
77	0.671424		-0.371013						-0.343833					0.817316				-0.2441	1.22328										-0.325591	0.451102	-0.34651	-0.220161	-0.321573		-0.546684	-0.174266	-0.300503	-0.0289079	-0.318564	-0.235704	-0.300001	-0.304565	0.467902		-0.300067	-0.262817	-0.329937	-0.311613	-0.222453
78												-0.340001					-0.335791		-0.229467							-0.348163			-0.269179		-0.311172	-0.231271	-0.301386	-0.319159		-0.315316		-0.199369	-0.37823	-0.309332	-0.310321	-0.315369	-0.213979	-0.312698	-0.311888	-0.169637	0.185587	-0.170323	-0.439849
79						-0.308815	-0.312539						-0.313777					-0.317785	-0.312071	-0.519741	-0.300925	0.273806				-0.319992				-0.24441	-0.213447	0.0394108	-0.114193	3.42539	-0.299887	-0.30473	-0.0920768	-0.337259	1.4726	0.0518669	-0.151752	-0.304145	-0.312394	-0.314874	-0.349844	-0.241316	-0.190373	-0.311218	-0.278462
80														-0.29979				-0.334433		0.488374				-0.266189	-0.316747	-0.293899		-0.083009	-0.0891995	-0.30536	-0.311076	-0.30728	0.48067	0.412128	-0.178477		-0.322865	-0.191597	-0.260974	0.115056	-0.359967	-0.306969	-0.431814	-0.318586	-0.283702	-0.305487	-0.307098	-0.346922	-0.304074
81																								0.103165	-0.310311	-0.272579	-0.31536	-0.340856	-0.301813	-0.243961	-0.300279	-0.210259	0.034402	0.223484	0.912061	0.12733	0.548122	-0.261514	0.30729	-0.0416925	-0.0459224	-0.270605	-0.305535	-0.310877	-0.306099	-0.277709	-0.293059	-0.388582	-0.279262
82												-0.307576								-0.316059		-0.309591	-0.353713	-0.30987	-0.306492	-0.308656	-0.292397	-0.0403573	-0.248962	-0.170854	-0.151528	-0.0905593	-0.404764	0.116019	-0.1499	-0.211402	2.45836	-0.205491	-0.282086	-0.289526	-0.309126	-0.285644	0.103395	-0.300488	-0.226469	-0.270307	-0.269089	-0.247343	-0.313911
83															0.842625	-0.303438	0.63043	-0.409658	-0.311074	-0.305573	-0.404699	-0.300044	-0.310228	-0.301482	-0.298542	-0.239947	-0.307089		-0.293098	-0.348487	-0.240081	-0.229666	-0.230618	-0.149285	0.00863795		-0.236965	-0.400345	-0.33232	-0.202587	-0.033418	-0.320791	-0.265591	0.240703	-0.123658	-0.235056	-0.218542	-0.328847	-0.283823
84							-0.300363		-0.303863					-0.375291					-0.313448	-0.301158		-0.31156	-0.250601	-0.330575	-0.285354	-0.286661			-0.303032	-0.310304	-0.261233	0.154116		-0.177511		-0.353078		2.22429	-0.334418		-0.116015	-0.188885	0.141933	-0.233696	-0.140722	-0.242521	-0.278933	-0.292558	-0.275079
85								-0.306422	0.929434											-0.312527	-0.27662	-0.233479	0.363473	-0.315146	-0.294587	-0.352144		-0.197974	-0.0577458	-0.281871	4.68128	-0.290585	-0.426086	-0.304978	-0.187623	-0.298858	-0.391675	-0.211441	0.94089	-0.212096	-0.212511	-0.170034	-0.246446	-0.271943	-0.268046	-0.291281	-0.197952	-0.279418	-0.23415
86								-0.310684	-0.317342							-0.309586					-0.154844	-0.312346		-0.303464	-0.268206	-0.316421	-0.417401		-0.209871			-0.254312	-0.299749		-0.0320684	-0.72448	-0.219179	-0.419106	0.265263	-0.0549581	-0.222635	-0.216867	-0.181076	-0.0834705	-0.00774099	-0.170288	-0.174703	-0.104051	-0.0123436
87																				0.866888	0.288759	0.241323	-0.345511	-0.307958		-0.329694	-0.10974	-0.296003		-0.112		-0.309022		-0.142542	-0.284682	-0.372587	-0.351957	-0.344331	-0.199886	-0.137674	-0.247629	-0.0708674	-0.212686	-0.228311	-0.070782	-0.0164341	-0.119125	-0.00701845	-0.0613581
88																			-0.217596	0.565071	0.559948	-0.282755				-0.222997	-0.336671	-0.227941	-0.340397		-0.318522			-0.314223	-0.333064	-0.30814	-0.295545	-0.287203	-0.27326	-0.26511	-0.341696	-0.341772	-0.198673	-0.264073	-0.117462	-0.10527	-0.0731953	-0.0508296	0.0510047
89																		-0.366571	-0.333471	0.649605	-0.331903	-0.262902		-0.265825		-0.286736	-0.282277	-0.312204	-0.284562	-0.288864	-0.285662	-0.32049	-0.4446		-0.330795	-0.183678	-0.206321	-0.244934	-0.197761	-0.171373	-0.349171	-0.134937	0.0168065	-0.227952	-0.0405505	0.0563201	-0.209171	0.0721414	-0.251962
90																	-0.30372	-0.298435	-0.276242		1.03032	-0.225252				-0.34366	-0.492406	-0.308299	-0.290275	-0.294519	-0.24882	-0.338696	-0.256199	-0.0848128	-0.447323	-0.279077	0.286701	-0.285047	-0.20391	-0.0678543	-0.0958625	-0.161554	-0.166293	-0.271531	-0.294392	-0.207514	-0.0754438	-0.01272	-0.235259
91																	-0.308672	-0.30681	-0.343385						-0.331031		-0.385296	-0.306037	-0.265763	-0.183545	-0.0752416	-0.260111	-0.287204	-0.240215	-0.228279	-0.101817	0.143094	-0.0210287	0.00134327	-0.0759555	-0.182938	-0.254873	-0.289938	-0.305844	-0.285233	-0.302909	-0.359797	-0.26944	-0.257037
92																	-0.338281	-0.315497	0.203073	1.23957		0.987864	-0.322272					-0.318233	-0.26611	-0.12853	0.0759695	-0.00334024	-0.235784	-0.15523	0.00487327	-0.0247777	0.0457837	-0.00567929	0.0382994	-0.05958	-0.179038	-0.272114	-0.284214	-0.263436	-0.0782849	-0.186721	-0.121001	-0.218482	-0.3125
93																	-0.338595	-0.0722677	-0.309493	-0.137548					-0.37244	-0.345453	0.838474	-0.105508	0.20855	-0.0517465	0.0392118	-0.0710241	0.064131	0.12505	0.217193	0.151532	0.155269	0.0421519	-0.178554	-0.273757	-0.170361	-0.177155	-0.388876	-0.237211	-0.100948	-0.218815	-0.345403	-0.208709	-0.199455
94																-0.186494	-0.010776	-0.136269	1.12522			-0.23914	-0.284606	0.738447	-0.265142	-0.252638	-0.163585	-0.127913	-0.13121	-0.194678	0.0456457	-0.119556	0.115135	0.290807	0.156986	-0.0605799	0.137912	0.03799	-0.129527	-0.251715	-0.195931	-0.256207	-0.271092	-0.297797	-0.304659	-0.205063	-0.225707	-0.225453	-0.312837
95															-0.311119	-0.331271	-0.243296	-0.329999	-0.158933		-0.307001	-0.282232			-0.272612	-0.268731	-0.24712	-0.209657	0.0341624	0.0267213	-0.237356	-0.2441	-0.0522827	0.304941	0.128067	-0.111123	-0.0418203	-0.10047	-0.0887641	-0.44304	-0.21769	-0.3065	-0.284428	-0.298821	-0.279309	-0.24864	-0.213473	-0.29751	-0.389455
96															-0.308245	-0.302788	-0.300408	-0.306359		0.0246643	-0.182927	-0.306618	-0.318858	0.00777376	-0.305785	-0.265267	-0.280088	-0.197066	-0.0219869	-0.280387	-0.0513243	-0.0852171	-0.0632614	-0.100833	-0.186336	-0.181739	-0.181527	-0.0936496	-0.132102	-0.115287	-0.00960286	-0.286175	-0.278147	-0.229853	-0.282203	-0.309743	-0.232022	-0.340423	-0.361823
97	-0.315852															-0.310849	-0.319586	-0.282499	-0.290526	-0.148307	0.179375	-0.399402	-0.293602	-0.256255	-0.316831	-0.295636	-0.276528	-0.193263	-0.203581	-0.243605	-0.150996	-0.134935	-0.241765	-0.269166	-0.293952	-0.0721818	-0.14617	-0.157609	-0.255977	-0.133224	-0.159998	-0.296612	-0.262979	-0.286467	-0.290141	-0.290888	-0.310322	-0.369158	-0.227741
98															-0.147657	-0.269725	-0.262244	-0.264751	1.23776	-0.360739	-0.398952	-0.348772	-0.188995	0.0976922	-0.314849	-0.309617	-0.237645	-0.00540481	-0.183282	-0.101445	0.0405548	-0.23647	-0.2843	-0.306421	-0.263979	-0.246558	-0.181677	-0.242661	-0.255672	-0.200521	-0.235552	-0.288949	-0.2677	-0.310293	-0.286306	-0.308222	-0.355416	-0.300325	-0.242656
99														-0.311778	-0.348554	0.186725		-0.326157	-0.296347	-0.324298	-0.290413	-0.273492	-0.284107	-0.324063	-0.299849	-0.155102	0.05579	-0.261121	-0.112327	-0.237252	-0.0939299	-0.27249	-0.294953	-0.304206	-0.303214	-0.240672	-0.0970044	-0.0225789	-0.0272791	-0.046145	-0.236323	-0.269376	-0.272138	-0.285149	-0.303958	-0.313441	-0.315171	-0.311179	-0.297365
100														-0.310098	-0.307785	-0.283468	-0.302547	-0.320205	-0.311846	-0.275423	-0.310856	-0.355683	-0.164973	-0.25722	-0.280811	-0.036788	0.346309	-0.201231	-0.248267	-0.274727	-0.303745	-0.0556533	-0.220424	-0.302983	-0.179241	-0.286113	-0.212468	-0.125372	-0.189656	-0.250754	-0.306657	-0.262985	-0.297346	-0.307633	-0.290578	-0.303824	-0.289398	-0.300951	-0.308041
101														-0.315955	-0.311404		-0.0956804	-0.340443	-0.28177	-0.321154	-0.362503	-0.324008	-0.361	-0.171807	0.0184359	0.0416895	0.0292812	-0.289968	-0.27668	-0.26646	-0.121479	0.209693	-0.128997	-0.309105	-0.284359	-0.201327	-0.155961	-0.183936	-0.271082	-0.175118	-0.325161	-0.226748	-0.29749	-0.29678	-0.25371	-0.25763	-0.277416	-0.323654	-0.329246
102														-0.29586	-0.320512		-0.123557		-0.236128	-0.162258	-0.264306	-0.171369	-0.310574	0.286449	0.325693	-0.284216	-0.222534	-0.247918	-0.272111	-0.236067	-0.261876	-0.149075	-0.294934	-0.29346	-0.212188	-0.190774	-0.303393	-0.1952	-0.0612191	-0.0845269	-0.522395	-0.306553	-0.302207	-0.151923	-0.202756		-0.0770633	1.02397	-0.327508
103														-0.328718	-0.309928	-0.318558				-0.318177	-0.205585	0.11148	-0.00691575	-0.232719	-0.228687	-0.254118	0.267516	-0.1075	-0.146809	-0.22462	0.340636	-0.266997	-0.312973	-0.304287	-0.231539	-0.219003	-0.320761	-0.155567	-0.313106	-0.222114	-0.309006	-0.310946					-0.0797396
104														-0.310669	-0.217976	-0.308201	-0.309232	-0.289733	0.233548	0.197096	-0.308523	-0.059094	-0.163839	-0.239462	-0.275921	-0.115708	-0.242029	-0.247025	-0.13837	-0.308687	-0.28335	-0.26333	-0.309861	-0.301918	0.0058584	0.317491	-0.187167	-0.314191	-0.334513	-0.308202	-0.327346	-0.3115	-0.829326	-0.308958			0.0594597		-0.356327
105																	-0.297207	-0.284812		-0.304546	-0.266654	-0.183591	-0.11387	-0.24504	-0.224601	0.0157857	-0.285958	-0.141058	-0.000838821	-0.280793	-0.306725	-0.309122	-0.299328	-0.202238	-0.435379			-0.524273	-0.316234		-0.308716	-0.308154		0.099061	0.0182726		-1.64542
106																							-0.363719	-0.48345	-0.295221	-0.306633	-0.0859627	0.11268	0.0382925	-0.280536	-0.322449	-0.497943	-0.312925		-0.292982	0.0721324	-0.2227		-0.369389	0.367784	0.300554	-0.310521			0.593545		1.05196
107												-0.275199										-0.300211			-0.310232	-0.314472	-0.300216	0.607309	0.259619	-0.305483						-0.356116	-0.366007		0.728781						-0.343058		-0.291675		-0.306375
108									-0.220193																	-0.310356	-0.315498	-0.286132	-0.18944			-0.349872	-0.329644	1.04655		-0.127292	-0.314108		-0.55755	0.28288	-0.310481		-0.142046	-0.338591	-0.31486	-0.5813
109									-0.576429	-0.179528									-0.308344					-0.281499						-0.340611				-0.315557		-0.315036	-0.32033	-0.330291	-0.312131					-0.305361	-0.306927
110							-0.307471	-0.366774																													-0.257208			-0.318332				-0.308206
111								-0.130266																		-0.289326							-0.436993				-0.0379881		-0.313281
112																												-0.302462			-0.0998672	-0.141931			-0.289419		-0.272912						-0.299721	-0.364302		-0.36991
113											-0.413534																				-0.318771				-0.0878019		-0.157124	-0.377823							-0.350753
114															-0.143051							1.47535			-0.149607			-0.486542						0.803549	-0.171442			-0.103139
115															-0.268054								-0.289336										-0.611518				-0.272794	-0.23561	-0.310498							-0.353679			-0.00377886
116																								-0.224979			0.106309	-0.113816										-0.414067						-0.310032
117																		-0.305					0.396216					-0.240381		-0.12955	-0.255042
118																		-0.310412	-0.306701									-0.173184	-0.252257			-0.272138	-0.0937099			-0.309723			-0.308029				-0.258931
119																			-0.248988	-0.473817		-0.329087					-0.174551		-0.350962	-0.373416				-0.318804	-0.277058	-0.06099		-0.316657				-0.314352		-0.273628	-0.310512
120																									0.394334			-0.067961							1.28572	-0.312806	-0.318092	-0.311833					-0.310448	-0.311354
121																-0.302082							0.0771658	-0.306236		-0.341401		-0.366049	-0.338286		-0.00431416	-0.525844	-0.0129879									-0.311164
122																										-0.0688901	-0.306662	-0.358977						-0.0547677		-0.10642							-0.147391					-0.334057	-0.31087
123																											-0.314327	-0.310392		1.16639							-0.306959		0.921138				1.07512
124																				-0.308839												-0.439729			-0.345779										-0.306047
125									-0.310189																						0.649381				-0.318218		-0.307733
126																													-0.27351		-0.310586	-0.295608	-0.311681		-0.310507							-0.311416
[truncated: 79 more columns]

[truncated: 9 more sheets: figS2B_cluster_means_stats, figS2C_courter_position_behind_, figS2C_courter_pos_behind_close, figS2C_courter_pos_behind_chasi, figS2C_courter_pos_behind_circl, figS2C_courter_position_front_c, figS2C_courter_pos_front_close, figS2C_courter_position_front_i, figS2C_courter_position_uninter]
