# Supplementary material for: Sex-specific behavioral feedback modulates sensorimotor processing and drives flexible social behavior
Source: Nat Commun. 2026 May 4;17:4026. doi: 10.1038/s41467-026-72057-9 (PMC13139495; doi:10.1038/s41467-026-72057-9)
Supplement: Supplementary file 15 — Source Data [file 41467_2026_72057_MOESM15_ESM.zip › source_data/figS3.xlsx]

## Sheet: figS3B_song_vs_flicks
analysis_group	datename	position	song_type	song_amount
male-female	localhost-20200706_122314	h2h	flick	0
male-female	localhost-20200706_122314	h2h	song	0.12759
male-female	localhost-20200708_122011	h2h	flick
male-female	localhost-20200708_122011	h2h	song	0.138428
male-female	localhost-20200707_113229	h2h	flick
male-female	localhost-20200707_113229	h2h	song	0.0132542
male-female	localhost-20200710_120433	h2h	flick	0
male-female	localhost-20200710_120433	h2h	song	0.046875
male-female	localhost-20200710_134643	h2h	flick
male-female	localhost-20200710_134643	h2h	song	0.0706463
male-female	localhost-20200709_123809	h2h	flick
male-female	localhost-20200709_123809	h2h	song	0.0395866
male-female	localhost-20200709_115547	h2h	flick
male-female	localhost-20200709_115547	h2h	song	0.0423892
male-female	localhost-20200710_131755	h2h	flick
male-female	localhost-20200710_131755	h2h	song	0.0507676
male-female	localhost-20220214_114900	h2h	flick
male-female	localhost-20220214_114900	h2h	song	0.053904
male-female	localhost-20220214_122614	h2h	flick
male-female	localhost-20220214_122614	h2h	song	0.0678039
male-female	localhost-20220214_130838	h2h	flick	0
male-female	localhost-20220214_130838	h2h	song	0.128457
male-female	localhost-20220214_132737	h2h	flick
male-female	localhost-20220214_132737	h2h	song	0.111963
male-female	localhost-20220216_093349	h2h	flick
male-female	localhost-20220216_093349	h2h	song	0.0664088
male-female	localhost-20220216_101942	h2h	flick
male-female	localhost-20220216_101942	h2h	song	0.0538707
male-female	localhost-20220218_114657	h2h	flick
male-female	localhost-20220218_114657	h2h	song	0.0590068
male-female	localhost-20220224_120331	h2h	flick
male-female	localhost-20220224_120331	h2h	song	0.170444
male-female	localhost-20220225_121823	h2h	flick
male-female	localhost-20220225_121823	h2h	song	0.218102
male-female	localhost-20220302_113245	h2h	flick
male-female	localhost-20220302_113245	h2h	song	0.189396
male-female	localhost-20220302_125321	h2h	flick
male-female	localhost-20220302_125321	h2h	song	0.115818
male-female	localhost-20220502_115227	h2h	flick	0
male-female	localhost-20220502_115227	h2h	song	0.209426
male-female	localhost-20210127_145608	h2h	flick
male-female	localhost-20210127_145608	h2h	song	0.0350077
male-female	localhost-20210210_094512	h2h	flick
male-female	localhost-20210210_094512	h2h	song	0.147382
male-female	localhost-20210210_100441	h2h	flick
male-female	localhost-20210210_100441	h2h	song	0.171385
male-female	localhost-20210617_121041	h2h	flick
male-female	localhost-20210617_121041	h2h	song	0.062217
male-female	localhost-20210617_123045	h2h	flick
male-female	localhost-20210617_123045	h2h	song	0.0701183
male-female	localhost-20220502_123531	h2h	flick
male-female	localhost-20220502_123531	h2h	song	0.127175
male-female	localhost-20220506_130520	h2h	flick
male-female	localhost-20220506_130520	h2h	song	0.121379
male-female	localhost-20220509_115048	h2h	flick
male-female	localhost-20220509_115048	h2h	song	0.151008
male-female	localhost-20220509_124215	h2h	flick
male-female	localhost-20220509_124215	h2h	song	0.0730416
male-female	localhost-20220511_115515	h2h	flick	0
male-female	localhost-20220511_115515	h2h	song	0.208873
male-male	localhost-20200706_132556	h2h	flick
male-male	localhost-20200706_132556	h2h	song	0.106395
male-male	localhost-20200708_120051	h2h	flick
male-male	localhost-20200708_120051	h2h	song	0.0654676
male-male	localhost-20200812_143257	h2h	flick
male-male	localhost-20200812_143257	h2h	song	0.169396
male-male	localhost-20200709_111319	h2h	flick
male-male	localhost-20200709_111319	h2h	song	0.026877
male-male	localhost-20200812_155855	h2h	flick
male-male	localhost-20200812_155855	h2h	song	0.0288022
male-male	localhost-20210222_144954	h2h	flick
male-male	localhost-20210222_144954	h2h	song	0.0983775
male-male	localhost-20210222_152829	h2h	flick	0.00385863
male-male	localhost-20210222_152829	h2h	song	0.0389371
male-male	localhost-20210308_120623	h2h	flick
male-male	localhost-20210308_120623	h2h	song	0.172528
male-male	localhost-20210308_122507	h2h	flick
male-male	localhost-20210308_122507	h2h	song	0.123216
male-male	localhost-20220214_120801	h2h	flick
male-male	localhost-20220214_120801	h2h	song	0.155588
male-male	localhost-20220214_135209	h2h	flick
male-male	localhost-20220214_135209	h2h	song	0.129036
male-male	localhost-20220222_122109	h2h	flick
male-male	localhost-20220222_122109	h2h	song	0.21206
male-male	localhost-20220223_121135	h2h	flick
male-male	localhost-20220223_121135	h2h	song	0.0961602
male-male	localhost-20220224_124055	h2h	flick
male-male	localhost-20220224_124055	h2h	song	0.155834
male-male	localhost-20220224_130031	h2h	flick
male-male	localhost-20220224_130031	h2h	song	0.253281
male-male	localhost-20220225_123838	h2h	flick
male-male	localhost-20220225_123838	h2h	song	0.37741
male-male	localhost-20220225_125855	h2h	flick
male-male	localhost-20220225_125855	h2h	song	0.0891007
male-male	localhost-20220302_115211	h2h	flick
male-male	localhost-20220302_115211	h2h	song	0.242928
male-male	localhost-20220302_131417	h2h	flick
male-male	localhost-20220302_131417	h2h	song	0.302886
male-male	localhost-20220302_133433	h2h	flick
male-male	localhost-20220302_133433	h2h	song	0.282204
male-male	localhost-20220502_125611	h2h	flick
male-male	localhost-20220502_125611	h2h	song	0.330297
male-male	localhost-20210201_124220	h2h	flick
male-male	localhost-20210201_124220	h2h	song	0.221461
male-male	localhost-20210201_132121	h2h	flick
male-male	localhost-20210201_132121	h2h	song	0.165996
male-male	localhost-20210209_114709	h2h	flick
male-male	localhost-20210209_114709	h2h	song	0.312254
male-male	localhost-20210209_122417	h2h	flick	0.000793097
male-male	localhost-20210209_122417	h2h	song	0.326893
male-male	localhost-20220304_121729	h2h	flick
male-male	localhost-20220304_121729	h2h	song	0.396639
male-male	localhost-20220304_123618	h2h	flick
male-male	localhost-20220304_123618	h2h	song	0.303765
male-male	localhost-20220502_133927	h2h	flick	0.0228704
male-male	localhost-20220502_133927	h2h	song	0.0992156
male-male	localhost-20220509_121352	h2h	flick	0.0238948
male-male	localhost-20220509_121352	h2h	song	0.271906
male-male	localhost-20220509_130538	h2h	flick	0.0065516
male-male	localhost-20220509_130538	h2h	song	0.136181
male-female	localhost-20200706_122314	h2t	flick	0
male-female	localhost-20200706_122314	h2t	song	0.20384
male-female	localhost-20200708_122011	h2t	flick
male-female	localhost-20200708_122011	h2t	song	0.338023
male-female	localhost-20200707_113229	h2t	flick
male-female	localhost-20200707_113229	h2t	song	0.095044
male-female	localhost-20200710_120433	h2t	flick	0
male-female	localhost-20200710_120433	h2t	song	0.0555869
male-female	localhost-20200710_134643	h2t	flick
male-female	localhost-20200710_134643	h2t	song	0.142195
male-female	localhost-20200709_123809	h2t	flick
male-female	localhost-20200709_123809	h2t	song	0.0773975
male-female	localhost-20200709_115547	h2t	flick
male-female	localhost-20200709_115547	h2t	song	0.0816286
male-female	localhost-20200710_131755	h2t	flick
male-female	localhost-20200710_131755	h2t	song	0.112263
male-female	localhost-20220214_114900	h2t	flick
male-female	localhost-20220214_114900	h2t	song	0.110818
male-female	localhost-20220214_122614	h2t	flick
male-female	localhost-20220214_122614	h2t	song	0.239133
male-female	localhost-20220214_130838	h2t	flick	0
male-female	localhost-20220214_130838	h2t	song	0.131488
male-female	localhost-20220214_132737	h2t	flick
male-female	localhost-20220214_132737	h2t	song	0.16938
male-female	localhost-20220216_093349	h2t	flick
male-female	localhost-20220216_093349	h2t	song	0.183511
male-female	localhost-20220216_101942	h2t	flick
male-female	localhost-20220216_101942	h2t	song	0.0791202
male-female	localhost-20220218_114657	h2t	flick
male-female	localhost-20220218_114657	h2t	song	0.271321
male-female	localhost-20220224_120331	h2t	flick
male-female	localhost-20220224_120331	h2t	song	0.15262
male-female	localhost-20220225_121823	h2t	flick
male-female	localhost-20220225_121823	h2t	song	0.218707
male-female	localhost-20220302_113245	h2t	flick
male-female	localhost-20220302_113245	h2t	song	0.213953
male-female	localhost-20220302_125321	h2t	flick
male-female	localhost-20220302_125321	h2t	song	0.222008
male-female	localhost-20220502_115227	h2t	flick	0
male-female	localhost-20220502_115227	h2t	song	0.281596
male-female	localhost-20210127_145608	h2t	flick
male-female	localhost-20210127_145608	h2t	song	0.207069
male-female	localhost-20210210_094512	h2t	flick
male-female	localhost-20210210_094512	h2t	song	0.144022
male-female	localhost-20210210_100441	h2t	flick
male-female	localhost-20210210_100441	h2t	song	0.169909
male-female	localhost-20210617_121041	h2t	flick
male-female	localhost-20210617_121041	h2t	song	0.113925
male-female	localhost-20210617_123045	h2t	flick
male-female	localhost-20210617_123045	h2t	song	0.193558
male-female	localhost-20220502_123531	h2t	flick
male-female	localhost-20220502_123531	h2t	song	0.196458
male-female	localhost-20220506_130520	h2t	flick
male-female	localhost-20220506_130520	h2t	song	0.311754
male-female	localhost-20220509_115048	h2t	flick
male-female	localhost-20220509_115048	h2t	song	0.145397
male-female	localhost-20220509_124215	h2t	flick
male-female	localhost-20220509_124215	h2t	song	0.104155
male-female	localhost-20220511_115515	h2t	flick	0
male-female	localhost-20220511_115515	h2t	song	0.217732
male-male	localhost-20200706_132556	h2t	flick
male-male	localhost-20200706_132556	h2t	song	0.137698
male-male	localhost-20200708_120051	h2t	flick
male-male	localhost-20200708_120051	h2t	song	0.142714
male-male	localhost-20200812_143257	h2t	flick
male-male	localhost-20200812_143257	h2t	song	0.157132
male-male	localhost-20200709_111319	h2t	flick
male-male	localhost-20200709_111319	h2t	song	0.14765
male-male	localhost-20200812_155855	h2t	flick
male-male	localhost-20200812_155855	h2t	song	0.122778
male-male	localhost-20210222_144954	h2t	flick
male-male	localhost-20210222_144954	h2t	song	0.150978
male-male	localhost-20210222_152829	h2t	flick	0.0130172
male-male	localhost-20210222_152829	h2t	song	0.154353
male-male	localhost-20210308_120623	h2t	flick
male-male	localhost-20210308_120623	h2t	song	0.203585
male-male	localhost-20210308_122507	h2t	flick
male-male	localhost-20210308_122507	h2t	song	0.126545
male-male	localhost-20220214_120801	h2t	flick
male-male	localhost-20220214_120801	h2t	song	0.244944
male-male	localhost-20220214_135209	h2t	flick
male-male	localhost-20220214_135209	h2t	song	0.238548
male-male	localhost-20220222_122109	h2t	flick
male-male	localhost-20220222_122109	h2t	song	0.252211
male-male	localhost-20220223_121135	h2t	flick
male-male	localhost-20220223_121135	h2t	song	0.140928
male-male	localhost-20220224_124055	h2t	flick
male-male	localhost-20220224_124055	h2t	song	0.183973
male-male	localhost-20220224_130031	h2t	flick
male-male	localhost-20220224_130031	h2t	song	0.195454
male-male	localhost-20220225_123838	h2t	flick
male-male	localhost-20220225_123838	h2t	song	0.0745516
male-male	localhost-20220225_125855	h2t	flick
male-male	localhost-20220225_125855	h2t	song	0.139917
male-male	localhost-20220302_115211	h2t	flick
male-male	localhost-20220302_115211	h2t	song	0.251071
male-male	localhost-20220302_131417	h2t	flick
male-male	localhost-20220302_131417	h2t	song	0.195701
male-male	localhost-20220302_133433	h2t	flick
male-male	localhost-20220302_133433	h2t	song	0.118698
male-male	localhost-20220502_125611	h2t	flick
male-male	localhost-20220502_125611	h2t	song	0.305095
male-male	localhost-20210201_124220	h2t	flick
male-male	localhost-20210201_124220	h2t	song	0.102764
male-male	localhost-20210201_132121	h2t	flick
male-male	localhost-20210201_132121	h2t	song	0.0863525
male-male	localhost-20210209_114709	h2t	flick
male-male	localhost-20210209_114709	h2t	song	0.263934
male-male	localhost-20210209_122417	h2t	flick	0.0126939
male-male	localhost-20210209_122417	h2t	song	0.0937941
male-male	localhost-20220304_121729	h2t	flick
male-male	localhost-20220304_121729	h2t	song	0.146551
male-male	localhost-20220304_123618	h2t	flick
male-male	localhost-20220304_123618	h2t	song	0.1355
male-male	localhost-20220502_133927	h2t	flick	0.00294826
male-male	localhost-20220502_133927	h2t	song	0.13311
male-male	localhost-20220509_121352	h2t	flick	0.0734948
male-male	localhost-20220509_121352	h2t	song	0.0724727
male-male	localhost-20220509_130538	h2t	flick	0.067841
male-male	localhost-20220509_130538	h2t	song	0.0723704

## Sheet: figS3C_pulse_shapes
group	pfast_shape_mean	pfast_shape_std	pslow_shape_mean	pslow_shape_std
male-female	0.00151971	0.0185696	0.00118958	0.0198878
male-female	0.00138289	0.0186507	0.0014231	0.0197322
male-female	0.00131295	0.0187049	0.00182342	0.0197322
male-female	0.0014466	0.0188536	0.00233445	0.0197213
male-female	0.00138856	0.019079	0.00235396	0.0198023
male-female	0.001235	0.0189511	0.00221536	0.0198283
male-female	0.000677556	0.018785	0.00188057	0.0198486
male-female	-0.000119	0.0189837	0.00169405	0.0200555
male-female	-0.000780053	0.0191978	0.00175365	0.0202179
male-female	-0.00100589	0.0190677	0.00181981	0.0201106
male-female	-0.000939437	0.0192967	0.0019592	0.0200546
male-female	-0.000873701	0.0191765	0.00169121	0.0199629
male-female	-0.00118865	0.0192657	0.000811821	0.0200762
male-female	-0.00186887	0.0195334	0.000111209	0.0203028
male-female	-0.00274165	0.0195652	-0.000445678	0.0203534
male-female	-0.00324365	0.0195012	-0.000878068	0.0202805
male-female	-0.00322058	0.0197093	-0.00103029	0.0203367
male-female	-0.00302819	0.0198023	-0.00163204	0.0205722
male-female	-0.00283754	0.0201014	-0.00240672	0.0206611
male-female	-0.00310573	0.0202115	-0.00328415	0.0209716
male-female	-0.00365159	0.0202904	-0.00421316	0.0211121
male-female	-0.00415024	0.0202349	-0.00476366	0.0214201
male-female	-0.00408306	0.0204259	-0.00512075	0.0213938
male-female	-0.00366531	0.0204459	-0.00533615	0.0214724
male-female	-0.00297699	0.020485	-0.00581455	0.0215041
male-female	-0.00224493	0.0207499	-0.00640749	0.021893
male-female	-0.00198798	0.0209046	-0.00707979	0.0221828
male-female	-0.00200342	0.0210222	-0.00737742	0.0221886
male-female	-0.00176592	0.0212802	-0.00727663	0.0226769
male-female	-0.00122048	0.0214748	-0.00688571	0.0226607
male-female	-0.000265766	0.0215471	-0.0062719	0.0229191
male-female	0.000849235	0.0216083	-0.005581	0.0232209
male-female	0.00174785	0.0217156	-0.00536027	0.0233455
male-female	0.00230838	0.0220735	-0.00487983	0.023586
male-female	0.00265399	0.0222588	-0.00420748	0.0237872
male-female	0.00285282	0.0224097	-0.00308915	0.0239285
male-female	0.0036549	0.0228797	-0.00163668	0.0240259
male-female	0.00485572	0.0232237	-0.000336025	0.0238306
male-female	0.00583845	0.0234294	0.00085854	0.0240057
male-female	0.00670021	0.0237681	0.00186612	0.0242581
male-female	0.00687366	0.0240545	0.00280949	0.0245797
male-female	0.00680836	0.0245463	0.00423457	0.0249067
male-female	0.00685896	0.0249885	0.00573565	0.0254473
male-female	0.00719246	0.0254799	0.00716014	0.0256737
male-female	0.00793653	0.0260386	0.00864442	0.0262198
male-female	0.00835522	0.0263486	0.0096757	0.0268556
male-female	0.00818265	0.0268151	0.0101251	0.0274407
male-female	0.00757103	0.0272031	0.010768	0.0281829
male-female	0.00651988	0.0276494	0.0114858	0.0286236
male-female	0.00553565	0.0282433	0.0127615	0.0292558
male-female	0.00527526	0.0289937	0.0136017	0.0297597
male-female	0.00490538	0.0295452	0.0138743	0.030329
male-female	0.00414011	0.0302319	0.0138404	0.0311552
male-female	0.00285471	0.0311808	0.0134978	0.0318668
male-female	0.000823403	0.0320603	0.0128453	0.0323977
male-female	-0.00135198	0.0331246	0.0124812	0.0326818
male-female	-0.00321945	0.0341068	0.0121506	0.0328465
male-female	-0.00499521	0.0354978	0.0113633	0.0331531
male-female	-0.00630527	0.0365655	0.00981074	0.0336963
male-female	-0.00781139	0.0376099	0.00769579	0.0340341
male-female	-0.00981471	0.0381148	0.00554183	0.0345136
male-female	-0.0124642	0.038668	0.00319077	0.0347236
male-female	-0.0150553	0.0389718	0.000622876	0.035112
male-female	-0.0168965	0.0394738	-0.00162822	0.0355573
male-female	-0.018177	0.0401228	-0.00425522	0.0359799
male-female	-0.0195848	0.0405344	-0.00708835	0.0367128
male-female	-0.0212084	0.0414843	-0.0103414	0.0373971
male-female	-0.0234902	0.0421488	-0.0137452	0.0380568
male-female	-0.0260274	0.04302	-0.0170282	0.0386312
male-female	-0.0282176	0.0442835	-0.0202018	0.039279
male-female	-0.029783	0.0457852	-0.0234671	0.0398478
male-female	-0.0304716	0.0475833	-0.0270816	0.0401243
male-female	-0.0308361	0.0495301	-0.0312073	0.0405104
male-female	-0.0311559	0.0514586	-0.0361391	0.0413543
male-female	-0.0312357	0.0535433	-0.0411345	0.0426246
male-female	-0.0304878	0.0558071	-0.0461254	0.0436883
male-female	-0.0286948	0.0582825	-0.0506824	0.0446828
male-female	-0.0250068	0.061014	-0.0549091	0.0453517
male-female	-0.0198409	0.0636345	-0.0595091	0.0462421
male-female	-0.013682	0.0661634	-0.0637424	0.0474168
male-female	-0.00734886	0.0684567	-0.0670873	0.0496641
male-female	-0.00207717	0.0703244	-0.0695981	0.0522203
male-female	0.00293299	0.0715356	-0.0703566	0.055186
male-female	0.00708112	0.0724009	-0.0696007	0.058734
male-female	0.0119249	0.0728924	-0.0679434	0.0615663
male-female	0.0189124	0.0729833	-0.0641652	0.0641647
male-female	0.0283021	0.0724331	-0.0573331	0.0669688
male-female	0.0399858	0.0715359	-0.0459504	0.0695194
male-female	0.0558443	0.0699006	-0.0272104	0.0721366
male-female	0.078236	0.0672135	0.000603355	0.0710006
male-female	0.111317	0.0628093	0.0429816	0.0714124
male-female	0.15611	0.0649126	0.0899227	0.0881355
male-female	0.192428	0.0730937	0.118544	0.0925878
male-female	0.213988	0.0779407	0.136488	0.0838979
male-female	0.218744	0.0840616	0.148326	0.0743572
male-female	0.205969	0.0942552	0.156437	0.0701188
male-female	0.176144	0.110442	0.164718	0.0734792
male-female	0.129622	0.130103	0.173605	0.0800538
male-female	0.0686838	0.146396	0.184674	0.0850659
male-female	-0.00296035	0.154821	0.198605	0.0853276
male-female	-0.0726959	0.153455	0.211132	0.0807083
male-female	-0.12602	0.140679	0.217712	0.0756251
male-female	-0.16035	0.124209	0.214123	0.0722955
male-female	-0.175047	0.108358	0.194566	0.0716672
male-female	-0.169385	0.0921518	0.159704	0.068266
male-female	-0.146077	0.0765821	0.113441	0.0613237
male-female	-0.111669	0.0682633	0.0614695	0.0564491
male-female	-0.0829139	0.0701911	0.0205302	0.0579973
male-female	-0.0616338	0.0734504	-0.00946963	0.0606984
male-female	-0.0463861	0.0752527	-0.0302432	0.0624925
male-female	-0.0355139	0.0766838	-0.0439749	0.0640364
male-female	-0.0268315	0.0780686	-0.0552131	0.0655888
male-female	-0.0199531	0.0798041	-0.0645216	0.0669372
male-female	-0.0144177	0.0812165	-0.0725739	0.0671554
male-female	-0.00995534	0.081408	-0.0795258	0.0664854
male-female	-0.00641455	0.08001	-0.0841149	0.0647953
male-female	-0.00361315	0.0774381	-0.0859815	0.0620845
male-female	-0.00124253	0.0742113	-0.0857786	0.0589031
male-female	0.000623579	0.0706335	-0.0833797	0.0565353
male-female	0.00162257	0.0669115	-0.0794227	0.0551479
male-female	0.00161112	0.0634775	-0.0745837	0.0545353
male-female	0.000225212	0.0604264	-0.0687241	0.0545331
male-female	-0.00177576	0.0580563	-0.0623538	0.0547964
male-female	-0.00390024	0.0565101	-0.0556519	0.0552798
male-female	-0.00528116	0.0553583	-0.0491246	0.0552737
male-female	-0.00556741	0.054593	-0.0437683	0.055043
male-female	-0.00516265	0.0538924	-0.0392528	0.0539676
male-female	-0.00479911	0.0531602	-0.0354514	0.0525628
male-female	-0.0048181	0.0526032	-0.0323136	0.051053
male-female	-0.00487617	0.0521188	-0.0290711	0.049534
male-female	-0.00444984	0.0514092	-0.0261288	0.0480255
male-female	-0.00359389	0.0505297	-0.0239169	0.0469332
male-female	-0.0022442	0.0494465	-0.0217372	0.0456972
male-female	-0.000908526	0.048484	-0.0204927	0.0448265
male-female	9.79737e-05	0.0478474	-0.0191928	0.0440896
male-female	0.000334269	0.047461	-0.0177172	0.0434037
male-female	0.000346185	0.0467027	-0.0160874	0.042779
male-female	0.000640259	0.0457724	-0.0145076	0.0423524
male-female	0.00124698	0.0447347	-0.0129974	0.0417371
male-female	0.00208848	0.0435977	-0.0120635	0.0410166
male-female	0.00266814	0.0424831	-0.0113338	0.0404226
male-female	0.00254905	0.0413569	-0.010525	0.0394521
male-female	0.00197281	0.0398561	-0.00971159	0.0384073
male-female	0.00125154	0.0385694	-0.00832469	0.0378205
male-female	0.000885995	0.0375548	-0.00708955	0.0373027
male-female	0.00105605	0.0362556	-0.00593021	0.0368233
male-female	0.0015031	0.0350818	-0.00505642	0.0362292
male-female	0.00176319	0.0339418	-0.00487498	0.0356107
male-female	0.00140969	0.0328242	-0.00422549	0.0351416
male-female	0.000834316	0.0318147	-0.00330066	0.0345528
male-female	0.000210065	0.030984	-0.00231633	0.0342081
male-female	0.000197063	0.0304759	-0.000888194	0.0337239
male-female	0.000522637	0.0300216	-2.21083e-05	0.0333657
male-female	0.00100622	0.0293721	0.000109594	0.0328304
male-female	0.00145554	0.0289263	0.000431486	0.032282
male-female	0.00110042	0.0283989	0.000405724	0.0320569
male-female	0.000551469	0.0281101	0.000771808	0.0314406
male-female	-2.32431e-05	0.0276389	0.00121186	0.0310916
male-female	-0.000223016	0.0272542	0.00121321	0.030648
male-female	0.000121431	0.0269729	0.00138737	0.0302198
male-female	0.000360646	0.026621	0.00102933	0.0296375
male-female	0.000210225	0.0263365	0.000511339	0.0289619
male-female	-0.000383304	0.0259085	6.67064e-05	0.0285031
male-female	-0.00131211	0.0256254	-0.000237664	0.0280917
male-female	-0.00205163	0.025451	-0.000496628	0.0278523
male-female	-0.0023234	0.0252534	-0.000754428	0.0277083
male-female	-0.00227309	0.0247132	-0.00122681	0.027381
male-female	-0.0020571	0.0244312	-0.00207362	0.0267016
male-female	-0.00226071	0.0241194	-0.00288447	0.026217
male-female	-0.00286103	0.0240276	-0.00372501	0.0257483
male-female	-0.00341383	0.0238309	-0.00412976	0.0255374
male-female	-0.00381418	0.0234839	-0.00433672	0.0251121
male-female	-0.0037532	0.0231976	-0.00457047	0.0247695
male-female	-0.0032303	0.0230179	-0.0052237	0.0245217
male-female	-0.00279008	0.0227049	-0.00601551	0.0240532
male-female	-0.00262905	0.0226088	-0.00667037	0.0239308
male-female	-0.00288529	0.0223976	-0.00713204	0.0238429
male-female	-0.00331878	0.0222386	-0.00712506	0.0234781
male-female	-0.00330162	0.0219263	-0.00725572	0.0232916
male-female	-0.0030083	0.0215585	-0.00735857	0.0230564
male-female	-0.00221219	0.0214164	-0.00745357	0.0226965
male-female	-0.0016461	0.0212114	-0.00782746	0.0224345
male-female	-0.00159303	0.0211186	-0.00786536	0.0222846
male-female	-0.00192866	0.0211252	-0.00783156	0.0221987
male-female	-0.0020858	0.0209843	-0.00744153	0.0221844
male-female	-0.00186449	0.0209445	-0.00704459	0.0220201
male-female	-0.00137904	0.0207603	-0.00711525	0.0218353
male-female	-0.000563932	0.0204987	-0.00713097	0.0218876
male-female	9.91093e-05	0.0207275	-0.00714159	0.0221139
male-female	6.82005e-05	0.0206047	-0.00699424	0.0219149
male-female	-0.000128824	0.0204611	-0.00649537	0.0217079
male-female	-0.000127189	0.0204825	-0.00596093	0.0215696
male-female	-8.95364e-05	0.0204984	-0.00544719	0.0219397
male-female	0.000498512	0.0205028	-0.00508157	0.0220134
male-female	0.00118008	0.0203418	-0.00483474	0.0219028
male-female	0.00151836	0.0202595	-0.00460006	0.0216902
male-female	0.00152485	0.0201035	-0.00408138	0.0216706
male-female	0.0010406	0.0201628	-0.00342042	0.0217971
male-female	0.00094178	0.0201219	-0.00266035	0.0216898
male-female	0.00103297	0.020261	-0.00192026	0.0218321
male-male	0.00261787	0.0211297	0.000875162	0.0213122
male-male	0.00175951	0.021108	0.00113476	0.0212922
male-male	0.0010997	0.0209502	0.00179214	0.021467
male-male	0.00111236	0.0210957	0.00268554	0.0213808
male-male	0.00180666	0.0210307	0.00289218	0.0213598
male-male	0.00215662	0.0212124	0.00269502	0.0214765
male-male	0.00194152	0.0213821	0.00202718	0.0215234
male-male	0.000980043	0.021467	0.00159062	0.0218211
male-male	-0.000305215	0.0216207	0.0016065	0.021782
male-male	-0.000950204	0.0216458	0.00178896	0.0217024
male-male	-0.000922692	0.0217462	0.00202924	0.0216841
male-male	-0.000241466	0.0218239	0.00186175	0.0217958
male-male	0.000215238	0.0218268	0.000967938	0.0218434
male-male	-0.000328432	0.0220332	-1.90034e-05	0.0219805
male-male	-0.00165293	0.0218855	-0.000674957	0.0222456
male-male	-0.00302305	0.0219846	-0.000983926	0.0221629
male-male	-0.00350931	0.0221344	-0.00122175	0.0220689
male-male	-0.00298947	0.0221172	-0.00154293	0.022185
male-male	-0.0024139	0.0222344	-0.00248228	0.0222802
male-male	-0.0022919	0.0224045	-0.00357593	0.0225112
male-male	-0.00293742	0.0223025	-0.00477059	0.0229294
male-male	-0.00415524	0.0226002	-0.0056084	0.0230621
male-male	-0.00496337	0.0227555	-0.00556329	0.0230995
male-male	-0.00475181	0.0228044	-0.00553467	0.0229626
male-male	-0.00368146	0.0227987	-0.00564566	0.0231511
male-male	-0.0025608	0.0230801	-0.00629485	0.0233455
male-male	-0.0020553	0.023344	-0.00757807	0.0235761
male-male	-0.00226205	0.0234538	-0.00842866	0.0239317
male-male	-0.00289593	0.0234043	-0.00836863	0.0242655
male-male	-0.00274581	0.0234751	-0.00788917	0.0242892
male-male	-0.00165319	0.0236958	-0.00694751	0.0246355
male-male	0.000174565	0.0238015	-0.0063206	0.0250355
male-male	0.00172346	0.0241264	-0.00631225	0.025324
male-male	0.00216709	0.0244358	-0.00625546	0.0256661
male-male	0.00197346	0.02464	-0.00561301	0.0258071
male-male	0.00183774	0.0249693	-0.00424022	0.0260206
male-male	0.00237472	0.0250987	-0.0023606	0.0263257
male-male	0.00387105	0.02541	-0.000697151	0.0265521
male-male	0.00583129	0.0256444	0.000473304	0.0269922
male-male	0.00727555	0.0260609	0.0014952	0.0272087
male-male	0.00764446	0.026484	0.00242334	0.0272065
male-male	0.00720931	0.0267761	0.00374842	0.0273076
male-male	0.00685601	0.0270979	0.00571852	0.0277851
male-male	0.00719721	0.0275623	0.00779519	0.0280352
male-male	0.00834003	0.0282496	0.00957167	0.0283925
male-male	0.00957803	0.0288787	0.0107081	0.028906
male-male	0.00993094	0.0291144	0.0112399	0.0294152
male-male	0.00904874	0.0294031	0.0119825	0.0300242
male-male	0.00774154	0.0300246	0.0130743	0.0304344
male-male	0.00642902	0.0307411	0.014395	0.0309551
male-male	0.00595998	0.0312917	0.0155337	0.0314163
male-male	0.00620688	0.0317545	0.0157882	0.0319987
male-male	0.00589769	0.0324424	0.0155799	0.0324977
male-male	0.00460966	0.0334888	0.0148512	0.0330934
male-male	0.00223587	0.0343215	0.013729	0.0337529
male-male	-0.000730653	0.0352398	0.0133979	0.034248
male-male	-0.00323942	0.0364937	0.0131273	0.0345464
male-male	-0.00462716	0.0374477	0.0125622	0.0348167
male-male	-0.00560338	0.0384799	0.0111304	0.0350422
male-male	-0.00657896	0.039453	0.00888275	0.0356225
male-male	-0.00861968	0.0402064	0.00622259	0.0365244
male-male	-0.0115113	0.0405811	0.00381145	0.0370516
male-male	-0.0146469	0.0411165	0.00152787	0.0375301
male-male	-0.0167055	0.0412911	-0.000573963	0.03797
male-male	-0.0175999	0.0414795	-0.00301736	0.0380097
male-male	-0.0183183	0.0419751	-0.00650576	0.0384065
male-male	-0.0193265	0.0423447	-0.010265	0.0389212
male-male	-0.0216391	0.0429489	-0.0142526	0.0393712
male-male	-0.024648	0.0435885	-0.0177125	0.0398504
male-male	-0.0270966	0.044398	-0.0207853	0.0401496
male-male	-0.0284094	0.0453665	-0.0241873	0.0405366
male-male	-0.0285122	0.0471584	-0.0279053	0.0411763
male-male	-0.0280728	0.0488668	-0.032253	0.0418594
male-male	-0.0281458	0.0507313	-0.037326	0.0430019
male-male	-0.0286093	0.0526378	-0.0424243	0.0442586
male-male	-0.0286957	0.0550175	-0.0471584	0.0454758
male-male	-0.0276321	0.0578816	-0.0514926	0.0464222
male-male	-0.0245746	0.0606416	-0.0552846	0.0476437
male-male	-0.019692	0.063477	-0.0595951	0.0492193
male-male	-0.0139434	0.0659025	-0.0642848	0.0511611
male-male	-0.00844861	0.0682727	-0.0681377	0.0534212
male-male	-0.00412844	0.0696733	-0.0711023	0.0558826
male-male	-0.000289617	0.0707559	-0.0721062	0.0587384
male-male	0.00414007	0.0717682	-0.0713722	0.0617309
male-male	0.00978098	0.0725468	-0.0692138	0.0644821
male-male	0.017545	0.0729583	-0.0651487	0.0676804
male-male	0.0274754	0.0726215	-0.0582493	0.0710001
male-male	0.0386275	0.0721314	-0.0466602	0.0732023
male-male	0.0533935	0.0706098	-0.0270741	0.0749713
male-male	0.0741787	0.0669239	0.00178624	0.0732972
male-male	0.105342	0.0617868	0.0481793	0.0702336
male-male	0.147732	0.0656864	0.102275	0.08591
male-male	0.182357	0.0734213	0.134495	0.0923384
male-male	0.204024	0.0773758	0.151091	0.0841542
male-male	0.209565	0.0819067	0.159392	0.0752814
male-male	0.197215	0.0906348	0.162634	0.0728092
male-male	0.167714	0.106716	0.164226	0.0771586
male-male	0.122136	0.126728	0.16503	0.0859899
male-male	0.0623	0.144504	0.167415	0.0959086
male-male	-0.00839865	0.15423	0.173452	0.103979
male-male	-0.077895	0.152855	0.18008	0.109754
male-male	-0.130449	0.14219	0.183418	0.114395
male-male	-0.163522	0.128112	0.179619	0.117217
male-male	-0.176314	0.113469	0.163533	0.115283
male-male	-0.167178	0.0969805	0.134749	0.105943
male-male	-0.139529	0.0797744	0.0957425	0.0892128
male-male	-0.101612	0.06875	0.0506562	0.0713118
male-male	-0.0720653	0.0685531	0.0141907	0.0645332
male-male	-0.0517357	0.0717873	-0.0123264	0.0639934
male-male	-0.0383013	0.0748	-0.0299581	0.0653117
male-male	-0.0295941	0.0776682	-0.040964	0.0670945
male-male	-0.0228641	0.0808694	-0.0499167	0.0689402
male-male	-0.0181997	0.0840566	-0.0577491	0.0703608
male-male	-0.014884	0.0860142	-0.0643789	0.0710161
male-male	-0.0124198	0.0862099	-0.070418	0.0706897
male-male	-0.0105635	0.0841938	-0.0743756	0.0690773
male-male	-0.00858766	0.0804392	-0.0756937	0.0668057
male-male	-0.00594852	0.0757767	-0.0752423	0.0643742
male-male	-0.00344004	0.0712925	-0.0727654	0.0621195
male-male	-0.00149776	0.0672428	-0.0695303	0.0605216
male-male	-0.000853774	0.0636021	-0.0658227	0.0592883
male-male	-0.00193221	0.0607941	-0.0610887	0.0585095
male-male	-0.00351854	0.0588391	-0.0554813	0.0580676
male-male	-0.00477595	0.0574759	-0.049824	0.0575283
male-male	-0.00449619	0.0568058	-0.0439625	0.0568522
male-male	-0.00258939	0.0562475	-0.0394541	0.0558759
male-male	-0.000695371	0.0556021	-0.0357331	0.0546127
male-male	0.000500142	0.0549477	-0.0326739	0.0531306
male-male	0.000501669	0.0542988	-0.0298552	0.0515831
male-male	0.00023287	0.0538486	-0.0266747	0.0498499
male-male	0.000646714	0.0536078	-0.0235114	0.0482938
male-male	0.00184503	0.0527324	-0.0206122	0.0470159
male-male	0.00352235	0.0518416	-0.0181441	0.0459374
male-male	0.00500613	0.0509858	-0.0166912	0.0452544
male-male	0.00510646	0.0501812	-0.0154345	0.0446421
male-male	0.0039695	0.0491747	-0.0139563	0.0440588
male-male	0.00298222	0.0481806	-0.0122217	0.0437207
male-male	0.00236738	0.0469702	-0.0105773	0.0430884
male-male	0.00273574	0.045618	-0.00935026	0.04222
male-male	0.0034914	0.0444403	-0.00870838	0.0414151
male-male	0.00356561	0.0431343	-0.00828291	0.0406205
male-male	0.00262647	0.0417319	-0.00787946	0.0397825
male-male	0.000914537	0.0404463	-0.00740546	0.038963
male-male	-0.000319913	0.0390411	-0.00636801	0.0382158
male-male	-0.000436666	0.0378637	-0.0054704	0.0376642
male-male	0.000389812	0.0371254	-0.00457975	0.0372568
male-male	0.00159158	0.0361822	-0.00445448	0.0365563
male-male	0.00183271	0.0351264	-0.00494624	0.035904
male-male	0.00125455	0.0339491	-0.00511201	0.0353209
male-male	0.000276827	0.033067	-0.00470648	0.0345928
male-male	-0.000181301	0.0324313	-0.00383338	0.0342331
male-male	0.000444952	0.0318926	-0.00292483	0.0336628
male-male	0.00151733	0.0314299	-0.00241942	0.0331988
male-male	0.00250274	0.0306947	-0.00230381	0.0328612
male-male	0.00258473	0.0301876	-0.00224667	0.0322659
male-male	0.00177569	0.0297653	-0.00198059	0.0316759
male-male	0.000656117	0.0291885	-0.00129539	0.0315522
male-male	8.41561e-05	0.028793	-0.000168542	0.0313999
male-male	0.000682815	0.0282448	0.000705449	0.0312455
male-male	0.00183074	0.0277396	0.00121914	0.0307289
male-male	0.00246247	0.0275364	0.000954323	0.030508
male-male	0.00196487	0.0272373	0.000580548	0.0298061
male-male	0.000343422	0.0269263	0.000654259	0.029362
male-male	-0.00115549	0.0267267	0.000993719	0.029134
male-male	-0.00165528	0.0264928	0.00141276	0.0288843
male-male	-0.00123289	0.0264509	0.00174499	0.0284858
male-male	-0.000661339	0.0260782	0.00150699	0.0282955
male-male	-0.000461459	0.0257591	0.000874123	0.0276993
male-male	-0.00123803	0.0256563	0.000138403	0.0273866
male-male	-0.00278411	0.025393	-0.000451224	0.0272436
male-male	-0.00384759	0.0253844	-0.000256393	0.0270503
male-male	-0.0039435	0.0253352	-2.39057e-05	0.0268526
male-male	-0.00312587	0.0251678	-0.000419345	0.0263274
male-male	-0.00207146	0.0248885	-0.00138441	0.0257106
male-male	-0.00189736	0.0247467	-0.00254221	0.0253917
male-male	-0.00264847	0.0246151	-0.00345882	0.0250742
male-male	-0.00372602	0.0243666	-0.00371062	0.0247701
male-male	-0.00412709	0.0241051	-0.00353656	0.0247539
male-male	-0.00363485	0.0238216	-0.00340949	0.0244305
male-male	-0.00271084	0.0235374	-0.00379409	0.0242069
male-male	-0.00175668	0.0232723	-0.00458739	0.0237925
male-male	-0.00178363	0.0231861	-0.00541335	0.0236717
male-male	-0.00254794	0.0231446	-0.00576387	0.0234847
male-male	-0.00330881	0.0229613	-0.00578679	0.0234892
male-male	-0.00352922	0.0227951	-0.00539339	0.0234717
male-male	-0.00261118	0.0225527	-0.00502748	0.0233354
male-male	-0.00124344	0.022463	-0.00500861	0.0230269
male-male	-0.000482256	0.0223993	-0.00543735	0.0229924
male-male	-0.000438389	0.0223374	-0.00579129	0.0228839
male-male	-0.000990072	0.0224429	-0.00583143	0.0228914
male-male	-0.00161186	0.022228	-0.00534172	0.0225999
male-male	-0.00140543	0.0221648	-0.00481884	0.0225529
male-male	-0.000410172	0.0221252	-0.00456214	0.0224085
male-male	0.000444361	0.0220596	-0.00462697	0.0224084
male-male	0.00093179	0.0220384	-0.00487351	0.0224425
male-male	0.000719006	0.0221424	-0.00502776	0.0225475
male-male	1.14336e-06	0.0220666	-0.00470299	0.0227119
male-male	-0.000265991	0.0220214	-0.00416285	0.0225651
male-male	3.95515e-05	0.0221244	-0.00325744	0.0222895
male-male	0.00088756	0.0220983	-0.00279731	0.0224203

## Sheet: figS3D_pfast_to_pslow_ratio
recording	analysis_group	feature	mean
localhost-20200706_122314	male-female	log_pfast_to_pslow_ratio	-0.11105634294362682
localhost-20200706_132556	male-male	log_pfast_to_pslow_ratio	-0.23128672902214348
localhost-20200707_113229	male-female	log_pfast_to_pslow_ratio
localhost-20200708_120051	male-male	log_pfast_to_pslow_ratio	-0.18011628315486836
localhost-20200708_122011	male-female	log_pfast_to_pslow_ratio	-0.14577678370214112
localhost-20200709_111319	male-male	log_pfast_to_pslow_ratio	0.10153090740023343
localhost-20200709_115547	male-female	log_pfast_to_pslow_ratio	-0.6979285287618726
localhost-20200709_123809	male-female	log_pfast_to_pslow_ratio	-0.21489272368431853
localhost-20200710_120433	male-female	log_pfast_to_pslow_ratio	0.542425917868572
localhost-20200710_131755	male-female	log_pfast_to_pslow_ratio	0.02477632456471641
localhost-20200710_134643	male-female	log_pfast_to_pslow_ratio	-0.21707607736635293
localhost-20200812_143257	male-male	log_pfast_to_pslow_ratio
localhost-20200812_155855	male-male	log_pfast_to_pslow_ratio	0.13977109235334317
localhost-20210127_145608	male-female	log_pfast_to_pslow_ratio	0.012057066414997895
localhost-20210201_124220	male-male	log_pfast_to_pslow_ratio	0.19396853387143867
localhost-20210201_132121	male-male	log_pfast_to_pslow_ratio
localhost-20210209_114709	male-male	log_pfast_to_pslow_ratio	-0.2782784159102183
localhost-20210209_122417	male-male	log_pfast_to_pslow_ratio
localhost-20210210_094512	male-female	log_pfast_to_pslow_ratio
localhost-20210210_100441	male-female	log_pfast_to_pslow_ratio	-0.10884205191668536
localhost-20210222_144954	male-male	log_pfast_to_pslow_ratio	0.4144572458022961
localhost-20210222_152829	male-male	log_pfast_to_pslow_ratio	0.8737218492328084
localhost-20210308_120623	male-male	log_pfast_to_pslow_ratio
localhost-20210308_122507	male-male	log_pfast_to_pslow_ratio
localhost-20210617_121041	male-female	log_pfast_to_pslow_ratio	-0.17075003680287176
localhost-20210617_123045	male-female	log_pfast_to_pslow_ratio	0.10100036102623483
localhost-20220214_114900	male-female	log_pfast_to_pslow_ratio
localhost-20220214_120801	male-male	log_pfast_to_pslow_ratio	0.08003486998593173
localhost-20220214_122614	male-female	log_pfast_to_pslow_ratio	-0.1546241465389178
localhost-20220214_130838	male-female	log_pfast_to_pslow_ratio	0.20988678677206798
localhost-20220214_132737	male-female	log_pfast_to_pslow_ratio	-0.31293475886034955
localhost-20220214_135209	male-male	log_pfast_to_pslow_ratio	0.07333267451008493
localhost-20220216_093349	male-female	log_pfast_to_pslow_ratio	-0.0638574936291869
localhost-20220216_101942	male-female	log_pfast_to_pslow_ratio	-0.0997012760813598
localhost-20220218_114657	male-female	log_pfast_to_pslow_ratio	-0.26848686148730266
localhost-20220222_122109	male-male	log_pfast_to_pslow_ratio	-0.11436109859890022
localhost-20220223_121135	male-male	log_pfast_to_pslow_ratio
localhost-20220224_120331	male-female	log_pfast_to_pslow_ratio	0.0036885725916010748
localhost-20220224_124055	male-male	log_pfast_to_pslow_ratio
localhost-20220224_130031	male-male	log_pfast_to_pslow_ratio	0.0649019296275761
localhost-20220225_121823	male-female	log_pfast_to_pslow_ratio	0.11639895680056717
localhost-20220225_123838	male-male	log_pfast_to_pslow_ratio
localhost-20220225_125855	male-male	log_pfast_to_pslow_ratio	-0.4276730746860976
localhost-20220302_113245	male-female	log_pfast_to_pslow_ratio	-0.11164456245995195
localhost-20220302_115211	male-male	log_pfast_to_pslow_ratio	-0.1287447086736382
localhost-20220302_125321	male-female	log_pfast_to_pslow_ratio
localhost-20220302_131417	male-male	log_pfast_to_pslow_ratio	0.0026485389057825056
localhost-20220302_133433	male-male	log_pfast_to_pslow_ratio	-0.06891123258324476
localhost-20220304_121729	male-male	log_pfast_to_pslow_ratio	-0.13138275777879924
localhost-20220304_123618	male-male	log_pfast_to_pslow_ratio
localhost-20220502_115227	male-female	log_pfast_to_pslow_ratio	0.11588388791292942
localhost-20220502_123531	male-female	log_pfast_to_pslow_ratio	-0.05622191833100417
localhost-20220502_125611	male-male	log_pfast_to_pslow_ratio	0.12714360239992234
localhost-20220502_133927	male-male	log_pfast_to_pslow_ratio	0.23663635225236193
localhost-20220506_130520	male-female	log_pfast_to_pslow_ratio	-0.30514171755478864
localhost-20220509_115048	male-female	log_pfast_to_pslow_ratio	0.17901398895587492
localhost-20220509_121352	male-male	log_pfast_to_pslow_ratio	0.002814133412188827
localhost-20220509_124215	male-female	log_pfast_to_pslow_ratio
localhost-20220509_130538	male-male	log_pfast_to_pslow_ratio
localhost-20220511_115515	male-female	log_pfast_to_pslow_ratio	-0.17511604854899035

## Sheet: figS3D_pulse_to_sine_ratio_any
recording	analysis_group	feature	mean
localhost-20200706_122314	male-female	log_pulse_to_sine_ratio	0.11991045668752044
localhost-20200706_132556	male-male	log_pulse_to_sine_ratio	0.10560290589391892
localhost-20200707_113229	male-female	log_pulse_to_sine_ratio	-0.23715092413600172
localhost-20200708_120051	male-male	log_pulse_to_sine_ratio	0.28206440092537366
localhost-20200708_122011	male-female	log_pulse_to_sine_ratio	0.04852415494653515
localhost-20200709_111319	male-male	log_pulse_to_sine_ratio	0.16734783989504742
localhost-20200709_115547	male-female	log_pulse_to_sine_ratio	0.5577115790186594
localhost-20200709_123809	male-female	log_pulse_to_sine_ratio	0.211877225558222
localhost-20200710_120433	male-female	log_pulse_to_sine_ratio	0.3279060930690675
localhost-20200710_131755	male-female	log_pulse_to_sine_ratio	0.449271859268503
localhost-20200710_134643	male-female	log_pulse_to_sine_ratio	0.16247971390717122
localhost-20200812_143257	male-male	log_pulse_to_sine_ratio	0.23795798792101966
localhost-20200812_155855	male-male	log_pulse_to_sine_ratio	0.2891433794061434
localhost-20210127_145608	male-female	log_pulse_to_sine_ratio	0.3517832811289312
localhost-20210201_124220	male-male	log_pulse_to_sine_ratio	0.28047382828736683
localhost-20210201_132121	male-male	log_pulse_to_sine_ratio	-0.05348782674804227
localhost-20210209_122417	male-male	log_pulse_to_sine_ratio	-0.07066848732641558
localhost-20210210_094512	male-female	log_pulse_to_sine_ratio	0.20410789730971807
localhost-20210210_100441	male-female	log_pulse_to_sine_ratio	-0.14451770770946926
localhost-20210222_144954	male-male	log_pulse_to_sine_ratio	0.15115426667134851
localhost-20210222_152829	male-male	log_pulse_to_sine_ratio	0.5347039113857639
localhost-20210308_120623	male-male	log_pulse_to_sine_ratio	0.42810338709306023
localhost-20210617_121041	male-female	log_pulse_to_sine_ratio	0.25526178612458233
localhost-20210617_123045	male-female	log_pulse_to_sine_ratio	0.18438979589947013
localhost-20220214_114900	male-female	log_pulse_to_sine_ratio	-0.08808618061246734
localhost-20220214_120801	male-male	log_pulse_to_sine_ratio	0.1484651091947411
localhost-20220214_122614	male-female	log_pulse_to_sine_ratio	0.08095008617045293
localhost-20220214_130838	male-female	log_pulse_to_sine_ratio	0.3483172228492066
localhost-20220214_132737	male-female	log_pulse_to_sine_ratio	0.10961207426395374
localhost-20220214_135209	male-male	log_pulse_to_sine_ratio	0.0920028791929328
localhost-20220216_093349	male-female	log_pulse_to_sine_ratio	0.09168141775276994
localhost-20220216_101942	male-female	log_pulse_to_sine_ratio	0.2626750724764201
localhost-20220218_114657	male-female	log_pulse_to_sine_ratio	-0.09400809242731613
localhost-20220222_122109	male-male	log_pulse_to_sine_ratio	0.057425440349626704
localhost-20220223_121135	male-male	log_pulse_to_sine_ratio	-0.06143271835948627
localhost-20220224_120331	male-female	log_pulse_to_sine_ratio	0.33540933046172744
localhost-20220224_124055	male-male	log_pulse_to_sine_ratio	-0.020141404399526223
localhost-20220224_130031	male-male	log_pulse_to_sine_ratio	0.0012291355456494335
localhost-20220225_121823	male-female	log_pulse_to_sine_ratio	0.1679847015153689
localhost-20220225_123838	male-male	log_pulse_to_sine_ratio	-0.43158861521854686
localhost-20220225_125855	male-male	log_pulse_to_sine_ratio	0.24562733534030032
localhost-20220302_113245	male-female	log_pulse_to_sine_ratio	0.1039358589051001
localhost-20220302_115211	male-male	log_pulse_to_sine_ratio	-0.06299164977872503
localhost-20220302_125321	male-female	log_pulse_to_sine_ratio	-0.059544885328253916
localhost-20220302_131417	male-male	log_pulse_to_sine_ratio	0.13406167100845415
localhost-20220302_133433	male-male	log_pulse_to_sine_ratio	-0.03229454667118818
localhost-20220304_121729	male-male	log_pulse_to_sine_ratio	-0.06668079722920801
localhost-20220304_123618	male-male	log_pulse_to_sine_ratio	-0.17732647691912737
localhost-20220502_115227	male-female	log_pulse_to_sine_ratio	0.2668162715103845
localhost-20220502_123531	male-female	log_pulse_to_sine_ratio	0.036353663722974446
localhost-20220502_125611	male-male	log_pulse_to_sine_ratio	-0.061320983667387766
localhost-20220502_133927	male-male	log_pulse_to_sine_ratio	0.14955179054201065
localhost-20220506_130520	male-female	log_pulse_to_sine_ratio	0.15187922527010345
localhost-20220509_115048	male-female	log_pulse_to_sine_ratio	0.2820772758602138
localhost-20220509_121352	male-male	log_pulse_to_sine_ratio	0.11548838145818285
localhost-20220509_124215	male-female	log_pulse_to_sine_ratio	-0.1650944478716964
localhost-20220509_130538	male-male	log_pulse_to_sine_ratio	-0.12134560658615832
localhost-20220511_115515	male-female	log_pulse_to_sine_ratio	0.03795469770518633
