# Supplementary material for: Sex-specific behavioral feedback modulates sensorimotor processing and drives flexible social behavior
Source: Nat Commun. 2026 May 4;17:4026. doi: 10.1038/s41467-026-72057-9 (PMC13139495; doi:10.1038/s41467-026-72057-9)
Supplement: Supplementary file 15 — Source Data [file 41467_2026_72057_MOESM15_ESM.zip › source_data/figS4.xlsx]

## Sheet: figS4A_courter_position_pulse
group	song	azimuth	radius	density
male-female	pulse	0.0872665	0.2	0
male-female	pulse	0.174533	0.2	0
male-female	pulse	0.261799	0.2	0
male-female	pulse	0.349066	0.2	0
male-female	pulse	0.436332	0.2	0
male-female	pulse	0.523599	0.2	0
male-female	pulse	0.610865	0.2	0
male-female	pulse	0.698132	0.2	0
male-female	pulse	0.785398	0.2	0
male-female	pulse	0.872665	0.2	0
male-female	pulse	0.959931	0.2	0
male-female	pulse	1.0472	0.2	0
male-female	pulse	1.13446	0.2	0
male-female	pulse	1.22173	0.2	0
male-female	pulse	1.309	0.2	0
male-female	pulse	1.39626	0.2	0
male-female	pulse	1.48353	0.2	0
male-female	pulse	1.5708	0.2	0
male-female	pulse	1.65806	0.2	0
male-female	pulse	1.74533	0.2	0
male-female	pulse	1.8326	0.2	0
male-female	pulse	1.91986	0.2	0
male-female	pulse	2.00713	0.2	0
male-female	pulse	2.0944	0.2	0
male-female	pulse	2.18166	0.2	0
male-female	pulse	2.26893	0.2	0
male-female	pulse	2.35619	0.2	0
male-female	pulse	2.44346	0.2	0
male-female	pulse	2.53073	0.2	0
male-female	pulse	2.61799	0.2	0
male-female	pulse	2.70526	0.2	0
male-female	pulse	2.79253	0.2	0
male-female	pulse	2.87979	0.2	0
male-female	pulse	2.96706	0.2	0
male-female	pulse	3.05433	0.2	0
male-female	pulse	3.14159	0.2	0
male-female	pulse	0.0872665	0.4	0
male-female	pulse	0.174533	0.4	0
male-female	pulse	0.261799	0.4	0
male-female	pulse	0.349066	0.4	0
male-female	pulse	0.436332	0.4	0
male-female	pulse	0.523599	0.4	0
male-female	pulse	0.610865	0.4	0
male-female	pulse	0.698132	0.4	0
male-female	pulse	0.785398	0.4	0
male-female	pulse	0.872665	0.4	0
male-female	pulse	0.959931	0.4	0
male-female	pulse	1.0472	0.4	0
male-female	pulse	1.13446	0.4	0
male-female	pulse	1.22173	0.4	0
male-female	pulse	1.309	0.4	0
male-female	pulse	1.39626	0.4	0
male-female	pulse	1.48353	0.4	0
male-female	pulse	1.5708	0.4	0
male-female	pulse	1.65806	0.4	0
male-female	pulse	1.74533	0.4	0
male-female	pulse	1.8326	0.4	0
male-female	pulse	1.91986	0.4	0
male-female	pulse	2.00713	0.4	0
male-female	pulse	2.0944	0.4	0
male-female	pulse	2.18166	0.4	0
male-female	pulse	2.26893	0.4	0
male-female	pulse	2.35619	0.4	0
male-female	pulse	2.44346	0.4	0
male-female	pulse	2.53073	0.4	0
male-female	pulse	2.61799	0.4	0
male-female	pulse	2.70526	0.4	0
male-female	pulse	2.79253	0.4	0
male-female	pulse	2.87979	0.4	0
male-female	pulse	2.96706	0.4	0
male-female	pulse	3.05433	0.4	0
male-female	pulse	3.14159	0.4	0
male-female	pulse	0.0872665	0.6	0
male-female	pulse	0.174533	0.6	0
male-female	pulse	0.261799	0.6	0
male-female	pulse	0.349066	0.6	0
male-female	pulse	0.436332	0.6	0
male-female	pulse	0.523599	0.6	0
male-female	pulse	0.610865	0.6	0
male-female	pulse	0.698132	0.6	0
male-female	pulse	0.785398	0.6	0
male-female	pulse	0.872665	0.6	0
male-female	pulse	0.959931	0.6	0
male-female	pulse	1.0472	0.6	0
male-female	pulse	1.13446	0.6	0
male-female	pulse	1.22173	0.6	0
male-female	pulse	1.309	0.6	0
male-female	pulse	1.39626	0.6	0
male-female	pulse	1.48353	0.6	0
male-female	pulse	1.5708	0.6	0
male-female	pulse	1.65806	0.6	0
male-female	pulse	1.74533	0.6	0
male-female	pulse	1.8326	0.6	0
male-female	pulse	1.91986	0.6	0
male-female	pulse	2.00713	0.6	0
male-female	pulse	2.0944	0.6	0
male-female	pulse	2.18166	0.6	0
male-female	pulse	2.26893	0.6	0
male-female	pulse	2.35619	0.6	0
male-female	pulse	2.44346	0.6	0
male-female	pulse	2.53073	0.6	0
male-female	pulse	2.61799	0.6	0
male-female	pulse	2.70526	0.6	0
male-female	pulse	2.79253	0.6	0
male-female	pulse	2.87979	0.6	0
male-female	pulse	2.96706	0.6	0
male-female	pulse	3.05433	0.6	0
male-female	pulse	3.14159	0.6	0.000809678
male-female	pulse	0.0872665	0.8	0
male-female	pulse	0.174533	0.8	0
male-female	pulse	0.261799	0.8	0
male-female	pulse	0.349066	0.8	0
male-female	pulse	0.436332	0.8	0
male-female	pulse	0.523599	0.8	0
male-female	pulse	0.610865	0.8	0
male-female	pulse	0.698132	0.8	0
male-female	pulse	0.785398	0.8	0
male-female	pulse	0.872665	0.8	0
male-female	pulse	0.959931	0.8	0
male-female	pulse	1.0472	0.8	0
male-female	pulse	1.13446	0.8	0
male-female	pulse	1.22173	0.8	0
male-female	pulse	1.309	0.8	0
male-female	pulse	1.39626	0.8	0
male-female	pulse	1.48353	0.8	0
male-female	pulse	1.5708	0.8	0
male-female	pulse	1.65806	0.8	0
male-female	pulse	1.74533	0.8	0
male-female	pulse	1.8326	0.8	0
male-female	pulse	1.91986	0.8	0
male-female	pulse	2.00713	0.8	0
male-female	pulse	2.0944	0.8	0
male-female	pulse	2.18166	0.8	0
male-female	pulse	2.26893	0.8	0.000809678
male-female	pulse	2.35619	0.8	0.000539785
male-female	pulse	2.44346	0.8	0
male-female	pulse	2.53073	0.8	0.000809678
male-female	pulse	2.61799	0.8	0
male-female	pulse	2.70526	0.8	0
male-female	pulse	2.79253	0.8	0
male-female	pulse	2.87979	0.8	0.00296882
male-female	pulse	2.96706	0.8	0.00836667
male-female	pulse	3.05433	0.8	0.0145742
male-female	pulse	3.14159	0.8	0.0121452
male-female	pulse	0.0872665	1	0
male-female	pulse	0.174533	1	0
male-female	pulse	0.261799	1	0.000269893
male-female	pulse	0.349066	1	0.000269893
male-female	pulse	0.436332	1	0
male-female	pulse	0.523599	1	0
male-female	pulse	0.610865	1	0
male-female	pulse	0.698132	1	0
male-female	pulse	0.785398	1	0.000269893
male-female	pulse	0.872665	1	0.000269893
male-female	pulse	0.959931	1	0
male-female	pulse	1.0472	1	0
male-female	pulse	1.13446	1	0
male-female	pulse	1.22173	1	0
male-female	pulse	1.309	1	0
male-female	pulse	1.39626	1	0.000269893
male-female	pulse	1.48353	1	0.000539785
male-female	pulse	1.5708	1	0.000539785
male-female	pulse	1.65806	1	0.0037785
male-female	pulse	1.74533	1	0.00296882
male-female	pulse	1.8326	1	0.00566775
male-female	pulse	1.91986	1	0.00809678
male-female	pulse	2.00713	1	0.0153839
male-female	pulse	2.0944	1	0.0172731
male-female	pulse	2.18166	1	0.0337366
male-female	pulse	2.26893	1	0.042643
male-female	pulse	2.35619	1	0.0461516
male-female	pulse	2.44346	1	0.085556
male-female	pulse	2.53073	1	0.118753
male-female	pulse	2.61799	1	0.144393
male-female	pulse	2.70526	1	0.120642
male-female	pulse	2.79253	1	0.0796183
male-female	pulse	2.87979	1	0.0793484
male-female	pulse	2.96706	1	0.0539785
male-female	pulse	3.05433	1	0.0380549
male-female	pulse	3.14159	1	0.0178129
male-female	pulse	0.0872665	1.2	0.00107957
male-female	pulse	0.174533	1.2	0.00188925
male-female	pulse	0.261799	1.2	0.000539785
male-female	pulse	0.349066	1.2	0.00107957
male-female	pulse	0.436332	1.2	0.000809678
male-female	pulse	0.523599	1.2	0.000809678
male-female	pulse	0.610865	1.2	0.00134946
male-female	pulse	0.698132	1.2	0.00431828
male-female	pulse	0.785398	1.2	0.00269893
male-female	pulse	0.872665	1.2	0.00431828
male-female	pulse	0.959931	1.2	0.00188925
male-female	pulse	1.0472	1.2	0.0035086
male-female	pulse	1.13446	1.2	0.00674732
male-female	pulse	1.22173	1.2	0.00755699
male-female	pulse	1.309	1.2	0.0148441
male-female	pulse	1.39626	1.2	0.0170032
male-female	pulse	1.48353	1.2	0.0143043
male-female	pulse	1.5708	1.2	0.0213215
male-female	pulse	1.65806	1.2	0.0232108
male-female	pulse	1.74533	1.2	0.0267194
male-female	pulse	1.8326	1.2	0.0485807
male-female	pulse	1.91986	1.2	0.0612656
male-female	pulse	2.00713	1.2	0.0744904
male-female	pulse	2.0944	1.2	0.0936527
male-female	pulse	2.18166	1.2	0.154379
male-female	pulse	2.26893	1.2	0.161666
male-female	pulse	2.35619	1.2	0.211056
male-female	pulse	2.44346	1.2	0.292294
male-female	pulse	2.53073	1.2	0.400791
male-female	pulse	2.61799	1.2	0.78026
male-female	pulse	2.70526	1.2	1.32166
male-female	pulse	2.79253	1.2	1.94943
male-female	pulse	2.87979	1.2	1.99262
male-female	pulse	2.96706	1.2	1.40992
male-female	pulse	3.05433	1.2	1.20993
male-female	pulse	3.14159	1.2	1.41613
male-female	pulse	0.0872665	1.4	0.0205118
male-female	pulse	0.174533	1.4	0.00620753
male-female	pulse	0.261799	1.4	0.0110656
male-female	pulse	0.349066	1.4	0.0194323
male-female	pulse	0.436332	1.4	0.00944624
male-female	pulse	0.523599	1.4	0.0116054
male-female	pulse	0.610865	1.4	0.0183527
male-female	pulse	0.698132	1.4	0.0205118
male-female	pulse	0.785398	1.4	0.0272592
male-female	pulse	0.872665	1.4	0.0207817
male-female	pulse	0.959931	1.4	0.0264495
male-female	pulse	1.0472	1.4	0.0372452
male-female	pulse	1.13446	1.4	0.0385946
male-female	pulse	1.22173	1.4	0.0434527
male-female	pulse	1.309	1.4	0.0380549
male-female	pulse	1.39626	1.4	0.0472312
male-female	pulse	1.48353	1.4	0.0591065
male-female	pulse	1.5708	1.4	0.0618054
male-female	pulse	1.65806	1.4	0.0731409
male-female	pulse	1.74533	1.4	0.110656
male-female	pulse	1.8326	1.4	0.0850162
male-female	pulse	1.91986	1.4	0.121991
male-female	pulse	2.00713	1.4	0.113085
male-female	pulse	2.0944	1.4	0.147631
male-female	pulse	2.18166	1.4	0.187845
male-female	pulse	2.26893	1.4	0.152489
male-female	pulse	2.35619	1.4	0.169762
male-female	pulse	2.44346	1.4	0.20161
male-female	pulse	2.53073	1.4	0.317934
male-female	pulse	2.61799	1.4	0.538436
male-female	pulse	2.70526	1.4	0.849082
male-female	pulse	2.79253	1.4	1.35432
male-female	pulse	2.87979	1.4	2.06144
male-female	pulse	2.96706	1.4	2.81633
male-female	pulse	3.05433	1.4	3.31644
male-female	pulse	3.14159	1.4	3.72425
male-female	pulse	0.0872665	1.6	0.0418334
male-female	pulse	0.174533	1.6	0.042643
male-female	pulse	0.261799	1.6	0.0496602
male-female	pulse	0.349066	1.6	0.0321172
male-female	pulse	0.436332	1.6	0.0329269
male-female	pulse	0.523599	1.6	0.0591065
male-female	pulse	0.610865	1.6	0.040214
male-female	pulse	0.698132	1.6	0.0218613
male-female	pulse	0.785398	1.6	0.0515495
male-female	pulse	0.872665	1.6	0.0323871
male-female	pulse	0.959931	1.6	0.0458817
male-female	pulse	1.0472	1.6	0.0450721
male-female	pulse	1.13446	1.6	0.0585667
male-female	pulse	1.22173	1.6	0.0545183
male-female	pulse	1.309	1.6	0.0448022
male-female	pulse	1.39626	1.6	0.0537086
male-female	pulse	1.48353	1.6	0.0833968
male-female	pulse	1.5708	1.6	0.119023
male-female	pulse	1.65806	1.6	0.143043
male-female	pulse	1.74533	1.6	0.0796183
male-female	pulse	1.8326	1.6	0.0914936
male-female	pulse	1.91986	1.6	0.0998603
male-female	pulse	2.00713	1.6	0.0696323
male-female	pulse	2.0944	1.6	0.17543
male-female	pulse	2.18166	1.6	0.191084
male-female	pulse	2.26893	1.6	0.122261
male-female	pulse	2.35619	1.6	0.173811
male-female	pulse	2.44346	1.6	0.230488
male-female	pulse	2.53073	1.6	0.257478
male-female	pulse	2.61799	1.6	0.340874
male-female	pulse	2.70526	1.6	0.467724
male-female	pulse	2.79253	1.6	0.581619
male-female	pulse	2.87979	1.6	0.977011
male-female	pulse	2.96706	1.6	1.24259
male-female	pulse	3.05433	1.6	1.99532
male-female	pulse	3.14159	1.6	2.70513
male-female	pulse	0.0872665	1.8	0.0388645
male-female	pulse	0.174533	1.8	0.0885248
male-female	pulse	0.261799	1.8	0.0626151
male-female	pulse	0.349066	1.8	0.0348162
male-female	pulse	0.436332	1.8	0.139804
male-female	pulse	0.523599	1.8	0.0188925
male-female	pulse	0.610865	1.8	0.0418334
male-female	pulse	0.698132	1.8	0.0310377
male-female	pulse	0.785398	1.8	0.130088
male-female	pulse	0.872665	1.8	0.189465
male-female	pulse	0.959931	1.8	0.0558678
male-female	pulse	1.0472	1.8	0.0388645
male-female	pulse	1.13446	1.8	0.0866355
male-female	pulse	1.22173	1.8	0.154379
male-female	pulse	1.309	1.8	0.0793484
male-female	pulse	1.39626	1.8	0.0812377
male-female	pulse	1.48353	1.8	0.130088
male-female	pulse	1.5708	1.8	0.0977011
male-female	pulse	1.65806	1.8	0.0720613
male-female	pulse	1.74533	1.8	0.103909
male-female	pulse	1.8326	1.8	0.0601861
male-female	pulse	1.91986	1.8	0.080428
male-female	pulse	2.00713	1.8	0.0547882
male-female	pulse	2.0944	1.8	0.0491205
male-female	pulse	2.18166	1.8	0.0933829
male-female	pulse	2.26893	1.8	0.0434527
male-female	pulse	2.35619	1.8	0.0618054
male-female	pulse	2.44346	1.8	0.130358
male-female	pulse	2.53073	1.8	0.0968915
male-female	pulse	2.61799	1.8	0.177589
male-female	pulse	2.70526	1.8	0.256398
male-female	pulse	2.79253	1.8	0.282308
male-female	pulse	2.87979	1.8	0.563806
male-female	pulse	2.96706	1.8	0.671763
male-female	pulse	3.05433	1.8	1.05447
male-female	pulse	3.14159	1.8	1.56133
male-female	pulse	0.0872665	2	0.0480409
male-female	pulse	0.174533	2	0.0539785
male-female	pulse	0.261799	2	0.130628
male-female	pulse	0.349066	2	0.0585667
male-female	pulse	0.436332	2	0.12523
male-female	pulse	0.523599	2	0.0566775
male-female	pulse	0.610865	2	0.0180828
male-female	pulse	0.698132	2	0.0658538
male-female	pulse	0.785398	2	0.105798
male-female	pulse	0.872665	2	0.0655839
male-female	pulse	0.959931	2	0.0388645
male-female	pulse	1.0472	2	0.0742205
male-female	pulse	1.13446	2	0.0596463
male-female	pulse	1.22173	2	0.145472
male-female	pulse	1.309	2	0.0923033
male-female	pulse	1.39626	2	0.0763796
male-female	pulse	1.48353	2	0.0248301
male-female	pulse	1.5708	2	0.0566775
male-female	pulse	1.65806	2	0.0385946
male-female	pulse	1.74533	2	0.0315774
male-female	pulse	1.8326	2	0.0188925
male-female	pulse	1.91986	2	0.0148441
male-female	pulse	2.00713	2	0.0232108
male-female	pulse	2.0944	2	0.0134946
male-female	pulse	2.18166	2	0.00674732
male-female	pulse	2.26893	2	0.0348162
male-female	pulse	2.35619	2	0.0412936
male-female	pulse	2.44346	2	0.0582968
male-female	pulse	2.53073	2	0.0415635
male-female	pulse	2.61799	2	0.136026
male-female	pulse	2.70526	2	0.119023
male-female	pulse	2.79253	2	0.162205
male-female	pulse	2.87979	2	0.256128
male-female	pulse	2.96706	2	0.430749
male-female	pulse	3.05433	2	0.792135
male-female	pulse	3.14159	2	1.08551
male-female	pulse	0.0872665	2.2	0.00782689
male-female	pulse	0.174533	2.2	0.0248301
male-female	pulse	0.261799	2.2	0.0423731
male-female	pulse	0.349066	2.2	0.0469613
male-female	pulse	0.436332	2.2	0.0186226
male-female	pulse	0.523599	2.2	0.0345463
male-female	pulse	0.610865	2.2	0.0156538
male-female	pulse	0.698132	2.2	0.111466
male-female	pulse	0.785398	2.2	0.0199721
male-female	pulse	0.872665	2.2	0.133057
male-female	pulse	0.959931	2.2	0.249651
male-female	pulse	1.0472	2.2	0.0170032
male-female	pulse	1.13446	2.2	0.0102559
male-female	pulse	1.22173	2.2	0.0251
male-female	pulse	1.309	2.2	0.0213215
male-female	pulse	1.39626	2.2	0.0531689
male-female	pulse	1.48353	2.2	0.0164635
male-female	pulse	1.5708	2.2	0.00512796
male-female	pulse	1.65806	2.2	0.00107957
male-female	pulse	1.74533	2.2	0.00188925
male-female	pulse	1.8326	2.2	0.00269893
male-female	pulse	1.91986	2.2	0.0140344
male-female	pulse	2.00713	2.2	0.00242903
male-female	pulse	2.0944	2.2	0.00539785
male-female	pulse	2.18166	2.2	0.0134946
male-female	pulse	2.26893	2.2	0.00944624
male-female	pulse	2.35619	2.2	0.00647742
male-female	pulse	2.44346	2.2	0.0183527
male-female	pulse	2.53073	2.2	0.0391344
male-female	pulse	2.61799	2.2	0.0515495
male-female	pulse	2.70526	2.2	0.0485807
male-female	pulse	2.79253	2.2	0.0777291
male-female	pulse	2.87979	2.2	0.119293
male-female	pulse	2.96706	2.2	0.271782
male-female	pulse	3.05433	2.2	0.517654
male-female	pulse	3.14159	2.2	0.657728
male-female	pulse	0.0872665	2.4	0.00269893
male-female	pulse	0.174533	2.4	0.0140344
male-female	pulse	0.261799	2.4	0.0137645
male-female	pulse	0.349066	2.4	0.00917635
male-female	pulse	0.436332	2.4	0.00917635
male-female	pulse	0.523599	2.4	0.00620753
male-female	pulse	0.610865	2.4	0.00647742
male-female	pulse	0.698132	2.4	0.0221312
male-female	pulse	0.785398	2.4	0.0102559
male-female	pulse	0.872665	2.4	0.00647742
male-female	pulse	0.959931	2.4	0.00431828
male-female	pulse	1.0472	2.4	0.0121452
male-female	pulse	1.13446	2.4	0.0121452
male-female	pulse	1.22173	2.4	0.0037785
male-female	pulse	1.309	2.4	0.00215914
male-female	pulse	1.39626	2.4	0.00647742
male-female	pulse	1.48353	2.4	0.00404839
male-female	pulse	1.5708	2.4	0.00566775
male-female	pulse	1.65806	2.4	0.000269893
male-female	pulse	1.74533	2.4	0
male-female	pulse	1.8326	2.4	0.00215914
male-female	pulse	1.91986	2.4	0.00134946
male-female	pulse	2.00713	2.4	0.00323871
male-female	pulse	2.0944	2.4	0.00107957
male-female	pulse	2.18166	2.4	0.00134946
male-female	pulse	2.26893	2.4	0.000809678
male-female	pulse	2.35619	2.4	0.0035086
male-female	pulse	2.44346	2.4	0.00620753
male-female	pulse	2.53073	2.4	0.0145742
male-female	pulse	2.61799	2.4	0.0348162
male-female	pulse	2.70526	2.4	0.0221312
male-female	pulse	2.79253	2.4	0.0437226
male-female	pulse	2.87979	2.4	0.0817775
male-female	pulse	2.96706	2.4	0.159237
male-female	pulse	3.05433	2.4	0.291214
male-female	pulse	3.14159	2.4	0.391884
male-female	pulse	0.0872665	2.6	0.000269893
male-female	pulse	0.174533	2.6	0.00242903
male-female	pulse	0.261799	2.6	0.000539785
male-female	pulse	0.349066	2.6	0.00485807
male-female	pulse	0.436332	2.6	0.00188925
male-female	pulse	0.523599	2.6	0.00134946
male-female	pulse	0.610865	2.6	0.00107957
male-female	pulse	0.698132	2.6	0.00188925
male-female	pulse	0.785398	2.6	0.000809678
male-female	pulse	0.872665	2.6	0.000269893
male-female	pulse	0.959931	2.6	0.000539785
male-female	pulse	1.0472	2.6	0.00107957
male-female	pulse	1.13446	2.6	0.00107957
male-female	pulse	1.22173	2.6	0.00134946
male-female	pulse	1.309	2.6	0.0037785
male-female	pulse	1.39626	2.6	0.00269893
male-female	pulse	1.48353	2.6	0.00134946
male-female	pulse	1.5708	2.6	0.0072871
male-female	pulse	1.65806	2.6	0.000269893
male-female	pulse	1.74533	2.6	0.000269893
male-female	pulse	1.8326	2.6	0.000269893
male-female	pulse	1.91986	2.6	0.000809678
male-female	pulse	2.00713	2.6	0.000809678
male-female	pulse	2.0944	2.6	0.000269893
male-female	pulse	2.18166	2.6	0.000269893
male-female	pulse	2.26893	2.6	0.00782689
male-female	pulse	2.35619	2.6	0.0035086
male-female	pulse	2.44346	2.6	0.00269893
male-female	pulse	2.53073	2.6	0.00782689
male-female	pulse	2.61799	2.6	0.0129548
male-female	pulse	2.70526	2.6	0.0210516
male-female	pulse	2.79253	2.6	0.0388645
male-female	pulse	2.87979	2.6	0.0520893
male-female	pulse	2.96706	2.6	0.097971
male-female	pulse	3.05433	2.6	0.15168
male-female	pulse	3.14159	2.6	0.243173
male-female	pulse	0.0872665	2.8	0
male-female	pulse	0.174533	2.8	0
male-female	pulse	0.261799	2.8	0
male-female	pulse	0.349066	2.8	0.000539785
male-female	pulse	0.436332	2.8	0.000539785
male-female	pulse	0.523599	2.8	0
male-female	pulse	0.610865	2.8	0.000539785
male-female	pulse	0.698132	2.8	0.00134946
male-female	pulse	0.785398	2.8	0.000539785
male-female	pulse	0.872665	2.8	0.000269893
male-female	pulse	0.959931	2.8	0.000809678
male-female	pulse	1.0472	2.8	0.000269893
male-female	pulse	1.13446	2.8	0
male-female	pulse	1.22173	2.8	0.00404839
male-female	pulse	1.309	2.8	0.00215914
male-female	pulse	1.39626	2.8	0.000539785
male-female	pulse	1.48353	2.8	0
male-female	pulse	1.5708	2.8	0.000539785
male-female	pulse	1.65806	2.8	0
male-female	pulse	1.74533	2.8	0.000269893
male-female	pulse	1.8326	2.8	0
male-female	pulse	1.91986	2.8	0
male-female	pulse	2.00713	2.8	0
male-female	pulse	2.0944	2.8	0
male-female	pulse	2.18166	2.8	0.000269893
male-female	pulse	2.26893	2.8	0.0072871
male-female	pulse	2.35619	2.8	0.00107957
male-female	pulse	2.44346	2.8	0.00296882
male-female	pulse	2.53073	2.8	0.00269893
male-female	pulse	2.61799	2.8	0.00296882
male-female	pulse	2.70526	2.8	0.0116054
male-female	pulse	2.79253	2.8	0.0364355
male-female	pulse	2.87979	2.8	0.0394043
male-female	pulse	2.96706	2.8	0.0582968
male-female	pulse	3.05433	2.8	0.119023
male-female	pulse	3.14159	2.8	0.160586
male-female	pulse	0.0872665	3	0
male-female	pulse	0.174533	3	0
male-female	pulse	0.261799	3	0
male-female	pulse	0.349066	3	0
male-female	pulse	0.436332	3	0.000809678
male-female	pulse	0.523599	3	0
male-female	pulse	0.610865	3	0
male-female	pulse	0.698132	3	0
male-female	pulse	0.785398	3	0
male-female	pulse	0.872665	3	0
male-female	pulse	0.959931	3	0.000269893
male-female	pulse	1.0472	3	0
male-female	pulse	1.13446	3	0.000269893
male-female	pulse	1.22173	3	0.00107957
male-female	pulse	1.309	3	0.000809678
male-female	pulse	1.39626	3	0.000269893
male-female	pulse	1.48353	3	0
male-female	pulse	1.5708	3	0
male-female	pulse	1.65806	3	0.000269893
male-female	pulse	1.74533	3	0.000269893
male-female	pulse	1.8326	3	0.000269893
male-female	pulse	1.91986	3	0.000269893
male-female	pulse	2.00713	3	0
male-female	pulse	2.0944	3	0
male-female	pulse	2.18166	3	0.000809678
male-female	pulse	2.26893	3	0.00215914
male-female	pulse	2.35619	3	0
male-female	pulse	2.44346	3	0.00404839
male-female	pulse	2.53073	3	0.00242903
male-female	pulse	2.61799	3	0.00458817
male-female	pulse	2.70526	3	0.00296882
male-female	pulse	2.79253	3	0.0234807
male-female	pulse	2.87979	3	0.0512796
male-female	pulse	2.96706	3	0.0564076
male-female	pulse	3.05433	3	0.0688226
male-female	pulse	3.14159	3	0.0995904
male-male	pulse	0.0872665	0.2	0
male-male	pulse	0.174533	0.2	0
male-male	pulse	0.261799	0.2	0
male-male	pulse	0.349066	0.2	0
male-male	pulse	0.436332	0.2	0
male-male	pulse	0.523599	0.2	0
male-male	pulse	0.610865	0.2	0
male-male	pulse	0.698132	0.2	0
male-male	pulse	0.785398	0.2	0
male-male	pulse	0.872665	0.2	0
male-male	pulse	0.959931	0.2	0
male-male	pulse	1.0472	0.2	0
male-male	pulse	1.13446	0.2	0
male-male	pulse	1.22173	0.2	0
male-male	pulse	1.309	0.2	0
male-male	pulse	1.39626	0.2	0
male-male	pulse	1.48353	0.2	0
male-male	pulse	1.5708	0.2	0
male-male	pulse	1.65806	0.2	0
male-male	pulse	1.74533	0.2	0
male-male	pulse	1.8326	0.2	0
male-male	pulse	1.91986	0.2	0
male-male	pulse	2.00713	0.2	0
male-male	pulse	2.0944	0.2	0
male-male	pulse	2.18166	0.2	0
male-male	pulse	2.26893	0.2	0
male-male	pulse	2.35619	0.2	0
male-male	pulse	2.44346	0.2	0
male-male	pulse	2.53073	0.2	0
male-male	pulse	2.61799	0.2	0
male-male	pulse	2.70526	0.2	0
male-male	pulse	2.79253	0.2	0
male-male	pulse	2.87979	0.2	0
male-male	pulse	2.96706	0.2	0
male-male	pulse	3.05433	0.2	0
male-male	pulse	3.14159	0.2	0
male-male	pulse	0.0872665	0.4	0
male-male	pulse	0.174533	0.4	0
male-male	pulse	0.261799	0.4	0
male-male	pulse	0.349066	0.4	0
male-male	pulse	0.436332	0.4	0
male-male	pulse	0.523599	0.4	0
male-male	pulse	0.610865	0.4	0
male-male	pulse	0.698132	0.4	0
male-male	pulse	0.785398	0.4	0
male-male	pulse	0.872665	0.4	0
male-male	pulse	0.959931	0.4	0
male-male	pulse	1.0472	0.4	0
male-male	pulse	1.13446	0.4	0
male-male	pulse	1.22173	0.4	0
male-male	pulse	1.309	0.4	0
male-male	pulse	1.39626	0.4	0
male-male	pulse	1.48353	0.4	0
male-male	pulse	1.5708	0.4	0
male-male	pulse	1.65806	0.4	0
male-male	pulse	1.74533	0.4	0
male-male	pulse	1.8326	0.4	0
male-male	pulse	1.91986	0.4	0
male-male	pulse	2.00713	0.4	0
male-male	pulse	2.0944	0.4	0
male-male	pulse	2.18166	0.4	0
male-male	pulse	2.26893	0.4	0
male-male	pulse	2.35619	0.4	0
male-male	pulse	2.44346	0.4	0
male-male	pulse	2.53073	0.4	0
male-male	pulse	2.61799	0.4	0
male-male	pulse	2.70526	0.4	0
male-male	pulse	2.79253	0.4	0
male-male	pulse	2.87979	0.4	0
male-male	pulse	2.96706	0.4	0
male-male	pulse	3.05433	0.4	0
male-male	pulse	3.14159	0.4	0
male-male	pulse	0.0872665	0.6	0
male-male	pulse	0.174533	0.6	0
male-male	pulse	0.261799	0.6	0
male-male	pulse	0.349066	0.6	0
male-male	pulse	0.436332	0.6	0
male-male	pulse	0.523599	0.6	0
male-male	pulse	0.610865	0.6	0
male-male	pulse	0.698132	0.6	0
male-male	pulse	0.785398	0.6	0
male-male	pulse	0.872665	0.6	0
male-male	pulse	0.959931	0.6	0
male-male	pulse	1.0472	0.6	0
male-male	pulse	1.13446	0.6	0
male-male	pulse	1.22173	0.6	0
male-male	pulse	1.309	0.6	0
male-male	pulse	1.39626	0.6	0
male-male	pulse	1.48353	0.6	0
male-male	pulse	1.5708	0.6	0
male-male	pulse	1.65806	0.6	0
male-male	pulse	1.74533	0.6	0
male-male	pulse	1.8326	0.6	0
male-male	pulse	1.91986	0.6	0
male-male	pulse	2.00713	0.6	0
male-male	pulse	2.0944	0.6	0
male-male	pulse	2.18166	0.6	0
male-male	pulse	2.26893	0.6	0
male-male	pulse	2.35619	0.6	0
male-male	pulse	2.44346	0.6	0
male-male	pulse	2.53073	0.6	0
male-male	pulse	2.61799	0.6	0
male-male	pulse	2.70526	0.6	0
male-male	pulse	2.79253	0.6	0
male-male	pulse	2.87979	0.6	0
male-male	pulse	2.96706	0.6	0
male-male	pulse	3.05433	0.6	0
male-male	pulse	3.14159	0.6	0
male-male	pulse	0.0872665	0.8	0
male-male	pulse	0.174533	0.8	0
male-male	pulse	0.261799	0.8	0
male-male	pulse	0.349066	0.8	0.000273842
male-male	pulse	0.436332	0.8	0
male-male	pulse	0.523599	0.8	0.000273842
male-male	pulse	0.610865	0.8	0
male-male	pulse	0.698132	0.8	0
male-male	pulse	0.785398	0.8	0
male-male	pulse	0.872665	0.8	0
male-male	pulse	0.959931	0.8	0
male-male	pulse	1.0472	0.8	0
male-male	pulse	1.13446	0.8	0.000547685
male-male	pulse	1.22173	0.8	0.000273842
male-male	pulse	1.309	0.8	0.000273842
male-male	pulse	1.39626	0.8	0.000547685
male-male	pulse	1.48353	0.8	0
male-male	pulse	1.5708	0.8	0
male-male	pulse	1.65806	0.8	0
male-male	pulse	1.74533	0.8	0
male-male	pulse	1.8326	0.8	0
male-male	pulse	1.91986	0.8	0
male-male	pulse	2.00713	0.8	0
male-male	pulse	2.0944	0.8	0.000547685
male-male	pulse	2.18166	0.8	0
male-male	pulse	2.26893	0.8	0
male-male	pulse	2.35619	0.8	0
male-male	pulse	2.44346	0.8	0
male-male	pulse	2.53073	0.8	0
male-male	pulse	2.61799	0.8	0
male-male	pulse	2.70526	0.8	0
male-male	pulse	2.79253	0.8	0
male-male	pulse	2.87979	0.8	0
male-male	pulse	2.96706	0.8	0.000273842
male-male	pulse	3.05433	0.8	0.000273842
male-male	pulse	3.14159	0.8	0.00219074
male-male	pulse	0.0872665	1	0.00246458
male-male	pulse	0.174533	1	0.00246458
male-male	pulse	0.261799	1	0.00136921
male-male	pulse	0.349066	1	0.00109537
male-male	pulse	0.436332	1	0
male-male	pulse	0.523599	1	0
male-male	pulse	0.610865	1	0.000273842
male-male	pulse	0.698132	1	0
male-male	pulse	0.785398	1	0.00109537
male-male	pulse	0.872665	1	0.00136921
male-male	pulse	0.959931	1	0.00136921
male-male	pulse	1.0472	1	0.00328611
male-male	pulse	1.13446	1	0.00109537
male-male	pulse	1.22173	1	0.0117752
male-male	pulse	1.309	1	0.00301227
male-male	pulse	1.39626	1	0.000821527
male-male	pulse	1.48353	1	0.00136921
male-male	pulse	1.5708	1	0.00547685
male-male	pulse	1.65806	1	0.000821527
male-male	pulse	1.74533	1	0.00164305
male-male	pulse	1.8326	1	0.00109537
male-male	pulse	1.91986	1	0.000547685
male-male	pulse	2.00713	1	0.000547685
male-male	pulse	2.0944	1	0.00164305
male-male	pulse	2.18166	1	0.00328611
male-male	pulse	2.26893	1	0.00492916
male-male	pulse	2.35619	1	0.00794143
male-male	pulse	2.44346	1	0.0169782
male-male	pulse	2.53073	1	0.0115014
male-male	pulse	2.61799	1	0.0224551
male-male	pulse	2.70526	1	0.0251935
male-male	pulse	2.79253	1	0.0213597
male-male	pulse	2.87979	1	0.0120491
male-male	pulse	2.96706	1	0.00958449
male-male	pulse	3.05433	1	0.00794143
male-male	pulse	3.14159	1	0.00629838
male-male	pulse	0.0872665	1.2	0.0495655
male-male	pulse	0.174533	1.2	0.0435409
male-male	pulse	0.261799	1.2	0.034778
male-male	pulse	0.349066	1.2	0.015609
male-male	pulse	0.436332	1.2	0.0158829
male-male	pulse	0.523599	1.2	0.0128706
male-male	pulse	0.610865	1.2	0.0202643
male-male	pulse	0.698132	1.2	0.0125968
male-male	pulse	0.785398	1.2	0.00794143
male-male	pulse	0.872665	1.2	0.010406
male-male	pulse	0.959931	1.2	0.00575069
male-male	pulse	1.0472	1.2	0.0142398
male-male	pulse	1.13446	1.2	0.0125968
male-male	pulse	1.22173	1.2	0.0101322
male-male	pulse	1.309	1.2	0.00985833
male-male	pulse	1.39626	1.2	0.00794143
male-male	pulse	1.48353	1.2	0.00931064
male-male	pulse	1.5708	1.2	0.00985833
male-male	pulse	1.65806	1.2	0.0106799
male-male	pulse	1.74533	1.2	0.0131444
male-male	pulse	1.8326	1.2	0.0134183
male-male	pulse	1.91986	1.2	0.0136921
male-male	pulse	2.00713	1.2	0.0328611
male-male	pulse	2.0944	1.2	0.0317657
male-male	pulse	2.18166	1.2	0.053947
male-male	pulse	2.26893	1.2	0.0547685
male-male	pulse	2.35619	1.2	0.0857127
male-male	pulse	2.44346	1.2	0.147327
male-male	pulse	2.53073	1.2	0.199357
male-male	pulse	2.61799	1.2	0.303144
male-male	pulse	2.70526	1.2	0.454852
male-male	pulse	2.79253	1.2	0.54522
male-male	pulse	2.87979	1.2	0.50743
male-male	pulse	2.96706	1.2	0.433219
male-male	pulse	3.05433	1.2	0.471831
male-male	pulse	3.14159	1.2	0.446363
male-male	pulse	0.0872665	1.4	2.24304
male-male	pulse	0.174533	1.4	1.5735
male-male	pulse	0.261799	1.4	0.902311
male-male	pulse	0.349066	1.4	0.48963
male-male	pulse	0.436332	1.4	0.25303
male-male	pulse	0.523599	1.4	0.145684
male-male	pulse	0.610865	1.4	0.0517562
male-male	pulse	0.698132	1.4	0.048744
male-male	pulse	0.785398	1.4	0.0246458
male-male	pulse	0.872665	1.4	0.0219074
male-male	pulse	0.959931	1.4	0.0221812
male-male	pulse	1.0472	1.4	0.0273842
male-male	pulse	1.13446	1.4	0.0224551
male-male	pulse	1.22173	1.4	0.0227289
male-male	pulse	1.309	1.4	0.0202643
male-male	pulse	1.39626	1.4	0.0136921
male-male	pulse	1.48353	1.4	0.0172521
male-male	pulse	1.5708	1.4	0.0284796
male-male	pulse	1.65806	1.4	0.0309442
male-male	pulse	1.74533	1.4	0.0246458
male-male	pulse	1.8326	1.4	0.0457317
male-male	pulse	1.91986	1.4	0.0525777
male-male	pulse	2.00713	1.4	0.071199
male-male	pulse	2.0944	1.4	0.0690083
male-male	pulse	2.18166	1.4	0.10762
male-male	pulse	2.26893	1.4	0.138017
male-male	pulse	2.35619	1.4	0.177176
male-male	pulse	2.44346	1.4	0.219074
male-male	pulse	2.53073	1.4	0.304239
male-male	pulse	2.61799	1.4	0.388309
male-male	pulse	2.70526	1.4	0.62929
male-male	pulse	2.79253	1.4	1.00199
male-male	pulse	2.87979	1.4	1.0647
male-male	pulse	2.96706	1.4	1.26707
male-male	pulse	3.05433	1.4	1.28076
male-male	pulse	3.14159	1.4	1.59294
male-male	pulse	0.0872665	1.6	5.89911
male-male	pulse	0.174533	1.6	3.72261
male-male	pulse	0.261799	1.6	1.79997
male-male	pulse	0.349066	1.6	0.827552
male-male	pulse	0.436332	1.6	0.389404
male-male	pulse	0.523599	1.6	0.182927
male-male	pulse	0.610865	1.6	0.0837958
male-male	pulse	0.698132	1.6	0.0665437
male-male	pulse	0.785398	1.6	0.039981
male-male	pulse	0.872665	1.6	0.0454578
male-male	pulse	0.959931	1.6	0.045184
male-male	pulse	1.0472	1.6	0.020812
male-male	pulse	1.13446	1.6	0.0265627
male-male	pulse	1.22173	1.6	0.0177998
male-male	pulse	1.309	1.6	0.0251935
male-male	pulse	1.39626	1.6	0.0235504
male-male	pulse	1.48353	1.6	0.036421
male-male	pulse	1.5708	1.6	0.0345041
male-male	pulse	1.65806	1.6	0.0473747
male-male	pulse	1.74533	1.6	0.05915
male-male	pulse	1.8326	1.6	0.0594238
male-male	pulse	1.91986	1.6	0.0610669
male-male	pulse	2.00713	1.6	0.0673652
male-male	pulse	2.0944	1.6	0.0462794
male-male	pulse	2.18166	1.6	0.102691
male-male	pulse	2.26893	1.6	0.0805097
male-male	pulse	2.35619	1.6	0.0983094
male-male	pulse	2.44346	1.6	0.144315
male-male	pulse	2.53073	1.6	0.140481
male-male	pulse	2.61799	1.6	0.229754
male-male	pulse	2.70526	1.6	0.389404
male-male	pulse	2.79253	1.6	0.696381
male-male	pulse	2.87979	1.6	0.893274
male-male	pulse	2.96706	1.6	1.21778
male-male	pulse	3.05433	1.6	1.87034
male-male	pulse	3.14159	1.6	1.86678
male-male	pulse	0.0872665	1.8	1.76875
male-male	pulse	0.174533	1.8	0.97351
male-male	pulse	0.261799	1.8	0.356817
male-male	pulse	0.349066	1.8	0.152804
male-male	pulse	0.436332	1.8	0.090368
male-male	pulse	0.523599	1.8	0.0328611
male-male	pulse	0.610865	1.8	0.024372
male-male	pulse	0.698132	1.8	0.0186213
male-male	pulse	0.785398	1.8	0.0161567
male-male	pulse	0.872665	1.8	0.0640791
male-male	pulse	0.959931	1.8	0.0180736
male-male	pulse	1.0472	1.8	0.0210859
male-male	pulse	1.13446	1.8	0.0150613
male-male	pulse	1.22173	1.8	0.010406
male-male	pulse	1.309	1.8	0.00876296
male-male	pulse	1.39626	1.8	0.0136921
male-male	pulse	1.48353	1.8	0.0219074
male-male	pulse	1.5708	1.8	0.0188951
male-male	pulse	1.65806	1.8	0.0692821
male-male	pulse	1.74533	1.8	0.0246458
male-male	pulse	1.8326	1.8	0.0739375
male-male	pulse	1.91986	1.8	0.0547685
male-male	pulse	2.00713	1.8	0.0517562
male-male	pulse	2.0944	1.8	0.0566854
male-male	pulse	2.18166	1.8	0.0621622
male-male	pulse	2.26893	1.8	0.0462794
male-male	pulse	2.35619	1.8	0.0490178
male-male	pulse	2.44346	1.8	0.0854388
male-male	pulse	2.53073	1.8	0.0887249
male-male	pulse	2.61799	1.8	0.110906
male-male	pulse	2.70526	1.8	0.273842
male-male	pulse	2.79253	1.8	0.29575
male-male	pulse	2.87979	1.8	0.382284
male-male	pulse	2.96706	1.8	0.802632
male-male	pulse	3.05433	1.8	1.01294
male-male	pulse	3.14159	1.8	1.12248
male-male	pulse	0.0872665	2	0.338743
male-male	pulse	0.174533	2	0.230575
male-male	pulse	0.261799	2	0.0818789
male-male	pulse	0.349066	2	0.0388856
male-male	pulse	0.436332	2	0.0164305
male-male	pulse	0.523599	2	0.0071199
male-male	pulse	0.610865	2	0.0123229
male-male	pulse	0.698132	2	0.0197167
male-male	pulse	0.785398	2	0.00958449
male-male	pulse	0.872665	2	0.0172521
male-male	pulse	0.959931	2	0.00657222
male-male	pulse	1.0472	2	0.00602453
male-male	pulse	1.13446	2	0.00958449
male-male	pulse	1.22173	2	0.00629838
male-male	pulse	1.309	2	0.010406
male-male	pulse	1.39626	2	0.00739375
male-male	pulse	1.48353	2	0.00821527
male-male	pulse	1.5708	2	0.00794143
male-male	pulse	1.65806	2	0.00684606
male-male	pulse	1.74533	2	0.0161567
male-male	pulse	1.8326	2	0.0172521
male-male	pulse	1.91986	2	0.00739375
male-male	pulse	2.00713	2	0.0109537
male-male	pulse	2.0944	2	0.0150613
male-male	pulse	2.18166	2	0.039981
male-male	pulse	2.26893	2	0.0372426
male-male	pulse	2.35619	2	0.0484701
male-male	pulse	2.44346	2	0.0323134
male-male	pulse	2.53073	2	0.0618884
male-male	pulse	2.61799	2	0.115835
male-male	pulse	2.70526	2	0.147327
male-male	pulse	2.79253	2	0.156912
male-male	pulse	2.87979	2	0.230028
male-male	pulse	2.96706	2	0.391321
male-male	pulse	3.05433	2	0.645994
male-male	pulse	3.14159	2	0.668449
male-male	pulse	0.0872665	2.2	0.0879034
male-male	pulse	0.174533	2.2	0.0564115
male-male	pulse	0.261799	2.2	0.0186213
male-male	pulse	0.349066	2.2	0.0262889
male-male	pulse	0.436332	2.2	0.00301227
male-male	pulse	0.523599	2.2	0.00438148
male-male	pulse	0.610865	2.2	0.0123229
male-male	pulse	0.698132	2.2	0.0136921
male-male	pulse	0.785398	2.2	0.00575069
male-male	pulse	0.872665	2.2	0.00520301
male-male	pulse	0.959931	2.2	0.00520301
male-male	pulse	1.0472	2.2	0.00219074
male-male	pulse	1.13446	2.2	0.0230028
male-male	pulse	1.22173	2.2	0.00547685
male-male	pulse	1.309	2.2	0.00684606
male-male	pulse	1.39626	2.2	0.00465532
male-male	pulse	1.48353	2.2	0.00739375
male-male	pulse	1.5708	2.2	0.00520301
male-male	pulse	1.65806	2.2	0.00355995
male-male	pulse	1.74533	2.2	0.00246458
male-male	pulse	1.8326	2.2	0.0120491
male-male	pulse	1.91986	2.2	0.00438148
male-male	pulse	2.00713	2.2	0.00246458
male-male	pulse	2.0944	2.2	0.00766759
male-male	pulse	2.18166	2.2	0.00438148
male-male	pulse	2.26893	2.2	0.0210859
male-male	pulse	2.35619	2.2	0.0136921
male-male	pulse	2.44346	2.2	0.0153352
male-male	pulse	2.53073	2.2	0.0679129
male-male	pulse	2.61799	2.2	0.0424456
male-male	pulse	2.70526	2.2	0.0772236
male-male	pulse	2.79253	2.2	0.148696
male-male	pulse	2.87979	2.2	0.206477
male-male	pulse	2.96706	2.2	0.315466
male-male	pulse	3.05433	2.2	0.39625
male-male	pulse	3.14159	2.2	0.456222
male-male	pulse	0.0872665	2.4	0.0109537
male-male	pulse	0.174533	2.4	0.0090368
male-male	pulse	0.261799	2.4	0.00109537
male-male	pulse	0.349066	2.4	0.00465532
male-male	pulse	0.436332	2.4	0.00492916
male-male	pulse	0.523599	2.4	0.00164305
male-male	pulse	0.610865	2.4	0.000821527
male-male	pulse	0.698132	2.4	0.00164305
male-male	pulse	0.785398	2.4	0.00438148
male-male	pulse	0.872665	2.4	0.00164305
male-male	pulse	0.959931	2.4	0.0101322
male-male	pulse	1.0472	2.4	0.00876296
male-male	pulse	1.13446	2.4	0.00684606
male-male	pulse	1.22173	2.4	0.000821527
male-male	pulse	1.309	2.4	0.0019169
male-male	pulse	1.39626	2.4	0.00328611
male-male	pulse	1.48353	2.4	0.00684606
male-male	pulse	1.5708	2.4	0.00328611
male-male	pulse	1.65806	2.4	0.00328611
male-male	pulse	1.74533	2.4	0.00273842
male-male	pulse	1.8326	2.4	0.00136921
male-male	pulse	1.91986	2.4	0.00520301
male-male	pulse	2.00713	2.4	0.00219074
male-male	pulse	2.0944	2.4	0.00657222
male-male	pulse	2.18166	2.4	0.00438148
male-male	pulse	2.26893	2.4	0.00383379
male-male	pulse	2.35619	2.4	0.00821527
male-male	pulse	2.44346	2.4	0.0331349
male-male	pulse	2.53073	2.4	0.019169
male-male	pulse	2.61799	2.4	0.0161567
male-male	pulse	2.70526	2.4	0.0657222
male-male	pulse	2.79253	2.4	0.0876296
male-male	pulse	2.87979	2.4	0.142672
male-male	pulse	2.96706	2.4	0.20593
male-male	pulse	3.05433	2.4	0.275485
male-male	pulse	3.14159	2.4	0.319574
male-male	pulse	0.0872665	2.6	0.00219074
male-male	pulse	0.174533	2.6	0
male-male	pulse	0.261799	2.6	0
male-male	pulse	0.349066	2.6	0.0106799
male-male	pulse	0.436332	2.6	0.000547685
male-male	pulse	0.523599	2.6	0.000273842
male-male	pulse	0.610865	2.6	0
male-male	pulse	0.698132	2.6	0.000821527
male-male	pulse	0.785398	2.6	0
male-male	pulse	0.872665	2.6	0
male-male	pulse	0.959931	2.6	0.00355995
male-male	pulse	1.0472	2.6	0.00164305
male-male	pulse	1.13446	2.6	0.0019169
male-male	pulse	1.22173	2.6	0.00136921
male-male	pulse	1.309	2.6	0
male-male	pulse	1.39626	2.6	0.000547685
male-male	pulse	1.48353	2.6	0.000547685
male-male	pulse	1.5708	2.6	0.000821527
male-male	pulse	1.65806	2.6	0.000273842
male-male	pulse	1.74533	2.6	0.000547685
male-male	pulse	1.8326	2.6	0.000821527
male-male	pulse	1.91986	2.6	0.000273842
male-male	pulse	2.00713	2.6	0.00328611
male-male	pulse	2.0944	2.6	0.00273842
male-male	pulse	2.18166	2.6	0.0134183
male-male	pulse	2.26893	2.6	0.0019169
male-male	pulse	2.35619	2.6	0.00273842
male-male	pulse	2.44346	2.6	0.00958449
male-male	pulse	2.53073	2.6	0.00821527
male-male	pulse	2.61799	2.6	0.0161567
male-male	pulse	2.70526	2.6	0.0446363
male-male	pulse	2.79253	2.6	0.0657222
male-male	pulse	2.87979	2.6	0.116383
male-male	pulse	2.96706	2.6	0.154995
male-male	pulse	3.05433	2.6	0.179914
male-male	pulse	3.14159	2.6	0.221265
male-male	pulse	0.0872665	2.8	0
male-male	pulse	0.174533	2.8	0.000273842
male-male	pulse	0.261799	2.8	0.000273842
male-male	pulse	0.349066	2.8	0.000273842
male-male	pulse	0.436332	2.8	0
male-male	pulse	0.523599	2.8	0
male-male	pulse	0.610865	2.8	0
male-male	pulse	0.698132	2.8	0.000821527
male-male	pulse	0.785398	2.8	0.000273842
male-male	pulse	0.872665	2.8	0.00246458
male-male	pulse	0.959931	2.8	0.00273842
male-male	pulse	1.0472	2.8	0.000273842
male-male	pulse	1.13446	2.8	0.000821527
male-male	pulse	1.22173	2.8	0.000547685
male-male	pulse	1.309	2.8	0
male-male	pulse	1.39626	2.8	0.000273842
male-male	pulse	1.48353	2.8	0
male-male	pulse	1.5708	2.8	0.000273842
male-male	pulse	1.65806	2.8	0.000273842
male-male	pulse	1.74533	2.8	0
male-male	pulse	1.8326	2.8	0
male-male	pulse	1.91986	2.8	0
male-male	pulse	2.00713	2.8	0.00109537
male-male	pulse	2.0944	2.8	0.00575069
male-male	pulse	2.18166	2.8	0.00136921
male-male	pulse	2.26893	2.8	0.00273842
male-male	pulse	2.35619	2.8	0
male-male	pulse	2.44346	2.8	0.0071199
male-male	pulse	2.53073	2.8	0.0161567
male-male	pulse	2.61799	2.8	0.0271104
male-male	pulse	2.70526	2.8	0.0219074
male-male	pulse	2.79253	2.8	0.0440886
male-male	pulse	2.87979	2.8	0.0917372
male-male	pulse	2.96706	2.8	0.127063
male-male	pulse	3.05433	2.8	0.157186
male-male	pulse	3.14159	2.8	0.164305
male-male	pulse	0.0872665	3	0
male-male	pulse	0.174533	3	0.000273842
male-male	pulse	0.261799	3	0.000273842
male-male	pulse	0.349066	3	0.000547685
male-male	pulse	0.436332	3	0
male-male	pulse	0.523599	3	0.000547685
male-male	pulse	0.610865	3	0.000547685
male-male	pulse	0.698132	3	0.00219074
male-male	pulse	0.785398	3	0.00136921
male-male	pulse	0.872665	3	0.000273842
male-male	pulse	0.959931	3	0
male-male	pulse	1.0472	3	0
male-male	pulse	1.13446	3	0
male-male	pulse	1.22173	3	0.000547685
male-male	pulse	1.309	3	0
male-male	pulse	1.39626	3	0
male-male	pulse	1.48353	3	0
male-male	pulse	1.5708	3	0
male-male	pulse	1.65806	3	0
male-male	pulse	1.74533	3	0
male-male	pulse	1.8326	3	0
male-male	pulse	1.91986	3	0
male-male	pulse	2.00713	3	0.000547685
male-male	pulse	2.0944	3	0
male-male	pulse	2.18166	3	0.00273842
male-male	pulse	2.26893	3	0.00547685
male-male	pulse	2.35619	3	0.00301227
male-male	pulse	2.44346	3	0.00629838
male-male	pulse	2.53073	3	0.00629838
male-male	pulse	2.61799	3	0.0134183
male-male	pulse	2.70526	3	0.0169782
male-male	pulse	2.79253	3	0.0240981
male-male	pulse	2.87979	3	0.053947
male-male	pulse	2.96706	3	0.110359
male-male	pulse	3.05433	3	0.156912
male-male	pulse	3.14159	3	0.119121

## Sheet: figS4A_courter_position_sine
group	song	azimuth	radius	density
male-female	sine	0.0872665	0.2	0
male-female	sine	0.174533	0.2	0
male-female	sine	0.261799	0.2	0
male-female	sine	0.349066	0.2	0
male-female	sine	0.436332	0.2	0
male-female	sine	0.523599	0.2	0
male-female	sine	0.610865	0.2	0
male-female	sine	0.698132	0.2	0
male-female	sine	0.785398	0.2	0
male-female	sine	0.872665	0.2	0
male-female	sine	0.959931	0.2	0
male-female	sine	1.0472	0.2	0
male-female	sine	1.13446	0.2	0
male-female	sine	1.22173	0.2	0
male-female	sine	1.309	0.2	0
male-female	sine	1.39626	0.2	0
male-female	sine	1.48353	0.2	0
male-female	sine	1.5708	0.2	0
male-female	sine	1.65806	0.2	0
male-female	sine	1.74533	0.2	0
male-female	sine	1.8326	0.2	0
male-female	sine	1.91986	0.2	0
male-female	sine	2.00713	0.2	0
male-female	sine	2.0944	0.2	0
male-female	sine	2.18166	0.2	0
male-female	sine	2.26893	0.2	0
male-female	sine	2.35619	0.2	0
male-female	sine	2.44346	0.2	0
male-female	sine	2.53073	0.2	0
male-female	sine	2.61799	0.2	0
male-female	sine	2.70526	0.2	0
male-female	sine	2.79253	0.2	0
male-female	sine	2.87979	0.2	0
male-female	sine	2.96706	0.2	0
male-female	sine	3.05433	0.2	0
male-female	sine	3.14159	0.2	0
male-female	sine	0.0872665	0.4	0
male-female	sine	0.174533	0.4	0
male-female	sine	0.261799	0.4	0
male-female	sine	0.349066	0.4	0
male-female	sine	0.436332	0.4	0
male-female	sine	0.523599	0.4	0
male-female	sine	0.610865	0.4	0
male-female	sine	0.698132	0.4	0
male-female	sine	0.785398	0.4	0
male-female	sine	0.872665	0.4	0
male-female	sine	0.959931	0.4	0
male-female	sine	1.0472	0.4	0
male-female	sine	1.13446	0.4	0
male-female	sine	1.22173	0.4	0
male-female	sine	1.309	0.4	0
male-female	sine	1.39626	0.4	0
male-female	sine	1.48353	0.4	0
male-female	sine	1.5708	0.4	0
male-female	sine	1.65806	0.4	0
male-female	sine	1.74533	0.4	0
male-female	sine	1.8326	0.4	0
male-female	sine	1.91986	0.4	0
male-female	sine	2.00713	0.4	0
male-female	sine	2.0944	0.4	0
male-female	sine	2.18166	0.4	0
male-female	sine	2.26893	0.4	0
male-female	sine	2.35619	0.4	0
male-female	sine	2.44346	0.4	0
male-female	sine	2.53073	0.4	0
male-female	sine	2.61799	0.4	0
male-female	sine	2.70526	0.4	0
male-female	sine	2.79253	0.4	0
male-female	sine	2.87979	0.4	0
male-female	sine	2.96706	0.4	0
male-female	sine	3.05433	0.4	0
male-female	sine	3.14159	0.4	0
male-female	sine	0.0872665	0.6	0
male-female	sine	0.174533	0.6	0
male-female	sine	0.261799	0.6	0
male-female	sine	0.349066	0.6	0
male-female	sine	0.436332	0.6	0
male-female	sine	0.523599	0.6	0
male-female	sine	0.610865	0.6	0
male-female	sine	0.698132	0.6	0
male-female	sine	0.785398	0.6	0
male-female	sine	0.872665	0.6	0
male-female	sine	0.959931	0.6	0
male-female	sine	1.0472	0.6	0
male-female	sine	1.13446	0.6	0
male-female	sine	1.22173	0.6	0
male-female	sine	1.309	0.6	0
male-female	sine	1.39626	0.6	0
male-female	sine	1.48353	0.6	0
male-female	sine	1.5708	0.6	0
male-female	sine	1.65806	0.6	0
male-female	sine	1.74533	0.6	0
male-female	sine	1.8326	0.6	0
male-female	sine	1.91986	0.6	0
male-female	sine	2.00713	0.6	0
male-female	sine	2.0944	0.6	0
male-female	sine	2.18166	0.6	0
male-female	sine	2.26893	0.6	0
male-female	sine	2.35619	0.6	0
male-female	sine	2.44346	0.6	0
male-female	sine	2.53073	0.6	0
male-female	sine	2.61799	0.6	0
male-female	sine	2.70526	0.6	0
male-female	sine	2.79253	0.6	0
male-female	sine	2.87979	0.6	0
male-female	sine	2.96706	0.6	0.00379425
male-female	sine	3.05433	0.6	0.0512223
male-female	sine	3.14159	0.6	0.000758849
male-female	sine	0.0872665	0.8	0
male-female	sine	0.174533	0.8	0
male-female	sine	0.261799	0.8	0
male-female	sine	0.349066	0.8	0
male-female	sine	0.436332	0.8	0
male-female	sine	0.523599	0.8	0
male-female	sine	0.610865	0.8	0
male-female	sine	0.698132	0.8	0
male-female	sine	0.785398	0.8	0
male-female	sine	0.872665	0.8	0
male-female	sine	0.959931	0.8	0
male-female	sine	1.0472	0.8	0
male-female	sine	1.13446	0.8	0
male-female	sine	1.22173	0.8	0
male-female	sine	1.309	0.8	0
male-female	sine	1.39626	0.8	0
male-female	sine	1.48353	0.8	0
male-female	sine	1.5708	0.8	0
male-female	sine	1.65806	0.8	0
male-female	sine	1.74533	0.8	0
male-female	sine	1.8326	0.8	0
male-female	sine	1.91986	0.8	0.000379425
male-female	sine	2.00713	0.8	0
male-female	sine	2.0944	0.8	0
male-female	sine	2.18166	0.8	0
male-female	sine	2.26893	0.8	0.000379425
male-female	sine	2.35619	0.8	0
male-female	sine	2.44346	0.8	0
male-female	sine	2.53073	0.8	0.000379425
male-female	sine	2.61799	0.8	0.00493252
male-female	sine	2.70526	0.8	0.0015177
male-female	sine	2.79253	0.8	0.00113827
male-female	sine	2.87979	0.8	0.00113827
male-female	sine	2.96706	0.8	0.0140387
male-female	sine	3.05433	0.8	0.00758849
male-female	sine	3.14159	0.8	0.0129004
male-female	sine	0.0872665	1	0.000758849
male-female	sine	0.174533	1	0.000758849
male-female	sine	0.261799	1	0
male-female	sine	0.349066	1	0.000758849
male-female	sine	0.436332	1	0.00189712
male-female	sine	0.523599	1	0.000379425
male-female	sine	0.610865	1	0.000758849
male-female	sine	0.698132	1	0
male-female	sine	0.785398	1	0
male-female	sine	0.872665	1	0.000379425
male-female	sine	0.959931	1	0.000758849
male-female	sine	1.0472	1	0.000379425
male-female	sine	1.13446	1	0
male-female	sine	1.22173	1	0
male-female	sine	1.309	1	0.00113827
male-female	sine	1.39626	1	0.000379425
male-female	sine	1.48353	1	0.00341482
male-female	sine	1.5708	1	0.00265597
male-female	sine	1.65806	1	0.00720907
male-female	sine	1.74533	1	0.00569137
male-female	sine	1.8326	1	0.00682964
male-female	sine	1.91986	1	0.00682964
male-female	sine	2.00713	1	0.012521
male-female	sine	2.0944	1	0.0147976
male-female	sine	2.18166	1	0.0390807
male-female	sine	2.26893	1	0.0523606
male-female	sine	2.35619	1	0.05274
male-female	sine	2.44346	1	0.0838528
male-female	sine	2.53073	1	0.155185
male-female	sine	2.61799	1	0.163911
male-female	sine	2.70526	1	0.142284
male-female	sine	2.79253	1	0.110792
male-female	sine	2.87979	1	0.0971327
male-female	sine	2.96706	1	0.0322511
male-female	sine	3.05433	1	0.0254215
male-female	sine	3.14159	1	0.0364248
male-female	sine	0.0872665	1.2	0.0030354
male-female	sine	0.174533	1.2	0.00265597
male-female	sine	0.261799	1.2	0
male-female	sine	0.349066	1.2	0.00265597
male-female	sine	0.436332	1.2	0.00493252
male-female	sine	0.523599	1.2	0.00379425
male-female	sine	0.610865	1.2	0.00341482
male-female	sine	0.698132	1.2	0.0045531
male-female	sine	0.785398	1.2	0.00379425
male-female	sine	0.872665	1.2	0.00417367
male-female	sine	0.959931	1.2	0.0030354
male-female	sine	1.0472	1.2	0.00379425
male-female	sine	1.13446	1.2	0.0106239
male-female	sine	1.22173	1.2	0.00872677
male-female	sine	1.309	1.2	0.0140387
male-female	sine	1.39626	1.2	0.0155564
male-female	sine	1.48353	1.2	0.0231449
male-female	sine	1.5708	1.2	0.0447721
male-female	sine	1.65806	1.2	0.0682964
male-female	sine	1.74533	1.2	0.0413573
male-female	sine	1.8326	1.2	0.027698
male-female	sine	1.91986	1.2	0.0390807
male-female	sine	2.00713	1.2	0.0781615
male-female	sine	2.0944	1.2	0.118001
male-female	sine	2.18166	1.2	0.161635
male-female	sine	2.26893	1.2	0.193507
male-female	sine	2.35619	1.2	0.347932
male-female	sine	2.44346	1.2	0.382839
male-female	sine	2.53073	1.2	0.491355
male-female	sine	2.61799	1.2	0.770611
male-female	sine	2.70526	1.2	1.29991
male-female	sine	2.79253	1.2	2.27086
male-female	sine	2.87979	1.2	2.25568
male-female	sine	2.96706	1.2	1.28549
male-female	sine	3.05433	1.2	1.32533
male-female	sine	3.14159	1.2	0.983848
male-female	sine	0.0872665	1.4	0.0409779
male-female	sine	0.174533	1.4	0.0360453
male-female	sine	0.261799	1.4	0.0440133
male-female	sine	0.349066	1.4	0.0337688
male-female	sine	0.436332	1.4	0.0311128
male-female	sine	0.523599	1.4	0.030354
male-female	sine	0.610865	1.4	0.0356659
male-female	sine	0.698132	1.4	0.0387013
male-female	sine	0.785398	1.4	0.0462898
male-female	sine	0.872665	1.4	0.0443927
male-female	sine	0.959931	1.4	0.0371836
male-female	sine	1.0472	1.4	0.0383219
male-female	sine	1.13446	1.4	0.0239038
male-female	sine	1.22173	1.4	0.0371836
male-female	sine	1.309	1.4	0.0626051
male-female	sine	1.39626	1.4	0.0876471
male-female	sine	1.48353	1.4	0.0865088
male-female	sine	1.5708	1.4	0.150632
male-female	sine	1.65806	1.4	0.101686
male-female	sine	1.74533	1.4	0.0512223
male-female	sine	1.8326	1.4	0.080438
male-female	sine	1.91986	1.4	0.0918208
male-female	sine	2.00713	1.4	0.139628
male-female	sine	2.0944	1.4	0.208684
male-female	sine	2.18166	1.4	0.21134
male-female	sine	2.26893	1.4	0.302401
male-female	sine	2.35619	1.4	0.232967
male-female	sine	2.44346	1.4	0.294054
male-female	sine	2.53073	1.4	0.539542
male-female	sine	2.61799	1.4	0.721666
male-female	sine	2.70526	1.4	1.24413
male-female	sine	2.79253	1.4	2.11036
male-female	sine	2.87979	1.4	2.67608
male-female	sine	2.96706	1.4	3.14429
male-female	sine	3.05433	1.4	4.23779
male-female	sine	3.14159	1.4	4.17595
male-female	sine	0.0872665	1.6	0.027698
male-female	sine	0.174533	1.6	0.067917
male-female	sine	0.261799	1.6	0.0880265
male-female	sine	0.349066	1.6	0.0603285
male-female	sine	0.436332	1.6	0.0796792
male-female	sine	0.523599	1.6	0.121036
male-female	sine	0.610865	1.6	0.0622256
male-female	sine	0.698132	1.6	0.0671582
male-female	sine	0.785398	1.6	0.0796792
male-female	sine	0.872665	1.6	0.0493252
male-female	sine	0.959931	1.6	0.0478075
male-female	sine	1.0472	1.6	0.0534989
male-female	sine	1.13446	1.6	0.0952356
male-female	sine	1.22173	1.6	0.0557754
male-female	sine	1.309	1.6	0.0360453
male-female	sine	1.39626	1.6	0.107757
male-female	sine	1.48353	1.6	0.0747467
male-female	sine	1.5708	1.6	0.138869
male-female	sine	1.65806	1.6	0.10548
male-female	sine	1.74533	1.6	0.0785409
male-female	sine	1.8326	1.6	0.135455
male-female	sine	1.91986	1.6	0.108895
male-female	sine	2.00713	1.6	0.122554
male-female	sine	2.0944	1.6	0.135455
male-female	sine	2.18166	1.6	0.180227
male-female	sine	2.26893	1.6	0.144181
male-female	sine	2.35619	1.6	0.218549
male-female	sine	2.44346	1.6	0.293675
male-female	sine	2.53073	1.6	0.378286
male-female	sine	2.61799	1.6	0.334653
male-female	sine	2.70526	1.6	0.584314
male-female	sine	2.79253	1.6	0.716733
male-female	sine	2.87979	1.6	0.953874
male-female	sine	2.96706	1.6	1.54919
male-female	sine	3.05433	1.6	2.08835
male-female	sine	3.14159	1.6	2.49244
male-female	sine	0.0872665	1.8	0.0478075
male-female	sine	0.174533	1.8	0.0519812
male-female	sine	0.261799	1.8	0.05274
male-female	sine	0.349066	1.8	0.0405984
male-female	sine	0.436332	1.8	0.110033
male-female	sine	0.523599	1.8	0.0595697
male-female	sine	0.610865	1.8	0.0884059
male-female	sine	0.698132	1.8	0.0246626
male-female	sine	0.785398	1.8	0.129763
male-female	sine	0.872665	1.8	0.223102
male-female	sine	0.959931	1.8	0.0717113
male-female	sine	1.0472	1.8	0.08575
male-female	sine	1.13446	1.8	0.0766438
male-female	sine	1.22173	1.8	0.143043
male-female	sine	1.309	1.8	0.106239
male-female	sine	1.39626	1.8	0.0614668
male-female	sine	1.48353	1.8	0.160117
male-female	sine	1.5708	1.8	0.0519812
male-female	sine	1.65806	1.8	0.0508429
male-female	sine	1.74533	1.8	0.0610874
male-female	sine	1.8326	1.8	0.055396
male-female	sine	1.91986	1.8	0.0565343
male-female	sine	2.00713	1.8	0.0497046
male-female	sine	2.0944	1.8	0.0379425
male-female	sine	2.18166	1.8	0.104342
male-female	sine	2.26893	1.8	0.0451515
male-female	sine	2.35619	1.8	0.102824
male-female	sine	2.44346	1.8	0.124831
male-female	sine	2.53073	1.8	0.103204
male-female	sine	2.61799	1.8	0.191609
male-female	sine	2.70526	1.8	0.255353
male-female	sine	2.79253	1.8	0.278118
male-female	sine	2.87979	1.8	0.413952
male-female	sine	2.96706	1.8	0.687138
male-female	sine	3.05433	1.8	0.723563
male-female	sine	3.14159	1.8	0.985745
male-female	sine	0.0872665	2	0.027698
male-female	sine	0.174533	2	0.0307334
male-female	sine	0.261799	2	0.0709524
male-female	sine	0.349066	2	0.0132799
male-female	sine	0.436332	2	0.092959
male-female	sine	0.523599	2	0.0516018
male-female	sine	0.610865	2	0.0254215
male-female	sine	0.698132	2	0.0785409
male-female	sine	0.785398	2	0.0758849
male-female	sine	0.872665	2	0.0258009
male-female	sine	0.959931	2	0.0895442
male-female	sine	1.0472	2	0.100927
male-female	sine	1.13446	2	0.0326305
male-female	sine	1.22173	2	0.234105
male-female	sine	1.309	2	0.0781615
male-female	sine	1.39626	2	0.0481869
male-female	sine	1.48353	2	0.0295951
male-female	sine	1.5708	2	0.0424956
male-female	sine	1.65806	2	0.00189712
male-female	sine	1.74533	2	0.00910619
male-female	sine	1.8326	2	0
male-female	sine	1.91986	2	0.000379425
male-female	sine	2.00713	2	0.00758849
male-female	sine	2.0944	2	0.000379425
male-female	sine	2.18166	2	0.00189712
male-female	sine	2.26893	2	0.00720907
male-female	sine	2.35619	2	0.0242832
male-female	sine	2.44346	2	0.0299745
male-female	sine	2.53073	2	0.0478075
male-female	sine	2.61799	2	0.0504635
male-female	sine	2.70526	2	0.0656405
male-female	sine	2.79253	2	0.0792998
male-female	sine	2.87979	2	0.129004
male-female	sine	2.96706	2	0.242832
male-female	sine	3.05433	2	0.354383
male-female	sine	3.14159	2	0.352106
male-female	sine	0.0872665	2.2	0.00531195
male-female	sine	0.174533	2.2	0.0235243
male-female	sine	0.261799	2.2	0.0174535
male-female	sine	0.349066	2.2	0.0311128
male-female	sine	0.436332	2.2	0.015177
male-female	sine	0.523599	2.2	0.0140387
male-female	sine	0.610865	2.2	0.0030354
male-female	sine	0.698132	2.2	0.0424956
male-female	sine	0.785398	2.2	0.0220066
male-female	sine	0.872665	2.2	0.102065
male-female	sine	0.959931	2.2	0.0781615
male-female	sine	1.0472	2.2	0.00645022
male-female	sine	1.13446	2.2	0.0030354
male-female	sine	1.22173	2.2	0.000758849
male-female	sine	1.309	2.2	0.00189712
male-female	sine	1.39626	2.2	0.0333894
male-female	sine	1.48353	2.2	0.0136593
male-female	sine	1.5708	2.2	0.00265597
male-female	sine	1.65806	2.2	0.000758849
male-female	sine	1.74533	2.2	0.00113827
male-female	sine	1.8326	2.2	0.00113827
male-female	sine	1.91986	2.2	0.0231449
male-female	sine	2.00713	2.2	0.0155564
male-female	sine	2.0944	2.2	0.00113827
male-female	sine	2.18166	2.2	0.000379425
male-female	sine	2.26893	2.2	0.000758849
male-female	sine	2.35619	2.2	0.00569137
male-female	sine	2.44346	2.2	0.00493252
male-female	sine	2.53073	2.2	0.00872677
male-female	sine	2.61799	2.2	0.00948562
male-female	sine	2.70526	2.2	0.0174535
male-female	sine	2.79253	2.2	0.0326305
male-female	sine	2.87979	2.2	0.0489458
male-female	sine	2.96706	2.2	0.098271
male-female	sine	3.05433	2.2	0.15177
male-female	sine	3.14159	2.2	0.219687
male-female	sine	0.0872665	2.4	0.00341482
male-female	sine	0.174533	2.4	0.00645022
male-female	sine	0.261799	2.4	0.0258009
male-female	sine	0.349066	2.4	0.0110033
male-female	sine	0.436332	2.4	0.00569137
male-female	sine	0.523599	2.4	0.000379425
male-female	sine	0.610865	2.4	0.000379425
male-female	sine	0.698132	2.4	0.0147976
male-female	sine	0.785398	2.4	0.0261803
male-female	sine	0.872665	2.4	0.0015177
male-female	sine	0.959931	2.4	0
male-female	sine	1.0472	2.4	0.0166947
male-female	sine	1.13446	2.4	0.0110033
male-female	sine	1.22173	2.4	0.00531195
male-female	sine	1.309	2.4	0.00379425
male-female	sine	1.39626	2.4	0.00341482
male-female	sine	1.48353	2.4	0.00113827
male-female	sine	1.5708	2.4	0
male-female	sine	1.65806	2.4	0.000379425
male-female	sine	1.74533	2.4	0
male-female	sine	1.8326	2.4	0
male-female	sine	1.91986	2.4	0
male-female	sine	2.00713	2.4	0.000758849
male-female	sine	2.0944	2.4	0.00493252
male-female	sine	2.18166	2.4	0.00113827
male-female	sine	2.26893	2.4	0
male-female	sine	2.35619	2.4	0.00265597
male-female	sine	2.44346	2.4	0
male-female	sine	2.53073	2.4	0
male-female	sine	2.61799	2.4	0.070573
male-female	sine	2.70526	2.4	0.00531195
male-female	sine	2.79253	2.4	0.0189712
male-female	sine	2.87979	2.4	0.0197301
male-female	sine	2.96706	2.4	0.102445
male-female	sine	3.05433	2.4	0.0603285
male-female	sine	3.14159	2.4	0.111551
male-female	sine	0.0872665	2.6	0
male-female	sine	0.174533	2.6	0
male-female	sine	0.261799	2.6	0
male-female	sine	0.349066	2.6	0
male-female	sine	0.436332	2.6	0
male-female	sine	0.523599	2.6	0
male-female	sine	0.610865	2.6	0
male-female	sine	0.698132	2.6	0.00227655
male-female	sine	0.785398	2.6	0.00227655
male-female	sine	0.872665	2.6	0.000379425
male-female	sine	0.959931	2.6	0.000379425
male-female	sine	1.0472	2.6	0.000758849
male-female	sine	1.13446	2.6	0.000758849
male-female	sine	1.22173	2.6	0.000758849
male-female	sine	1.309	2.6	0.0015177
male-female	sine	1.39626	2.6	0.000379425
male-female	sine	1.48353	2.6	0
male-female	sine	1.5708	2.6	0
male-female	sine	1.65806	2.6	0
male-female	sine	1.74533	2.6	0
male-female	sine	1.8326	2.6	0
male-female	sine	1.91986	2.6	0
male-female	sine	2.00713	2.6	0
male-female	sine	2.0944	2.6	0
male-female	sine	2.18166	2.6	0
male-female	sine	2.26893	2.6	0.00531195
male-female	sine	2.35619	2.6	0.00645022
male-female	sine	2.44346	2.6	0
male-female	sine	2.53073	2.6	0.000758849
male-female	sine	2.61799	2.6	0.0045531
male-female	sine	2.70526	2.6	0.00682964
male-female	sine	2.79253	2.6	0.00531195
male-female	sine	2.87979	2.6	0.00682964
male-female	sine	2.96706	2.6	0.00948562
male-female	sine	3.05433	2.6	0.0299745
male-female	sine	3.14159	2.6	0.0648816
male-female	sine	0.0872665	2.8	0
male-female	sine	0.174533	2.8	0
male-female	sine	0.261799	2.8	0
male-female	sine	0.349066	2.8	0
male-female	sine	0.436332	2.8	0
male-female	sine	0.523599	2.8	0
male-female	sine	0.610865	2.8	0
male-female	sine	0.698132	2.8	0
male-female	sine	0.785398	2.8	0
male-female	sine	0.872665	2.8	0
male-female	sine	0.959931	2.8	0
male-female	sine	1.0472	2.8	0
male-female	sine	1.13446	2.8	0
male-female	sine	1.22173	2.8	0
male-female	sine	1.309	2.8	0
male-female	sine	1.39626	2.8	0.000379425
male-female	sine	1.48353	2.8	0
male-female	sine	1.5708	2.8	0
male-female	sine	1.65806	2.8	0
male-female	sine	1.74533	2.8	0
male-female	sine	1.8326	2.8	0
male-female	sine	1.91986	2.8	0
male-female	sine	2.00713	2.8	0
male-female	sine	2.0944	2.8	0.000379425
male-female	sine	2.18166	2.8	0.000758849
male-female	sine	2.26893	2.8	0.00758849
male-female	sine	2.35619	2.8	0.00113827
male-female	sine	2.44346	2.8	0.0045531
male-female	sine	2.53073	2.8	0.000379425
male-female	sine	2.61799	2.8	0.000379425
male-female	sine	2.70526	2.8	0.000379425
male-female	sine	2.79253	2.8	0.0117622
male-female	sine	2.87979	2.8	0.0333894
male-female	sine	2.96706	2.8	0.0284568
male-female	sine	3.05433	2.8	0.0223861
male-female	sine	3.14159	2.8	0.0197301
male-female	sine	0.0872665	3	0
male-female	sine	0.174533	3	0
male-female	sine	0.261799	3	0
male-female	sine	0.349066	3	0
male-female	sine	0.436332	3	0
male-female	sine	0.523599	3	0
male-female	sine	0.610865	3	0
male-female	sine	0.698132	3	0
male-female	sine	0.785398	3	0
male-female	sine	0.872665	3	0
male-female	sine	0.959931	3	0
male-female	sine	1.0472	3	0
male-female	sine	1.13446	3	0
male-female	sine	1.22173	3	0
male-female	sine	1.309	3	0
male-female	sine	1.39626	3	0.00113827
male-female	sine	1.48353	3	0
male-female	sine	1.5708	3	0
male-female	sine	1.65806	3	0
male-female	sine	1.74533	3	0
male-female	sine	1.8326	3	0
male-female	sine	1.91986	3	0
male-female	sine	2.00713	3	0.0015177
male-female	sine	2.0944	3	0.00113827
male-female	sine	2.18166	3	0.000379425
male-female	sine	2.26893	3	0.0015177
male-female	sine	2.35619	3	0.00265597
male-female	sine	2.44346	3	0.00113827
male-female	sine	2.53073	3	0
male-female	sine	2.61799	3	0
male-female	sine	2.70526	3	0
male-female	sine	2.79253	3	0.000379425
male-female	sine	2.87979	3	0.0189712
male-female	sine	2.96706	3	0.0132799
male-female	sine	3.05433	3	0.0383219
male-female	sine	3.14159	3	0.0132799
male-male	sine	0.0872665	0.2	0
male-male	sine	0.174533	0.2	0
male-male	sine	0.261799	0.2	0
male-male	sine	0.349066	0.2	0
male-male	sine	0.436332	0.2	0
male-male	sine	0.523599	0.2	0
male-male	sine	0.610865	0.2	0
male-male	sine	0.698132	0.2	0
male-male	sine	0.785398	0.2	0
male-male	sine	0.872665	0.2	0
male-male	sine	0.959931	0.2	0
male-male	sine	1.0472	0.2	0
male-male	sine	1.13446	0.2	0
male-male	sine	1.22173	0.2	0
male-male	sine	1.309	0.2	0
male-male	sine	1.39626	0.2	0
male-male	sine	1.48353	0.2	0
male-male	sine	1.5708	0.2	0
male-male	sine	1.65806	0.2	0
male-male	sine	1.74533	0.2	0
male-male	sine	1.8326	0.2	0
male-male	sine	1.91986	0.2	0
male-male	sine	2.00713	0.2	0
male-male	sine	2.0944	0.2	0
male-male	sine	2.18166	0.2	0
male-male	sine	2.26893	0.2	0
male-male	sine	2.35619	0.2	0
male-male	sine	2.44346	0.2	0
male-male	sine	2.53073	0.2	0
male-male	sine	2.61799	0.2	0
male-male	sine	2.70526	0.2	0
male-male	sine	2.79253	0.2	0
male-male	sine	2.87979	0.2	0
male-male	sine	2.96706	0.2	0
male-male	sine	3.05433	0.2	0
male-male	sine	3.14159	0.2	0
male-male	sine	0.0872665	0.4	0
male-male	sine	0.174533	0.4	0
male-male	sine	0.261799	0.4	0
male-male	sine	0.349066	0.4	0
male-male	sine	0.436332	0.4	0
male-male	sine	0.523599	0.4	0
male-male	sine	0.610865	0.4	0
male-male	sine	0.698132	0.4	0
male-male	sine	0.785398	0.4	0
male-male	sine	0.872665	0.4	0
male-male	sine	0.959931	0.4	0
male-male	sine	1.0472	0.4	0
male-male	sine	1.13446	0.4	0
male-male	sine	1.22173	0.4	0
male-male	sine	1.309	0.4	0
male-male	sine	1.39626	0.4	0
male-male	sine	1.48353	0.4	0
male-male	sine	1.5708	0.4	0
male-male	sine	1.65806	0.4	0
male-male	sine	1.74533	0.4	0
male-male	sine	1.8326	0.4	0
male-male	sine	1.91986	0.4	0
male-male	sine	2.00713	0.4	0
male-male	sine	2.0944	0.4	0
male-male	sine	2.18166	0.4	0
male-male	sine	2.26893	0.4	0
male-male	sine	2.35619	0.4	0
male-male	sine	2.44346	0.4	0
male-male	sine	2.53073	0.4	0
male-male	sine	2.61799	0.4	0
male-male	sine	2.70526	0.4	0
male-male	sine	2.79253	0.4	0
male-male	sine	2.87979	0.4	0
male-male	sine	2.96706	0.4	0
male-male	sine	3.05433	0.4	0
male-male	sine	3.14159	0.4	0
male-male	sine	0.0872665	0.6	0
male-male	sine	0.174533	0.6	0
male-male	sine	0.261799	0.6	0
male-male	sine	0.349066	0.6	0
male-male	sine	0.436332	0.6	0
male-male	sine	0.523599	0.6	0
male-male	sine	0.610865	0.6	0
male-male	sine	0.698132	0.6	0
male-male	sine	0.785398	0.6	0
male-male	sine	0.872665	0.6	0
male-male	sine	0.959931	0.6	0
male-male	sine	1.0472	0.6	0
male-male	sine	1.13446	0.6	0
male-male	sine	1.22173	0.6	0
male-male	sine	1.309	0.6	0
male-male	sine	1.39626	0.6	0
male-male	sine	1.48353	0.6	0
male-male	sine	1.5708	0.6	0
male-male	sine	1.65806	0.6	0
male-male	sine	1.74533	0.6	0
male-male	sine	1.8326	0.6	0
male-male	sine	1.91986	0.6	0
male-male	sine	2.00713	0.6	0
male-male	sine	2.0944	0.6	0
male-male	sine	2.18166	0.6	0
male-male	sine	2.26893	0.6	0
male-male	sine	2.35619	0.6	0
male-male	sine	2.44346	0.6	0
male-male	sine	2.53073	0.6	0
male-male	sine	2.61799	0.6	0
male-male	sine	2.70526	0.6	0
male-male	sine	2.79253	0.6	0
male-male	sine	2.87979	0.6	0
male-male	sine	2.96706	0.6	0.000296189
male-male	sine	3.05433	0.6	0
male-male	sine	3.14159	0.6	0
male-male	sine	0.0872665	0.8	0
male-male	sine	0.174533	0.8	0.000592379
male-male	sine	0.261799	0.8	0
male-male	sine	0.349066	0.8	0.000296189
male-male	sine	0.436332	0.8	0.000296189
male-male	sine	0.523599	0.8	0
male-male	sine	0.610865	0.8	0.000296189
male-male	sine	0.698132	0.8	0
male-male	sine	0.785398	0.8	0
male-male	sine	0.872665	0.8	0
male-male	sine	0.959931	0.8	0
male-male	sine	1.0472	0.8	0.000296189
male-male	sine	1.13446	0.8	0
male-male	sine	1.22173	0.8	0
male-male	sine	1.309	0.8	0
male-male	sine	1.39626	0.8	0
male-male	sine	1.48353	0.8	0
male-male	sine	1.5708	0.8	0
male-male	sine	1.65806	0.8	0
male-male	sine	1.74533	0.8	0
male-male	sine	1.8326	0.8	0
male-male	sine	1.91986	0.8	0
male-male	sine	2.00713	0.8	0
male-male	sine	2.0944	0.8	0.000296189
male-male	sine	2.18166	0.8	0
male-male	sine	2.26893	0.8	0
male-male	sine	2.35619	0.8	0
male-male	sine	2.44346	0.8	0
male-male	sine	2.53073	0.8	0
male-male	sine	2.61799	0.8	0
male-male	sine	2.70526	0.8	0.000296189
male-male	sine	2.79253	0.8	0.000592379
male-male	sine	2.87979	0.8	0.000592379
male-male	sine	2.96706	0.8	0.000592379
male-male	sine	3.05433	0.8	0.000296189
male-male	sine	3.14159	0.8	0.00148095
male-male	sine	0.0872665	1	0.0056276
male-male	sine	0.174533	1	0.00918187
male-male	sine	0.261799	1	0.00710855
male-male	sine	0.349066	1	0.0100704
male-male	sine	0.436332	1	0.00621998
male-male	sine	0.523599	1	0.0056276
male-male	sine	0.610865	1	0.0056276
male-male	sine	0.698132	1	0.00621998
male-male	sine	0.785398	1	0.00681236
male-male	sine	0.872665	1	0.00533141
male-male	sine	0.959931	1	0.000888568
male-male	sine	1.0472	1	0.00118476
male-male	sine	1.13446	1	0
male-male	sine	1.22173	1	0.000592379
male-male	sine	1.309	1	0.00148095
male-male	sine	1.39626	1	0.00177714
male-male	sine	1.48353	1	0.00296189
male-male	sine	1.5708	1	0.00207333
male-male	sine	1.65806	1	0.000888568
male-male	sine	1.74533	1	0.00207333
male-male	sine	1.8326	1	0.00177714
male-male	sine	1.91986	1	0.0106628
male-male	sine	2.00713	1	0.0154019
male-male	sine	2.0944	1	0.0201409
male-male	sine	2.18166	1	0.0228066
male-male	sine	2.26893	1	0.0254723
male-male	sine	2.35619	1	0.0396894
male-male	sine	2.44346	1	0.0399856
male-male	sine	2.53073	1	0.0385046
male-male	sine	2.61799	1	0.0207333
male-male	sine	2.70526	1	0.0130323
male-male	sine	2.79253	1	0.00651617
male-male	sine	2.87979	1	0.00444284
male-male	sine	2.96706	1	0.000592379
male-male	sine	3.05433	1	0.00296189
male-male	sine	3.14159	1	0.0189561
male-male	sine	0.0872665	1.2	0.295301
male-male	sine	0.174533	1.2	0.293524
male-male	sine	0.261799	1.2	0.232805
male-male	sine	0.349066	1.2	0.139209
male-male	sine	0.436332	1.2	0.107813
male-male	sine	0.523599	1.2	0.0657541
male-male	sine	0.610865	1.2	0.0657541
male-male	sine	0.698132	1.2	0.0553874
male-male	sine	0.785398	1.2	0.0441322
male-male	sine	0.872665	1.2	0.0254723
male-male	sine	0.959931	1.2	0.0251761
male-male	sine	1.0472	1.2	0.0180676
male-male	sine	1.13446	1.2	0.0186599
male-male	sine	1.22173	1.2	0.0201409
male-male	sine	1.309	1.2	0.0213256
male-male	sine	1.39626	1.2	0.0251761
male-male	sine	1.48353	1.2	0.0154019
male-male	sine	1.5708	1.2	0.0127361
male-male	sine	1.65806	1.2	0.0136247
male-male	sine	1.74533	1.2	0.0204371
male-male	sine	1.8326	1.2	0.0236952
male-male	sine	1.91986	1.2	0.0497598
male-male	sine	2.00713	1.2	0.0693083
male-male	sine	2.0944	1.2	0.0737512
male-male	sine	2.18166	1.2	0.0737512
male-male	sine	2.26893	1.2	0.0924111
male-male	sine	2.35619	1.2	0.0858949
male-male	sine	2.44346	1.2	0.114329
male-male	sine	2.53073	1.2	0.241987
male-male	sine	2.61799	1.2	0.351577
male-male	sine	2.70526	1.2	0.329363
male-male	sine	2.79253	1.2	0.271606
male-male	sine	2.87979	1.2	0.238729
male-male	sine	2.96706	1.2	0.24021
male-male	sine	3.05433	1.2	0.158165
male-male	sine	3.14159	1.2	0.0900416
male-male	sine	0.0872665	1.4	5.99221
male-male	sine	0.174533	1.4	4.32022
male-male	sine	0.261799	1.4	2.37425
male-male	sine	0.349066	1.4	1.27095
male-male	sine	0.436332	1.4	0.609558
male-male	sine	0.523599	1.4	0.273975
male-male	sine	0.610865	1.4	0.138024
male-male	sine	0.698132	1.4	0.106332
male-male	sine	0.785398	1.4	0.0864873
male-male	sine	0.872665	1.4	0.0678274
male-male	sine	0.959931	1.4	0.0696045
male-male	sine	1.0472	1.4	0.0533141
male-male	sine	1.13446	1.4	0.0473903
male-male	sine	1.22173	1.4	0.0408741
male-male	sine	1.309	1.4	0.0379123
male-male	sine	1.39626	1.4	0.0450208
male-male	sine	1.48353	1.4	0.0420589
male-male	sine	1.5708	1.4	0.034358
male-male	sine	1.65806	1.4	0.0793788
male-male	sine	1.74533	1.4	0.0263609
male-male	sine	1.8326	1.4	0.0470941
male-male	sine	1.91986	1.4	0.0956692
male-male	sine	2.00713	1.4	0.0544989
male-male	sine	2.0944	1.4	0.0965578
male-male	sine	2.18166	1.4	0.0912264
male-male	sine	2.26893	1.4	0.148095
male-male	sine	2.35619	1.4	0.180379
male-male	sine	2.44346	1.4	0.153426
male-male	sine	2.53073	1.4	0.277826
male-male	sine	2.61799	1.4	0.275752
male-male	sine	2.70526	1.4	0.584086
male-male	sine	2.79253	1.4	0.729218
male-male	sine	2.87979	1.4	0.911079
male-male	sine	2.96706	1.4	1.00616
male-male	sine	3.05433	1.4	1.07665
male-male	sine	3.14159	1.4	1.00764
male-male	sine	0.0872665	1.6	6.30232
male-male	sine	0.174533	1.6	3.71688
male-male	sine	0.261799	1.6	1.72175
male-male	sine	0.349066	1.6	0.797046
male-male	sine	0.436332	1.6	0.357501
male-male	sine	0.523599	1.6	0.203482
male-male	sine	0.610865	1.6	0.120845
male-male	sine	0.698132	1.6	0.0731588
male-male	sine	0.785398	1.6	0.0441322
male-male	sine	0.872665	1.6	0.0432437
male-male	sine	0.959931	1.6	0.0411703
male-male	sine	1.0472	1.6	0.015698
male-male	sine	1.13446	1.6	0.0402818
male-male	sine	1.22173	1.6	0.0236952
male-male	sine	1.309	1.6	0.0385046
male-male	sine	1.39626	1.6	0.0316923
male-male	sine	1.48353	1.6	0.034358
male-male	sine	1.5708	1.6	0.0346542
male-male	sine	1.65806	1.6	0.0325808
male-male	sine	1.74533	1.6	0.0379123
male-male	sine	1.8326	1.6	0.0583493
male-male	sine	1.91986	1.6	0.0684198
male-male	sine	2.00713	1.6	0.0485751
male-male	sine	2.0944	1.6	0.0521293
male-male	sine	2.18166	1.6	0.0660503
male-male	sine	2.26893	1.6	0.145133
male-male	sine	2.35619	1.6	0.0778978
male-male	sine	2.44346	1.6	0.207925
male-male	sine	2.53073	1.6	0.182157
male-male	sine	2.61799	1.6	0.271013
male-male	sine	2.70526	1.6	0.411111
male-male	sine	2.79253	1.6	0.608966
male-male	sine	2.87979	1.6	0.700488
male-male	sine	2.96706	1.6	1.15632
male-male	sine	3.05433	1.6	1.24725
male-male	sine	3.14159	1.6	1.50079
male-male	sine	0.0872665	1.8	1.26088
male-male	sine	0.174533	1.8	0.803858
male-male	sine	0.261799	1.8	0.233101
male-male	sine	0.349066	1.8	0.123215
male-male	sine	0.436332	1.8	0.0808597
male-male	sine	0.523599	1.8	0.0758245
male-male	sine	0.610865	1.8	0.0473903
male-male	sine	0.698132	1.8	0.0367275
male-male	sine	0.785398	1.8	0.0228066
male-male	sine	0.872665	1.8	0.0396894
male-male	sine	0.959931	1.8	0.0133285
male-male	sine	1.0472	1.8	0.0159942
male-male	sine	1.13446	1.8	0.0325808
male-male	sine	1.22173	1.8	0.0177714
male-male	sine	1.309	1.8	0.0180676
male-male	sine	1.39626	1.8	0.0130323
male-male	sine	1.48353	1.8	0.0130323
male-male	sine	1.5708	1.8	0.0186599
male-male	sine	1.65806	1.8	0.0465017
male-male	sine	1.74533	1.8	0.021918
male-male	sine	1.8326	1.8	0.0142171
male-male	sine	1.91986	1.8	0.0165866
male-male	sine	2.00713	1.8	0.0530179
male-male	sine	2.0944	1.8	0.00651617
male-male	sine	2.18166	1.8	0.0299151
male-male	sine	2.26893	1.8	0.0574608
male-male	sine	2.35619	1.8	0.0376161
male-male	sine	2.44346	1.8	0.0704931
male-male	sine	2.53073	1.8	0.0690121
male-male	sine	2.61799	1.8	0.0829331
male-male	sine	2.70526	1.8	0.185118
male-male	sine	2.79253	1.8	0.23399
male-male	sine	2.87979	1.8	0.356612
male-male	sine	2.96706	1.8	0.571053
male-male	sine	3.05433	1.8	0.661983
male-male	sine	3.14159	1.8	0.712039
male-male	sine	0.0872665	2	0.28523
male-male	sine	0.174533	2	0.138617
male-male	sine	0.261799	2	0.0636807
male-male	sine	0.349066	2	0.0236952
male-male	sine	0.436332	2	0.0154019
male-male	sine	0.523599	2	0.0198447
male-male	sine	0.610865	2	0.0189561
male-male	sine	0.698132	2	0.0382084
male-male	sine	0.785398	2	0.010959
male-male	sine	0.872665	2	0.0056276
male-male	sine	0.959931	2	0.0100704
male-male	sine	1.0472	2	0.00858949
male-male	sine	1.13446	2	0.00473903
male-male	sine	1.22173	2	0.0106628
male-male	sine	1.309	2	0.0180676
male-male	sine	1.39626	2	0.010959
male-male	sine	1.48353	2	0.0112552
male-male	sine	1.5708	2	0.00444284
male-male	sine	1.65806	2	0.00414665
male-male	sine	1.74533	2	0.00236952
male-male	sine	1.8326	2	0.01244
male-male	sine	1.91986	2	0.0148095
male-male	sine	2.00713	2	0.00888568
male-male	sine	2.0944	2	0.0121438
male-male	sine	2.18166	2	0.062496
male-male	sine	2.26893	2	0.0725664
male-male	sine	2.35619	2	0.0826369
male-male	sine	2.44346	2	0.0275456
male-male	sine	2.53073	2	0.0388008
male-male	sine	2.61799	2	0.0663464
male-male	sine	2.70526	2	0.121141
male-male	sine	2.79253	2	0.0669388
male-male	sine	2.87979	2	0.129139
male-male	sine	2.96706	2	0.136247
male-male	sine	3.05433	2	0.267163
male-male	sine	3.14159	2	0.292339
male-male	sine	0.0872665	2.2	0.0568684
male-male	sine	0.174533	2.2	0.0130323
male-male	sine	0.261799	2.2	0.00414665
male-male	sine	0.349066	2.2	0.00177714
male-male	sine	0.436332	2.2	0.00177714
male-male	sine	0.523599	2.2	0.00385046
male-male	sine	0.610865	2.2	0.0239913
male-male	sine	0.698132	2.2	0.00207333
male-male	sine	0.785398	2.2	0.00207333
male-male	sine	0.872665	2.2	0.00236952
male-male	sine	0.959931	2.2	0.00325808
male-male	sine	1.0472	2.2	0.00148095
male-male	sine	1.13446	2.2	0.00236952
male-male	sine	1.22173	2.2	0.00592379
male-male	sine	1.309	2.2	0.00621998
male-male	sine	1.39626	2.2	0.00236952
male-male	sine	1.48353	2.2	0.00533141
male-male	sine	1.5708	2.2	0.00266571
male-male	sine	1.65806	2.2	0.000592379
male-male	sine	1.74533	2.2	0.00118476
male-male	sine	1.8326	2.2	0.015698
male-male	sine	1.91986	2.2	0.010959
male-male	sine	2.00713	2.2	0.00207333
male-male	sine	2.0944	2.2	0.00414665
male-male	sine	2.18166	2.2	0.00829331
male-male	sine	2.26893	2.2	0.0103666
male-male	sine	2.35619	2.2	0.00710855
male-male	sine	2.44346	2.2	0.0112552
male-male	sine	2.53073	2.2	0.0420589
male-male	sine	2.61799	2.2	0.0133285
male-male	sine	2.70526	2.2	0.0186599
male-male	sine	2.79253	2.2	0.0592379
male-male	sine	2.87979	2.2	0.0829331
male-male	sine	2.96706	2.2	0.127954
male-male	sine	3.05433	2.2	0.110182
male-male	sine	3.14159	2.2	0.15076
male-male	sine	0.0872665	2.4	0.00325808
male-male	sine	0.174533	2.4	0.00651617
male-male	sine	0.261799	2.4	0.00592379
male-male	sine	0.349066	2.4	0.00266571
male-male	sine	0.436332	2.4	0
male-male	sine	0.523599	2.4	0
male-male	sine	0.610865	2.4	0
male-male	sine	0.698132	2.4	0
male-male	sine	0.785398	2.4	0
male-male	sine	0.872665	2.4	0
male-male	sine	0.959931	2.4	0
male-male	sine	1.0472	2.4	0
male-male	sine	1.13446	2.4	0
male-male	sine	1.22173	2.4	0
male-male	sine	1.309	2.4	0
male-male	sine	1.39626	2.4	0
male-male	sine	1.48353	2.4	0
male-male	sine	1.5708	2.4	0
male-male	sine	1.65806	2.4	0.000888568
male-male	sine	1.74533	2.4	0.00236952
male-male	sine	1.8326	2.4	0.00177714
male-male	sine	1.91986	2.4	0.00947806
male-male	sine	2.00713	2.4	0.00177714
male-male	sine	2.0944	2.4	0.000296189
male-male	sine	2.18166	2.4	0.000888568
male-male	sine	2.26893	2.4	0.00177714
male-male	sine	2.35619	2.4	0.00414665
male-male	sine	2.44346	2.4	0.0373199
male-male	sine	2.53073	2.4	0.00621998
male-male	sine	2.61799	2.4	0.00592379
male-male	sine	2.70526	2.4	0.0168828
male-male	sine	2.79253	2.4	0.040578
male-male	sine	2.87979	2.4	0.061015
male-male	sine	2.96706	2.4	0.0524255
male-male	sine	3.05433	2.4	0.0524255
male-male	sine	3.14159	2.4	0.0755283
male-male	sine	0.0872665	2.6	0
male-male	sine	0.174533	2.6	0.00118476
male-male	sine	0.261799	2.6	0.000296189
male-male	sine	0.349066	2.6	0.00829331
male-male	sine	0.436332	2.6	0.000296189
male-male	sine	0.523599	2.6	0
male-male	sine	0.610865	2.6	0
male-male	sine	0.698132	2.6	0
male-male	sine	0.785398	2.6	0
male-male	sine	0.872665	2.6	0
male-male	sine	0.959931	2.6	0.000888568
male-male	sine	1.0472	2.6	0
male-male	sine	1.13446	2.6	0
male-male	sine	1.22173	2.6	0
male-male	sine	1.309	2.6	0
male-male	sine	1.39626	2.6	0
male-male	sine	1.48353	2.6	0
male-male	sine	1.5708	2.6	0
male-male	sine	1.65806	2.6	0
male-male	sine	1.74533	2.6	0
male-male	sine	1.8326	2.6	0
male-male	sine	1.91986	2.6	0
male-male	sine	2.00713	2.6	0
male-male	sine	2.0944	2.6	0.00148095
male-male	sine	2.18166	2.6	0
male-male	sine	2.26893	2.6	0
male-male	sine	2.35619	2.6	0.00148095
male-male	sine	2.44346	2.6	0.00148095
male-male	sine	2.53073	2.6	0.00236952
male-male	sine	2.61799	2.6	0.0242875
male-male	sine	2.70526	2.6	0.0103666
male-male	sine	2.79253	2.6	0.0106628
male-male	sine	2.87979	2.6	0.0207333
male-male	sine	2.96706	2.6	0.0325808
male-male	sine	3.05433	2.6	0.040578
male-male	sine	3.14159	2.6	0.0773055
male-male	sine	0.0872665	2.8	0
male-male	sine	0.174533	2.8	0.000296189
male-male	sine	0.261799	2.8	0
male-male	sine	0.349066	2.8	0
male-male	sine	0.436332	2.8	0
male-male	sine	0.523599	2.8	0
male-male	sine	0.610865	2.8	0
male-male	sine	0.698132	2.8	0
male-male	sine	0.785398	2.8	0
male-male	sine	0.872665	2.8	0.00266571
male-male	sine	0.959931	2.8	0.00177714
male-male	sine	1.0472	2.8	0.000888568
male-male	sine	1.13446	2.8	0
male-male	sine	1.22173	2.8	0
male-male	sine	1.309	2.8	0
male-male	sine	1.39626	2.8	0
male-male	sine	1.48353	2.8	0
male-male	sine	1.5708	2.8	0
male-male	sine	1.65806	2.8	0
male-male	sine	1.74533	2.8	0
male-male	sine	1.8326	2.8	0
male-male	sine	1.91986	2.8	0
male-male	sine	2.00713	2.8	0
male-male	sine	2.0944	2.8	0.00296189
male-male	sine	2.18166	2.8	0
male-male	sine	2.26893	2.8	0.00177714
male-male	sine	2.35619	2.8	0.00414665
male-male	sine	2.44346	2.8	0.00118476
male-male	sine	2.53073	2.8	0.000888568
male-male	sine	2.61799	2.8	0.00266571
male-male	sine	2.70526	2.8	0.00888568
male-male	sine	2.79253	2.8	0.0112552
male-male	sine	2.87979	2.8	0.0168828
male-male	sine	2.96706	2.8	0.0201409
male-male	sine	3.05433	2.8	0.0616074
male-male	sine	3.14159	2.8	0.0441322
male-male	sine	0.0872665	3	0
male-male	sine	0.174533	3	0
male-male	sine	0.261799	3	0
male-male	sine	0.349066	3	0
male-male	sine	0.436332	3	0
male-male	sine	0.523599	3	0
male-male	sine	0.610865	3	0
male-male	sine	0.698132	3	0
male-male	sine	0.785398	3	0
male-male	sine	0.872665	3	0.00829331
male-male	sine	0.959931	3	0.00207333
male-male	sine	1.0472	3	0.00118476
male-male	sine	1.13446	3	0.00148095
male-male	sine	1.22173	3	0.00207333
male-male	sine	1.309	3	0.00118476
male-male	sine	1.39626	3	0.000592379
male-male	sine	1.48353	3	0.000296189
male-male	sine	1.5708	3	0
male-male	sine	1.65806	3	0
male-male	sine	1.74533	3	0
male-male	sine	1.8326	3	0
male-male	sine	1.91986	3	0
male-male	sine	2.00713	3	0
male-male	sine	2.0944	3	0.00177714
male-male	sine	2.18166	3	0
male-male	sine	2.26893	3	0
male-male	sine	2.35619	3	0
male-male	sine	2.44346	3	0.000296189
male-male	sine	2.53073	3	0
male-male	sine	2.61799	3	0
male-male	sine	2.70526	3	0.00207333
male-male	sine	2.79253	3	0.00355427
male-male	sine	2.87979	3	0.0133285
male-male	sine	2.96706	3	0.0151057
male-male	sine	3.05433	3	0.0257685
male-male	sine	3.14159	3	0.0257685

## Sheet: figS4B_target_position_pulse
group	song	azimuth	radius	density
male-female	pulse	0.0872665	0.2	0
male-female	pulse	0.174533	0.2	0
male-female	pulse	0.261799	0.2	0
male-female	pulse	0.349066	0.2	0
male-female	pulse	0.436332	0.2	0
male-female	pulse	0.523599	0.2	0
male-female	pulse	0.610865	0.2	0
male-female	pulse	0.698132	0.2	0
male-female	pulse	0.785398	0.2	0
male-female	pulse	0.872665	0.2	0
male-female	pulse	0.959931	0.2	0
male-female	pulse	1.0472	0.2	0
male-female	pulse	1.13446	0.2	0
male-female	pulse	1.22173	0.2	0
male-female	pulse	1.309	0.2	0
male-female	pulse	1.39626	0.2	0
male-female	pulse	1.48353	0.2	0
male-female	pulse	1.5708	0.2	0
male-female	pulse	1.65806	0.2	0
male-female	pulse	1.74533	0.2	0
male-female	pulse	1.8326	0.2	0
male-female	pulse	1.91986	0.2	0
male-female	pulse	2.00713	0.2	0
male-female	pulse	2.0944	0.2	0
male-female	pulse	2.18166	0.2	0
male-female	pulse	2.26893	0.2	0
male-female	pulse	2.35619	0.2	0
male-female	pulse	2.44346	0.2	0
male-female	pulse	2.53073	0.2	0
male-female	pulse	2.61799	0.2	0
male-female	pulse	2.70526	0.2	0
male-female	pulse	2.79253	0.2	0
male-female	pulse	2.87979	0.2	0
male-female	pulse	2.96706	0.2	0
male-female	pulse	3.05433	0.2	0
male-female	pulse	3.14159	0.2	0
male-female	pulse	0.0872665	0.4	0
male-female	pulse	0.174533	0.4	0
male-female	pulse	0.261799	0.4	0
male-female	pulse	0.349066	0.4	0
male-female	pulse	0.436332	0.4	0
male-female	pulse	0.523599	0.4	0
male-female	pulse	0.610865	0.4	0
male-female	pulse	0.698132	0.4	0
male-female	pulse	0.785398	0.4	0
male-female	pulse	0.872665	0.4	0
male-female	pulse	0.959931	0.4	0
male-female	pulse	1.0472	0.4	0
male-female	pulse	1.13446	0.4	0
male-female	pulse	1.22173	0.4	0
male-female	pulse	1.309	0.4	0
male-female	pulse	1.39626	0.4	0
male-female	pulse	1.48353	0.4	0
male-female	pulse	1.5708	0.4	0
male-female	pulse	1.65806	0.4	0
male-female	pulse	1.74533	0.4	0
male-female	pulse	1.8326	0.4	0
male-female	pulse	1.91986	0.4	0
male-female	pulse	2.00713	0.4	0
male-female	pulse	2.0944	0.4	0
male-female	pulse	2.18166	0.4	0
male-female	pulse	2.26893	0.4	0
male-female	pulse	2.35619	0.4	0
male-female	pulse	2.44346	0.4	0
male-female	pulse	2.53073	0.4	0
male-female	pulse	2.61799	0.4	0
male-female	pulse	2.70526	0.4	0
male-female	pulse	2.79253	0.4	0
male-female	pulse	2.87979	0.4	0
male-female	pulse	2.96706	0.4	0
male-female	pulse	3.05433	0.4	0
male-female	pulse	3.14159	0.4	0
male-female	pulse	0.0872665	0.6	0
male-female	pulse	0.174533	0.6	0
male-female	pulse	0.261799	0.6	0
male-female	pulse	0.349066	0.6	0
male-female	pulse	0.436332	0.6	0
male-female	pulse	0.523599	0.6	0
male-female	pulse	0.610865	0.6	0
male-female	pulse	0.698132	0.6	0
male-female	pulse	0.785398	0.6	0
male-female	pulse	0.872665	0.6	0
male-female	pulse	0.959931	0.6	0
male-female	pulse	1.0472	0.6	0
male-female	pulse	1.13446	0.6	0
male-female	pulse	1.22173	0.6	0
male-female	pulse	1.309	0.6	0
male-female	pulse	1.39626	0.6	0
male-female	pulse	1.48353	0.6	0
male-female	pulse	1.5708	0.6	0
male-female	pulse	1.65806	0.6	0
male-female	pulse	1.74533	0.6	0
male-female	pulse	1.8326	0.6	0
male-female	pulse	1.91986	0.6	0
male-female	pulse	2.00713	0.6	0
male-female	pulse	2.0944	0.6	0
male-female	pulse	2.18166	0.6	0
male-female	pulse	2.26893	0.6	0
male-female	pulse	2.35619	0.6	0
male-female	pulse	2.44346	0.6	0
male-female	pulse	2.53073	0.6	0
male-female	pulse	2.61799	0.6	0
male-female	pulse	2.70526	0.6	0
male-female	pulse	2.79253	0.6	0
male-female	pulse	2.87979	0.6	0
male-female	pulse	2.96706	0.6	0
male-female	pulse	3.05433	0.6	0
male-female	pulse	3.14159	0.6	0
male-female	pulse	0.0872665	0.8	0.0089258
male-female	pulse	0.174533	0.8	0.00649149
male-female	pulse	0.261799	0.8	0.00432766
male-female	pulse	0.349066	0.8	0.00108191
male-female	pulse	0.436332	0.8	0.00459814
male-female	pulse	0.523599	0.8	0.00135239
male-female	pulse	0.610865	0.8	0.000540957
male-female	pulse	0.698132	0.8	0.000811436
male-female	pulse	0.785398	0.8	0.000270479
male-female	pulse	0.872665	0.8	0.000270479
male-female	pulse	0.959931	0.8	0.00108191
male-female	pulse	1.0472	0.8	0
male-female	pulse	1.13446	0.8	0
male-female	pulse	1.22173	0.8	0
male-female	pulse	1.309	0.8	0
male-female	pulse	1.39626	0.8	0
male-female	pulse	1.48353	0.8	0
male-female	pulse	1.5708	0.8	0
male-female	pulse	1.65806	0.8	0
male-female	pulse	1.74533	0.8	0
male-female	pulse	1.8326	0.8	0
male-female	pulse	1.91986	0.8	0
male-female	pulse	2.00713	0.8	0
male-female	pulse	2.0944	0.8	0
male-female	pulse	2.18166	0.8	0
male-female	pulse	2.26893	0.8	0
male-female	pulse	2.35619	0.8	0
male-female	pulse	2.44346	0.8	0
male-female	pulse	2.53073	0.8	0
male-female	pulse	2.61799	0.8	0
male-female	pulse	2.70526	0.8	0
male-female	pulse	2.79253	0.8	0
male-female	pulse	2.87979	0.8	0
male-female	pulse	2.96706	0.8	0
male-female	pulse	3.05433	0.8	0
male-female	pulse	3.14159	0.8	0
male-female	pulse	0.0872665	1	0.0586939
male-female	pulse	0.174533	1	0.0467928
male-female	pulse	0.261799	1	0.0646444
male-female	pulse	0.349066	1	0.0714064
male-female	pulse	0.436332	1	0.089258
male-female	pulse	0.523599	1	0.0724883
male-female	pulse	0.610865	1	0.057071
male-female	pulse	0.698132	1	0.0338098
male-female	pulse	0.785398	1	0.0197449
male-female	pulse	0.872665	1	0.0110896
male-female	pulse	0.959931	1	0.00568005
male-female	pulse	1.0472	1	0.00162287
male-female	pulse	1.13446	1	0
male-female	pulse	1.22173	1	0
male-female	pulse	1.309	1	0
male-female	pulse	1.39626	1	0
male-female	pulse	1.48353	1	0
male-female	pulse	1.5708	1	0
male-female	pulse	1.65806	1	0
male-female	pulse	1.74533	1	0
male-female	pulse	1.8326	1	0
male-female	pulse	1.91986	1	0
male-female	pulse	2.00713	1	0
male-female	pulse	2.0944	1	0
male-female	pulse	2.18166	1	0
male-female	pulse	2.26893	1	0
male-female	pulse	2.35619	1	0
male-female	pulse	2.44346	1	0
male-female	pulse	2.53073	1	0
male-female	pulse	2.61799	1	0
male-female	pulse	2.70526	1	0
male-female	pulse	2.79253	1	0
male-female	pulse	2.87979	1	0
male-female	pulse	2.96706	1	0
male-female	pulse	3.05433	1	0
male-female	pulse	3.14159	1	0
male-female	pulse	0.0872665	1.2	1.16576
male-female	pulse	0.174533	1.2	1.2231
male-female	pulse	0.261799	1.2	1.26936
male-female	pulse	0.349066	1.2	1.41406
male-female	pulse	0.436332	1.2	1.43597
male-female	pulse	0.523599	1.2	0.906915
male-female	pulse	0.610865	1.2	0.492812
male-female	pulse	0.698132	1.2	0.275347
male-female	pulse	0.785398	1.2	0.146329
male-female	pulse	0.872665	1.2	0.0630215
male-female	pulse	0.959931	1.2	0.0235316
male-female	pulse	1.0472	1.2	0.00595053
male-female	pulse	1.13446	1.2	0
male-female	pulse	1.22173	1.2	0
male-female	pulse	1.309	1.2	0
male-female	pulse	1.39626	1.2	0
male-female	pulse	1.48353	1.2	0
male-female	pulse	1.5708	1.2	0
male-female	pulse	1.65806	1.2	0
male-female	pulse	1.74533	1.2	0
male-female	pulse	1.8326	1.2	0
male-female	pulse	1.91986	1.2	0
male-female	pulse	2.00713	1.2	0
male-female	pulse	2.0944	1.2	0
male-female	pulse	2.18166	1.2	0
male-female	pulse	2.26893	1.2	0
male-female	pulse	2.35619	1.2	0
male-female	pulse	2.44346	1.2	0
male-female	pulse	2.53073	1.2	0
male-female	pulse	2.61799	1.2	0
male-female	pulse	2.70526	1.2	0
male-female	pulse	2.79253	1.2	0
male-female	pulse	2.87979	1.2	0
male-female	pulse	2.96706	1.2	0
male-female	pulse	3.05433	1.2	0
male-female	pulse	3.14159	1.2	0
male-female	pulse	0.0872665	1.4	4.04068
male-female	pulse	0.174533	1.4	4.08125
male-female	pulse	0.261799	1.4	3.20842
male-female	pulse	0.349066	1.4	2.38616
male-female	pulse	0.436332	1.4	1.36348
male-female	pulse	0.523599	1.4	0.810895
male-female	pulse	0.610865	1.4	0.404907
male-female	pulse	0.698132	1.4	0.240997
male-female	pulse	0.785398	1.4	0.0984543
male-female	pulse	0.872665	1.4	0.024884
male-female	pulse	0.959931	1.4	0.019204
male-female	pulse	1.0472	1.4	0.00243431
male-female	pulse	1.13446	1.4	0
male-female	pulse	1.22173	1.4	0
male-female	pulse	1.309	1.4	0
male-female	pulse	1.39626	1.4	0
male-female	pulse	1.48353	1.4	0
male-female	pulse	1.5708	1.4	0
male-female	pulse	1.65806	1.4	0
male-female	pulse	1.74533	1.4	0
male-female	pulse	1.8326	1.4	0
male-female	pulse	1.91986	1.4	0
male-female	pulse	2.00713	1.4	0
male-female	pulse	2.0944	1.4	0
male-female	pulse	2.18166	1.4	0
male-female	pulse	2.26893	1.4	0
male-female	pulse	2.35619	1.4	0
male-female	pulse	2.44346	1.4	0
male-female	pulse	2.53073	1.4	0
male-female	pulse	2.61799	1.4	0
male-female	pulse	2.70526	1.4	0
male-female	pulse	2.79253	1.4	0
male-female	pulse	2.87979	1.4	0
male-female	pulse	2.96706	1.4	0
male-female	pulse	3.05433	1.4	0
male-female	pulse	3.14159	1.4	0
male-female	pulse	0.0872665	1.6	4.45019
male-female	pulse	0.174533	1.6	3.39505
male-female	pulse	0.261799	1.6	2.14246
male-female	pulse	0.349066	1.6	1.18416
male-female	pulse	0.436332	1.6	0.688098
male-female	pulse	0.523599	1.6	0.41221
male-female	pulse	0.610865	1.6	0.167426
male-female	pulse	0.698132	1.6	0.0987247
male-female	pulse	0.785398	1.6	0.0584234
male-female	pulse	0.872665	1.6	0.0413832
male-female	pulse	0.959931	1.6	0.0140649
male-female	pulse	1.0472	1.6	0.00297527
male-female	pulse	1.13446	1.6	0
male-female	pulse	1.22173	1.6	0
male-female	pulse	1.309	1.6	0
male-female	pulse	1.39626	1.6	0
male-female	pulse	1.48353	1.6	0
male-female	pulse	1.5708	1.6	0
male-female	pulse	1.65806	1.6	0
male-female	pulse	1.74533	1.6	0
male-female	pulse	1.8326	1.6	0
male-female	pulse	1.91986	1.6	0
male-female	pulse	2.00713	1.6	0
male-female	pulse	2.0944	1.6	0
male-female	pulse	2.18166	1.6	0
male-female	pulse	2.26893	1.6	0
male-female	pulse	2.35619	1.6	0
male-female	pulse	2.44346	1.6	0
male-female	pulse	2.53073	1.6	0
male-female	pulse	2.61799	1.6	0
male-female	pulse	2.70526	1.6	0
male-female	pulse	2.79253	1.6	0
male-female	pulse	2.87979	1.6	0
male-female	pulse	2.96706	1.6	0
male-female	pulse	3.05433	1.6	0
male-female	pulse	3.14159	1.6	0
male-female	pulse	0.0872665	1.8	2.66881
male-female	pulse	0.174533	1.8	1.93852
male-female	pulse	0.261799	1.8	1.27125
male-female	pulse	0.349066	1.8	0.598028
male-female	pulse	0.436332	1.8	0.381645
male-female	pulse	0.523599	1.8	0.288601
male-female	pulse	0.610865	1.8	0.196638
male-female	pulse	0.698132	1.8	0.094938
male-female	pulse	0.785398	1.8	0.0565301
male-female	pulse	0.872665	1.8	0.0397604
male-female	pulse	0.959931	1.8	0.0146059
male-female	pulse	1.0472	1.8	0.00324574
male-female	pulse	1.13446	1.8	0
male-female	pulse	1.22173	1.8	0
male-female	pulse	1.309	1.8	0
male-female	pulse	1.39626	1.8	0
male-female	pulse	1.48353	1.8	0
male-female	pulse	1.5708	1.8	0
male-female	pulse	1.65806	1.8	0
male-female	pulse	1.74533	1.8	0
male-female	pulse	1.8326	1.8	0
male-female	pulse	1.91986	1.8	0
male-female	pulse	2.00713	1.8	0
male-female	pulse	2.0944	1.8	0
male-female	pulse	2.18166	1.8	0
male-female	pulse	2.26893	1.8	0
male-female	pulse	2.35619	1.8	0
male-female	pulse	2.44346	1.8	0
male-female	pulse	2.53073	1.8	0
male-female	pulse	2.61799	1.8	0
male-female	pulse	2.70526	1.8	0
male-female	pulse	2.79253	1.8	0
male-female	pulse	2.87979	1.8	0
male-female	pulse	2.96706	1.8	0
male-female	pulse	3.05433	1.8	0
male-female	pulse	3.14159	1.8	0
male-female	pulse	0.0872665	2	1.94339
male-female	pulse	0.174533	2	1.34157
male-female	pulse	0.261799	2	0.75707
male-female	pulse	0.349066	2	0.447913
male-female	pulse	0.436332	2	0.413291
male-female	pulse	0.523599	2	0.215842
male-female	pulse	0.610865	2	0.0770864
male-female	pulse	0.698132	2	0.0327279
male-female	pulse	0.785398	2	0.0183926
male-female	pulse	0.872665	2	0.0140649
male-female	pulse	0.959931	2	0.00540957
male-female	pulse	1.0472	2	0
male-female	pulse	1.13446	2	0
male-female	pulse	1.22173	2	0
male-female	pulse	1.309	2	0
male-female	pulse	1.39626	2	0
male-female	pulse	1.48353	2	0
male-female	pulse	1.5708	2	0
male-female	pulse	1.65806	2	0
male-female	pulse	1.74533	2	0
male-female	pulse	1.8326	2	0
male-female	pulse	1.91986	2	0
male-female	pulse	2.00713	2	0
male-female	pulse	2.0944	2	0
male-female	pulse	2.18166	2	0
male-female	pulse	2.26893	2	0
male-female	pulse	2.35619	2	0
male-female	pulse	2.44346	2	0
male-female	pulse	2.53073	2	0
male-female	pulse	2.61799	2	0
male-female	pulse	2.70526	2	0
male-female	pulse	2.79253	2	0
male-female	pulse	2.87979	2	0
male-female	pulse	2.96706	2	0
male-female	pulse	3.05433	2	0
male-female	pulse	3.14159	2	0
male-female	pulse	0.0872665	2.2	1.04783
male-female	pulse	0.174533	2.2	0.71163
male-female	pulse	0.261799	2.2	0.357843
male-female	pulse	0.349066	2.2	0.687827
male-female	pulse	0.436332	2.2	0.117388
male-female	pulse	0.523599	2.2	0.076275
male-female	pulse	0.610865	2.2	0.0354327
male-female	pulse	0.698132	2.2	0.0202859
male-female	pulse	0.785398	2.2	0.0137944
male-female	pulse	0.872665	2.2	0.0224497
male-female	pulse	0.959931	2.2	0.000270479
male-female	pulse	1.0472	2.2	0
male-female	pulse	1.13446	2.2	0
male-female	pulse	1.22173	2.2	0
male-female	pulse	1.309	2.2	0
male-female	pulse	1.39626	2.2	0
male-female	pulse	1.48353	2.2	0
male-female	pulse	1.5708	2.2	0
male-female	pulse	1.65806	2.2	0
male-female	pulse	1.74533	2.2	0
male-female	pulse	1.8326	2.2	0
male-female	pulse	1.91986	2.2	0
male-female	pulse	2.00713	2.2	0
male-female	pulse	2.0944	2.2	0
male-female	pulse	2.18166	2.2	0
male-female	pulse	2.26893	2.2	0
male-female	pulse	2.35619	2.2	0
male-female	pulse	2.44346	2.2	0
male-female	pulse	2.53073	2.2	0
male-female	pulse	2.61799	2.2	0
male-female	pulse	2.70526	2.2	0
male-female	pulse	2.79253	2.2	0
male-female	pulse	2.87979	2.2	0
male-female	pulse	2.96706	2.2	0
male-female	pulse	3.05433	2.2	0
male-female	pulse	3.14159	2.2	0
male-female	pulse	0.0872665	2.4	0.633461
male-female	pulse	0.174533	2.4	0.467928
male-female	pulse	0.261799	2.4	0.142272
male-female	pulse	0.349066	2.4	0.0540957
male-female	pulse	0.436332	2.4	0.0267774
male-female	pulse	0.523599	2.4	0.0162287
male-female	pulse	0.610865	2.4	0.0151468
male-female	pulse	0.698132	2.4	0.00459814
male-female	pulse	0.785398	2.4	0.00919628
male-female	pulse	0.872665	2.4	0.0051391
male-female	pulse	0.959931	2.4	0
male-female	pulse	1.0472	2.4	0
male-female	pulse	1.13446	2.4	0
male-female	pulse	1.22173	2.4	0
male-female	pulse	1.309	2.4	0
male-female	pulse	1.39626	2.4	0
male-female	pulse	1.48353	2.4	0
male-female	pulse	1.5708	2.4	0
male-female	pulse	1.65806	2.4	0
male-female	pulse	1.74533	2.4	0
male-female	pulse	1.8326	2.4	0
male-female	pulse	1.91986	2.4	0
male-female	pulse	2.00713	2.4	0
male-female	pulse	2.0944	2.4	0
male-female	pulse	2.18166	2.4	0
male-female	pulse	2.26893	2.4	0
male-female	pulse	2.35619	2.4	0
male-female	pulse	2.44346	2.4	0
male-female	pulse	2.53073	2.4	0
male-female	pulse	2.61799	2.4	0
male-female	pulse	2.70526	2.4	0
male-female	pulse	2.79253	2.4	0
male-female	pulse	2.87979	2.4	0
male-female	pulse	2.96706	2.4	0
male-female	pulse	3.05433	2.4	0
male-female	pulse	3.14159	2.4	0
male-female	pulse	0.0872665	2.6	0.419783
male-female	pulse	0.174533	2.6	0.311591
male-female	pulse	0.261799	2.6	0.0992657
male-female	pulse	0.349066	2.6	0.0413832
male-female	pulse	0.436332	2.6	0.0108191
male-female	pulse	0.523599	2.6	0.00459814
male-female	pulse	0.610865	2.6	0.00270479
male-female	pulse	0.698132	2.6	0.00270479
male-female	pulse	0.785398	2.6	0.000811436
male-female	pulse	0.872665	2.6	0
male-female	pulse	0.959931	2.6	0
male-female	pulse	1.0472	2.6	0
male-female	pulse	1.13446	2.6	0
male-female	pulse	1.22173	2.6	0
male-female	pulse	1.309	2.6	0
male-female	pulse	1.39626	2.6	0
male-female	pulse	1.48353	2.6	0
male-female	pulse	1.5708	2.6	0
male-female	pulse	1.65806	2.6	0
male-female	pulse	1.74533	2.6	0
male-female	pulse	1.8326	2.6	0
male-female	pulse	1.91986	2.6	0
male-female	pulse	2.00713	2.6	0
male-female	pulse	2.0944	2.6	0
male-female	pulse	2.18166	2.6	0
male-female	pulse	2.26893	2.6	0
male-female	pulse	2.35619	2.6	0
male-female	pulse	2.44346	2.6	0
male-female	pulse	2.53073	2.6	0
male-female	pulse	2.61799	2.6	0
male-female	pulse	2.70526	2.6	0
male-female	pulse	2.79253	2.6	0
male-female	pulse	2.87979	2.6	0
male-female	pulse	2.96706	2.6	0
male-female	pulse	3.05433	2.6	0
male-female	pulse	3.14159	2.6	0
male-female	pulse	0.0872665	2.8	0.20367
male-female	pulse	0.174533	2.8	0.173918
male-female	pulse	0.261799	2.8	0.0773569
male-female	pulse	0.349066	2.8	0.0224497
male-female	pulse	0.436332	2.8	0.0037867
male-female	pulse	0.523599	2.8	0.00270479
male-female	pulse	0.610865	2.8	0.00135239
male-female	pulse	0.698132	2.8	0.000540957
male-female	pulse	0.785398	2.8	0.000270479
male-female	pulse	0.872665	2.8	0
male-female	pulse	0.959931	2.8	0
male-female	pulse	1.0472	2.8	0
male-female	pulse	1.13446	2.8	0
male-female	pulse	1.22173	2.8	0
male-female	pulse	1.309	2.8	0
male-female	pulse	1.39626	2.8	0
male-female	pulse	1.48353	2.8	0
male-female	pulse	1.5708	2.8	0
male-female	pulse	1.65806	2.8	0
male-female	pulse	1.74533	2.8	0
male-female	pulse	1.8326	2.8	0
male-female	pulse	1.91986	2.8	0
male-female	pulse	2.00713	2.8	0
male-female	pulse	2.0944	2.8	0
male-female	pulse	2.18166	2.8	0
male-female	pulse	2.26893	2.8	0
male-female	pulse	2.35619	2.8	0
male-female	pulse	2.44346	2.8	0
male-female	pulse	2.53073	2.8	0
male-female	pulse	2.61799	2.8	0
male-female	pulse	2.70526	2.8	0
male-female	pulse	2.79253	2.8	0
male-female	pulse	2.87979	2.8	0
male-female	pulse	2.96706	2.8	0
male-female	pulse	3.05433	2.8	0
male-female	pulse	3.14159	2.8	0
male-female	pulse	0.0872665	3	0.128477
male-female	pulse	0.174533	3	0.114683
male-female	pulse	0.261799	3	0.0454404
male-female	pulse	0.349066	3	0.00865532
male-female	pulse	0.436332	3	0.00676197
male-female	pulse	0.523599	3	0.00216383
male-female	pulse	0.610865	3	0.00189335
male-female	pulse	0.698132	3	0.000270479
male-female	pulse	0.785398	3	0.00135239
male-female	pulse	0.872665	3	0
male-female	pulse	0.959931	3	0
male-female	pulse	1.0472	3	0
male-female	pulse	1.13446	3	0
male-female	pulse	1.22173	3	0
male-female	pulse	1.309	3	0
male-female	pulse	1.39626	3	0
male-female	pulse	1.48353	3	0
male-female	pulse	1.5708	3	0
male-female	pulse	1.65806	3	0
male-female	pulse	1.74533	3	0
male-female	pulse	1.8326	3	0
male-female	pulse	1.91986	3	0
male-female	pulse	2.00713	3	0
male-female	pulse	2.0944	3	0
male-female	pulse	2.18166	3	0
male-female	pulse	2.26893	3	0
male-female	pulse	2.35619	3	0
male-female	pulse	2.44346	3	0
male-female	pulse	2.53073	3	0
male-female	pulse	2.61799	3	0
male-female	pulse	2.70526	3	0
male-female	pulse	2.79253	3	0
male-female	pulse	2.87979	3	0
male-female	pulse	2.96706	3	0
male-female	pulse	3.05433	3	0
male-female	pulse	3.14159	3	0
male-male	pulse	0.0872665	0.2	0
male-male	pulse	0.174533	0.2	0
male-male	pulse	0.261799	0.2	0
male-male	pulse	0.349066	0.2	0
male-male	pulse	0.436332	0.2	0
male-male	pulse	0.523599	0.2	0
male-male	pulse	0.610865	0.2	0
male-male	pulse	0.698132	0.2	0
male-male	pulse	0.785398	0.2	0
male-male	pulse	0.872665	0.2	0
male-male	pulse	0.959931	0.2	0
male-male	pulse	1.0472	0.2	0
male-male	pulse	1.13446	0.2	0
male-male	pulse	1.22173	0.2	0
male-male	pulse	1.309	0.2	0
male-male	pulse	1.39626	0.2	0
male-male	pulse	1.48353	0.2	0
male-male	pulse	1.5708	0.2	0
male-male	pulse	1.65806	0.2	0
male-male	pulse	1.74533	0.2	0
male-male	pulse	1.8326	0.2	0
male-male	pulse	1.91986	0.2	0
male-male	pulse	2.00713	0.2	0
male-male	pulse	2.0944	0.2	0
male-male	pulse	2.18166	0.2	0
male-male	pulse	2.26893	0.2	0
male-male	pulse	2.35619	0.2	0
male-male	pulse	2.44346	0.2	0
male-male	pulse	2.53073	0.2	0
male-male	pulse	2.61799	0.2	0
male-male	pulse	2.70526	0.2	0
male-male	pulse	2.79253	0.2	0
male-male	pulse	2.87979	0.2	0
male-male	pulse	2.96706	0.2	0
male-male	pulse	3.05433	0.2	0
male-male	pulse	3.14159	0.2	0
male-male	pulse	0.0872665	0.4	0
male-male	pulse	0.174533	0.4	0
male-male	pulse	0.261799	0.4	0
male-male	pulse	0.349066	0.4	0
male-male	pulse	0.436332	0.4	0
male-male	pulse	0.523599	0.4	0
male-male	pulse	0.610865	0.4	0
male-male	pulse	0.698132	0.4	0
male-male	pulse	0.785398	0.4	0
male-male	pulse	0.872665	0.4	0
male-male	pulse	0.959931	0.4	0
male-male	pulse	1.0472	0.4	0
male-male	pulse	1.13446	0.4	0
male-male	pulse	1.22173	0.4	0
male-male	pulse	1.309	0.4	0
male-male	pulse	1.39626	0.4	0
male-male	pulse	1.48353	0.4	0
male-male	pulse	1.5708	0.4	0
male-male	pulse	1.65806	0.4	0
male-male	pulse	1.74533	0.4	0
male-male	pulse	1.8326	0.4	0
male-male	pulse	1.91986	0.4	0
male-male	pulse	2.00713	0.4	0
male-male	pulse	2.0944	0.4	0
male-male	pulse	2.18166	0.4	0
male-male	pulse	2.26893	0.4	0
male-male	pulse	2.35619	0.4	0
male-male	pulse	2.44346	0.4	0
male-male	pulse	2.53073	0.4	0
male-male	pulse	2.61799	0.4	0
male-male	pulse	2.70526	0.4	0
male-male	pulse	2.79253	0.4	0
male-male	pulse	2.87979	0.4	0
male-male	pulse	2.96706	0.4	0
male-male	pulse	3.05433	0.4	0
male-male	pulse	3.14159	0.4	0
male-male	pulse	0.0872665	0.6	0
male-male	pulse	0.174533	0.6	0
male-male	pulse	0.261799	0.6	0
male-male	pulse	0.349066	0.6	0
male-male	pulse	0.436332	0.6	0
male-male	pulse	0.523599	0.6	0
male-male	pulse	0.610865	0.6	0
male-male	pulse	0.698132	0.6	0
male-male	pulse	0.785398	0.6	0
male-male	pulse	0.872665	0.6	0
male-male	pulse	0.959931	0.6	0
male-male	pulse	1.0472	0.6	0
male-male	pulse	1.13446	0.6	0
male-male	pulse	1.22173	0.6	0
male-male	pulse	1.309	0.6	0
male-male	pulse	1.39626	0.6	0
male-male	pulse	1.48353	0.6	0
male-male	pulse	1.5708	0.6	0
male-male	pulse	1.65806	0.6	0
male-male	pulse	1.74533	0.6	0
male-male	pulse	1.8326	0.6	0
male-male	pulse	1.91986	0.6	0
male-male	pulse	2.00713	0.6	0
male-male	pulse	2.0944	0.6	0
male-male	pulse	2.18166	0.6	0
male-male	pulse	2.26893	0.6	0
male-male	pulse	2.35619	0.6	0
male-male	pulse	2.44346	0.6	0
male-male	pulse	2.53073	0.6	0
male-male	pulse	2.61799	0.6	0
male-male	pulse	2.70526	0.6	0
male-male	pulse	2.79253	0.6	0
male-male	pulse	2.87979	0.6	0
male-male	pulse	2.96706	0.6	0
male-male	pulse	3.05433	0.6	0
male-male	pulse	3.14159	0.6	0
male-male	pulse	0.0872665	0.8	0.000273627
male-male	pulse	0.174533	0.8	0
male-male	pulse	0.261799	0.8	0.000547253
male-male	pulse	0.349066	0.8	0
male-male	pulse	0.436332	0.8	0.00082088
male-male	pulse	0.523599	0.8	0.000273627
male-male	pulse	0.610865	0.8	0.000273627
male-male	pulse	0.698132	0.8	0.000547253
male-male	pulse	0.785398	0.8	0.000273627
male-male	pulse	0.872665	0.8	0.000273627
male-male	pulse	0.959931	0.8	0.00136813
male-male	pulse	1.0472	0.8	0.00082088
male-male	pulse	1.13446	0.8	0
male-male	pulse	1.22173	0.8	0
male-male	pulse	1.309	0.8	0
male-male	pulse	1.39626	0.8	0
male-male	pulse	1.48353	0.8	0
male-male	pulse	1.5708	0.8	0
male-male	pulse	1.65806	0.8	0
male-male	pulse	1.74533	0.8	0
male-male	pulse	1.8326	0.8	0
male-male	pulse	1.91986	0.8	0
male-male	pulse	2.00713	0.8	0
male-male	pulse	2.0944	0.8	0
male-male	pulse	2.18166	0.8	0
male-male	pulse	2.26893	0.8	0
male-male	pulse	2.35619	0.8	0
male-male	pulse	2.44346	0.8	0
male-male	pulse	2.53073	0.8	0
male-male	pulse	2.61799	0.8	0
male-male	pulse	2.70526	0.8	0
male-male	pulse	2.79253	0.8	0
male-male	pulse	2.87979	0.8	0
male-male	pulse	2.96706	0.8	0
male-male	pulse	3.05433	0.8	0
male-male	pulse	3.14159	0.8	0
male-male	pulse	0.0872665	1	0.0238055
male-male	pulse	0.174533	1	0.0290044
male-male	pulse	0.261799	1	0.0320143
male-male	pulse	0.349066	1	0.0391286
male-male	pulse	0.436332	1	0.022711
male-male	pulse	0.523599	1	0.0210693
male-male	pulse	0.610865	1	0.0134077
male-male	pulse	0.698132	1	0.00738792
male-male	pulse	0.785398	1	0.00601979
male-male	pulse	0.872665	1	0.00684067
male-male	pulse	0.959931	1	0.0177857
male-male	pulse	1.0472	1	0.00109451
male-male	pulse	1.13446	1	0
male-male	pulse	1.22173	1	0
male-male	pulse	1.309	1	0
male-male	pulse	1.39626	1	0
male-male	pulse	1.48353	1	0
male-male	pulse	1.5708	1	0
male-male	pulse	1.65806	1	0
male-male	pulse	1.74533	1	0
male-male	pulse	1.8326	1	0
male-male	pulse	1.91986	1	0
male-male	pulse	2.00713	1	0
male-male	pulse	2.0944	1	0
male-male	pulse	2.18166	1	0
male-male	pulse	2.26893	1	0
male-male	pulse	2.35619	1	0
male-male	pulse	2.44346	1	0
male-male	pulse	2.53073	1	0
male-male	pulse	2.61799	1	0
male-male	pulse	2.70526	1	0
male-male	pulse	2.79253	1	0
male-male	pulse	2.87979	1	0
male-male	pulse	2.96706	1	0
male-male	pulse	3.05433	1	0
male-male	pulse	3.14159	1	0
male-male	pulse	0.0872665	1.2	0.732225
male-male	pulse	0.174533	1.2	0.78695
male-male	pulse	0.261799	1.2	0.760135
male-male	pulse	0.349066	1.2	0.675584
male-male	pulse	0.436332	1.2	0.499095
male-male	pulse	0.523599	1.2	0.389097
male-male	pulse	0.610865	1.2	0.217807
male-male	pulse	0.698132	1.2	0.10261
male-male	pulse	0.785398	1.2	0.0418649
male-male	pulse	0.872665	1.2	0.0155967
male-male	pulse	0.959931	1.2	0.0142286
male-male	pulse	1.0472	1.2	0.0101242
male-male	pulse	1.13446	1.2	0
male-male	pulse	1.22173	1.2	0
male-male	pulse	1.309	1.2	0
male-male	pulse	1.39626	1.2	0
male-male	pulse	1.48353	1.2	0
male-male	pulse	1.5708	1.2	0
male-male	pulse	1.65806	1.2	0
male-male	pulse	1.74533	1.2	0
male-male	pulse	1.8326	1.2	0
male-male	pulse	1.91986	1.2	0
male-male	pulse	2.00713	1.2	0
male-male	pulse	2.0944	1.2	0
male-male	pulse	2.18166	1.2	0
male-male	pulse	2.26893	1.2	0
male-male	pulse	2.35619	1.2	0
male-male	pulse	2.44346	1.2	0
male-male	pulse	2.53073	1.2	0
male-male	pulse	2.61799	1.2	0
male-male	pulse	2.70526	1.2	0
male-male	pulse	2.79253	1.2	0
male-male	pulse	2.87979	1.2	0
male-male	pulse	2.96706	1.2	0
male-male	pulse	3.05433	1.2	0
male-male	pulse	3.14159	1.2	0
male-male	pulse	0.0872665	1.4	4.67409
male-male	pulse	0.174533	1.4	3.61351
male-male	pulse	0.261799	1.4	2.56142
male-male	pulse	0.349066	1.4	1.61248
male-male	pulse	0.436332	1.4	0.95441
male-male	pulse	0.523599	1.4	0.522353
male-male	pulse	0.610865	1.4	0.268154
male-male	pulse	0.698132	1.4	0.146117
male-male	pulse	0.785398	1.4	0.0634814
male-male	pulse	0.872665	1.4	0.0202484
male-male	pulse	0.959931	1.4	0.00519891
male-male	pulse	1.0472	1.4	0.00082088
male-male	pulse	1.13446	1.4	0
male-male	pulse	1.22173	1.4	0
male-male	pulse	1.309	1.4	0
male-male	pulse	1.39626	1.4	0
male-male	pulse	1.48353	1.4	0
male-male	pulse	1.5708	1.4	0
male-male	pulse	1.65806	1.4	0
male-male	pulse	1.74533	1.4	0
male-male	pulse	1.8326	1.4	0
male-male	pulse	1.91986	1.4	0
male-male	pulse	2.00713	1.4	0
male-male	pulse	2.0944	1.4	0
male-male	pulse	2.18166	1.4	0
male-male	pulse	2.26893	1.4	0
male-male	pulse	2.35619	1.4	0
male-male	pulse	2.44346	1.4	0
male-male	pulse	2.53073	1.4	0
male-male	pulse	2.61799	1.4	0
male-male	pulse	2.70526	1.4	0
male-male	pulse	2.79253	1.4	0
male-male	pulse	2.87979	1.4	0
male-male	pulse	2.96706	1.4	0
male-male	pulse	3.05433	1.4	0
male-male	pulse	3.14159	1.4	0
male-male	pulse	0.0872665	1.6	9.05212
male-male	pulse	0.174533	1.6	6.09886
male-male	pulse	0.261799	1.6	3.39215
male-male	pulse	0.349066	1.6	1.54079
male-male	pulse	0.436332	1.6	0.728668
male-male	pulse	0.523599	1.6	0.338476
male-male	pulse	0.610865	1.6	0.166912
male-male	pulse	0.698132	1.6	0.107535
male-male	pulse	0.785398	1.6	0.0429594
male-male	pulse	0.872665	1.6	0.00930331
male-male	pulse	0.959931	1.6	0.0117659
male-male	pulse	1.0472	1.6	0.00136813
male-male	pulse	1.13446	1.6	0
male-male	pulse	1.22173	1.6	0
male-male	pulse	1.309	1.6	0
male-male	pulse	1.39626	1.6	0
male-male	pulse	1.48353	1.6	0
male-male	pulse	1.5708	1.6	0
male-male	pulse	1.65806	1.6	0
male-male	pulse	1.74533	1.6	0
male-male	pulse	1.8326	1.6	0
male-male	pulse	1.91986	1.6	0
male-male	pulse	2.00713	1.6	0
male-male	pulse	2.0944	1.6	0
male-male	pulse	2.18166	1.6	0
male-male	pulse	2.26893	1.6	0
male-male	pulse	2.35619	1.6	0
male-male	pulse	2.44346	1.6	0
male-male	pulse	2.53073	1.6	0
male-male	pulse	2.61799	1.6	0
male-male	pulse	2.70526	1.6	0
male-male	pulse	2.79253	1.6	0
male-male	pulse	2.87979	1.6	0
male-male	pulse	2.96706	1.6	0
male-male	pulse	3.05433	1.6	0
male-male	pulse	3.14159	1.6	0
male-male	pulse	0.0872665	1.8	3.48874
male-male	pulse	0.174533	1.8	2.29518
male-male	pulse	0.261799	1.8	1.07973
male-male	pulse	0.349066	1.8	0.51305
male-male	pulse	0.436332	1.8	0.2988
male-male	pulse	0.523599	1.8	0.145296
male-male	pulse	0.610865	1.8	0.0722374
male-male	pulse	0.698132	1.8	0.0470638
male-male	pulse	0.785398	1.8	0.0300989
male-male	pulse	0.872665	1.8	0.0114923
male-male	pulse	0.959931	1.8	0.00875605
male-male	pulse	1.0472	1.8	0.00300989
male-male	pulse	1.13446	1.8	0
male-male	pulse	1.22173	1.8	0
male-male	pulse	1.309	1.8	0
male-male	pulse	1.39626	1.8	0
male-male	pulse	1.48353	1.8	0
male-male	pulse	1.5708	1.8	0
male-male	pulse	1.65806	1.8	0
male-male	pulse	1.74533	1.8	0
male-male	pulse	1.8326	1.8	0
male-male	pulse	1.91986	1.8	0
male-male	pulse	2.00713	1.8	0
male-male	pulse	2.0944	1.8	0
male-male	pulse	2.18166	1.8	0
male-male	pulse	2.26893	1.8	0
male-male	pulse	2.35619	1.8	0
male-male	pulse	2.44346	1.8	0
male-male	pulse	2.53073	1.8	0
male-male	pulse	2.61799	1.8	0
male-male	pulse	2.70526	1.8	0
male-male	pulse	2.79253	1.8	0
male-male	pulse	2.87979	1.8	0
male-male	pulse	2.96706	1.8	0
male-male	pulse	3.05433	1.8	0
male-male	pulse	3.14159	1.8	0
male-male	pulse	0.0872665	2	1.57691
male-male	pulse	0.174533	2	1.02336
male-male	pulse	0.261799	2	0.483498
male-male	pulse	0.349066	2	0.212882
male-male	pulse	0.436332	2	0.10261
male-male	pulse	0.523599	2	0.0645759
male-male	pulse	0.610865	2	0.0276363
male-male	pulse	0.698132	2	0.0191539
male-male	pulse	0.785398	2	0.00957693
male-male	pulse	0.872665	2	0.0106714
male-male	pulse	0.959931	2	0.00547253
male-male	pulse	1.0472	2	0.00109451
male-male	pulse	1.13446	2	0
male-male	pulse	1.22173	2	0
male-male	pulse	1.309	2	0
male-male	pulse	1.39626	2	0
male-male	pulse	1.48353	2	0
male-male	pulse	1.5708	2	0
male-male	pulse	1.65806	2	0
male-male	pulse	1.74533	2	0
male-male	pulse	1.8326	2	0
male-male	pulse	1.91986	2	0
male-male	pulse	2.00713	2	0
male-male	pulse	2.0944	2	0
male-male	pulse	2.18166	2	0
male-male	pulse	2.26893	2	0
male-male	pulse	2.35619	2	0
male-male	pulse	2.44346	2	0
male-male	pulse	2.53073	2	0
male-male	pulse	2.61799	2	0
male-male	pulse	2.70526	2	0
male-male	pulse	2.79253	2	0
male-male	pulse	2.87979	2	0
male-male	pulse	2.96706	2	0
male-male	pulse	3.05433	2	0
male-male	pulse	3.14159	2	0
male-male	pulse	0.0872665	2.2	0.818144
male-male	pulse	0.174533	2.2	0.610735
male-male	pulse	0.261799	2.2	0.3237
male-male	pulse	0.349066	2.2	0.122585
male-male	pulse	0.436332	2.2	0.0596506
male-male	pulse	0.523599	2.2	0.045422
male-male	pulse	0.610865	2.2	0.0229846
male-male	pulse	0.698132	2.2	0.0106714
male-male	pulse	0.785398	2.2	0.0041044
male-male	pulse	0.872665	2.2	0.00191539
male-male	pulse	0.959931	2.2	0
male-male	pulse	1.0472	2.2	0
male-male	pulse	1.13446	2.2	0
male-male	pulse	1.22173	2.2	0
male-male	pulse	1.309	2.2	0
male-male	pulse	1.39626	2.2	0
male-male	pulse	1.48353	2.2	0
male-male	pulse	1.5708	2.2	0
male-male	pulse	1.65806	2.2	0
male-male	pulse	1.74533	2.2	0
male-male	pulse	1.8326	2.2	0
male-male	pulse	1.91986	2.2	0
male-male	pulse	2.00713	2.2	0
male-male	pulse	2.0944	2.2	0
male-male	pulse	2.18166	2.2	0
male-male	pulse	2.26893	2.2	0
male-male	pulse	2.35619	2.2	0
male-male	pulse	2.44346	2.2	0
male-male	pulse	2.53073	2.2	0
male-male	pulse	2.61799	2.2	0
male-male	pulse	2.70526	2.2	0
male-male	pulse	2.79253	2.2	0
male-male	pulse	2.87979	2.2	0
male-male	pulse	2.96706	2.2	0
male-male	pulse	3.05433	2.2	0
male-male	pulse	3.14159	2.2	0
male-male	pulse	0.0872665	2.4	0.512503
male-male	pulse	0.174533	2.4	0.361461
male-male	pulse	0.261799	2.4	0.215618
male-male	pulse	0.349066	2.4	0.0938539
male-male	pulse	0.436332	2.4	0.0424121
male-male	pulse	0.523599	2.4	0.0202484
male-male	pulse	0.610865	2.4	0.0112187
male-male	pulse	0.698132	2.4	0.00328352
male-male	pulse	0.785398	2.4	0.00246264
male-male	pulse	0.872665	2.4	0.00246264
male-male	pulse	0.959931	2.4	0
male-male	pulse	1.0472	2.4	0
male-male	pulse	1.13446	2.4	0
male-male	pulse	1.22173	2.4	0
male-male	pulse	1.309	2.4	0
male-male	pulse	1.39626	2.4	0
male-male	pulse	1.48353	2.4	0
male-male	pulse	1.5708	2.4	0
male-male	pulse	1.65806	2.4	0
male-male	pulse	1.74533	2.4	0
male-male	pulse	1.8326	2.4	0
male-male	pulse	1.91986	2.4	0
male-male	pulse	2.00713	2.4	0
male-male	pulse	2.0944	2.4	0
male-male	pulse	2.18166	2.4	0
male-male	pulse	2.26893	2.4	0
male-male	pulse	2.35619	2.4	0
male-male	pulse	2.44346	2.4	0
male-male	pulse	2.53073	2.4	0
male-male	pulse	2.61799	2.4	0
male-male	pulse	2.70526	2.4	0
male-male	pulse	2.79253	2.4	0
male-male	pulse	2.87979	2.4	0
male-male	pulse	2.96706	2.4	0
male-male	pulse	3.05433	2.4	0
male-male	pulse	3.14159	2.4	0
male-male	pulse	0.0872665	2.6	0.364197
male-male	pulse	0.174533	2.6	0.240518
male-male	pulse	0.261799	2.6	0.1494
male-male	pulse	0.349066	2.6	0.0623869
male-male	pulse	0.436332	2.6	0.0328352
male-male	pulse	0.523599	2.6	0.0142286
male-male	pulse	0.610865	2.6	0.00875605
male-male	pulse	0.698132	2.6	0.00574616
male-male	pulse	0.785398	2.6	0.0041044
male-male	pulse	0.872665	2.6	0.00082088
male-male	pulse	0.959931	2.6	0.000547253
male-male	pulse	1.0472	2.6	0
male-male	pulse	1.13446	2.6	0
male-male	pulse	1.22173	2.6	0
male-male	pulse	1.309	2.6	0
male-male	pulse	1.39626	2.6	0
male-male	pulse	1.48353	2.6	0
male-male	pulse	1.5708	2.6	0
male-male	pulse	1.65806	2.6	0
male-male	pulse	1.74533	2.6	0
male-male	pulse	1.8326	2.6	0
male-male	pulse	1.91986	2.6	0
male-male	pulse	2.00713	2.6	0
male-male	pulse	2.0944	2.6	0
male-male	pulse	2.18166	2.6	0
male-male	pulse	2.26893	2.6	0
male-male	pulse	2.35619	2.6	0
male-male	pulse	2.44346	2.6	0
male-male	pulse	2.53073	2.6	0
male-male	pulse	2.61799	2.6	0
male-male	pulse	2.70526	2.6	0
male-male	pulse	2.79253	2.6	0
male-male	pulse	2.87979	2.6	0
male-male	pulse	2.96706	2.6	0
male-male	pulse	3.05433	2.6	0
male-male	pulse	3.14159	2.6	0
male-male	pulse	0.0872665	2.8	0.269796
male-male	pulse	0.174533	2.8	0.187434
male-male	pulse	0.261799	2.8	0.109724
male-male	pulse	0.349066	2.8	0.0574616
male-male	pulse	0.436332	2.8	0.0292781
male-male	pulse	0.523599	2.8	0.0109451
male-male	pulse	0.610865	2.8	0.00738792
male-male	pulse	0.698132	2.8	0.00328352
male-male	pulse	0.785398	2.8	0.000273627
male-male	pulse	0.872665	2.8	0.00273627
male-male	pulse	0.959931	2.8	0.00109451
male-male	pulse	1.0472	2.8	0
male-male	pulse	1.13446	2.8	0
male-male	pulse	1.22173	2.8	0
male-male	pulse	1.309	2.8	0
male-male	pulse	1.39626	2.8	0
male-male	pulse	1.48353	2.8	0
male-male	pulse	1.5708	2.8	0
male-male	pulse	1.65806	2.8	0
male-male	pulse	1.74533	2.8	0
male-male	pulse	1.8326	2.8	0
male-male	pulse	1.91986	2.8	0
male-male	pulse	2.00713	2.8	0
male-male	pulse	2.0944	2.8	0
male-male	pulse	2.18166	2.8	0
male-male	pulse	2.26893	2.8	0
male-male	pulse	2.35619	2.8	0
male-male	pulse	2.44346	2.8	0
male-male	pulse	2.53073	2.8	0
male-male	pulse	2.61799	2.8	0
male-male	pulse	2.70526	2.8	0
male-male	pulse	2.79253	2.8	0
male-male	pulse	2.87979	2.8	0
male-male	pulse	2.96706	2.8	0
male-male	pulse	3.05433	2.8	0
male-male	pulse	3.14159	2.8	0
male-male	pulse	0.0872665	3	0.211513
male-male	pulse	0.174533	3	0.152684
male-male	pulse	0.261799	3	0.0599242
male-male	pulse	0.349066	3	0.0402231
male-male	pulse	0.436332	3	0.0320143
male-male	pulse	0.523599	3	0.0134077
male-male	pulse	0.610865	3	0.00082088
male-male	pulse	0.698132	3	0
male-male	pulse	0.785398	3	0
male-male	pulse	0.872665	3	0.00164176
male-male	pulse	0.959931	3	0
male-male	pulse	1.0472	3	0
male-male	pulse	1.13446	3	0
male-male	pulse	1.22173	3	0
male-male	pulse	1.309	3	0
male-male	pulse	1.39626	3	0
male-male	pulse	1.48353	3	0
male-male	pulse	1.5708	3	0
male-male	pulse	1.65806	3	0
male-male	pulse	1.74533	3	0
male-male	pulse	1.8326	3	0
male-male	pulse	1.91986	3	0
male-male	pulse	2.00713	3	0
male-male	pulse	2.0944	3	0
male-male	pulse	2.18166	3	0
male-male	pulse	2.26893	3	0
male-male	pulse	2.35619	3	0
male-male	pulse	2.44346	3	0
male-male	pulse	2.53073	3	0
male-male	pulse	2.61799	3	0
male-male	pulse	2.70526	3	0
male-male	pulse	2.79253	3	0
male-male	pulse	2.87979	3	0
male-male	pulse	2.96706	3	0
male-male	pulse	3.05433	3	0
male-male	pulse	3.14159	3	0

## Sheet: figS4B_target_position_sine
group	song	azimuth	radius	density
male-female	sine	0.0872665	0.2	0
male-female	sine	0.174533	0.2	0
male-female	sine	0.261799	0.2	0
male-female	sine	0.349066	0.2	0
male-female	sine	0.436332	0.2	0
male-female	sine	0.523599	0.2	0
male-female	sine	0.610865	0.2	0
male-female	sine	0.698132	0.2	0
male-female	sine	0.785398	0.2	0
male-female	sine	0.872665	0.2	0
male-female	sine	0.959931	0.2	0
male-female	sine	1.0472	0.2	0
male-female	sine	1.13446	0.2	0
male-female	sine	1.22173	0.2	0
male-female	sine	1.309	0.2	0
male-female	sine	1.39626	0.2	0
male-female	sine	1.48353	0.2	0
male-female	sine	1.5708	0.2	0
male-female	sine	1.65806	0.2	0
male-female	sine	1.74533	0.2	0
male-female	sine	1.8326	0.2	0
male-female	sine	1.91986	0.2	0
male-female	sine	2.00713	0.2	0
male-female	sine	2.0944	0.2	0
male-female	sine	2.18166	0.2	0
male-female	sine	2.26893	0.2	0
male-female	sine	2.35619	0.2	0
male-female	sine	2.44346	0.2	0
male-female	sine	2.53073	0.2	0
male-female	sine	2.61799	0.2	0
male-female	sine	2.70526	0.2	0
male-female	sine	2.79253	0.2	0
male-female	sine	2.87979	0.2	0
male-female	sine	2.96706	0.2	0
male-female	sine	3.05433	0.2	0
male-female	sine	3.14159	0.2	0
male-female	sine	0.0872665	0.4	0
male-female	sine	0.174533	0.4	0
male-female	sine	0.261799	0.4	0
male-female	sine	0.349066	0.4	0
male-female	sine	0.436332	0.4	0
male-female	sine	0.523599	0.4	0
male-female	sine	0.610865	0.4	0
male-female	sine	0.698132	0.4	0
male-female	sine	0.785398	0.4	0
male-female	sine	0.872665	0.4	0
male-female	sine	0.959931	0.4	0
male-female	sine	1.0472	0.4	0
male-female	sine	1.13446	0.4	0
male-female	sine	1.22173	0.4	0
male-female	sine	1.309	0.4	0
male-female	sine	1.39626	0.4	0
male-female	sine	1.48353	0.4	0
male-female	sine	1.5708	0.4	0
male-female	sine	1.65806	0.4	0
male-female	sine	1.74533	0.4	0
male-female	sine	1.8326	0.4	0
male-female	sine	1.91986	0.4	0
male-female	sine	2.00713	0.4	0
male-female	sine	2.0944	0.4	0
male-female	sine	2.18166	0.4	0
male-female	sine	2.26893	0.4	0
male-female	sine	2.35619	0.4	0
male-female	sine	2.44346	0.4	0
male-female	sine	2.53073	0.4	0
male-female	sine	2.61799	0.4	0
male-female	sine	2.70526	0.4	0
male-female	sine	2.79253	0.4	0
male-female	sine	2.87979	0.4	0
male-female	sine	2.96706	0.4	0
male-female	sine	3.05433	0.4	0
male-female	sine	3.14159	0.4	0
male-female	sine	0.0872665	0.6	0.0182252
male-female	sine	0.174533	0.6	0.0170861
male-female	sine	0.261799	0.6	0.00113907
male-female	sine	0.349066	0.6	0.00341722
male-female	sine	0.436332	0.6	0
male-female	sine	0.523599	0.6	0.000379691
male-female	sine	0.610865	0.6	0.000759382
male-female	sine	0.698132	0.6	0.00113907
male-female	sine	0.785398	0.6	0.00151876
male-female	sine	0.872665	0.6	0
male-female	sine	0.959931	0.6	0
male-female	sine	1.0472	0.6	0
male-female	sine	1.13446	0.6	0
male-female	sine	1.22173	0.6	0
male-female	sine	1.309	0.6	0
male-female	sine	1.39626	0.6	0
male-female	sine	1.48353	0.6	0
male-female	sine	1.5708	0.6	0
male-female	sine	1.65806	0.6	0
male-female	sine	1.74533	0.6	0
male-female	sine	1.8326	0.6	0
male-female	sine	1.91986	0.6	0
male-female	sine	2.00713	0.6	0
male-female	sine	2.0944	0.6	0
male-female	sine	2.18166	0.6	0
male-female	sine	2.26893	0.6	0
male-female	sine	2.35619	0.6	0
male-female	sine	2.44346	0.6	0
male-female	sine	2.53073	0.6	0
male-female	sine	2.61799	0.6	0
male-female	sine	2.70526	0.6	0
male-female	sine	2.79253	0.6	0
male-female	sine	2.87979	0.6	0
male-female	sine	2.96706	0.6	0
male-female	sine	3.05433	0.6	0
male-female	sine	3.14159	0.6	0
male-female	sine	0.0872665	0.8	0.011011
male-female	sine	0.174533	0.8	0.0155673
male-female	sine	0.261799	0.8	0.00607506
male-female	sine	0.349066	0.8	0.00189846
male-female	sine	0.436332	0.8	0
male-female	sine	0.523599	0.8	0.000759382
male-female	sine	0.610865	0.8	0
male-female	sine	0.698132	0.8	0.000759382
male-female	sine	0.785398	0.8	0.00303753
male-female	sine	0.872665	0.8	0.00151876
male-female	sine	0.959931	0.8	0.00113907
male-female	sine	1.0472	0.8	0
male-female	sine	1.13446	0.8	0
male-female	sine	1.22173	0.8	0
male-female	sine	1.309	0.8	0
male-female	sine	1.39626	0.8	0
male-female	sine	1.48353	0.8	0
male-female	sine	1.5708	0.8	0
male-female	sine	1.65806	0.8	0
male-female	sine	1.74533	0.8	0
male-female	sine	1.8326	0.8	0
male-female	sine	1.91986	0.8	0
male-female	sine	2.00713	0.8	0
male-female	sine	2.0944	0.8	0
male-female	sine	2.18166	0.8	0
male-female	sine	2.26893	0.8	0
male-female	sine	2.35619	0.8	0
male-female	sine	2.44346	0.8	0
male-female	sine	2.53073	0.8	0
male-female	sine	2.61799	0.8	0
male-female	sine	2.70526	0.8	0
male-female	sine	2.79253	0.8	0
male-female	sine	2.87979	0.8	0
male-female	sine	2.96706	0.8	0
male-female	sine	3.05433	0.8	0
male-female	sine	3.14159	0.8	0
male-female	sine	0.0872665	1	0.0903665
male-female	sine	0.174533	1	0.0903665
male-female	sine	0.261799	1	0.0842914
male-female	sine	0.349066	1	0.11049
male-female	sine	0.436332	1	0.136689
male-female	sine	0.523599	1	0.0607506
male-female	sine	0.610865	1	0.0842914
male-female	sine	0.698132	1	0.0740398
male-female	sine	0.785398	1	0.0504989
male-female	sine	0.872665	1	0.0178455
male-female	sine	0.959931	1	0.00721413
male-female	sine	1.0472	1	0.0193643
male-female	sine	1.13446	1	0
male-female	sine	1.22173	1	0
male-female	sine	1.309	1	0
male-female	sine	1.39626	1	0
male-female	sine	1.48353	1	0
male-female	sine	1.5708	1	0
male-female	sine	1.65806	1	0
male-female	sine	1.74533	1	0
male-female	sine	1.8326	1	0
male-female	sine	1.91986	1	0
male-female	sine	2.00713	1	0
male-female	sine	2.0944	1	0
male-female	sine	2.18166	1	0
male-female	sine	2.26893	1	0
male-female	sine	2.35619	1	0
male-female	sine	2.44346	1	0
male-female	sine	2.53073	1	0
male-female	sine	2.61799	1	0
male-female	sine	2.70526	1	0
male-female	sine	2.79253	1	0
male-female	sine	2.87979	1	0
male-female	sine	2.96706	1	0
male-female	sine	3.05433	1	0
male-female	sine	3.14159	1	0
male-female	sine	0.0872665	1.2	1.12123
male-female	sine	0.174533	1.2	1.21008
male-female	sine	0.261799	1.2	1.41169
male-female	sine	0.349066	1.2	1.48459
male-female	sine	0.436332	1.2	1.28905
male-female	sine	0.523599	1.2	0.830385
male-female	sine	0.610865	1.2	0.613201
male-female	sine	0.698132	1.2	0.2711
male-female	sine	0.785398	1.2	0.145422
male-female	sine	0.872665	1.2	0.0793555
male-female	sine	0.959931	1.2	0.0577131
male-female	sine	1.0472	1.2	0.011011
male-female	sine	1.13446	1.2	0
male-female	sine	1.22173	1.2	0
male-female	sine	1.309	1.2	0
male-female	sine	1.39626	1.2	0
male-female	sine	1.48353	1.2	0
male-female	sine	1.5708	1.2	0
male-female	sine	1.65806	1.2	0
male-female	sine	1.74533	1.2	0
male-female	sine	1.8326	1.2	0
male-female	sine	1.91986	1.2	0
male-female	sine	2.00713	1.2	0
male-female	sine	2.0944	1.2	0
male-female	sine	2.18166	1.2	0
male-female	sine	2.26893	1.2	0
male-female	sine	2.35619	1.2	0
male-female	sine	2.44346	1.2	0
male-female	sine	2.53073	1.2	0
male-female	sine	2.61799	1.2	0
male-female	sine	2.70526	1.2	0
male-female	sine	2.79253	1.2	0
male-female	sine	2.87979	1.2	0
male-female	sine	2.96706	1.2	0
male-female	sine	3.05433	1.2	0
male-female	sine	3.14159	1.2	0
male-female	sine	0.0872665	1.4	5.38592
male-female	sine	0.174533	1.4	4.6459
male-female	sine	0.261799	1.4	4.10788
male-female	sine	0.349066	1.4	2.69695
male-female	sine	0.436332	1.4	1.5723
male-female	sine	0.523599	1.4	0.902526
male-female	sine	0.610865	1.4	0.525113
male-female	sine	0.698132	1.4	0.190225
male-female	sine	0.785398	1.4	0.0972009
male-female	sine	0.872665	1.4	0.100238
male-female	sine	0.959931	1.4	0.00949228
male-female	sine	1.0472	1.4	0.000759382
male-female	sine	1.13446	1.4	0
male-female	sine	1.22173	1.4	0
male-female	sine	1.309	1.4	0
male-female	sine	1.39626	1.4	0
male-female	sine	1.48353	1.4	0
male-female	sine	1.5708	1.4	0
male-female	sine	1.65806	1.4	0
male-female	sine	1.74533	1.4	0
male-female	sine	1.8326	1.4	0
male-female	sine	1.91986	1.4	0
male-female	sine	2.00713	1.4	0
male-female	sine	2.0944	1.4	0
male-female	sine	2.18166	1.4	0
male-female	sine	2.26893	1.4	0
male-female	sine	2.35619	1.4	0
male-female	sine	2.44346	1.4	0
male-female	sine	2.53073	1.4	0
male-female	sine	2.61799	1.4	0
male-female	sine	2.70526	1.4	0
male-female	sine	2.79253	1.4	0
male-female	sine	2.87979	1.4	0
male-female	sine	2.96706	1.4	0
male-female	sine	3.05433	1.4	0
male-female	sine	3.14159	1.4	0
male-female	sine	0.0872665	1.6	5.62588
male-female	sine	0.174533	1.6	4.3262
male-female	sine	0.261799	1.6	2.83136
male-female	sine	0.349066	1.6	1.26209
male-female	sine	0.436332	1.6	0.691797
male-female	sine	0.523599	1.6	0.455629
male-female	sine	0.610865	1.6	0.168963
male-female	sine	0.698132	1.6	0.0846711
male-female	sine	0.785398	1.6	0.046702
male-female	sine	0.872665	1.6	0.040627
male-female	sine	0.959931	1.6	0.00569537
male-female	sine	1.0472	1.6	0.000759382
male-female	sine	1.13446	1.6	0
male-female	sine	1.22173	1.6	0
male-female	sine	1.309	1.6	0
male-female	sine	1.39626	1.6	0
male-female	sine	1.48353	1.6	0
male-female	sine	1.5708	1.6	0
male-female	sine	1.65806	1.6	0
male-female	sine	1.74533	1.6	0
male-female	sine	1.8326	1.6	0
male-female	sine	1.91986	1.6	0
male-female	sine	2.00713	1.6	0
male-female	sine	2.0944	1.6	0
male-female	sine	2.18166	1.6	0
male-female	sine	2.26893	1.6	0
male-female	sine	2.35619	1.6	0
male-female	sine	2.44346	1.6	0
male-female	sine	2.53073	1.6	0
male-female	sine	2.61799	1.6	0
male-female	sine	2.70526	1.6	0
male-female	sine	2.79253	1.6	0
male-female	sine	2.87979	1.6	0
male-female	sine	2.96706	1.6	0
male-female	sine	3.05433	1.6	0
male-female	sine	3.14159	1.6	0
male-female	sine	0.0872665	1.8	2.62215
male-female	sine	0.174533	1.8	1.61217
male-female	sine	0.261799	1.8	1.12654
male-female	sine	0.349066	1.8	0.520177
male-female	sine	0.436332	1.8	0.243002
male-female	sine	0.523599	1.8	0.341342
male-female	sine	0.610865	1.8	0.117325
male-female	sine	0.698132	1.8	0.0740398
male-female	sine	0.785398	1.8	0.0273378
male-female	sine	0.872665	1.8	0.00949228
male-female	sine	0.959931	1.8	0
male-female	sine	1.0472	1.8	0
male-female	sine	1.13446	1.8	0
male-female	sine	1.22173	1.8	0
male-female	sine	1.309	1.8	0
male-female	sine	1.39626	1.8	0
male-female	sine	1.48353	1.8	0
male-female	sine	1.5708	1.8	0
male-female	sine	1.65806	1.8	0
male-female	sine	1.74533	1.8	0
male-female	sine	1.8326	1.8	0
male-female	sine	1.91986	1.8	0
male-female	sine	2.00713	1.8	0
male-female	sine	2.0944	1.8	0
male-female	sine	2.18166	1.8	0
male-female	sine	2.26893	1.8	0
male-female	sine	2.35619	1.8	0
male-female	sine	2.44346	1.8	0
male-female	sine	2.53073	1.8	0
male-female	sine	2.61799	1.8	0
male-female	sine	2.70526	1.8	0
male-female	sine	2.79253	1.8	0
male-female	sine	2.87979	1.8	0
male-female	sine	2.96706	1.8	0
male-female	sine	3.05433	1.8	0
male-female	sine	3.14159	1.8	0
male-female	sine	0.0872665	2	0.853546
male-female	sine	0.174533	2	0.677369
male-female	sine	0.261799	2	0.605228
male-female	sine	0.349066	2	0.465122
male-female	sine	0.436332	2	0.213007
male-female	sine	0.523599	2	0.213766
male-female	sine	0.610865	2	0.0641678
male-female	sine	0.698132	2	0.0261987
male-female	sine	0.785398	2	0.011011
male-female	sine	0.872665	2	0.00683444
male-female	sine	0.959931	2	0
male-female	sine	1.0472	2	0
male-female	sine	1.13446	2	0
male-female	sine	1.22173	2	0
male-female	sine	1.309	2	0
male-female	sine	1.39626	2	0
male-female	sine	1.48353	2	0
male-female	sine	1.5708	2	0
male-female	sine	1.65806	2	0
male-female	sine	1.74533	2	0
male-female	sine	1.8326	2	0
male-female	sine	1.91986	2	0
male-female	sine	2.00713	2	0
male-female	sine	2.0944	2	0
male-female	sine	2.18166	2	0
male-female	sine	2.26893	2	0
male-female	sine	2.35619	2	0
male-female	sine	2.44346	2	0
male-female	sine	2.53073	2	0
male-female	sine	2.61799	2	0
male-female	sine	2.70526	2	0
male-female	sine	2.79253	2	0
male-female	sine	2.87979	2	0
male-female	sine	2.96706	2	0
male-female	sine	3.05433	2	0
male-female	sine	3.14159	2	0
male-female	sine	0.0872665	2.2	0.345519
male-female	sine	0.174533	2.2	0.255152
male-female	sine	0.261799	2.2	0.27034
male-female	sine	0.349066	2.2	0.287426
male-female	sine	0.436332	2.2	0.0527771
male-female	sine	0.523599	2.2	0.00987197
male-female	sine	0.610865	2.2	0.00341722
male-female	sine	0.698132	2.2	0.0113907
male-female	sine	0.785398	2.2	0.014808
male-female	sine	0.872665	2.2	0.0387285
male-female	sine	0.959931	2.2	0
male-female	sine	1.0472	2.2	0
male-female	sine	1.13446	2.2	0
male-female	sine	1.22173	2.2	0
male-female	sine	1.309	2.2	0
male-female	sine	1.39626	2.2	0
male-female	sine	1.48353	2.2	0
male-female	sine	1.5708	2.2	0
male-female	sine	1.65806	2.2	0
male-female	sine	1.74533	2.2	0
male-female	sine	1.8326	2.2	0
male-female	sine	1.91986	2.2	0
male-female	sine	2.00713	2.2	0
male-female	sine	2.0944	2.2	0
male-female	sine	2.18166	2.2	0
male-female	sine	2.26893	2.2	0
male-female	sine	2.35619	2.2	0
male-female	sine	2.44346	2.2	0
male-female	sine	2.53073	2.2	0
male-female	sine	2.61799	2.2	0
male-female	sine	2.70526	2.2	0
male-female	sine	2.79253	2.2	0
male-female	sine	2.87979	2.2	0
male-female	sine	2.96706	2.2	0
male-female	sine	3.05433	2.2	0
male-female	sine	3.14159	2.2	0
male-female	sine	0.0872665	2.4	0.234649
male-female	sine	0.174533	2.4	0.195541
male-female	sine	0.261799	2.4	0.0523974
male-female	sine	0.349066	2.4	0.0220221
male-female	sine	0.436332	2.4	0.00911259
male-female	sine	0.523599	2.4	0.00797351
male-female	sine	0.610865	2.4	0.00189846
male-female	sine	0.698132	2.4	0
male-female	sine	0.785398	2.4	0
male-female	sine	0.872665	2.4	0
male-female	sine	0.959931	2.4	0
male-female	sine	1.0472	2.4	0
male-female	sine	1.13446	2.4	0
male-female	sine	1.22173	2.4	0
male-female	sine	1.309	2.4	0
male-female	sine	1.39626	2.4	0
male-female	sine	1.48353	2.4	0
male-female	sine	1.5708	2.4	0
male-female	sine	1.65806	2.4	0
male-female	sine	1.74533	2.4	0
male-female	sine	1.8326	2.4	0
male-female	sine	1.91986	2.4	0
male-female	sine	2.00713	2.4	0
male-female	sine	2.0944	2.4	0
male-female	sine	2.18166	2.4	0
male-female	sine	2.26893	2.4	0
male-female	sine	2.35619	2.4	0
male-female	sine	2.44346	2.4	0
male-female	sine	2.53073	2.4	0
male-female	sine	2.61799	2.4	0
male-female	sine	2.70526	2.4	0
male-female	sine	2.79253	2.4	0
male-female	sine	2.87979	2.4	0
male-female	sine	2.96706	2.4	0
male-female	sine	3.05433	2.4	0
male-female	sine	3.14159	2.4	0
male-female	sine	0.0872665	2.6	0.0968213
male-female	sine	0.174533	2.6	0.0561943
male-female	sine	0.261799	2.6	0.0349316
male-female	sine	0.349066	2.6	0.0990994
male-female	sine	0.436332	2.6	0
male-female	sine	0.523599	2.6	0.00189846
male-female	sine	0.610865	2.6	0.00645475
male-female	sine	0.698132	2.6	0
male-female	sine	0.785398	2.6	0
male-female	sine	0.872665	2.6	0
male-female	sine	0.959931	2.6	0
male-female	sine	1.0472	2.6	0
male-female	sine	1.13446	2.6	0
male-female	sine	1.22173	2.6	0
male-female	sine	1.309	2.6	0
male-female	sine	1.39626	2.6	0
male-female	sine	1.48353	2.6	0
male-female	sine	1.5708	2.6	0
male-female	sine	1.65806	2.6	0
male-female	sine	1.74533	2.6	0
male-female	sine	1.8326	2.6	0
male-female	sine	1.91986	2.6	0
male-female	sine	2.00713	2.6	0
male-female	sine	2.0944	2.6	0
male-female	sine	2.18166	2.6	0
male-female	sine	2.26893	2.6	0
male-female	sine	2.35619	2.6	0
male-female	sine	2.44346	2.6	0
male-female	sine	2.53073	2.6	0
male-female	sine	2.61799	2.6	0
male-female	sine	2.70526	2.6	0
male-female	sine	2.79253	2.6	0
male-female	sine	2.87979	2.6	0
male-female	sine	2.96706	2.6	0
male-female	sine	3.05433	2.6	0
male-female	sine	3.14159	2.6	0
male-female	sine	0.0872665	2.8	0.0402473
male-female	sine	0.174533	2.8	0.040627
male-female	sine	0.261799	2.8	0.00835321
male-female	sine	0.349066	2.8	0.00227815
male-female	sine	0.436332	2.8	0
male-female	sine	0.523599	2.8	0
male-female	sine	0.610865	2.8	0
male-female	sine	0.698132	2.8	0
male-female	sine	0.785398	2.8	0
male-female	sine	0.872665	2.8	0
male-female	sine	0.959931	2.8	0
male-female	sine	1.0472	2.8	0
male-female	sine	1.13446	2.8	0
male-female	sine	1.22173	2.8	0
male-female	sine	1.309	2.8	0
male-female	sine	1.39626	2.8	0
male-female	sine	1.48353	2.8	0
male-female	sine	1.5708	2.8	0
male-female	sine	1.65806	2.8	0
male-female	sine	1.74533	2.8	0
male-female	sine	1.8326	2.8	0
male-female	sine	1.91986	2.8	0
male-female	sine	2.00713	2.8	0
male-female	sine	2.0944	2.8	0
male-female	sine	2.18166	2.8	0
male-female	sine	2.26893	2.8	0
male-female	sine	2.35619	2.8	0
male-female	sine	2.44346	2.8	0
male-female	sine	2.53073	2.8	0
male-female	sine	2.61799	2.8	0
male-female	sine	2.70526	2.8	0
male-female	sine	2.79253	2.8	0
male-female	sine	2.87979	2.8	0
male-female	sine	2.96706	2.8	0
male-female	sine	3.05433	2.8	0
male-female	sine	3.14159	2.8	0
male-female	sine	0.0872665	3	0.014808
male-female	sine	0.174533	3	0.0326534
male-female	sine	0.261799	3	0.00493599
male-female	sine	0.349066	3	0.00227815
male-female	sine	0.436332	3	0
male-female	sine	0.523599	3	0
male-female	sine	0.610865	3	0
male-female	sine	0.698132	3	0
male-female	sine	0.785398	3	0
male-female	sine	0.872665	3	0
male-female	sine	0.959931	3	0
male-female	sine	1.0472	3	0
male-female	sine	1.13446	3	0
male-female	sine	1.22173	3	0
male-female	sine	1.309	3	0
male-female	sine	1.39626	3	0
male-female	sine	1.48353	3	0
male-female	sine	1.5708	3	0
male-female	sine	1.65806	3	0
male-female	sine	1.74533	3	0
male-female	sine	1.8326	3	0
male-female	sine	1.91986	3	0
male-female	sine	2.00713	3	0
male-female	sine	2.0944	3	0
male-female	sine	2.18166	3	0
male-female	sine	2.26893	3	0
male-female	sine	2.35619	3	0
male-female	sine	2.44346	3	0
male-female	sine	2.53073	3	0
male-female	sine	2.61799	3	0
male-female	sine	2.70526	3	0
male-female	sine	2.79253	3	0
male-female	sine	2.87979	3	0
male-female	sine	2.96706	3	0
male-female	sine	3.05433	3	0
male-female	sine	3.14159	3	0
male-male	sine	0.0872665	0.2	0
male-male	sine	0.174533	0.2	0
male-male	sine	0.261799	0.2	0
male-male	sine	0.349066	0.2	0
male-male	sine	0.436332	0.2	0
male-male	sine	0.523599	0.2	0
male-male	sine	0.610865	0.2	0
male-male	sine	0.698132	0.2	0
male-male	sine	0.785398	0.2	0
male-male	sine	0.872665	0.2	0
male-male	sine	0.959931	0.2	0
male-male	sine	1.0472	0.2	0
male-male	sine	1.13446	0.2	0
male-male	sine	1.22173	0.2	0
male-male	sine	1.309	0.2	0
male-male	sine	1.39626	0.2	0
male-male	sine	1.48353	0.2	0
male-male	sine	1.5708	0.2	0
male-male	sine	1.65806	0.2	0
male-male	sine	1.74533	0.2	0
male-male	sine	1.8326	0.2	0
male-male	sine	1.91986	0.2	0
male-male	sine	2.00713	0.2	0
male-male	sine	2.0944	0.2	0
male-male	sine	2.18166	0.2	0
male-male	sine	2.26893	0.2	0
male-male	sine	2.35619	0.2	0
male-male	sine	2.44346	0.2	0
male-male	sine	2.53073	0.2	0
male-male	sine	2.61799	0.2	0
male-male	sine	2.70526	0.2	0
male-male	sine	2.79253	0.2	0
male-male	sine	2.87979	0.2	0
male-male	sine	2.96706	0.2	0
male-male	sine	3.05433	0.2	0
male-male	sine	3.14159	0.2	0
male-male	sine	0.0872665	0.4	0
male-male	sine	0.174533	0.4	0
male-male	sine	0.261799	0.4	0
male-male	sine	0.349066	0.4	0
male-male	sine	0.436332	0.4	0
male-male	sine	0.523599	0.4	0
male-male	sine	0.610865	0.4	0
male-male	sine	0.698132	0.4	0
male-male	sine	0.785398	0.4	0
male-male	sine	0.872665	0.4	0
male-male	sine	0.959931	0.4	0
male-male	sine	1.0472	0.4	0
male-male	sine	1.13446	0.4	0
male-male	sine	1.22173	0.4	0
male-male	sine	1.309	0.4	0
male-male	sine	1.39626	0.4	0
male-male	sine	1.48353	0.4	0
male-male	sine	1.5708	0.4	0
male-male	sine	1.65806	0.4	0
male-male	sine	1.74533	0.4	0
male-male	sine	1.8326	0.4	0
male-male	sine	1.91986	0.4	0
male-male	sine	2.00713	0.4	0
male-male	sine	2.0944	0.4	0
male-male	sine	2.18166	0.4	0
male-male	sine	2.26893	0.4	0
male-male	sine	2.35619	0.4	0
male-male	sine	2.44346	0.4	0
male-male	sine	2.53073	0.4	0
male-male	sine	2.61799	0.4	0
male-male	sine	2.70526	0.4	0
male-male	sine	2.79253	0.4	0
male-male	sine	2.87979	0.4	0
male-male	sine	2.96706	0.4	0
male-male	sine	3.05433	0.4	0
male-male	sine	3.14159	0.4	0
male-male	sine	0.0872665	0.6	0
male-male	sine	0.174533	0.6	0
male-male	sine	0.261799	0.6	0
male-male	sine	0.349066	0.6	0
male-male	sine	0.436332	0.6	0
male-male	sine	0.523599	0.6	0
male-male	sine	0.610865	0.6	0
male-male	sine	0.698132	0.6	0
male-male	sine	0.785398	0.6	0
male-male	sine	0.872665	0.6	0
male-male	sine	0.959931	0.6	0
male-male	sine	1.0472	0.6	0.00029616
male-male	sine	1.13446	0.6	0
male-male	sine	1.22173	0.6	0
male-male	sine	1.309	0.6	0
male-male	sine	1.39626	0.6	0
male-male	sine	1.48353	0.6	0
male-male	sine	1.5708	0.6	0
male-male	sine	1.65806	0.6	0
male-male	sine	1.74533	0.6	0
male-male	sine	1.8326	0.6	0
male-male	sine	1.91986	0.6	0
male-male	sine	2.00713	0.6	0
male-male	sine	2.0944	0.6	0
male-male	sine	2.18166	0.6	0
male-male	sine	2.26893	0.6	0
male-male	sine	2.35619	0.6	0
male-male	sine	2.44346	0.6	0
male-male	sine	2.53073	0.6	0
male-male	sine	2.61799	0.6	0
male-male	sine	2.70526	0.6	0
male-male	sine	2.79253	0.6	0
male-male	sine	2.87979	0.6	0
male-male	sine	2.96706	0.6	0
male-male	sine	3.05433	0.6	0
male-male	sine	3.14159	0.6	0
male-male	sine	0.0872665	0.8	0.000592321
male-male	sine	0.174533	0.8	0
male-male	sine	0.261799	0.8	0.000592321
male-male	sine	0.349066	0.8	0.00029616
male-male	sine	0.436332	0.8	0.00177696
male-male	sine	0.523599	0.8	0.000888481
male-male	sine	0.610865	0.8	0.00029616
male-male	sine	0.698132	0.8	0.000888481
male-male	sine	0.785398	0.8	0.000592321
male-male	sine	0.872665	0.8	0.00029616
male-male	sine	0.959931	0.8	0
male-male	sine	1.0472	0.8	0
male-male	sine	1.13446	0.8	0
male-male	sine	1.22173	0.8	0
male-male	sine	1.309	0.8	0
male-male	sine	1.39626	0.8	0
male-male	sine	1.48353	0.8	0
male-male	sine	1.5708	0.8	0
male-male	sine	1.65806	0.8	0
male-male	sine	1.74533	0.8	0
male-male	sine	1.8326	0.8	0
male-male	sine	1.91986	0.8	0
male-male	sine	2.00713	0.8	0
male-male	sine	2.0944	0.8	0
male-male	sine	2.18166	0.8	0
male-male	sine	2.26893	0.8	0
male-male	sine	2.35619	0.8	0
male-male	sine	2.44346	0.8	0
male-male	sine	2.53073	0.8	0
male-male	sine	2.61799	0.8	0
male-male	sine	2.70526	0.8	0
male-male	sine	2.79253	0.8	0
male-male	sine	2.87979	0.8	0
male-male	sine	2.96706	0.8	0
male-male	sine	3.05433	0.8	0
male-male	sine	3.14159	0.8	0
male-male	sine	0.0872665	1	0.040574
male-male	sine	0.174533	1	0.0305045
male-male	sine	0.261799	1	0.040574
male-male	sine	0.349066	1	0.0515319
male-male	sine	0.436332	1	0.03702
male-male	sine	0.523599	1	0.0441279
male-male	sine	0.610865	1	0.0417586
male-male	sine	0.698132	1	0.0287276
male-male	sine	0.785398	1	0.0254698
male-male	sine	0.872665	1	0.0231005
male-male	sine	0.959931	1	0.0106618
male-male	sine	1.0472	1	0.00473857
male-male	sine	1.13446	1	0
male-male	sine	1.22173	1	0
male-male	sine	1.309	1	0
male-male	sine	1.39626	1	0
male-male	sine	1.48353	1	0
male-male	sine	1.5708	1	0
male-male	sine	1.65806	1	0
male-male	sine	1.74533	1	0
male-male	sine	1.8326	1	0
male-male	sine	1.91986	1	0
male-male	sine	2.00713	1	0
male-male	sine	2.0944	1	0
male-male	sine	2.18166	1	0
male-male	sine	2.26893	1	0
male-male	sine	2.35619	1	0
male-male	sine	2.44346	1	0
male-male	sine	2.53073	1	0
male-male	sine	2.61799	1	0
male-male	sine	2.70526	1	0
male-male	sine	2.79253	1	0
male-male	sine	2.87979	1	0
male-male	sine	2.96706	1	0
male-male	sine	3.05433	1	0
male-male	sine	3.14159	1	0
male-male	sine	0.0872665	1.2	0.71582
male-male	sine	0.174533	1.2	0.740993
male-male	sine	0.261799	1.2	0.681761
male-male	sine	0.349066	1.2	0.541381
male-male	sine	0.436332	1.2	0.380566
male-male	sine	0.523599	1.2	0.332292
male-male	sine	0.610865	1.2	0.291126
male-male	sine	0.698132	1.2	0.171477
male-male	sine	0.785398	1.2	0.12646
male-male	sine	0.872665	1.2	0.0565666
male-male	sine	0.959931	1.2	0.0210274
male-male	sine	1.0472	1.2	0.00266544
male-male	sine	1.13446	1.2	0
male-male	sine	1.22173	1.2	0
male-male	sine	1.309	1.2	0
male-male	sine	1.39626	1.2	0
male-male	sine	1.48353	1.2	0
male-male	sine	1.5708	1.2	0
male-male	sine	1.65806	1.2	0
male-male	sine	1.74533	1.2	0
male-male	sine	1.8326	1.2	0
male-male	sine	1.91986	1.2	0
male-male	sine	2.00713	1.2	0
male-male	sine	2.0944	1.2	0
male-male	sine	2.18166	1.2	0
male-male	sine	2.26893	1.2	0
male-male	sine	2.35619	1.2	0
male-male	sine	2.44346	1.2	0
male-male	sine	2.53073	1.2	0
male-male	sine	2.61799	1.2	0
male-male	sine	2.70526	1.2	0
male-male	sine	2.79253	1.2	0
male-male	sine	2.87979	1.2	0
male-male	sine	2.96706	1.2	0
male-male	sine	3.05433	1.2	0
male-male	sine	3.14159	1.2	0
male-male	sine	0.0872665	1.4	8.70563
male-male	sine	0.174533	1.4	6.39055
male-male	sine	0.261799	1.4	3.5095
male-male	sine	0.349066	1.4	1.90461
male-male	sine	0.436332	1.4	1.10971
male-male	sine	0.523599	1.4	0.534569
male-male	sine	0.610865	1.4	0.291422
male-male	sine	0.698132	1.4	0.169404
male-male	sine	0.785398	1.4	0.0704862
male-male	sine	0.872665	1.4	0.0231005
male-male	sine	0.959931	1.4	0.00858865
male-male	sine	1.0472	1.4	0.00266544
male-male	sine	1.13446	1.4	0
male-male	sine	1.22173	1.4	0
male-male	sine	1.309	1.4	0
male-male	sine	1.39626	1.4	0
male-male	sine	1.48353	1.4	0
male-male	sine	1.5708	1.4	0
male-male	sine	1.65806	1.4	0
male-male	sine	1.74533	1.4	0
male-male	sine	1.8326	1.4	0
male-male	sine	1.91986	1.4	0
male-male	sine	2.00713	1.4	0
male-male	sine	2.0944	1.4	0
male-male	sine	2.18166	1.4	0
male-male	sine	2.26893	1.4	0
male-male	sine	2.35619	1.4	0
male-male	sine	2.44346	1.4	0
male-male	sine	2.53073	1.4	0
male-male	sine	2.61799	1.4	0
male-male	sine	2.70526	1.4	0
male-male	sine	2.79253	1.4	0
male-male	sine	2.87979	1.4	0
male-male	sine	2.96706	1.4	0
male-male	sine	3.05433	1.4	0
male-male	sine	3.14159	1.4	0
male-male	sine	0.0872665	1.6	9.5029
male-male	sine	0.174533	1.6	5.76595
male-male	sine	0.261799	1.6	2.83218
male-male	sine	0.349066	1.6	1.29244
male-male	sine	0.436332	1.6	0.564186
male-male	sine	0.523599	1.6	0.267433
male-male	sine	0.610865	1.6	0.099806
male-male	sine	0.698132	1.6	0.0432394
male-male	sine	0.785398	1.6	0.0216197
male-male	sine	0.872665	1.6	0.00621937
male-male	sine	0.959931	1.6	0.00118464
male-male	sine	1.0472	1.6	0
male-male	sine	1.13446	1.6	0
male-male	sine	1.22173	1.6	0
male-male	sine	1.309	1.6	0
male-male	sine	1.39626	1.6	0
male-male	sine	1.48353	1.6	0
male-male	sine	1.5708	1.6	0
male-male	sine	1.65806	1.6	0
male-male	sine	1.74533	1.6	0
male-male	sine	1.8326	1.6	0
male-male	sine	1.91986	1.6	0
male-male	sine	2.00713	1.6	0
male-male	sine	2.0944	1.6	0
male-male	sine	2.18166	1.6	0
male-male	sine	2.26893	1.6	0
male-male	sine	2.35619	1.6	0
male-male	sine	2.44346	1.6	0
male-male	sine	2.53073	1.6	0
male-male	sine	2.61799	1.6	0
male-male	sine	2.70526	1.6	0
male-male	sine	2.79253	1.6	0
male-male	sine	2.87979	1.6	0
male-male	sine	2.96706	1.6	0
male-male	sine	3.05433	1.6	0
male-male	sine	3.14159	1.6	0
male-male	sine	0.0872665	1.8	2.97138
male-male	sine	0.174533	1.8	1.6659
male-male	sine	0.261799	1.8	0.725297
male-male	sine	0.349066	1.8	0.275725
male-male	sine	0.436332	1.8	0.15963
male-male	sine	0.523599	1.8	0.0740401
male-male	sine	0.610865	1.8	0.038797
male-male	sine	0.698132	1.8	0.0216197
male-male	sine	0.785398	1.8	0.0130311
male-male	sine	0.872665	1.8	0.00533089
male-male	sine	0.959931	1.8	0.00029616
male-male	sine	1.0472	1.8	0
male-male	sine	1.13446	1.8	0
male-male	sine	1.22173	1.8	0
male-male	sine	1.309	1.8	0
male-male	sine	1.39626	1.8	0
male-male	sine	1.48353	1.8	0
male-male	sine	1.5708	1.8	0
male-male	sine	1.65806	1.8	0
male-male	sine	1.74533	1.8	0
male-male	sine	1.8326	1.8	0
male-male	sine	1.91986	1.8	0
male-male	sine	2.00713	1.8	0
male-male	sine	2.0944	1.8	0
male-male	sine	2.18166	1.8	0
male-male	sine	2.26893	1.8	0
male-male	sine	2.35619	1.8	0
male-male	sine	2.44346	1.8	0
male-male	sine	2.53073	1.8	0
male-male	sine	2.61799	1.8	0
male-male	sine	2.70526	1.8	0
male-male	sine	2.79253	1.8	0
male-male	sine	2.87979	1.8	0
male-male	sine	2.96706	1.8	0
male-male	sine	3.05433	1.8	0
male-male	sine	3.14159	1.8	0
male-male	sine	0.0872665	2	0.929647
male-male	sine	0.174533	2	0.558855
male-male	sine	0.261799	2	0.375828
male-male	sine	0.349066	2	0.123203
male-male	sine	0.436332	2	0.0340584
male-male	sine	0.523599	2	0.0263583
male-male	sine	0.610865	2	0.0281352
male-male	sine	0.698132	2	0.0216197
male-male	sine	0.785398	2	0.00503473
male-male	sine	0.872665	2	0.00236928
male-male	sine	0.959931	2	0
male-male	sine	1.0472	2	0
male-male	sine	1.13446	2	0
male-male	sine	1.22173	2	0
male-male	sine	1.309	2	0
male-male	sine	1.39626	2	0
male-male	sine	1.48353	2	0
male-male	sine	1.5708	2	0
male-male	sine	1.65806	2	0
male-male	sine	1.74533	2	0
male-male	sine	1.8326	2	0
male-male	sine	1.91986	2	0
male-male	sine	2.00713	2	0
male-male	sine	2.0944	2	0
male-male	sine	2.18166	2	0
male-male	sine	2.26893	2	0
male-male	sine	2.35619	2	0
male-male	sine	2.44346	2	0
male-male	sine	2.53073	2	0
male-male	sine	2.61799	2	0
male-male	sine	2.70526	2	0
male-male	sine	2.79253	2	0
male-male	sine	2.87979	2	0
male-male	sine	2.96706	2	0
male-male	sine	3.05433	2	0
male-male	sine	3.14159	2	0
male-male	sine	0.0872665	2.2	0.337327
male-male	sine	0.174533	2.2	0.244332
male-male	sine	0.261799	2.2	0.123795
male-male	sine	0.349066	2.2	0.0305045
male-male	sine	0.436332	2.2	0.0195466
male-male	sine	0.523599	2.2	0.0139195
male-male	sine	0.610865	2.2	0.00621937
male-male	sine	0.698132	2.2	0.00651553
male-male	sine	0.785398	2.2	0.00799633
male-male	sine	0.872665	2.2	0.000592321
male-male	sine	0.959931	2.2	0
male-male	sine	1.0472	2.2	0
male-male	sine	1.13446	2.2	0
male-male	sine	1.22173	2.2	0
male-male	sine	1.309	2.2	0
male-male	sine	1.39626	2.2	0
male-male	sine	1.48353	2.2	0
male-male	sine	1.5708	2.2	0
male-male	sine	1.65806	2.2	0
male-male	sine	1.74533	2.2	0
male-male	sine	1.8326	2.2	0
male-male	sine	1.91986	2.2	0
male-male	sine	2.00713	2.2	0
male-male	sine	2.0944	2.2	0
male-male	sine	2.18166	2.2	0
male-male	sine	2.26893	2.2	0
male-male	sine	2.35619	2.2	0
male-male	sine	2.44346	2.2	0
male-male	sine	2.53073	2.2	0
male-male	sine	2.61799	2.2	0
male-male	sine	2.70526	2.2	0
male-male	sine	2.79253	2.2	0
male-male	sine	2.87979	2.2	0
male-male	sine	2.96706	2.2	0
male-male	sine	3.05433	2.2	0
male-male	sine	3.14159	2.2	0
male-male	sine	0.0872665	2.4	0.184804
male-male	sine	0.174533	2.4	0.0935867
male-male	sine	0.261799	2.4	0.0456087
male-male	sine	0.349066	2.4	0.0192504
male-male	sine	0.436332	2.4	0.0154003
male-male	sine	0.523599	2.4	0.00503473
male-male	sine	0.610865	2.4	0.00118464
male-male	sine	0.698132	2.4	0
male-male	sine	0.785398	2.4	0
male-male	sine	0.872665	2.4	0
male-male	sine	0.959931	2.4	0
male-male	sine	1.0472	2.4	0
male-male	sine	1.13446	2.4	0
male-male	sine	1.22173	2.4	0
male-male	sine	1.309	2.4	0
male-male	sine	1.39626	2.4	0
male-male	sine	1.48353	2.4	0
male-male	sine	1.5708	2.4	0
male-male	sine	1.65806	2.4	0
male-male	sine	1.74533	2.4	0
male-male	sine	1.8326	2.4	0
male-male	sine	1.91986	2.4	0
male-male	sine	2.00713	2.4	0
male-male	sine	2.0944	2.4	0
male-male	sine	2.18166	2.4	0
male-male	sine	2.26893	2.4	0
male-male	sine	2.35619	2.4	0
male-male	sine	2.44346	2.4	0
male-male	sine	2.53073	2.4	0
male-male	sine	2.61799	2.4	0
male-male	sine	2.70526	2.4	0
male-male	sine	2.79253	2.4	0
male-male	sine	2.87979	2.4	0
male-male	sine	2.96706	2.4	0
male-male	sine	3.05433	2.4	0
male-male	sine	3.14159	2.4	0
male-male	sine	0.0872665	2.6	0.0636745
male-male	sine	0.174533	2.6	0.112837
male-male	sine	0.261799	2.6	0.0355392
male-male	sine	0.349066	2.6	0.0145119
male-male	sine	0.436332	2.6	0.00562705
male-male	sine	0.523599	2.6	0
male-male	sine	0.610865	2.6	0
male-male	sine	0.698132	2.6	0
male-male	sine	0.785398	2.6	0
male-male	sine	0.872665	2.6	0
male-male	sine	0.959931	2.6	0
male-male	sine	1.0472	2.6	0
male-male	sine	1.13446	2.6	0
male-male	sine	1.22173	2.6	0
male-male	sine	1.309	2.6	0
male-male	sine	1.39626	2.6	0
male-male	sine	1.48353	2.6	0
male-male	sine	1.5708	2.6	0
male-male	sine	1.65806	2.6	0
male-male	sine	1.74533	2.6	0
male-male	sine	1.8326	2.6	0
male-male	sine	1.91986	2.6	0
male-male	sine	2.00713	2.6	0
male-male	sine	2.0944	2.6	0
male-male	sine	2.18166	2.6	0
male-male	sine	2.26893	2.6	0
male-male	sine	2.35619	2.6	0
male-male	sine	2.44346	2.6	0
male-male	sine	2.53073	2.6	0
male-male	sine	2.61799	2.6	0
male-male	sine	2.70526	2.6	0
male-male	sine	2.79253	2.6	0
male-male	sine	2.87979	2.6	0
male-male	sine	2.96706	2.6	0
male-male	sine	3.05433	2.6	0
male-male	sine	3.14159	2.6	0
male-male	sine	0.0872665	2.8	0.064563
male-male	sine	0.174533	2.8	0.0467933
male-male	sine	0.261799	2.8	0.03317
male-male	sine	0.349066	2.8	0.0121426
male-male	sine	0.436332	2.8	0.00740401
male-male	sine	0.523599	2.8	0.0029616
male-male	sine	0.610865	2.8	0.00355392
male-male	sine	0.698132	2.8	0
male-male	sine	0.785398	2.8	0
male-male	sine	0.872665	2.8	0
male-male	sine	0.959931	2.8	0
male-male	sine	1.0472	2.8	0
male-male	sine	1.13446	2.8	0
male-male	sine	1.22173	2.8	0
male-male	sine	1.309	2.8	0
male-male	sine	1.39626	2.8	0
male-male	sine	1.48353	2.8	0
male-male	sine	1.5708	2.8	0
male-male	sine	1.65806	2.8	0
male-male	sine	1.74533	2.8	0
male-male	sine	1.8326	2.8	0
male-male	sine	1.91986	2.8	0
male-male	sine	2.00713	2.8	0
male-male	sine	2.0944	2.8	0
male-male	sine	2.18166	2.8	0
male-male	sine	2.26893	2.8	0
male-male	sine	2.35619	2.8	0
male-male	sine	2.44346	2.8	0
male-male	sine	2.53073	2.8	0
male-male	sine	2.61799	2.8	0
male-male	sine	2.70526	2.8	0
male-male	sine	2.79253	2.8	0
male-male	sine	2.87979	2.8	0
male-male	sine	2.96706	2.8	0
male-male	sine	3.05433	2.8	0
male-male	sine	3.14159	2.8	0
male-male	sine	0.0872665	3	0.0485703
male-male	sine	0.174533	3	0.0349469
male-male	sine	0.261799	3	0.0156965
male-male	sine	0.349066	3	0.00651553
male-male	sine	0.436332	3	0.00207312
male-male	sine	0.523599	3	0.00236928
male-male	sine	0.610865	3	0.00621937
male-male	sine	0.698132	3	0
male-male	sine	0.785398	3	0
male-male	sine	0.872665	3	0
male-male	sine	0.959931	3	0
male-male	sine	1.0472	3	0
male-male	sine	1.13446	3	0
male-male	sine	1.22173	3	0
male-male	sine	1.309	3	0
male-male	sine	1.39626	3	0
male-male	sine	1.48353	3	0
male-male	sine	1.5708	3	0
male-male	sine	1.65806	3	0
male-male	sine	1.74533	3	0
male-male	sine	1.8326	3	0
male-male	sine	1.91986	3	0
male-male	sine	2.00713	3	0
male-male	sine	2.0944	3	0
male-male	sine	2.18166	3	0
male-male	sine	2.26893	3	0
male-male	sine	2.35619	3	0
male-male	sine	2.44346	3	0
male-male	sine	2.53073	3	0
male-male	sine	2.61799	3	0
male-male	sine	2.70526	3	0
male-male	sine	2.79253	3	0
male-male	sine	2.87979	3	0
male-male	sine	2.96706	3	0
male-male	sine	3.05433	3	0
male-male	sine	3.14159	3	0

## Sheet: figS4C_song_amounts_onsets_dura
pulse_bout_amount	pulse_bout_onset	pulse_bout_duration	recording	sine_bout_amount	sine_bout_onset	sine_bout_duration	song_bout_amount	song_bout_onset	song_bout_duration	interaction_amount	h2t_amount	h2h_amount	analysis_group
0.135	13	0.623077	localhost-20200706_122314	0.087	13	0.401538	0.2515	14	1.07786	0.986833	0.849667	0.0638333	male-female
0.1425	18	0.475	localhost-20200706_122314	0.0673333	11	0.367273	0.245167	17	0.865294	0.993333	0.869167	0.0638333	male-female
0.135667	22	0.37	localhost-20200706_122314	0.117167	15	0.468667	0.300167	18	1.00056	0.984	0.937667	0.0296667	male-female
0.118167	15	0.472667	localhost-20200706_122314	0.134167	16	0.503125	0.29	13	1.33846	0.982667	0.913333	0.0296667	male-female
0.109167	12	0.545833	localhost-20200706_122314	0.101	11	0.550909	0.223167	9	1.48778	0.971333	0.910667	0.0138333	male-female
0.12	17	0.423529	localhost-20200706_122314	0.1015	14	0.435	0.266667	14	1.14286	0.9705	0.932833	0.0138333	male-female
0.111667	16	0.41875	localhost-20200706_122314	0.0831667	12	0.415833	0.244333	13	1.12769	0.983333	0.980667	0	male-female
0.0735	11	0.400909	localhost-20200706_122314	0.0586667	6	0.586667	0.145333	7	1.24571	0.992	0.751833	0.229167	male-female
0.102667	13	0.473846	localhost-20200706_122314	0.0851667	11	0.464545	0.201	10	1.206	0.988667	0.473667	0.4585	male-female
0.123167	14	0.527857	localhost-20200706_122314	0.126833	16	0.475625	0.271833	11	1.48273	0.9695	0.681333	0.229333	male-female
0.131667	16	0.49375	localhost-20200706_122314	0.125833	15	0.503333	0.285167	11	1.55545	0.9765	0.965833	0	male-female
0.109667	13	0.506154	localhost-20200706_122314	0.0905	11	0.493636	0.2185	9	1.45667	0.989167	0.643333	0.3305	male-female
0.0993333	14	0.425714	localhost-20200706_122314	0.078	11	0.425455	0.2125	9	1.41667	0.992833	0.418667	0.5255	male-female
0.149833	21	0.428095	localhost-20200706_122314	0.102333	16	0.38375	0.315833	18	1.05278	0.996167	0.767833	0.195	male-female
0.1255	21	0.358571	localhost-20200706_122314	0.0743333	12	0.371667	0.246333	22	0.671818	0.977167	0.977167	0	male-female
0.0916667	18	0.305556	localhost-20200706_122314	0.0635	9	0.423333	0.179833	15	0.719333	0.9795	0.828833	0.142333	male-female
0.101667	14	0.435714	localhost-20200706_122314	0.0783333	9	0.522222	0.198833	9	1.32556	0.974	0.647167	0.277833	male-female
0.109667	11	0.598182	localhost-20200706_122314	0.0838333	10	0.503	0.224167	8	1.68125	0.975	0.658667	0.259	male-female
0.0918333	10	0.551	localhost-20200706_122314	0.0681667	9	0.454444	0.1925	10	1.155	0.997167	0.514667	0.440833	male-female
0.1005	13	0.463846	localhost-20200706_122314	0.0713333	10	0.428	0.212333	15	0.849333	0.982667	0.419	0.470667	male-female
0.111333	14	0.477143	localhost-20200706_122314	0.0736667	10	0.442	0.241333	14	1.03429	0.9855	0.660333	0.248833	male-female
0.1105	14	0.473571	localhost-20200706_122314	0.0493333	10	0.296	0.200667	9	1.33778	0.965667	0.428	0.4985	male-female
0.108	14	0.462857	localhost-20200706_122314	0.118333	13	0.546154	0.2515	9	1.67667	0.963333	0.513667	0.403	male-female
0.0803333	12	0.401667	localhost-20200706_122314	0.124667	11	0.68	0.235	11	1.28182	0.996333	0.954167	0	male-female
0.0895	14	0.383571	localhost-20200706_122314	0.0636667	8	0.4775	0.193	16	0.72375	0.981	0.81	0.1055	male-female
0.0823333	13	0.38	localhost-20200706_122314	0.0275	4	0.4125	0.1375	18	0.458333	0.906	0.761333	0.1055	male-female
0.142167	16	0.533125	localhost-20200708_122011	0.09	14	0.385714	0.275	9	1.83333	0.995667	0.995667	0	male-female
0.114	16	0.4275	localhost-20200708_122011	0.0753333	14	0.322857	0.254333	11	1.38727	0.9905	0.9905	0	male-female
0.136833	23	0.356957	localhost-20200708_122011	0.112333	18	0.374444	0.326	14	1.39714	0.989833	0.989833	0	male-female
0.111833	19	0.353158	localhost-20200708_122011	0.0981667	15	0.392667	0.284333	13	1.31231	0.998333	0.998333	0	male-female
0.0761667	14	0.326429	localhost-20200708_122011	0.0531667	10	0.319	0.1955	10	1.173	0.980833	0.880333	0.0401667	male-female
0.118167	21	0.337619	localhost-20200708_122011	0.131	18	0.436667	0.297	11	1.62	0.981167	0.880667	0.0401667	male-female
0.173	30	0.346	localhost-20200708_122011	0.156833	22	0.427727	0.391333	16	1.4675	0.9995	0.9995	0	male-female
0.1675	26	0.386538	localhost-20200708_122011	0.1575	19	0.497368	0.378	13	1.74462	0.999833	0.999833	0	male-female
0.183833	25	0.4412	localhost-20200708_122011	0.1495	19	0.472105	0.373167	14	1.59929	0.9905	0.855667	0.122833	male-female
0.1955	24	0.48875	localhost-20200708_122011	0.111333	18	0.371111	0.345833	15	1.38333	0.990167	0.855333	0.122833	male-female
0.163	23	0.425217	localhost-20200708_122011	0.1555	20	0.4665	0.345667	12	1.72833	0.999333	0.999333	0	male-female
0.187833	33	0.341515	localhost-20200708_122011	0.2015	25	0.4836	0.438167	17	1.54647	0.999833	0.999833	0	male-female
0.144333	26	0.333077	localhost-20200708_122011	0.162333	16	0.60875	0.356833	16	1.33813	0.996833	0.693333	0.247333	male-female
0.114833	21	0.328095	localhost-20200708_122011	0.115833	13	0.534615	0.277333	12	1.38667	0.9965	0.439833	0.466833	male-female
0.158167	25	0.3796	localhost-20200708_122011	0.108333	16	0.40625	0.345	11	1.88182	0.972833	0.719667	0.2195	male-female
0.129833	20	0.3895	localhost-20200708_122011	0.0876667	11	0.478182	0.2945	12	1.4725	0.973	0.586333	0.354333	male-female
0.123	15	0.492	localhost-20200708_122011	0.083	10	0.498	0.239	9	1.59333	0.999667	0.394667	0.563	male-female
0.140333	18	0.467778	localhost-20200708_122011	0.109667	12	0.548333	0.2955	10	1.773	0.990167	0.771833	0.208667	male-female
0.127	23	0.331304	localhost-20200708_122011	0.126833	19	0.400526	0.320167	14	1.37214	0.980667	0.960833	0.00316667	male-female
0.143333	22	0.390909	localhost-20200708_122011	0.129333	23	0.337391	0.3245	13	1.49769	0.990167	0.929833	0.0163333	male-female
0.205167	22	0.559545	localhost-20200708_122011	0.211	23	0.550435	0.491667	17	1.73529	0.992833	0.952333	0.0131667	male-female
0.208833	27	0.464074	localhost-20200708_122011	0.212	25	0.5088	0.553167	26	1.27654	0.9675	0.9675	0	male-female
0.185667	30	0.371333	localhost-20200708_122011	0.215	25	0.516	0.501667	23	1.3087	0.9455	0.9455	0	male-female
0.185333	26	0.427692	localhost-20200708_122011	0.243333	22	0.663636	0.471667	17	1.66471	0.971	0.867333	0.0603333	male-female
0.160667	25	0.3856	localhost-20200708_122011	0.157167	18	0.523889	0.382333	22	1.04273	1	0.734667	0.205	male-female
0.159167	34	0.280882	localhost-20200708_122011	0.1285	22	0.350455	0.378833	26	0.874231	0.9985	0.836833	0.144667	male-female
0.181333	37	0.294054	localhost-20200708_122011	0.213833	25	0.5132	0.494333	22	1.34818	0.995833	0.995833	0	male-female
0.184667	30	0.369333	localhost-20200708_122011	0.187333	19	0.591579	0.468333	21	1.3381	0.997333	0.997333	0	male-female
0.147	22	0.400909	localhost-20200708_122011	0.163333	15	0.653333	0.385167	18	1.28389	0.9995	0.9995	0	male-female
0.0723333	11	0.394545	localhost-20200707_113229	0.029	4	0.435	0.114333	12	0.571667	0.981	0.981	0	male-female
0.0348333	5	0.418	localhost-20200707_113229	0.0751667	6	0.751667	0.11	4	1.65	0.981167	0.0768333	0.889833	male-female
0.0565	7	0.484286	localhost-20200707_113229	0.155833	9	1.03889	0.2125	6	2.125	0.859333	0.3825	0.461333	male-female
0.0216667	2	0.65	localhost-20200707_113229	0.0806667	4	1.21	0.1025	3	2.05	0.375167	0.305667	0.0685	male-female
0.0746667	13	0.344615	localhost-20200710_120433	0.0386667	8	0.29	0.127167	9	0.847778	0.981333	0.9175	0.0243333	male-female
0.137167	23	0.357826	localhost-20200710_120433	0.0555	11	0.302727	0.214333	14	0.918571	0.965167	0.914667	0.0241667	male-female
0.1075	20	0.3225	localhost-20200710_120433	0.0558333	9	0.372222	0.1825	14	0.782143	0.973833	0.908833	0.006	male-female
0.103167	21	0.294762	localhost-20200710_120433	0.0628333	9	0.418889	0.234167	23	0.61087	0.968167	0.8865	0.013	male-female
0.1105	22	0.301364	localhost-20200710_120433	0.0441667	7	0.378571	0.2415	25	0.5796	0.927667	0.901333	0.007	male-female
0.115	23	0.3	localhost-20200710_120433	0.0391667	5	0.47	0.201333	21	0.575238	0.930333	0.9205	0	male-female
0.149833	31	0.29	localhost-20200710_120433	0.0778333	11	0.424545	0.272333	23	0.710435	0.949667	0.903333	0.00533333	male-female
0.104333	21	0.298095	localhost-20200710_120433	0.053	9	0.353333	0.1855	14	0.795	0.970333	0.911	0.0146667	male-female
0.0758333	9	0.505556	localhost-20200710_134643	0.0355	5	0.426	0.119833	6	1.19833	0.8705	0.740833	0.106667	male-female
0.0848333	13	0.391538	localhost-20200710_134643	0.0556667	8	0.4175	0.1495	7	1.28143	0.981167	0.974833	0	male-female
0.0668333	10	0.401	localhost-20200710_134643	0.044	6	0.44	0.117667	5	1.412	0.980167	0.980167	0	male-female
0.0656667	11	0.358182	localhost-20200710_134643	0.0388333	6	0.388333	0.117	7	1.00286	0.992667	0.992667	0	male-female
0.0683333	12	0.341667	localhost-20200710_134643	0.0375	6	0.375	0.118333	8	0.8875	0.9865	0.976667	0.0065	male-female
0.0711667	12	0.355833	localhost-20200710_134643	0.0378333	5	0.454	0.117	9	0.78	0.961333	0.921333	0.0255	male-female
0.081	11	0.441818	localhost-20200710_134643	0.0698333	7	0.598571	0.162667	8	1.22	0.9715	0.941333	0.019	male-female
0.0853333	11	0.465455	localhost-20200710_134643	0.0801667	10	0.481	0.172167	6	1.72167	0.996333	0.996333	0	male-female
0.0815	13	0.376154	localhost-20200710_134643	0.052	10	0.312	0.14	7	1.2	0.994333	0.994333	0	male-female
0.0495	8	0.37125	localhost-20200710_134643	0.0531667	8	0.39875	0.113333	5	1.36	0.996667	0.996667	0	male-female
0.058	7	0.497143	localhost-20200710_134643	0.0608333	7	0.521429	0.129667	5	1.556	0.9985	0.873167	0.117	male-female
0.0798333	10	0.479	localhost-20200710_134643	0.0858333	6	0.858333	0.166667	7	1.42857	0.999833	0.469167	0.51	male-female
0.0943333	13	0.435385	localhost-20200710_134643	0.1115	11	0.608182	0.209	8	1.5675	0.9965	0.965833	0.0223333	male-female
0.110333	18	0.367778	localhost-20200710_134643	0.0853333	11	0.465455	0.203	16	0.76125	0.987667	0.9805	0	male-female
0.11	18	0.366667	localhost-20200710_134643	0.034	5	0.408	0.150333	19	0.474737	0.9625	0.950333	0	male-female
0.0746667	12	0.373333	localhost-20200710_134643	0.0513333	6	0.513333	0.132833	10	0.797	0.943667	0.938667	0	male-female
0.0341667	7	0.292857	localhost-20200710_134643	0.0376667	4	0.565	0.1	5	1.2	0.972	0.972	0	male-female
0.0643333	12	0.321667	localhost-20200710_134643	0.0118333	3	0.236667	0.143833	14	0.616429	0.987667	0.9405	0.0388333	male-female
0.124333	19	0.392632	localhost-20200710_134643	0.0751667	11	0.41	0.254833	19	0.804737	0.972167	0.8495	0.0733333	male-female
0.103333	16	0.3875	localhost-20200710_134643	0.111833	12	0.559167	0.238833	15	0.955333	0.9695	0.844833	0.0596667	male-female
0.0713333	8	0.535	localhost-20200709_123809	0.0195	5	0.234	0.107333	6	1.07333	0.9995	0.9995	0	male-female
0.0685	9	0.456667	localhost-20200709_123809	0.038	8	0.285	0.141667	8	1.0625	0.999667	0.999667	0	male-female
0.0625	9	0.416667	localhost-20200709_123809	0.0528333	9	0.352222	0.145	9	0.966667	0.999333	0.953167	0.0286667	male-female
0.0385	7	0.33	localhost-20200709_123809	0.0426667	6	0.426667	0.104	8	0.78	0.767333	0.767333	0	male-female
0.0701667	7	0.601429	localhost-20200709_115547	0.0178333	6	0.178333	0.116	6	1.16	0.997167	0.705333	0.263167	male-female
0.0613333	7	0.525714	localhost-20200709_115547	0.0185	6	0.185	0.108333	6	1.08333	0.993833	0.863667	0.081	male-female
0.0688333	14	0.295	localhost-20200710_131755	0.0431667	5	0.518	0.142833	12	0.714167	0.958833	0.9545	0	male-female
0.0736667	12	0.368333	localhost-20200710_131755	0.00566667	2	0.17	0.1025	10	0.615	0.992167	0.992167	0	male-female
0.0791667	12	0.395833	localhost-20200710_131755	0.0163333	3	0.326667	0.133667	12	0.668333	0.989	0.898667	0.0736667	male-female
0.0723333	12	0.361667	localhost-20200710_131755	0.0301667	5	0.362	0.1585	16	0.594375	0.987833	0.883667	0.0736667	male-female
0.0755	12	0.3775	localhost-20200710_131755	0.0231667	4	0.3475	0.129667	14	0.555714	0.991833	0.978	0	male-female
0.0625	13	0.288462	localhost-20200710_131755	0.0265	4	0.3975	0.114833	11	0.626364	0.996667	0.9795	0.0005	male-female
0.0506667	9	0.337778	localhost-20200710_131755	0.0395	6	0.395	0.119333	7	1.02286	0.983333	0.704667	0.253667	male-female
0.0675	9	0.45	localhost-20200710_131755	0.0411667	6	0.411667	0.127333	8	0.955	0.983333	0.672	0.262	male-female
0.0718333	10	0.431	localhost-20200710_131755	0.036	6	0.36	0.125167	9	0.834444	0.999833	0.95	0.00883333	male-female
0.0875	12	0.4375	localhost-20200710_131755	0.034	6	0.34	0.139	11	0.758182	0.998333	0.977167	0.0045	male-female
0.0926667	14	0.397143	localhost-20200710_131755	0.0565	6	0.565	0.188	15	0.752	0.995167	0.956667	0.00516667	male-female
0.0606667	14	0.26	localhost-20200710_131755	0.0361667	4	0.5425	0.142167	16	0.533125	0.954167	0.920167	0.0015	male-female
0.0883333	18	0.294444	localhost-20200710_131755	0.0288333	4	0.4325	0.156167	22	0.425909	0.954	0.937333	0.000833333	male-female
0.109	20	0.327	localhost-20200710_131755	0.0438333	7	0.375714	0.183333	22	0.5	0.992167	0.931333	0.0361667	male-female
0.1065	20	0.3195	localhost-20200710_131755	0.04	8	0.3	0.162	18	0.54	0.981667	0.920833	0.0361667	male-female
0.0925	16	0.346875	localhost-20200710_131755	0.0426667	8	0.32	0.1515	15	0.606	0.939167	0.6515	0.251833	male-female
0.0865	21	0.247143	localhost-20200710_131755	0.0355	7	0.304286	0.163833	26	0.378077	0.945	0.657333	0.251833	male-female
0.1335	22	0.364091	localhost-20200710_131755	0.0251667	6	0.251667	0.201667	27	0.448148	0.980667	0.968	0	male-female
0.147667	16	0.55375	localhost-20200710_131755	0.017	4	0.255	0.189833	14	0.813571	0.988333	0.813167	0.145833	male-female
0.126	16	0.4725	localhost-20200710_131755	0.028	5	0.336	0.215167	16	0.806875	0.9995	0.7755	0.150333	male-female
0.0946667	14	0.405714	localhost-20200710_131755	0.0353333	7	0.302857	0.182667	14	0.782857	0.9965	0.915833	0.0045	male-female
0.0946667	15	0.378667	localhost-20200710_131755	0.0405	9	0.27	0.165	12	0.825	0.990167	0.932833	0.0206667	male-female
0.0588333	7	0.504286	localhost-20220214_114900	0.0593333	4	0.89	0.148167	6	1.48167	0.985667	0.985667	0	male-female
0.0445	8	0.33375	localhost-20220214_114900	0.071	7	0.608571	0.139333	6	1.39333	0.9995	0.9995	0	male-female
0.058	9	0.386667	localhost-20220214_114900	0.0343333	6	0.343333	0.11	4	1.65	0.986167	0.986167	0	male-female
0.0473333	7	0.405714	localhost-20220214_114900	0.0546667	5	0.656	0.115667	5	1.388	0.976333	0.976333	0	male-female
0.0593333	11	0.323636	localhost-20220214_114900	0.0591667	6	0.591667	0.143167	11	0.780909	0.578667	0.474833	0.0955	male-female
0.047	8	0.3525	localhost-20220214_114900	0.0401667	5	0.482	0.1065	8	0.79875	0.910833	0.910833	0	male-female
0.034	7	0.291429	localhost-20220214_114900	0.0655	5	0.786	0.116833	7	1.00143	0.998667	0.998667	0	male-female
0.0611667	11	0.333636	localhost-20220214_114900	0.0943333	7	0.808571	0.166833	8	1.25125	0.893833	0.893833	0	male-female
0.0846667	12	0.423333	localhost-20220214_114900	0.0945	7	0.81	0.19	8	1.425	0.901667	0.901667	0	male-female
0.0806667	10	0.484	localhost-20220214_114900	0.0671667	8	0.50375	0.1555	8	1.16625	0.594667	0.594667	0	male-female
0.0986667	17	0.348235	localhost-20220214_114900	0.179	17	0.631765	0.301667	14	1.29286	0.1365	0.1365	0	male-female
0.0633333	9	0.422222	localhost-20220214_114900	0.126	9	0.84	0.2065	9	1.37667	0.275	0.275	0	male-female
0.0533333	9	0.355556	localhost-20220214_114900	0.045	3	0.9	0.106167	10	0.637	0.315833	0.315833	0	male-female
0.0525	9	0.35	localhost-20220214_114900	0.0776667	3	1.55333	0.135333	7	1.16	0.4595	0.449167	0	male-female
0.0561667	7	0.481429	localhost-20220214_114900	0.096	7	0.822857	0.173333	6	1.73333	0.914333	0.904	0	male-female
0.0475	7	0.407143	localhost-20220214_114900	0.0611667	7	0.524286	0.126	6	1.26	0.792667	0.792667	0	male-female
0.1045	15	0.418	localhost-20220214_122614	0.0851667	16	0.319375	0.207333	8	1.555	0.912	0.741167	0.120667	male-female
0.110667	17	0.390588	localhost-20220214_122614	0.0943333	14	0.404286	0.227333	12	1.13667	0.9025	0.717	0.104667	male-female
0.102333	15	0.409333	localhost-20220214_122614	0.083	11	0.452727	0.216667	12	1.08333	0.911167	0.827167	0.0336667	male-female
0.0911667	16	0.341875	localhost-20220214_122614	0.041	9	0.273333	0.166167	13	0.766923	0.929833	0.888333	0	male-female
0.117667	25	0.2824	localhost-20220214_122614	0.0971667	16	0.364375	0.242833	19	0.766842	0.896667	0.855167	0	male-female
0.106833	24	0.267083	localhost-20220214_122614	0.1065	16	0.399375	0.235167	20	0.7055	0.922667	0.909833	0	male-female
0.0778333	15	0.311333	localhost-20220214_122614	0.0673333	9	0.448889	0.166333	16	0.62375	0.893833	0.858167	0.006	male-female
0.0968333	17	0.341765	localhost-20220214_122614	0.1375	16	0.515625	0.260167	13	1.20077	0.879167	0.767167	0.0578333	male-female
0.123833	20	0.3715	localhost-20220214_122614	0.143167	18	0.477222	0.289833	12	1.44917	0.9375	0.759167	0.103167	male-female
0.1135	15	0.454	localhost-20220214_122614	0.0995	12	0.4975	0.226333	10	1.358	0.9615	0.865	0.0513333	male-female
0.120833	23	0.315217	localhost-20220214_122614	0.0983333	12	0.491667	0.251	17	0.885882	0.946833	0.937667	0	male-female
0.157833	37	0.255946	localhost-20220214_122614	0.0691667	12	0.345833	0.293	32	0.549375	0.961	0.951833	0	male-female
0.1565	36	0.260833	localhost-20220214_122614	0.0815	10	0.489	0.315667	34	0.557059	0.9805	0.9805	0	male-female
0.115167	22	0.314091	localhost-20220214_122614	0.0635	8	0.47625	0.218667	20	0.656	0.971	0.971	0	male-female
0.108	18	0.36	localhost-20220214_122614	0.069	9	0.46	0.206167	17	0.727647	0.983333	0.964	0.00266667	male-female
0.142833	26	0.329615	localhost-20220214_122614	0.0855	10	0.513	0.277167	27	0.615926	0.985667	0.907667	0.0275	male-female
0.127	23	0.331304	localhost-20220214_122614	0.0671667	10	0.403	0.233667	26	0.539231	0.983	0.924333	0.0248333	male-female
0.0933333	21	0.266667	localhost-20220214_122614	0.0593333	12	0.296667	0.212333	22	0.579091	0.978	0.9755	0.00133333	male-female
0.0946667	23	0.246957	localhost-20220214_122614	0.124167	16	0.465625	0.3005	20	0.9015	0.974167	0.900167	0.0196667	male-female
0.121333	27	0.26963	localhost-20220214_122614	0.223167	25	0.5356	0.403667	18	1.34556	0.9705	0.895667	0.0183333	male-female
0.123667	28	0.265	localhost-20220214_122614	0.150667	21	0.430476	0.308167	21	0.880476	0.973167	0.9635	0	male-female
0.107833	21	0.308095	localhost-20220214_122614	0.115333	16	0.4325	0.245667	14	1.05286	0.979167	0.972833	0	male-female
0.130333	24	0.325833	localhost-20220214_122614	0.155333	20	0.466	0.327333	14	1.40286	0.974333	0.974333	0	male-female
0.108	21	0.308571	localhost-20220214_122614	0.0736667	11	0.401818	0.226667	17	0.8	0.789167	0.682833	0.0656667	male-female
0.0603333	13	0.278462	localhost-20220214_122614	0.042	7	0.36	0.127833	12	0.639167	0.757167	0.574167	0.142333	male-female
0.0416667	11	0.227273	localhost-20220214_122614	0.0495	8	0.37125	0.118667	13	0.547692	0.946333	0.869667	0.0766667	male-female
0.0935	14	0.400714	localhost-20220214_122614	0.075	7	0.642857	0.1915	16	0.718125	0.980333	0.980333	0	male-female
0.145833	20	0.4375	localhost-20220214_122614	0.115833	12	0.579167	0.291667	22	0.795455	0.933833	0.928	0	male-female
0.170667	27	0.379259	localhost-20220214_122614	0.1665	20	0.4995	0.369333	20	1.108	0.9085	0.900667	0	male-female
0.0641667	17	0.226471	localhost-20220214_130838	0.0551667	8	0.41375	0.131667	10	0.79	0.957667	0.9355	0	male-female
0.0528333	13	0.243846	localhost-20220214_130838	0.0483333	6	0.483333	0.1075	8	0.80625	0.952167	0.936833	0	male-female
0.0686667	13	0.316923	localhost-20220214_130838	0.0605	7	0.518571	0.137833	7	1.18143	0.957	0.941667	0	male-female
0.0721667	11	0.393636	localhost-20220214_130838	0.0475	6	0.475	0.1285	6	1.285	0.944833	0.8775	0.0506667	male-female
0.0825	18	0.275	localhost-20220214_130838	0.0415	7	0.355714	0.141333	17	0.498824	0.968333	0.9255	0.0261667	male-female
0.0885	16	0.331875	localhost-20220214_130838	0.0313333	8	0.235	0.135	16	0.50625	0.967	0.901167	0.0261667	male-female
0.115833	18	0.386111	localhost-20220214_130838	0.0256667	6	0.256667	0.1595	15	0.638	0.983	0.743333	0.202667	male-female
0.104	18	0.346667	localhost-20220214_130838	0.0256667	6	0.256667	0.153167	16	0.574375	0.948333	0.726333	0.202667	male-female
0.107333	23	0.28	localhost-20220214_130838	0.0223333	4	0.335	0.162667	21	0.464762	0.933167	0.927833	0	male-female
0.147	31	0.284516	localhost-20220214_130838	0.0488333	7	0.418571	0.226333	28	0.485	0.948333	0.948333	0	male-female
0.134833	26	0.311154	localhost-20220214_130838	0.0538333	9	0.358889	0.216667	25	0.52	0.941167	0.941167	0	male-female
0.0848333	17	0.299412	localhost-20220214_130838	0.0346667	6	0.346667	0.147333	17	0.52	0.965667	0.947667	0.00133333	male-female
0.0576667	10	0.346	localhost-20220214_130838	0.0426667	5	0.512	0.119833	9	0.798889	0.957167	0.939167	0.00133333	male-female
0.0998333	14	0.427857	localhost-20220214_130838	0.0868333	11	0.473636	0.206833	9	1.37889	0.919833	0.889833	0	male-female
0.114167	16	0.428125	localhost-20220214_130838	0.0716667	11	0.390909	0.221667	12	1.10833	0.950833	0.920833	0	male-female
0.0806667	13	0.372308	localhost-20220214_130838	0.0306667	7	0.262857	0.137333	14	0.588571	0.9965	0.9965	0	male-female
0.0861667	18	0.287222	localhost-20220214_130838	0.0283333	7	0.242857	0.136667	16	0.5125	0.928	0.900333	0.0138333	male-female
0.107333	22	0.292727	localhost-20220214_130838	0.0248333	5	0.298	0.169833	20	0.5095	0.924833	0.897167	0.0138333	male-female
0.125	23	0.326087	localhost-20220214_130838	0.022	3	0.44	0.179	23	0.466957	0.979167	0.8875	0.0555	male-female
0.102833	19	0.324737	localhost-20220214_130838	0.0183333	2	0.55	0.154833	18	0.516111	0.977833	0.886167	0.0555	male-female
0.0771667	18	0.257222	localhost-20220214_130838	0.0486667	9	0.324444	0.159833	18	0.532778	0.940333	0.927833	0	male-female
0.079	14	0.338571	localhost-20220214_130838	0.0621667	12	0.310833	0.168667	17	0.595294	0.9025	0.859667	0.0158333	male-female
0.0985	14	0.422143	localhost-20220214_130838	0.0528333	9	0.352222	0.173667	16	0.65125	0.951	0.920667	0.0158333	male-female
0.125	24	0.3125	localhost-20220214_130838	0.0733333	13	0.338462	0.224	26	0.516923	0.948667	0.948667	0	male-female
0.135667	21	0.387619	localhost-20220214_130838	0.0926667	14	0.397143	0.258667	20	0.776	0.933333	0.933333	0	male-female
0.0686667	13	0.316923	localhost-20220214_132737	0.0373333	5	0.448	0.118833	11	0.648182	0.952667	0.909167	0.016	male-female
0.057	12	0.285	localhost-20220214_132737	0.0433333	5	0.52	0.120667	12	0.603333	0.952667	0.952667	0	male-female
0.0871667	22	0.237727	localhost-20220214_132737	0.082	7	0.702857	0.205	16	0.76875	0.9485	0.942333	0	male-female
0.106833	28	0.228929	localhost-20220214_132737	0.0906667	10	0.544	0.250333	19	0.790526	0.920167	0.914	0	male-female
0.0798333	16	0.299375	localhost-20220214_132737	0.0578333	9	0.385556	0.170667	13	0.787692	0.959167	0.959167	0	male-female
0.0706667	9	0.471111	localhost-20220214_132737	0.0775	9	0.516667	0.153667	5	1.844	0.982	0.982	0	male-female
0.100333	12	0.501667	localhost-20220214_132737	0.0925	11	0.504545	0.196167	8	1.47125	0.985667	0.985667	0	male-female
0.107167	15	0.428667	localhost-20220214_132737	0.0715	8	0.53625	0.192833	10	1.157	0.990167	0.847667	0.0811667	male-female
0.108167	21	0.309048	localhost-20220214_132737	0.0678333	7	0.581429	0.196667	14	0.842857	0.957333	0.814833	0.0811667	male-female
0.1275	26	0.294231	localhost-20220214_132737	0.084	8	0.63	0.231667	21	0.661905	0.960167	0.960167	0	male-female
0.130667	26	0.301538	localhost-20220214_132737	0.0671667	6	0.671667	0.215667	23	0.562609	0.985	0.985	0	male-female
0.119167	21	0.340476	localhost-20220214_132737	0.0571667	6	0.571667	0.191333	17	0.675294	0.966	0.966	0	male-female
0.1115	15	0.446	localhost-20220214_132737	0.0756667	9	0.504444	0.2165	13	0.999231	0.958333	0.958333	0	male-female
0.122	18	0.406667	localhost-20220214_132737	0.1	13	0.461538	0.251167	15	1.00467	0.967667	0.954833	0	male-female
0.1505	31	0.29129	localhost-20220214_132737	0.128167	15	0.512667	0.304667	24	0.761667	0.973167	0.957167	0	male-female
0.155333	29	0.321379	localhost-20220214_132737	0.118167	14	0.506429	0.327333	25	0.7856	0.961167	0.958	0	male-female
0.138333	18	0.461111	localhost-20220214_132737	0.0716667	10	0.43	0.2605	18	0.868333	0.9455	0.9455	0	male-female
0.093	15	0.372	localhost-20220214_132737	0.0741667	9	0.494444	0.182667	12	0.913333	0.965167	0.959833	0	male-female
0.1055	18	0.351667	localhost-20220214_132737	0.115667	12	0.578333	0.2315	11	1.26273	0.991333	0.986	0	male-female
0.104833	17	0.37	localhost-20220214_132737	0.121333	10	0.728	0.248667	14	1.06571	0.987167	0.635333	0.333	male-female
0.1005	15	0.402	localhost-20220214_132737	0.114667	11	0.625455	0.244167	12	1.22083	0.9705	0.386333	0.532167	male-female
0.118167	19	0.373158	localhost-20220214_132737	0.146833	15	0.587333	0.287833	14	1.23357	0.943	0.694833	0.199167	male-female
0.102333	15	0.409333	localhost-20220214_132737	0.105167	10	0.631	0.216667	12	1.08333	0.940167	0.583167	0.310667	male-female
0.0998333	15	0.399333	localhost-20220214_132737	0.0516667	5	0.62	0.1585	11	0.864545	0.9805	0.139333	0.810667	male-female
0.0593333	13	0.273846	localhost-20220216_093349	0.0583333	9	0.388889	0.1395	15	0.558	0.843167	0.802	0.00583333	male-female
0.0811667	14	0.347857	localhost-20220216_093349	0.0663333	11	0.361818	0.175833	12	0.879167	0.901167	0.7525	0.140333	male-female
0.108333	19	0.342105	localhost-20220216_093349	0.094	16	0.3525	0.231333	16	0.8675	0.875667	0.875667	0	male-female
0.0953333	18	0.317778	localhost-20220216_093349	0.0441667	9	0.294444	0.161333	14	0.691429	0.919667	0.919667	0	male-female
0.105	18	0.35	localhost-20220216_093349	0.039	5	0.468	0.181833	18	0.606111	0.925	0.925	0	male-female
0.0888333	13	0.41	localhost-20220216_093349	0.0578333	7	0.495714	0.173167	13	0.799231	0.890333	0.743167	0.145667	male-female
0.0768333	13	0.354615	localhost-20220216_093349	0.086	10	0.516	0.179	11	0.976364	0.9005	0.640333	0.224167	male-female
0.1145	19	0.361579	localhost-20220216_093349	0.0841667	13	0.388462	0.231667	19	0.731579	0.892833	0.77	0.0785	male-female
0.117667	19	0.371579	localhost-20220216_093349	0.056	14	0.24	0.212	20	0.636	0.874167	0.7345	0.0883333	male-female
0.078	17	0.275294	localhost-20220216_093349	0.0626667	12	0.313333	0.191167	21	0.54619	0.896333	0.7665	0.0883333	male-female
0.0856667	20	0.257	localhost-20220216_093349	0.0736667	10	0.442	0.213	22	0.580909	0.877	0.877	0	male-female
0.0853333	15	0.341333	localhost-20220216_093349	0.0633333	8	0.475	0.1905	15	0.762	0.853833	0.8285	0.002	male-female
0.0793333	10	0.476	localhost-20220216_093349	0.0436667	9	0.291111	0.147667	12	0.738333	0.86	0.834667	0.002	male-female
0.1095	16	0.410625	localhost-20220216_093349	0.0475	9	0.316667	0.176833	11	0.964545	0.912333	0.757167	0.130167	male-female
0.0673333	11	0.367273	localhost-20220216_093349	0.0251667	5	0.302	0.105333	7	0.902857	0.978833	0.327	0.626833	male-female
0.0443333	8	0.3325	localhost-20220216_093349	0.0705	11	0.384545	0.143667	9	0.957778	0.946167	0.343	0.581167	male-female
0.086	13	0.396923	localhost-20220216_093349	0.099	16	0.37125	0.2305	15	0.922	0.8355	0.531167	0.240667	male-female
0.104667	16	0.3925	localhost-20220216_093349	0.0641667	12	0.320833	0.220833	19	0.697368	0.8355	0.637667	0.156167	male-female
0.100333	19	0.316842	localhost-20220216_093349	0.120167	15	0.480667	0.262667	19	0.829474	0.876833	0.755	0.106167	male-female
0.0946667	18	0.315556	localhost-20220216_093349	0.160333	17	0.565882	0.28	18	0.933333	0.870333	0.7485	0.106167	male-female
0.111333	21	0.318095	localhost-20220216_093349	0.1425	19	0.45	0.289333	22	0.789091	0.869833	0.866333	0	male-female
0.107167	23	0.279565	localhost-20220216_093349	0.115167	19	0.363684	0.2565	25	0.6156	0.881333	0.877833	0	male-female
0.101	21	0.288571	localhost-20220216_093349	0.106	15	0.424	0.247833	24	0.619583	0.845667	0.8365	0.000833333	male-female
0.115667	22	0.315455	localhost-20220216_093349	0.0735	12	0.3675	0.218667	21	0.624762	0.836833	0.8055	0.00383333	male-female
0.102833	20	0.3085	localhost-20220216_093349	0.057	14	0.244286	0.198	18	0.66	0.746333	0.708667	0.0121667	male-female
0.0641667	14	0.275	localhost-20220216_093349	0.072	15	0.288	0.177	14	0.758571	0.700167	0.662167	0.0233333	male-female
0.091	14	0.39	localhost-20220216_093349	0.103667	15	0.414667	0.216833	17	0.765294	0.834667	0.812167	0.0141667	male-female
0.112333	17	0.396471	localhost-20220216_093349	0.147	21	0.42	0.292667	26	0.675385	0.848667	0.848667	0	male-female
0.0768333	13	0.354615	localhost-20220216_101942	0.0395	8	0.29625	0.142833	10	0.857	0.971	0.907667	0.0116667	male-female
0.072	11	0.392727	localhost-20220216_101942	0.0413333	7	0.354286	0.1445	10	0.867	0.973667	0.9225	0.0345	male-female
0.0633333	8	0.475	localhost-20220216_101942	0.037	6	0.37	0.110833	5	1.33	0.968333	0.917167	0.0345	male-female
0.0775	10	0.465	localhost-20220216_101942	0.0581667	8	0.43625	0.150333	6	1.50333	0.981667	0.981667	0	male-female
0.104	17	0.367059	localhost-20220216_101942	0.0663333	8	0.4975	0.193667	16	0.72625	0.974167	0.974167	0	male-female
0.0763333	17	0.269412	localhost-20220216_101942	0.043	5	0.516	0.142833	19	0.451053	0.941667	0.913333	0	male-female
0.0758333	16	0.284375	localhost-20220216_101942	0.0376667	6	0.376667	0.156667	19	0.494737	0.945833	0.856833	0.028	male-female
0.0841667	18	0.280556	localhost-20220216_101942	0.0335	8	0.25125	0.163333	22	0.445455	0.926833	0.812	0.0488333	male-female
0.0705	16	0.264375	localhost-20220216_101942	0.0331667	7	0.284286	0.124833	15	0.499333	0.917333	0.863167	0.0208333	male-female
0.1025	17	0.361765	localhost-20220218_114657	0.0611667	13	0.282308	0.190667	10	1.144	0.817333	0.817333	0	male-female
0.0921667	17	0.325294	localhost-20220218_114657	0.120167	16	0.450625	0.250333	11	1.36545	0.934167	0.8895	0.034	male-female
0.107	20	0.321	localhost-20220218_114657	0.148833	19	0.47	0.313333	17	1.10588	0.938	0.893333	0.034	male-female
0.0701667	13	0.323846	localhost-20220218_114657	0.0596667	9	0.397778	0.164833	10	0.989	0.9755	0.9755	0	male-female
0.0956667	16	0.35875	localhost-20220218_114657	0.159667	15	0.638667	0.2825	12	1.4125	0.992833	0.542833	0.420167	male-female
0.130333	21	0.372381	localhost-20220218_114657	0.197833	22	0.539545	0.361667	18	1.20556	0.990167	0.954833	0.0186667	male-female
0.104167	15	0.416667	localhost-20220218_114657	0.166667	17	0.588235	0.316	17	1.11529	0.942167	0.867667	0.0578333	male-female
0.0881667	12	0.440833	localhost-20220218_114657	0.138333	15	0.553333	0.264333	14	1.13286	0.951167	0.892833	0.05	male-female
0.0665	10	0.399	localhost-20220218_114657	0.0725	11	0.395455	0.165333	10	0.992	0.999167	0.999167	0	male-female
0.0958333	15	0.383333	localhost-20220218_114657	0.172	11	0.938182	0.288333	11	1.57273	0.999667	0.434833	0.548167	male-female
0.167167	28	0.358214	localhost-20220218_114657	0.227	20	0.681	0.431167	16	1.61688	0.967333	0.858667	0.0975	male-female
0.1725	31	0.333871	localhost-20220218_114657	0.284	27	0.631111	0.502333	18	1.67444	0.954667	0.935333	0.0055	male-female
0.159667	27	0.354815	localhost-20220218_114657	0.320333	27	0.711852	0.529167	18	1.76389	0.98	0.9635	0.0055	male-female
0.157333	25	0.3776	localhost-20220218_114657	0.2585	20	0.7755	0.457833	19	1.44579	0.956333	0.956333	0	male-female
0.155333	21	0.44381	localhost-20220218_114657	0.1925	16	0.721875	0.3665	16	1.37437	0.911	0.892167	0.004	male-female
0.134	16	0.5025	localhost-20220218_114657	0.122	13	0.563077	0.2875	14	1.23214	0.939333	0.846333	0.0698333	male-female
0.116333	16	0.43625	localhost-20220218_114657	0.114	12	0.57	0.262333	13	1.21077	0.985	0.621	0.346333	male-female
0.121333	18	0.404444	localhost-20220218_114657	0.145333	18	0.484444	0.286333	18	0.954444	0.965	0.66	0.2805	male-female
0.133333	21	0.380952	localhost-20220218_114657	0.1675	20	0.5025	0.314167	19	0.992105	0.963333	0.9465	0	male-female
0.0963333	17	0.34	localhost-20220218_114657	0.0935	12	0.4675	0.2095	16	0.785625	0.9915	0.643333	0.338167	male-female
0.0663333	11	0.361818	localhost-20220218_114657	0.066	8	0.495	0.151833	12	0.759167	0.997	0.279167	0.7035	male-female
0.116667	16	0.4375	localhost-20220218_114657	0.0926667	9	0.617778	0.2185	9	1.45667	0.981	0.609667	0.365333	male-female
0.114667	17	0.404706	localhost-20220218_114657	0.154667	13	0.713846	0.291	12	1.455	0.947	0.936167	0	male-female
0.0988333	9	0.658889	localhost-20220224_120331	0.011	1	0.66	0.128667	9	0.857778	0.996333	0.996333	0	male-female
0.0731667	9	0.487778	localhost-20220224_120331	0.0308333	5	0.37	0.114167	4	1.7125	0.971167	0.3515	0.555667	male-female
0.0858333	10	0.515	localhost-20220224_120331	0.0325	6	0.325	0.1305	7	1.11857	0.980167	0.516667	0.424833	male-female
0.142667	15	0.570667	localhost-20220224_120331	0.0733333	8	0.55	0.229167	11	1.25	0.959	0.717833	0.2275	male-female
0.154	19	0.486316	localhost-20220224_120331	0.117333	11	0.64	0.298167	14	1.27786	0.948333	0.948333	0	male-female
0.103167	15	0.412667	localhost-20220224_120331	0.0721667	7	0.618571	0.194667	13	0.898462	0.971333	0.967667	0	male-female
0.0835	10	0.501	localhost-20220224_120331	0.0301667	4	0.4525	0.130167	7	1.11571	0.924333	0.920667	0	male-female
0.0638333	7	0.547143	localhost-20220224_120331	0.0446667	4	0.67	0.135833	7	1.16429	0.9265	0.740167	0.182833	male-female
0.07	8	0.525	localhost-20220224_120331	0.0365	4	0.5475	0.121833	10	0.731	0.937	0.557167	0.375333	male-female
0.0498333	9	0.332222	localhost-20220224_120331	0.0581667	3	1.16333	0.127833	6	1.27833	0.719833	0.719833	0	male-female
0.0893333	13	0.412308	localhost-20220224_120331	0.0641667	4	0.9625	0.1755	11	0.957273	0.868833	0.680333	0.180167	male-female
0.146	25	0.3504	localhost-20220224_120331	0.0193333	4	0.29	0.217167	21	0.620476	0.999667	0.311167	0.680167	male-female
0.213667	39	0.328718	localhost-20220224_120331	0.0628333	11	0.342727	0.3345	28	0.716786	0.962167	0.221333	0.736833	male-female
0.183333	29	0.37931	localhost-20220224_120331	0.0643333	10	0.386	0.272333	23	0.710435	0.9615	0.720667	0.236833	male-female
0.1165	17	0.411176	localhost-20220224_120331	0.0501667	5	0.602	0.182833	14	0.783571	0.999333	0.999333	0	male-female
0.120167	14	0.515	localhost-20220224_120331	0.0601667	6	0.601667	0.195667	13	0.903077	0.996167	0.996167	0	male-female
0.127833	13	0.59	localhost-20220224_120331	0.0475	6	0.475	0.188667	14	0.808571	0.993167	0.993167	0	male-female
0.095	18	0.316667	localhost-20220224_120331	0.046	6	0.46	0.154833	16	0.580625	0.9775	0.9775	0	male-female
0.1085	22	0.295909	localhost-20220224_120331	0.035	5	0.42	0.164833	21	0.470952	0.9745	0.8405	0.0958333	male-female
0.0918333	18	0.306111	localhost-20220224_120331	0.0211667	3	0.423333	0.132333	20	0.397	0.994	0.36	0.595833	male-female
0.081	14	0.347143	localhost-20220224_120331	0.0971667	10	0.583	0.190833	16	0.715625	0.999667	0.260833	0.7305	male-female
0.152667	18	0.508889	localhost-20220224_120331	0.131333	14	0.562857	0.313	17	1.10471	0.983167	0.432833	0.512	male-female
0.132167	17	0.466471	localhost-20220224_120331	0.0863333	9	0.575556	0.242167	15	0.968667	0.974	0.635	0.282167	male-female
0.124167	15	0.496667	localhost-20220224_120331	0.0775	10	0.465	0.222	17	0.783529	0.985167	0.8565	0.0851667	male-female
0.0598333	5	0.718	localhost-20220225_121823	0.0231667	6	0.231667	0.1005	5	1.206	0.606333	0.6035	0	male-female
0.0706667	10	0.424	localhost-20220225_121823	0.0408333	4	0.6125	0.12	10	0.72	0.9605	0.939333	0.000833333	male-female
0.116167	15	0.464667	localhost-20220225_121823	0.054	8	0.405	0.1875	14	0.803571	0.925167	0.919667	0	male-female
0.0958333	11	0.522727	localhost-20220225_121823	0.0285	6	0.285	0.1435	12	0.7175	0.929	0.929	0	male-female
0.062	11	0.338182	localhost-20220225_121823	0.0256667	3	0.513333	0.1045	13	0.482308	0.965333	0.965333	0	male-female
0.0708333	13	0.326923	localhost-20220225_121823	0.0396667	7	0.34	0.138667	15	0.554667	0.9095	0.8765	0.00583333	male-female
0.0868333	15	0.347333	localhost-20220225_121823	0.0531667	8	0.39875	0.1715	15	0.686	0.884	0.864667	0.000666667	male-female
0.1055	15	0.422	localhost-20220225_121823	0.0451667	6	0.451667	0.191167	14	0.819286	0.922333	0.874	0.000666667	male-female
0.112333	19	0.354737	localhost-20220225_121823	0.0673333	8	0.505	0.225333	20	0.676	0.944333	0.856	0.0388333	male-female
0.139167	24	0.347917	localhost-20220225_121823	0.1365	14	0.585	0.3145	27	0.698889	0.942833	0.754667	0.163167	male-female
0.152833	23	0.398696	localhost-20220225_121823	0.160333	18	0.534444	0.333833	21	0.95381	0.912167	0.772333	0.130667	male-female
0.153333	27	0.340741	localhost-20220225_121823	0.127333	17	0.449412	0.301833	20	0.9055	0.929	0.918	0.00633333	male-female
0.1825	34	0.322059	localhost-20220225_121823	0.1215	17	0.428824	0.338167	28	0.724643	0.8805	0.8805	0	male-female
0.158667	29	0.328276	localhost-20220225_121823	0.098	12	0.49	0.293167	27	0.651481	0.885833	0.885833	0	male-female
0.165667	29	0.342759	localhost-20220225_121823	0.161	17	0.568235	0.377667	23	0.985217	0.954667	0.954667	0	male-female
0.163667	26	0.377692	localhost-20220225_121823	0.15	16	0.5625	0.3795	22	1.035	0.955833	0.955833	0	male-female
0.130833	20	0.3925	localhost-20220225_121823	0.0925	13	0.426923	0.271167	21	0.774762	0.947667	0.947667	0	male-female
0.172667	28	0.37	localhost-20220225_121823	0.1355	22	0.369545	0.359667	22	0.980909	0.9365	0.915333	0.0045	male-female
0.222	32	0.41625	localhost-20220225_121823	0.204833	26	0.472692	0.473333	26	1.09231	0.911167	0.875	0.0045	male-female
0.236	36	0.393333	localhost-20220225_121823	0.208167	21	0.594762	0.498	36	0.83	0.8875	0.8725	0	male-female
0.210833	35	0.361429	localhost-20220225_121823	0.148667	15	0.594667	0.418	36	0.696667	0.924833	0.924833	0	male-female
0.169833	26	0.391923	localhost-20220225_121823	0.1525	17	0.538235	0.356	26	0.821538	0.957667	0.9455	0	male-female
0.180667	29	0.373793	localhost-20220225_121823	0.245333	24	0.613333	0.445833	23	1.16304	0.917333	0.905167	0	male-female
0.0925	14	0.396429	localhost-20220302_113245	0.0533333	8	0.4	0.158167	8	1.18625	0.912167	0.893667	0	male-female
0.0883333	12	0.441667	localhost-20220302_113245	0.092	12	0.46	0.186167	6	1.86167	0.9735	0.784833	0.157833	male-female
0.0988333	11	0.539091	localhost-20220302_113245	0.104833	11	0.571818	0.2115	7	1.81286	0.987833	0.723667	0.225	male-female
0.0881667	9	0.587778	localhost-20220302_113245	0.0665	7	0.57	0.161	6	1.61	0.990333	0.914833	0.0671667	male-female
0.0668333	5	0.802	localhost-20220302_113245	0.0376667	4	0.565	0.107833	4	1.6175	0.9635	0.914167	0.0283333	male-female
0.110667	10	0.664	localhost-20220302_113245	0.0711667	7	0.61	0.187333	6	1.87333	0.947	0.881833	0.0283333	male-female
0.104833	15	0.419333	localhost-20220302_113245	0.0586667	7	0.502857	0.167	13	0.770769	0.8845	0.850167	0.00183333	male-female
0.0786667	14	0.337143	localhost-20220302_113245	0.0636667	7	0.545714	0.1545	11	0.842727	0.892833	0.842833	0.0158333	male-female
0.0955	12	0.4775	localhost-20220302_113245	0.0731667	9	0.487778	0.179833	6	1.79833	0.941667	0.910167	0.014	male-female
0.0928333	10	0.557	localhost-20220302_113245	0.0418333	7	0.358571	0.135	6	1.35	0.942167	0.942167	0	male-female
0.092	11	0.501818	localhost-20220302_113245	0.0783333	12	0.391667	0.174167	8	1.30625	0.873167	0.847833	0.00866667	male-female
0.129333	17	0.456471	localhost-20220302_113245	0.104333	13	0.481538	0.254167	11	1.38636	0.927667	0.902333	0.00866667	male-female
0.112333	14	0.481429	localhost-20220302_113245	0.078	10	0.468	0.230667	10	1.384	0.948833	0.948833	0	male-female
0.13	13	0.6	localhost-20220302_113245	0.1055	12	0.5275	0.264167	8	1.98125	0.99	0.921	0.0606667	male-female
0.153667	18	0.512222	localhost-20220302_113245	0.182333	19	0.575789	0.363167	12	1.81583	0.967833	0.748167	0.174	male-female
0.1285	22	0.350455	localhost-20220302_113245	0.177667	19	0.561053	0.340333	15	1.36133	0.904333	0.710667	0.123	male-female
0.142167	27	0.315926	localhost-20220302_113245	0.1615	17	0.57	0.33	18	1.1	0.853333	0.810333	0.00966667	male-female
0.144833	22	0.395	localhost-20220302_113245	0.154	18	0.513333	0.336333	20	1.009	0.8	0.793833	0	male-female
0.136667	16	0.5125	localhost-20220302_113245	0.164	16	0.615	0.333167	15	1.33267	0.8585	0.813833	0.0218333	male-female
0.1375	16	0.515625	localhost-20220302_113245	0.163167	14	0.699286	0.315167	9	2.10111	0.803167	0.548833	0.228667	male-female
0.106167	12	0.530833	localhost-20220302_113245	0.0795	10	0.477	0.193	6	1.93	0.8215	0.108833	0.697833	male-female
0.0941667	13	0.434615	localhost-20220302_113245	0.104333	12	0.521667	0.203333	8	1.525	0.793167	0.274	0.5025	male-female
0.108	18	0.36	localhost-20220302_113245	0.145333	15	0.581333	0.258667	14	1.10857	0.744167	0.365167	0.363	male-female
0.160167	17	0.565294	localhost-20220302_113245	0.109	10	0.654	0.279333	12	1.39667	0.9375	0.0911667	0.841167	male-female
0.202333	18	0.674444	localhost-20220302_113245	0.0711667	9	0.474444	0.283667	12	1.41833	0.980667	0	0.980667	male-female
0.152833	19	0.482632	localhost-20220302_113245	0.0381667	6	0.381667	0.196667	14	0.842857	0.978167	0	0.975	male-female
0.0693333	8	0.52	localhost-20220302_125321	0.0581667	9	0.387778	0.1355	4	2.0325	0.995333	0.995333	0	male-female
0.0676667	12	0.338333	localhost-20220302_125321	0.0528333	8	0.39625	0.125833	6	1.25833	0.959667	0.901667	0.025	male-female
0.097	15	0.388	localhost-20220302_125321	0.107167	11	0.584545	0.209667	8	1.5725	0.8825	0.450667	0.396	male-female
0.0661667	10	0.397	localhost-20220302_125321	0.0923333	8	0.6925	0.159333	7	1.36571	0.922667	0.3315	0.58	male-female
0.0591667	9	0.394444	localhost-20220302_125321	0.0888333	8	0.66625	0.1575	6	1.575	0.903	0.514667	0.352167	male-female
0.092	12	0.46	localhost-20220302_125321	0.113833	11	0.620909	0.220167	9	1.46778	0.859667	0.4695	0.349333	male-female
0.0955	14	0.409286	localhost-20220302_125321	0.1825	13	0.842308	0.295167	9	1.96778	0.8975	0.444333	0.4025	male-female
0.0913333	14	0.391429	localhost-20220302_125321	0.193667	15	0.774667	0.299167	10	1.795	0.928	0.459667	0.405667	male-female
0.119167	14	0.510714	localhost-20220302_125321	0.120667	14	0.517143	0.245833	8	1.84375	0.972167	0.4785	0.446	male-female
0.115833	16	0.434375	localhost-20220302_125321	0.103333	12	0.516667	0.235833	7	2.02143	0.962	0.498167	0.417	male-female
0.0715	11	0.39	localhost-20220302_125321	0.0596667	7	0.511429	0.143833	4	2.1575	0.963833	0.435167	0.484167	male-female
0.0661667	6	0.661667	localhost-20220302_125321	0.0468333	5	0.562	0.121833	5	1.462	0.958	0.216667	0.706333	male-female
0.0978333	11	0.533636	localhost-20220302_125321	0.124667	12	0.623333	0.244333	8	1.8325	0.9265	0.291	0.585167	male-female
0.107167	18	0.357222	localhost-20220302_125321	0.111833	13	0.516154	0.2465	12	1.2325	0.936	0.579	0.308167	male-female
0.0623333	11	0.34	localhost-20220302_125321	0.0278333	5	0.334	0.110667	8	0.83	0.956167	0.827667	0.103333	male-female
0.0771667	13	0.356154	localhost-20220302_125321	0.0575	8	0.43125	0.141833	8	1.06375	0.9765	0.844	0.124167	male-female
0.086	13	0.396923	localhost-20220302_125321	0.1715	12	0.8575	0.285167	10	1.711	0.9615	0.367833	0.587	male-female
0.143667	21	0.410476	localhost-20220302_125321	0.275	23	0.717391	0.465667	18	1.55222	0.947333	0.729167	0.198167	male-female
0.111167	17	0.392353	localhost-20220302_125321	0.144	16	0.54	0.305	14	1.30714	0.972667	0.698167	0.251167	male-female
0.109	20	0.327	localhost-20220302_125321	0.2095	18	0.698333	0.367667	13	1.69692	0.866833	0.706	0.140167	male-female
0.126833	24	0.317083	localhost-20220302_125321	0.213167	18	0.710556	0.3805	14	1.63071	0.8235	0.775833	0.00466667	male-female
0.136167	19	0.43	localhost-20220302_125321	0.113333	15	0.453333	0.278	11	1.51636	0.937	0.833833	0.0625	male-female
0.108167	12	0.540833	localhost-20220302_125321	0.106167	13	0.49	0.242667	9	1.61778	0.987333	0.619167	0.334833	male-female
0.0961667	19	0.303684	localhost-20220502_115227	0.0463333	9	0.308889	0.162667	13	0.750769	0.761667	0.7135	0.0271667	male-female
0.134833	20	0.4045	localhost-20220502_115227	0.068	11	0.370909	0.204667	11	1.11636	0.808167	0.714333	0.0573333	male-female
0.156667	23	0.408696	localhost-20220502_115227	0.114167	17	0.402941	0.285333	14	1.22286	0.97	0.924167	0.0301667	male-female
0.145333	22	0.396364	localhost-20220502_115227	0.143833	19	0.454211	0.308833	13	1.42538	0.985667	0.983667	0	male-female
0.109	15	0.436	localhost-20220502_115227	0.0743333	10	0.446	0.19	9	1.26667	0.990167	0.988167	0	male-female
0.108333	18	0.361111	localhost-20220502_115227	0.0188333	4	0.2825	0.146	17	0.515294	0.9605	0.9605	0	male-female
0.139167	23	0.363043	localhost-20220502_115227	0.0301667	7	0.258571	0.204167	21	0.583333	0.954333	0.939	0	male-female
0.153	26	0.353077	localhost-20220502_115227	0.0726667	13	0.335385	0.262667	19	0.829474	0.967333	0.948	0	male-female
0.150833	27	0.335185	localhost-20220502_115227	0.136833	21	0.390952	0.3195	18	1.065	0.958667	0.8835	0.0405	male-female
0.163833	21	0.468095	localhost-20220502_115227	0.111833	18	0.372778	0.3045	14	1.305	0.970333	0.829833	0.0695	male-female
0.1765	20	0.5295	localhost-20220502_115227	0.0608333	12	0.304167	0.267833	12	1.33917	0.975	0.881667	0.0363333	male-female
0.155833	23	0.406522	localhost-20220502_115227	0.0565	10	0.339	0.245667	18	0.818889	0.937833	0.882	0.0245	male-female
0.201	26	0.463846	localhost-20220502_115227	0.148667	15	0.594667	0.388167	20	1.1645	0.9475	0.915667	0.0171667	male-female
0.2165	25	0.5196	localhost-20220502_115227	0.152833	16	0.573125	0.401667	17	1.41765	0.996333	0.996333	0	male-female
0.174667	21	0.499048	localhost-20220502_115227	0.0995	12	0.4975	0.300333	17	1.06	0.996167	0.907167	0.0641667	male-female
0.136667	19	0.431579	localhost-20220502_115227	0.0943333	11	0.514545	0.2605	17	0.919412	0.970667	0.750167	0.140333	male-female
0.126	18	0.42	localhost-20220502_115227	0.0973333	10	0.584	0.2625	18	0.875	0.9645	0.833	0.0761667	male-female
0.178167	25	0.4276	localhost-20220502_115227	0.140667	16	0.5275	0.345	20	1.035	0.993167	0.778667	0.197833	male-female
0.227833	32	0.427187	localhost-20220502_115227	0.213833	22	0.583182	0.4515	19	1.42579	0.999667	0.785167	0.197833	male-female
0.2235	30	0.447	localhost-20220502_115227	0.261833	21	0.748095	0.5085	21	1.45286	0.999333	0.999333	0	male-female
0.195333	28	0.418571	localhost-20220502_115227	0.187333	16	0.7025	0.426833	20	1.2805	0.996167	0.996167	0	male-female
0.194	28	0.415714	localhost-20220502_115227	0.1235	12	0.6175	0.38	21	1.08571	0.979833	0.979833	0	male-female
0.189667	27	0.421481	localhost-20220502_115227	0.0923333	10	0.554	0.327167	21	0.934762	0.943	0.943	0	male-female
0.147667	21	0.421905	localhost-20220502_115227	0.0776667	10	0.466	0.240167	15	0.960667	0.9535	0.9535	0	male-female
0.164667	18	0.548889	localhost-20220502_115227	0.065	10	0.39	0.238333	14	1.02143	0.991	0.991	0	male-female
0.207833	21	0.59381	localhost-20220502_115227	0.0355	7	0.304286	0.2525	18	0.841667	0.9315	0.9195	0	male-female
0.2375	35	0.407143	localhost-20220502_115227	0.0446667	7	0.382857	0.329167	31	0.637097	0.898833	0.886833	0	male-female
0.254167	42	0.363095	localhost-20220502_115227	0.136833	15	0.547333	0.4575	31	0.885484	0.964	0.964	0	male-female
0.217333	32	0.4075	localhost-20220502_115227	0.1635	16	0.613125	0.431	20	1.293	0.9995	0.9995	0	male-female
0.1005	11	0.548182	localhost-20210127_145608	0.0523333	6	0.523333	0.165833	8	1.24375	0.698167	0.641	0.0473333	male-female
0.1245	11	0.679091	localhost-20210127_145608	0.0321667	5	0.386	0.206833	15	0.827333	0.914	0.874167	0.0261667	male-female
0.0786667	9	0.524444	localhost-20210127_145608	0.0141667	4	0.2125	0.158167	13	0.73	0.914333	0.639667	0.252667	male-female
0.1095	12	0.5475	localhost-20210127_145608	0.0488333	6	0.488333	0.1775	12	0.8875	0.938	0.572	0.357667	male-female
0.1185	20	0.3555	localhost-20210127_145608	0.0543333	7	0.465714	0.2075	19	0.655263	0.913667	0.890167	0	male-female
0.125833	21	0.359524	localhost-20210127_145608	0.0543333	9	0.362222	0.2205	19	0.696316	0.946667	0.897	0	male-female
0.124333	22	0.339091	localhost-20210127_145608	0.0658333	10	0.395	0.239167	24	0.597917	0.960833	0.934667	0	male-female
0.0978333	16	0.366875	localhost-20210127_145608	0.0401667	9	0.267778	0.221	21	0.631429	0.978333	0.978333	0	male-female
0.0943333	16	0.35375	localhost-20210127_145608	0.0448333	10	0.269	0.2205	17	0.778235	0.953167	0.943667	0	male-female
0.0941667	19	0.297368	localhost-20210127_145608	0.087	9	0.58	0.255	18	0.85	0.902167	0.742	0.142333	male-female
0.1285	19	0.405789	localhost-20210127_145608	0.0746667	6	0.746667	0.2935	16	1.10062	0.939	0.691833	0.213833	male-female
0.1955	29	0.404483	localhost-20210127_145608	0.0753333	15	0.301333	0.379667	21	1.08476	0.99	0.828667	0.088	male-female
0.162167	31	0.313871	localhost-20210127_145608	0.093	19	0.293684	0.350167	28	0.750357	0.999833	0.935	0.0165	male-female
0.141667	27	0.314815	localhost-20210127_145608	0.0653333	12	0.326667	0.292667	30	0.585333	0.989667	0.989667	0	male-female
0.135	22	0.368182	localhost-20210127_145608	0.0545	10	0.327	0.281667	24	0.704167	0.989	0.943167	0.0375	male-female
0.0505	8	0.37875	localhost-20210127_145608	0.0243333	4	0.365	0.114167	8	0.85625	0.995	0.4535	0.533167	male-female
0.101	12	0.505	localhost-20210210_094512	0.0436667	8	0.3275	0.150667	5	1.808	0.836833	0.784333	0.024	male-female
0.0773333	8	0.58	localhost-20210210_094512	0.0265	5	0.318	0.142833	6	1.42833	0.98	0.98	0	male-female
0.105167	12	0.525833	localhost-20210210_094512	0.0548333	7	0.47	0.167	8	1.2525	0.776833	0.700667	0.0693333	male-female
0.0978333	12	0.489167	localhost-20210210_094512	0.0461667	7	0.395714	0.156833	8	1.17625	0.944167	0.944167	0	male-female
0.076	10	0.456	localhost-20210210_094512	0.0543333	8	0.4075	0.142333	6	1.42333	0.984333	0.984333	0	male-female
0.071	10	0.426	localhost-20210210_094512	0.072	7	0.617143	0.1535	8	1.15125	0.962833	0.962833	0	male-female
0.100167	14	0.429286	localhost-20210210_094512	0.0618333	11	0.337273	0.235333	13	1.08615	0.907833	0.8625	0.02	male-female
0.0983333	14	0.421429	localhost-20210210_094512	0.0495	11	0.27	0.229	12	1.145	0.9415	0.896167	0.02	male-female
0.0803333	12	0.401667	localhost-20210210_094512	0.0561667	7	0.481429	0.160833	9	1.07222	0.999833	0.999833	0	male-female
0.083	10	0.498	localhost-20210210_094512	0.057	6	0.57	0.152333	8	1.1425	0.996833	0.996833	0	male-female
0.0671667	7	0.575714	localhost-20210210_094512	0.0448333	5	0.538	0.124167	5	1.49	0.992333	0.806833	0.128	male-female
0.0733333	7	0.628571	localhost-20210210_094512	0.0396667	4	0.595	0.127833	5	1.534	0.985667	0.336	0.471333	male-female
0.1005	10	0.603	localhost-20210210_094512	0.075	7	0.642857	0.194333	7	1.66571	0.990167	0.0518333	0.809167	male-female
0.109333	15	0.437333	localhost-20210210_094512	0.0873333	12	0.436667	0.2275	13	1.05	0.936667	0.342333	0.553667	male-female
0.0991667	15	0.396667	localhost-20210210_094512	0.0553333	10	0.332	0.1965	14	0.842143	0.722167	0.602	0.0878333	male-female
0.128667	13	0.593846	localhost-20210210_094512	0.0391667	6	0.391667	0.213667	13	0.986154	0.688833	0.683833	0	male-female
0.116667	11	0.636364	localhost-20210210_094512	0.101833	9	0.678889	0.255333	12	1.27667	0.896167	0.891167	0	male-female
0.0611667	12	0.305833	localhost-20210210_094512	0.103	10	0.618	0.202667	11	1.10545	0.8455	0.802333	0.0266667	male-female
0.0706667	12	0.353333	localhost-20210210_100441	0.0188333	4	0.2825	0.122667	10	0.736	0.912	0.912	0	male-female
0.0845	13	0.39	localhost-20210210_100441	0.0746667	11	0.407273	0.188667	7	1.61714	0.948	0.948	0	male-female
0.0738333	10	0.443	localhost-20210210_100441	0.0736667	9	0.491111	0.158333	5	1.9	0.907833	0.907833	0	male-female
0.0541667	10	0.325	localhost-20210210_100441	0.0571667	12	0.285833	0.1265	7	1.08429	0.9555	0.759167	0.1415	male-female
0.0831667	12	0.415833	localhost-20210210_100441	0.188167	17	0.664118	0.293167	11	1.59909	0.785167	0.598667	0.1415	male-female
0.0811667	13	0.374615	localhost-20210210_100441	0.1895	16	0.710625	0.295833	10	1.775	0.8245	0.559	0.216333	male-female
0.0943333	16	0.35375	localhost-20210210_100441	0.103	15	0.412	0.227667	10	1.366	0.995667	0.746	0.216333	male-female
0.0856667	15	0.342667	localhost-20210210_100441	0.201333	18	0.671111	0.314667	15	1.25867	0.992333	0.933	0.0426667	male-female
0.0648333	10	0.389	localhost-20210210_100441	0.149833	11	0.817273	0.2355	11	1.28455	0.993333	0.722333	0.246	male-female
0.0928333	8	0.69625	localhost-20210210_100441	0.1055	8	0.79125	0.22	7	1.88571	0.999833	0.4715	0.495	male-female
0.141833	12	0.709167	localhost-20210210_100441	0.248833	18	0.829444	0.4065	7	3.48429	0.999	0.288667	0.652	male-female
0.172667	18	0.575556	localhost-20210210_100441	0.34	21	0.971429	0.5385	8	4.03875	0.998333	0.323167	0.6085	male-female
0.118833	16	0.445625	localhost-20210210_100441	0.271	19	0.855789	0.422667	9	2.81778	0.999	0.6675	0.251833	male-female
0.0813333	12	0.406667	localhost-20210210_100441	0.137333	13	0.633846	0.258	13	1.19077	0.9865	0.675333	0.2235	male-female
0.0691667	11	0.377273	localhost-20210210_100441	0.0866667	9	0.577778	0.1915	12	0.9575	0.8495	0.588333	0.219833	male-female
0.0616667	9	0.411111	localhost-20210617_121041	0.07	6	0.7	0.148333	6	1.48333	0.6315	0.6145	0.00666667	male-female
0.0986667	16	0.37	localhost-20210617_121041	0.0938333	11	0.511818	0.220333	10	1.322	0.964667	0.94	0.00666667	male-female
0.125	18	0.416667	localhost-20210617_121041	0.0893333	10	0.536	0.235333	10	1.412	0.977333	0.969667	0	male-female
0.0933333	12	0.466667	localhost-20210617_121041	0.0331667	4	0.4975	0.137667	9	0.917778	0.959333	0.953833	0	male-female
0.0735	12	0.3675	localhost-20210617_121041	0.0198333	4	0.2975	0.112833	12	0.564167	0.927833	0.8815	0.00133333	male-female
0.0658333	11	0.359091	localhost-20210617_121041	0.0281667	3	0.563333	0.115167	10	0.691	0.919	0.869167	0.0263333	male-female
0.102333	14	0.438571	localhost-20210617_121041	0.0503333	6	0.503333	0.168833	10	1.013	0.9495	0.9055	0.0263333	male-female
0.095	16	0.35625	localhost-20210617_121041	0.0526667	10	0.316	0.169167	14	0.725	0.958333	0.680667	0.2375	male-female
0.0661667	15	0.264667	localhost-20210617_121041	0.0481667	8	0.36125	0.150667	16	0.565	0.916833	0.534833	0.3475	male-female
0.0776667	16	0.29125	localhost-20210617_121041	0.0263333	2	0.79	0.1505	17	0.531176	0.900667	0.741667	0.112167	male-female
0.0938333	16	0.351875	localhost-20210617_121041	0.045	7	0.385714	0.175667	16	0.65875	0.887333	0.575667	0.256333	male-female
0.0531667	8	0.39875	localhost-20210617_121041	0.045	7	0.385714	0.114667	7	0.982857	0.425833	0.163167	0.254167	male-female
0.113	14	0.484286	localhost-20210617_123045	0.0438333	9	0.292222	0.1925	12	0.9625	0.930167	0.759	0.115333	male-female
0.122333	16	0.45875	localhost-20210617_123045	0.0563333	11	0.307273	0.206333	12	1.03167	0.937333	0.888	0	male-female
0.0935	11	0.51	localhost-20210617_123045	0.0355	6	0.355	0.139667	8	1.0475	0.967	0.927	0	male-female
0.0955	12	0.4775	localhost-20210617_123045	0.0253333	5	0.304	0.138167	8	1.03625	0.965667	0.9525	0	male-female
0.0706667	9	0.471111	localhost-20210617_123045	0.054	7	0.462857	0.134833	6	1.34833	0.964833	0.847667	0.0921667	male-female
0.069	10	0.414	localhost-20210617_123045	0.0793333	10	0.476	0.154	7	1.32	0.862833	0.692167	0.109333	male-female
0.102	14	0.437143	localhost-20210617_123045	0.0745	12	0.3725	0.1905	9	1.27	0.7655	0.632667	0.0655	male-female
0.0916667	12	0.458333	localhost-20210617_123045	0.0483333	9	0.322222	0.164833	11	0.899091	0.7725	0.637167	0.0588333	male-female
0.083	14	0.355714	localhost-20210617_123045	0.0378333	9	0.252222	0.1495	12	0.7475	0.847	0.731	0.0213333	male-female
0.125	20	0.375	localhost-20210617_123045	0.0828333	14	0.355	0.243	14	1.04143	0.921333	0.833167	0.0111667	male-female
0.15	24	0.375	localhost-20210617_123045	0.1225	17	0.432353	0.322	16	1.2075	0.926667	0.8985	0.000333333	male-female
0.135333	19	0.427368	localhost-20210617_123045	0.106833	14	0.457857	0.269667	13	1.24462	0.935833	0.935833	0	male-female
0.107333	15	0.429333	localhost-20210617_123045	0.0958333	12	0.479167	0.209833	10	1.259	0.908	0.898333	0	male-female
0.120667	17	0.425882	localhost-20210617_123045	0.0855	11	0.466364	0.236667	14	1.01429	0.843	0.814667	0	male-female
0.138667	23	0.361739	localhost-20210617_123045	0.0986667	13	0.455385	0.2865	22	0.781364	0.854833	0.824	0	male-female
0.127333	23	0.332174	localhost-20210617_123045	0.1055	14	0.452143	0.2725	18	0.908333	0.836	0.7975	0.00216667	male-female
0.111167	16	0.416875	localhost-20210617_123045	0.0603333	10	0.362	0.190833	10	1.145	0.821167	0.770167	0.00216667	male-female
0.100333	11	0.547273	localhost-20210617_123045	0.0255	6	0.255	0.132	8	0.99	0.909833	0.674667	0.175667	male-female
0.0843333	13	0.389231	localhost-20210617_123045	0.0471667	10	0.283	0.168167	13	0.776154	0.901167	0.548333	0.327	male-female
0.102333	21	0.292381	localhost-20210617_123045	0.0933333	15	0.373333	0.225167	12	1.12583	0.930667	0.8585	0.0268333	male-female
0.118833	23	0.31	localhost-20210617_123045	0.0948333	13	0.437692	0.244167	16	0.915625	0.940167	0.8575	0.0313333	male-female
0.123333	25	0.296	localhost-20210617_123045	0.071	11	0.387273	0.235667	21	0.673333	0.877	0.8425	0.0045	male-female
0.1515	26	0.349615	localhost-20210617_123045	0.104667	17	0.369412	0.281833	16	1.05688	0.8805	0.858	0	male-female
0.124333	17	0.438824	localhost-20210617_123045	0.097	14	0.415714	0.2325	9	1.55	0.968	0.9525	0	male-female
0.08	11	0.436364	localhost-20210617_123045	0.115167	11	0.628182	0.213833	8	1.60375	0.919333	0.7895	0.1175	male-female
0.0958333	16	0.359375	localhost-20210617_123045	0.138833	15	0.555333	0.286333	14	1.22714	0.930167	0.791167	0.1175	male-female
0.0733333	9	0.488889	localhost-20220502_123531	0.0466667	8	0.35	0.141667	8	1.0625	0.964	0.944833	0	male-female
0.0735	9	0.49	localhost-20220502_123531	0.0418333	7	0.358571	0.129167	6	1.29167	0.977	0.941	0	male-female
0.0571667	8	0.42875	localhost-20220502_123531	0.0435	6	0.435	0.113167	5	1.358	0.958167	0.830667	0.0748333	male-female
0.0553333	9	0.368889	localhost-20220502_123531	0.045	7	0.385714	0.110333	6	1.10333	0.926667	0.835167	0.0748333	male-female
0.1105	13	0.51	localhost-20220502_123531	0.0426667	7	0.365714	0.160167	11	0.873636	0.950667	0.947167	0	male-female
0.1275	15	0.51	localhost-20220502_123531	0.0551667	9	0.367778	0.202167	10	1.213	0.956667	0.938167	0	male-female
0.0896667	12	0.448333	localhost-20220502_123531	0.0665	8	0.49875	0.176667	6	1.76667	0.9795	0.9645	0	male-female
0.0953333	13	0.44	localhost-20220502_123531	0.0706667	9	0.471111	0.175333	6	1.75333	0.8415	0.8395	0	male-female
0.0815	12	0.4075	localhost-20220502_123531	0.0643333	10	0.386	0.153167	6	1.53167	0.838167	0.836167	0	male-female
0.0923333	14	0.395714	localhost-20220502_123531	0.093	11	0.507273	0.192333	9	1.28222	0.945	0.938333	0	male-female
0.114833	18	0.382778	localhost-20220502_123531	0.144333	14	0.618571	0.273167	14	1.17071	0.9305	0.916167	0	male-female
0.104333	15	0.417333	localhost-20220502_123531	0.115	10	0.69	0.2355	14	1.00929	0.783667	0.719167	0.011	male-female
0.077	12	0.385	localhost-20220502_123531	0.0883333	8	0.6625	0.174333	9	1.16222	0.560333	0.3625	0.146833	male-female
0.0941667	11	0.513636	localhost-20220502_123531	0.0888333	8	0.66625	0.187833	9	1.25222	0.748833	0.584	0.143	male-female
0.1265	19	0.399474	localhost-20220502_123531	0.114667	12	0.573333	0.264333	14	1.13286	0.942167	0.897667	0.00716667	male-female
0.124667	25	0.2992	localhost-20220502_123531	0.131	15	0.524	0.286333	16	1.07375	0.9485	0.927833	0	male-female
0.1565	26	0.361154	localhost-20220502_123531	0.147833	15	0.591333	0.333333	17	1.17647	0.9535	0.926167	0.00416667	male-female
0.152667	25	0.3664	localhost-20220502_123531	0.224667	22	0.612727	0.412167	21	1.17762	0.947	0.919667	0.00416667	male-female
0.121167	20	0.3635	localhost-20220502_123531	0.1845	18	0.615	0.329167	21	0.940476	0.918667	0.785833	0.0968333	male-female
0.109333	20	0.328	localhost-20220502_123531	0.182667	14	0.782857	0.307	17	1.08353	0.87	0.705333	0.104333	male-female
0.130833	23	0.341304	localhost-20220502_123531	0.221833	18	0.739444	0.365	18	1.21667	0.934667	0.869833	0.0238333	male-female
0.158167	24	0.395417	localhost-20220502_123531	0.188667	19	0.595789	0.366833	18	1.22278	0.967833	0.934833	0.0163333	male-female
0.189667	28	0.406429	localhost-20220502_123531	0.179833	22	0.490455	0.396	20	1.188	0.966	0.966	0	male-female
0.13	18	0.433333	localhost-20220502_123531	0.11	15	0.44	0.25	12	1.25	0.940333	0.940333	0	male-female
0.149833	16	0.561875	localhost-20220506_130520	0.038	10	0.228	0.219667	8	1.6475	0.822333	0.704333	0.109667	male-female
0.155333	14	0.665714	localhost-20220506_130520	0.0461667	9	0.307778	0.226	8	1.695	0.903167	0.874833	0.00733333	male-female
0.129667	13	0.598462	localhost-20220506_130520	0.0455	9	0.303333	0.186333	7	1.59714	0.942	0.87	0.00816667	male-female
0.193167	23	0.503913	localhost-20220506_130520	0.0936667	18	0.312222	0.309833	10	1.859	0.861167	0.8175	0.000833333	male-female
0.208	27	0.462222	localhost-20220506_130520	0.0995	19	0.314211	0.3275	12	1.6375	0.770333	0.766167	0	male-female
0.166333	23	0.433913	localhost-20220506_130520	0.05	10	0.3	0.227167	13	1.04846	0.8235	0.747	0.0485	male-female
0.199833	33	0.363333	localhost-20220506_130520	0.128833	19	0.406842	0.349333	19	1.10316	0.906667	0.8275	0.0485	male-female
0.172333	28	0.369286	localhost-20220506_130520	0.136167	20	0.4085	0.327333	15	1.30933	0.866333	0.8595	0	male-female
0.103667	21	0.29619	localhost-20220506_130520	0.0705	11	0.384545	0.196833	14	0.843571	0.82	0.748	0.0161667	male-female
0.143	22	0.39	localhost-20220506_130520	0.0671667	10	0.403	0.250667	15	1.00267	0.851	0.779	0.0161667	male-female
0.196	25	0.4704	localhost-20220506_130520	0.0596667	11	0.325455	0.288667	13	1.33231	0.864	0.864	0	male-female
0.180167	26	0.415769	localhost-20220506_130520	0.062	12	0.31	0.265167	15	1.06067	0.805	0.800667	0	male-female
0.190667	27	0.423704	localhost-20220506_130520	0.1695	21	0.484286	0.388667	15	1.55467	0.8435	0.839167	0	male-female
0.199	23	0.51913	localhost-20220506_130520	0.214	24	0.535	0.4295	13	1.98231	0.856167	0.856167	0	male-female
0.163333	17	0.576471	localhost-20220506_130520	0.131667	16	0.49375	0.313	16	1.17375	0.853167	0.781833	0.038	male-female
0.176667	21	0.504762	localhost-20220506_130520	0.196167	18	0.653889	0.388667	13	1.79385	0.812333	0.741	0.038	male-female
0.1695	21	0.484286	localhost-20220506_130520	0.275667	16	1.03375	0.453833	12	2.26917	0.823167	0.8155	0	male-female
0.219333	24	0.548333	localhost-20220506_130520	0.1805	13	0.833077	0.416	18	1.38667	0.920667	0.913	0	male-female
0.219833	23	0.573478	localhost-20220506_130520	0.1695	19	0.535263	0.417833	20	1.2535	0.942333	0.942333	0	male-female
0.167333	20	0.502	localhost-20220506_130520	0.193833	20	0.5815	0.4105	16	1.53937	0.9445	0.920167	0	male-female
0.2045	24	0.51125	localhost-20220506_130520	0.124833	17	0.440588	0.3675	13	1.69615	0.906667	0.882333	0	male-female
0.151	17	0.532941	localhost-20220506_130520	0.0835	11	0.455455	0.249	9	1.66	0.864667	0.864667	0	male-female
0.101	12	0.505	localhost-20220506_130520	0.155333	13	0.716923	0.2775	9	1.85	0.875833	0.875833	0	male-female
0.133333	17	0.470588	localhost-20220506_130520	0.228833	21	0.65381	0.385167	14	1.65071	0.958333	0.958333	0	male-female
0.1675	20	0.5025	localhost-20220506_130520	0.143833	16	0.539375	0.325167	17	1.14765	0.884667	0.873167	0	male-female
0.0971667	13	0.448462	localhost-20220506_130520	0.0578333	6	0.578333	0.171333	12	0.856667	0.4665	0.455	0	male-female
0.0328333	9	0.218889	localhost-20220506_130520	0.0603333	8	0.4525	0.111333	8	0.835	0.1735	0.1735	0	male-female
0.1255	15	0.502	localhost-20220506_130520	0.142333	13	0.656923	0.278833	10	1.673	0.565667	0.565667	0	male-female
0.174667	21	0.499048	localhost-20220506_130520	0.2255	19	0.712105	0.418167	14	1.79214	0.927833	0.536333	0.373333	male-female
0.073	9	0.486667	localhost-20220509_115048	0.0278333	4	0.4175	0.108	7	0.925714	0.892667	0.8605	0.021	male-female
0.0665	8	0.49875	localhost-20220509_115048	0.0263333	3	0.526667	0.101667	8	0.7625	0.915	0.8775	0.021	male-female
0.0516667	10	0.31	localhost-20220509_115048	0.0408333	6	0.408333	0.105833	10	0.635	0.930667	0.925333	0	male-female
0.086	15	0.344	localhost-20220509_115048	0.0625	10	0.375	0.167333	12	0.836667	0.996667	0.996667	0	male-female
0.115833	14	0.496429	localhost-20220509_115048	0.0755	10	0.453	0.203167	9	1.35444	0.987	0.987	0	male-female
0.0783333	9	0.522222	localhost-20220509_115048	0.0338333	5	0.406	0.1315	7	1.12714	0.986667	0.986667	0	male-female
0.0911667	14	0.390714	localhost-20220509_115048	0.0585	10	0.351	0.177667	14	0.761429	0.989667	0.974	0	male-female
0.124667	15	0.498667	localhost-20220509_115048	0.058	9	0.386667	0.202833	14	0.869286	0.956833	0.895833	0.0171667	male-female
0.1305	14	0.559286	localhost-20220509_115048	0.0378333	5	0.454	0.182333	11	0.994545	0.955833	0.9105	0.0171667	male-female
0.130167	15	0.520667	localhost-20220509_115048	0.032	4	0.48	0.1815	10	1.089	0.959333	0.943167	0	male-female
0.1175	13	0.542308	localhost-20220509_115048	0.0261667	3	0.523333	0.156833	9	1.04556	0.9285	0.804667	0.0675	male-female
0.077	9	0.513333	localhost-20220509_115048	0.043	6	0.43	0.123333	6	1.23333	0.956667	0.8065	0.0806667	male-female
0.101	14	0.432857	localhost-20220509_115048	0.111	13	0.512308	0.217833	9	1.45222	0.860167	0.346167	0.441167	male-female
0.140333	17	0.495294	localhost-20220509_115048	0.162667	16	0.61	0.316333	13	1.46	0.816333	0.679333	0.0791667	male-female
0.1295	15	0.518	localhost-20220509_115048	0.100167	12	0.500833	0.2495	15	0.998	0.826333	0.653	0.117167	male-female
0.161	18	0.536667	localhost-20220509_115048	0.0396667	8	0.2975	0.231333	16	0.8675	0.834	0.593	0.213	male-female
0.137667	15	0.550667	localhost-20220509_115048	0.0321667	4	0.4825	0.1965	12	0.9825	0.799167	0.676	0.107333	male-female
0.0988333	13	0.456154	localhost-20220509_115048	0.019	5	0.228	0.122333	11	0.667273	0.966333	0.804833	0.123	male-female
0.101833	13	0.47	localhost-20220509_115048	0.049	8	0.3675	0.1555	10	0.933	0.951167	0.810333	0.0928333	male-female
0.0991667	11	0.540909	localhost-20220509_115048	0.0721667	7	0.618571	0.172667	7	1.48	0.959333	0.615	0.282	male-female
0.102167	15	0.408667	localhost-20220509_115048	0.0901667	12	0.450833	0.2165	13	0.999231	0.9715	0.692667	0.215	male-female
0.1125	18	0.375	localhost-20220509_115048	0.0953333	14	0.408571	0.2395	17	0.845294	0.969167	0.911167	0.0253333	male-female
0.0926667	12	0.463333	localhost-20220509_115048	0.0853333	8	0.64	0.190833	10	1.145	0.973	0.850333	0.0993333	male-female
0.074	12	0.37	localhost-20220509_115048	0.074	10	0.444	0.172833	12	0.864167	0.973667	0.841167	0.0993333	male-female
0.0598333	9	0.398889	localhost-20220509_124215	0.0608333	7	0.521429	0.128333	7	1.1	0.962333	0.927333	0.0183333	male-female
0.0456667	9	0.304444	localhost-20220509_124215	0.0813333	8	0.61	0.135667	7	1.16286	0.99	0.738667	0.243	male-female
0.0483333	9	0.322222	localhost-20220509_124215	0.0681667	9	0.454444	0.1245	7	1.06714	0.992833	0.394667	0.564833	male-female
0.0518333	5	0.622	localhost-20220509_124215	0.0458333	6	0.458333	0.102667	5	1.232	0.980167	0.568	0.355667	male-female
0.059	7	0.505714	localhost-20220509_124215	0.0408333	5	0.49	0.102667	6	1.02667	0.965833	0.802667	0.0931667	male-female
0.0583333	7	0.5	localhost-20220509_124215	0.0463333	6	0.463333	0.109	6	1.09	0.958333	0.674833	0.195	male-female
0.0411667	5	0.494	localhost-20220509_124215	0.0603333	9	0.402222	0.122833	6	1.22833	0.859833	0.841167	0.00133333	male-female
0.0621667	7	0.532857	localhost-20220509_124215	0.0581667	9	0.387778	0.129167	7	1.10714	0.911167	0.895167	0.00133333	male-female
0.0596667	9	0.397778	localhost-20220509_124215	0.0391667	6	0.391667	0.103333	6	1.03333	0.992833	0.748167	0.228	male-female
0.0491667	10	0.295	localhost-20220509_124215	0.0926667	10	0.556	0.155333	7	1.33143	0.963	0.700167	0.233333	male-female
0.0766667	11	0.418182	localhost-20220509_124215	0.114833	13	0.53	0.206667	10	1.24	0.952833	0.932667	0.00533333	male-female
0.0805	11	0.439091	localhost-20220509_124215	0.0953333	11	0.52	0.186667	9	1.24444	0.946167	0.907833	0	male-female
0.032	6	0.32	localhost-20220509_124215	0.0906667	7	0.777143	0.1295	4	1.9425	0.908333	0.660833	0.1585	male-female
0.0513333	6	0.513333	localhost-20220509_124215	0.0823333	8	0.6175	0.1355	9	0.903333	0.917667	0.404	0.489	male-female
0.0228333	4	0.3425	localhost-20220509_124215	0.0918333	10	0.551	0.121167	9	0.807778	0.913167	0.5655	0.308667	male-female
0.039	6	0.39	localhost-20220509_124215	0.0591667	9	0.394444	0.104667	6	1.04667	0.955333	0.346333	0.549667	male-female
0.0461667	7	0.395714	localhost-20220509_124215	0.135	12	0.675	0.186	10	1.116	0.871	0.471667	0.3485	male-female
0.0411667	5	0.494	localhost-20220509_124215	0.127333	10	0.764	0.173333	10	1.04	0.593333	0.446	0.1145	male-female
0.0866667	12	0.433333	localhost-20220511_115515	0.1055	12	0.5275	0.1955	5	2.346	0.8505	0.7905	0.0326667	male-female
0.140167	16	0.525625	localhost-20220511_115515	0.124	15	0.496	0.271	8	2.0325	0.842833	0.7935	0.0326667	male-female
0.127667	15	0.510667	localhost-20220511_115515	0.0713333	12	0.356667	0.209667	8	1.5725	0.948833	0.948833	0	male-female
0.0873333	14	0.374286	localhost-20220511_115515	0.0778333	14	0.333571	0.178	10	1.068	0.905	0.8625	0.00133333	male-female
0.1065	16	0.399375	localhost-20220511_115515	0.086	14	0.368571	0.204667	9	1.36444	0.942667	0.750333	0.1345	male-female
0.1365	14	0.585	localhost-20220511_115515	0.061	9	0.406667	0.205667	7	1.76286	0.985167	0.787333	0.1645	male-female
0.0961667	9	0.641111	localhost-20220511_115515	0.0491667	8	0.36875	0.155667	7	1.33429	0.951833	0.817167	0.0903333	male-female
0.1025	13	0.473077	localhost-20220511_115515	0.0523333	12	0.261667	0.165667	7	1.42	0.9665	0.879833	0.059	male-female
0.160833	17	0.567647	localhost-20220511_115515	0.0571667	12	0.285833	0.2275	7	1.95	0.9835	0.965667	0.00116667	male-female
0.1365	13	0.63	localhost-20220511_115515	0.0803333	10	0.482	0.2255	6	2.255	0.877333	0.775833	0.0541667	male-female
0.102833	13	0.474615	localhost-20220511_115515	0.142167	13	0.656154	0.254	7	2.17714	0.821167	0.7375	0.053	male-female
0.122167	13	0.563846	localhost-20220511_115515	0.1265	13	0.583846	0.258833	8	1.94125	0.917667	0.805	0.104333	male-female
0.112667	11	0.614545	localhost-20220511_115515	0.096	11	0.523636	0.213	7	1.82571	0.986833	0.613333	0.312667	male-female
0.1265	14	0.542143	localhost-20220511_115515	0.1115	14	0.477857	0.243167	9	1.62111	0.993333	0.7325	0.208333	male-female
0.145333	16	0.545	localhost-20220511_115515	0.137333	16	0.515	0.295667	9	1.97111	0.9905	0.761333	0.217833	male-female
0.122667	15	0.490667	localhost-20220511_115515	0.195333	17	0.689412	0.342833	11	1.87	0.951333	0.719667	0.217833	male-female
0.128	21	0.365714	localhost-20220511_115515	0.1855	20	0.5565	0.340667	15	1.36267	0.9315	0.906167	0	male-female
0.123333	23	0.321739	localhost-20220511_115515	0.137167	19	0.433158	0.284667	13	1.31385	0.951333	0.666	0.257167	male-female
0.115	16	0.43125	localhost-20220511_115515	0.146333	16	0.54875	0.276	9	1.84	0.9505	0.2435	0.678167	male-female
0.0935	9	0.623333	localhost-20220511_115515	0.131333	10	0.788	0.2405	6	2.405	0.930167	0.353	0.546333	male-female
0.111667	9	0.744444	localhost-20220511_115515	0.149	10	0.894	0.2835	9	1.89	0.914	0.576	0.323167	male-female
0.108667	11	0.592727	localhost-20220511_115515	0.143167	13	0.660769	0.261667	7	2.24286	0.873667	0.668333	0.197833	male-female
0.143833	20	0.4315	localhost-20220511_115515	0.144833	19	0.457368	0.29	8	2.175	0.899167	0.6865	0.1845	male-female
0.161333	20	0.484	localhost-20220511_115515	0.1565	18	0.521667	0.331	10	1.986	0.962333	0.575333	0.324167	male-female
0.116	17	0.409412	localhost-20220511_115515	0.1155	13	0.533077	0.250333	10	1.502	0.951333	0.777	0.139667	male-female
0.119667	18	0.398889	localhost-20220511_115515	0.138	18	0.46	0.268167	12	1.34083	0.891333	0.855333	0.00833333	male-female
0.0978333	13	0.451538	localhost-20220511_115515	0.0951667	14	0.407857	0.206833	11	1.12818	0.881167	0.727833	0.115167	male-female
0.0948333	13	0.437692	localhost-20200706_132556	0.047	10	0.282	0.164167	9	1.09444	0.704333	0.691167	0.0131667	male-male
0.0945	12	0.4725	localhost-20200706_132556	0.0548333	10	0.329	0.157167	7	1.34714	0.871	0.863833	0	male-male
0.0508333	6	0.508333	localhost-20200706_132556	0.0451667	6	0.451667	0.100167	5	1.202	0.862833	0.807333	0.0156667	male-male
0.052	6	0.52	localhost-20200706_132556	0.0551667	6	0.551667	0.111167	5	1.334	0.987833	0.808667	0.104167	male-male
0.0611667	9	0.407778	localhost-20200706_132556	0.0843333	8	0.6325	0.1595	7	1.36714	0.979667	0.811833	0.100667	male-male
0.0868333	9	0.578889	localhost-20200706_132556	0.0933333	10	0.56	0.1985	10	1.191	0.969833	0.889167	0.0391667	male-male
0.0751667	8	0.56375	localhost-20200706_132556	0.0855	11	0.466364	0.173	9	1.15333	0.9825	0.938833	0.027	male-male
0.0705	9	0.47	localhost-20200706_132556	0.0675	8	0.50625	0.150667	6	1.50667	0.993167	0.993167	0	male-male
0.0915	9	0.61	localhost-20200706_132556	0.0306667	8	0.23	0.1365	6	1.365	0.952667	0.940167	0	male-male
0.118167	13	0.545385	localhost-20200706_132556	0.0708333	13	0.326923	0.206833	11	1.12818	0.959	0.9465	0	male-male
0.130333	15	0.521333	localhost-20200708_120051	0.0533333	8	0.4	0.197833	11	1.07909	0.821167	0.758667	0.0256667	male-male
0.109333	19	0.345263	localhost-20200708_120051	0.0656667	12	0.328333	0.190833	12	0.954167	0.969667	0.928833	0.0146667	male-male
0.074	14	0.317143	localhost-20200708_120051	0.0465	8	0.34875	0.128667	8	0.965	0.9925	0.951667	0.0146667	male-male
0.0751667	12	0.375833	localhost-20200708_120051	0.0443333	6	0.443333	0.1245	6	1.245	0.7455	0.5985	0.118	male-male
0.0706667	11	0.385455	localhost-20200708_120051	0.037	7	0.317143	0.1195	8	0.89625	0.933	0.7445	0.126167	male-male
0.0953333	17	0.336471	localhost-20200708_120051	0.0473333	10	0.284	0.168833	11	0.920909	0.634333	0.530167	0.0643333	male-male
0.102833	17	0.362941	localhost-20200708_120051	0.062	10	0.372	0.189	14	0.81	0.615833	0.518833	0.0508333	male-male
0.102167	15	0.408667	localhost-20200708_120051	0.0623333	7	0.534286	0.184333	11	1.00545	0.913333	0.727833	0.1435	male-male
0.088	13	0.406154	localhost-20200708_120051	0.0281667	4	0.4225	0.145167	10	0.871	0.888667	0.761	0.111	male-male
0.127167	16	0.476875	localhost-20200708_120051	0.0583333	9	0.388889	0.208833	9	1.39222	0.879833	0.879833	0	male-male
0.0966667	13	0.446154	localhost-20200708_120051	0.0596667	10	0.358	0.172333	7	1.47714	0.9435	0.864167	0.0505	male-male
0.0661667	8	0.49625	localhost-20200812_143257	0.0356667	7	0.305714	0.125833	5	1.51	0.774167	0.710333	0.026	male-male
0.1075	11	0.586364	localhost-20200812_143257	0.0433333	10	0.26	0.183667	7	1.57429	0.849167	0.678833	0.129667	male-male
0.121333	15	0.485333	localhost-20200812_143257	0.0793333	14	0.34	0.2565	12	1.2825	0.8115	0.656667	0.119	male-male
0.0778333	13	0.359231	localhost-20200812_143257	0.0743333	13	0.343077	0.197333	13	0.910769	0.868833	0.822	0.0211667	male-male
0.0916667	11	0.5	localhost-20200812_143257	0.0346667	8	0.26	0.1445	11	0.788182	0.983	0.941333	0.0113333	male-male
0.109	15	0.436	localhost-20200812_143257	0.052	7	0.445714	0.192667	13	0.889231	0.9705	0.938167	0.0075	male-male
0.111667	15	0.446667	localhost-20200812_143257	0.0671667	8	0.50375	0.219833	13	1.01462	0.983833	0.965167	0.0075	male-male
0.0818333	10	0.491	localhost-20200812_143257	0.0341667	4	0.5125	0.134833	7	1.15571	0.951833	0.841333	0.0761667	male-male
0.0656667	10	0.394	localhost-20200812_143257	0.0363333	8	0.2725	0.115833	9	0.772222	0.921167	0.514667	0.328833	male-male
0.0736667	16	0.27625	localhost-20200812_143257	0.0713333	13	0.329231	0.165333	14	0.708571	0.928667	0.2345	0.6335	male-male
0.0531667	14	0.227857	localhost-20200812_143257	0.0606667	9	0.404444	0.1355	14	0.580714	0.904333	0.278833	0.577	male-male
0.116	20	0.348	localhost-20200812_143257	0.0571667	9	0.381111	0.211	17	0.744706	0.873	0.214	0.627667	male-male
0.135333	20	0.406	localhost-20200812_143257	0.0536667	8	0.4025	0.217333	15	0.869333	0.886333	0.0453333	0.832833	male-male
0.0756667	12	0.378333	localhost-20200812_143257	0.0326667	4	0.49	0.127833	8	0.95875	0.897333	0.345833	0.495667	male-male
0.0731667	15	0.292667	localhost-20200812_143257	0.0571667	8	0.42875	0.1565	10	0.939	0.915833	0.522833	0.324	male-male
0.0785	14	0.336429	localhost-20200812_143257	0.0633333	12	0.316667	0.1705	13	0.786923	0.897	0.414167	0.424333	male-male
0.124	21	0.354286	localhost-20200812_143257	0.0798333	15	0.319333	0.239	18	0.796667	0.919167	0.191833	0.69	male-male
0.1345	24	0.33625	localhost-20200812_143257	0.1	15	0.4	0.279833	18	0.932778	0.936	0.210167	0.716667	male-male
0.0821667	11	0.448182	localhost-20200812_143257	0.0465	8	0.34875	0.1555	9	1.03667	0.908833	0.678333	0.221333	male-male
0.141167	16	0.529375	localhost-20200812_143257	0.0453333	9	0.302222	0.201667	13	0.930769	0.942	0.485	0.438333	male-male
0.137333	18	0.457778	localhost-20200812_143257	0.0718333	11	0.391818	0.2245	15	0.898	0.891333	0.0785	0.772167	male-male
0.0706667	11	0.385455	localhost-20200812_143257	0.0445	6	0.445	0.120833	9	0.805556	0.850833	0.3895	0.425167	male-male
0.084	16	0.315	localhost-20200812_143257	0.0508333	9	0.338889	0.160333	14	0.687143	0.880667	0.715667	0.142167	male-male
0.09	18	0.3	localhost-20200812_143257	0.071	12	0.355	0.2115	15	0.846	0.931833	0.587333	0.319333	male-male
0.131333	24	0.328333	localhost-20200812_143257	0.0491667	9	0.327778	0.229	20	0.687	0.948333	0.6465	0.268833	male-male
0.1385	25	0.3324	localhost-20200812_143257	0.0795	11	0.433636	0.2615	23	0.682174	0.907333	0.864167	0.002	male-male
0.1185	20	0.3555	localhost-20200812_143257	0.0868333	13	0.400769	0.239167	19	0.755263	0.8035	0.5735	0.194167	male-male
0.0655	12	0.3275	localhost-20200812_143257	0.0333333	5	0.4	0.107667	10	0.646	0.773667	0.245833	0.493333	male-male
0.0906667	13	0.418462	localhost-20200812_143257	0.052	8	0.39	0.158667	9	1.05778	0.832333	0.508167	0.300833	male-male
0.112167	10	0.673	localhost-20200709_111319	0.0248333	5	0.298	0.147667	7	1.26571	0.996167	0.986333	0	male-male
0.127833	11	0.697273	localhost-20200709_111319	0.0258333	6	0.258333	0.1655	7	1.41857	0.976667	0.976667	0	male-male
0.113667	12	0.568333	localhost-20200709_111319	0.079	8	0.5925	0.206333	8	1.5475	0.977333	0.977333	0	male-male
0.113	15	0.452	localhost-20200709_111319	0.0955	10	0.573	0.227	10	1.362	0.992667	0.992667	0	male-male
0.0726667	11	0.396364	localhost-20200709_111319	0.0331667	5	0.398	0.1165	9	0.776667	0.950167	0.904167	0.0326667	male-male
0.0723333	11	0.394545	localhost-20200709_111319	0.061	6	0.61	0.150333	7	1.28857	0.828167	0.794667	0.0045	male-male
0.0718333	10	0.431	localhost-20200709_111319	0.0713333	8	0.535	0.153833	6	1.53833	0.9735	0.931167	0.0216667	male-male
0.058	10	0.348	localhost-20200709_111319	0.0485	8	0.36375	0.108333	7	0.928571	0.9745	0.575833	0.333667	male-male
0.076	12	0.38	localhost-20200709_111319	0.052	10	0.312	0.130333	10	0.782	0.950833	0.721167	0.187333	male-male
0.101167	14	0.433571	localhost-20200709_111319	0.0988333	11	0.539091	0.2105	10	1.263	0.886333	0.840833	0.009	male-male
0.0698333	9	0.465556	localhost-20200709_111319	0.0851667	9	0.567778	0.164667	5	1.976	0.915167	0.689167	0.1715	male-male
0.0696667	9	0.464444	localhost-20200709_111319	0.0565	7	0.484286	0.127167	6	1.27167	0.9875	0.719333	0.216333	male-male
0.111167	13	0.513077	localhost-20200709_111319	0.119	11	0.649091	0.234333	9	1.56222	0.983	0.904333	0.0538333	male-male
0.121167	15	0.484667	localhost-20200709_111319	0.134	11	0.730909	0.264667	9	1.76444	0.9825	0.829167	0.115167	male-male
0.126667	14	0.542857	localhost-20200709_111319	0.0846667	8	0.635	0.225833	11	1.23182	0.9955	0.842167	0.115167	male-male
0.0893333	12	0.446667	localhost-20200709_111319	0.0476667	6	0.476667	0.146	11	0.796364	0.980833	0.980833	0	male-male
0.07	12	0.35	localhost-20200709_111319	0.0426667	5	0.512	0.118667	10	0.712	0.663833	0.663833	0	male-male
0.0803333	11	0.438182	localhost-20200812_155855	0.03	6	0.3	0.142833	11	0.779091	0.9035	0.884833	0	male-male
0.0635	10	0.381	localhost-20200812_155855	0.031	6	0.31	0.1165	6	1.165	0.733833	0.699	0.006	male-male
0.069	11	0.376364	localhost-20200812_155855	0.0423333	6	0.423333	0.13	8	0.975	0.711167	0.676333	0.006	male-male
0.0978333	17	0.345294	localhost-20200812_155855	0.0505	8	0.37875	0.182	15	0.728	0.916333	0.916333	0	male-male
0.106167	21	0.303333	localhost-20200812_155855	0.0545	7	0.467143	0.2105	21	0.601429	0.923333	0.923333	0	male-male
0.0958333	20	0.2875	localhost-20200812_155855	0.0376667	5	0.452	0.182667	21	0.521905	0.838833	0.807667	0.001	male-male
0.0821667	15	0.328667	localhost-20200812_155855	0.018	4	0.27	0.142167	17	0.501765	0.870667	0.8395	0.001	male-male
0.0793333	15	0.317333	localhost-20200812_155855	0.0436667	6	0.436667	0.176667	16	0.6625	0.638333	0.638333	0	male-male
0.0785	13	0.362308	localhost-20200812_155855	0.049	5	0.588	0.171	12	0.855	0.291833	0.258333	0.0251667	male-male
0.113167	19	0.357368	localhost-20200812_155855	0.0535	8	0.40125	0.237833	16	0.891875	0.558	0.5245	0.0251667	male-male
0.120167	24	0.300417	localhost-20200812_155855	0.0448333	9	0.298889	0.239167	23	0.623913	0.912667	0.912667	0	male-male
0.0666667	11	0.363636	localhost-20200812_155855	0.0418333	5	0.502	0.1295	10	0.777	0.953833	0.583	0.354167	male-male
0.104333	17	0.368235	localhost-20200812_155855	0.0906667	11	0.494545	0.239833	16	0.899375	0.823667	0.625167	0.181833	male-male
0.0918333	14	0.393571	localhost-20200812_155855	0.0975	11	0.531818	0.232167	18	0.773889	0.323667	0.2725	0.0428333	male-male
0.0773333	11	0.421818	localhost-20210222_144954	0.0618333	9	0.412222	0.151667	9	1.01111	0.768333	0.6195	0.110333	male-male
0.131667	16	0.49375	localhost-20210222_144954	0.0658333	10	0.395	0.202	11	1.10182	0.976333	0.835167	0.104	male-male
0.101167	12	0.505833	localhost-20210222_144954	0.0543333	7	0.465714	0.1635	9	1.09	0.9875	0.962	0.009	male-male
0.0975	17	0.344118	localhost-20210222_144954	0.0845	13	0.39	0.190167	12	0.950833	0.9965	0.971	0.009	male-male
0.0976667	14	0.418571	localhost-20210222_144954	0.074	12	0.37	0.177	10	1.062	0.999833	0.999833	0	male-male
0.0665	7	0.57	localhost-20210222_144954	0.0461667	5	0.554	0.118	7	1.01143	0.985167	0.904833	0.072	male-male
0.0798333	12	0.399167	localhost-20210222_144954	0.054	7	0.462857	0.157667	11	0.86	0.93	0.604833	0.288667	male-male
0.0685	12	0.3425	localhost-20210222_144954	0.0348333	6	0.348333	0.123667	11	0.674545	0.933167	0.688333	0.216667	male-male
0.0713333	12	0.356667	localhost-20210222_144954	0.0385	8	0.28875	0.1105	9	0.736667	0.979667	0.859167	0.105667	male-male
0.0695	10	0.417	localhost-20210222_144954	0.034	8	0.255	0.105	6	1.05	0.966833	0.827333	0.108	male-male
0.0638333	10	0.383	localhost-20210222_144954	0.0775	10	0.465	0.146333	8	1.0975	0.944167	0.837667	0.0705	male-male
0.0921667	14	0.395	localhost-20210222_144954	0.108333	14	0.464286	0.2125	11	1.15909	0.876	0.669	0.18	male-male
0.0526667	8	0.395	localhost-20210222_144954	0.045	7	0.385714	0.105833	6	1.05833	0.407333	0.287833	0.111833	male-male
0.0676667	11	0.369091	localhost-20210222_152829	0.0365	7	0.312857	0.113	6	1.13	0.9445	0.9345	0	male-male
0.0801667	12	0.400833	localhost-20210222_152829	0.0233333	6	0.233333	0.108667	9	0.724444	0.9225	0.9135	0	male-male
0.113833	12	0.569167	localhost-20210222_152829	0.0186667	6	0.186667	0.140667	7	1.20571	0.963333	0.5075	0.440667	male-male
0.104833	11	0.571818	localhost-20210222_152829	0.0221667	6	0.221667	0.134667	5	1.616	0.570667	0.5595	0	male-male
0.1215	16	0.455625	localhost-20210222_152829	0.0415	9	0.276667	0.170667	11	0.930909	0.710833	0.662167	0.0161667	male-male
0.128333	12	0.641667	localhost-20210222_152829	0.026	6	0.26	0.1585	10	0.951	0.924333	0.9115	0	male-male
0.158	15	0.632	localhost-20210222_152829	0.0255	5	0.306	0.197	10	1.182	0.913333	0.913333	0	male-male
0.118167	14	0.506429	localhost-20210222_152829	0.0416667	7	0.357143	0.174667	8	1.31	0.930833	0.906333	0.015	male-male
0.119167	10	0.715	localhost-20210222_152829	0.0295	7	0.252857	0.152167	8	1.14125	0.887167	0.552	0.292	male-male
0.186167	17	0.657059	localhost-20210222_152829	0.0351667	9	0.234444	0.235833	13	1.08846	0.980167	0.891167	0.062	male-male
0.168167	20	0.5045	localhost-20210222_152829	0.0321667	7	0.275714	0.227167	14	0.973571	0.934167	0.934167	0	male-male
0.177833	24	0.444583	localhost-20210222_152829	0.0893333	15	0.357333	0.283333	14	1.21429	0.944	0.938333	0	male-male
0.138333	21	0.395238	localhost-20210222_152829	0.0938333	18	0.312778	0.235167	11	1.28273	0.993667	0.981833	0	male-male
0.096	14	0.411429	localhost-20210222_152829	0.048	10	0.288	0.155167	9	1.03444	0.9675	0.9455	0	male-male
0.0501667	5	0.602	localhost-20210308_120623	0.0361667	5	0.434	0.1155	7	0.99	0.475167	0.424333	0.0416667	male-male
0.0613333	7	0.525714	localhost-20210308_120623	0.0348333	4	0.5225	0.126833	7	1.08714	0.5565	0.484667	0.0373333	male-male
0.0755	12	0.3775	localhost-20210308_120623	0.0176667	4	0.265	0.129833	8	0.97375	0.683167	0.6435	0.008	male-male
0.088	12	0.44	localhost-20210308_120623	0.0338333	7	0.29	0.159667	8	1.1975	0.773667	0.768167	0	male-male
0.0788333	11	0.43	localhost-20210308_120623	0.0433333	9	0.288889	0.160833	10	0.965	0.871833	0.585333	0.215167	male-male
0.117833	13	0.543846	localhost-20210308_120623	0.0446667	7	0.382857	0.199833	13	0.922308	0.981667	0.695167	0.215167	male-male
0.129167	17	0.455882	localhost-20210308_120623	0.023	2	0.69	0.194667	18	0.648889	0.885333	0.850833	0.0261667	male-male
0.0938333	17	0.331176	localhost-20210308_120623	0.0438333	6	0.438333	0.177	15	0.708	0.8325	0.7565	0.0343333	male-male
0.0896667	12	0.448333	localhost-20210308_120623	0.0548333	8	0.41125	0.1675	7	1.43571	0.789	0.715667	0.0208333	male-male
0.0795	13	0.366923	localhost-20210308_120623	0.0178333	4	0.2675	0.131833	10	0.791	0.705333	0.6735	0.0126667	male-male
0.0905	16	0.339375	localhost-20210308_120623	0.00683333	1	0.41	0.129333	16	0.485	0.834333	0.834333	0	male-male
0.1045	14	0.447857	localhost-20210308_120623	0.0105	3	0.21	0.148167	17	0.522941	0.895833	0.884167	0.00333333	male-male
0.1085	11	0.591818	localhost-20210308_120623	0.027	6	0.27	0.171167	14	0.733571	0.885167	0.8735	0.00333333	male-male
0.114333	15	0.457333	localhost-20210308_120623	0.0186667	4	0.28	0.163333	16	0.6125	0.687667	0.687667	0	male-male
0.0806667	14	0.345714	localhost-20210308_120623	0.00916667	2	0.275	0.109833	17	0.387647	0.2195	0.2195	0	male-male
0.0826667	10	0.496	localhost-20210308_120623	0.0376667	7	0.322857	0.141667	13	0.653846	0.304833	0.2535	0.0126667	male-male
0.125167	16	0.469375	localhost-20210308_120623	0.0626667	12	0.313333	0.218	14	0.934286	0.747833	0.687167	0.0126667	male-male
0.13	17	0.458824	localhost-20210308_120623	0.052	11	0.283636	0.256	17	0.903529	0.804833	0.7955	0	male-male
0.159	20	0.477	localhost-20210308_120623	0.103167	15	0.412667	0.343833	16	1.28937	0.825333	0.7975	0.0111667	male-male
0.110667	16	0.415	localhost-20210308_120623	0.0831667	10	0.499	0.225	10	1.35	0.502333	0.4745	0.0111667	male-male
0.128167	16	0.480625	localhost-20210308_120623	0.131	14	0.561429	0.306	13	1.41231	0.555167	0.546667	0	male-male
0.214667	26	0.495385	localhost-20210308_120623	0.257833	27	0.572963	0.519667	22	1.41727	0.909	0.873833	0	male-male
0.203	21	0.58	localhost-20210308_120623	0.163	20	0.489	0.390833	25	0.938	0.884667	0.8255	0	male-male
0.185833	22	0.506818	localhost-20210308_120623	0.0656667	9	0.437778	0.289167	23	0.754348	0.900167	0.8505	0.00133333	male-male
0.151833	23	0.396087	localhost-20210308_120623	0.0756667	11	0.412727	0.282833	15	1.13133	0.891833	0.8555	0.006	male-male
0.163	24	0.4075	localhost-20210308_120623	0.0636667	11	0.347273	0.2865	17	1.01118	0.840333	0.822	0.00466667	male-male
0.149667	20	0.449	localhost-20210308_120623	0.0446667	9	0.297778	0.2275	20	0.6825	0.882167	0.732833	0.141	male-male
0.0983333	11	0.536364	localhost-20220214_120801	0.0308333	5	0.37	0.152	12	0.76	0.594	0.4935	0.0205	male-male
0.115333	12	0.576667	localhost-20220214_120801	0.0321667	5	0.386	0.1775	12	0.8875	0.554333	0.489667	0	male-male
0.105667	11	0.576364	localhost-20220214_120801	0.042	6	0.42	0.172667	11	0.941818	0.782667	0.747167	0	male-male
0.0953333	13	0.44	localhost-20220214_120801	0.081	9	0.54	0.197167	13	0.91	0.716833	0.636167	0.03	male-male
0.110833	15	0.443333	localhost-20220214_120801	0.0833333	9	0.555556	0.235167	13	1.08538	0.685333	0.467333	0.143	male-male
0.116667	14	0.5	localhost-20220214_120801	0.0763333	7	0.654286	0.242	13	1.11692	0.866833	0.698667	0.113	male-male
0.142167	16	0.533125	localhost-20220214_120801	0.072	6	0.72	0.237167	13	1.09462	0.884167	0.840667	0.0103333	male-male
0.116	12	0.58	localhost-20220214_120801	0.0658333	9	0.438889	0.2065	10	1.239	0.668	0.56	0.0838333	male-male
0.110333	11	0.601818	localhost-20220214_120801	0.0518333	8	0.38875	0.198667	11	1.08364	0.712833	0.637	0.0735	male-male
0.0775	7	0.664286	localhost-20220214_120801	0.0165	3	0.33	0.1085	6	1.085	0.6015	0.592667	0	male-male
0.106833	11	0.582727	localhost-20220214_120801	0.0573333	8	0.43	0.180667	8	1.355	0.395333	0.388833	0	male-male
0.138	14	0.591429	localhost-20220214_120801	0.079	12	0.395	0.236167	10	1.417	0.682667	0.4245	0.249333	male-male
0.1055	14	0.452143	localhost-20220214_120801	0.0528333	8	0.39625	0.181167	14	0.776429	0.7475	0.482833	0.249333	male-male
0.123333	19	0.389474	localhost-20220214_120801	0.140167	14	0.600714	0.297667	18	0.992222	0.747333	0.56	0.130667	male-male
0.0565	9	0.376667	localhost-20220214_120801	0.112667	11	0.614545	0.183167	8	1.37375	0.496167	0.275167	0.1625	male-male
0.0605	7	0.518571	localhost-20220214_120801	0.0445	6	0.445	0.107333	6	1.07333	0.340333	0.3095	0.007	male-male
0.0463333	7	0.397143	localhost-20220214_120801	0.0533333	7	0.457143	0.117333	7	1.00571	0.828167	0.356833	0.449833	male-male
0.0823333	11	0.449091	localhost-20220214_120801	0.0505	7	0.432857	0.140333	10	0.842	0.836	0.389833	0.4295	male-male
0.0755	9	0.503333	localhost-20220214_120801	0.0238333	4	0.3575	0.1065	8	0.79875	0.452667	0.268167	0.176167	male-male
0.0521667	8	0.39125	localhost-20220214_120801	0.163167	12	0.815833	0.2405	10	1.443	0.6005	0.456333	0.0941667	male-male
0.0885	11	0.482727	localhost-20220214_120801	0.175	13	0.807692	0.279167	12	1.39583	0.827167	0.443833	0.341333	male-male
0.161333	17	0.569412	localhost-20220214_120801	0.0993333	14	0.425714	0.292333	10	1.754	0.794333	0.5295	0.2565	male-male
0.161667	18	0.538889	localhost-20220214_120801	0.204833	18	0.682778	0.409667	9	2.73111	0.9195	0.9195	0	male-male
0.157833	17	0.557059	localhost-20220214_120801	0.219833	15	0.879333	0.412	14	1.76571	0.81	0.801167	0	male-male
0.1585	18	0.528333	localhost-20220214_120801	0.134	10	0.804	0.337333	20	1.012	0.721833	0.6405	0.0303333	male-male
0.1525	20	0.4575	localhost-20220214_120801	0.155167	12	0.775833	0.344833	20	1.0345	0.790667	0.707	0.0303333	male-male
0.127833	13	0.59	localhost-20220214_135209	0.0728333	8	0.54625	0.2165	8	1.62375	0.6765	0.619167	0.00366667	male-male
0.148	17	0.522353	localhost-20220214_135209	0.0885	11	0.482727	0.262333	8	1.9675	0.949667	0.849	0.00366667	male-male
0.1225	17	0.432353	localhost-20220214_135209	0.0701667	10	0.421	0.205167	8	1.53875	0.954333	0.911	0	male-male
0.0861667	12	0.430833	localhost-20220214_135209	0.0526667	8	0.395	0.139333	6	1.39333	0.9475	0.935167	0	male-male
0.0575	9	0.383333	localhost-20220214_135209	0.0716667	8	0.5375	0.1385	8	1.03875	0.9565	0.942833	0	male-male
0.123	17	0.434118	localhost-20220214_135209	0.115333	13	0.532308	0.264667	16	0.9925	0.801667	0.800333	0	male-male
0.152	19	0.48	localhost-20220214_135209	0.143167	16	0.536875	0.323	15	1.292	0.782833	0.752167	0	male-male
0.136	14	0.582857	localhost-20220214_135209	0.115333	18	0.384444	0.292333	14	1.25286	0.928833	0.871	0	male-male
0.138833	20	0.4165	localhost-20220214_135209	0.133333	21	0.380952	0.3065	15	1.226	0.931833	0.868	0.0131667	male-male
0.1305	22	0.355909	localhost-20220214_135209	0.1895	20	0.5685	0.329	16	1.23375	0.944667	0.869167	0.0261667	male-male
0.1335	19	0.421579	localhost-20220214_135209	0.116	12	0.58	0.274167	16	1.02812	0.949167	0.755667	0.112333	male-male
0.137833	19	0.435263	localhost-20220214_135209	0.0515	7	0.441429	0.217167	16	0.814375	0.9555	0.794333	0.0993333	male-male
0.129333	23	0.337391	localhost-20220214_135209	0.096	15	0.384	0.2605	19	0.822632	0.956	0.9495	0	male-male
0.130667	22	0.356364	localhost-20220214_135209	0.178167	20	0.5345	0.348833	16	1.30812	0.944333	0.944333	0	male-male
0.100833	15	0.403333	localhost-20220214_135209	0.1535	12	0.7675	0.270333	11	1.47455	0.929167	0.929167	0	male-male
0.0888333	17	0.313529	localhost-20220214_135209	0.0783333	8	0.5875	0.177167	13	0.817692	0.940667	0.940667	0	male-male
0.124667	24	0.311667	localhost-20220214_135209	0.0898333	12	0.449167	0.2325	16	0.871875	0.916333	0.916333	0	male-male
0.165	21	0.471429	localhost-20220214_135209	0.106667	13	0.492308	0.283167	14	1.21357	0.9015	0.8415	0.0195	male-male
0.145667	14	0.624286	localhost-20220214_135209	0.0541667	7	0.464286	0.204	14	0.874286	0.958667	0.5465	0.338	male-male
0.113333	17	0.4	localhost-20220214_135209	0.0478333	7	0.41	0.178333	16	0.66875	0.953333	0.547333	0.362	male-male
0.132833	19	0.419474	localhost-20220214_135209	0.056	9	0.373333	0.213167	14	0.913571	0.943	0.723667	0.182667	male-male
0.1465	20	0.4395	localhost-20220214_135209	0.0933333	11	0.509091	0.267	16	1.00125	0.917833	0.577	0.265667	male-male
0.139833	26	0.322692	localhost-20220214_135209	0.132667	15	0.530667	0.3255	20	0.9765	0.928167	0.745167	0.1265	male-male
0.158167	33	0.287576	localhost-20220214_135209	0.1595	21	0.455714	0.3615	23	0.943043	0.964	0.947167	0	male-male
0.140167	27	0.311481	localhost-20220214_135209	0.177667	21	0.507619	0.336667	19	1.06316	0.9745	0.770667	0.178	male-male
0.132167	17	0.466471	localhost-20220214_135209	0.171167	17	0.604118	0.333667	15	1.33467	0.9825	0.7825	0.178	male-male
0.136833	17	0.482941	localhost-20220214_135209	0.2125	16	0.796875	0.3775	19	1.19211	0.944167	0.931833	0	male-male
0.0583333	8	0.4375	localhost-20220222_122109	0.0731667	8	0.54875	0.154333	6	1.54333	0.970167	0.965	0	male-male
0.0573333	7	0.491429	localhost-20220222_122109	0.071	6	0.71	0.151167	6	1.51167	0.958	0.952833	0	male-male
0.056	10	0.336	localhost-20220222_122109	0.0335	5	0.402	0.116667	9	0.777778	0.9605	0.9425	0.00133333	male-male
0.089	15	0.356	localhost-20220222_122109	0.0586667	9	0.391111	0.184833	12	0.924167	0.896667	0.847833	0.00316667	male-male
0.126333	16	0.47375	localhost-20220222_122109	0.092	12	0.46	0.2715	16	1.01812	0.879167	0.816	0.00316667	male-male
0.120333	16	0.45125	localhost-20220222_122109	0.131	17	0.462353	0.292	14	1.25143	0.954667	0.899833	0.00133333	male-male
0.11	23	0.286957	localhost-20220222_122109	0.111167	17	0.392353	0.240333	14	1.03	0.9155	0.8655	0.00133333	male-male
0.139833	24	0.349583	localhost-20220222_122109	0.101667	17	0.358824	0.267	17	0.942353	0.9095	0.870667	0.00466667	male-male
0.145833	23	0.380435	localhost-20220222_122109	0.1485	16	0.556875	0.329	19	1.03895	0.961333	0.932	0.00466667	male-male
0.134	25	0.3216	localhost-20220222_122109	0.138	14	0.591429	0.318167	23	0.83	0.895833	0.8635	0.00166667	male-male
0.113333	22	0.309091	localhost-20220222_122109	0.061	9	0.406667	0.206833	20	0.6205	0.591	0.5415	0.00516667	male-male
0.100667	24	0.251667	localhost-20220222_122109	0.0545	10	0.327	0.219667	23	0.573043	0.665833	0.648667	0.0035	male-male
0.1305	27	0.29	localhost-20220222_122109	0.114167	18	0.380556	0.315	23	0.821739	0.954	0.790167	0.120833	male-male
0.163	27	0.362222	localhost-20220222_122109	0.173667	23	0.453043	0.365167	17	1.28882	0.933333	0.753667	0.120833	male-male
0.177167	25	0.4252	localhost-20220222_122109	0.229	23	0.597391	0.435833	16	1.63437	0.932167	0.891667	0.00383333	male-male
0.133167	19	0.420526	localhost-20220222_122109	0.1485	17	0.524118	0.316833	16	1.18813	0.946333	0.911667	0.00383333	male-male
0.163167	25	0.3916	localhost-20220222_122109	0.0658333	13	0.303846	0.257	18	0.856667	0.894667	0.838	0	male-male
0.137833	22	0.375909	localhost-20220222_122109	0.0561667	8	0.42125	0.216	18	0.72	0.867167	0.801333	0	male-male
0.0848333	17	0.299412	localhost-20220222_122109	0.0845	10	0.507	0.1915	17	0.675882	0.901667	0.868167	0	male-male
0.115	20	0.345	localhost-20220222_122109	0.274333	25	0.6584	0.4145	18	1.38167	0.904667	0.890333	0	male-male
0.134333	25	0.3224	localhost-20220222_122109	0.263167	25	0.6316	0.430833	23	1.12391	0.9565	0.9565	0	male-male
0.133333	28	0.285714	localhost-20220222_122109	0.0866667	14	0.371429	0.258	25	0.6192	0.968667	0.926667	0.00916667	male-male
0.152333	31	0.294839	localhost-20220222_122109	0.0966667	15	0.386667	0.297167	27	0.66037	0.932	0.8805	0.00916667	male-male
0.1715	31	0.331935	localhost-20220222_122109	0.128333	17	0.452941	0.343	23	0.894783	0.888833	0.8355	0.00583333	male-male
0.187667	35	0.321714	localhost-20220222_122109	0.1775	26	0.409615	0.400833	25	0.962	0.9095	0.825667	0.0131667	male-male
0.247167	43	0.344884	localhost-20220222_122109	0.242667	35	0.416	0.555833	26	1.28269	0.902667	0.846	0.0128333	male-male
0.0491667	7	0.421429	localhost-20220223_121135	0.0963333	8	0.7225	0.154167	5	1.85	0.771167	0.742667	0.0146667	male-male
0.0735	7	0.63	localhost-20220223_121135	0.105	10	0.63	0.185667	4	2.785	0.803333	0.795833	0	male-male
0.0648333	7	0.555714	localhost-20220223_121135	0.0561667	7	0.481429	0.138167	4	2.0725	0.8745	0.8745	0	male-male
0.0451667	7	0.387143	localhost-20220223_121135	0.0571667	5	0.686	0.116333	4	1.745	0.778167	0.778167	0	male-male
0.0678333	14	0.290714	localhost-20220223_121135	0.0958333	11	0.522727	0.167333	9	1.11556	0.648	0.538	0.105	male-male
0.133167	19	0.420526	localhost-20220223_121135	0.1845	21	0.527143	0.333333	11	1.81818	0.95	0.944667	0	male-male
0.101	13	0.466154	localhost-20220223_121135	0.138833	16	0.520625	0.271167	9	1.80778	0.906833	0.852167	0.013	male-male
0.110667	15	0.442667	localhost-20220223_121135	0.163167	18	0.543889	0.312167	12	1.56083	0.876833	0.820167	0.013	male-male
0.1235	17	0.435882	localhost-20220223_121135	0.1595	19	0.503684	0.3185	13	1.47	0.940167	0.915167	0	male-male
0.0665	11	0.362727	localhost-20220223_121135	0.0558333	9	0.372222	0.142	10	0.852	0.905333	0.882	0	male-male
0.0638333	11	0.348182	localhost-20220223_121135	0.0526667	9	0.351111	0.139667	9	0.931111	0.894	0.850833	0.02	male-male
0.0678333	13	0.313077	localhost-20220223_121135	0.067	10	0.402	0.163	10	0.978	0.919	0.875667	0.02	male-male
0.0688333	11	0.375455	localhost-20220223_121135	0.0785	12	0.3925	0.161167	9	1.07444	0.880667	0.874833	0	male-male
0.0986667	13	0.455385	localhost-20220223_121135	0.160667	16	0.6025	0.273	10	1.638	0.901333	0.901333	0	male-male
0.0978333	13	0.451538	localhost-20220223_121135	0.179167	15	0.716667	0.309333	9	2.06222	0.951333	0.796333	0.0938333	male-male
0.0866667	15	0.346667	localhost-20220223_121135	0.0768333	10	0.461	0.225667	14	0.967143	0.987	0.832	0.0938333	male-male
0.1235	16	0.463125	localhost-20220223_121135	0.0421667	9	0.281111	0.2165	14	0.927857	0.923667	0.858	0.0375	male-male
0.0823333	12	0.411667	localhost-20220224_124055	0.0516667	9	0.344444	0.164833	11	0.899091	0.948667	0.759167	0.167333	male-male
0.0985	15	0.394	localhost-20220224_124055	0.0791667	14	0.339286	0.1975	14	0.846429	0.945	0.354	0.515167	male-male
0.0595	8	0.44625	localhost-20220224_124055	0.081	10	0.486	0.1495	9	0.996667	0.803667	0.1535	0.548333	male-male
0.0181667	3	0.363333	localhost-20220224_124055	0.127	10	0.762	0.173	8	1.2975	0.889667	0.507333	0.281667	male-male
0.0533333	7	0.457143	localhost-20220224_124055	0.1205	11	0.657273	0.208667	14	0.894286	0.879	0.6435	0.165667	male-male
0.112	16	0.42	localhost-20220224_124055	0.100167	13	0.462308	0.253667	16	0.95125	0.948667	0.827833	0.0413333	male-male
0.0928333	15	0.371333	localhost-20220224_124055	0.066	11	0.36	0.204667	14	0.877143	0.941333	0.654833	0.149167	male-male
0.0888333	17	0.313529	localhost-20220224_124055	0.0986667	9	0.657778	0.220167	16	0.825625	0.8965	0.607667	0.158833	male-male
0.101	18	0.336667	localhost-20220224_124055	0.113	11	0.616364	0.230167	16	0.863125	0.818	0.4855	0.2795	male-male
0.056	8	0.42	localhost-20220224_124055	0.0813333	9	0.542222	0.154	6	1.54	0.9005	0.5315	0.306833	male-male
0.0545	8	0.40875	localhost-20220224_124055	0.0788333	10	0.473	0.147333	5	1.768	0.946667	0.832667	0.0783333	male-male
0.0708333	12	0.354167	localhost-20220224_124055	0.0361667	8	0.27125	0.120167	10	0.721	0.907833	0.6855	0.180167	male-male
0.114167	18	0.380556	localhost-20220224_124055	0.0935	12	0.4675	0.2145	17	0.757059	0.894	0.544	0.285333	male-male
0.129833	21	0.370952	localhost-20220224_124055	0.116	16	0.435	0.268333	23	0.7	0.9675	0.773333	0.1385	male-male
0.123833	21	0.35381	localhost-20220224_124055	0.1095	18	0.365	0.2685	24	0.67125	0.959667	0.7845	0.102167	male-male
0.137	27	0.304444	localhost-20220224_124055	0.0948333	14	0.406429	0.266833	27	0.592963	0.9355	0.736667	0.124333	male-male
0.131333	27	0.291852	localhost-20220224_124055	0.0775	10	0.465	0.2305	23	0.601304	0.939833	0.585833	0.318833	male-male
0.107667	18	0.358889	localhost-20220224_124055	0.0965	12	0.4825	0.214167	13	0.988462	0.922167	0.614333	0.281667	male-male
0.092	17	0.324706	localhost-20220224_124055	0.105833	13	0.488462	0.224833	16	0.843125	0.944167	0.884333	0.0173333	male-male
0.1045	21	0.298571	localhost-20220224_124055	0.117333	12	0.586667	0.256667	22	0.7	0.973167	0.9225	0.0173333	male-male
0.135333	24	0.338333	localhost-20220224_124055	0.101167	12	0.505833	0.268333	26	0.619231	0.9405	0.897167	0.0243333	male-male
0.161167	26	0.371923	localhost-20220224_124055	0.134833	18	0.449444	0.344	29	0.711724	0.8965	0.758333	0.0905	male-male
0.146333	24	0.365833	localhost-20220224_124055	0.110667	15	0.442667	0.2995	25	0.7188	0.855833	0.657167	0.1485	male-male
0.104167	17	0.367647	localhost-20220224_124055	0.108	11	0.589091	0.2365	17	0.834706	0.918833	0.643333	0.220667	male-male
0.0748333	12	0.374167	localhost-20220224_124055	0.173	13	0.798462	0.278333	13	1.28462	0.938	0.612833	0.258667	male-male
0.0898333	9	0.598889	localhost-20220224_130031	0.0655	9	0.436667	0.169	5	2.028	0.744667	0.7125	0.00966667	male-male
0.061	7	0.522857	localhost-20220224_130031	0.0563333	9	0.375556	0.136333	9	0.908889	0.938	0.860833	0.0486667	male-male
0.0878333	12	0.439167	localhost-20220224_130031	0.0718333	12	0.359167	0.193333	13	0.892308	0.861	0.8495	0.00416667	male-male
0.0793333	13	0.366154	localhost-20220224_130031	0.0413333	7	0.354286	0.1565	18	0.521667	0.846	0.726667	0.0813333	male-male
0.0923333	14	0.395714	localhost-20220224_130031	0.0866667	7	0.742857	0.200333	17	0.707059	0.746833	0.590667	0.109667	male-male
0.109333	17	0.385882	localhost-20220224_130031	0.106667	9	0.711111	0.2325	16	0.871875	0.710667	0.656	0.0325	male-male
0.0856667	13	0.395385	localhost-20220224_130031	0.0515	6	0.515	0.170167	17	0.600588	0.87	0.738833	0.0975	male-male
0.1005	18	0.335	localhost-20220224_130031	0.0581667	6	0.581667	0.204	24	0.51	0.821667	0.674	0.107333	male-male
0.119333	17	0.421176	localhost-20220224_130031	0.0621667	7	0.532857	0.2175	19	0.686842	0.876333	0.537167	0.283667	male-male
0.120833	11	0.659091	localhost-20220224_130031	0.0918333	8	0.68875	0.2325	12	1.1625	0.916333	0.477667	0.333833	male-male
0.1355	16	0.508125	localhost-20220224_130031	0.191	17	0.674118	0.360667	14	1.54571	0.935667	0.786667	0.07	male-male
0.130333	21	0.372381	localhost-20220224_130031	0.164167	19	0.518421	0.336333	15	1.34533	0.986667	0.907667	0.0365	male-male
0.1285	19	0.405789	localhost-20220224_130031	0.100167	14	0.429286	0.2595	16	0.973125	0.956333	0.721333	0.1615	male-male
0.0888333	11	0.484545	localhost-20220224_130031	0.0938333	9	0.625556	0.215333	9	1.43556	0.843	0.5355	0.226167	male-male
0.0588333	11	0.320909	localhost-20220224_130031	0.0596667	7	0.511429	0.156167	10	0.937	0.784333	0.566167	0.1555	male-male
0.0881667	16	0.330625	localhost-20220224_130031	0.0588333	8	0.44125	0.182333	14	0.781429	0.884667	0.791333	0.0643333	male-male
0.126333	20	0.379	localhost-20220224_130031	0.116333	15	0.465333	0.272333	14	1.16714	0.947167	0.874	0.0598333	male-male
0.0856667	12	0.428333	localhost-20220224_130031	0.144167	16	0.540625	0.249333	10	1.496	0.965333	0.863167	0.0721667	male-male
0.0585	6	0.585	localhost-20220224_130031	0.149333	12	0.746667	0.241833	14	1.03643	0.949667	0.783	0.129167	male-male
0.144167	14	0.617857	localhost-20220224_130031	0.1285	14	0.550714	0.305667	16	1.14625	0.917167	0.755	0.128667	male-male
0.179	21	0.511429	localhost-20220224_130031	0.1125	17	0.397059	0.312	19	0.985263	0.9465	0.920833	0.0118333	male-male
0.115667	17	0.408235	localhost-20220224_130031	0.198	17	0.698824	0.347	19	1.09579	0.8845	0.717833	0.142167	male-male
0.110667	15	0.442667	localhost-20220224_130031	0.240167	19	0.758421	0.407	16	1.52625	0.858	0.6595	0.153	male-male
0.150333	18	0.501111	localhost-20220224_130031	0.221167	23	0.576957	0.424833	20	1.2745	0.853833	0.768667	0.0485	male-male
0.1245	17	0.439412	localhost-20220224_130031	0.153167	21	0.437619	0.311667	15	1.24667	0.853167	0.7765	0.0458333	male-male
0.0811667	13	0.374615	localhost-20220224_130031	0.141333	15	0.565333	0.267333	10	1.604	0.831833	0.697167	0.067	male-male
0.062	9	0.413333	localhost-20220225_123838	0.0973333	10	0.584	0.1725	8	1.29375	0.686833	0.283333	0.329667	male-male
0.0406667	5	0.488	localhost-20220225_123838	0.0805	7	0.69	0.124333	7	1.06571	0.649333	0.293833	0.285833	male-male
0.075	8	0.5625	localhost-20220225_123838	0.0216667	5	0.26	0.1175	5	1.41	0.940667	0.460667	0.407833	male-male
0.0561667	5	0.674	localhost-20220225_123838	0.0608333	5	0.73	0.122	5	1.464	0.878167	0.248833	0.594167	male-male
0.028	4	0.42	localhost-20220225_123838	0.173167	10	1.039	0.207	8	1.5525	0.782167	0	0.754833	male-male
0.0326667	7	0.28	localhost-20220225_123838	0.295333	18	0.984444	0.340167	17	1.20059	0.631333	0	0.603	male-male
0.0623333	13	0.287692	localhost-20220225_123838	0.341	21	0.974286	0.416167	19	1.31421	0.521	0	0.5055	male-male
0.068	13	0.313846	localhost-20220225_123838	0.255667	19	0.807368	0.340333	16	1.27625	0.545333	0.000166667	0.524333	male-male
0.0555	11	0.302727	localhost-20220225_123838	0.2665	22	0.726818	0.3435	17	1.21235	0.6555	0.000166667	0.628333	male-male
0.071	13	0.327692	localhost-20220225_123838	0.272167	25	0.6532	0.369333	21	1.05524	0.740167	0	0.716667	male-male
0.108167	20	0.3245	localhost-20220225_123838	0.284833	22	0.776818	0.431667	21	1.23333	0.7985	0	0.786333	male-male
0.109333	23	0.285217	localhost-20220225_123838	0.424667	23	1.10783	0.562	15	2.248	0.863167	0	0.840667	male-male
0.087	16	0.32625	localhost-20220225_123838	0.3865	22	1.05409	0.488833	13	2.25615	0.869	0	0.841	male-male
0.077	12	0.385	localhost-20220225_123838	0.273833	19	0.864737	0.373667	11	2.03818	0.799667	0	0.788	male-male
0.154	21	0.44	localhost-20220225_123838	0.297	26	0.685385	0.4785	13	2.20846	0.8515	0	0.846167	male-male
0.190167	26	0.438846	localhost-20220225_123838	0.3885	29	0.803793	0.595833	14	2.55357	0.953	0	0.953	male-male
0.171167	24	0.427917	localhost-20220225_123838	0.342167	23	0.892609	0.547167	18	1.82389	0.935833	0	0.935833	male-male
0.149667	21	0.427619	localhost-20220225_123838	0.343167	24	0.857917	0.543167	21	1.5519	0.876333	0	0.873833	male-male
0.132167	22	0.360455	localhost-20220225_123838	0.346	26	0.798462	0.519333	21	1.48381	0.871667	0	0.869167	male-male
0.124167	23	0.323913	localhost-20220225_123838	0.307167	23	0.801304	0.494333	21	1.41238	0.9555	0	0.955	male-male
0.104667	17	0.369412	localhost-20220225_123838	0.320667	21	0.91619	0.470833	18	1.56944	0.901167	0	0.899333	male-male
0.120167	18	0.400556	localhost-20220225_123838	0.315167	24	0.787917	0.473333	18	1.57778	0.795833	0	0.781833	male-male
0.106	15	0.424	localhost-20220225_125855	0.029	8	0.2175	0.157833	11	0.860909	0.814167	0.7815	0.00733333	male-male
0.0973333	10	0.584	localhost-20220225_125855	0.0321667	8	0.24125	0.145	9	0.966667	0.847667	0.6905	0.115667	male-male
0.0696667	12	0.348333	localhost-20220225_125855	0.0226667	5	0.272	0.107	9	0.713333	0.804667	0.718167	0.074	male-male
0.073	11	0.398182	localhost-20220225_125855	0.02	3	0.4	0.103333	10	0.62	0.722667	0.7105	0.0035	male-male
0.07	14	0.3	localhost-20220225_125855	0.0236667	3	0.473333	0.103667	12	0.518333	0.736	0.722167	0.0035	male-male
0.0885	16	0.331875	localhost-20220225_125855	0.0645	6	0.645	0.165167	13	0.762308	0.824167	0.7985	0.008	male-male
0.0663333	11	0.361818	localhost-20220225_125855	0.0631667	6	0.631667	0.141833	9	0.945556	0.462667	0.442667	0.008	male-male
0.0648333	13	0.299231	localhost-20220225_125855	0.055	7	0.471429	0.147	13	0.678462	0.746833	0.6575	0.05	male-male
0.0908333	17	0.320588	localhost-20220225_125855	0.0853333	14	0.365714	0.206667	14	0.885714	0.648333	0.4985	0.118833	male-male
0.0691667	11	0.377273	localhost-20220225_125855	0.0583333	11	0.318182	0.134833	6	1.34833	0.3485	0.2475	0.0913333	male-male
0.0568333	11	0.31	localhost-20220225_125855	0.0375	7	0.321429	0.100667	9	0.671111	0.455833	0.432833	0.023	male-male
0.107333	20	0.322	localhost-20220225_125855	0.061	11	0.332727	0.194167	13	0.896154	0.915	0.892	0.023	male-male
0.109833	22	0.299545	localhost-20220225_125855	0.0736667	11	0.401818	0.231667	19	0.731579	0.867833	0.8595	0.00316667	male-male
0.09	17	0.317647	localhost-20220225_125855	0.1025	12	0.5125	0.2415	18	0.805	0.846167	0.837833	0.00316667	male-male
0.0915	15	0.366	localhost-20220302_115211	0.102833	12	0.514167	0.199	9	1.32667	0.897167	0.8555	0.00766667	male-male
0.133	15	0.532	localhost-20220302_115211	0.105833	11	0.577273	0.252833	11	1.37909	0.872667	0.566833	0.2635	male-male
0.144833	17	0.511176	localhost-20220302_115211	0.0975	11	0.531818	0.262167	12	1.31083	0.908833	0.610167	0.260667	male-male
0.157833	24	0.394583	localhost-20220302_115211	0.177333	19	0.56	0.356667	13	1.64615	0.983333	0.948833	0.00483333	male-male
0.212833	28	0.456071	localhost-20220302_115211	0.192333	19	0.607368	0.421167	15	1.68467	0.971333	0.946167	0	male-male
0.1495	15	0.598	localhost-20220302_115211	0.0883333	8	0.6625	0.239167	10	1.435	0.967833	0.453	0.4735	male-male
0.0628333	8	0.47125	localhost-20220302_115211	0.0378333	4	0.5675	0.101333	5	1.216	0.953167	0.1215	0.823333	male-male
0.0611667	8	0.45875	localhost-20220302_115211	0.0475	6	0.475	0.110667	7	0.948571	0.946667	0.1215	0.816833	male-male
0.112167	13	0.517692	localhost-20220302_115211	0.121833	11	0.664545	0.239	8	1.7925	0.7645	0	0.7645	male-male
0.113833	16	0.426875	localhost-20220302_115211	0.1135	12	0.5675	0.235333	10	1.412	0.783	0	0.783	male-male
0.0898333	13	0.414615	localhost-20220302_115211	0.0656667	12	0.328333	0.158833	11	0.866364	0.667833	0.42	0.219	male-male
0.168667	27	0.374815	localhost-20220302_115211	0.181333	27	0.402963	0.3585	15	1.434	0.841833	0.283	0.545333	male-male
0.191333	32	0.35875	localhost-20220302_115211	0.253	32	0.474375	0.4525	14	1.93929	0.856667	0.00533333	0.842333	male-male
0.0983333	17	0.347059	localhost-20220302_115211	0.148	17	0.522353	0.264167	10	1.585	0.828	0	0.826667	male-male
0.0643333	11	0.350909	localhost-20220302_115211	0.0921667	10	0.553	0.174	8	1.305	0.761667	0.122667	0.638167	male-male
0.0813333	15	0.325333	localhost-20220302_115211	0.158333	14	0.678571	0.2475	14	1.06071	0.505	0.122667	0.374333	male-male
0.0395	11	0.215455	localhost-20220302_115211	0.104167	8	0.78125	0.151	13	0.696923	0.367	0.0411667	0.264	male-male
0.0713333	16	0.2675	localhost-20220302_115211	0.169333	14	0.725714	0.249833	12	1.24917	0.588667	0.0411667	0.4935	male-male
0.1345	27	0.298889	localhost-20220302_115211	0.237333	24	0.593333	0.383667	18	1.27889	0.922667	0	0.922667	male-male
0.179667	31	0.347742	localhost-20220302_115211	0.182833	24	0.457083	0.3865	19	1.22053	0.9955	0	0.9955	male-male
0.2015	27	0.447778	localhost-20220302_115211	0.1915	23	0.499565	0.4235	18	1.41167	0.985	0	0.985	male-male
0.170167	27	0.378148	localhost-20220302_115211	0.2175	22	0.593182	0.407833	19	1.28789	0.941167	0	0.940833	male-male
0.169167	28	0.3625	localhost-20220302_115211	0.224333	23	0.585217	0.418833	18	1.39611	0.919667	0	0.9085	male-male
0.135833	23	0.354348	localhost-20220302_115211	0.202667	21	0.579048	0.357333	15	1.42933	0.738333	0	0.7275	male-male
0.110833	20	0.3325	localhost-20220302_115211	0.193167	17	0.681765	0.31	16	1.1625	0.629833	0	0.629667	male-male
0.0551667	8	0.41375	localhost-20220302_131417	0.0445	7	0.381429	0.1045	6	1.045	0.795333	0.705833	0.0326667	male-male
0.0646667	11	0.352727	localhost-20220302_131417	0.0616667	9	0.411111	0.129833	7	1.11286	0.823167	0.569833	0.237333	male-male
0.113667	14	0.487143	localhost-20220302_131417	0.0226667	6	0.226667	0.145	15	0.58	0.529167	0.498	0.00866667	male-male
0.112167	16	0.420625	localhost-20220302_131417	0.037	9	0.246667	0.165833	15	0.663333	0.655167	0.430167	0.197	male-male
0.0873333	14	0.374286	localhost-20220302_131417	0.074	10	0.444	0.18	10	1.08	0.9075	0.288	0.599167	male-male
0.0625	13	0.288462	localhost-20220302_131417	0.0783333	10	0.47	0.160167	12	0.800833	0.828333	0.395667	0.4045	male-male
0.07	11	0.381818	localhost-20220302_131417	0.0376667	7	0.322857	0.125	11	0.681818	0.631333	0.509333	0.0486667	male-male
0.0986667	14	0.422857	localhost-20220302_131417	0.115	11	0.627273	0.223667	10	1.342	0.837333	0.5615	0.2075	male-male
0.153833	23	0.401304	localhost-20220302_131417	0.1775	21	0.507143	0.338333	9	2.25556	0.912667	0.200333	0.683667	male-male
0.177833	31	0.344194	localhost-20220302_131417	0.1345	20	0.4035	0.346	19	1.09263	0.895	0.260333	0.6195	male-male
0.12	20	0.36	localhost-20220302_131417	0.0616667	7	0.528571	0.2095	18	0.698333	0.871833	0.462833	0.3655	male-male
0.135167	19	0.426842	localhost-20220302_131417	0.0808333	12	0.404167	0.2345	14	1.005	0.95	0.2025	0.719167	male-male
0.1695	19	0.535263	localhost-20220302_131417	0.0861667	14	0.369286	0.288	13	1.32923	0.9895	0	0.9895	male-male
0.172167	21	0.491905	localhost-20220302_131417	0.0951667	14	0.407857	0.3045	12	1.5225	0.9545	0.0741667	0.872167	male-male
0.130833	22	0.356818	localhost-20220302_131417	0.119667	14	0.512857	0.283833	12	1.41917	0.914667	0.269	0.629167	male-male
0.137167	17	0.484118	localhost-20220302_131417	0.113333	14	0.485714	0.267833	12	1.33917	0.9165	0.2485	0.651333	male-male
0.186	22	0.507273	localhost-20220302_131417	0.177	18	0.59	0.374333	16	1.40375	0.910667	0.275	0.627333	male-male
0.135833	21	0.388095	localhost-20220302_131417	0.1685	20	0.5055	0.338667	19	1.06947	0.847	0.289333	0.527167	male-male
0.0983333	15	0.393333	localhost-20220302_131417	0.226667	18	0.755556	0.363833	14	1.55929	0.792167	0.068	0.691833	male-male
0.126	18	0.42	localhost-20220302_131417	0.249	17	0.878824	0.397333	13	1.83385	0.8365	0.297667	0.4835	male-male
0.195833	28	0.419643	localhost-20220302_131417	0.103333	12	0.516667	0.324167	21	0.92619	0.847333	0.671833	0.0891667	male-male
0.239667	30	0.479333	localhost-20220302_131417	0.0396667	7	0.34	0.299	27	0.664444	0.823667	0.708833	0.000833333	male-male
0.1835	25	0.4404	localhost-20220302_131417	0.168	12	0.84	0.371667	22	1.01364	0.833667	0.732333	0.0035	male-male
0.0853333	13	0.393846	localhost-20220302_133433	0.028	5	0.336	0.117333	11	0.64	0.970333	0.970333	0	male-male
0.0716667	10	0.43	localhost-20220302_133433	0.0276667	5	0.332	0.101833	8	0.76375	0.9435	0.9435	0	male-male
0.100667	15	0.402667	localhost-20220302_133433	0.0355	6	0.355	0.159667	11	0.870909	0.911	0.911	0	male-male
0.125833	17	0.444118	localhost-20220302_133433	0.0466667	9	0.311111	0.202	12	1.01	0.952	0.952	0	male-male
0.118167	14	0.506429	localhost-20220302_133433	0.055	8	0.4125	0.191833	10	1.151	0.935833	0.935833	0	male-male
0.114667	14	0.491429	localhost-20220302_133433	0.0433333	5	0.52	0.175167	12	0.875833	0.9125	0.9125	0	male-male
0.0906667	15	0.362667	localhost-20220302_133433	0.0353333	4	0.53	0.133167	13	0.614615	0.879833	0.8305	0.041	male-male
0.0765	13	0.353077	localhost-20220302_133433	0.0815	6	0.815	0.164833	11	0.899091	0.779833	0.523167	0.223833	male-male
0.0445	10	0.267	localhost-20220302_133433	0.076	8	0.57	0.125333	8	0.94	0.760667	0.287667	0.4165	male-male
0.09	15	0.36	localhost-20220302_133433	0.0673333	10	0.404	0.172833	13	0.797692	0.8765	0.183667	0.6525	male-male
0.0948333	15	0.379333	localhost-20220302_133433	0.123333	11	0.672727	0.229667	15	0.918667	0.949167	0.025	0.915833	male-male
0.054	11	0.294545	localhost-20220302_133433	0.141833	9	0.945556	0.202167	10	1.213	0.974333	0	0.966667	male-male
0.0858333	18	0.286111	localhost-20220302_133433	0.1335	15	0.534	0.242833	15	0.971333	0.9425	0	0.934833	male-male
0.1145	23	0.298696	localhost-20220302_133433	0.131	17	0.462353	0.290333	16	1.08875	0.953333	0	0.953333	male-male
0.108667	23	0.283478	localhost-20220302_133433	0.163333	13	0.753846	0.3125	17	1.10294	0.987167	0	0.987167	male-male
0.0911667	20	0.2735	localhost-20220302_133433	0.107833	7	0.924286	0.215833	17	0.761765	0.999	0	0.999	male-male
0.069	17	0.243529	localhost-20220302_133433	0.146667	11	0.8	0.2305	17	0.813529	0.9995	0	0.9995	male-male
0.096	20	0.288	localhost-20220302_133433	0.299667	20	0.899	0.409667	21	1.17048	0.9965	0	0.9965	male-male
0.142	26	0.327692	localhost-20220302_133433	0.256167	21	0.731905	0.416167	24	1.04042	0.9965	0	0.9965	male-male
0.153167	25	0.3676	localhost-20220302_133433	0.248	21	0.708571	0.4215	25	1.0116	0.988667	0	0.988667	male-male
0.095	13	0.438462	localhost-20220302_133433	0.236	15	0.944	0.3405	18	1.135	0.981167	0	0.9735	male-male
0.106167	16	0.398125	localhost-20220302_133433	0.183667	16	0.68875	0.306167	16	1.14813	0.983833	0	0.976167	male-male
0.159333	26	0.367692	localhost-20220302_133433	0.2645	24	0.66125	0.448833	19	1.41737	0.968	0	0.968	male-male
0.106167	20	0.3185	localhost-20220302_133433	0.273833	17	0.966471	0.395833	18	1.31944	0.909167	0	0.909167	male-male
0.106	12	0.53	localhost-20220502_125611	0.0586667	7	0.502857	0.172167	12	0.860833	0.694333	0.552167	0.103167	male-male
0.143167	13	0.660769	localhost-20220502_125611	0.076	8	0.57	0.2335	9	1.55667	0.773667	0.329333	0.3705	male-male
0.144167	13	0.665385	localhost-20220502_125611	0.0936667	11	0.510909	0.2545	10	1.527	0.883833	0.304167	0.528167	male-male
0.131667	18	0.438889	localhost-20220502_125611	0.105667	14	0.452857	0.252667	17	0.891765	0.886333	0.313167	0.5245	male-male
0.119333	19	0.376842	localhost-20220502_125611	0.1545	14	0.662143	0.296667	17	1.04706	0.765667	0.2455	0.454	male-male
0.117667	18	0.392222	localhost-20220502_125611	0.1385	14	0.593571	0.284833	17	1.00529	0.795	0.283833	0.468667	male-male
0.133	19	0.42	localhost-20220502_125611	0.0708333	11	0.386364	0.229333	18	0.764444	0.914833	0.3355	0.543667	male-male
0.0798333	12	0.399167	localhost-20220502_125611	0.183	16	0.68625	0.277667	18	0.925556	0.906333	0.294167	0.5765	male-male
0.084	9	0.56	localhost-20220502_125611	0.235333	19	0.743158	0.339333	17	1.19765	0.961333	0.164667	0.788333	male-male
0.106167	12	0.530833	localhost-20220502_125611	0.126333	11	0.689091	0.25	12	1.25	0.9615	0.0758333	0.8765	male-male
0.1185	17	0.418235	localhost-20220502_125611	0.336333	17	1.18706	0.462	14	1.98	0.971	0.0758333	0.886	male-male
0.121833	19	0.384737	localhost-20220502_125611	0.470667	22	1.28364	0.604333	19	1.90842	0.986667	0	0.986667	male-male
0.136667	20	0.41	localhost-20220502_125611	0.342833	23	0.894348	0.492833	26	1.13731	0.999167	0	0.999167	male-male
0.195667	22	0.533636	localhost-20220502_125611	0.222833	19	0.703684	0.439167	24	1.09792	0.958	0.404167	0.532167	male-male
0.219333	24	0.548333	localhost-20220502_125611	0.0628333	7	0.538571	0.3045	19	0.961579	0.952	0.897333	0.033	male-male
0.193333	23	0.504348	localhost-20220502_125611	0.0436667	9	0.291111	0.2575	18	0.858333	0.978667	0.940333	0.0131667	male-male
0.133333	17	0.470588	localhost-20220502_125611	0.243	22	0.662727	0.425667	16	1.59625	0.933833	0.456	0.431	male-male
0.0913333	13	0.421538	localhost-20220502_125611	0.395333	26	0.912308	0.539667	15	2.15867	0.896167	0.0918333	0.777833	male-male
0.162333	20	0.487	localhost-20220502_125611	0.256	20	0.768	0.454167	17	1.60294	0.898333	0.413833	0.446333	male-male
0.241333	26	0.556923	localhost-20220502_125611	0.139667	19	0.441053	0.414	20	1.242	0.9205	0.720833	0.133	male-male
0.248167	29	0.513448	localhost-20220502_125611	0.0801667	12	0.400833	0.359833	25	0.8636	0.957167	0.877167	0.0466667	male-male
0.2385	26	0.550385	localhost-20220502_125611	0.076	9	0.506667	0.345333	22	0.941818	0.949333	0.883167	0.0388333	male-male
0.178	20	0.534	localhost-20220502_125611	0.163167	13	0.753077	0.370333	16	1.38875	0.895833	0.471667	0.376333	male-male
0.0806667	12	0.403333	localhost-20220502_125611	0.275167	15	1.10067	0.386333	14	1.65571	0.887833	0.107	0.742833	male-male
0.0803333	13	0.370769	localhost-20220502_125611	0.266167	18	0.887222	0.380667	15	1.52267	0.8355	0.261833	0.527167	male-male
0.117667	18	0.392222	localhost-20220502_125611	0.2565	16	0.961875	0.396167	16	1.48562	0.795333	0.266	0.492667	male-male
0.134667	18	0.448889	localhost-20220502_125611	0.226333	17	0.798824	0.368	13	1.69846	0.858333	0.222167	0.575667	male-male
0.145667	21	0.41619	localhost-20220502_125611	0.191167	16	0.716875	0.3535	14	1.515	0.8845	0.5525	0.237333	male-male
0.183	26	0.422308	localhost-20220502_125611	0.1545	13	0.713077	0.373833	19	1.18053	0.910167	0.835833	0.0325	male-male
0.0598333	6	0.598333	localhost-20210201_124220	0.0095	2	0.285	0.106167	6	1.06167	0.657667	0.5785	0.0708333	male-male
0.063	9	0.42	localhost-20210201_124220	0.018	4	0.27	0.127	8	0.9525	0.938667	0.767333	0.154667	male-male
0.0676667	9	0.451111	localhost-20210201_124220	0.019	5	0.228	0.112	8	0.84	0.700167	0.138667	0.504167	male-male
0.0978333	15	0.391333	localhost-20210201_124220	0.024	6	0.24	0.1565	12	0.7825	0.930167	0.138667	0.7725	male-male
0.0938333	14	0.402143	localhost-20210201_124220	0.0173333	4	0.26	0.129667	13	0.598462	0.828833	0	0.828833	male-male
0.0958333	16	0.359375	localhost-20210201_124220	0.101	9	0.673333	0.211833	15	0.847333	0.829333	0	0.829333	male-male
0.1145	19	0.361579	localhost-20210201_124220	0.114833	10	0.689	0.250333	17	0.883529	0.997333	0	0.997333	male-male
0.1215	20	0.3645	localhost-20210201_124220	0.0601667	6	0.601667	0.197167	20	0.5915	0.9975	0	0.9975	male-male
0.149833	23	0.39087	localhost-20210201_124220	0.072	8	0.54	0.242167	23	0.631739	0.9995	0	0.9995	male-male
0.1875	26	0.432692	localhost-20210201_124220	0.150333	18	0.501111	0.397167	31	0.76871	0.9995	0	0.9995	male-male
0.199833	31	0.386774	localhost-20210201_124220	0.182333	22	0.497273	0.455167	35	0.780286	0.999167	0	0.999167	male-male
0.162667	30	0.325333	localhost-20210201_124220	0.1285	14	0.550714	0.337667	25	0.8104	0.999167	0	0.999167	male-male
0.139	31	0.269032	localhost-20210201_124220	0.124167	14	0.532143	0.308833	22	0.842273	0.999833	0	0.999833	male-male
0.149	28	0.319286	localhost-20210201_124220	0.134667	19	0.425263	0.337333	25	0.8096	0.999833	0	0.999833	male-male
0.137167	23	0.357826	localhost-20210201_124220	0.124	18	0.413333	0.335	32	0.628125	0.996833	0	0.996833	male-male
0.1755	28	0.376071	localhost-20210201_124220	0.0783333	12	0.391667	0.315167	33	0.57303	0.996667	0	0.996667	male-male
0.225833	28	0.483929	localhost-20210201_124220	0.0661667	11	0.360909	0.3075	25	0.738	0.9995	0	0.9995	male-male
0.206167	26	0.475769	localhost-20210201_124220	0.091	12	0.455	0.332167	20	0.9965	0.999667	0	0.999667	male-male
0.174	28	0.372857	localhost-20210201_124220	0.126833	14	0.543571	0.349	23	0.910435	0.999667	0	0.999667	male-male
0.164667	27	0.365926	localhost-20210201_124220	0.127	16	0.47625	0.333667	26	0.77	0.9995	0	0.9995	male-male
0.157833	29	0.326552	localhost-20210201_124220	0.102333	12	0.511667	0.308667	26	0.712308	0.999333	0	0.999333	male-male
0.0578333	8	0.43375	localhost-20210201_132121	0.0433333	9	0.288889	0.124667	10	0.748	0.915833	0.903167	0	male-male
0.0375	6	0.375	localhost-20210201_132121	0.0418333	7	0.358571	0.101667	5	1.22	0.948167	0.9395	0	male-male
0.06	10	0.36	localhost-20210201_132121	0.055	8	0.4125	0.140167	10	0.841	0.901	0.8595	0.0148333	male-male
0.0523333	9	0.348889	localhost-20210201_132121	0.0335	5	0.402	0.1065	8	0.79875	0.879833	0.838333	0.0148333	male-male
0.0526667	7	0.451429	localhost-20210201_132121	0.061	7	0.522857	0.147833	7	1.26714	0.8725	0.2565	0.587333	male-male
0.0951667	13	0.439231	localhost-20210201_132121	0.0971667	11	0.53	0.2275	10	1.365	0.874833	0.299333	0.5405	male-male
0.102167	14	0.437857	localhost-20210201_132121	0.0803333	10	0.482	0.202833	11	1.10636	0.9625	0.1085	0.839333	male-male
0.0776667	10	0.466	localhost-20210201_132121	0.0738333	7	0.632857	0.160333	8	1.2025	0.973667	0	0.973167	male-male
0.0393333	8	0.295	localhost-20210201_132121	0.0978333	8	0.73375	0.155833	7	1.33571	0.916667	0.0898333	0.8	male-male
0.0365	8	0.27375	localhost-20210201_132121	0.0718333	7	0.615714	0.1315	8	0.98625	0.848167	0.0898333	0.7245	male-male
0.0461667	9	0.307778	localhost-20210201_132121	0.0358333	4	0.5375	0.103667	8	0.7775	0.9145	0	0.907	male-male
0.0751667	14	0.322143	localhost-20210201_132121	0.0738333	7	0.632857	0.184833	15	0.739333	0.996833	0	0.996833	male-male
0.0898333	11	0.49	localhost-20210201_132121	0.0726667	8	0.545	0.207333	13	0.956923	0.936167	0.1995	0.715	male-male
0.0763333	9	0.508889	localhost-20210201_132121	0.120167	12	0.600833	0.238667	9	1.59111	0.9155	0.1995	0.694333	male-male
0.07	10	0.42	localhost-20210201_132121	0.109167	11	0.595455	0.212	12	1.06	0.900667	0.0133333	0.879	male-male
0.085	18	0.283333	localhost-20210201_132121	0.1185	8	0.88875	0.251667	14	1.07857	0.921	0.0133333	0.899333	male-male
0.125167	25	0.3004	localhost-20210201_132121	0.137333	12	0.686667	0.328333	19	1.03684	0.998833	0	0.998833	male-male
0.116167	21	0.331905	localhost-20210201_132121	0.105833	10	0.635	0.27	20	0.81	0.996	0	0.996	male-male
0.102167	23	0.266522	localhost-20210201_132121	0.1495	13	0.69	0.319333	21	0.912381	0.9965	0	0.9965	male-male
0.0921667	20	0.2765	localhost-20210201_132121	0.165167	16	0.619375	0.332333	20	0.997	0.9925	0	0.9925	male-male
0.0691667	10	0.415	localhost-20210209_122417	0.0338333	6	0.338333	0.113333	9	0.755556	0.898	0.056	0.816833	male-male
0.0973333	16	0.365	localhost-20210209_122417	0.0545	7	0.467143	0.169333	15	0.677333	0.944667	0.056	0.8635	male-male
0.132	18	0.44	localhost-20210209_122417	0.0963333	12	0.481667	0.241333	20	0.724	0.992333	0	0.992333	male-male
0.102667	16	0.385	localhost-20210209_122417	0.08	12	0.4	0.203167	17	0.717059	0.906	0.0843333	0.809167	male-male
0.065	12	0.325	localhost-20210209_122417	0.0505	8	0.37875	0.134833	12	0.674167	0.841667	0.0843333	0.737833	male-male
0.0408333	8	0.30625	localhost-20210209_122417	0.0395	6	0.395	0.1	6	1	0.670667	0	0.667667	male-male
0.085	14	0.364286	localhost-20210209_122417	0.114333	14	0.49	0.228167	15	0.912667	0.699833	0	0.696833	male-male
0.091	15	0.364	localhost-20210209_122417	0.159667	18	0.532222	0.273167	17	0.964118	0.916667	0	0.916667	male-male
0.1045	19	0.33	localhost-20210209_122417	0.221333	21	0.632381	0.3595	16	1.34813	0.945333	0	0.945333	male-male
0.16	27	0.355556	localhost-20210209_122417	0.274833	23	0.716957	0.473333	17	1.67059	0.974167	0	0.974167	male-male
0.164	26	0.378462	localhost-20210209_122417	0.305	20	0.915	0.516167	14	2.21214	0.8335	0	0.833	male-male
0.158	26	0.364615	localhost-20210209_122417	0.290833	19	0.918421	0.489333	16	1.835	0.744333	0	0.743833	male-male
0.141	25	0.3384	localhost-20210209_122417	0.227667	20	0.683	0.3855	19	1.21737	0.814167	0	0.8005	male-male
0.105833	17	0.373529	localhost-20210209_122417	0.2215	17	0.781765	0.343333	17	1.21176	0.858	0.00733333	0.828667	male-male
0.121667	18	0.405556	localhost-20210209_122417	0.154833	15	0.619333	0.314	15	1.256	0.802167	0.00733333	0.7865	male-male
0.209167	26	0.482692	localhost-20210209_122417	0.138	19	0.435789	0.393333	18	1.31111	0.854	0	0.854	male-male
0.238167	30	0.476333	localhost-20210209_122417	0.236833	21	0.676667	0.514667	19	1.62526	0.995667	0	0.995667	male-male
0.217667	31	0.42129	localhost-20210209_122417	0.3725	24	0.93125	0.6155	18	2.05167	0.9955	0	0.9955	male-male
0.215667	29	0.446207	localhost-20210209_122417	0.3855	25	0.9252	0.620833	19	1.96053	0.998667	0	0.998667	male-male
0.210833	26	0.486538	localhost-20210209_122417	0.2555	19	0.806842	0.497833	20	1.4935	0.8295	0	0.8295	male-male
0.1995	23	0.520435	localhost-20210209_122417	0.1615	16	0.605625	0.383167	18	1.27722	0.757333	0	0.757333	male-male
0.211167	25	0.5068	localhost-20210209_122417	0.2	20	0.6	0.433	14	1.85571	0.8915	0	0.8915	male-male
0.214333	30	0.428667	localhost-20210209_122417	0.238667	23	0.622609	0.479333	20	1.438	0.942667	0	0.942667	male-male
0.150333	23	0.392174	localhost-20210209_122417	0.243	19	0.767368	0.411333	15	1.64533	0.879167	0	0.878833	male-male
0.0706667	5	0.848	localhost-20220304_121729	0.0411667	5	0.494	0.122333	3	2.44667	0.949667	0.931833	0.0095	male-male
0.0796667	9	0.531111	localhost-20220304_121729	0.0488333	5	0.586	0.144833	7	1.24143	0.903833	0.896333	0	male-male
0.0653333	13	0.301538	localhost-20220304_121729	0.0908333	10	0.545	0.1925	13	0.888462	0.909167	0.909167	0	male-male
0.096	13	0.443077	localhost-20220304_121729	0.1075	13	0.496154	0.249	16	0.93375	0.875167	0.826	0.014	male-male
0.0938333	13	0.433077	localhost-20220304_121729	0.082	11	0.447273	0.223333	21	0.638095	0.878167	0.829	0.014	male-male
0.0898333	15	0.359333	localhost-20220304_121729	0.106167	11	0.579091	0.232167	18	0.773889	0.9695	0.863667	0.0941667	male-male
0.115167	16	0.431875	localhost-20220304_121729	0.1415	15	0.566	0.277667	12	1.38833	0.954	0.843167	0.0941667	male-male
0.0878333	11	0.479091	localhost-20220304_121729	0.0798333	9	0.532222	0.1845	7	1.58143	0.784833	0.479167	0.278833	male-male
0.116	14	0.497143	localhost-20220304_121729	0.0691667	10	0.415	0.206667	8	1.55	0.800667	0.000333333	0.7785	male-male
0.175833	22	0.479545	localhost-20220304_121729	0.1235	19	0.39	0.324667	11	1.77091	0.946167	0	0.944333	male-male
0.127333	20	0.382	localhost-20220304_121729	0.111	16	0.41625	0.263667	13	1.21692	0.8605	0.172833	0.685833	male-male
0.1705	26	0.393462	localhost-20220304_121729	0.146833	17	0.518235	0.364	18	1.21333	0.909333	0.180667	0.720333	male-male
0.203667	29	0.421379	localhost-20220304_121729	0.1515	21	0.432857	0.396333	15	1.58533	0.986333	0.00783333	0.970167	male-male
0.175167	25	0.4204	localhost-20220304_121729	0.102167	20	0.3065	0.303167	13	1.39923	0.973333	0	0.973333	male-male
0.215	26	0.496154	localhost-20220304_121729	0.174333	22	0.475455	0.419333	13	1.93538	0.968833	0	0.968833	male-male
0.217167	25	0.5212	localhost-20220304_121729	0.2695	24	0.67375	0.5175	15	2.07	0.966	0	0.966	male-male
0.162333	22	0.442727	localhost-20220304_121729	0.320667	19	1.01263	0.505667	15	2.02267	0.959833	0	0.959833	male-male
0.0905	15	0.362	localhost-20220304_121729	0.2005	11	1.09364	0.3015	10	1.809	0.7005	0.0131667	0.6825	male-male
0.0645	12	0.3225	localhost-20220304_121729	0.117	12	0.585	0.2115	11	1.15364	0.716333	0.0131667	0.698333	male-male
0.1525	20	0.4575	localhost-20220304_121729	0.324	27	0.72	0.515333	15	2.06133	0.929167	0	0.929167	male-male
0.197333	25	0.4736	localhost-20220304_121729	0.428	31	0.828387	0.646167	14	2.76929	0.912667	0	0.912667	male-male
0.134	19	0.423158	localhost-20220304_121729	0.290833	21	0.830952	0.437167	11	2.38455	0.959	0	0.959	male-male
0.105667	16	0.39625	localhost-20220304_121729	0.200833	16	0.753125	0.319167	11	1.74091	0.9675	0	0.9675	male-male
0.114	19	0.36	localhost-20220304_121729	0.342	20	1.026	0.477	14	2.04429	0.985	0	0.985	male-male
0.0443333	7	0.38	localhost-20220304_123618	0.0805	9	0.536667	0.138	7	1.18286	0.839667	0.485333	0.327333	male-male
0.0831667	10	0.499	localhost-20220304_123618	0.1085	10	0.651	0.2055	10	1.233	0.973667	0.787833	0.160333	male-male
0.0975	12	0.4875	localhost-20220304_123618	0.0905	10	0.543	0.192667	10	1.156	0.959333	0.942667	0.004	male-male
0.0631667	12	0.315833	localhost-20220304_123618	0.075	9	0.5	0.140333	10	0.842	0.956667	0.918667	0.00866667	male-male
0.0416667	8	0.3125	localhost-20220304_123618	0.0685	5	0.822	0.114333	7	0.98	0.997167	0.975833	0.00466667	male-male
0.0735	12	0.3675	localhost-20220304_123618	0.0791667	11	0.431818	0.168667	8	1.265	0.9215	0.660833	0.198667	male-male
0.130667	18	0.435556	localhost-20220304_123618	0.156833	19	0.495263	0.305	13	1.40769	0.921833	0.680833	0.198667	male-male
0.1045	13	0.482308	localhost-20220304_123618	0.130833	13	0.603846	0.241167	10	1.447	0.937833	0.937833	0	male-male
0.0658333	9	0.438889	localhost-20220304_123618	0.0685	7	0.587143	0.138667	6	1.38667	0.952333	0.940833	0	male-male
0.0681667	7	0.584286	localhost-20220304_123618	0.0636667	6	0.636667	0.1335	6	1.335	0.920833	0.602333	0.298667	male-male
0.0548333	8	0.41125	localhost-20220304_123618	0.0705	7	0.604286	0.127	6	1.27	0.797	0.28	0.476833	male-male
0.1215	14	0.520714	localhost-20220304_123618	0.108	14	0.462857	0.2375	7	2.03571	0.837	0.131833	0.673333	male-male
0.166	19	0.524211	localhost-20220304_123618	0.176167	19	0.556316	0.357667	8	2.6825	0.945	0.0208333	0.912	male-male
0.122667	18	0.408889	localhost-20220304_123618	0.1265	12	0.6325	0.261	10	1.566	0.942333	0.0208333	0.909333	male-male
0.114667	16	0.43	localhost-20220304_123618	0.128833	11	0.702727	0.249	11	1.35818	0.980333	0	0.980333	male-male
0.0906667	14	0.388571	localhost-20220304_123618	0.268	19	0.846316	0.367167	11	2.00273	0.964667	0	0.926333	male-male
0.0606667	12	0.303333	localhost-20220304_123618	0.396333	22	1.08091	0.464	12	2.32	0.965333	0	0.927	male-male
0.0838333	16	0.314375	localhost-20220304_123618	0.412	22	1.12364	0.500833	12	2.50417	0.926333	0	0.925167	male-male
0.116333	17	0.410588	localhost-20220304_123618	0.302333	19	0.954737	0.425	10	2.55	0.841333	0	0.822333	male-male
0.0573333	6	0.573333	localhost-20220502_133927	0.0516667	4	0.775	0.1185	8	0.88875	1	1	0	male-male
0.0695	8	0.52125	localhost-20220502_133927	0.0488333	4	0.7325	0.128667	10	0.772	0.9965	0.945833	0.0256667	male-male
0.1055	13	0.486923	localhost-20220502_133927	0.0511667	6	0.511667	0.169167	11	0.922727	0.982	0.778333	0.149333	male-male
0.118833	14	0.509286	localhost-20220502_133927	0.0365	4	0.5475	0.165167	11	0.900909	0.861	0.708	0.123667	male-male
0.0451667	7	0.387143	localhost-20220502_133927	0.0473333	6	0.473333	0.101833	8	0.76375	0.461833	0.363167	0.0865	male-male
0.0818333	14	0.350714	localhost-20220502_133927	0.0748333	9	0.498889	0.168	14	0.72	0.956833	0.86	0.0846667	male-male
0.1	16	0.375	localhost-20220502_133927	0.0413333	6	0.413333	0.158667	14	0.68	0.996833	0.996833	0	male-male
0.0795	13	0.366923	localhost-20220502_133927	0.0508333	5	0.61	0.1485	11	0.81	0.992833	0.890333	0.0761667	male-male
0.0306667	6	0.306667	localhost-20220502_133927	0.083	8	0.6225	0.117833	7	1.01	0.989833	0.351167	0.621	male-male
0.0746667	14	0.32	localhost-20220502_133927	0.121667	11	0.663636	0.203833	14	0.873571	0.989667	0.851	0.121	male-male
0.0961667	14	0.412143	localhost-20220502_133927	0.0726667	8	0.545	0.1875	14	0.803571	0.979333	0.921667	0.046	male-male
0.0976667	14	0.418571	localhost-20220502_133927	0.0491667	8	0.36875	0.168333	12	0.841667	0.9615	0.8785	0.061	male-male
0.0876667	10	0.526	localhost-20220502_133927	0.0373333	5	0.448	0.138167	8	1.03625	0.981833	0.9565	0.015	male-male
0.0665	8	0.49875	localhost-20220502_133927	0.0393333	5	0.472	0.1205	8	0.90375	0.897167	0.714	0.149833	male-male
0.0583333	7	0.5	localhost-20220502_133927	0.0561667	8	0.42125	0.124667	7	1.06857	0.970833	0.392167	0.541333	male-male
0.0791667	12	0.395833	localhost-20220502_133927	0.0448333	6	0.448333	0.139667	12	0.698333	0.973667	0.701167	0.2435	male-male
0.1055	13	0.486923	localhost-20220502_133927	0.0451667	3	0.903333	0.158333	12	0.791667	0.955333	0.930833	0.00916667	male-male
0.0953333	11	0.52	localhost-20220502_133927	0.046	5	0.552	0.143833	8	1.07875	0.922667	0.845333	0.061	male-male
0.0943333	13	0.435385	localhost-20220502_133927	0.0608333	10	0.365	0.167167	7	1.43286	0.8875	0.763167	0.09	male-male
0.123333	17	0.435294	localhost-20220502_133927	0.112333	13	0.518462	0.248333	8	1.8625	0.917333	0.3765	0.483667	male-male
0.0841667	14	0.360714	localhost-20220502_133927	0.0911667	10	0.547	0.1785	7	1.53	0.997	0.0276667	0.9455	male-male
0.0868333	11	0.473636	localhost-20220509_121352	0.0643333	7	0.551429	0.169333	6	1.69333	0.8615	0.330333	0.491333	male-male
0.0941667	13	0.434615	localhost-20220509_121352	0.0693333	8	0.52	0.183167	8	1.37375	0.881833	0.376333	0.464167	male-male
0.0911667	12	0.455833	localhost-20220509_121352	0.0585	8	0.43875	0.17	10	1.02	0.957333	0.243667	0.703833	male-male
0.0803333	13	0.370769	localhost-20220509_121352	0.079	9	0.526667	0.1755	9	1.17	0.9365	0.0625	0.832833	male-male
0.0973333	14	0.417143	localhost-20220509_121352	0.0531667	8	0.39875	0.166333	9	1.10889	0.945333	0.155	0.740833	male-male
0.124667	15	0.498667	localhost-20220509_121352	0.0851667	11	0.464545	0.224	11	1.22182	0.997167	0.0925	0.896333	male-male
0.151167	17	0.533529	localhost-20220509_121352	0.0895	11	0.488182	0.250833	14	1.075	0.997167	0	0.997167	male-male
0.108333	14	0.464286	localhost-20220509_121352	0.0435	7	0.372857	0.155833	10	0.935	0.990167	0	0.990167	male-male
0.086	12	0.43	localhost-20220509_121352	0.0263333	6	0.263333	0.124667	9	0.831111	0.987167	0	0.987167	male-male
0.163167	17	0.575882	localhost-20220509_121352	0.074	9	0.493333	0.260333	13	1.20154	0.982333	0	0.982333	male-male
0.142667	17	0.503529	localhost-20220509_121352	0.0783333	9	0.522222	0.242667	12	1.21333	0.896333	0.0225	0.864	male-male
0.118	18	0.393333	localhost-20220509_121352	0.0978333	14	0.419286	0.243167	12	1.21583	0.905833	0.0225	0.8735	male-male
0.1565	23	0.408261	localhost-20220509_121352	0.165333	21	0.472381	0.346167	14	1.48357	0.943	0.007	0.9315	male-male
0.114333	18	0.381111	localhost-20220509_121352	0.103667	14	0.444286	0.229333	12	1.14667	0.927167	0.057	0.8495	male-male
0.0645	11	0.351818	localhost-20220509_121352	0.0396667	7	0.34	0.124	10	0.744	0.935833	0.05	0.858167	male-male
0.1125	18	0.375	localhost-20220509_121352	0.117167	12	0.585833	0.262	16	0.9825	0.946667	0	0.935167	male-male
0.148333	19	0.468421	localhost-20220509_121352	0.130667	10	0.784	0.3015	17	1.06412	0.890167	0	0.884	male-male
0.113833	13	0.525385	localhost-20220509_121352	0.0565	7	0.484286	0.193333	14	0.828571	0.8465	0.00266667	0.829333	male-male
0.149167	18	0.497222	localhost-20220509_121352	0.0375	8	0.28125	0.2105	14	0.902143	0.875167	0.00266667	0.8585	male-male
0.157833	19	0.498421	localhost-20220509_121352	0.0511667	8	0.38375	0.218833	14	0.937857	0.8205	0	0.803667	male-male
0.171	21	0.488571	localhost-20220509_121352	0.116667	16	0.4375	0.3	18	1	0.890667	0	0.8795	male-male
0.168333	24	0.420833	localhost-20220509_121352	0.184167	20	0.5525	0.375667	20	1.127	0.985333	0	0.985333	male-male
0.128333	21	0.366667	localhost-20220509_121352	0.318667	20	0.956	0.477167	15	1.90867	0.9805	0	0.9805	male-male
0.1485	23	0.387391	localhost-20220509_121352	0.429667	24	1.07417	0.611167	14	2.61929	0.986667	0	0.986667	male-male
0.158667	24	0.396667	localhost-20220509_121352	0.340833	22	0.929545	0.524167	14	2.24643	0.991833	0	0.991833	male-male
0.173667	21	0.49619	localhost-20220509_121352	0.214	18	0.713333	0.3995	15	1.598	0.993	0	0.993	male-male
0.182333	22	0.497273	localhost-20220509_121352	0.231833	19	0.732105	0.419333	13	1.93538	0.933	0	0.933	male-male
0.042	7	0.36	localhost-20220509_130538	0.053	6	0.53	0.104	5	1.248	0.439333	0.241333	0.162833	male-male
0.0586667	9	0.391111	localhost-20220509_130538	0.0655	6	0.655	0.140667	7	1.20571	0.995833	0	0.995833	male-male
0.0405	7	0.347143	localhost-20220509_130538	0.0643333	5	0.772	0.125833	5	1.51	0.852833	0.134667	0.709333	male-male
0.039	7	0.334286	localhost-20220509_130538	0.0908333	8	0.68125	0.143167	6	1.43167	0.788333	0.209667	0.553167	male-male
0.0646667	9	0.431111	localhost-20220509_130538	0.0913333	11	0.498182	0.172667	8	1.295	0.804167	0.075	0.7125	male-male
0.0536667	6	0.536667	localhost-20220509_130538	0.0545	9	0.363333	0.1205	6	1.205	0.8705	0	0.8705	male-male
0.0705	7	0.604286	localhost-20220509_130538	0.0478333	8	0.35875	0.132	4	1.98	0.993833	0	0.993833	male-male
0.0775	8	0.58125	localhost-20220509_130538	0.0488333	7	0.418571	0.138833	6	1.38833	0.994833	0	0.994833	male-male
0.0706667	10	0.424	localhost-20220509_130538	0.0395	7	0.338571	0.112	6	1.12	1	0	1	male-male
0.0431667	7	0.37	localhost-20220509_130538	0.0958333	12	0.479167	0.147667	6	1.47667	0.965333	0	0.965333	male-male
0.0486667	10	0.292	localhost-20220509_130538	0.142167	12	0.710833	0.203667	9	1.35778	0.986	0	0.986	male-male
0.0426667	9	0.284444	localhost-20220509_130538	0.120667	9	0.804444	0.1795	9	1.19667	0.981	0	0.981	male-male
0.0785	11	0.428182	localhost-20220509_130538	0.0703333	9	0.468889	0.170333	8	1.2775	0.974333	0	0.974333	male-male
0.086	13	0.396923	localhost-20220509_130538	0.0866667	13	0.4	0.190333	9	1.26889	0.987833	0	0.987833	male-male
0.0755	14	0.323571	localhost-20220509_130538	0.12	14	0.514286	0.211833	12	1.05917	0.996333	0	0.996333	male-male
0.0705	13	0.325385	localhost-20220509_130538	0.109	10	0.654	0.2	11	1.09091	0.929333	0.322667	0.596833	male-male
0.0613333	11	0.334545	localhost-20220509_130538	0.0975	9	0.65	0.168667	8	1.265	0.875833	0.3745	0.483167	male-male

## Sheet: figS4DFH_mixed_bout_order_distr
group	interaction	bout_order	cdf
male-female	any	1	0
male-female	any	1	0.000226193
male-female	any	1	0.000452386
male-female	any	1	0.00067858
male-female	any	1	0.000904773
male-female	any	1	0.00113097
male-female	any	1	0.00135716
male-female	any	1	0.00158335
male-female	any	1	0.00180955
male-female	any	1	0.00203574
male-female	any	1	0.00226193
male-female	any	1	0.00248812
male-female	any	1	0.00271432
male-female	any	1	0.00294051
male-female	any	1	0.0031667
male-female	any	1	0.0033929
male-female	any	1	0.00361909
male-female	any	1	0.00384528
male-female	any	1	0.00407148
male-female	any	1	0.00429767
male-female	any	1	0.00452386
male-female	any	1	0.00475006
male-female	any	1	0.00497625
male-female	any	1	0.00520244
male-female	any	1	0.00542864
male-female	any	1	0.00565483
male-female	any	1	0.00588102
male-female	any	1	0.00610722
male-female	any	1	0.00633341
male-female	any	1	0.0065596
male-female	any	1	0.0067858
male-female	any	1	0.00701199
male-female	any	1	0.00723818
male-female	any	1	0.00746437
male-female	any	1	0.00769057
male-female	any	1	0.00791676
male-female	any	1	0.00814295
male-female	any	1	0.00836915
male-female	any	1	0.00859534
male-female	any	1	0.00882153
male-female	any	1	0.00904773
male-female	any	1	0.00927392
male-female	any	1	0.00950011
male-female	any	1	0.00972631
male-female	any	1	0.0099525
male-female	any	1	0.0101787
male-female	any	1	0.0104049
male-female	any	1	0.0106311
male-female	any	1	0.0108573
male-female	any	1	0.0110835
male-female	any	1	0.0113097
male-female	any	1	0.0115359
male-female	any	1	0.011762
male-female	any	1	0.0119882
male-female	any	1	0.0122144
male-female	any	1	0.0124406
male-female	any	1	0.0126668
male-female	any	1	0.012893
male-female	any	1	0.0131192
male-female	any	1	0.0133454
male-female	any	1	0.0135716
male-female	any	1	0.0137978
male-female	any	1	0.014024
male-female	any	1	0.0142502
male-female	any	1	0.0144764
male-female	any	1	0.0147026
male-female	any	1	0.0149287
male-female	any	1	0.0151549
male-female	any	1	0.0153811
male-female	any	1	0.0156073
male-female	any	1	0.0158335
male-female	any	1	0.0160597
male-female	any	1	0.0162859
male-female	any	1	0.0165121
male-female	any	1	0.0167383
male-female	any	1	0.0169645
male-female	any	1	0.0171907
male-female	any	1	0.0174169
male-female	any	1	0.0176431
male-female	any	1	0.0178693
male-female	any	1	0.0180955
male-female	any	1	0.0183216
male-female	any	1	0.0185478
male-female	any	1	0.018774
male-female	any	1	0.0190002
male-female	any	1	0.0192264
male-female	any	1	0.0194526
male-female	any	1	0.0196788
male-female	any	1	0.019905
male-female	any	1	0.0201312
male-female	any	1	0.0203574
male-female	any	1	0.0205836
male-female	any	1	0.0208098
male-female	any	1	0.021036
male-female	any	1	0.0212622
male-female	any	1	0.0214884
male-female	any	1	0.0217145
male-female	any	1	0.0219407
male-female	any	1	0.0221669
male-female	any	1	0.0223931
male-female	any	1	0.0226193
male-female	any	1	0.0228455
male-female	any	1	0.0230717
male-female	any	1	0.0232979
male-female	any	1	0.0235241
male-female	any	1	0.0237503
male-female	any	1	0.0239765
male-female	any	1	0.0242027
male-female	any	1	0.0244289
male-female	any	1	0.0246551
male-female	any	1	0.0248812
male-female	any	1	0.0251074
male-female	any	1	0.0253336
male-female	any	1	0.0255598
male-female	any	1	0.025786
male-female	any	1	0.0260122
male-female	any	1	0.0262384
male-female	any	1	0.0264646
male-female	any	1	0.0266908
male-female	any	1	0.026917
male-female	any	1	0.0271432
male-female	any	1	0.0273694
male-female	any	1	0.0275956
male-female	any	1	0.0278218
male-female	any	1	0.028048
male-female	any	1	0.0282741
male-female	any	1	0.0285003
male-female	any	1	0.0287265
male-female	any	1	0.0289527
male-female	any	1	0.0291789
male-female	any	1	0.0294051
male-female	any	1	0.0296313
male-female	any	1	0.0298575
male-female	any	1	0.0300837
male-female	any	1	0.0303099
male-female	any	1	0.0305361
male-female	any	1	0.0307623
male-female	any	1	0.0309885
male-female	any	1	0.0312147
male-female	any	1	0.0314409
male-female	any	1	0.031667
male-female	any	1	0.0318932
male-female	any	1	0.0321194
male-female	any	1	0.0323456
male-female	any	1	0.0325718
male-female	any	1	0.032798
male-female	any	1	0.0330242
male-female	any	1	0.0332504
male-female	any	1	0.0334766
male-female	any	1	0.0337028
male-female	any	1	0.033929
male-female	any	1	0.0341552
male-female	any	1	0.0343814
male-female	any	1	0.0346076
male-female	any	1	0.0348337
male-female	any	1	0.0350599
male-female	any	1	0.0352861
male-female	any	1	0.0355123
male-female	any	1	0.0357385
male-female	any	1	0.0359647
male-female	any	1	0.0361909
male-female	any	1	0.0364171
male-female	any	1	0.0366433
male-female	any	1	0.0368695
male-female	any	1	0.0370957
male-female	any	1	0.0373219
male-female	any	1	0.0375481
male-female	any	1	0.0377743
male-female	any	1	0.0380005
male-female	any	1	0.0382266
male-female	any	1	0.0384528
male-female	any	1	0.038679
male-female	any	1	0.0389052
male-female	any	1	0.0391314
male-female	any	1	0.0393576
male-female	any	1	0.0395838
male-female	any	1	0.03981
male-female	any	1	0.0400362
male-female	any	1	0.0402624
male-female	any	1	0.0404886
male-female	any	1	0.0407148
male-female	any	1	0.040941
male-female	any	1	0.0411672
male-female	any	1	0.0413933
male-female	any	1	0.0416195
male-female	any	1	0.0418457
male-female	any	1	0.0420719
male-female	any	1	0.0422981
male-female	any	1	0.0425243
male-female	any	1	0.0427505
male-female	any	1	0.0429767
male-female	any	1	0.0432029
male-female	any	1	0.0434291
male-female	any	1	0.0436553
male-female	any	1	0.0438815
male-female	any	1	0.0441077
male-female	any	1	0.0443339
male-female	any	1	0.0445601
male-female	any	1	0.0447862
male-female	any	1	0.0450124
male-female	any	1	0.0452386
male-female	any	1	0.0454648
male-female	any	1	0.045691
male-female	any	1	0.0459172
male-female	any	1	0.0461434
male-female	any	1	0.0463696
male-female	any	1	0.0465958
male-female	any	1	0.046822
male-female	any	1	0.0470482
male-female	any	1	0.0472744
male-female	any	1	0.0475006
male-female	any	1	0.0477268
male-female	any	1	0.047953
male-female	any	1	0.0481791
male-female	any	1	0.0484053
male-female	any	1	0.0486315
male-female	any	1	0.0488577
male-female	any	1	0.0490839
male-female	any	1	0.0493101
male-female	any	1	0.0495363
male-female	any	1	0.0497625
male-female	any	1	0.0499887
male-female	any	1	0.0502149
male-female	any	1	0.0504411
male-female	any	1	0.0506673
male-female	any	1	0.0508935
male-female	any	1	0.0511197
male-female	any	1	0.0513458
male-female	any	1	0.051572
male-female	any	1	0.0517982
male-female	any	1	0.0520244
male-female	any	1	0.0522506
male-female	any	1	0.0524768
male-female	any	1	0.052703
male-female	any	1	0.0529292
male-female	any	1	0.0531554
male-female	any	1	0.0533816
male-female	any	1	0.0536078
male-female	any	1	0.053834
male-female	any	1	0.0540602
male-female	any	1	0.0542864
male-female	any	1	0.0545126
male-female	any	1	0.0547387
male-female	any	1	0.0549649
male-female	any	1	0.0551911
male-female	any	1	0.0554173
male-female	any	1	0.0556435
male-female	any	1	0.0558697
male-female	any	1	0.0560959
male-female	any	1	0.0563221
male-female	any	1	0.0565483
male-female	any	1	0.0567745
male-female	any	1	0.0570007
male-female	any	1	0.0572269
male-female	any	1	0.0574531
male-female	any	1	0.0576793
male-female	any	1	0.0579055
male-female	any	1	0.0581316
male-female	any	1	0.0583578
male-female	any	1	0.058584
male-female	any	1	0.0588102
male-female	any	1	0.0590364
male-female	any	1	0.0592626
male-female	any	1	0.0594888
male-female	any	1	0.059715
male-female	any	1	0.0599412
male-female	any	1	0.0601674
male-female	any	1	0.0603936
male-female	any	1	0.0606198
male-female	any	1	0.060846
male-female	any	1	0.0610722
male-female	any	1	0.0612983
male-female	any	1	0.0615245
male-female	any	1	0.0617507
male-female	any	1	0.0619769
male-female	any	1	0.0622031
male-female	any	1	0.0624293
male-female	any	1	0.0626555
male-female	any	1	0.0628817
male-female	any	1	0.0631079
male-female	any	1	0.0633341
male-female	any	1	0.0635603
male-female	any	1	0.0637865
male-female	any	1	0.0640127
male-female	any	1	0.0642389
male-female	any	1	0.0644651
male-female	any	1	0.0646912
male-female	any	1	0.0649174
male-female	any	1	0.0651436
male-female	any	1	0.0653698
male-female	any	1	0.065596
male-female	any	1	0.0658222
male-female	any	1	0.0660484
male-female	any	1	0.0662746
male-female	any	1	0.0665008
male-female	any	1	0.066727
male-female	any	1	0.0669532
male-female	any	1	0.0671794
male-female	any	1	0.0674056
male-female	any	1	0.0676318
male-female	any	1	0.067858
male-female	any	1	0.0680841
male-female	any	1	0.0683103
male-female	any	1	0.0685365
male-female	any	1	0.0687627
male-female	any	1	0.0689889
male-female	any	1	0.0692151
male-female	any	1	0.0694413
male-female	any	1	0.0696675
male-female	any	1	0.0698937
male-female	any	1	0.0701199
male-female	any	1	0.0703461
male-female	any	1	0.0705723
male-female	any	1	0.0707985
male-female	any	1	0.0710247
male-female	any	1	0.0712508
male-female	any	1	0.071477
male-female	any	1	0.0717032
male-female	any	1	0.0719294
male-female	any	1	0.0721556
male-female	any	1	0.0723818
male-female	any	1	0.072608
male-female	any	1	0.0728342
male-female	any	1	0.0730604
male-female	any	1	0.0732866
male-female	any	1	0.0735128
male-female	any	1	0.073739
male-female	any	1	0.0739652
male-female	any	1	0.0741914
male-female	any	1	0.0744176
male-female	any	1	0.0746437
male-female	any	1	0.0748699
male-female	any	1	0.0750961
male-female	any	1	0.0753223
male-female	any	1	0.0755485
male-female	any	1	0.0757747
male-female	any	1	0.0760009
male-female	any	1	0.0762271
male-female	any	1	0.0764533
male-female	any	1	0.0766795
male-female	any	1	0.0769057
male-female	any	1	0.0771319
male-female	any	1	0.0773581
male-female	any	1	0.0775843
male-female	any	1	0.0778105
male-female	any	1	0.0780366
male-female	any	1	0.0782628
male-female	any	1	0.078489
male-female	any	1	0.0787152
male-female	any	1	0.0789414
male-female	any	1	0.0791676
male-female	any	1	0.0793938
male-female	any	1	0.07962
male-female	any	1	0.0798462
male-female	any	1	0.0800724
male-female	any	1	0.0802986
male-female	any	1	0.0805248
male-female	any	1	0.080751
male-female	any	1	0.0809772
male-female	any	1	0.0812033
male-female	any	1	0.0814295
male-female	any	1	0.0816557
male-female	any	1	0.0818819
male-female	any	1	0.0821081
male-female	any	1	0.0823343
male-female	any	1	0.0825605
male-female	any	1	0.0827867
male-female	any	1	0.0830129
male-female	any	1	0.0832391
male-female	any	1	0.0834653
male-female	any	1	0.0836915
male-female	any	1	0.0839177
male-female	any	1	0.0841439
male-female	any	1	0.0843701
male-female	any	1	0.0845962
male-female	any	1	0.0848224
male-female	any	1	0.0850486
male-female	any	1	0.0852748
male-female	any	1	0.085501
male-female	any	1	0.0857272
male-female	any	1	0.0859534
male-female	any	1	0.0861796
male-female	any	1	0.0864058
male-female	any	1	0.086632
male-female	any	1	0.0868582
male-female	any	1	0.0870844
male-female	any	1	0.0873106
male-female	any	1	0.0875368
male-female	any	1	0.0877629
male-female	any	1	0.0879891
male-female	any	1	0.0882153
male-female	any	1	0.0884415
male-female	any	1	0.0886677
male-female	any	1	0.0888939
male-female	any	1	0.0891201
male-female	any	1	0.0893463
male-female	any	1	0.0895725
male-female	any	1	0.0897987
male-female	any	1	0.0900249
male-female	any	1	0.0902511
male-female	any	1	0.0904773
male-female	any	1	0.0907035
male-female	any	1	0.0909297
male-female	any	1	0.0911558
male-female	any	1	0.091382
male-female	any	1	0.0916082
male-female	any	1	0.0918344
male-female	any	1	0.0920606
male-female	any	1	0.0922868
male-female	any	1	0.092513
male-female	any	1	0.0927392
male-female	any	1	0.0929654
male-female	any	1	0.0931916
male-female	any	1	0.0934178
male-female	any	1	0.093644
male-female	any	1	0.0938702
male-female	any	1	0.0940964
male-female	any	1	0.0943226
male-female	any	1	0.0945487
male-female	any	1	0.0947749
male-female	any	1	0.0950011
male-female	any	1	0.0952273
male-female	any	1	0.0954535
male-female	any	1	0.0956797
male-female	any	1	0.0959059
male-female	any	1	0.0961321
male-female	any	1	0.0963583
male-female	any	1	0.0965845
male-female	any	1	0.0968107
male-female	any	1	0.0970369
male-female	any	1	0.0972631
male-female	any	1	0.0974893
male-female	any	1	0.0977154
male-female	any	1	0.0979416
male-female	any	1	0.0981678
male-female	any	1	0.098394
male-female	any	1	0.0986202
male-female	any	1	0.0988464
male-female	any	1	0.0990726
male-female	any	1	0.0992988
male-female	any	1	0.099525
male-female	any	1	0.0997512
male-female	any	1	0.0999774
male-female	any	1	0.100204
male-female	any	1	0.10043
male-female	any	1	0.100656
male-female	any	1	0.100882
male-female	any	1	0.101108
male-female	any	1	0.101335
male-female	any	1	0.101561
male-female	any	1	0.101787
male-female	any	1	0.102013
male-female	any	1	0.102239
male-female	any	1	0.102466
male-female	any	1	0.102692
male-female	any	1	0.102918
male-female	any	1	0.103144
male-female	any	1	0.10337
male-female	any	1	0.103596
male-female	any	1	0.103823
male-female	any	1	0.104049
male-female	any	1	0.104275
male-female	any	1	0.104501
male-female	any	1	0.104727
male-female	any	1	0.104954
male-female	any	1	0.10518
male-female	any	1	0.105406
male-female	any	1	0.105632
male-female	any	1	0.105858
male-female	any	1	0.106085
male-female	any	1	0.106311
male-female	any	1	0.106537
male-female	any	1	0.106763
male-female	any	1	0.106989
male-female	any	1	0.107216
male-female	any	1	0.107442
male-female	any	1	0.107668
male-female	any	1	0.107894
male-female	any	1	0.10812
male-female	any	1	0.108347
male-female	any	1	0.108573
male-female	any	1	0.108799
male-female	any	1	0.109025
male-female	any	1	0.109251
male-female	any	1	0.109477
male-female	any	1	0.109704
male-female	any	1	0.10993
male-female	any	1	0.110156
male-female	any	1	0.110382
male-female	any	1	0.110608
male-female	any	1	0.110835
male-female	any	1	0.111061
male-female	any	1	0.111287
male-female	any	1	0.111513
male-female	any	1	0.111739
male-female	any	1	0.111966
male-female	any	1	0.112192
male-female	any	1	0.112418
male-female	any	1	0.112644
male-female	any	1	0.11287
male-female	any	1	0.113097
male-female	any	1	0.113323
male-female	any	1	0.113549
male-female	any	1	0.113775
male-female	any	1	0.114001
male-female	any	1	0.114228
male-female	any	1	0.114454
male-female	any	1	0.11468
male-female	any	1	0.114906
male-female	any	1	0.115132
male-female	any	1	0.115359
male-female	any	1	0.115585
male-female	any	1	0.115811
male-female	any	1	0.116037
male-female	any	1	0.116263
male-female	any	1	0.116489
male-female	any	1	0.116716
male-female	any	1	0.116942
male-female	any	1	0.117168
male-female	any	1	0.117394
male-female	any	1	0.11762
male-female	any	1	0.117847
male-female	any	1	0.118073
male-female	any	1	0.118299
male-female	any	1	0.118525
male-female	any	1	0.118751
male-female	any	1	0.118978
male-female	any	1	0.119204
male-female	any	1	0.11943
male-female	any	1	0.119656
male-female	any	1	0.119882
male-female	any	1	0.120109
male-female	any	1	0.120335
male-female	any	1	0.120561
male-female	any	1	0.120787
male-female	any	1	0.121013
male-female	any	1	0.12124
male-female	any	1	0.121466
male-female	any	1	0.121692
male-female	any	1	0.121918
male-female	any	1	0.122144
male-female	any	1	0.122371
male-female	any	1	0.122597
male-female	any	1	0.122823
male-female	any	1	0.123049
male-female	any	1	0.123275
male-female	any	1	0.123501
male-female	any	1	0.123728
male-female	any	1	0.123954
male-female	any	1	0.12418
male-female	any	1	0.124406
male-female	any	1	0.124632
male-female	any	1	0.124859
male-female	any	1	0.125085
male-female	any	1	0.125311
male-female	any	1	0.125537
male-female	any	1	0.125763
male-female	any	1	0.12599
male-female	any	1	0.126216
male-female	any	1	0.126442
male-female	any	1	0.126668
male-female	any	1	0.126894
male-female	any	1	0.127121
male-female	any	1	0.127347
male-female	any	1	0.127573
male-female	any	1	0.127799
male-female	any	1	0.128025
male-female	any	1	0.128252
male-female	any	1	0.128478
male-female	any	1	0.128704
male-female	any	1	0.12893
male-female	any	1	0.129156
male-female	any	1	0.129382
male-female	any	1	0.129609
male-female	any	1	0.129835
male-female	any	1	0.130061
male-female	any	1	0.130287
male-female	any	1	0.130513
male-female	any	1	0.13074
male-female	any	1	0.130966
male-female	any	1	0.131192
male-female	any	1	0.131418
male-female	any	1	0.131644
male-female	any	1	0.131871
male-female	any	1	0.132097
male-female	any	1	0.132323
male-female	any	1	0.132549
male-female	any	1	0.132775
male-female	any	1	0.133002
male-female	any	1	0.133228
male-female	any	1	0.133454
male-female	any	1	0.13368
male-female	any	1	0.133906
male-female	any	1	0.134133
male-female	any	1	0.134359
male-female	any	1	0.134585
male-female	any	1	0.134811
male-female	any	1	0.135037
male-female	any	1	0.135264
male-female	any	1	0.13549
male-female	any	1	0.135716
male-female	any	1	0.135942
male-female	any	1	0.136168
male-female	any	1	0.136394
male-female	any	1	0.136621
male-female	any	1	0.136847
male-female	any	1	0.137073
male-female	any	1	0.137299
male-female	any	1	0.137525
male-female	any	1	0.137752
male-female	any	1	0.137978
male-female	any	1	0.138204
male-female	any	1	0.13843
male-female	any	1	0.138656
male-female	any	1	0.138883
male-female	any	1	0.139109
male-female	any	1	0.139335
male-female	any	1	0.139561
male-female	any	1	0.139787
male-female	any	1	0.140014
male-female	any	1	0.14024
male-female	any	1	0.140466
male-female	any	1	0.140692
male-female	any	1	0.140918
male-female	any	1	0.141145
male-female	any	1	0.141371
male-female	any	1	0.141597
male-female	any	1	0.141823
male-female	any	1	0.142049
male-female	any	1	0.142276
male-female	any	1	0.142502
male-female	any	1	0.142728
male-female	any	1	0.142954
male-female	any	1	0.14318
male-female	any	1	0.143406
male-female	any	1	0.143633
male-female	any	1	0.143859
male-female	any	1	0.144085
male-female	any	1	0.144311
male-female	any	1	0.144537
male-female	any	1	0.144764
male-female	any	1	0.14499
male-female	any	1	0.145216
male-female	any	1	0.145442
male-female	any	1	0.145668
male-female	any	1	0.145895
male-female	any	1	0.146121
male-female	any	1	0.146347
male-female	any	1	0.146573
male-female	any	1	0.146799
male-female	any	1	0.147026
male-female	any	1	0.147252
male-female	any	1	0.147478
male-female	any	1	0.147704
male-female	any	1	0.14793
male-female	any	1	0.148157
male-female	any	1	0.148383
male-female	any	1	0.148609
male-female	any	1	0.148835
male-female	any	1	0.149061
male-female	any	1	0.149287
male-female	any	1	0.149514
male-female	any	1	0.14974
male-female	any	1	0.149966
male-female	any	1	0.150192
male-female	any	1	0.150418
male-female	any	1	0.150645
male-female	any	1	0.150871
male-female	any	1	0.151097
male-female	any	1	0.151323
male-female	any	1	0.151549
male-female	any	1	0.151776
male-female	any	1	0.152002
male-female	any	1	0.152228
male-female	any	1	0.152454
male-female	any	1	0.15268
male-female	any	1	0.152907
male-female	any	1	0.153133
male-female	any	1	0.153359
male-female	any	1	0.153585
male-female	any	1	0.153811
male-female	any	1	0.154038
male-female	any	1	0.154264
male-female	any	1	0.15449
male-female	any	1	0.154716
male-female	any	1	0.154942
male-female	any	1	0.155169
male-female	any	1	0.155395
male-female	any	1	0.155621
male-female	any	1	0.155847
male-female	any	1	0.156073
male-female	any	1	0.156299
male-female	any	1	0.156526
male-female	any	1	0.156752
male-female	any	1	0.156978
male-female	any	1	0.157204
male-female	any	1	0.15743
male-female	any	1	0.157657
male-female	any	1	0.157883
male-female	any	1	0.158109
male-female	any	1	0.158335
male-female	any	1	0.158561
male-female	any	1	0.158788
male-female	any	1	0.159014
male-female	any	1	0.15924
male-female	any	1	0.159466
male-female	any	1	0.159692
male-female	any	1	0.159919
male-female	any	1	0.160145
male-female	any	1	0.160371
male-female	any	1	0.160597
male-female	any	1	0.160823
male-female	any	1	0.16105
male-female	any	1	0.161276
male-female	any	1	0.161502
male-female	any	1	0.161728
male-female	any	1	0.161954
male-female	any	1	0.162181
male-female	any	1	0.162407
male-female	any	1	0.162633
male-female	any	1	0.162859
male-female	any	1	0.163085
male-female	any	1	0.163311
male-female	any	1	0.163538
male-female	any	1	0.163764
male-female	any	1	0.16399
male-female	any	1	0.164216
male-female	any	1	0.164442
male-female	any	1	0.164669
male-female	any	1	0.164895
male-female	any	1	0.165121
male-female	any	1	0.165347
male-female	any	1	0.165573
male-female	any	1	0.1658
male-female	any	1	0.166026
male-female	any	1	0.166252
male-female	any	1	0.166478
male-female	any	1	0.166704
male-female	any	1	0.166931
male-female	any	1	0.167157
male-female	any	1	0.167383
male-female	any	1	0.167609
male-female	any	1	0.167835
male-female	any	1	0.168062
male-female	any	1	0.168288
male-female	any	1	0.168514
male-female	any	1	0.16874
male-female	any	1	0.168966
male-female	any	1	0.169192
male-female	any	1	0.169419
male-female	any	1	0.169645
male-female	any	1	0.169871
male-female	any	1	0.170097
male-female	any	1	0.170323
male-female	any	1	0.17055
male-female	any	1	0.170776
male-female	any	1	0.171002
male-female	any	1	0.171228
male-female	any	1	0.171454
male-female	any	1	0.171681
male-female	any	1	0.171907
male-female	any	1	0.172133
male-female	any	1	0.172359
male-female	any	1	0.172585
male-female	any	1	0.172812
male-female	any	1	0.173038
male-female	any	1	0.173264
male-female	any	1	0.17349
male-female	any	1	0.173716
male-female	any	1	0.173943
male-female	any	1	0.174169
male-female	any	1	0.174395
male-female	any	1	0.174621
male-female	any	1	0.174847
male-female	any	1	0.175074
male-female	any	1	0.1753
male-female	any	1	0.175526
male-female	any	1	0.175752
male-female	any	1	0.175978
male-female	any	1	0.176204
male-female	any	1	0.176431
male-female	any	1	0.176657
male-female	any	1	0.176883
male-female	any	1	0.177109
male-female	any	1	0.177335
male-female	any	1	0.177562
male-female	any	1	0.177788
male-female	any	2	0.178014
male-female	any	2	0.17824
male-female	any	2	0.178466
male-female	any	2	0.178693
male-female	any	2	0.178919
male-female	any	2	0.179145
male-female	any	2	0.179371
male-female	any	2	0.179597
male-female	any	2	0.179824
male-female	any	2	0.18005
male-female	any	2	0.180276
male-female	any	2	0.180502
male-female	any	2	0.180728
male-female	any	2	0.180955
male-female	any	2	0.181181
male-female	any	2	0.181407
male-female	any	2	0.181633
male-female	any	2	0.181859
male-female	any	2	0.182086
male-female	any	2	0.182312
male-female	any	2	0.182538
male-female	any	2	0.182764
male-female	any	2	0.18299
male-female	any	2	0.183216
male-female	any	2	0.183443
male-female	any	2	0.183669
male-female	any	2	0.183895
male-female	any	2	0.184121
male-female	any	2	0.184347
male-female	any	2	0.184574
male-female	any	2	0.1848
male-female	any	2	0.185026
male-female	any	2	0.185252
male-female	any	2	0.185478
male-female	any	2	0.185705
male-female	any	2	0.185931
male-female	any	2	0.186157
male-female	any	2	0.186383
male-female	any	2	0.186609
male-female	any	2	0.186836
male-female	any	2	0.187062
male-female	any	2	0.187288
male-female	any	2	0.187514
male-female	any	2	0.18774
male-female	any	2	0.187967
male-female	any	2	0.188193
male-female	any	2	0.188419
male-female	any	2	0.188645
male-female	any	2	0.188871
male-female	any	2	0.189097
male-female	any	2	0.189324
male-female	any	2	0.18955
male-female	any	2	0.189776
male-female	any	2	0.190002
male-female	any	2	0.190228
male-female	any	2	0.190455
male-female	any	2	0.190681
male-female	any	2	0.190907
male-female	any	2	0.191133
male-female	any	2	0.191359
male-female	any	2	0.191586
male-female	any	2	0.191812
male-female	any	2	0.192038
male-female	any	2	0.192264
male-female	any	2	0.19249
male-female	any	2	0.192717
male-female	any	2	0.192943
male-female	any	2	0.193169
male-female	any	2	0.193395
male-female	any	2	0.193621
male-female	any	2	0.193848
male-female	any	2	0.194074
male-female	any	2	0.1943
male-female	any	2	0.194526
male-female	any	2	0.194752
male-female	any	2	0.194979
male-female	any	2	0.195205
male-female	any	2	0.195431
male-female	any	2	0.195657
male-female	any	2	0.195883
male-female	any	2	0.196109
male-female	any	2	0.196336
male-female	any	2	0.196562
male-female	any	2	0.196788
male-female	any	2	0.197014
male-female	any	2	0.19724
male-female	any	2	0.197467
male-female	any	2	0.197693
male-female	any	2	0.197919
male-female	any	2	0.198145
male-female	any	2	0.198371
male-female	any	2	0.198598
male-female	any	2	0.198824
male-female	any	2	0.19905
male-female	any	2	0.199276
male-female	any	2	0.199502
male-female	any	2	0.199729
male-female	any	2	0.199955
male-female	any	2	0.200181
male-female	any	2	0.200407
male-female	any	2	0.200633
male-female	any	2	0.20086
male-female	any	2	0.201086
male-female	any	2	0.201312
male-female	any	2	0.201538
male-female	any	2	0.201764
male-female	any	2	0.20199
male-female	any	2	0.202217
male-female	any	2	0.202443
male-female	any	2	0.202669
male-female	any	2	0.202895
male-female	any	2	0.203121
male-female	any	2	0.203348
male-female	any	2	0.203574
male-female	any	2	0.2038
male-female	any	2	0.204026
male-female	any	2	0.204252
male-female	any	2	0.204479
male-female	any	2	0.204705
male-female	any	2	0.204931
male-female	any	2	0.205157
male-female	any	2	0.205383
male-female	any	2	0.20561
male-female	any	2	0.205836
male-female	any	2	0.206062
male-female	any	2	0.206288
male-female	any	2	0.206514
male-female	any	2	0.206741
male-female	any	2	0.206967
male-female	any	2	0.207193
male-female	any	2	0.207419
male-female	any	2	0.207645
male-female	any	2	0.207872
male-female	any	2	0.208098
male-female	any	2	0.208324
male-female	any	2	0.20855
male-female	any	2	0.208776
male-female	any	2	0.209002
male-female	any	2	0.209229
male-female	any	2	0.209455
male-female	any	2	0.209681
male-female	any	2	0.209907
male-female	any	2	0.210133
male-female	any	2	0.21036
male-female	any	2	0.210586
male-female	any	2	0.210812
male-female	any	2	0.211038
male-female	any	2	0.211264
male-female	any	2	0.211491
male-female	any	2	0.211717
male-female	any	2	0.211943
male-female	any	2	0.212169
male-female	any	2	0.212395
male-female	any	2	0.212622
male-female	any	2	0.212848
male-female	any	2	0.213074
male-female	any	2	0.2133
male-female	any	2	0.213526
male-female	any	2	0.213753
male-female	any	2	0.213979
male-female	any	2	0.214205
male-female	any	2	0.214431
male-female	any	2	0.214657
male-female	any	2	0.214884
male-female	any	2	0.21511
male-female	any	2	0.215336
male-female	any	2	0.215562
male-female	any	2	0.215788
male-female	any	2	0.216014
male-female	any	2	0.216241
male-female	any	2	0.216467
male-female	any	2	0.216693
male-female	any	2	0.216919
male-female	any	2	0.217145
male-female	any	2	0.217372
male-female	any	2	0.217598
male-female	any	2	0.217824
male-female	any	2	0.21805
male-female	any	2	0.218276
male-female	any	2	0.218503
male-female	any	2	0.218729
male-female	any	2	0.218955
male-female	any	2	0.219181
male-female	any	2	0.219407
male-female	any	2	0.219634
male-female	any	2	0.21986
male-female	any	2	0.220086
male-female	any	2	0.220312
male-female	any	2	0.220538
male-female	any	2	0.220765
male-female	any	2	0.220991
male-female	any	2	0.221217
male-female	any	2	0.221443
male-female	any	2	0.221669
male-female	any	2	0.221895
male-female	any	2	0.222122
male-female	any	2	0.222348
male-female	any	2	0.222574
male-female	any	2	0.2228
male-female	any	2	0.223026
male-female	any	2	0.223253
male-female	any	2	0.223479
male-female	any	2	0.223705
male-female	any	2	0.223931
male-female	any	2	0.224157
male-female	any	2	0.224384
male-female	any	2	0.22461
male-female	any	2	0.224836
male-female	any	2	0.225062
male-female	any	2	0.225288
male-female	any	2	0.225515
male-female	any	2	0.225741
male-female	any	2	0.225967
male-female	any	2	0.226193
male-female	any	2	0.226419
male-female	any	2	0.226646
male-female	any	2	0.226872
male-female	any	2	0.227098
male-female	any	2	0.227324
male-female	any	2	0.22755
male-female	any	2	0.227777
male-female	any	2	0.228003
male-female	any	2	0.228229
male-female	any	2	0.228455
male-female	any	2	0.228681
male-female	any	2	0.228907
male-female	any	2	0.229134
male-female	any	2	0.22936
male-female	any	2	0.229586
male-female	any	2	0.229812
male-female	any	2	0.230038
male-female	any	2	0.230265
male-female	any	2	0.230491
male-female	any	2	0.230717
male-female	any	2	0.230943
male-female	any	2	0.231169
male-female	any	2	0.231396
male-female	any	2	0.231622
male-female	any	2	0.231848
male-female	any	2	0.232074
male-female	any	2	0.2323
male-female	any	2	0.232527
male-female	any	2	0.232753
male-female	any	2	0.232979
male-female	any	2	0.233205
male-female	any	2	0.233431
male-female	any	2	0.233658
male-female	any	2	0.233884
male-female	any	2	0.23411
male-female	any	2	0.234336
male-female	any	2	0.234562
male-female	any	2	0.234789
male-female	any	2	0.235015
male-female	any	2	0.235241
male-female	any	2	0.235467
male-female	any	2	0.235693
male-female	any	2	0.235919
male-female	any	2	0.236146
male-female	any	2	0.236372
male-female	any	2	0.236598
male-female	any	2	0.236824
male-female	any	2	0.23705
male-female	any	2	0.237277
male-female	any	2	0.237503
male-female	any	2	0.237729
male-female	any	2	0.237955
male-female	any	2	0.238181
male-female	any	2	0.238408
male-female	any	2	0.238634
male-female	any	2	0.23886
male-female	any	2	0.239086
male-female	any	2	0.239312
male-female	any	2	0.239539
male-female	any	2	0.239765
male-female	any	2	0.239991
male-female	any	2	0.240217
male-female	any	2	0.240443
male-female	any	2	0.24067
male-female	any	2	0.240896
male-female	any	2	0.241122
male-female	any	2	0.241348
male-female	any	2	0.241574
male-female	any	2	0.2418
male-female	any	2	0.242027
male-female	any	2	0.242253
male-female	any	2	0.242479
male-female	any	2	0.242705
male-female	any	2	0.242931
male-female	any	2	0.243158
male-female	any	2	0.243384
male-female	any	2	0.24361
male-female	any	2	0.243836
male-female	any	2	0.244062
male-female	any	2	0.244289
male-female	any	2	0.244515
male-female	any	2	0.244741
male-female	any	2	0.244967
male-female	any	2	0.245193
male-female	any	2	0.24542
male-female	any	2	0.245646
male-female	any	2	0.245872
male-female	any	2	0.246098
male-female	any	2	0.246324
male-female	any	2	0.246551
male-female	any	2	0.246777
male-female	any	2	0.247003
male-female	any	2	0.247229
male-female	any	2	0.247455
male-female	any	2	0.247682
male-female	any	2	0.247908
male-female	any	2	0.248134
male-female	any	2	0.24836
male-female	any	2	0.248586
male-female	any	2	0.248812
male-female	any	2	0.249039
male-female	any	2	0.249265
male-female	any	2	0.249491
male-female	any	2	0.249717
male-female	any	2	0.249943
male-female	any	2	0.25017
male-female	any	2	0.250396
male-female	any	2	0.250622
male-female	any	2	0.250848
male-female	any	2	0.251074
male-female	any	2	0.251301
male-female	any	2	0.251527
male-female	any	2	0.251753
male-female	any	2	0.251979
male-female	any	2	0.252205
male-female	any	2	0.252432
male-female	any	2	0.252658
male-female	any	2	0.252884
male-female	any	2	0.25311
male-female	any	2	0.253336
male-female	any	2	0.253563
male-female	any	2	0.253789
male-female	any	2	0.254015
male-female	any	2	0.254241
male-female	any	2	0.254467
male-female	any	2	0.254694
male-female	any	2	0.25492
male-female	any	2	0.255146
male-female	any	2	0.255372
male-female	any	2	0.255598
male-female	any	2	0.255824
male-female	any	2	0.256051
male-female	any	2	0.256277
male-female	any	2	0.256503
male-female	any	2	0.256729
male-female	any	2	0.256955
male-female	any	2	0.257182
male-female	any	2	0.257408
male-female	any	2	0.257634
male-female	any	2	0.25786
male-female	any	2	0.258086
male-female	any	2	0.258313
male-female	any	2	0.258539
male-female	any	2	0.258765
male-female	any	2	0.258991
male-female	any	2	0.259217
male-female	any	2	0.259444
male-female	any	2	0.25967
male-female	any	2	0.259896
male-female	any	2	0.260122
male-female	any	2	0.260348
male-female	any	2	0.260575
male-female	any	2	0.260801
male-female	any	2	0.261027
male-female	any	2	0.261253
male-female	any	2	0.261479
male-female	any	2	0.261705
male-female	any	2	0.261932
male-female	any	2	0.262158
male-female	any	2	0.262384
male-female	any	2	0.26261
male-female	any	2	0.262836
male-female	any	2	0.263063
male-female	any	2	0.263289
male-female	any	2	0.263515
male-female	any	2	0.263741
male-female	any	2	0.263967
male-female	any	2	0.264194
male-female	any	2	0.26442
male-female	any	2	0.264646
male-female	any	2	0.264872
male-female	any	2	0.265098
male-female	any	2	0.265325
male-female	any	2	0.265551
male-female	any	2	0.265777
male-female	any	2	0.266003
male-female	any	2	0.266229
male-female	any	2	0.266456
male-female	any	2	0.266682
male-female	any	2	0.266908
male-female	any	2	0.267134
male-female	any	2	0.26736
male-female	any	2	0.267587
male-female	any	2	0.267813
male-female	any	2	0.268039
male-female	any	2	0.268265
male-female	any	2	0.268491
male-female	any	2	0.268717
male-female	any	2	0.268944
male-female	any	2	0.26917
male-female	any	2	0.269396
male-female	any	2	0.269622
male-female	any	2	0.269848
male-female	any	2	0.270075
male-female	any	2	0.270301
male-female	any	2	0.270527
male-female	any	2	0.270753
male-female	any	2	0.270979
male-female	any	2	0.271206
male-female	any	2	0.271432
male-female	any	2	0.271658
male-female	any	2	0.271884
male-female	any	2	0.27211
male-female	any	2	0.272337
male-female	any	2	0.272563
male-female	any	2	0.272789
male-female	any	2	0.273015
male-female	any	2	0.273241
male-female	any	2	0.273468
male-female	any	2	0.273694
male-female	any	2	0.27392
male-female	any	2	0.274146
male-female	any	2	0.274372
male-female	any	2	0.274599
male-female	any	2	0.274825
male-female	any	2	0.275051
male-female	any	2	0.275277
male-female	any	2	0.275503
male-female	any	2	0.275729
male-female	any	2	0.275956
male-female	any	2	0.276182
male-female	any	2	0.276408
male-female	any	2	0.276634
male-female	any	2	0.27686
male-female	any	2	0.277087
male-female	any	2	0.277313
male-female	any	2	0.277539
male-female	any	2	0.277765
male-female	any	2	0.277991
male-female	any	2	0.278218
male-female	any	2	0.278444
male-female	any	2	0.27867
male-female	any	2	0.278896
male-female	any	2	0.279122
male-female	any	2	0.279349
male-female	any	2	0.279575
male-female	any	2	0.279801
male-female	any	2	0.280027
male-female	any	2	0.280253
male-female	any	2	0.28048
male-female	any	2	0.280706
male-female	any	2	0.280932
male-female	any	2	0.281158
male-female	any	2	0.281384
male-female	any	2	0.28161
male-female	any	2	0.281837
male-female	any	2	0.282063
male-female	any	2	0.282289
male-female	any	2	0.282515
male-female	any	2	0.282741
male-female	any	2	0.282968
male-female	any	2	0.283194
male-female	any	2	0.28342
male-female	any	2	0.283646
male-female	any	2	0.283872
male-female	any	2	0.284099
male-female	any	2	0.284325
male-female	any	2	0.284551
male-female	any	2	0.284777
male-female	any	2	0.285003
male-female	any	2	0.28523
male-female	any	2	0.285456
male-female	any	2	0.285682
male-female	any	2	0.285908
male-female	any	2	0.286134
male-female	any	2	0.286361
male-female	any	2	0.286587
male-female	any	2	0.286813
male-female	any	2	0.287039
male-female	any	2	0.287265
male-female	any	2	0.287492
male-female	any	2	0.287718
male-female	any	2	0.287944
male-female	any	2	0.28817
male-female	any	2	0.288396
male-female	any	2	0.288622
male-female	any	2	0.288849
male-female	any	2	0.289075
male-female	any	2	0.289301
male-female	any	2	0.289527
male-female	any	2	0.289753
male-female	any	2	0.28998
male-female	any	2	0.290206
male-female	any	2	0.290432
male-female	any	2	0.290658
male-female	any	2	0.290884
male-female	any	2	0.291111
male-female	any	2	0.291337
male-female	any	2	0.291563
male-female	any	2	0.291789
male-female	any	2	0.292015
male-female	any	2	0.292242
male-female	any	2	0.292468
male-female	any	2	0.292694
male-female	any	2	0.29292
male-female	any	2	0.293146
male-female	any	2	0.293373
male-female	any	2	0.293599
male-female	any	2	0.293825
male-female	any	2	0.294051
male-female	any	2	0.294277
male-female	any	2	0.294504
male-female	any	2	0.29473
male-female	any	2	0.294956
male-female	any	2	0.295182
male-female	any	2	0.295408
male-female	any	2	0.295634
male-female	any	2	0.295861
male-female	any	2	0.296087
male-female	any	2	0.296313
male-female	any	2	0.296539
male-female	any	2	0.296765
male-female	any	2	0.296992
male-female	any	2	0.297218
male-female	any	2	0.297444
male-female	any	2	0.29767
male-female	any	2	0.297896
male-female	any	2	0.298123
male-female	any	2	0.298349
male-female	any	2	0.298575
male-female	any	2	0.298801
male-female	any	2	0.299027
male-female	any	2	0.299254
male-female	any	2	0.29948
male-female	any	2	0.299706
male-female	any	2	0.299932
male-female	any	2	0.300158
male-female	any	2	0.300385
male-female	any	2	0.300611
male-female	any	2	0.300837
male-female	any	2	0.301063
male-female	any	2	0.301289
male-female	any	2	0.301515
male-female	any	2	0.301742
male-female	any	2	0.301968
male-female	any	2	0.302194
male-female	any	2	0.30242
male-female	any	2	0.302646
male-female	any	2	0.302873
male-female	any	2	0.303099
male-female	any	2	0.303325
male-female	any	2	0.303551
male-female	any	2	0.303777
male-female	any	2	0.304004
male-female	any	2	0.30423
male-female	any	2	0.304456
male-female	any	2	0.304682
male-female	any	2	0.304908
male-female	any	2	0.305135
male-female	any	2	0.305361
male-female	any	2	0.305587
male-female	any	2	0.305813
male-female	any	2	0.306039
male-female	any	2	0.306266
male-female	any	2	0.306492
male-female	any	2	0.306718
male-female	any	2	0.306944
male-female	any	2	0.30717
male-female	any	2	0.307397
male-female	any	2	0.307623
male-female	any	2	0.307849
male-female	any	2	0.308075
male-female	any	2	0.308301
male-female	any	2	0.308527
male-female	any	2	0.308754
male-female	any	2	0.30898
male-female	any	2	0.309206
male-female	any	2	0.309432
male-female	any	2	0.309658
male-female	any	2	0.309885
male-female	any	2	0.310111
male-female	any	2	0.310337
male-female	any	2	0.310563
male-female	any	2	0.310789
male-female	any	2	0.311016
male-female	any	2	0.311242
male-female	any	2	0.311468
male-female	any	2	0.311694
male-female	any	2	0.31192
male-female	any	2	0.312147
male-female	any	2	0.312373
male-female	any	2	0.312599
male-female	any	2	0.312825
male-female	any	2	0.313051
male-female	any	2	0.313278
male-female	any	2	0.313504
male-female	any	2	0.31373
male-female	any	2	0.313956
male-female	any	2	0.314182
male-female	any	2	0.314409
male-female	any	2	0.314635
male-female	any	2	0.314861
male-female	any	2	0.315087
male-female	any	2	0.315313
male-female	any	2	0.315539
male-female	any	2	0.315766
male-female	any	2	0.315992
male-female	any	2	0.316218
male-female	any	2	0.316444
male-female	any	2	0.31667
male-female	any	2	0.316897
male-female	any	2	0.317123
male-female	any	2	0.317349
male-female	any	2	0.317575
male-female	any	2	0.317801
male-female	any	2	0.318028
male-female	any	2	0.318254
male-female	any	2	0.31848
male-female	any	2	0.318706
male-female	any	2	0.318932
male-female	any	2	0.319159
male-female	any	2	0.319385
male-female	any	2	0.319611
male-female	any	2	0.319837
male-female	any	2	0.320063
male-female	any	2	0.32029
male-female	any	2	0.320516
male-female	any	2	0.320742
male-female	any	2	0.320968
male-female	any	2	0.321194
male-female	any	2	0.32142
male-female	any	2	0.321647
male-female	any	2	0.321873
male-female	any	2	0.322099
male-female	any	2	0.322325
male-female	any	2	0.322551
male-female	any	2	0.322778
male-female	any	2	0.323004
male-female	any	2	0.32323
male-female	any	2	0.323456
male-female	any	2	0.323682
male-female	any	2	0.323909
male-female	any	2	0.324135
male-female	any	2	0.324361
male-female	any	2	0.324587
male-female	any	2	0.324813
male-female	any	2	0.32504
male-female	any	2	0.325266
male-female	any	2	0.325492
male-female	any	2	0.325718
male-female	any	2	0.325944
male-female	any	2	0.326171
male-female	any	2	0.326397
male-female	any	2	0.326623
male-female	any	2	0.326849
male-female	any	2	0.327075
male-female	any	2	0.327302
male-female	any	2	0.327528
male-female	any	2	0.327754
male-female	any	2	0.32798
male-female	any	2	0.328206
male-female	any	2	0.328432
male-female	any	2	0.328659
male-female	any	2	0.328885
male-female	any	2	0.329111
male-female	any	2	0.329337
male-female	any	2	0.329563
male-female	any	2	0.32979
male-female	any	2	0.330016
male-female	any	2	0.330242
male-female	any	2	0.330468
male-female	any	2	0.330694
male-female	any	2	0.330921
male-female	any	2	0.331147
male-female	any	2	0.331373
male-female	any	2	0.331599
male-female	any	2	0.331825
male-female	any	2	0.332052
male-female	any	2	0.332278
male-female	any	2	0.332504
male-female	any	2	0.33273
male-female	any	2	0.332956
male-female	any	2	0.333183
male-female	any	2	0.333409
male-female	any	2	0.333635
male-female	any	2	0.333861
male-female	any	2	0.334087
male-female	any	2	0.334314
male-female	any	2	0.33454
male-female	any	2	0.334766
male-female	any	2	0.334992
male-female	any	2	0.335218
male-female	any	2	0.335444
male-female	any	2	0.335671
male-female	any	2	0.335897
male-female	any	2	0.336123
male-female	any	2	0.336349
male-female	any	2	0.336575
male-female	any	2	0.336802
male-female	any	2	0.337028
male-female	any	2	0.337254
male-female	any	2	0.33748
male-female	any	2	0.337706
male-female	any	2	0.337933
male-female	any	2	0.338159
male-female	any	2	0.338385
male-female	any	2	0.338611
male-female	any	2	0.338837
male-female	any	2	0.339064
male-female	any	2	0.33929
male-female	any	2	0.339516
male-female	any	2	0.339742
male-female	any	2	0.339968
male-female	any	2	0.340195
male-female	any	2	0.340421
male-female	any	2	0.340647
male-female	any	2	0.340873
male-female	any	2	0.341099
male-female	any	2	0.341325
male-female	any	2	0.341552
male-female	any	2	0.341778
male-female	any	2	0.342004
male-female	any	2	0.34223
male-female	any	2	0.342456
male-female	any	2	0.342683
male-female	any	2	0.342909
male-female	any	2	0.343135
male-female	any	2	0.343361
male-female	any	2	0.343587
male-female	any	2	0.343814
male-female	any	2	0.34404
male-female	any	2	0.344266
male-female	any	2	0.344492
male-female	any	2	0.344718
male-female	any	2	0.344945
male-female	any	2	0.345171
male-female	any	2	0.345397
male-female	any	2	0.345623
male-female	any	2	0.345849
male-female	any	2	0.346076
male-female	any	2	0.346302
male-female	any	2	0.346528
male-female	any	2	0.346754
male-female	any	2	0.34698
male-female	any	2	0.347207
male-female	any	2	0.347433
male-female	any	2	0.347659
male-female	any	2	0.347885
male-female	any	2	0.348111
male-female	any	2	0.348337
male-female	any	2	0.348564
male-female	any	2	0.34879
male-female	any	2	0.349016
male-female	any	2	0.349242
male-female	any	2	0.349468
male-female	any	2	0.349695
male-female	any	2	0.349921
male-female	any	2	0.350147
male-female	any	2	0.350373
male-female	any	2	0.350599
male-female	any	2	0.350826
male-female	any	2	0.351052
male-female	any	2	0.351278
male-female	any	2	0.351504
male-female	any	2	0.35173
male-female	any	2	0.351957
male-female	any	2	0.352183
male-female	any	2	0.352409
male-female	any	2	0.352635
male-female	any	2	0.352861
male-female	any	2	0.353088
male-female	any	2	0.353314
male-female	any	2	0.35354
male-female	any	2	0.353766
male-female	any	2	0.353992
male-female	any	2	0.354219
male-female	any	2	0.354445
male-female	any	2	0.354671
male-female	any	2	0.354897
male-female	any	2	0.355123
male-female	any	2	0.355349
male-female	any	2	0.355576
male-female	any	2	0.355802
male-female	any	2	0.356028
male-female	any	2	0.356254
male-female	any	2	0.35648
male-female	any	2	0.356707
male-female	any	2	0.356933
male-female	any	2	0.357159
male-female	any	2	0.357385
male-female	any	2	0.357611
male-female	any	2	0.357838
male-female	any	2	0.358064
male-female	any	2	0.35829
male-female	any	2	0.358516
male-female	any	2	0.358742
male-female	any	2	0.358969
male-female	any	2	0.359195
male-female	any	2	0.359421
male-female	any	2	0.359647
male-female	any	2	0.359873
male-female	any	2	0.3601
male-female	any	2	0.360326
male-female	any	2	0.360552
male-female	any	2	0.360778
male-female	any	2	0.361004
male-female	any	2	0.36123
male-female	any	2	0.361457
male-female	any	2	0.361683
male-female	any	2	0.361909
male-female	any	2	0.362135
male-female	any	2	0.362361
male-female	any	2	0.362588
male-female	any	2	0.362814
male-female	any	2	0.36304
male-female	any	2	0.363266
male-female	any	2	0.363492
male-female	any	2	0.363719
male-female	any	2	0.363945
male-female	any	2	0.364171
male-female	any	2	0.364397
male-female	any	2	0.364623
male-female	any	2	0.36485
male-female	any	2	0.365076
male-female	any	2	0.365302
male-female	any	2	0.365528
male-female	any	2	0.365754
male-female	any	2	0.365981
male-female	any	2	0.366207
male-female	any	2	0.366433
male-female	any	2	0.366659
male-female	any	2	0.366885
male-female	any	2	0.367112
male-female	any	2	0.367338
male-female	any	2	0.367564
male-female	any	2	0.36779
male-female	any	2	0.368016
male-female	any	2	0.368242
male-female	any	2	0.368469
male-female	any	2	0.368695
male-female	any	2	0.368921
male-female	any	2	0.369147
male-female	any	2	0.369373
male-female	any	2	0.3696
male-female	any	2	0.369826
male-female	any	2	0.370052
male-female	any	2	0.370278
male-female	any	2	0.370504
male-female	any	2	0.370731
male-female	any	2	0.370957
male-female	any	2	0.371183
male-female	any	2	0.371409
male-female	any	2	0.371635
male-female	any	2	0.371862
male-female	any	2	0.372088
male-female	any	2	0.372314
male-female	any	2	0.37254
male-female	any	2	0.372766
male-female	any	2	0.372993
male-female	any	2	0.373219
male-female	any	2	0.373445
male-female	any	2	0.373671
male-female	any	2	0.373897
male-female	any	2	0.374124
male-female	any	2	0.37435
male-female	any	2	0.374576
male-female	any	2	0.374802
male-female	any	2	0.375028
male-female	any	2	0.375254
male-female	any	2	0.375481
male-female	any	2	0.375707
male-female	any	2	0.375933
male-female	any	2	0.376159
male-female	any	2	0.376385
male-female	any	2	0.376612
male-female	any	2	0.376838
male-female	any	2	0.377064
male-female	any	2	0.37729
male-female	any	2	0.377516
male-female	any	2	0.377743
male-female	any	2	0.377969
male-female	any	2	0.378195
male-female	any	2	0.378421
male-female	any	2	0.378647
male-female	any	2	0.378874
male-female	any	2	0.3791
male-female	any	2	0.379326
male-female	any	2	0.379552
male-female	any	2	0.379778
male-female	any	2	0.380005
male-female	any	2	0.380231
male-female	any	2	0.380457
male-female	any	2	0.380683
male-female	any	2	0.380909
male-female	any	2	0.381135
male-female	any	2	0.381362
male-female	any	2	0.381588
male-female	any	2	0.381814
male-female	any	2	0.38204
male-female	any	2	0.382266
male-female	any	2	0.382493
male-female	any	2	0.382719
male-female	any	2	0.382945
male-female	any	2	0.383171
male-female	any	2	0.383397
male-female	any	2	0.383624
male-female	any	2	0.38385
male-female	any	2	0.384076
male-female	any	2	0.384302
male-female	any	2	0.384528
male-female	any	2	0.384755
male-female	any	2	0.384981
male-female	any	2	0.385207
male-female	any	2	0.385433
male-female	any	2	0.385659
male-female	any	2	0.385886
male-female	any	2	0.386112
male-female	any	2	0.386338
male-female	any	2	0.386564
male-female	any	2	0.38679
male-female	any	2	0.387017
male-female	any	2	0.387243
male-female	any	2	0.387469
male-female	any	2	0.387695
male-female	any	2	0.387921
male-female	any	2	0.388147
male-female	any	2	0.388374
male-female	any	2	0.3886
male-female	any	2	0.388826
male-female	any	2	0.389052
male-female	any	2	0.389278
male-female	any	2	0.389505
male-female	any	2	0.389731
male-female	any	2	0.389957
male-female	any	2	0.390183
male-female	any	2	0.390409
male-female	any	2	0.390636
male-female	any	2	0.390862
male-female	any	2	0.391088
male-female	any	2	0.391314
male-female	any	2	0.39154
male-female	any	2	0.391767
male-female	any	2	0.391993
male-female	any	2	0.392219
male-female	any	2	0.392445
male-female	any	2	0.392671
male-female	any	2	0.392898
male-female	any	2	0.393124
male-female	any	2	0.39335
male-female	any	2	0.393576
male-female	any	2	0.393802
male-female	any	2	0.394029
male-female	any	2	0.394255
male-female	any	2	0.394481
male-female	any	2	0.394707
male-female	any	2	0.394933
male-female	any	2	0.395159
male-female	any	2	0.395386
male-female	any	2	0.395612
male-female	any	2	0.395838
male-female	any	2	0.396064
male-female	any	2	0.39629
male-female	any	2	0.396517
male-female	any	2	0.396743
male-female	any	2	0.396969
male-female	any	2	0.397195
male-female	any	2	0.397421
male-female	any	2	0.397648
male-female	any	2	0.397874
male-female	any	2	0.3981
male-female	any	2	0.398326
male-female	any	2	0.398552
male-female	any	2	0.398779
male-female	any	2	0.399005
male-female	any	2	0.399231
male-female	any	2	0.399457
male-female	any	2	0.399683
male-female	any	2	0.39991
male-female	any	2	0.400136
male-female	any	2	0.400362
male-female	any	2	0.400588
male-female	any	2	0.400814
male-female	any	2	0.40104
male-female	any	2	0.401267
male-female	any	2	0.401493
male-female	any	2	0.401719
male-female	any	2	0.401945
male-female	any	2	0.402171
male-female	any	2	0.402398
male-female	any	2	0.402624
male-female	any	2	0.40285
male-female	any	2	0.403076
male-female	any	2	0.403302
male-female	any	2	0.403529
male-female	any	2	0.403755
male-female	any	2	0.403981
male-female	any	2	0.404207
male-female	any	2	0.404433
male-female	any	2	0.40466
male-female	any	2	0.404886
male-female	any	2	0.405112
male-female	any	2	0.405338
male-female	any	2	0.405564
male-female	any	2	0.405791
male-female	any	2	0.406017
male-female	any	2	0.406243
male-female	any	2	0.406469
male-female	any	2	0.406695
male-female	any	2	0.406922
male-female	any	2	0.407148
male-female	any	2	0.407374
male-female	any	2	0.4076
male-female	any	2	0.407826
male-female	any	2	0.408052
male-female	any	2	0.408279
male-female	any	2	0.408505
male-female	any	2	0.408731
male-female	any	2	0.408957
male-female	any	2	0.409183
male-female	any	2	0.40941
male-female	any	2	0.409636
male-female	any	2	0.409862
male-female	any	2	0.410088
male-female	any	2	0.410314
male-female	any	2	0.410541
male-female	any	2	0.410767
male-female	any	2	0.410993
male-female	any	2	0.411219
male-female	any	2	0.411445
male-female	any	2	0.411672
male-female	any	2	0.411898
male-female	any	2	0.412124
male-female	any	2	0.41235
male-female	any	2	0.412576
male-female	any	2	0.412803
male-female	any	2	0.413029
male-female	any	2	0.413255
male-female	any	2	0.413481
male-female	any	2	0.413707
male-female	any	2	0.413933
male-female	any	2	0.41416
male-female	any	2	0.414386
male-female	any	2	0.414612
male-female	any	2	0.414838
male-female	any	2	0.415064
male-female	any	2	0.415291
male-female	any	2	0.415517
male-female	any	2	0.415743
male-female	any	2	0.415969
male-female	any	2	0.416195
male-female	any	2	0.416422
male-female	any	2	0.416648
male-female	any	2	0.416874
male-female	any	2	0.4171
male-female	any	2	0.417326
male-female	any	2	0.417553
male-female	any	2	0.417779
male-female	any	2	0.418005
male-female	any	2	0.418231
male-female	any	2	0.418457
male-female	any	2	0.418684
male-female	any	2	0.41891
male-female	any	2	0.419136
male-female	any	2	0.419362
male-female	any	2	0.419588
male-female	any	2	0.419815
male-female	any	2	0.420041
male-female	any	2	0.420267
male-female	any	2	0.420493
male-female	any	2	0.420719
male-female	any	2	0.420945
male-female	any	2	0.421172
male-female	any	2	0.421398
male-female	any	2	0.421624
male-female	any	2	0.42185
male-female	any	2	0.422076
male-female	any	2	0.422303
male-female	any	2	0.422529
male-female	any	2	0.422755
male-female	any	2	0.422981
male-female	any	2	0.423207
male-female	any	2	0.423434
male-female	any	2	0.42366
male-female	any	2	0.423886
male-female	any	2	0.424112
male-female	any	2	0.424338
male-female	any	2	0.424565
male-female	any	3	0.424791
male-female	any	3	0.425017
male-female	any	3	0.425243
male-female	any	3	0.425469
male-female	any	3	0.425696
male-female	any	3	0.425922
male-female	any	3	0.426148
male-female	any	3	0.426374
male-female	any	3	0.4266
male-female	any	3	0.426827
male-female	any	3	0.427053
male-female	any	3	0.427279
male-female	any	3	0.427505
male-female	any	3	0.427731
male-female	any	3	0.427957
male-female	any	3	0.428184
male-female	any	3	0.42841
male-female	any	3	0.428636
male-female	any	3	0.428862
male-female	any	3	0.429088
male-female	any	3	0.429315
male-female	any	3	0.429541
male-female	any	3	0.429767
male-female	any	3	0.429993
male-female	any	3	0.430219
male-female	any	3	0.430446
male-female	any	3	0.430672
male-female	any	3	0.430898
male-female	any	3	0.431124
male-female	any	3	0.43135
male-female	any	3	0.431577
male-female	any	3	0.431803
male-female	any	3	0.432029
male-female	any	3	0.432255
male-female	any	3	0.432481
male-female	any	3	0.432708
male-female	any	3	0.432934
male-female	any	3	0.43316
male-female	any	3	0.433386
male-female	any	3	0.433612
male-female	any	3	0.433838
male-female	any	3	0.434065
male-female	any	3	0.434291
male-female	any	3	0.434517
male-female	any	3	0.434743
male-female	any	3	0.434969
male-female	any	3	0.435196
male-female	any	3	0.435422
male-female	any	3	0.435648
male-female	any	3	0.435874
male-female	any	3	0.4361
male-female	any	3	0.436327
male-female	any	3	0.436553
male-female	any	3	0.436779
male-female	any	3	0.437005
male-female	any	3	0.437231
male-female	any	3	0.437458
male-female	any	3	0.437684
male-female	any	3	0.43791
male-female	any	3	0.438136
male-female	any	3	0.438362
male-female	any	3	0.438589
male-female	any	3	0.438815
male-female	any	3	0.439041
male-female	any	3	0.439267
male-female	any	3	0.439493
male-female	any	3	0.43972
male-female	any	3	0.439946
male-female	any	3	0.440172
male-female	any	3	0.440398
male-female	any	3	0.440624
male-female	any	3	0.44085
male-female	any	3	0.441077
male-female	any	3	0.441303
male-female	any	3	0.441529
male-female	any	3	0.441755
male-female	any	3	0.441981
male-female	any	3	0.442208
male-female	any	3	0.442434
male-female	any	3	0.44266
male-female	any	3	0.442886
male-female	any	3	0.443112
male-female	any	3	0.443339
male-female	any	3	0.443565
male-female	any	3	0.443791
male-female	any	3	0.444017
male-female	any	3	0.444243
male-female	any	3	0.44447
male-female	any	3	0.444696
male-female	any	3	0.444922
male-female	any	3	0.445148
male-female	any	3	0.445374
male-female	any	3	0.445601
male-female	any	3	0.445827
male-female	any	3	0.446053
male-female	any	3	0.446279
male-female	any	3	0.446505
male-female	any	3	0.446732
male-female	any	3	0.446958
male-female	any	3	0.447184
male-female	any	3	0.44741
male-female	any	3	0.447636
male-female	any	3	0.447862
male-female	any	3	0.448089
male-female	any	3	0.448315
male-female	any	3	0.448541
male-female	any	3	0.448767
male-female	any	3	0.448993
male-female	any	3	0.44922
male-female	any	3	0.449446
male-female	any	3	0.449672
male-female	any	3	0.449898
male-female	any	3	0.450124
male-female	any	3	0.450351
male-female	any	3	0.450577
male-female	any	3	0.450803
male-female	any	3	0.451029
male-female	any	3	0.451255
male-female	any	3	0.451482
male-female	any	3	0.451708
male-female	any	3	0.451934
[truncated: 14,935 more rows]

## Sheet: figS4E_song_amounts_onsets_dura
pulse_bout_amount	pulse_bout_onset	pulse_bout_duration	recording	sine_bout_amount	sine_bout_onset	sine_bout_duration	song_bout_amount	song_bout_onset	song_bout_duration	analysis_group
0.111667	16	0.41875	localhost-20200706_122314	0.0831667	12	0.415833	0.244333	13	1.12769	male-female
0.131667	16	0.49375	localhost-20200706_122314	0.125833	15	0.503333	0.285167	11	1.55545	male-female
0.1255	21	0.358571	localhost-20200706_122314	0.0743333	12	0.371667	0.246333	22	0.671818	male-female
0.0803333	12	0.401667	localhost-20200706_122314	0.124667	11	0.68	0.235	11	1.28182	male-female
0.142167	16	0.533125	localhost-20200708_122011	0.09	14	0.385714	0.275	9	1.83333	male-female
0.114	16	0.4275	localhost-20200708_122011	0.0753333	14	0.322857	0.254333	11	1.38727	male-female
0.136833	23	0.356957	localhost-20200708_122011	0.112333	18	0.374444	0.326	14	1.39714	male-female
0.111833	19	0.353158	localhost-20200708_122011	0.0981667	15	0.392667	0.284333	13	1.31231	male-female
0.173	30	0.346	localhost-20200708_122011	0.156833	22	0.427727	0.391333	16	1.4675	male-female
0.1675	26	0.386538	localhost-20200708_122011	0.1575	19	0.497368	0.378	13	1.74462	male-female
0.163	23	0.425217	localhost-20200708_122011	0.1555	20	0.4665	0.345667	12	1.72833	male-female
0.187833	33	0.341515	localhost-20200708_122011	0.2015	25	0.4836	0.438167	17	1.54647	male-female
0.208833	27	0.464074	localhost-20200708_122011	0.212	25	0.5088	0.553167	26	1.27654	male-female
0.185667	30	0.371333	localhost-20200708_122011	0.215	25	0.516	0.501667	23	1.3087	male-female
0.181333	37	0.294054	localhost-20200708_122011	0.213833	25	0.5132	0.494333	22	1.34818	male-female
0.184667	30	0.369333	localhost-20200708_122011	0.187333	19	0.591579	0.468333	21	1.3381	male-female
0.147	22	0.400909	localhost-20200708_122011	0.163333	15	0.653333	0.385167	18	1.28389	male-female
0.0723333	11	0.394545	localhost-20200707_113229	0.029	4	0.435	0.114333	12	0.571667	male-female
0.115	23	0.3	localhost-20200710_120433	0.0391667	5	0.47	0.201333	21	0.575238	male-female
0.0848333	13	0.391538	localhost-20200710_134643	0.0556667	8	0.4175	0.1495	7	1.28143	male-female
0.0668333	10	0.401	localhost-20200710_134643	0.044	6	0.44	0.117667	5	1.412	male-female
0.0656667	11	0.358182	localhost-20200710_134643	0.0388333	6	0.388333	0.117	7	1.00286	male-female
0.0853333	11	0.465455	localhost-20200710_134643	0.0801667	10	0.481	0.172167	6	1.72167	male-female
0.0815	13	0.376154	localhost-20200710_134643	0.052	10	0.312	0.14	7	1.2	male-female
0.0495	8	0.37125	localhost-20200710_134643	0.0531667	8	0.39875	0.113333	5	1.36	male-female
0.110333	18	0.367778	localhost-20200710_134643	0.0853333	11	0.465455	0.203	16	0.76125	male-female
0.11	18	0.366667	localhost-20200710_134643	0.034	5	0.408	0.150333	19	0.474737	male-female
0.0746667	12	0.373333	localhost-20200710_134643	0.0513333	6	0.513333	0.132833	10	0.797	male-female
0.0341667	7	0.292857	localhost-20200710_134643	0.0376667	4	0.565	0.1	5	1.2	male-female
0.0713333	8	0.535	localhost-20200709_123809	0.0195	5	0.234	0.107333	6	1.07333	male-female
0.0685	9	0.456667	localhost-20200709_123809	0.038	8	0.285	0.141667	8	1.0625	male-female
0.0385	7	0.33	localhost-20200709_123809	0.0426667	6	0.426667	0.104	8	0.78	male-female
0.0688333	14	0.295	localhost-20200710_131755	0.0431667	5	0.518	0.142833	12	0.714167	male-female
0.0736667	12	0.368333	localhost-20200710_131755	0.00566667	2	0.17	0.1025	10	0.615	male-female
0.0755	12	0.3775	localhost-20200710_131755	0.0231667	4	0.3475	0.129667	14	0.555714	male-female
0.1335	22	0.364091	localhost-20200710_131755	0.0251667	6	0.251667	0.201667	27	0.448148	male-female
0.0588333	7	0.504286	localhost-20220214_114900	0.0593333	4	0.89	0.148167	6	1.48167	male-female
0.0445	8	0.33375	localhost-20220214_114900	0.071	7	0.608571	0.139333	6	1.39333	male-female
0.058	9	0.386667	localhost-20220214_114900	0.0343333	6	0.343333	0.11	4	1.65	male-female
0.0473333	7	0.405714	localhost-20220214_114900	0.0546667	5	0.656	0.115667	5	1.388	male-female
0.047	8	0.3525	localhost-20220214_114900	0.0401667	5	0.482	0.1065	8	0.79875	male-female
0.034	7	0.291429	localhost-20220214_114900	0.0655	5	0.786	0.116833	7	1.00143	male-female
0.0611667	11	0.333636	localhost-20220214_114900	0.0943333	7	0.808571	0.166833	8	1.25125	male-female
0.0846667	12	0.423333	localhost-20220214_114900	0.0945	7	0.81	0.19	8	1.425	male-female
0.0806667	10	0.484	localhost-20220214_114900	0.0671667	8	0.50375	0.1555	8	1.16625	male-female
0.0633333	9	0.422222	localhost-20220214_114900	0.126	9	0.84	0.2065	9	1.37667	male-female
0.0533333	9	0.355556	localhost-20220214_114900	0.045	3	0.9	0.106167	10	0.637	male-female
0.0525	9	0.35	localhost-20220214_114900	0.0776667	3	1.55333	0.135333	7	1.16	male-female
0.0561667	7	0.481429	localhost-20220214_114900	0.096	7	0.822857	0.173333	6	1.73333	male-female
0.0475	7	0.407143	localhost-20220214_114900	0.0611667	7	0.524286	0.126	6	1.26	male-female
0.0911667	16	0.341875	localhost-20220214_122614	0.041	9	0.273333	0.166167	13	0.766923	male-female
0.117667	25	0.2824	localhost-20220214_122614	0.0971667	16	0.364375	0.242833	19	0.766842	male-female
0.106833	24	0.267083	localhost-20220214_122614	0.1065	16	0.399375	0.235167	20	0.7055	male-female
0.120833	23	0.315217	localhost-20220214_122614	0.0983333	12	0.491667	0.251	17	0.885882	male-female
0.157833	37	0.255946	localhost-20220214_122614	0.0691667	12	0.345833	0.293	32	0.549375	male-female
0.1565	36	0.260833	localhost-20220214_122614	0.0815	10	0.489	0.315667	34	0.557059	male-female
0.115167	22	0.314091	localhost-20220214_122614	0.0635	8	0.47625	0.218667	20	0.656	male-female
0.123667	28	0.265	localhost-20220214_122614	0.150667	21	0.430476	0.308167	21	0.880476	male-female
0.107833	21	0.308095	localhost-20220214_122614	0.115333	16	0.4325	0.245667	14	1.05286	male-female
0.130333	24	0.325833	localhost-20220214_122614	0.155333	20	0.466	0.327333	14	1.40286	male-female
0.0935	14	0.400714	localhost-20220214_122614	0.075	7	0.642857	0.1915	16	0.718125	male-female
0.145833	20	0.4375	localhost-20220214_122614	0.115833	12	0.579167	0.291667	22	0.795455	male-female
0.170667	27	0.379259	localhost-20220214_122614	0.1665	20	0.4995	0.369333	20	1.108	male-female
0.0641667	17	0.226471	localhost-20220214_130838	0.0551667	8	0.41375	0.131667	10	0.79	male-female
0.0528333	13	0.243846	localhost-20220214_130838	0.0483333	6	0.483333	0.1075	8	0.80625	male-female
0.0686667	13	0.316923	localhost-20220214_130838	0.0605	7	0.518571	0.137833	7	1.18143	male-female
0.107333	23	0.28	localhost-20220214_130838	0.0223333	4	0.335	0.162667	21	0.464762	male-female
0.147	31	0.284516	localhost-20220214_130838	0.0488333	7	0.418571	0.226333	28	0.485	male-female
0.134833	26	0.311154	localhost-20220214_130838	0.0538333	9	0.358889	0.216667	25	0.52	male-female
0.0998333	14	0.427857	localhost-20220214_130838	0.0868333	11	0.473636	0.206833	9	1.37889	male-female
0.114167	16	0.428125	localhost-20220214_130838	0.0716667	11	0.390909	0.221667	12	1.10833	male-female
0.0806667	13	0.372308	localhost-20220214_130838	0.0306667	7	0.262857	0.137333	14	0.588571	male-female
0.0771667	18	0.257222	localhost-20220214_130838	0.0486667	9	0.324444	0.159833	18	0.532778	male-female
0.125	24	0.3125	localhost-20220214_130838	0.0733333	13	0.338462	0.224	26	0.516923	male-female
0.135667	21	0.387619	localhost-20220214_130838	0.0926667	14	0.397143	0.258667	20	0.776	male-female
0.057	12	0.285	localhost-20220214_132737	0.0433333	5	0.52	0.120667	12	0.603333	male-female
0.0871667	22	0.237727	localhost-20220214_132737	0.082	7	0.702857	0.205	16	0.76875	male-female
0.106833	28	0.228929	localhost-20220214_132737	0.0906667	10	0.544	0.250333	19	0.790526	male-female
0.0798333	16	0.299375	localhost-20220214_132737	0.0578333	9	0.385556	0.170667	13	0.787692	male-female
0.0706667	9	0.471111	localhost-20220214_132737	0.0775	9	0.516667	0.153667	5	1.844	male-female
0.100333	12	0.501667	localhost-20220214_132737	0.0925	11	0.504545	0.196167	8	1.47125	male-female
0.1275	26	0.294231	localhost-20220214_132737	0.084	8	0.63	0.231667	21	0.661905	male-female
0.130667	26	0.301538	localhost-20220214_132737	0.0671667	6	0.671667	0.215667	23	0.562609	male-female
0.119167	21	0.340476	localhost-20220214_132737	0.0571667	6	0.571667	0.191333	17	0.675294	male-female
0.1115	15	0.446	localhost-20220214_132737	0.0756667	9	0.504444	0.2165	13	0.999231	male-female
0.122	18	0.406667	localhost-20220214_132737	0.1	13	0.461538	0.251167	15	1.00467	male-female
0.1505	31	0.29129	localhost-20220214_132737	0.128167	15	0.512667	0.304667	24	0.761667	male-female
0.155333	29	0.321379	localhost-20220214_132737	0.118167	14	0.506429	0.327333	25	0.7856	male-female
0.138333	18	0.461111	localhost-20220214_132737	0.0716667	10	0.43	0.2605	18	0.868333	male-female
0.093	15	0.372	localhost-20220214_132737	0.0741667	9	0.494444	0.182667	12	0.913333	male-female
0.1055	18	0.351667	localhost-20220214_132737	0.115667	12	0.578333	0.2315	11	1.26273	male-female
0.108333	19	0.342105	localhost-20220216_093349	0.094	16	0.3525	0.231333	16	0.8675	male-female
0.0953333	18	0.317778	localhost-20220216_093349	0.0441667	9	0.294444	0.161333	14	0.691429	male-female
0.105	18	0.35	localhost-20220216_093349	0.039	5	0.468	0.181833	18	0.606111	male-female
0.0856667	20	0.257	localhost-20220216_093349	0.0736667	10	0.442	0.213	22	0.580909	male-female
0.111333	21	0.318095	localhost-20220216_093349	0.1425	19	0.45	0.289333	22	0.789091	male-female
0.107167	23	0.279565	localhost-20220216_093349	0.115167	19	0.363684	0.2565	25	0.6156	male-female
0.112333	17	0.396471	localhost-20220216_093349	0.147	21	0.42	0.292667	26	0.675385	male-female
0.0775	10	0.465	localhost-20220216_101942	0.0581667	8	0.43625	0.150333	6	1.50333	male-female
0.104	17	0.367059	localhost-20220216_101942	0.0663333	8	0.4975	0.193667	16	0.72625	male-female
0.0763333	17	0.269412	localhost-20220216_101942	0.043	5	0.516	0.142833	19	0.451053	male-female
0.1025	17	0.361765	localhost-20220218_114657	0.0611667	13	0.282308	0.190667	10	1.144	male-female
0.0701667	13	0.323846	localhost-20220218_114657	0.0596667	9	0.397778	0.164833	10	0.989	male-female
0.0665	10	0.399	localhost-20220218_114657	0.0725	11	0.395455	0.165333	10	0.992	male-female
0.157333	25	0.3776	localhost-20220218_114657	0.2585	20	0.7755	0.457833	19	1.44579	male-female
0.133333	21	0.380952	localhost-20220218_114657	0.1675	20	0.5025	0.314167	19	0.992105	male-female
0.114667	17	0.404706	localhost-20220218_114657	0.154667	13	0.713846	0.291	12	1.455	male-female
0.0988333	9	0.658889	localhost-20220224_120331	0.011	1	0.66	0.128667	9	0.857778	male-female
0.154	19	0.486316	localhost-20220224_120331	0.117333	11	0.64	0.298167	14	1.27786	male-female
0.103167	15	0.412667	localhost-20220224_120331	0.0721667	7	0.618571	0.194667	13	0.898462	male-female
0.0835	10	0.501	localhost-20220224_120331	0.0301667	4	0.4525	0.130167	7	1.11571	male-female
0.0498333	9	0.332222	localhost-20220224_120331	0.0581667	3	1.16333	0.127833	6	1.27833	male-female
0.1165	17	0.411176	localhost-20220224_120331	0.0501667	5	0.602	0.182833	14	0.783571	male-female
0.120167	14	0.515	localhost-20220224_120331	0.0601667	6	0.601667	0.195667	13	0.903077	male-female
0.127833	13	0.59	localhost-20220224_120331	0.0475	6	0.475	0.188667	14	0.808571	male-female
0.095	18	0.316667	localhost-20220224_120331	0.046	6	0.46	0.154833	16	0.580625	male-female
0.0598333	5	0.718	localhost-20220225_121823	0.0231667	6	0.231667	0.1005	5	1.206	male-female
0.116167	15	0.464667	localhost-20220225_121823	0.054	8	0.405	0.1875	14	0.803571	male-female
0.0958333	11	0.522727	localhost-20220225_121823	0.0285	6	0.285	0.1435	12	0.7175	male-female
0.062	11	0.338182	localhost-20220225_121823	0.0256667	3	0.513333	0.1045	13	0.482308	male-female
0.1825	34	0.322059	localhost-20220225_121823	0.1215	17	0.428824	0.338167	28	0.724643	male-female
0.158667	29	0.328276	localhost-20220225_121823	0.098	12	0.49	0.293167	27	0.651481	male-female
0.165667	29	0.342759	localhost-20220225_121823	0.161	17	0.568235	0.377667	23	0.985217	male-female
0.163667	26	0.377692	localhost-20220225_121823	0.15	16	0.5625	0.3795	22	1.035	male-female
0.130833	20	0.3925	localhost-20220225_121823	0.0925	13	0.426923	0.271167	21	0.774762	male-female
0.236	36	0.393333	localhost-20220225_121823	0.208167	21	0.594762	0.498	36	0.83	male-female
0.210833	35	0.361429	localhost-20220225_121823	0.148667	15	0.594667	0.418	36	0.696667	male-female
0.169833	26	0.391923	localhost-20220225_121823	0.1525	17	0.538235	0.356	26	0.821538	male-female
0.180667	29	0.373793	localhost-20220225_121823	0.245333	24	0.613333	0.445833	23	1.16304	male-female
0.0925	14	0.396429	localhost-20220302_113245	0.0533333	8	0.4	0.158167	8	1.18625	male-female
0.0928333	10	0.557	localhost-20220302_113245	0.0418333	7	0.358571	0.135	6	1.35	male-female
0.112333	14	0.481429	localhost-20220302_113245	0.078	10	0.468	0.230667	10	1.384	male-female
0.144833	22	0.395	localhost-20220302_113245	0.154	18	0.513333	0.336333	20	1.009	male-female
0.0693333	8	0.52	localhost-20220302_125321	0.0581667	9	0.387778	0.1355	4	2.0325	male-female
0.145333	22	0.396364	localhost-20220502_115227	0.143833	19	0.454211	0.308833	13	1.42538	male-female
0.109	15	0.436	localhost-20220502_115227	0.0743333	10	0.446	0.19	9	1.26667	male-female
0.108333	18	0.361111	localhost-20220502_115227	0.0188333	4	0.2825	0.146	17	0.515294	male-female
0.139167	23	0.363043	localhost-20220502_115227	0.0301667	7	0.258571	0.204167	21	0.583333	male-female
0.153	26	0.353077	localhost-20220502_115227	0.0726667	13	0.335385	0.262667	19	0.829474	male-female
0.2165	25	0.5196	localhost-20220502_115227	0.152833	16	0.573125	0.401667	17	1.41765	male-female
0.2235	30	0.447	localhost-20220502_115227	0.261833	21	0.748095	0.5085	21	1.45286	male-female
0.195333	28	0.418571	localhost-20220502_115227	0.187333	16	0.7025	0.426833	20	1.2805	male-female
0.194	28	0.415714	localhost-20220502_115227	0.1235	12	0.6175	0.38	21	1.08571	male-female
0.189667	27	0.421481	localhost-20220502_115227	0.0923333	10	0.554	0.327167	21	0.934762	male-female
0.147667	21	0.421905	localhost-20220502_115227	0.0776667	10	0.466	0.240167	15	0.960667	male-female
0.164667	18	0.548889	localhost-20220502_115227	0.065	10	0.39	0.238333	14	1.02143	male-female
0.207833	21	0.59381	localhost-20220502_115227	0.0355	7	0.304286	0.2525	18	0.841667	male-female
0.2375	35	0.407143	localhost-20220502_115227	0.0446667	7	0.382857	0.329167	31	0.637097	male-female
0.254167	42	0.363095	localhost-20220502_115227	0.136833	15	0.547333	0.4575	31	0.885484	male-female
0.217333	32	0.4075	localhost-20220502_115227	0.1635	16	0.613125	0.431	20	1.293	male-female
0.1185	20	0.3555	localhost-20210127_145608	0.0543333	7	0.465714	0.2075	19	0.655263	male-female
0.125833	21	0.359524	localhost-20210127_145608	0.0543333	9	0.362222	0.2205	19	0.696316	male-female
0.124333	22	0.339091	localhost-20210127_145608	0.0658333	10	0.395	0.239167	24	0.597917	male-female
0.0978333	16	0.366875	localhost-20210127_145608	0.0401667	9	0.267778	0.221	21	0.631429	male-female
0.0943333	16	0.35375	localhost-20210127_145608	0.0448333	10	0.269	0.2205	17	0.778235	male-female
0.141667	27	0.314815	localhost-20210127_145608	0.0653333	12	0.326667	0.292667	30	0.585333	male-female
0.0773333	8	0.58	localhost-20210210_094512	0.0265	5	0.318	0.142833	6	1.42833	male-female
0.0978333	12	0.489167	localhost-20210210_094512	0.0461667	7	0.395714	0.156833	8	1.17625	male-female
0.076	10	0.456	localhost-20210210_094512	0.0543333	8	0.4075	0.142333	6	1.42333	male-female
0.071	10	0.426	localhost-20210210_094512	0.072	7	0.617143	0.1535	8	1.15125	male-female
0.0803333	12	0.401667	localhost-20210210_094512	0.0561667	7	0.481429	0.160833	9	1.07222	male-female
0.083	10	0.498	localhost-20210210_094512	0.057	6	0.57	0.152333	8	1.1425	male-female
0.128667	13	0.593846	localhost-20210210_094512	0.0391667	6	0.391667	0.213667	13	0.986154	male-female
0.116667	11	0.636364	localhost-20210210_094512	0.101833	9	0.678889	0.255333	12	1.27667	male-female
0.0706667	12	0.353333	localhost-20210210_100441	0.0188333	4	0.2825	0.122667	10	0.736	male-female
0.0845	13	0.39	localhost-20210210_100441	0.0746667	11	0.407273	0.188667	7	1.61714	male-female
0.0738333	10	0.443	localhost-20210210_100441	0.0736667	9	0.491111	0.158333	5	1.9	male-female
0.125	18	0.416667	localhost-20210617_121041	0.0893333	10	0.536	0.235333	10	1.412	male-female
0.0933333	12	0.466667	localhost-20210617_121041	0.0331667	4	0.4975	0.137667	9	0.917778	male-female
0.122333	16	0.45875	localhost-20210617_123045	0.0563333	11	0.307273	0.206333	12	1.03167	male-female
0.0935	11	0.51	localhost-20210617_123045	0.0355	6	0.355	0.139667	8	1.0475	male-female
0.0955	12	0.4775	localhost-20210617_123045	0.0253333	5	0.304	0.138167	8	1.03625	male-female
0.135333	19	0.427368	localhost-20210617_123045	0.106833	14	0.457857	0.269667	13	1.24462	male-female
0.107333	15	0.429333	localhost-20210617_123045	0.0958333	12	0.479167	0.209833	10	1.259	male-female
0.120667	17	0.425882	localhost-20210617_123045	0.0855	11	0.466364	0.236667	14	1.01429	male-female
0.138667	23	0.361739	localhost-20210617_123045	0.0986667	13	0.455385	0.2865	22	0.781364	male-female
0.1515	26	0.349615	localhost-20210617_123045	0.104667	17	0.369412	0.281833	16	1.05688	male-female
0.124333	17	0.438824	localhost-20210617_123045	0.097	14	0.415714	0.2325	9	1.55	male-female
0.0733333	9	0.488889	localhost-20220502_123531	0.0466667	8	0.35	0.141667	8	1.0625	male-female
0.0735	9	0.49	localhost-20220502_123531	0.0418333	7	0.358571	0.129167	6	1.29167	male-female
0.1105	13	0.51	localhost-20220502_123531	0.0426667	7	0.365714	0.160167	11	0.873636	male-female
0.1275	15	0.51	localhost-20220502_123531	0.0551667	9	0.367778	0.202167	10	1.213	male-female
0.0896667	12	0.448333	localhost-20220502_123531	0.0665	8	0.49875	0.176667	6	1.76667	male-female
0.0953333	13	0.44	localhost-20220502_123531	0.0706667	9	0.471111	0.175333	6	1.75333	male-female
0.0815	12	0.4075	localhost-20220502_123531	0.0643333	10	0.386	0.153167	6	1.53167	male-female
0.0923333	14	0.395714	localhost-20220502_123531	0.093	11	0.507273	0.192333	9	1.28222	male-female
0.114833	18	0.382778	localhost-20220502_123531	0.144333	14	0.618571	0.273167	14	1.17071	male-female
0.124667	25	0.2992	localhost-20220502_123531	0.131	15	0.524	0.286333	16	1.07375	male-female
0.189667	28	0.406429	localhost-20220502_123531	0.179833	22	0.490455	0.396	20	1.188	male-female
0.13	18	0.433333	localhost-20220502_123531	0.11	15	0.44	0.25	12	1.25	male-female
0.208	27	0.462222	localhost-20220506_130520	0.0995	19	0.314211	0.3275	12	1.6375	male-female
0.172333	28	0.369286	localhost-20220506_130520	0.136167	20	0.4085	0.327333	15	1.30933	male-female
0.196	25	0.4704	localhost-20220506_130520	0.0596667	11	0.325455	0.288667	13	1.33231	male-female
0.180167	26	0.415769	localhost-20220506_130520	0.062	12	0.31	0.265167	15	1.06067	male-female
0.190667	27	0.423704	localhost-20220506_130520	0.1695	21	0.484286	0.388667	15	1.55467	male-female
0.199	23	0.51913	localhost-20220506_130520	0.214	24	0.535	0.4295	13	1.98231	male-female
0.1695	21	0.484286	localhost-20220506_130520	0.275667	16	1.03375	0.453833	12	2.26917	male-female
0.219333	24	0.548333	localhost-20220506_130520	0.1805	13	0.833077	0.416	18	1.38667	male-female
0.219833	23	0.573478	localhost-20220506_130520	0.1695	19	0.535263	0.417833	20	1.2535	male-female
0.167333	20	0.502	localhost-20220506_130520	0.193833	20	0.5815	0.4105	16	1.53937	male-female
0.2045	24	0.51125	localhost-20220506_130520	0.124833	17	0.440588	0.3675	13	1.69615	male-female
0.151	17	0.532941	localhost-20220506_130520	0.0835	11	0.455455	0.249	9	1.66	male-female
0.101	12	0.505	localhost-20220506_130520	0.155333	13	0.716923	0.2775	9	1.85	male-female
0.133333	17	0.470588	localhost-20220506_130520	0.228833	21	0.65381	0.385167	14	1.65071	male-female
0.1675	20	0.5025	localhost-20220506_130520	0.143833	16	0.539375	0.325167	17	1.14765	male-female
0.0971667	13	0.448462	localhost-20220506_130520	0.0578333	6	0.578333	0.171333	12	0.856667	male-female
0.1255	15	0.502	localhost-20220506_130520	0.142333	13	0.656923	0.278833	10	1.673	male-female
0.0516667	10	0.31	localhost-20220509_115048	0.0408333	6	0.408333	0.105833	10	0.635	male-female
0.086	15	0.344	localhost-20220509_115048	0.0625	10	0.375	0.167333	12	0.836667	male-female
0.115833	14	0.496429	localhost-20220509_115048	0.0755	10	0.453	0.203167	9	1.35444	male-female
0.0783333	9	0.522222	localhost-20220509_115048	0.0338333	5	0.406	0.1315	7	1.12714	male-female
0.0911667	14	0.390714	localhost-20220509_115048	0.0585	10	0.351	0.177667	14	0.761429	male-female
0.130167	15	0.520667	localhost-20220509_115048	0.032	4	0.48	0.1815	10	1.089	male-female
0.0805	11	0.439091	localhost-20220509_124215	0.0953333	11	0.52	0.186667	9	1.24444	male-female
0.127667	15	0.510667	localhost-20220511_115515	0.0713333	12	0.356667	0.209667	8	1.5725	male-female
0.128	21	0.365714	localhost-20220511_115515	0.1855	20	0.5565	0.340667	15	1.36267	male-female
0.0945	12	0.4725	localhost-20200706_132556	0.0548333	10	0.329	0.157167	7	1.34714	male-male
0.0705	9	0.47	localhost-20200706_132556	0.0675	8	0.50625	0.150667	6	1.50667	male-male
0.0915	9	0.61	localhost-20200706_132556	0.0306667	8	0.23	0.1365	6	1.365	male-male
0.118167	13	0.545385	localhost-20200706_132556	0.0708333	13	0.326923	0.206833	11	1.12818	male-male
0.127167	16	0.476875	localhost-20200708_120051	0.0583333	9	0.388889	0.208833	9	1.39222	male-male
0.112167	10	0.673	localhost-20200709_111319	0.0248333	5	0.298	0.147667	7	1.26571	male-male
0.127833	11	0.697273	localhost-20200709_111319	0.0258333	6	0.258333	0.1655	7	1.41857	male-male
0.113667	12	0.568333	localhost-20200709_111319	0.079	8	0.5925	0.206333	8	1.5475	male-male
0.113	15	0.452	localhost-20200709_111319	0.0955	10	0.573	0.227	10	1.362	male-male
0.0893333	12	0.446667	localhost-20200709_111319	0.0476667	6	0.476667	0.146	11	0.796364	male-male
0.07	12	0.35	localhost-20200709_111319	0.0426667	5	0.512	0.118667	10	0.712	male-male
0.0803333	11	0.438182	localhost-20200812_155855	0.03	6	0.3	0.142833	11	0.779091	male-male
0.0978333	17	0.345294	localhost-20200812_155855	0.0505	8	0.37875	0.182	15	0.728	male-male
0.106167	21	0.303333	localhost-20200812_155855	0.0545	7	0.467143	0.2105	21	0.601429	male-male
0.0793333	15	0.317333	localhost-20200812_155855	0.0436667	6	0.436667	0.176667	16	0.6625	male-male
0.120167	24	0.300417	localhost-20200812_155855	0.0448333	9	0.298889	0.239167	23	0.623913	male-male
0.0976667	14	0.418571	localhost-20210222_144954	0.074	12	0.37	0.177	10	1.062	male-male
0.0676667	11	0.369091	localhost-20210222_152829	0.0365	7	0.312857	0.113	6	1.13	male-male
0.0801667	12	0.400833	localhost-20210222_152829	0.0233333	6	0.233333	0.108667	9	0.724444	male-male
0.104833	11	0.571818	localhost-20210222_152829	0.0221667	6	0.221667	0.134667	5	1.616	male-male
0.128333	12	0.641667	localhost-20210222_152829	0.026	6	0.26	0.1585	10	0.951	male-male
0.158	15	0.632	localhost-20210222_152829	0.0255	5	0.306	0.197	10	1.182	male-male
0.168167	20	0.5045	localhost-20210222_152829	0.0321667	7	0.275714	0.227167	14	0.973571	male-male
0.177833	24	0.444583	localhost-20210222_152829	0.0893333	15	0.357333	0.283333	14	1.21429	male-male
0.138333	21	0.395238	localhost-20210222_152829	0.0938333	18	0.312778	0.235167	11	1.28273	male-male
0.096	14	0.411429	localhost-20210222_152829	0.048	10	0.288	0.155167	9	1.03444	male-male
0.088	12	0.44	localhost-20210308_120623	0.0338333	7	0.29	0.159667	8	1.1975	male-male
0.0905	16	0.339375	localhost-20210308_120623	0.00683333	1	0.41	0.129333	16	0.485	male-male
0.114333	15	0.457333	localhost-20210308_120623	0.0186667	4	0.28	0.163333	16	0.6125	male-male
0.13	17	0.458824	localhost-20210308_120623	0.052	11	0.283636	0.256	17	0.903529	male-male
0.128167	16	0.480625	localhost-20210308_120623	0.131	14	0.561429	0.306	13	1.41231	male-male
0.214667	26	0.495385	localhost-20210308_120623	0.257833	27	0.572963	0.519667	22	1.41727	male-male
0.203	21	0.58	localhost-20210308_120623	0.163	20	0.489	0.390833	25	0.938	male-male
0.115333	12	0.576667	localhost-20220214_120801	0.0321667	5	0.386	0.1775	12	0.8875	male-male
0.105667	11	0.576364	localhost-20220214_120801	0.042	6	0.42	0.172667	11	0.941818	male-male
0.0775	7	0.664286	localhost-20220214_120801	0.0165	3	0.33	0.1085	6	1.085	male-male
0.106833	11	0.582727	localhost-20220214_120801	0.0573333	8	0.43	0.180667	8	1.355	male-male
0.161667	18	0.538889	localhost-20220214_120801	0.204833	18	0.682778	0.409667	9	2.73111	male-male
0.157833	17	0.557059	localhost-20220214_120801	0.219833	15	0.879333	0.412	14	1.76571	male-male
0.1225	17	0.432353	localhost-20220214_135209	0.0701667	10	0.421	0.205167	8	1.53875	male-male
0.0861667	12	0.430833	localhost-20220214_135209	0.0526667	8	0.395	0.139333	6	1.39333	male-male
0.0575	9	0.383333	localhost-20220214_135209	0.0716667	8	0.5375	0.1385	8	1.03875	male-male
0.123	17	0.434118	localhost-20220214_135209	0.115333	13	0.532308	0.264667	16	0.9925	male-male
0.152	19	0.48	localhost-20220214_135209	0.143167	16	0.536875	0.323	15	1.292	male-male
0.136	14	0.582857	localhost-20220214_135209	0.115333	18	0.384444	0.292333	14	1.25286	male-male
0.129333	23	0.337391	localhost-20220214_135209	0.096	15	0.384	0.2605	19	0.822632	male-male
0.130667	22	0.356364	localhost-20220214_135209	0.178167	20	0.5345	0.348833	16	1.30812	male-male
0.100833	15	0.403333	localhost-20220214_135209	0.1535	12	0.7675	0.270333	11	1.47455	male-male
0.0888333	17	0.313529	localhost-20220214_135209	0.0783333	8	0.5875	0.177167	13	0.817692	male-male
0.124667	24	0.311667	localhost-20220214_135209	0.0898333	12	0.449167	0.2325	16	0.871875	male-male
0.158167	33	0.287576	localhost-20220214_135209	0.1595	21	0.455714	0.3615	23	0.943043	male-male
0.136833	17	0.482941	localhost-20220214_135209	0.2125	16	0.796875	0.3775	19	1.19211	male-male
0.0583333	8	0.4375	localhost-20220222_122109	0.0731667	8	0.54875	0.154333	6	1.54333	male-male
0.0573333	7	0.491429	localhost-20220222_122109	0.071	6	0.71	0.151167	6	1.51167	male-male
0.163167	25	0.3916	localhost-20220222_122109	0.0658333	13	0.303846	0.257	18	0.856667	male-male
0.137833	22	0.375909	localhost-20220222_122109	0.0561667	8	0.42125	0.216	18	0.72	male-male
0.0848333	17	0.299412	localhost-20220222_122109	0.0845	10	0.507	0.1915	17	0.675882	male-male
0.115	20	0.345	localhost-20220222_122109	0.274333	25	0.6584	0.4145	18	1.38167	male-male
0.134333	25	0.3224	localhost-20220222_122109	0.263167	25	0.6316	0.430833	23	1.12391	male-male
0.0735	7	0.63	localhost-20220223_121135	0.105	10	0.63	0.185667	4	2.785	male-male
0.0648333	7	0.555714	localhost-20220223_121135	0.0561667	7	0.481429	0.138167	4	2.0725	male-male
0.0451667	7	0.387143	localhost-20220223_121135	0.0571667	5	0.686	0.116333	4	1.745	male-male
0.133167	19	0.420526	localhost-20220223_121135	0.1845	21	0.527143	0.333333	11	1.81818	male-male
0.1235	17	0.435882	localhost-20220223_121135	0.1595	19	0.503684	0.3185	13	1.47	male-male
0.0665	11	0.362727	localhost-20220223_121135	0.0558333	9	0.372222	0.142	10	0.852	male-male
0.0688333	11	0.375455	localhost-20220223_121135	0.0785	12	0.3925	0.161167	9	1.07444	male-male
0.0986667	13	0.455385	localhost-20220223_121135	0.160667	16	0.6025	0.273	10	1.638	male-male
0.212833	28	0.456071	localhost-20220302_115211	0.192333	19	0.607368	0.421167	15	1.68467	male-male
0.0853333	13	0.393846	localhost-20220302_133433	0.028	5	0.336	0.117333	11	0.64	male-male
0.0716667	10	0.43	localhost-20220302_133433	0.0276667	5	0.332	0.101833	8	0.76375	male-male
0.100667	15	0.402667	localhost-20220302_133433	0.0355	6	0.355	0.159667	11	0.870909	male-male
0.125833	17	0.444118	localhost-20220302_133433	0.0466667	9	0.311111	0.202	12	1.01	male-male
0.118167	14	0.506429	localhost-20220302_133433	0.055	8	0.4125	0.191833	10	1.151	male-male
0.114667	14	0.491429	localhost-20220302_133433	0.0433333	5	0.52	0.175167	12	0.875833	male-male
0.0578333	8	0.43375	localhost-20210201_132121	0.0433333	9	0.288889	0.124667	10	0.748	male-male
0.0375	6	0.375	localhost-20210201_132121	0.0418333	7	0.358571	0.101667	5	1.22	male-male
0.0796667	9	0.531111	localhost-20220304_121729	0.0488333	5	0.586	0.144833	7	1.24143	male-male
0.0653333	13	0.301538	localhost-20220304_121729	0.0908333	10	0.545	0.1925	13	0.888462	male-male
0.1045	13	0.482308	localhost-20220304_123618	0.130833	13	0.603846	0.241167	10	1.447	male-male
0.0658333	9	0.438889	localhost-20220304_123618	0.0685	7	0.587143	0.138667	6	1.38667	male-male
0.0573333	6	0.573333	localhost-20220502_133927	0.0516667	4	0.775	0.1185	8	0.88875	male-male
0.1	16	0.375	localhost-20220502_133927	0.0413333	6	0.413333	0.158667	14	0.68	male-male

## Sheet: figS4G_song_amounts_onsets_dura
pulse_bout_amount	pulse_bout_onset	pulse_bout_duration	recording	sine_bout_amount	sine_bout_onset	sine_bout_duration	song_bout_amount	song_bout_onset	song_bout_duration	analysis_group
0.0348333	5	0.418	localhost-20200707_113229	0.0751667	6	0.751667	0.11	4	1.65	male-female
0.0998333	15	0.399333	localhost-20220214_132737	0.0516667	5	0.62	0.1585	11	0.864545	male-female
0.213667	39	0.328718	localhost-20220224_120331	0.0628333	11	0.342727	0.3345	28	0.716786	male-female
0.106167	12	0.530833	localhost-20220302_113245	0.0795	10	0.477	0.193	6	1.93	male-female
0.160167	17	0.565294	localhost-20220302_113245	0.109	10	0.654	0.279333	12	1.39667	male-female
0.202333	18	0.674444	localhost-20220302_113245	0.0711667	9	0.474444	0.283667	12	1.41833	male-female
0.152833	19	0.482632	localhost-20220302_113245	0.0381667	6	0.381667	0.196667	14	0.842857	male-female
0.0661667	6	0.661667	localhost-20220302_125321	0.0468333	5	0.562	0.121833	5	1.462	male-female
0.1005	10	0.603	localhost-20210210_094512	0.075	7	0.642857	0.194333	7	1.66571	male-female
0.0531667	8	0.39875	localhost-20210617_121041	0.045	7	0.385714	0.114667	7	0.982857	male-female
0.115	16	0.43125	localhost-20220511_115515	0.146333	16	0.54875	0.276	9	1.84	male-female
0.0736667	16	0.27625	localhost-20200812_143257	0.0713333	13	0.329231	0.165333	14	0.708571	male-male
0.116	20	0.348	localhost-20200812_143257	0.0571667	9	0.381111	0.211	17	0.744706	male-male
0.135333	20	0.406	localhost-20200812_143257	0.0536667	8	0.4025	0.217333	15	0.869333	male-male
0.124	21	0.354286	localhost-20200812_143257	0.0798333	15	0.319333	0.239	18	0.796667	male-male
0.1345	24	0.33625	localhost-20200812_143257	0.1	15	0.4	0.279833	18	0.932778	male-male
0.137333	18	0.457778	localhost-20200812_143257	0.0718333	11	0.391818	0.2245	15	0.898	male-male
0.0655	12	0.3275	localhost-20200812_143257	0.0333333	5	0.4	0.107667	10	0.646	male-male
0.0595	8	0.44625	localhost-20220224_124055	0.081	10	0.486	0.1495	9	0.996667	male-male
0.0561667	5	0.674	localhost-20220225_123838	0.0608333	5	0.73	0.122	5	1.464	male-male
0.028	4	0.42	localhost-20220225_123838	0.173167	10	1.039	0.207	8	1.5525	male-male
0.0326667	7	0.28	localhost-20220225_123838	0.295333	18	0.984444	0.340167	17	1.20059	male-male
0.0623333	13	0.287692	localhost-20220225_123838	0.341	21	0.974286	0.416167	19	1.31421	male-male
0.068	13	0.313846	localhost-20220225_123838	0.255667	19	0.807368	0.340333	16	1.27625	male-male
0.0555	11	0.302727	localhost-20220225_123838	0.2665	22	0.726818	0.3435	17	1.21235	male-male
0.071	13	0.327692	localhost-20220225_123838	0.272167	25	0.6532	0.369333	21	1.05524	male-male
0.108167	20	0.3245	localhost-20220225_123838	0.284833	22	0.776818	0.431667	21	1.23333	male-male
0.109333	23	0.285217	localhost-20220225_123838	0.424667	23	1.10783	0.562	15	2.248	male-male
0.087	16	0.32625	localhost-20220225_123838	0.3865	22	1.05409	0.488833	13	2.25615	male-male
0.077	12	0.385	localhost-20220225_123838	0.273833	19	0.864737	0.373667	11	2.03818	male-male
0.154	21	0.44	localhost-20220225_123838	0.297	26	0.685385	0.4785	13	2.20846	male-male
0.190167	26	0.438846	localhost-20220225_123838	0.3885	29	0.803793	0.595833	14	2.55357	male-male
0.171167	24	0.427917	localhost-20220225_123838	0.342167	23	0.892609	0.547167	18	1.82389	male-male
0.149667	21	0.427619	localhost-20220225_123838	0.343167	24	0.857917	0.543167	21	1.5519	male-male
0.132167	22	0.360455	localhost-20220225_123838	0.346	26	0.798462	0.519333	21	1.48381	male-male
0.124167	23	0.323913	localhost-20220225_123838	0.307167	23	0.801304	0.494333	21	1.41238	male-male
0.104667	17	0.369412	localhost-20220225_123838	0.320667	21	0.91619	0.470833	18	1.56944	male-male
0.120167	18	0.400556	localhost-20220225_123838	0.315167	24	0.787917	0.473333	18	1.57778	male-male
0.0628333	8	0.47125	localhost-20220302_115211	0.0378333	4	0.5675	0.101333	5	1.216	male-male
0.0611667	8	0.45875	localhost-20220302_115211	0.0475	6	0.475	0.110667	7	0.948571	male-male
0.112167	13	0.517692	localhost-20220302_115211	0.121833	11	0.664545	0.239	8	1.7925	male-male
0.113833	16	0.426875	localhost-20220302_115211	0.1135	12	0.5675	0.235333	10	1.412	male-male
0.191333	32	0.35875	localhost-20220302_115211	0.253	32	0.474375	0.4525	14	1.93929	male-male
0.0983333	17	0.347059	localhost-20220302_115211	0.148	17	0.522353	0.264167	10	1.585	male-male
0.0643333	11	0.350909	localhost-20220302_115211	0.0921667	10	0.553	0.174	8	1.305	male-male
0.0813333	15	0.325333	localhost-20220302_115211	0.158333	14	0.678571	0.2475	14	1.06071	male-male
0.0395	11	0.215455	localhost-20220302_115211	0.104167	8	0.78125	0.151	13	0.696923	male-male
0.0713333	16	0.2675	localhost-20220302_115211	0.169333	14	0.725714	0.249833	12	1.24917	male-male
0.1345	27	0.298889	localhost-20220302_115211	0.237333	24	0.593333	0.383667	18	1.27889	male-male
0.179667	31	0.347742	localhost-20220302_115211	0.182833	24	0.457083	0.3865	19	1.22053	male-male
0.2015	27	0.447778	localhost-20220302_115211	0.1915	23	0.499565	0.4235	18	1.41167	male-male
0.170167	27	0.378148	localhost-20220302_115211	0.2175	22	0.593182	0.407833	19	1.28789	male-male
0.169167	28	0.3625	localhost-20220302_115211	0.224333	23	0.585217	0.418833	18	1.39611	male-male
0.135833	23	0.354348	localhost-20220302_115211	0.202667	21	0.579048	0.357333	15	1.42933	male-male
0.110833	20	0.3325	localhost-20220302_115211	0.193167	17	0.681765	0.31	16	1.1625	male-male
0.153833	23	0.401304	localhost-20220302_131417	0.1775	21	0.507143	0.338333	9	2.25556	male-male
0.135167	19	0.426842	localhost-20220302_131417	0.0808333	12	0.404167	0.2345	14	1.005	male-male
0.1695	19	0.535263	localhost-20220302_131417	0.0861667	14	0.369286	0.288	13	1.32923	male-male
0.172167	21	0.491905	localhost-20220302_131417	0.0951667	14	0.407857	0.3045	12	1.5225	male-male
0.137167	17	0.484118	localhost-20220302_131417	0.113333	14	0.485714	0.267833	12	1.33917	male-male
0.0983333	15	0.393333	localhost-20220302_131417	0.226667	18	0.755556	0.363833	14	1.55929	male-male
0.09	15	0.36	localhost-20220302_133433	0.0673333	10	0.404	0.172833	13	0.797692	male-male
0.0948333	15	0.379333	localhost-20220302_133433	0.123333	11	0.672727	0.229667	15	0.918667	male-male
0.054	11	0.294545	localhost-20220302_133433	0.141833	9	0.945556	0.202167	10	1.213	male-male
0.0858333	18	0.286111	localhost-20220302_133433	0.1335	15	0.534	0.242833	15	0.971333	male-male
0.1145	23	0.298696	localhost-20220302_133433	0.131	17	0.462353	0.290333	16	1.08875	male-male
0.108667	23	0.283478	localhost-20220302_133433	0.163333	13	0.753846	0.3125	17	1.10294	male-male
0.0911667	20	0.2735	localhost-20220302_133433	0.107833	7	0.924286	0.215833	17	0.761765	male-male
0.069	17	0.243529	localhost-20220302_133433	0.146667	11	0.8	0.2305	17	0.813529	male-male
0.096	20	0.288	localhost-20220302_133433	0.299667	20	0.899	0.409667	21	1.17048	male-male
0.142	26	0.327692	localhost-20220302_133433	0.256167	21	0.731905	0.416167	24	1.04042	male-male
0.153167	25	0.3676	localhost-20220302_133433	0.248	21	0.708571	0.4215	25	1.0116	male-male
0.095	13	0.438462	localhost-20220302_133433	0.236	15	0.944	0.3405	18	1.135	male-male
0.106167	16	0.398125	localhost-20220302_133433	0.183667	16	0.68875	0.306167	16	1.14813	male-male
0.159333	26	0.367692	localhost-20220302_133433	0.2645	24	0.66125	0.448833	19	1.41737	male-male
0.106167	20	0.3185	localhost-20220302_133433	0.273833	17	0.966471	0.395833	18	1.31944	male-male
0.119333	19	0.376842	localhost-20220502_125611	0.1545	14	0.662143	0.296667	17	1.04706	male-male
0.084	9	0.56	localhost-20220502_125611	0.235333	19	0.743158	0.339333	17	1.19765	male-male
0.106167	12	0.530833	localhost-20220502_125611	0.126333	11	0.689091	0.25	12	1.25	male-male
0.1185	17	0.418235	localhost-20220502_125611	0.336333	17	1.18706	0.462	14	1.98	male-male
0.121833	19	0.384737	localhost-20220502_125611	0.470667	22	1.28364	0.604333	19	1.90842	male-male
0.136667	20	0.41	localhost-20220502_125611	0.342833	23	0.894348	0.492833	26	1.13731	male-male
0.0913333	13	0.421538	localhost-20220502_125611	0.395333	26	0.912308	0.539667	15	2.15867	male-male
0.0806667	12	0.403333	localhost-20220502_125611	0.275167	15	1.10067	0.386333	14	1.65571	male-male
0.134667	18	0.448889	localhost-20220502_125611	0.226333	17	0.798824	0.368	13	1.69846	male-male
0.0676667	9	0.451111	localhost-20210201_124220	0.019	5	0.228	0.112	8	0.84	male-male
0.0978333	15	0.391333	localhost-20210201_124220	0.024	6	0.24	0.1565	12	0.7825	male-male
0.0938333	14	0.402143	localhost-20210201_124220	0.0173333	4	0.26	0.129667	13	0.598462	male-male
0.0958333	16	0.359375	localhost-20210201_124220	0.101	9	0.673333	0.211833	15	0.847333	male-male
0.1145	19	0.361579	localhost-20210201_124220	0.114833	10	0.689	0.250333	17	0.883529	male-male
0.1215	20	0.3645	localhost-20210201_124220	0.0601667	6	0.601667	0.197167	20	0.5915	male-male
0.149833	23	0.39087	localhost-20210201_124220	0.072	8	0.54	0.242167	23	0.631739	male-male
0.1875	26	0.432692	localhost-20210201_124220	0.150333	18	0.501111	0.397167	31	0.76871	male-male
0.199833	31	0.386774	localhost-20210201_124220	0.182333	22	0.497273	0.455167	35	0.780286	male-male
0.162667	30	0.325333	localhost-20210201_124220	0.1285	14	0.550714	0.337667	25	0.8104	male-male
0.139	31	0.269032	localhost-20210201_124220	0.124167	14	0.532143	0.308833	22	0.842273	male-male
0.149	28	0.319286	localhost-20210201_124220	0.134667	19	0.425263	0.337333	25	0.8096	male-male
0.137167	23	0.357826	localhost-20210201_124220	0.124	18	0.413333	0.335	32	0.628125	male-male
0.1755	28	0.376071	localhost-20210201_124220	0.0783333	12	0.391667	0.315167	33	0.57303	male-male
0.225833	28	0.483929	localhost-20210201_124220	0.0661667	11	0.360909	0.3075	25	0.738	male-male
0.206167	26	0.475769	localhost-20210201_124220	0.091	12	0.455	0.332167	20	0.9965	male-male
0.174	28	0.372857	localhost-20210201_124220	0.126833	14	0.543571	0.349	23	0.910435	male-male
0.164667	27	0.365926	localhost-20210201_124220	0.127	16	0.47625	0.333667	26	0.77	male-male
0.157833	29	0.326552	localhost-20210201_124220	0.102333	12	0.511667	0.308667	26	0.712308	male-male
0.102167	14	0.437857	localhost-20210201_132121	0.0803333	10	0.482	0.202833	11	1.10636	male-male
0.0776667	10	0.466	localhost-20210201_132121	0.0738333	7	0.632857	0.160333	8	1.2025	male-male
0.0393333	8	0.295	localhost-20210201_132121	0.0978333	8	0.73375	0.155833	7	1.33571	male-male
0.0365	8	0.27375	localhost-20210201_132121	0.0718333	7	0.615714	0.1315	8	0.98625	male-male
0.0461667	9	0.307778	localhost-20210201_132121	0.0358333	4	0.5375	0.103667	8	0.7775	male-male
0.0751667	14	0.322143	localhost-20210201_132121	0.0738333	7	0.632857	0.184833	15	0.739333	male-male
0.0898333	11	0.49	localhost-20210201_132121	0.0726667	8	0.545	0.207333	13	0.956923	male-male
0.0763333	9	0.508889	localhost-20210201_132121	0.120167	12	0.600833	0.238667	9	1.59111	male-male
0.07	10	0.42	localhost-20210201_132121	0.109167	11	0.595455	0.212	12	1.06	male-male
0.085	18	0.283333	localhost-20210201_132121	0.1185	8	0.88875	0.251667	14	1.07857	male-male
0.125167	25	0.3004	localhost-20210201_132121	0.137333	12	0.686667	0.328333	19	1.03684	male-male
0.116167	21	0.331905	localhost-20210201_132121	0.105833	10	0.635	0.27	20	0.81	male-male
0.102167	23	0.266522	localhost-20210201_132121	0.1495	13	0.69	0.319333	21	0.912381	male-male
0.0921667	20	0.2765	localhost-20210201_132121	0.165167	16	0.619375	0.332333	20	0.997	male-male
0.0691667	10	0.415	localhost-20210209_122417	0.0338333	6	0.338333	0.113333	9	0.755556	male-male
0.0973333	16	0.365	localhost-20210209_122417	0.0545	7	0.467143	0.169333	15	0.677333	male-male
0.132	18	0.44	localhost-20210209_122417	0.0963333	12	0.481667	0.241333	20	0.724	male-male
0.102667	16	0.385	localhost-20210209_122417	0.08	12	0.4	0.203167	17	0.717059	male-male
0.065	12	0.325	localhost-20210209_122417	0.0505	8	0.37875	0.134833	12	0.674167	male-male
0.0408333	8	0.30625	localhost-20210209_122417	0.0395	6	0.395	0.1	6	1	male-male
0.085	14	0.364286	localhost-20210209_122417	0.114333	14	0.49	0.228167	15	0.912667	male-male
0.091	15	0.364	localhost-20210209_122417	0.159667	18	0.532222	0.273167	17	0.964118	male-male
0.1045	19	0.33	localhost-20210209_122417	0.221333	21	0.632381	0.3595	16	1.34813	male-male
0.16	27	0.355556	localhost-20210209_122417	0.274833	23	0.716957	0.473333	17	1.67059	male-male
0.164	26	0.378462	localhost-20210209_122417	0.305	20	0.915	0.516167	14	2.21214	male-male
0.158	26	0.364615	localhost-20210209_122417	0.290833	19	0.918421	0.489333	16	1.835	male-male
0.141	25	0.3384	localhost-20210209_122417	0.227667	20	0.683	0.3855	19	1.21737	male-male
0.105833	17	0.373529	localhost-20210209_122417	0.2215	17	0.781765	0.343333	17	1.21176	male-male
0.121667	18	0.405556	localhost-20210209_122417	0.154833	15	0.619333	0.314	15	1.256	male-male
0.209167	26	0.482692	localhost-20210209_122417	0.138	19	0.435789	0.393333	18	1.31111	male-male
0.238167	30	0.476333	localhost-20210209_122417	0.236833	21	0.676667	0.514667	19	1.62526	male-male
0.217667	31	0.42129	localhost-20210209_122417	0.3725	24	0.93125	0.6155	18	2.05167	male-male
0.215667	29	0.446207	localhost-20210209_122417	0.3855	25	0.9252	0.620833	19	1.96053	male-male
0.210833	26	0.486538	localhost-20210209_122417	0.2555	19	0.806842	0.497833	20	1.4935	male-male
0.1995	23	0.520435	localhost-20210209_122417	0.1615	16	0.605625	0.383167	18	1.27722	male-male
0.211167	25	0.5068	localhost-20210209_122417	0.2	20	0.6	0.433	14	1.85571	male-male
0.214333	30	0.428667	localhost-20210209_122417	0.238667	23	0.622609	0.479333	20	1.438	male-male
0.150333	23	0.392174	localhost-20210209_122417	0.243	19	0.767368	0.411333	15	1.64533	male-male
0.116	14	0.497143	localhost-20220304_121729	0.0691667	10	0.415	0.206667	8	1.55	male-male
0.175833	22	0.479545	localhost-20220304_121729	0.1235	19	0.39	0.324667	11	1.77091	male-male
0.127333	20	0.382	localhost-20220304_121729	0.111	16	0.41625	0.263667	13	1.21692	male-male
0.1705	26	0.393462	localhost-20220304_121729	0.146833	17	0.518235	0.364	18	1.21333	male-male
0.203667	29	0.421379	localhost-20220304_121729	0.1515	21	0.432857	0.396333	15	1.58533	male-male
0.175167	25	0.4204	localhost-20220304_121729	0.102167	20	0.3065	0.303167	13	1.39923	male-male
0.215	26	0.496154	localhost-20220304_121729	0.174333	22	0.475455	0.419333	13	1.93538	male-male
0.217167	25	0.5212	localhost-20220304_121729	0.2695	24	0.67375	0.5175	15	2.07	male-male
0.162333	22	0.442727	localhost-20220304_121729	0.320667	19	1.01263	0.505667	15	2.02267	male-male
0.0905	15	0.362	localhost-20220304_121729	0.2005	11	1.09364	0.3015	10	1.809	male-male
0.0645	12	0.3225	localhost-20220304_121729	0.117	12	0.585	0.2115	11	1.15364	male-male
0.1525	20	0.4575	localhost-20220304_121729	0.324	27	0.72	0.515333	15	2.06133	male-male
0.197333	25	0.4736	localhost-20220304_121729	0.428	31	0.828387	0.646167	14	2.76929	male-male
0.134	19	0.423158	localhost-20220304_121729	0.290833	21	0.830952	0.437167	11	2.38455	male-male
0.105667	16	0.39625	localhost-20220304_121729	0.200833	16	0.753125	0.319167	11	1.74091	male-male
0.114	19	0.36	localhost-20220304_121729	0.342	20	1.026	0.477	14	2.04429	male-male
0.1215	14	0.520714	localhost-20220304_123618	0.108	14	0.462857	0.2375	7	2.03571	male-male
0.166	19	0.524211	localhost-20220304_123618	0.176167	19	0.556316	0.357667	8	2.6825	male-male
0.122667	18	0.408889	localhost-20220304_123618	0.1265	12	0.6325	0.261	10	1.566	male-male
0.114667	16	0.43	localhost-20220304_123618	0.128833	11	0.702727	0.249	11	1.35818	male-male
0.0906667	14	0.388571	localhost-20220304_123618	0.268	19	0.846316	0.367167	11	2.00273	male-male
0.0606667	12	0.303333	localhost-20220304_123618	0.396333	22	1.08091	0.464	12	2.32	male-male
0.0838333	16	0.314375	localhost-20220304_123618	0.412	22	1.12364	0.500833	12	2.50417	male-male
0.116333	17	0.410588	localhost-20220304_123618	0.302333	19	0.954737	0.425	10	2.55	male-male
0.0841667	14	0.360714	localhost-20220502_133927	0.0911667	10	0.547	0.1785	7	1.53	male-male
0.0911667	12	0.455833	localhost-20220509_121352	0.0585	8	0.43875	0.17	10	1.02	male-male
0.0803333	13	0.370769	localhost-20220509_121352	0.079	9	0.526667	0.1755	9	1.17	male-male
0.0973333	14	0.417143	localhost-20220509_121352	0.0531667	8	0.39875	0.166333	9	1.10889	male-male
0.124667	15	0.498667	localhost-20220509_121352	0.0851667	11	0.464545	0.224	11	1.22182	male-male
0.151167	17	0.533529	localhost-20220509_121352	0.0895	11	0.488182	0.250833	14	1.075	male-male
0.108333	14	0.464286	localhost-20220509_121352	0.0435	7	0.372857	0.155833	10	0.935	male-male
0.086	12	0.43	localhost-20220509_121352	0.0263333	6	0.263333	0.124667	9	0.831111	male-male
0.163167	17	0.575882	localhost-20220509_121352	0.074	9	0.493333	0.260333	13	1.20154	male-male
0.142667	17	0.503529	localhost-20220509_121352	0.0783333	9	0.522222	0.242667	12	1.21333	male-male
0.118	18	0.393333	localhost-20220509_121352	0.0978333	14	0.419286	0.243167	12	1.21583	male-male
0.1565	23	0.408261	localhost-20220509_121352	0.165333	21	0.472381	0.346167	14	1.48357	male-male
0.114333	18	0.381111	localhost-20220509_121352	0.103667	14	0.444286	0.229333	12	1.14667	male-male
0.0645	11	0.351818	localhost-20220509_121352	0.0396667	7	0.34	0.124	10	0.744	male-male
0.1125	18	0.375	localhost-20220509_121352	0.117167	12	0.585833	0.262	16	0.9825	male-male
0.148333	19	0.468421	localhost-20220509_121352	0.130667	10	0.784	0.3015	17	1.06412	male-male
0.113833	13	0.525385	localhost-20220509_121352	0.0565	7	0.484286	0.193333	14	0.828571	male-male
0.149167	18	0.497222	localhost-20220509_121352	0.0375	8	0.28125	0.2105	14	0.902143	male-male
0.157833	19	0.498421	localhost-20220509_121352	0.0511667	8	0.38375	0.218833	14	0.937857	male-male
0.171	21	0.488571	localhost-20220509_121352	0.116667	16	0.4375	0.3	18	1	male-male
0.168333	24	0.420833	localhost-20220509_121352	0.184167	20	0.5525	0.375667	20	1.127	male-male
0.128333	21	0.366667	localhost-20220509_121352	0.318667	20	0.956	0.477167	15	1.90867	male-male
0.1485	23	0.387391	localhost-20220509_121352	0.429667	24	1.07417	0.611167	14	2.61929	male-male
0.158667	24	0.396667	localhost-20220509_121352	0.340833	22	0.929545	0.524167	14	2.24643	male-male
0.173667	21	0.49619	localhost-20220509_121352	0.214	18	0.713333	0.3995	15	1.598	male-male
0.182333	22	0.497273	localhost-20220509_121352	0.231833	19	0.732105	0.419333	13	1.93538	male-male
0.0586667	9	0.391111	localhost-20220509_130538	0.0655	6	0.655	0.140667	7	1.20571	male-male
0.0405	7	0.347143	localhost-20220509_130538	0.0643333	5	0.772	0.125833	5	1.51	male-male
0.039	7	0.334286	localhost-20220509_130538	0.0908333	8	0.68125	0.143167	6	1.43167	male-male
0.0646667	9	0.431111	localhost-20220509_130538	0.0913333	11	0.498182	0.172667	8	1.295	male-male
0.0536667	6	0.536667	localhost-20220509_130538	0.0545	9	0.363333	0.1205	6	1.205	male-male
0.0705	7	0.604286	localhost-20220509_130538	0.0478333	8	0.35875	0.132	4	1.98	male-male
0.0775	8	0.58125	localhost-20220509_130538	0.0488333	7	0.418571	0.138833	6	1.38833	male-male
0.0706667	10	0.424	localhost-20220509_130538	0.0395	7	0.338571	0.112	6	1.12	male-male
0.0431667	7	0.37	localhost-20220509_130538	0.0958333	12	0.479167	0.147667	6	1.47667	male-male
0.0486667	10	0.292	localhost-20220509_130538	0.142167	12	0.710833	0.203667	9	1.35778	male-male
0.0426667	9	0.284444	localhost-20220509_130538	0.120667	9	0.804444	0.1795	9	1.19667	male-male
0.0785	11	0.428182	localhost-20220509_130538	0.0703333	9	0.468889	0.170333	8	1.2775	male-male
0.086	13	0.396923	localhost-20220509_130538	0.0866667	13	0.4	0.190333	9	1.26889	male-male
0.0755	14	0.323571	localhost-20220509_130538	0.12	14	0.514286	0.211833	12	1.05917	male-male
