# Supplementary material for: Sex-specific behavioral feedback modulates sensorimotor processing and drives flexible social behavior
Source: Nat Commun. 2026 May 4;17:4026. doi: 10.1038/s41467-026-72057-9 (PMC13139495; doi:10.1038/s41467-026-72057-9)
Supplement: Supplementary file 15 — Source Data [file 41467_2026_72057_MOESM15_ESM.zip › source_data/figS5.xlsx]

## Sheet: figS5A_kde_mf_song_silence
	3.015058825068792559e-20	2.455910549767312858e-19	1.883927124561201990e-19	6.768385778580474276e-20	1.433362489439412198e-19	1.301714266109021312e-19	2.172379153391971105e-19	-4.111363837351290562e-20	-1.415198359295641185e-19	-2.173628996034210022e-19	-3.661170469234119603e-20	-2.554690787020498354e-19	-2.120010084667574304e-20	-3.418484956313416508e-19	9.200995899358081961e-20	6.395220578303317677e-20	7.737764921488629866e-20	-2.871653949515626891e-19	3.444010984756150815e-20	-1.287694351545280134e-19	6.160800614632237119e-20	-3.690767520071803175e-20	3.031959872383618651e-19	-5.216985590733227674e-20	1.093068453112123042e-19	7.740221296639491139e-20	2.776129543102092261e-19	2.749467776285557799e-19	1.837950000786563956e-19	3.761986230799592280e-19	4.565756313484437407e-19	1.021871563772110284e-19	1.944568482751136077e-19	7.261968392746179665e-20	3.796023397600804474e-19	1.731516369487581637e-19	1.768107566826451128e-19	-1.604417713375446046e-19	1.921219556566362774e-19	-1.725105024313801700e-20	2.814937534468082918e-19	-2.013738276677022216e-19	-6.211667072590676754e-20	-1.419619882148323050e-19	-7.009078003192734908e-20	-3.774613286570070861e-20	-1.589964733453266460e-19	-2.178138189375001932e-19	-1.840201074239235962e-20
0	5.64097e-20	2.64662e-19	2.00342e-19	1.04154e-19	1.39801e-19	1.29418e-19	2.59404e-19	-1.47322e-21	-1.38724e-19	-2.05358e-19	-2.44727e-20	-4.08101e-19	1.54141e-19	-3.94734e-19	6.49765e-20	-3.50868e-19	1.77109e-20	-3.58556e-19	-1.6064e-20	-1.59287e-19	5.48393e-21	-4.03664e-20	2.94462e-19	-8.51576e-20	1.33867e-19	1.11096e-19	3.14329e-19	3.28316e-19	2.15329e-19	3.98402e-19	4.71911e-19	1.47422e-19	1.6637e-19	6.3277e-20	3.86455e-19	1.89568e-19	1.92952e-19	-1.85031e-19	1.99229e-19	8.88704e-21	3.26144e-19	-2.24966e-19	-5.93358e-20	-1.27671e-19	-1.15202e-20	-1.15542e-20	-9.48583e-20	-1.8131e-19	3.67971e-20
1	7.34604e-20	2.77297e-19	1.96423e-19	1.20196e-19	1.05154e-19	1.11998e-19	2.88402e-19	3.67229e-20	-1.18572e-19	-2.44595e-19	-1.01953e-19	-4.85313e-19	-8.09416e-21	-5.1652e-19	9.59388e-20	-3.82734e-19	-1.18812e-19	-1.54357e-19	-5.7118e-20	-1.92862e-19	-2.38197e-20	-3.69875e-20	2.55999e-19	-1.26869e-19	1.38759e-19	1.08567e-19	3.22768e-19	3.57118e-19	2.32147e-19	3.94106e-19	4.64665e-19	1.88839e-19	1.29648e-19	4.01305e-20	3.68654e-19	2.00944e-19	2.07489e-19	-1.96288e-19	1.95458e-19	4.23601e-20	3.64025e-19	-2.32765e-19	-4.97973e-20	-9.89988e-20	2.92391e-20	8.80729e-21	-4.12671e-20	-1.54598e-19	7.30769e-20
2	7.5886e-20	2.77988e-19	1.73056e-19	1.14604e-19	4.42396e-20	8.34097e-20	2.90195e-19	6.05455e-20	-1.20924e-19	-2.59824e-19	-9.8781e-20	-3.98373e-19	-1.25591e-19	-4.49852e-19	-2.38653e-19	-2.13105e-19	-3.20057e-19	-4.53806e-19	-3.35051e-20	-2.88541e-19	-7.2692e-20	-4.37916e-20	1.93101e-19	-1.69404e-19	1.20488e-19	7.48487e-20	2.961e-19	3.59691e-19	2.24274e-19	3.58529e-19	4.37111e-19	2.20907e-19	8.8909e-20	8.83426e-21	3.3163e-19	2.09684e-19	2.27698e-19	-1.85827e-19	1.84822e-19	8.26937e-20	3.85088e-19	-2.27661e-19	-3.55391e-20	-5.62849e-20	4.97474e-20	2.23571e-20	-5.51044e-21	-1.44009e-19	9.11236e-20
3	6.32085e-20	2.63689e-19	1.33466e-19	8.96674e-20	-3.42862e-20	5.0078e-20	2.73152e-19	7.0333e-20	-1.00601e-19	-3.24913e-19	-1.09835e-19	-4.32224e-19	-4.5264e-20	-3.34402e-19	-2.46947e-19	-2.20649e-19	-2.73801e-19	-3.7338e-19	-1.20712e-19	-2.25856e-19	-1.09076e-19	-5.65677e-20	1.13783e-19	-2.03529e-19	8.08383e-20	2.08046e-20	2.36665e-19	3.41092e-19	1.91518e-19	2.97409e-19	3.9659e-19	2.39399e-19	4.79532e-20	-2.61779e-20	2.83126e-19	2.14043e-19	2.55154e-19	-1.56687e-19	1.70984e-19	1.25413e-19	3.79362e-19	-2.14503e-19	-2.02246e-20	-1.48151e-21	5.48208e-20	2.80385e-20	1.15725e-20	-1.47101e-19	1.00834e-19
4	4.05503e-20	2.36176e-19	8.72511e-20	5.19684e-20	-1.13345e-19	1.8896e-20	2.41332e-19	1.09568e-19	-8.1648e-20	-3.54197e-19	-1.70544e-19	-2.79694e-19	6.78525e-20	-3.08016e-19	-1.11029e-19	-1.64215e-19	-8.93381e-20	-2.35068e-19	-1.18971e-19	-2.20946e-19	-9.98022e-20	-7.88575e-20	2.74178e-20	-2.272e-19	2.74285e-20	-4.29582e-20	1.54128e-19	3.10477e-19	1.43632e-19	2.24203e-19	3.52885e-19	2.40917e-19	8.59814e-21	-6.18923e-20	2.29818e-19	2.16733e-19	2.8754e-19	-1.14844e-19	1.58778e-19	1.63428e-19	3.44835e-19	-1.96412e-19	-8.45654e-21	5.7963e-20	5.20515e-20	2.61349e-20	1.44065e-20	-1.57923e-19	1.11369e-19
5	1.73412e-20	2.02917e-19	4.66426e-20	1.22148e-20	-1.78239e-19	-6.94946e-21	2.06454e-19	1.16635e-19	-1.06065e-19	-4.0597e-19	-1.67726e-19	-3.36658e-19	-1.21288e-19	-3.69779e-19	-1.50012e-19	-1.09099e-19	-6.47395e-20	-1.96738e-19	-1.47978e-19	-2.4218e-19	-1.27879e-19	-1.09507e-19	-5.13148e-20	-2.41549e-19	-3.21646e-20	-1.07799e-19	6.38138e-20	2.78906e-19	9.74183e-20	1.55399e-19	3.16076e-19	2.23689e-19	-2.81923e-20	-9.48491e-20	1.75179e-19	2.16035e-19	3.17223e-19	-7.38245e-20	1.51318e-19	1.89247e-19	2.8959e-19	-1.75468e-19	-3.50959e-21	1.13159e-19	4.86009e-20	1.72493e-20	1.21709e-20	-1.69154e-19	1.30131e-19
6	4.68654e-21	1.75496e-19	2.18423e-20	-1.64452e-20	-2.15045e-19	-1.99956e-20	1.78145e-19	1.5866e-19	-9.68665e-20	-4.28495e-19	-2.43014e-19	-3.14961e-19	-1.0396e-19	-3.3165e-19	-2.94273e-19	-1.88991e-19	-6.58349e-20	-1.77932e-19	-1.36124e-19	-2.51325e-19	-1.44125e-19	-1.32948e-19	-1.0505e-19	-2.41817e-19	-8.63981e-20	-1.65654e-19	-1.71577e-20	2.5613e-19	7.12627e-20	1.05013e-19	2.91183e-19	1.88045e-19	-6.17095e-20	-1.2322e-19	1.20221e-19	2.0908e-19	3.37074e-19	-4.4792e-20	1.50259e-19	1.9675e-19	2.28971e-19	-1.52769e-19	-7.13685e-21	1.57285e-19	4.82759e-20	-8.15827e-22	1.23924e-20	-1.75668e-19	1.54065e-19
7	1.16619e-20	1.65497e-19	1.73312e-20	-2.292e-20	-2.16652e-19	-1.22958e-20	1.70447e-19	2.04717e-19	-9.21952e-20	-4.30651e-19	-2.37488e-19	-3.15452e-19	-1.52142e-19	-2.8102e-19	-1.63662e-19	-1.19641e-19	-1.13463e-19	-1.74925e-19	-1.79628e-19	-2.53503e-19	-1.52157e-19	-1.40183e-19	-1.24317e-19	-2.27022e-19	-1.23926e-19	-2.06764e-19	-7.34218e-20	2.49036e-19	7.95334e-20	8.33911e-20	2.8077e-19	1.3964e-19	-8.84085e-20	-1.44065e-19	6.37539e-20	1.93283e-19	3.41573e-19	-3.83404e-20	1.54761e-19	1.85831e-19	1.79913e-19	-1.27972e-19	-1.82247e-20	1.89776e-19	5.46854e-20	-2.62713e-20	2.13006e-20	-1.76844e-19	1.76605e-19
8	4.15993e-20	1.79388e-19	3.01555e-20	-3.48936e-21	-1.83992e-19	2.21005e-20	1.84833e-19	2.8496e-19	-5.84952e-20	-3.91031e-19	-3.11215e-19	-3.78815e-19	-2.23586e-19	-3.44745e-19	-3.12392e-19	-2.43579e-19	-8.52284e-20	-2.078e-19	-2.04627e-19	-2.39796e-19	-1.53161e-19	-1.41234e-19	-9.73206e-20	-1.88432e-19	-1.32924e-19	-2.20797e-19	-9.49899e-20	2.60121e-19	1.28216e-19	9.4744e-20	2.83966e-19	8.67452e-20	-1.00977e-19	-1.51984e-19	1.10069e-20	1.72953e-19	3.36921e-19	-5.36992e-20	1.64263e-19	1.63214e-19	1.53891e-19	-9.8366e-20	-3.15506e-20	2.12909e-19	6.79609e-20	-5.57787e-20	4.33238e-20	-1.73963e-19	1.90021e-19
9	9.0079e-20	2.1477e-19	5.05203e-20	3.53323e-20	-1.28671e-19	8.80136e-20	2.29856e-19	3.79696e-19	2.86635e-23	-3.51401e-19	-2.46988e-19	-3.28485e-19	-1.95823e-19	-3.1184e-19	-2.56548e-19	-2.45858e-19	-1.42778e-19	-1.46945e-19	-1.8085e-19	-2.32654e-19	-1.41138e-19	-1.05934e-19	-1.44035e-20	-1.21804e-19	-1.05643e-19	-1.98759e-19	-7.90398e-20	2.87352e-19	2.11614e-19	1.371e-19	2.997e-19	3.87989e-20	-9.46109e-20	-1.4563e-19	-3.56423e-20	1.49311e-19	3.25304e-19	-8.86036e-20	1.73778e-19	1.36647e-19	1.51711e-19	-6.33597e-20	-4.20724e-20	2.29637e-19	8.7809e-20	-8.05254e-20	7.76227e-20	-1.69764e-19	1.90663e-19
10	1.46286e-19	2.60297e-19	6.4924e-20	7.86558e-20	-7.07881e-20	1.8323e-19	2.95263e-19	4.88291e-19	7.70134e-20	-2.47874e-19	-2.2967e-19	-2.6657e-19	-2.00373e-19	-1.23765e-19	-3.65888e-19	-7.72422e-20	-6.36511e-20	-8.47013e-20	-1.51159e-19	-1.59423e-19	-6.66632e-20	-4.03334e-20	1.18966e-19	-1.92715e-20	-4.33616e-20	-1.39434e-19	-3.09456e-20	3.25075e-19	3.12149e-19	2.01476e-19	3.26031e-19	2.23973e-21	-6.85138e-20	-1.25411e-19	-7.23959e-20	1.24503e-19	3.13713e-19	-1.33737e-19	1.81936e-19	1.10139e-19	1.67689e-19	-2.3975e-20	-4.558e-20	2.38693e-19	1.0995e-19	-9.07406e-20	1.22183e-19	-1.6506e-19	1.79905e-19
11	1.97169e-19	2.9981e-19	6.10642e-20	1.09521e-19	-3.34332e-20	2.95646e-19	3.7611e-19	5.91838e-19	1.54416e-19	-1.0832e-19	-1.17464e-19	-2.288e-19	-1.67175e-19	7.99778e-20	-1.65169e-19	-9.25983e-20	-5.70781e-20	-5.77738e-20	-1.39101e-19	-4.43047e-20	1.95545e-20	5.18989e-20	2.83116e-19	1.09919e-19	4.27334e-20	-5.05697e-20	3.76481e-20	3.66723e-19	4.05094e-19	2.73625e-19	3.58122e-19	-2.08423e-20	-2.85197e-20	-9.71906e-20	-1.00242e-19	9.54716e-20	2.99087e-19	-1.83548e-19	1.87248e-19	8.64747e-20	1.93435e-19	1.56662e-20	-4.16471e-20	2.35809e-19	1.28659e-19	-8.07166e-20	1.71721e-19	-1.60174e-19	1.6452e-19
12	2.32264e-19	3.19004e-19	3.27949e-20	1.1605e-19	-3.17493e-20	4.07454e-19	4.56564e-19	6.68806e-19	2.12129e-19	-2.08619e-20	-1.23505e-19	-1.66587e-19	-1.8573e-19	8.66592e-21	-1.60118e-19	-9.31836e-20	-4.1393e-20	-1.08459e-20	-1.10547e-19	8.77336e-20	1.61055e-19	1.67756e-19	4.47959e-19	2.51285e-19	1.31466e-19	5.12373e-20	1.12216e-19	4.06895e-19	4.669e-19	3.37762e-19	3.89321e-19	-3.04474e-20	1.67596e-20	-6.92603e-20	-1.20609e-19	5.92825e-20	2.75433e-19	-2.31142e-19	1.93862e-19	6.30286e-20	2.22025e-19	4.89747e-20	-3.24879e-20	2.13493e-19	1.38398e-19	-5.03273e-20	2.20769e-19	-1.51064e-19	1.51507e-19
13	2.46079e-19	3.11077e-19	-1.73708e-20	9.62451e-20	-6.52598e-20	4.95972e-19	5.2471e-19	7.09366e-19	2.41915e-19	6.09222e-20	-3.77921e-20	-6.62286e-20	-1.68867e-19	1.50102e-19	-1.12577e-19	-1.27554e-20	2.01031e-20	-1.02942e-21	-7.92698e-20	1.95028e-19	3.05304e-19	2.93218e-19	5.78006e-19	3.73369e-19	2.01138e-19	1.44586e-19	1.79676e-19	4.43115e-19	4.85165e-19	3.82979e-19	4.11228e-19	-2.76682e-20	5.99438e-20	-4.73912e-20	-1.32583e-19	1.45296e-20	2.41186e-19	-2.7142e-19	2.06678e-19	3.99316e-20	2.49251e-19	7.07364e-20	-2.32636e-20	1.68091e-19	1.35828e-19	-7.26279e-21	2.62851e-19	-1.34832e-19	1.44845e-19
14	2.37717e-19	2.78642e-19	-7.93308e-20	5.78218e-20	-1.20792e-19	5.41315e-19	5.65506e-19	7.06731e-19	2.23885e-19	1.14711e-19	5.27121e-20	9.22036e-21	-1.56488e-19	1.62925e-19	-4.90284e-20	1.87506e-20	5.01897e-20	5.27271e-20	-1.21504e-19	3.04254e-19	4.4073e-19	3.88207e-19	6.34689e-19	4.49878e-19	2.33365e-19	2.09159e-19	2.29367e-19	4.74893e-19	4.63013e-19	4.06333e-19	4.17115e-19	-1.30467e-20	9.74357e-20	-3.49343e-20	-1.33727e-19	-3.51903e-20	1.98355e-19	-2.94235e-19	2.31673e-19	1.95046e-20	2.74445e-19	8.0241e-20	-1.70662e-20	1.02787e-19	1.23885e-19	3.86623e-20	2.94413e-19	-1.06553e-19	1.46393e-19
15	2.09148e-19	2.31269e-19	-1.39399e-19	1.47082e-20	-1.77069e-19	5.33884e-19	5.68333e-19	6.53635e-19	1.82373e-19	1.58074e-19	7.05191e-20	1.45228e-19	-1.3901e-19	2.03274e-19	1.45565e-19	1.27292e-19	2.86384e-20	1.55441e-19	-2.97978e-20	3.50447e-19	5.04385e-19	4.32043e-19	6.08517e-19	4.61217e-19	2.24101e-19	2.31423e-19	2.55064e-19	5.01852e-19	4.15443e-19	4.11854e-19	4.02861e-19	9.6119e-21	1.31206e-19	-2.71426e-20	-1.21041e-19	-7.9791e-20	1.58363e-19	-2.95952e-19	2.73369e-19	8.29577e-21	2.99065e-19	8.02151e-20	-1.2383e-20	2.75098e-20	1.10544e-19	7.91457e-20	3.14721e-19	-6.52395e-20	1.55542e-19
16	1.64234e-19	1.80566e-19	-1.85148e-19	-1.87654e-20	-2.184e-19	4.76866e-19	5.29595e-19	5.71094e-19	1.05938e-19	1.84673e-19	1.93931e-19	3.37097e-19	-6.15317e-20	3.69364e-19	9.32705e-20	1.63413e-19	-9.1644e-20	2.00809e-19	-4.56285e-20	4.20278e-19	5.14152e-19	4.26112e-19	5.05032e-19	4.12155e-19	1.82837e-19	2.0837e-19	2.54366e-19	5.22355e-19	3.60056e-19	4.05622e-19	3.6863e-19	3.62444e-20	1.63448e-19	-2.14388e-20	-9.9347e-20	-1.09741e-19	1.29471e-19	-2.70789e-19	3.2679e-19	1.32832e-20	3.24176e-19	7.5841e-20	-9.31698e-22	-4.37822e-20	1.06761e-19	1.08663e-19	3.28818e-19	-1.00964e-20	1.71619e-19
17	1.08819e-19	1.35931e-19	-2.08917e-19	-3.27275e-20	-2.37244e-19	3.86554e-19	4.66044e-19	4.61647e-19	3.20926e-20	1.63326e-19	2.25427e-19	3.76919e-19	4.3885e-20	3.3699e-19	3.31677e-19	3.45049e-19	-3.58015e-20	1.66806e-19	4.75741e-20	4.06672e-19	4.80059e-19	3.60818e-19	3.59745e-19	3.24586e-19	1.28234e-19	1.48031e-19	2.29198e-19	5.32451e-19	3.0836e-19	3.90424e-19	3.19925e-19	6.1173e-20	1.95168e-19	-1.0666e-20	-7.58766e-20	-1.15808e-19	1.18189e-19	-2.23945e-19	3.87389e-19	3.89109e-20	3.51487e-19	7.30122e-20	3.18262e-20	-9.48481e-20	1.1892e-19	1.28349e-19	3.46055e-19	5.32413e-20	1.95511e-19
18	5.02566e-20	1.02729e-19	-2.08911e-19	-2.53682e-20	-2.37373e-19	2.84248e-19	3.85403e-19	3.46032e-19	-6.47091e-20	1.53195e-19	2.70152e-19	4.16763e-19	4.22846e-21	3.68721e-19	3.01827e-19	3.91903e-19	5.44958e-20	1.60889e-19	5.5631e-21	3.47742e-19	3.7436e-19	2.75286e-19	2.15844e-19	2.30134e-19	7.78058e-20	6.58761e-20	1.84143e-19	5.27744e-19	2.6245e-19	3.65225e-19	2.64856e-19	8.19202e-20	2.23392e-19	6.83553e-21	-6.28674e-20	-9.60977e-20	1.21604e-19	-1.61102e-19	4.45146e-19	8.53474e-20	3.79979e-19	7.39334e-20	9.64863e-20	-1.19219e-19	1.46442e-19	1.38757e-19	3.71727e-19	1.16039e-19	2.23373e-19
19	-4.58757e-21	8.25696e-20	-1.88046e-19	-1.97076e-21	-2.2453e-19	1.91373e-19	3.13626e-19	2.44509e-19	-1.27826e-19	1.34658e-19	2.71904e-19	5.08876e-19	6.66193e-20	5.24243e-19	4.12243e-19	4.12891e-19	3.78024e-20	1.35086e-19	6.10559e-20	2.6297e-19	2.92749e-19	1.87888e-19	1.05603e-19	1.49545e-19	4.25845e-20	-2.07831e-20	1.2637e-19	5.04605e-19	2.18289e-19	3.26022e-19	2.11963e-19	9.93208e-20	2.41626e-19	2.82223e-20	-6.5828e-20	-5.4825e-20	1.35441e-19	-9.5637e-20	4.8968e-19	1.4533e-19	4.05616e-19	8.07984e-20	1.95358e-19	-1.15919e-19	1.80519e-19	1.42676e-19	4.07135e-19	1.66739e-19	2.52829e-19
20	-5.16622e-20	7.43251e-20	-1.51878e-19	2.71329e-20	-2.05331e-19	1.15136e-19	2.54586e-19	1.68844e-19	-1.7856e-19	1.16071e-19	2.24666e-19	5.32105e-19	6.63405e-20	5.25494e-19	2.90627e-19	4.51891e-19	3.44008e-20	1.49132e-19	5.75307e-20	2.27226e-19	2.20405e-19	1.07507e-19	3.57231e-20	9.69589e-20	2.36716e-20	-9.62375e-20	6.25586e-20	4.63394e-19	1.71035e-19	2.72641e-19	1.66859e-19	1.16799e-19	2.45252e-19	4.65697e-20	-8.34433e-20	6.86951e-22	1.53925e-19	-3.69613e-20	5.14579e-19	2.0763e-19	4.24446e-19	9.24475e-20	3.15471e-19	-9.24561e-20	2.08645e-19	1.42889e-19	4.44948e-19	1.9636e-19	2.79153e-19
21	-9.02919e-20	7.5043e-20	-1.06819e-19	5.13851e-20	-1.81629e-19	6.20099e-20	2.1299e-19	1.32215e-19	-1.72987e-19	1.24558e-19	2.70583e-19	5.04882e-19	2.009e-19	5.87118e-19	3.62197e-19	5.13763e-19	9.11553e-20	9.07305e-20	7.05744e-20	1.38823e-19	1.72456e-19	6.62721e-20	3.35859e-21	6.87749e-20	1.51282e-20	-1.49378e-19	-2.87627e-22	4.09188e-19	1.19333e-19	2.08692e-19	1.31521e-19	1.34489e-19	2.29176e-19	5.57225e-20	-1.07289e-19	5.98854e-20	1.75468e-19	6.68169e-21	5.16672e-19	2.56761e-19	4.2957e-19	1.06463e-19	4.32712e-19	-6.03171e-20	2.20281e-19	1.43171e-19	4.74976e-19	1.99242e-19	3.00763e-19
22	-1.20906e-19	8.10375e-20	-5.91377e-20	6.36564e-20	-1.52833e-19	3.14601e-20	1.81724e-19	1.22961e-19	-1.76767e-19	1.28679e-19	2.49935e-19	5.26256e-19	2.48658e-19	5.70953e-19	3.53957e-19	4.44076e-19	1.27837e-19	1.48604e-19	7.69453e-20	1.01538e-19	1.33115e-19	4.77996e-20	-1.26841e-20	5.76122e-20	8.23434e-21	-1.74909e-19	-5.62865e-20	3.50778e-19	6.58656e-20	1.41402e-19	1.03468e-19	1.47846e-19	1.93993e-19	5.21391e-20	-1.28222e-19	1.15034e-19	2.0188e-19	3.45779e-20	4.99302e-19	2.79502e-19	4.17053e-19	1.18418e-19	5.18431e-19	-3.03907e-20	2.11641e-19	1.45558e-19	4.86696e-19	1.78659e-19	3.15955e-19
23	-1.42182e-19	8.93015e-20	-1.46758e-20	6.2226e-20	-1.17193e-19	2.40557e-20	1.56077e-19	1.27853e-19	-1.48778e-19	1.27314e-19	2.96767e-19	5.94321e-19	3.4039e-19	5.53822e-19	2.67717e-19	5.62138e-19	1.38581e-19	1.26197e-19	6.949e-20	4.13241e-20	9.36227e-20	2.79406e-20	-2.65695e-20	5.24094e-20	-3.81407e-21	-1.73865e-19	-9.93036e-20	2.95936e-19	1.53986e-20	7.94208e-20	7.97963e-20	1.49539e-19	1.45561e-19	3.78773e-20	-1.39681e-19	1.62087e-19	2.33051e-19	5.12296e-20	4.7298e-19	2.69256e-19	3.8629e-19	1.23858e-19	5.51008e-19	-8.64841e-21	1.85289e-19	1.51222e-19	4.73888e-19	1.40179e-19	3.24698e-19
24	-1.50569e-19	9.85728e-20	2.12626e-20	5.04531e-20	-7.47221e-20	3.83571e-20	1.26433e-19	1.53245e-19	-1.02328e-19	1.33169e-19	2.86517e-19	6.42325e-19	4.63507e-19	6.17424e-19	3.0981e-19	5.89245e-19	2.39606e-19	2.45577e-19	7.96673e-20	3.94965e-20	7.73017e-20	1.1842e-20	-4.93284e-20	4.40285e-20	-2.27927e-20	-1.54559e-19	-1.24818e-19	2.48617e-19	-2.69055e-20	2.90675e-20	5.81169e-20	1.34463e-19	9.40068e-20	2.0272e-20	-1.40138e-19	2.03088e-19	2.67783e-19	6.62151e-20	4.50624e-19	2.29759e-19	3.39437e-19	1.20952e-19	5.22276e-19	3.12102e-21	1.48088e-19	1.56529e-19	4.36642e-19	9.27731e-20	3.24602e-19
25	-1.43142e-19	1.09297e-19	4.44957e-20	3.46054e-20	-2.83638e-20	7.27373e-20	9.38069e-20	1.80002e-19	-5.43032e-20	1.24168e-19	3.09328e-19	5.86563e-19	4.17001e-19	5.42123e-19	2.67308e-19	5.27535e-19	1.79736e-19	2.37961e-19	2.17408e-20	1.28416e-20	4.2601e-20	3.10099e-21	-7.75456e-20	2.92093e-20	-4.62839e-20	-1.29185e-19	-1.30086e-19	2.07484e-19	-5.71642e-20	-6.56662e-21	3.97132e-20	1.0345e-19	5.00169e-20	6.82275e-21	-1.32869e-19	2.39372e-19	2.96125e-19	8.83161e-20	4.43022e-19	1.72639e-19	2.82319e-19	1.09618e-19	4.40295e-19	7.63738e-21	1.08834e-19	1.60958e-19	3.80715e-19	4.38613e-20	3.16459e-19
26	-1.21608e-19	1.22131e-19	5.29808e-20	2.07557e-20	1.65384e-20	1.21949e-19	6.02932e-20	2.09301e-19	-7.34882e-21	9.90964e-20	1.87827e-19	5.34545e-19	3.72261e-19	3.37693e-19	1.62007e-19	4.08595e-19	1.43018e-19	2.23365e-19	3.92661e-20	-2.21131e-20	1.10912e-20	-1.37775e-20	-1.09027e-19	7.09725e-21	-6.852e-20	-1.10706e-19	-1.16839e-19	1.68958e-19	-7.22355e-20	-2.62681e-20	2.81026e-20	6.40456e-20	2.27871e-20	1.97592e-21	-1.22633e-19	2.71335e-19	3.12327e-19	1.24397e-19	4.50281e-19	1.11091e-19	2.19047e-19	9.04566e-20	3.2274e-19	5.51328e-21	7.07356e-20	1.59323e-19	3.13422e-19	-3.19225e-21	2.97832e-19
27	-9.37225e-20	1.36067e-19	4.77563e-20	1.24637e-20	5.31873e-20	1.79439e-19	3.92272e-20	2.42644e-19	6.49009e-20	1.09315e-19	2.17872e-19	4.71307e-19	3.69296e-19	4.83608e-19	1.93668e-19	4.46863e-19	5.94945e-20	2.09652e-19	-2.80548e-20	-5.26797e-20	6.09376e-21	-2.35562e-20	-1.36215e-19	-2.2385e-20	-8.30846e-20	-1.06283e-19	-9.09655e-20	1.31772e-19	-7.01208e-20	-2.91556e-20	2.8542e-20	2.73492e-20	1.58276e-20	5.21112e-21	-1.13858e-19	2.95794e-19	3.07032e-19	1.68257e-19	4.58508e-19	5.60092e-20	1.52478e-19	5.97711e-20	1.90189e-19	-3.78522e-21	3.09994e-20	1.47438e-19	2.40667e-19	-4.91303e-20	2.68166e-19
28	-7.08736e-20	1.4732e-19	3.29492e-20	9.46337e-21	7.53491e-20	2.37397e-19	3.79126e-20	2.89936e-19	1.25166e-19	9.93559e-20	1.79208e-19	3.86679e-19	3.73969e-19	3.27181e-19	1.27618e-19	3.63644e-19	1.65617e-19	1.75142e-19	-1.28936e-20	-5.7443e-20	1.33104e-20	-2.01368e-20	-1.54316e-19	-5.22976e-20	-8.77684e-20	-1.16592e-19	-6.06842e-20	9.94917e-20	-5.06311e-20	-1.42145e-20	4.54858e-20	5.47835e-21	2.95194e-20	1.40147e-20	-1.09066e-19	3.06564e-19	2.77566e-19	2.07248e-19	4.49225e-19	9.22381e-21	8.37744e-20	1.46801e-20	6.07612e-20	-2.36486e-20	-1.53454e-20	1.22366e-19	1.67872e-19	-9.5098e-20	2.26988e-19
29	-6.31342e-20	1.50397e-19	1.44911e-20	8.73896e-21	7.96464e-20	2.87974e-19	5.51256e-20	3.3809e-19	1.8296e-19	9.86576e-20	1.07452e-19	3.19782e-19	3.39349e-19	3.76202e-19	1.29473e-19	3.67413e-19	6.82072e-20	1.64443e-19	-1.76901e-20	-5.63112e-20	5.53974e-20	-6.12409e-21	-1.59848e-19	-8.36227e-20	-8.39467e-20	-1.35839e-19	-3.42694e-20	7.90103e-20	-1.56e-20	1.93587e-20	8.07739e-20	4.71589e-21	6.24829e-20	2.4979e-20	-1.05764e-19	3.03132e-19	2.26638e-19	2.27818e-19	4.06288e-19	-3.5586e-20	1.67216e-20	-4.8742e-20	-5.50299e-20	-5.70162e-20	-7.0399e-20	8.58197e-20	9.87239e-20	-1.41384e-19	1.77156e-19
30	-7.45841e-20	1.40972e-19	-2.07024e-21	6.36156e-21	6.49824e-20	3.21342e-19	8.58751e-20	3.88216e-19	2.59966e-19	1.60983e-19	1.28923e-19	3.44159e-19	4.23518e-19	3.91406e-19	1.69585e-19	3.08806e-19	2.05468e-19	1.79762e-19	-7.09644e-21	-2.63234e-20	1.04251e-19	1.08988e-20	-1.50252e-19	-1.08609e-19	-7.58007e-20	-1.55937e-19	-1.75266e-20	7.632e-20	3.06512e-20	7.00585e-20	1.29947e-19	2.73983e-20	1.07535e-19	3.65321e-20	-1.0209e-19	2.85719e-19	1.61683e-19	2.23392e-19	3.29824e-19	-8.21423e-20	-4.24882e-20	-1.26574e-19	-1.49824e-19	-1.02836e-19	-1.29414e-19	4.5709e-20	3.80751e-20	-1.83479e-19	1.25884e-19
31	-1.01427e-19	1.19076e-19	-1.35008e-20	-1.5045e-22	3.23321e-20	3.33897e-19	1.13113e-19	4.07998e-19	3.02596e-19	1.78229e-19	1.37633e-19	3.56439e-19	2.01415e-19	3.70787e-19	2.83349e-19	4.29943e-19	1.39994e-21	2.06544e-19	8.20847e-20	-3.35014e-20	1.5568e-19	4.51124e-20	-1.36393e-19	-1.26648e-19	-6.57803e-20	-1.71039e-19	-1.31185e-20	9.16104e-20	8.16161e-20	1.30571e-19	1.84255e-19	6.87726e-20	1.56078e-19	4.76155e-20	-9.3904e-20	2.63288e-19	9.21508e-20	1.967e-19	2.32001e-19	-1.32955e-19	-8.4497e-20	-2.06314e-19	-2.21505e-19	-1.54611e-19	-1.79473e-19	1.01089e-20	-1.03976e-20	-2.13217e-19	8.37545e-20
32	-1.33462e-19	9.01623e-20	-1.93155e-20	-1.0541e-20	-1.32164e-20	3.22763e-19	1.26788e-19	4.18588e-19	3.11795e-19	2.17425e-19	1.78065e-19	4.65877e-19	3.45512e-19	3.40625e-19	2.49858e-19	-2.85024e-20	1.82512e-19	2.37578e-19	1.87314e-19	4.05581e-20	2.31988e-19	7.10831e-20	-1.05824e-19	-1.34876e-19	-5.62075e-20	-1.78302e-19	-2.05638e-20	1.19034e-19	1.28428e-19	1.89765e-19	2.32326e-19	1.17972e-19	1.95177e-19	5.5335e-20	-8.10127e-20	2.4008e-19	2.8858e-20	1.56831e-19	1.32031e-19	-1.81065e-19	-1.02533e-19	-2.70239e-19	-2.66988e-19	-2.03966e-19	-2.07235e-19	-1.5346e-20	-4.16513e-20	-2.22673e-19	6.37859e-20
33	-1.5816e-19	6.26455e-20	-2.0737e-20	-2.13299e-20	-6.39404e-20	2.96031e-19	1.22178e-19	3.80917e-19	3.15035e-19	1.83641e-19	1.41615e-19	3.22422e-19	2.20345e-19	3.5333e-19	3.32891e-19	2.42818e-19	1.64628e-19	2.93806e-19	9.452e-20	5.45337e-20	2.95894e-19	9.82013e-20	-6.28454e-20	-1.35005e-19	-4.67139e-20	-1.79155e-19	-3.65936e-20	1.47848e-19	1.60761e-19	2.31935e-19	2.61778e-19	1.63362e-19	2.13577e-19	5.93216e-20	-6.45706e-20	2.21906e-19	-3.17824e-20	1.19424e-19	5.27079e-20	-2.17085e-19	-9.2286e-20	-3.02507e-19	-2.84754e-19	-2.44381e-19	-2.02137e-19	-2.71574e-20	-5.19658e-20	-2.07358e-19	7.20269e-20
34	-1.65874e-19	4.30686e-20	-1.90304e-20	-2.71969e-20	-1.06203e-19	2.62702e-19	9.97155e-20	3.38152e-19	2.93971e-19	2.71068e-19	2.62951e-19	4.31337e-19	2.24004e-19	3.26081e-19	2.68082e-19	1.88672e-19	1.26777e-19	2.88652e-19	1.02499e-19	2.91588e-20	3.56956e-19	1.26007e-19	-1.61061e-20	-1.21975e-19	-3.87471e-20	-1.77705e-19	-5.83609e-20	1.66875e-19	1.6936e-19	2.47056e-19	2.64324e-19	1.9418e-19	2.02433e-19	5.88118e-20	-4.95601e-20	2.07955e-19	-8.29881e-20	9.15643e-20	5.2913e-21	-2.33821e-19	-5.33478e-20	-2.93659e-19	-2.78026e-19	-2.73969e-19	-1.64065e-19	-2.86167e-20	-4.44987e-20	-1.706e-19	1.07962e-19
35	-1.54062e-19	3.20707e-20	-1.46639e-20	-2.36794e-20	-1.30833e-19	2.39048e-19	8.11764e-20	2.8539e-19	2.62376e-19	2.93074e-19	1.55161e-19	2.65903e-19	2.10366e-19	3.25241e-19	2.9459e-19	4.49149e-19	1.63188e-19	4.35971e-19	1.66993e-19	1.42054e-19	4.03612e-19	1.54112e-19	3.1959e-20	-1.03213e-19	-3.20521e-20	-1.76178e-19	-8.10204e-20	1.69537e-19	1.48931e-19	2.3171e-19	2.36577e-19	2.04882e-19	1.64963e-19	5.67135e-20	-3.61361e-20	1.979e-19	-1.25696e-19	7.61967e-20	-4.68342e-21	-2.30202e-19	6.0039e-21	-2.47584e-19	-2.51652e-19	-2.94223e-19	-1.0393e-19	-2.72169e-20	-2.29909e-20	-1.2173e-19	1.58329e-19
36	-1.28288e-19	2.43484e-20	-7.59065e-21	-1.06964e-20	-1.27572e-19	2.32024e-19	6.31354e-20	2.50264e-19	2.59525e-19	3.37861e-19	1.99525e-19	3.07108e-19	2.2439e-19	4.41512e-19	2.16338e-19	1.82556e-19	7.44657e-20	4.10687e-19	9.03851e-20	1.31763e-19	4.49789e-19	1.80854e-19	7.74067e-20	-7.80172e-20	-2.70036e-20	-1.73301e-19	-1.00828e-19	1.55551e-19	1.02264e-19	1.92507e-19	1.80769e-19	1.94716e-19	1.11005e-19	5.53488e-20	-2.60004e-20	1.88017e-19	-1.53673e-19	7.27352e-20	1.85326e-20	-2.1053e-19	7.54369e-20	-1.74914e-19	-2.12059e-19	-3.09597e-19	-3.62314e-20	-2.74177e-20	4.61456e-21	-7.1803e-20	2.06862e-19
37	-9.9539e-20	1.23453e-20	1.70055e-21	6.67948e-21	-9.7266e-20	2.4352e-19	5.89463e-20	2.17296e-19	2.49213e-19	3.26631e-19	2.52048e-19	2.85789e-19	7.27483e-20	4.07083e-19	2.10177e-19	2.82543e-19	3.05476e-19	3.88538e-19	1.17029e-19	1.57898e-19	4.48991e-19	1.92607e-19	1.08387e-19	-5.01218e-20	-2.17196e-20	-1.64221e-19	-1.14473e-19	1.31421e-19	4.11546e-20	1.41884e-19	1.06915e-19	1.69383e-19	5.4869e-20	6.09565e-20	-1.60828e-20	1.7869e-19	-1.57294e-19	7.72978e-20	6.99909e-20	-1.82089e-19	1.44396e-19	-9.34491e-20	-1.63386e-19	-3.23038e-19	2.36113e-20	-3.03696e-20	3.22734e-20	-3.12186e-20	2.4158e-19
38	-7.87859e-20	-8.50709e-21	1.18138e-20	1.98097e-20	-4.62408e-20	2.67264e-19	6.41797e-20	1.93893e-19	2.58787e-19	3.87319e-19	2.46262e-19	2.99722e-19	2.16156e-19	4.30887e-19	3.99996e-19	1.89969e-19	1.83622e-19	3.39065e-19	1.06197e-19	1.79592e-19	4.10071e-19	2.11135e-19	1.39781e-19	-1.79653e-20	-1.47073e-20	-1.42623e-19	-1.19177e-19	1.0631e-19	-1.75625e-20	9.24864e-20	2.92399e-20	1.38015e-19	1.12102e-20	7.54714e-20	-8.95036e-22	1.72395e-19	-1.30267e-19	9.24529e-20	1.39598e-19	-1.48136e-19	2.06199e-19	-1.89215e-20	-1.07429e-19	-3.31255e-19	6.77917e-20	-3.35192e-20	5.62416e-20	-3.40911e-21	2.591e-19
39	-7.17261e-20	-3.62416e-20	2.13047e-20	2.16098e-20	1.19881e-20	2.92181e-19	7.82718e-20	1.86054e-19	2.45192e-19	3.91565e-19	2.8741e-19	2.68658e-19	1.23483e-19	5.12504e-19	3.34097e-19	2.26952e-19	1.72006e-19	2.94147e-19	8.24095e-20	1.83648e-19	3.57279e-19	2.12991e-19	1.57803e-19	1.85524e-20	-4.91283e-21	-1.0512e-19	-1.1352e-19	8.65764e-20	-5.81965e-20	5.22311e-20	-3.71315e-20	1.10841e-19	-7.47809e-21	1.01004e-19	2.61582e-20	1.72449e-19	-6.8838e-20	1.23554e-19	2.17876e-19	-1.05186e-19	2.57447e-19	3.68198e-20	-4.49824e-20	-3.27918e-19	9.53653e-20	-3.29123e-20	7.45417e-20	1.33807e-20	2.6608e-19
40	-7.63999e-20	-6.20573e-20	3.04935e-20	1.09319e-20	6.43751e-20	3.09665e-19	9.09485e-20	1.8453e-19	2.27412e-19	4.08788e-19	3.19673e-19	2.60098e-19	9.84477e-20	4.61609e-19	3.49559e-19	2.29205e-19	2.73165e-19	2.57818e-19	7.01345e-20	2.0096e-19	3.09998e-19	2.10188e-19	1.72942e-19	5.93934e-20	5.44381e-21	-5.3258e-20	-9.79776e-20	7.14167e-20	-7.24926e-20	2.22907e-20	-8.05665e-20	9.44624e-20	4.52995e-21	1.34697e-19	7.03131e-20	1.84643e-19	1.70186e-20	1.76306e-19	2.9292e-19	-4.84984e-20	2.98771e-19	6.81056e-20	2.09999e-20	-3.04643e-19	1.12059e-19	-2.61595e-20	8.80064e-20	2.53927e-20	2.70291e-19
41	-8.47752e-20	-7.32538e-20	4.27832e-20	-5.27196e-21	1.01872e-19	3.15417e-19	1.05316e-19	1.81069e-19	1.95155e-19	3.94662e-19	3.12488e-19	3.02034e-19	4.65214e-21	5.26569e-19	2.28542e-19	2.36853e-19	1.11272e-19	2.08202e-19	9.68323e-20	2.10044e-19	2.59632e-19	1.94157e-19	1.80012e-19	1.03325e-19	1.49407e-20	6.16125e-21	-7.50362e-20	5.35393e-20	-6.26815e-20	-7.94384e-22	-9.75951e-20	8.99067e-20	4.63221e-20	1.71543e-19	1.33123e-19	2.07959e-19	1.14084e-19	2.46611e-19	3.55387e-19	2.19691e-20	3.28566e-19	7.34235e-20	8.34844e-20	-2.58753e-19	1.2482e-19	-1.55665e-20	9.60056e-20	3.57166e-20	2.76047e-19
42	-8.73588e-20	-5.82443e-20	6.39432e-20	-1.42332e-20	1.23748e-19	3.14616e-19	1.16277e-19	1.78002e-19	1.36903e-19	3.83643e-19	3.59306e-19	3.33129e-19	1.07868e-19	4.6572e-19	4.23017e-19	8.66523e-20	1.20359e-19	1.31168e-19	6.89539e-20	2.14087e-19	2.18384e-19	1.60297e-19	1.90346e-19	1.45269e-19	2.14886e-20	6.43703e-20	-4.93034e-20	2.30807e-20	-3.87461e-20	-2.23218e-20	-9.41305e-20	9.12874e-20	1.07623e-19	2.05636e-19	2.08798e-19	2.38371e-19	2.02585e-19	3.24166e-19	3.96343e-19	1.00163e-19	3.46051e-19	5.52022e-20	1.33471e-19	-1.92803e-19	1.39793e-19	-5.93617e-21	9.93801e-20	4.52979e-20	2.82802e-19
43	-7.83338e-20	-1.17995e-20	9.92308e-20	-2.90529e-21	1.34851e-19	3.15094e-19	1.35462e-19	1.84096e-19	7.03063e-20	3.47338e-19	3.24286e-19	2.92446e-19	1.6326e-20	4.34211e-19	3.51274e-19	4.35468e-20	3.06146e-22	8.09562e-20	7.17681e-20	2.0646e-19	1.80194e-19	1.09352e-19	1.98653e-19	1.81839e-19	2.56294e-20	1.12731e-19	-2.65408e-20	-2.49234e-20	-1.45e-20	-4.53481e-20	-8.269e-20	9.03166e-20	1.73734e-19	2.29678e-19	2.86343e-19	2.65599e-19	2.67625e-19	3.90361e-19	4.13533e-19	1.71597e-19	3.48633e-19	1.88237e-20	1.6269e-19	-1.18866e-19	1.58186e-19	-2.91971e-21	9.92156e-20	5.10529e-20	2.86398e-19
44	-5.82101e-20	6.19239e-20	1.49722e-19	3.58805e-20	1.43094e-19	3.24567e-19	1.58593e-19	1.80837e-19	8.80704e-21	2.92038e-19	3.27571e-19	2.49574e-19	-8.37498e-20	2.51773e-19	2.24704e-19	-1.12203e-19	-6.77524e-20	-1.19326e-20	7.1445e-20	1.60423e-19	1.42358e-19	5.23864e-20	2.13062e-19	2.08828e-19	2.78347e-20	1.45174e-19	-1.16129e-20	-8.66027e-20	-4.46631e-22	-7.01176e-20	-7.72965e-20	8.00197e-20	2.29122e-19	2.39525e-19	3.48009e-19	2.80088e-19	3.01964e-19	4.27408e-19	4.06252e-19	2.19821e-19	3.37557e-19	-2.89356e-20	1.6694e-19	-5.33779e-20	1.78152e-19	-1.03142e-20	9.63357e-20	4.83308e-20	2.83645e-19
45	-3.27533e-20	1.50365e-19	2.10245e-19	9.96329e-20	1.54197e-19	3.4543e-19	1.88015e-19	1.8494e-19	-2.60592e-20	2.64523e-19	2.64648e-19	2.71786e-19	-1.40293e-19	2.01137e-19	8.94908e-20	-8.75001e-20	-1.88401e-19	-7.7527e-20	9.19215e-20	1.49698e-19	1.29897e-19	6.18456e-21	2.27676e-19	2.25049e-19	2.70599e-20	1.6044e-19	-6.14777e-21	-1.48447e-19	-3.42034e-22	-9.34844e-20	-8.71183e-20	5.99254e-20	2.62861e-19	2.29575e-19	3.77175e-19	2.74448e-19	3.04439e-19	4.24081e-19	3.77295e-19	2.3314e-19	3.15392e-19	-8.23521e-20	1.45157e-19	-1.09945e-20	1.9595e-19	-2.81637e-20	9.30129e-20	3.4943e-20	2.78181e-19
46	-9.16102e-21	2.37077e-19	2.7019e-19	1.76284e-19	1.69781e-19	3.7291e-19	2.22766e-19	1.8564e-19	-2.71719e-20	2.68773e-19	2.66507e-19	2.29442e-19	-2.07627e-19	7.80427e-20	1.60493e-19	-1.6168e-19	-2.00183e-19	-8.19891e-20	1.08119e-19	1.26504e-19	1.15345e-19	-3.10063e-20	2.45844e-19	2.31703e-19	2.28454e-20	1.62655e-19	-7.36098e-21	-1.91906e-19	-9.8825e-21	-1.11056e-19	-1.15004e-19	3.41815e-20	2.72219e-19	1.99549e-19	3.6014e-19	2.4723e-19	2.78189e-19	3.8206e-19	3.28685e-19	2.06555e-19	2.86282e-19	-1.36512e-19	9.86152e-20	-1.22203e-21	2.07461e-19	-5.56855e-20	8.82701e-20	1.32755e-20	2.74194e-19
47	7.83364e-21	3.07335e-19	3.16824e-19	2.47437e-19	1.86334e-19	3.96343e-19	2.54406e-19	1.95939e-19	-9.11589e-21	2.67354e-19	2.62077e-19	2.06079e-19	-1.58043e-19	4.96597e-20	4.79985e-20	-2.62434e-19	-3.55022e-19	-1.09595e-19	1.11367e-19	1.20318e-19	1.05586e-19	-5.17714e-20	2.53806e-19	2.28182e-19	1.59636e-20	1.59655e-19	-1.00292e-20	-2.00863e-19	-2.18524e-20	-1.18212e-19	-1.56693e-19	9.18614e-21	2.61434e-19	1.50317e-19	2.96778e-19	2.02431e-19	2.25234e-19	3.13689e-19	2.65617e-19	1.45874e-19	2.51927e-19	-1.8821e-19	3.14843e-20	-2.22807e-20	2.11115e-19	-8.93087e-20	7.97747e-20	-7.02615e-21	2.76291e-19
48	1.74215e-20	3.51904e-19	3.39452e-19	2.93659e-19	1.98987e-19	4.01766e-19	2.82526e-19	2.04486e-19	3.53154e-20	2.90812e-19	2.87611e-19	1.45082e-19	-1.45585e-19	4.73019e-20	1.76526e-19	-1.35986e-19	-2.16973e-19	-5.71309e-20	1.3075e-19	1.50982e-19	1.22185e-19	-4.17405e-20	2.58694e-19	2.18826e-19	1.04613e-20	1.61305e-19	-9.27243e-21	-1.68455e-19	-2.99689e-20	-1.13303e-19	-2.04206e-19	-1.12971e-20	2.38382e-19	8.96649e-20	1.94917e-19	1.45508e-19	1.48032e-19	2.3554e-19	1.90324e-19	6.03709e-20	2.12781e-19	-2.34603e-19	-4.8739e-20	-6.35694e-20	2.07238e-19	-1.22418e-19	6.80347e-20	-1.70377e-20	2.86433e-19
49	2.13042e-20	3.67958e-19	3.32942e-19	3.0012e-19	2.03065e-19	3.8119e-19	2.99391e-19	2.1945e-19	8.59708e-20	2.58082e-19	3.0977e-19	1.3389e-19	-2.7433e-19	-2.39389e-20	-1.44739e-21	-1.98067e-19	-3.14887e-19	-3.40795e-20	1.59564e-19	1.48716e-19	1.23047e-19	-8.31522e-21	2.51811e-19	2.01736e-19	1.29648e-20	1.76143e-19	-3.29471e-21	-1.00483e-19	-3.30303e-20	-9.7393e-20	-2.49777e-19	-2.70954e-20	2.11115e-19	2.72627e-20	7.64087e-20	8.56186e-20	5.42375e-20	1.67171e-19	1.10381e-19	-3.23619e-20	1.69125e-19	-2.73594e-19	-1.28624e-19	-1.11453e-19	2.00279e-19	-1.4565e-19	5.61471e-20	-7.39518e-21	3.02171e-19
50	2.10469e-20	3.58004e-19	2.99424e-19	2.60972e-19	1.98428e-19	3.33009e-19	3.11472e-19	2.29292e-19	1.36178e-19	2.51187e-19	3.10673e-19	8.4366e-20	-1.42337e-19	-2.20821e-20	5.15103e-20	9.73548e-20	-3.21774e-19	8.11655e-20	1.80268e-19	1.74722e-19	1.41789e-19	2.92979e-20	2.31892e-19	1.84451e-19	2.94418e-20	2.08174e-19	6.39454e-21	-1.23328e-20	-3.38479e-20	-7.61678e-20	-2.87714e-19	-4.24743e-20	1.83792e-19	-2.57723e-20	-3.6068e-20	3.32839e-20	-4.4275e-20	1.17565e-19	3.3317e-20	-1.18949e-19	1.21774e-19	-3.02544e-19	-1.93609e-19	-1.53839e-19	1.94992e-19	-1.50212e-19	4.75569e-20	2.2537e-20	3.19857e-19
51	1.65827e-20	3.28141e-19	2.47591e-19	1.81664e-19	1.88036e-19	2.6455e-19	3.12494e-19	2.40394e-19	1.70063e-19	2.38464e-19	3.14315e-19	1.20704e-19	-3.13396e-20	1.73133e-19	7.84952e-20	8.53417e-21	-2.35927e-19	1.58109e-19	1.70341e-19	2.4031e-19	1.57707e-19	8.21274e-20	2.04546e-19	1.68874e-19	6.23548e-20	2.56856e-19	1.54476e-20	7.51942e-20	-3.58147e-20	-5.59643e-20	-3.14923e-19	-6.02495e-20	1.57149e-19	-6.38754e-20	-1.27893e-19	-4.42466e-21	-1.32496e-19	8.14474e-20	-3.66449e-20	-1.89862e-19	7.20733e-20	-3.20951e-19	-2.31089e-19	-1.85368e-19	1.92045e-19	-1.30661e-19	4.68579e-20	6.52664e-20	3.36926e-19
52	6.62872e-21	2.8606e-19	1.89742e-19	7.76295e-20	1.7844e-19	1.87826e-19	3.14194e-19	2.40208e-19	1.93636e-19	2.55976e-19	3.81825e-19	8.53846e-20	5.92359e-20	1.99524e-19	1.54282e-19	1.14401e-19	-9.55595e-20	2.4001e-19	2.34729e-19	3.10249e-19	1.79274e-19	1.38059e-19	1.76001e-19	1.58309e-19	1.09651e-19	3.16897e-19	2.04013e-20	1.44573e-19	-4.09701e-20	-4.29316e-20	-3.32e-19	-8.20003e-20	1.29604e-19	-8.82509e-20	-1.93842e-19	-2.09824e-20	-1.9541e-19	5.21216e-20	-9.38822e-20	-2.36784e-19	2.47784e-20	-3.2709e-19	-2.34634e-19	-2.03897e-19	1.90378e-19	-8.8813e-20	5.39237e-20	1.07861e-19	3.51989e-19
53	-9.99276e-21	2.39026e-19	1.37701e-19	-3.03733e-20	1.76093e-19	1.18057e-19	3.08117e-19	2.25843e-19	2.08694e-19	2.15952e-19	3.89333e-19	7.08522e-20	6.93441e-20	2.90506e-19	8.923e-20	2.73536e-19	-3.32634e-20	3.23823e-19	2.73066e-19	3.63123e-19	2.07627e-19	1.91645e-19	1.5293e-19	1.54993e-19	1.62481e-19	3.7933e-19	1.98481e-20	1.84923e-19	-4.78182e-20	-3.95813e-20	-3.40915e-19	-1.05528e-19	1.01555e-19	-1.03718e-19	-2.39807e-19	-1.62831e-20	-2.23482e-19	1.96722e-20	-1.33249e-19	-2.55683e-19	-1.49316e-20	-3.20786e-19	-2.06754e-19	-2.10255e-19	1.8556e-19	-3.30444e-20	6.70714e-20	1.39466e-19	3.61953e-19
54	-3.34133e-20	1.92211e-19	9.93348e-20	-1.22556e-19	1.85255e-19	6.77628e-20	3.00314e-19	1.97488e-19	2.04166e-19	2.30736e-19	4.19064e-19	5.95344e-20	8.40091e-20	2.56364e-19	1.07493e-19	2.17445e-19	-6.15766e-20	2.9219e-19	2.85616e-19	4.19698e-19	2.21228e-19	2.30265e-19	1.36946e-19	1.54988e-19	2.10936e-19	4.33645e-19	1.58406e-20	1.94268e-19	-5.34485e-20	-4.47265e-20	-3.43334e-19	-1.27171e-19	7.51174e-20	-1.15626e-19	-2.72619e-19	3.91392e-21	-2.1379e-19	-1.64306e-20	-1.49731e-19	-2.43487e-19	-4.03444e-20	-3.00598e-19	-1.5687e-19	-2.03325e-19	1.75423e-19	2.32753e-20	8.31002e-20	1.54883e-19	3.64068e-19
55	-6.30311e-20	1.48199e-19	7.6825e-20	-1.85697e-19	2.05855e-19	4.37945e-20	2.91626e-19	1.63899e-19	1.91007e-19	2.22947e-19	4.11406e-19	8.44382e-20	1.29417e-19	3.83361e-19	2.47417e-19	2.78381e-19	2.14888e-20	4.23475e-19	3.0427e-19	4.62541e-19	2.20846e-19	2.50969e-19	1.27212e-19	1.54685e-19	2.46658e-19	4.7012e-19	1.22165e-20	1.76821e-19	-5.51385e-20	-5.4717e-20	-3.39134e-19	-1.43794e-19	5.56912e-20	-1.26668e-19	-2.97931e-19	2.83647e-20	-1.72524e-19	-4.73585e-20	-1.38049e-19	-2.01707e-19	-4.56661e-20	-2.67695e-19	-9.82605e-20	-1.82862e-19	1.59985e-19	6.69719e-20	1.02818e-19	1.5728e-19	3.53921e-19
56	-9.83388e-20	1.08006e-19	6.7254e-20	-2.15091e-19	2.33837e-19	4.8924e-20	2.84666e-19	1.1651e-19	1.63792e-19	2.42721e-19	3.95056e-19	7.0392e-20	1.93446e-19	2.25715e-19	2.75237e-19	1.98938e-19	-2.96362e-20	4.05745e-19	2.54816e-19	4.5456e-19	2.04468e-19	2.42706e-19	1.26432e-19	1.51154e-19	2.67144e-19	4.82412e-19	1.32546e-20	1.41137e-19	-5.2307e-20	-6.31716e-20	-3.23959e-19	-1.54068e-19	4.7594e-20	-1.35703e-19	-3.15616e-19	4.61513e-20	-1.07671e-19	-6.03118e-20	-9.57697e-20	-1.35123e-19	-2.85809e-20	-2.23988e-19	-4.39153e-20	-1.47412e-19	1.42508e-19	9.07792e-20	1.27187e-19	1.54555e-19	3.33077e-19
57	-1.3927e-19	7.29028e-20	6.51147e-20	-2.13183e-19	2.63267e-19	7.90307e-20	2.8438e-19	8.60016e-20	1.75544e-19	2.48464e-19	3.29684e-19	1.09714e-19	2.23182e-19	2.80723e-19	1.52927e-19	2.75727e-19	7.98337e-20	3.94744e-19	2.94426e-19	4.2943e-19	1.96863e-19	2.35341e-19	1.27844e-19	1.4536e-19	2.75713e-19	4.70693e-19	2.18933e-20	9.72418e-20	-4.62046e-20	-6.50382e-20	-2.92571e-19	-1.59791e-19	5.31141e-20	-1.39941e-19	-3.23178e-19	4.88527e-20	-3.25342e-20	-4.81692e-20	-2.54881e-20	-5.64455e-20	8.50751e-21	-1.7724e-19	-4.97702e-21	-1.01361e-19	1.25482e-19	9.36667e-20	1.57742e-19	1.54864e-19	3.0409e-19
58	-1.8565e-19	4.57293e-20	6.57581e-20	-1.8604e-19	2.88478e-19	1.25983e-19	2.88239e-19	5.80804e-20	1.52014e-19	2.99139e-19	3.2777e-19	1.48229e-19	2.69261e-19	1.22539e-19	1.17116e-19	1.46444e-19	-9.88769e-20	3.33638e-19	2.12383e-19	4.03263e-19	1.67921e-19	2.22117e-19	1.37256e-19	1.40332e-19	2.79273e-19	4.41396e-19	3.92329e-20	5.59095e-20	-3.91545e-20	-5.55143e-20	-2.41684e-19	-1.63305e-19	7.00381e-20	-1.38749e-19	-3.21492e-19	3.1974e-20	3.93141e-20	-1.40678e-20	6.40321e-20	2.0878e-20	5.79997e-20	-1.38754e-19	9.99455e-21	-5.30095e-20	1.11036e-19	7.94156e-20	1.90837e-19	1.59867e-19	2.7449e-19
59	-2.36083e-19	3.05965e-20	6.79608e-20	-1.40894e-19	3.06473e-19	1.83253e-19	2.94328e-19	6.00682e-20	1.70274e-19	3.35431e-19	3.29358e-19	2.42209e-19	3.4173e-19	1.06006e-19	1.45276e-19	1.85933e-19	1.57619e-19	3.44852e-19	2.32074e-19	3.41797e-19	1.61125e-19	2.20539e-19	1.52348e-19	1.39782e-19	2.8424e-19	4.05853e-19	6.50468e-20	2.63111e-20	-3.25728e-20	-3.22711e-20	-1.73067e-19	-1.65702e-19	9.25643e-20	-1.34918e-19	-3.13836e-19	-5.00555e-21	9.31736e-20	2.84639e-20	1.57673e-19	8.09812e-20	1.09189e-19	-1.2111e-19	-3.99938e-21	-1.39023e-20	9.86337e-20	5.40642e-20	2.18574e-19	1.64454e-19	2.46434e-19
60	-2.86807e-19	3.11301e-20	7.40947e-20	-8.47186e-20	3.17615e-19	2.44512e-19	3.00456e-19	6.18319e-20	1.59197e-19	3.60154e-19	3.37452e-19	2.09777e-19	4.25707e-19	3.89324e-20	2.22873e-19	2.16601e-19	5.60203e-20	3.1854e-19	2.32416e-19	2.76723e-19	1.33258e-19	2.36588e-19	1.7371e-19	1.42705e-19	2.93367e-19	3.76376e-19	9.88106e-20	1.55728e-20	-2.52384e-20	4.96507e-21	-9.36662e-20	-1.65211e-19	1.14832e-19	-1.31286e-19	-3.06544e-19	-5.68012e-20	1.16448e-19	6.36548e-20	2.41984e-19	1.17655e-19	1.53858e-19	-1.31139e-19	-4.45721e-20	9.98679e-21	8.76688e-20	2.72082e-20	2.29871e-19	1.60365e-19	2.22786e-19
61	-3.31208e-19	4.78515e-20	8.73699e-20	-2.47238e-20	3.24035e-19	3.05239e-19	3.04414e-19	8.29364e-20	1.59153e-19	3.81138e-19	3.34106e-19	2.96278e-19	4.66955e-19	8.81797e-20	1.25177e-19	-2.87828e-20	8.56911e-20	4.06202e-19	2.93713e-19	2.21917e-19	1.16459e-19	2.59407e-19	2.07315e-19	1.48957e-19	3.06927e-19	3.62227e-19	1.40839e-19	2.72926e-20	-1.4041e-20	5.38361e-20	-1.25092e-20	-1.58929e-19	1.33089e-19	-1.31541e-19	-3.06568e-19	-1.13818e-19	1.04736e-19	7.61727e-20	3.0425e-19	1.28656e-19	1.88301e-19	-1.6648e-19	-1.05166e-19	1.53332e-20	7.50383e-20	6.36451e-21	2.19634e-19	1.39216e-19	1.97558e-19
62	-3.607e-19	7.60735e-20	1.07912e-19	3.12312e-20	3.27431e-19	3.5839e-19	3.07156e-19	9.86433e-20	1.22221e-19	3.89081e-19	2.91978e-19	2.97246e-19	4.79468e-19	-3.47342e-20	1.00619e-19	-1.34361e-20	1.25697e-20	2.63003e-19	3.01768e-19	1.41271e-19	9.59974e-20	2.84816e-19	2.46225e-19	1.50823e-19	3.20492e-19	3.669e-19	1.91125e-19	6.14945e-20	5.90364e-21	1.09321e-19	6.14647e-20	-1.42391e-19	1.46085e-19	-1.34829e-19	-3.17004e-19	-1.6376e-19	6.07945e-20	6.04176e-20	3.43685e-19	1.21222e-19	2.13462e-19	-2.17008e-19	-1.74709e-19	7.34548e-21	5.88378e-20	-7.86467e-22	1.88568e-19	9.81287e-20	1.64763e-19
63	-3.67383e-19	1.05826e-19	1.30467e-19	7.478e-20	3.27585e-19	3.9645e-19	2.98717e-19	1.11704e-19	1.11793e-19	3.74213e-19	3.44496e-19	1.77214e-19	4.11767e-19	-1.72866e-19	7.0536e-20	-5.98797e-20	9.93163e-20	3.39843e-19	3.28914e-19	1.11331e-19	7.74089e-20	2.95381e-19	2.95049e-19	1.42642e-19	3.31498e-19	3.86781e-19	2.4789e-19	1.14152e-19	3.64164e-20	1.63934e-19	1.26428e-19	-1.18626e-19	1.5283e-19	-1.44333e-19	-3.38155e-19	-1.95692e-19	-4.4671e-21	2.08988e-20	3.60245e-19	1.02952e-19	2.34364e-19	-2.68027e-19	-2.40689e-19	-6.10609e-21	3.8612e-20	9.61248e-21	1.45296e-19	4.07799e-20	1.20748e-19
64	-3.48009e-19	1.24544e-19	1.45487e-19	9.91221e-20	3.20715e-19	4.12246e-19	2.8102e-19	1.07198e-19	7.79397e-20	2.93761e-19	2.21065e-19	-5.67419e-20	1.78185e-19	-4.9014e-20	-2.41337e-19	-2.12815e-19	8.19408e-20	2.22922e-19	3.00748e-19	-1.48462e-21	2.45462e-20	2.81807e-19	3.40186e-19	1.24628e-19	3.36549e-19	4.14358e-19	3.06452e-19	1.78306e-19	7.54723e-20	2.07969e-19	1.80426e-19	-9.3844e-20	1.54183e-19	-1.56068e-19	-3.64165e-19	-2.02545e-19	-7.67656e-20	-3.17245e-20	3.62905e-19	7.95831e-20	2.55394e-19	-3.05935e-19	-2.94745e-19	-1.71748e-20	1.48911e-20	3.46339e-20	1.01321e-19	-2.37818e-20	6.78274e-20
65	-3.072e-19	1.21694e-19	1.43077e-19	1.00128e-19	3.00788e-19	4.00835e-19	2.52104e-19	9.79045e-20	8.79261e-20	2.43495e-19	2.30181e-19	1.5829e-19	1.05835e-19	-2.96014e-19	-9.61956e-20	1.74582e-21	-3.43757e-20	1.8533e-19	2.50529e-19	-2.01197e-20	3.25544e-20	2.69435e-19	3.86716e-19	1.01077e-19	3.33506e-19	4.40399e-19	3.58822e-19	2.45634e-19	1.15979e-19	2.31438e-19	2.23181e-19	-7.87551e-20	1.45591e-19	-1.72889e-19	-3.90703e-19	-1.8545e-19	-1.39612e-19	-8.8412e-20	3.49609e-19	5.16954e-20	2.73953e-19	-3.20065e-19	-3.31381e-19	-2.52933e-20	-8.33039e-21	6.99197e-20	6.65882e-20	-8.29917e-20	1.21751e-20
66	-2.57674e-19	9.29079e-20	1.17239e-19	7.90773e-20	2.6507e-19	3.62184e-19	2.17734e-19	7.29122e-20	6.06407e-20	1.86681e-19	2.93737e-19	-8.78716e-20	1.17988e-19	-5.31537e-19	5.3791e-20	-2.3633e-19	-1.53627e-19	1.37737e-19	2.21924e-19	-1.10583e-20	4.00789e-20	2.22691e-19	4.15823e-19	7.07052e-20	3.25704e-19	4.56927e-19	3.97013e-19	3.08761e-19	1.49475e-19	2.30411e-19	2.53275e-19	-7.89519e-20	1.23613e-19	-1.95648e-19	-4.11696e-19	-1.53417e-19	-1.86081e-19	-1.42168e-19	3.24646e-19	2.00554e-20	2.84007e-19	-3.11793e-19	-3.48369e-19	-3.41928e-20	-2.79383e-20	1.05442e-19	4.82602e-20	-1.24722e-19	-3.78113e-20
67	-2.16127e-19	4.12736e-20	6.83885e-20	4.12962e-20	2.15102e-19	3.08227e-19	1.77552e-19	3.30066e-20	1.17616e-19	2.01883e-19	2.34924e-19	-5.2894e-20	4.5392e-20	-3.03526e-19	-1.52713e-19	-2.7968e-19	1.02106e-19	1.83878e-19	2.70158e-19	-9.27254e-20	1.89918e-20	1.69404e-19	4.44295e-19	4.81602e-20	3.1088e-19	4.5895e-19	4.1648e-19	3.63885e-19	1.70462e-19	2.04672e-19	2.67675e-19	-9.51759e-20	8.66346e-20	-2.24292e-19	-4.24045e-19	-1.15578e-19	-2.12245e-19	-1.89741e-19	2.89621e-19	-1.55318e-20	2.75236e-19	-2.84418e-19	-3.4731e-19	-4.84629e-20	-3.70582e-20	1.34182e-19	4.61177e-20	-1.40344e-19	-7.48907e-20
68	-1.96097e-19	-2.45161e-20	3.44829e-21	-4.56945e-21	1.55069e-19	2.46514e-19	1.39887e-19	-6.04896e-21	1.78336e-19	1.55712e-19	2.58083e-19	-1.4356e-19	8.32353e-20	-4.08301e-19	-2.56478e-19	-1.22742e-19	9.5481e-20	-9.19687e-20	2.15099e-19	-1.26148e-19	2.04164e-21	9.57278e-20	4.54713e-19	3.29018e-20	2.91661e-19	4.45594e-19	4.18745e-19	4.09683e-19	1.78945e-19	1.61283e-19	2.666e-19	-1.21344e-19	3.61248e-20	-2.55589e-19	-4.30491e-19	-7.91244e-20	-2.16351e-19	-2.34689e-19	2.44969e-19	-4.86787e-20	2.43155e-19	-2.43641e-19	-3.30264e-19	-7.10725e-20	-3.22587e-20	1.47749e-19	5.60745e-20	-1.30729e-19	-9.41684e-20
69	-2.01371e-19	-9.36215e-20	-6.58483e-20	-5.02563e-20	9.36934e-20	1.93468e-19	1.13742e-19	-2.83738e-20	2.74974e-19	9.57927e-20	2.83467e-19	-8.69646e-20	2.39007e-19	-2.17574e-19	-3.05443e-20	-1.31834e-19	1.00289e-19	1.41149e-19	2.4307e-19	-1.1076e-19	2.73841e-20	4.92532e-20	4.56051e-19	2.81224e-20	2.69287e-19	4.20642e-19	4.10157e-19	4.46982e-19	1.79674e-19	1.10343e-19	2.52975e-19	-1.47822e-19	-2.03544e-20	-2.82526e-19	-4.36018e-19	-5.11408e-20	-2.02013e-19	-2.8246e-19	1.93157e-19	-7.34099e-20	1.86927e-19	-1.95982e-19	-3.00583e-19	-9.94693e-20	-1.38694e-20	1.43138e-19	6.91772e-20	-1.00922e-19	-9.73125e-20
70	-2.23977e-19	-1.56026e-19	-1.25719e-19	-8.96491e-20	3.82317e-20	1.53617e-19	1.07109e-19	-3.71095e-20	3.43892e-19	9.77738e-20	2.98644e-19	-1.09741e-19	1.45888e-19	-1.80363e-19	-6.75767e-20	-7.93239e-20	1.2339e-19	1.15254e-19	1.5109e-19	-1.21074e-19	4.63682e-20	1.48955e-20	4.44654e-19	3.10841e-20	2.4431e-19	3.90276e-19	3.97817e-19	4.7527e-19	1.79575e-19	6.20107e-20	2.31772e-19	-1.65255e-19	-7.22707e-20	-2.96344e-19	-4.46551e-19	-3.06355e-20	-1.74573e-19	-3.36444e-19	1.39187e-19	-8.30377e-20	1.12133e-19	-1.47377e-19	-2.61936e-19	-1.2636e-19	1.2807e-20	1.20739e-19	7.63572e-20	-6.15075e-20	-8.68268e-20
71	-2.48287e-19	-2.0421e-19	-1.64024e-19	-1.20747e-19	-5.62689e-21	1.26997e-19	1.17337e-19	-2.8247e-20	4.34674e-19	8.98358e-20	3.06126e-19	1.08097e-20	2.14904e-19	-1.10085e-19	1.52618e-19	-1.45856e-20	1.10075e-19	1.37281e-19	1.24842e-19	-1.00613e-19	8.53433e-20	2.55979e-21	4.24565e-19	3.97227e-20	2.16809e-19	3.61498e-19	3.86075e-19	4.92871e-19	1.83196e-19	2.25492e-20	2.05762e-19	-1.69545e-19	-1.11136e-19	-2.91659e-19	-4.64766e-19	-1.68406e-20	-1.42443e-19	-3.92366e-19	8.777e-20	-7.94983e-20	2.86038e-20	-1.03174e-19	-2.18946e-19	-1.42597e-19	3.95639e-20	8.68311e-20	7.16406e-20	-2.22853e-20	-6.68046e-20
72	-2.59098e-19	-2.33792e-19	-1.74215e-19	-1.43785e-19	-3.73442e-20	1.0994e-19	1.44109e-19	-1.61423e-20	4.58584e-19	2.01225e-20	2.46131e-19	-5.40244e-20	2.2345e-19	-4.14816e-20	1.4751e-19	1.63321e-19	2.14491e-19	1.5494e-19	1.17468e-19	-1.03941e-19	9.38447e-20	-4.66986e-22	3.88755e-19	4.93603e-20	1.84259e-19	3.40392e-19	3.75928e-19	4.96254e-19	1.91502e-19	-6.67449e-21	1.73111e-19	-1.6073e-19	-1.31036e-19	-2.67128e-19	-4.8675e-19	-5.78684e-21	-1.12287e-19	-4.40622e-19	4.32549e-20	-6.99605e-20	-5.1805e-20	-7.10092e-20	-1.76864e-19	-1.44619e-19	5.52536e-20	4.74776e-20	5.32295e-20	8.66513e-21	-4.34312e-20
73	-2.48991e-19	-2.43725e-19	-1.58218e-19	-1.59666e-19	-5.77716e-20	9.38639e-20	1.772e-19	-5.44574e-21	4.60675e-19	-1.26867e-20	1.53511e-19	-1.28399e-20	2.7893e-19	1.04617e-19	2.85026e-19	2.07607e-19	2.70936e-19	1.59838e-19	1.03052e-19	-5.77472e-20	1.42554e-19	2.51836e-20	3.47562e-19	5.89257e-20	1.45118e-19	3.30118e-19	3.65673e-19	4.82028e-19	2.02738e-19	-2.75516e-20	1.30118e-19	-1.41828e-19	-1.32473e-19	-2.27061e-19	-5.06802e-19	4.88446e-21	-9.351e-20	-4.72175e-19	8.27924e-21	-6.56228e-20	-1.19529e-19	-5.71821e-20	-1.42894e-19	-1.33967e-19	5.28102e-20	8.38174e-21	2.4317e-20	2.71982e-20	-2.24739e-20
74	-2.20741e-19	-2.36168e-19	-1.26297e-19	-1.69097e-19	-6.87257e-20	7.26831e-20	2.09184e-19	4.18405e-21	4.02549e-19	-1.06168e-19	-2.9089e-21	-1.05395e-19	1.44896e-19	-5.03621e-20	1.52592e-19	8.26268e-20	2.0281e-19	1.49435e-19	2.1953e-20	-5.20585e-20	1.45499e-19	4.25187e-20	3.05848e-19	6.69267e-20	9.96924e-20	3.30607e-19	3.54645e-19	4.48358e-19	2.14579e-19	-4.33949e-20	7.71488e-20	-1.13697e-19	-1.17825e-19	-1.77159e-19	-5.15741e-19	2.0696e-20	-8.64852e-20	-4.79444e-19	-1.54544e-20	-7.24047e-20	-1.64783e-19	-6.25361e-20	-1.20057e-19	-1.15661e-19	3.23622e-20	-2.56235e-20	-8.96941e-21	3.36839e-20	-8.87943e-21
75	-1.84237e-19	-2.15965e-19	-9.32873e-20	-1.72694e-19	-7.14212e-20	4.25988e-20	2.32981e-19	-2.78169e-21	3.26443e-19	-1.65753e-19	-1.11822e-19	-8.79369e-20	7.76758e-20	-5.75476e-20	2.11166e-19	3.9564e-21	1.33585e-19	9.71206e-20	-1.96043e-21	2.48893e-20	1.56232e-19	8.17064e-20	2.71136e-19	7.34279e-20	5.07343e-20	3.36286e-19	3.42789e-19	3.96088e-19	2.24913e-19	-5.56324e-20	2.24489e-20	-7.56071e-20	-9.13219e-20	-1.24423e-19	-5.07724e-19	4.30064e-20	-8.75481e-20	-4.6185e-19	-2.77167e-20	-8.60253e-20	-1.82202e-19	-8.07494e-20	-1.07317e-19	-9.54527e-20	1.79416e-21	-5.29159e-20	-4.01283e-20	3.05253e-20	-5.449e-21
76	-1.50575e-19	-1.89898e-19	-7.26384e-20	-1.72292e-19	-6.64462e-20	3.24198e-21	2.49406e-19	-1.78088e-20	2.24487e-19	-2.25779e-19	-2.10402e-19	-8.48754e-20	6.16719e-21	-7.79823e-20	1.76221e-19	1.07212e-19	2.07492e-19	1.08429e-19	5.9132e-20	6.96205e-20	1.57788e-19	1.15261e-19	2.48036e-19	7.98106e-20	1.63584e-21	3.39036e-19	3.306e-19	3.29153e-19	2.32346e-19	-6.50255e-20	-2.03782e-20	-2.69763e-20	-5.86348e-20	-7.62153e-20	-4.80242e-19	7.12471e-20	-8.86147e-20	-4.24783e-19	-2.956e-20	-9.74575e-20	-1.7063e-19	-1.00004e-19	-1.00946e-19	-7.57767e-20	-2.71954e-20	-7.15128e-20	-6.50594e-20	2.33128e-20	-1.32186e-20
77	-1.27434e-19	-1.65582e-19	-7.12955e-20	-1.71554e-19	-5.48043e-20	-4.2737e-20	2.54343e-19	-4.49881e-20	1.29346e-19	-2.8281e-19	-2.94342e-19	-2.18582e-20	-4.85022e-20	-1.03205e-19	1.50246e-19	2.44262e-20	1.84211e-19	1.08052e-19	4.81474e-20	1.01719e-19	1.58326e-19	1.5108e-19	2.32589e-19	8.33997e-20	-4.52232e-20	3.29882e-19	3.16536e-19	2.54616e-19	2.35439e-19	-7.21604e-20	-3.92616e-20	3.08772e-20	-2.47535e-20	-3.90313e-20	-4.36749e-19	1.01743e-19	-8.45509e-20	-3.76897e-19	-2.28118e-20	-9.40984e-20	-1.36151e-19	-1.0799e-19	-9.64575e-20	-5.45732e-20	-4.3653e-20	-7.83291e-20	-7.89411e-20	1.79949e-20	-2.85572e-20
78	-1.17607e-19	-1.50089e-19	-8.79916e-20	-1.74996e-19	-3.81959e-20	-9.10347e-20	2.4967e-19	-7.79736e-20	5.08485e-20	-3.04417e-19	-3.48867e-19	-9.61639e-20	-9.56843e-20	-1.7807e-19	5.15295e-20	5.58821e-20	1.06895e-19	8.93958e-20	9.93284e-20	8.09115e-20	1.30413e-19	1.66531e-19	2.24868e-19	8.57745e-20	-8.84939e-20	3.03072e-19	2.97929e-19	1.81909e-19	2.32889e-19	-7.78161e-20	-3.0697e-20	9.19092e-20	3.95644e-21	-1.80506e-20	-3.86668e-19	1.26984e-19	-7.48189e-20	-3.25687e-19	-1.12636e-20	-7.06892e-20	-8.97496e-20	-9.86397e-20	-9.19337e-20	-2.86203e-20	-4.20396e-20	-6.97291e-20	-7.95482e-20	2.26361e-20	-4.55474e-20
79	-1.20267e-19	-1.48604e-19	-1.15788e-19	-1.85887e-19	-2.01563e-20	-1.35507e-19	2.39363e-19	-1.15291e-19	1.80801e-21	-3.08338e-19	-3.81362e-19	-9.15718e-20	-1.87977e-19	-1.96145e-19	-3.0589e-20	-6.80286e-20	3.07557e-20	5.93563e-20	6.35939e-20	4.31162e-20	1.08864e-19	1.75061e-19	2.15358e-19	8.70165e-20	-1.26666e-19	2.57679e-19	2.72031e-19	1.20068e-19	2.23029e-19	-8.23636e-20	-2.34446e-21	1.4839e-19	2.3187e-20	-1.54899e-20	-3.39626e-19	1.42257e-19	-6.79864e-20	-2.76498e-19	2.51215e-21	-3.15524e-20	-4.5291e-20	-7.65862e-20	-8.97541e-20	2.94923e-21	-2.42207e-20	-4.30525e-20	-6.35593e-20	4.18327e-20	-5.71024e-20
80	-1.3303e-19	-1.63643e-19	-1.47061e-19	-2.0483e-19	-3.57629e-21	-1.73971e-19	2.22176e-19	-1.36686e-19	-2.08156e-20	-3.25081e-19	-3.70936e-19	-8.67696e-21	-2.16647e-19	-1.48123e-19	-1.04524e-20	-1.37888e-20	3.38546e-20	4.68856e-20	1.15234e-19	-1.02694e-20	6.03632e-20	1.57383e-19	2.0464e-19	9.18918e-20	-1.56518e-19	1.99224e-19	2.38092e-19	7.53605e-20	2.04791e-19	-8.63542e-20	3.23775e-20	1.92137e-19	3.04158e-20	-2.95352e-20	-3.02975e-19	1.44087e-19	-7.13129e-20	-2.33197e-19	1.64623e-20	9.64896e-21	-1.58493e-20	-5.10726e-20	-9.38259e-20	3.89396e-20	5.57184e-21	8.75082e-23	-3.11219e-20	7.74989e-20	-5.65557e-20
81	-1.53492e-19	-1.95271e-19	-1.77926e-19	-2.29521e-19	7.52235e-21	-2.05765e-19	1.97615e-19	-1.4773e-19	-9.21721e-21	-2.60385e-19	-3.58093e-19	-3.82861e-20	-1.21218e-19	-4.63853e-20	-1.43652e-19	-1.0428e-19	-2.02676e-21	-6.34584e-21	3.4948e-20	-6.93724e-20	2.02088e-20	1.34589e-19	1.88646e-19	9.96321e-20	-1.72895e-19	1.35071e-19	1.98547e-19	4.81617e-20	1.7725e-19	-8.92386e-20	6.02031e-20	2.18742e-19	2.73336e-20	-5.47187e-20	-2.77463e-19	1.37925e-19	-9.03875e-20	-1.96287e-19	3.01317e-20	4.07907e-20	-1.18448e-20	-3.41763e-20	-1.08884e-19	7.35474e-20	3.90555e-20	5.30071e-20	1.26998e-20	1.24589e-19	-4.13719e-20
82	-1.79901e-19	-2.41919e-19	-2.0963e-19	-2.56126e-19	1.05224e-20	-2.29939e-19	1.65859e-19	-1.37615e-19	-9.08947e-21	-2.59544e-19	-3.23645e-19	-3.12158e-22	-7.29009e-20	-9.78551e-20	-1.5158e-19	-1.59593e-19	2.68025e-20	-8.76202e-20	3.60099e-20	-1.17566e-19	-9.40428e-21	9.51377e-20	1.63153e-19	1.1596e-19	-1.7065e-19	7.46483e-20	1.58865e-19	3.31788e-20	1.40948e-19	-9.10268e-20	7.52281e-20	2.25797e-19	1.83224e-20	-8.3239e-20	-2.59888e-19	1.28347e-19	-1.25014e-19	-1.67487e-19	4.14804e-20	5.39758e-20	-3.64908e-20	-3.32903e-20	-1.36388e-19	1.02023e-19	7.0297e-20	1.06716e-19	5.96548e-20	1.75329e-19	-1.56463e-20
83	-2.11148e-19	-3.00807e-19	-2.46235e-19	-2.80932e-19	4.78838e-21	-2.44879e-19	1.41894e-19	-1.14845e-19	2.74718e-20	-2.35348e-19	-2.94497e-19	-3.03011e-20	-3.60303e-20	-1.85456e-19	-2.33447e-19	-2.19056e-19	-5.4975e-20	-1.89534e-20	2.82927e-20	-1.5083e-19	-2.99956e-20	7.08296e-20	1.38922e-19	1.42306e-19	-1.4691e-19	2.53722e-20	1.25483e-19	2.22804e-20	9.81484e-20	-9.09486e-20	7.88465e-20	2.14269e-19	8.97924e-21	-1.0669e-19	-2.4157e-19	1.2113e-19	-1.67384e-19	-1.46523e-19	5.01989e-20	4.95228e-20	-8.51272e-20	-4.6959e-20	-1.72973e-19	1.18301e-19	9.39458e-20	1.51158e-19	9.67543e-20	2.19069e-19	1.18449e-20
84	-2.46029e-19	-3.67425e-19	-2.90464e-19	-3.00951e-19	-8.55617e-21	-2.47466e-19	1.15588e-19	-7.87897e-20	4.65725e-20	-2.06971e-19	-2.62361e-19	-3.8222e-20	1.311e-20	-1.25966e-19	-1.87793e-19	-1.98356e-19	3.14593e-20	-4.18679e-20	-1.88828e-20	-1.71068e-19	-4.10286e-20	4.88046e-20	1.16893e-19	1.78659e-19	-1.02197e-19	-7.48835e-21	1.04932e-19	7.63424e-21	5.37417e-20	-8.60702e-20	7.85132e-20	1.86962e-19	5.28609e-21	-1.18306e-19	-2.15588e-19	1.15719e-19	-2.06514e-19	-1.32043e-19	5.77388e-20	3.34078e-20	-1.44157e-19	-7.08101e-20	-2.10488e-19	1.18563e-19	1.07388e-19	1.79936e-19	1.1426e-19	2.47899e-19	2.90158e-20
85	-2.81792e-19	-4.34595e-19	-3.4028e-19	-3.14289e-19	-2.73906e-20	-2.39106e-19	9.96615e-20	-4.26116e-20	8.48637e-20	-1.75891e-19	-2.55982e-19	-4.68018e-20	1.54275e-19	-1.92624e-19	-2.69705e-19	-2.06647e-19	-3.41726e-20	-6.79748e-21	-1.00604e-20	-1.29912e-19	-7.9598e-21	4.62414e-20	1.03589e-19	2.24932e-19	-3.93407e-20	-2.1141e-20	1.0082e-19	-1.50134e-20	1.32195e-20	-7.33958e-20	7.94829e-20	1.48517e-19	9.92651e-21	-1.17101e-19	-1.80906e-19	1.06952e-19	-2.34045e-19	-1.24088e-19	6.63895e-20	1.56302e-20	-1.98533e-19	-9.91343e-20	-2.39861e-19	9.98987e-20	1.09683e-19	1.89552e-19	1.0646e-19	2.55577e-19	2.69956e-20
86	-3.12742e-19	-4.92655e-19	-3.88254e-19	-3.19993e-19	-4.98372e-20	-2.20849e-19	8.20039e-20	-1.27092e-20	1.02525e-19	-1.44797e-19	-2.25472e-19	-6.95525e-20	1.84803e-19	-1.37432e-19	-2.52495e-19	-1.06694e-19	3.34919e-20	2.92123e-20	3.29978e-20	-1.17682e-19	3.08798e-20	5.08922e-20	1.04056e-19	2.74129e-19	3.37848e-20	-1.78633e-20	1.1197e-19	-4.57501e-20	-1.99063e-20	-5.15694e-20	8.30579e-20	1.04624e-19	2.30311e-20	-1.0845e-19	-1.403e-19	8.64476e-20	-2.47681e-19	-1.20871e-19	7.95925e-20	-6.05341e-22	-2.33968e-19	-1.29739e-19	-2.53171e-19	6.4286e-20	1.03041e-19	1.81322e-19	7.68161e-20	2.42076e-19	3.09162e-21
87	-3.30644e-19	-5.31407e-19	-4.23957e-19	-3.17925e-19	-7.42151e-20	-1.98449e-19	6.66355e-20	7.36237e-21	1.49461e-19	-1.36568e-19	-1.99364e-19	-8.92446e-20	1.93125e-19	-4.9284e-20	-4.18567e-19	-2.93065e-20	2.04478e-20	6.78054e-20	2.08268e-21	-6.03059e-20	1.13838e-19	8.04306e-20	1.19135e-19	3.18402e-19	1.04927e-19	-3.8753e-21	1.31611e-19	-8.18014e-20	-4.54096e-20	-2.37402e-20	8.49418e-20	6.20048e-20	4.00877e-20	-1.00738e-19	-9.75156e-20	5.03755e-20	-2.47754e-19	-1.20685e-19	9.95722e-20	-1.46108e-20	-2.46068e-19	-1.61821e-19	-2.45935e-19	1.70695e-20	9.24329e-20	1.58467e-19	3.43046e-20	2.0906e-19	-3.56874e-20
88	-3.27505e-19	-5.43116e-19	-4.38252e-19	-3.09219e-19	-9.90203e-20	-1.80779e-19	4.76783e-20	1.07155e-20	1.50817e-19	-8.46805e-20	-1.95187e-19	-1.91782e-20	2.23752e-19	-6.76572e-20	-3.05103e-19	-1.79799e-20	1.952e-20	2.50215e-20	1.9158e-21	-4.5942e-20	1.61468e-19	1.11355e-19	1.42589e-19	3.45154e-19	1.57961e-19	1.30592e-20	1.49242e-19	-1.1868e-19	-6.66049e-20	3.83307e-21	8.10428e-20	2.62584e-20	5.65966e-20	-1.0358e-19	-5.52062e-20	-1.17428e-22	-2.38626e-19	-1.21754e-19	1.23452e-19	-2.99353e-20	-2.40293e-19	-1.96782e-19	-2.18972e-19	-3.07336e-20	8.20443e-20	1.30622e-19	-6.34285e-21	1.65437e-19	-7.73244e-20
89	-2.99425e-19	-5.24948e-19	-4.27452e-19	-2.96418e-19	-1.21788e-19	-1.69428e-19	3.03283e-20	1.48287e-20	1.68425e-19	-5.4695e-20	-8.7603e-20	-1.24309e-20	2.27149e-19	-1.75427e-19	-4.43286e-19	-4.36538e-20	2.20879e-20	1.51586e-19	4.5639e-20	2.64713e-20	1.99445e-19	1.51655e-19	1.63012e-19	3.43567e-19	1.78318e-19	2.61515e-20	1.54091e-19	-1.52083e-19	-8.68684e-20	2.35806e-20	6.87003e-20	3.12583e-22	6.84919e-20	-1.20279e-19	-1.43101e-20	-5.63567e-20	-2.23438e-19	-1.22152e-19	1.43063e-19	-4.73598e-20	-2.28308e-19	-2.32494e-19	-1.77798e-19	-6.89496e-20	7.42617e-20	1.04847e-19	-3.38483e-20	1.20913e-19	-1.08512e-19
90	-2.49075e-19	-4.79595e-19	-3.95328e-19	-2.83318e-19	-1.39174e-19	-1.65827e-19	1.56963e-20	1.41117e-20	1.69131e-19	-2.67778e-20	-6.28691e-20	-4.3653e-21	2.78981e-19	-4.40087e-20	-1.58445e-19	1.98832e-19	1.29437e-19	1.71323e-19	5.42576e-20	4.08802e-20	2.18944e-19	1.75673e-19	1.59993e-19	3.09795e-19	1.59566e-19	3.35711e-20	1.38899e-19	-1.78942e-19	-1.07602e-19	3.06919e-20	4.99422e-20	-1.74648e-20	7.59733e-20	-1.47743e-19	2.53716e-20	-1.04889e-19	-2.0339e-19	-1.19676e-19	1.51375e-19	-6.42519e-20	-2.21182e-19	-2.61779e-19	-1.29118e-19	-8.70648e-20	6.97959e-20	9.12644e-20	-3.80903e-20	8.60418e-20	-1.19086e-19
91	-1.84904e-19	-4.14267e-19	-3.51771e-19	-2.73709e-19	-1.4713e-19	-1.65248e-19	5.77007e-21	2.36708e-20	1.54811e-19	1.43182e-20	1.16523e-20	-7.56664e-21	1.90106e-19	-1.00222e-19	-2.76383e-19	1.63188e-19	3.25976e-21	5.2701e-20	-2.02344e-20	4.70099e-20	1.80219e-19	1.85667e-19	1.32235e-19	2.47664e-19	1.06326e-19	3.79528e-20	1.01912e-19	-1.97548e-19	-1.27133e-19	2.40011e-20	2.67583e-20	-2.98687e-20	8.103e-20	-1.75425e-19	6.34532e-20	-1.31148e-19	-1.7499e-19	-1.12231e-19	1.47855e-19	-7.36043e-20	-2.21863e-19	-2.77176e-19	-7.85552e-20	-8.16496e-20	6.84833e-20	9.27868e-20	-1.82627e-20	6.5318e-20	-1.08481e-19
92	-1.17784e-19	-3.38846e-19	-3.08739e-19	-2.69627e-19	-1.43142e-19	-1.60634e-19	4.72003e-21	4.12179e-20	1.61236e-19	6.5005e-20	2.22066e-20	9.65377e-21	2.00298e-19	3.62778e-20	-1.86459e-19	1.8889e-19	7.91461e-20	1.14101e-19	-2.67173e-20	3.48983e-20	1.18639e-19	1.62742e-19	8.85044e-20	1.67422e-19	3.35815e-20	4.42473e-20	4.66516e-20	-2.07973e-19	-1.41961e-19	5.94629e-21	-3.56234e-22	-4.13297e-20	8.53788e-20	-1.96647e-19	9.60225e-20	-1.29416e-19	-1.3773e-19	-1.01371e-19	1.34454e-19	-7.06891e-20	-2.29204e-19	-2.7339e-19	-3.08737e-20	-5.35825e-20	6.8926e-20	1.09004e-19	2.22975e-20	6.0957e-20	-8.32365e-20
93	-5.71936e-20	-2.64171e-19	-2.75707e-19	-2.7044e-19	-1.28736e-19	-1.46171e-19	1.49065e-20	6.96307e-20	1.75454e-19	8.87604e-20	3.94592e-20	7.85912e-20	1.28913e-19	-1.48364e-19	-1.08524e-19	3.11542e-20	-1.37818e-19	-6.38171e-20	-8.21636e-20	1.30378e-20	3.6044e-20	1.18767e-19	3.49476e-20	8.33338e-20	-3.80014e-20	5.66297e-20	-1.88524e-20	-2.10583e-19	-1.48811e-19	-1.92292e-20	-3.36769e-20	-5.2993e-20	8.86471e-20	-2.04389e-19	1.21304e-19	-9.78422e-20	-9.2473e-20	-8.75222e-20	1.1946e-19	-5.28908e-20	-2.33059e-19	-2.46496e-19	1.19051e-20	-9.00937e-21	7.13636e-20	1.33922e-19	7.1249e-20	6.91582e-20	-5.5461e-20
94	-8.78826e-21	-2.0038e-19	-2.56825e-19	-2.73067e-19	-1.0826e-19	-1.17802e-19	3.31837e-20	1.10993e-19	2.16938e-19	1.20293e-19	6.67023e-20	9.61235e-20	2.57002e-19	7.42281e-20	1.94217e-20	2.0061e-19	3.56448e-20	4.30002e-20	-8.54329e-20	2.83182e-21	-2.89596e-20	6.39738e-20	-1.32909e-20	8.36901e-21	-9.23411e-20	7.7476e-20	-8.34438e-20	-2.05822e-19	-1.46295e-19	-4.61244e-20	-7.32507e-20	-6.50914e-20	9.04461e-20	-2.00129e-19	1.37045e-19	-4.69136e-20	-4.57935e-20	-7.61893e-20	1.06852e-19	-2.43169e-20	-2.26482e-19	-2.00387e-19	4.69705e-20	4.41088e-20	7.54741e-20	1.60378e-19	1.1685e-19	8.33254e-20	-3.51211e-20
95	2.59758e-20	-1.55382e-19	-2.51063e-19	-2.73758e-19	-8.75746e-20	-7.67944e-20	5.96465e-20	1.48624e-19	2.5614e-19	1.66398e-19	3.15682e-20	1.13051e-19	2.45309e-19	7.74773e-20	7.00379e-20	6.33896e-20	-6.87772e-21	-5.64682e-20	-8.18081e-20	-2.114e-20	-6.78652e-20	1.8654e-20	-4.89484e-20	-4.66183e-20	-1.22034e-19	1.06017e-19	-1.34335e-19	-1.93156e-19	-1.3361e-19	-6.88298e-20	-1.1429e-19	-7.39496e-20	9.1865e-20	-1.84979e-19	1.45313e-19	1.24494e-20	-2.61338e-21	-6.84668e-20	9.9214e-20	1.13698e-20	-2.03936e-19	-1.40787e-19	7.5393e-20	9.90744e-20	7.87182e-20	1.81372e-19	1.47834e-19	9.67629e-20	-3.07633e-20
96	4.87662e-20	-1.33523e-19	-2.54266e-19	-2.69034e-19	-7.20293e-20	-2.81437e-20	9.87506e-20	1.79227e-19	3.16042e-19	1.81547e-19	3.32223e-20	2.84795e-19	3.93105e-19	6.40912e-20	-1.25062e-20	2.80827e-19	2.63099e-20	-3.98648e-20	-1.04529e-19	-2.16485e-21	-5.87621e-20	-1.70366e-20	-6.17104e-20	-8.13914e-20	-1.3037e-19	1.39325e-19	-1.5968e-19	-1.71813e-19	-1.11884e-19	-7.99822e-20	-1.48938e-19	-7.65058e-20	9.76338e-20	-1.61237e-19	1.46551e-19	6.72398e-20	3.05375e-20	-6.40822e-20	9.16338e-20	5.33447e-20	-1.65282e-19	-7.43536e-20	9.85103e-20	1.51239e-19	7.55818e-20	1.94033e-19	1.57199e-19	1.04341e-19	-4.30117e-20
97	6.25565e-20	-1.3482e-19	-2.61545e-19	-2.56309e-19	-6.51321e-20	2.33916e-20	1.37783e-19	1.91042e-19	3.51768e-19	1.70111e-19	-1.77708e-20	2.30935e-19	2.91227e-19	1.26908e-19	1.0734e-19	1.04345e-19	6.36112e-21	1.00867e-20	-1.29773e-19	-4.83889e-20	-7.87243e-20	-4.14835e-20	-6.68437e-20	-9.79325e-20	-1.25561e-19	1.72523e-19	-1.54563e-19	-1.41522e-19	-8.22963e-20	-7.50587e-20	-1.65795e-19	-7.13883e-20	1.12912e-19	-1.25051e-19	1.47905e-19	1.09086e-19	4.98923e-20	-6.13223e-20	8.55556e-20	1.01716e-19	-1.14959e-19	-1.2216e-20	1.14742e-19	1.98864e-19	6.29257e-20	1.99049e-19	1.47201e-19	1.04748e-19	-6.72405e-20
98	6.99952e-20	-1.55029e-19	-2.6888e-19	-2.33824e-19	-6.90858e-20	6.67489e-20	1.81173e-19	1.88192e-19	3.82463e-19	1.80984e-19	-7.20384e-20	2.70111e-19	2.71492e-19	1.57728e-19	1.54999e-19	-7.96314e-20	5.54711e-20	3.65229e-21	-7.32361e-20	-2.40093e-20	-6.18532e-20	-3.43456e-20	-6.27798e-20	-1.05475e-19	-1.19028e-19	1.98956e-19	-1.21706e-19	-1.04305e-19	-4.71858e-20	-5.14741e-20	-1.59718e-19	-5.85601e-20	1.40595e-19	-7.51931e-20	1.5023e-19	1.35087e-19	5.56768e-20	-5.27325e-20	8.0061e-20	1.60886e-19	-6.43023e-20	3.651e-20	1.25335e-19	2.40621e-19	3.82048e-20	1.98388e-19	1.21807e-19	1.02254e-19	-9.67101e-20
99	7.27708e-20	-1.86315e-19	-2.73857e-19	-2.0068e-19	-8.39959e-20	9.85093e-20	2.10939e-19	1.76854e-19	3.93981e-19	1.67598e-19	-9.09559e-20	2.39539e-19	3.94137e-19	5.42781e-20	2.59525e-19	-1.09198e-20	-9.84734e-20	9.39005e-22	-1.54442e-19	-7.58591e-20	-4.17824e-20	-5.06774e-20	-6.25457e-20	-1.10968e-19	-1.16273e-19	2.12423e-19	-7.26509e-20	-6.4453e-20	-8.96444e-21	-1.22169e-20	-1.31396e-19	-3.96761e-20	1.78798e-19	-1.1661e-20	1.59474e-19	1.47411e-19	5.47706e-20	-3.2442e-20	7.93027e-20	2.29428e-19	-2.17355e-20	6.30334e-20	1.2634e-19	2.76261e-19	3.0803e-21	1.96289e-19	8.89768e-20	1.00815e-19	-1.21804e-19
100	7.23213e-20	-2.18787e-19	-2.75814e-19	-1.58032e-19	-1.10318e-19	1.14794e-19	2.2681e-19	1.44119e-19	3.71732e-19	1.56756e-19	-1.10024e-19	2.14572e-19	3.73717e-19	2.83219e-19	1.07435e-19	3.63578e-20	-5.7438e-20	4.92183e-20	-2.32789e-19	-8.71004e-20	-3.96137e-20	-5.38478e-20	-5.80615e-20	-1.19688e-19	-1.19268e-19	2.10227e-19	-2.10641e-20	-2.78179e-20	2.90629e-20	3.64136e-20	-8.89381e-20	-1.89687e-20	2.20587e-19	5.86605e-20	1.78099e-19	1.47949e-19	5.24302e-20	3.48155e-21	8.45587e-20	3.02577e-19	6.94717e-21	6.35131e-20	1.11529e-19	3.03792e-19	-3.83284e-20	1.94332e-19	5.19557e-20	1.07091e-19	-1.35878e-19
101	7.12684e-20	-2.42629e-19	-2.75376e-19	-1.09654e-19	-1.43883e-19	1.15829e-19	2.23636e-19	1.10683e-19	3.16449e-19	9.38362e-20	-9.71949e-20	1.71955e-19	3.38554e-19	2.4252e-19	9.20586e-20	-2.58408e-20	-6.72708e-20	-3.02901e-20	-2.49333e-19	-1.33353e-19	-1.25267e-20	-6.77328e-20	-5.35689e-20	-1.27049e-19	-1.24965e-19	1.93451e-19	2.15385e-20	-5.98465e-22	6.58376e-20	8.63053e-20	-4.22433e-20	-2.48359e-21	2.56187e-19	1.23212e-19	2.04829e-19	1.36791e-19	5.26863e-20	5.09345e-20	9.49261e-20	3.67029e-19	2.18673e-20	3.93836e-20	7.48007e-20	3.22674e-19	-7.908e-20	1.92926e-19	1.47276e-20	1.26899e-19	-1.34512e-19
102	7.43886e-20	-2.50577e-19	-2.73227e-19	-6.10853e-20	-1.78424e-19	1.05922e-19	1.99534e-19	8.15072e-20	2.79807e-19	5.43727e-20	-1.25595e-19	4.57101e-20	2.76811e-19	2.16338e-19	-6.3865e-20	-2.43154e-19	-1.41467e-19	-1.0583e-19	-3.06941e-19	-1.70159e-19	-2.80086e-20	-7.13987e-20	-4.7717e-20	-1.28427e-19	-1.28511e-19	1.67388e-19	4.92835e-20	1.19993e-20	1.00264e-19	1.30093e-19	-2.04336e-21	3.57131e-21	2.76697e-19	1.69455e-19	2.35471e-19	1.13247e-19	5.80419e-20	1.02015e-19	1.10452e-19	4.11999e-19	2.69469e-20	-4.95587e-22	1.65811e-20	3.3288e-19	-1.12594e-19	1.89709e-19	-2.05954e-20	1.61166e-19	-1.15775e-19
103	8.76167e-20	-2.39857e-19	-2.68832e-19	-1.83169e-20	-2.06896e-19	9.12355e-20	1.6368e-19	6.43456e-20	2.46035e-19	-1.57711e-20	-1.30362e-19	-4.39024e-20	1.95751e-19	1.11007e-19	-1.75218e-19	-2.73314e-19	-2.82814e-20	-1.97457e-19	-3.30855e-19	-1.85868e-19	-1.39368e-20	-5.05969e-20	-3.87754e-20	-1.15005e-19	-1.27414e-19	1.38805e-19	6.04747e-20	6.20745e-21	1.30884e-19	1.62047e-19	2.386e-20	-5.89201e-21	2.78159e-19	1.88993e-19	2.61516e-19	7.70481e-20	6.68676e-20	1.43295e-19	1.29915e-19	4.32392e-19	2.83509e-20	-4.51976e-20	-5.47415e-20	3.35491e-19	-1.31963e-19	1.81701e-19	-4.76565e-20	2.04581e-19	-8.3625e-20
104	1.15052e-19	-2.12831e-19	-2.60274e-19	1.38188e-20	-2.23398e-19	7.74358e-20	1.28267e-19	5.70569e-20	2.5047e-19	-2.97434e-20	-8.80953e-20	-3.10982e-20	1.08753e-19	2.67243e-19	-1.74229e-19	-3.17264e-19	-6.7834e-20	-1.55205e-19	-3.27082e-19	-1.88128e-19	-4.67193e-21	-8.49206e-21	-2.24892e-20	-8.62221e-20	-1.20598e-19	1.14126e-19	5.56959e-20	-1.91861e-20	1.54931e-19	1.79402e-19	3.06133e-20	-3.10075e-20	2.61893e-19	1.847e-19	2.76076e-19	3.64157e-20	7.99158e-20	1.67582e-19	1.58243e-19	4.36285e-19	2.93182e-20	-8.20871e-20	-1.23226e-19	3.32461e-19	-1.32299e-19	1.67056e-19	-6.26818e-20	2.47345e-19	-4.42676e-20
105	1.5568e-19	-1.75942e-19	-2.45732e-19	3.15798e-20	-2.27285e-19	6.57704e-20	9.90742e-20	5.98287e-20	2.74038e-19	-3.9619e-20	-6.0694e-20	-3.69842e-21	1.1002e-19	2.40211e-19	-1.25172e-19	-2.55956e-19	-9.41373e-20	-1.26204e-19	-3.39794e-19	-1.91433e-19	1.28562e-20	3.26066e-20	-4.41471e-21	-4.80314e-20	-1.10479e-19	9.5631e-20	3.59096e-20	-6.22898e-20	1.68472e-19	1.81349e-19	1.95612e-20	-6.45892e-20	2.3483e-19	1.68473e-19	2.76372e-19	3.5856e-21	9.93983e-20	1.74459e-19	2.03401e-19	4.38551e-19	3.28003e-20	-1.01555e-19	-1.69582e-19	3.27304e-19	-1.10004e-19	1.47604e-19	-5.77726e-20	2.83048e-19	-4.42197e-21
106	2.02248e-19	-1.37545e-19	-2.25829e-19	3.24151e-20	-2.21423e-19	5.87961e-20	8.44726e-20	5.78948e-20	3.26402e-19	-5.87139e-20	-7.29268e-20	-7.09682e-20	2.1859e-20	1.03411e-19	-1.98844e-19	-4.2899e-19	-1.02161e-19	-1.87225e-19	-4.0392e-19	-1.93879e-19	-2.40701e-20	7.20307e-20	1.02039e-20	-9.28268e-21	-9.97074e-20	8.21781e-20	2.32618e-21	-1.17087e-19	1.67341e-19	1.70549e-19	-4.37775e-21	-9.61413e-20	2.05656e-19	1.53821e-19	2.65455e-19	-7.39012e-21	1.2861e-19	1.72859e-19	2.6816e-19	4.55204e-19	4.05853e-20	-9.70567e-20	-1.78753e-19	3.21854e-19	-6.64919e-20	1.2823e-19	-3.48002e-20	3.0711e-19	2.93632e-20
107	2.43742e-19	-1.0554e-19	-2.04823e-19	1.4562e-20	-2.12337e-19	5.42097e-20	8.43888e-20	5.61706e-20	3.5146e-19	-4.88469e-20	-4.89972e-21	-4.26044e-20	-8.61488e-20	1.03448e-19	-2.51833e-19	-2.4319e-19	-7.61368e-20	-1.67334e-19	-3.97345e-19	-1.83063e-19	-4.89859e-20	9.03922e-20	2.05172e-20	1.86951e-20	-9.11046e-20	6.83939e-20	-4.24076e-20	-1.74687e-19	1.48731e-19	1.50961e-19	-3.38492e-20	-1.1638e-19	1.79982e-19	1.50591e-19	2.51604e-19	9.60953e-21	1.68621e-19	1.73274e-19	3.48804e-19	4.9067e-19	5.60676e-20	-6.74245e-20	-1.43364e-19	3.2068e-19	-7.67944e-21	1.17246e-19	3.372e-21	3.23348e-19	5.69693e-20
108	2.70218e-19	-8.55346e-20	-1.89316e-19	-2.15133e-20	-2.0549e-19	5.06221e-20	9.38393e-20	4.30999e-20	3.66272e-19	-3.52332e-20	1.59894e-20	-1.18183e-19	-5.83807e-20	1.02921e-19	-2.34922e-19	-2.55096e-19	-9.96039e-20	-2.241e-19	-4.45407e-19	-1.97471e-19	-8.47681e-20	8.48103e-20	2.30631e-20	3.18897e-20	-8.5326e-20	4.91028e-20	-9.31686e-20	-2.25611e-19	1.127e-19	1.28772e-19	-6.31453e-20	-1.24895e-19	1.57157e-19	1.58276e-19	2.42322e-19	4.85854e-20	2.16179e-19	1.80886e-19	4.32663e-19	5.37965e-19	8.00594e-20	-1.7303e-20	-6.74777e-20	3.27161e-19	5.60676e-20	1.19891e-19	4.96214e-20	3.36547e-19	7.89521e-20
109	2.77078e-19	-7.98839e-20	-1.85034e-19	-7.17711e-20	-2.02959e-19	4.90072e-20	1.01501e-19	2.28027e-20	3.42499e-19	-2.058e-20	1.9861e-20	-7.26514e-20	-6.63473e-20	6.61579e-20	-1.46927e-19	-1.89716e-19	-1.39171e-19	-2.16201e-19	-4.44528e-19	-1.95158e-19	-1.27821e-19	5.38467e-20	1.09663e-20	2.89569e-20	-8.33325e-20	2.14158e-20	-1.42938e-19	-2.6133e-19	6.29474e-20	1.08112e-19	-8.99026e-20	-1.29125e-19	1.31098e-19	1.68518e-19	2.41035e-19	9.32009e-20	2.63488e-19	1.94342e-19	5.0034e-19	5.81025e-19	1.12623e-19	4.39262e-20	3.5703e-20	3.43053e-19	1.13017e-19	1.37249e-19	9.88031e-20	3.50577e-19	1.00693e-19
110	2.66442e-19	-8.77143e-20	-1.93871e-19	-1.28054e-19	-2.04374e-19	5.07771e-20	1.06848e-19	-9.14872e-22	3.11859e-19	-5.58872e-21	1.24118e-20	-1.20278e-19	4.79938e-20	5.32632e-20	-6.68281e-20	-9.26619e-20	-3.30584e-20	-2.59857e-19	-3.95808e-19	-1.56914e-19	-1.52141e-19	9.73649e-21	-1.0196e-20	1.67393e-20	-8.21316e-20	-1.32818e-20	-1.84401e-19	-2.75523e-19	7.05288e-21	9.28887e-20	-1.14948e-19	-1.40181e-19	9.39875e-20	1.69466e-19	2.46531e-19	1.25008e-19	2.98553e-19	2.05279e-19	5.33741e-19	6.04018e-19	1.46947e-19	1.02989e-19	1.44721e-19	3.6278e-19	1.51366e-19	1.63225e-19	1.45735e-19	3.62449e-19	1.2376e-19
111	2.45393e-19	-1.05897e-19	-2.13012e-19	-1.80491e-19	-2.0724e-19	6.01933e-20	1.01587e-19	-2.86869e-20	2.43942e-19	-7.52293e-21	4.02423e-20	-6.09159e-20	6.27233e-21	2.26642e-20	7.77486e-20	-6.6287e-20	-1.65308e-20	-1.73903e-19	-3.79403e-19	-1.58436e-19	-1.77103e-19	-4.17019e-20	-4.60764e-20	2.7939e-21	-7.95551e-20	-4.98601e-20	-2.1268e-19	-2.65798e-19	-4.49513e-20	8.4074e-20	-1.38727e-19	-1.63347e-19	4.46588e-20	1.51848e-19	2.5243e-19	1.30767e-19	3.11722e-19	2.03834e-19	5.20408e-19	5.97944e-19	1.76118e-19	1.46803e-19	2.41763e-19	3.79943e-19	1.67498e-19	1.87022e-19	1.89265e-19	3.68293e-19	1.48636e-19
112	2.22536e-19	-1.30684e-19	-2.36638e-19	-2.20826e-19	-2.09353e-19	7.78699e-20	9.57753e-20	-5.42951e-20	1.82228e-19	-4.90097e-20	-6.7932e-21	-6.4977e-20	-2.31411e-20	1.41752e-19	-1.71553e-20	-2.36924e-19	-4.04838e-20	-2.4857e-19	-3.43235e-19	-1.56384e-19	-1.78538e-19	-8.60407e-20	-8.41872e-20	-5.92725e-21	-7.22508e-20	-8.20846e-20	-2.27284e-19	-2.35952e-19	-8.39262e-20	8.15567e-20	-1.59239e-19	-1.93242e-19	-9.76305e-21	1.17208e-19	2.5548e-19	1.12071e-19	3.00049e-19	1.84471e-19	4.65133e-19	5.63792e-19	1.93669e-19	1.69543e-19	3.13855e-19	3.84948e-19	1.62058e-19	1.96145e-19	2.2747e-19	3.62532e-19	1.72214e-19
113	2.04762e-19	-1.58816e-19	-2.58728e-19	-2.45348e-19	-2.07971e-19	1.05821e-19	9.07657e-20	-8.31337e-20	1.36566e-19	-5.78845e-20	2.98403e-20	-3.5146e-20	8.1268e-20	3.711e-20	1.09851e-19	-6.60034e-20	-4.63597e-20	-1.37744e-19	-2.9364e-19	-7.03809e-20	-1.80585e-19	-1.27395e-19	-1.26509e-19	-6.89428e-21	-6.23788e-20	-1.06255e-19	-2.31948e-19	-1.95528e-19	-1.03368e-19	8.29155e-20	-1.7294e-19	-2.15497e-19	-5.60789e-20	6.92712e-20	2.52616e-19	7.6668e-20	2.66622e-19	1.47826e-19	3.80093e-19	5.08433e-19	1.97168e-19	1.69551e-19	3.59366e-19	3.75807e-19	1.43192e-19	1.82148e-19	2.61185e-19	3.41031e-19	1.89396e-19
114	1.9521e-19	-1.8737e-19	-2.75099e-19	-2.56323e-19	-2.02381e-19	1.4269e-19	9.63066e-20	-9.13221e-20	1.27627e-19	-7.92865e-20	2.44089e-20	2.00942e-20	2.75429e-20	1.48051e-19	2.19213e-19	-2.58844e-20	8.20003e-20	-1.2913e-19	-2.01977e-19	-5.45419e-20	-1.64509e-19	-1.59871e-19	-1.62534e-19	1.30054e-21	-5.2565e-20	-1.20722e-19	-2.32215e-19	-1.58169e-19	-1.00267e-19	8.46292e-20	-1.77889e-19	-2.1349e-19	-8.22644e-20	1.93171e-20	2.50021e-19	4.20212e-20	2.20461e-19	1.0336e-19	2.86443e-19	4.45799e-19	1.91013e-19	1.52526e-19	3.89223e-19	3.55685e-19	1.19738e-19	1.45271e-19	2.88992e-19	3.02596e-19	1.95506e-19
115	1.93029e-19	-2.12511e-19	-2.83756e-19	-2.59323e-19	-1.91118e-19	1.83786e-19	1.12332e-19	-1.14509e-19	1.21196e-19	-8.95699e-20	9.72542e-20	6.35111e-20	7.22639e-20	1.41053e-19	1.71388e-19	1.53544e-19	1.23367e-19	-9.09533e-20	-1.6215e-19	3.85758e-21	-1.22546e-19	-1.79132e-19	-1.9446e-19	2.09049e-20	-4.77092e-20	-1.26257e-19	-2.33032e-19	-1.35437e-19	-7.49748e-20	8.32745e-20	-1.73462e-19	-1.764e-19	-7.91422e-20	-2.41516e-20	2.55456e-19	2.42797e-20	1.71867e-19	6.08262e-20	2.04676e-19	3.91279e-19	1.81966e-19	1.26246e-19	4.16274e-19	3.33151e-19	9.90005e-20	9.24253e-20	3.11958e-19	2.48926e-19	1.87623e-19
116	1.94708e-19	-2.28854e-19	-2.84186e-19	-2.60311e-19	-1.73818e-19	2.26254e-19	1.36499e-19	-1.23588e-19	1.37003e-19	-8.56105e-20	1.27077e-19	1.56958e-19	1.05091e-19	2.72373e-19	3.07088e-19	2.06848e-19	1.42916e-19	3.51146e-20	-9.90177e-20	5.606e-20	-8.87729e-20	-1.79322e-19	-2.22083e-19	4.34997e-20	-5.01154e-20	-1.24414e-19	-2.3656e-19	-1.31684e-19	-3.01526e-20	7.9028e-20	-1.6072e-19	-1.02556e-19	-4.75927e-20	-5.44767e-20	2.75724e-19	3.61268e-20	1.2926e-19	3.08884e-20	1.47547e-19	3.55987e-19	1.7813e-19	9.8132e-20	4.52105e-19	3.17064e-19	8.37615e-20	3.65765e-20	3.28218e-19	1.82801e-19	1.66703e-19
117	1.96021e-19	-2.30962e-19	-2.77047e-19	-2.62714e-19	-1.51807e-19	2.67067e-19	1.62721e-19	-1.19981e-19	1.59027e-19	-7.51064e-20	1.70337e-19	1.75236e-19	1.10324e-19	3.06385e-19	3.07948e-19	1.94107e-19	1.93668e-19	1.5503e-19	-1.06447e-20	1.14825e-19	-4.78965e-20	-1.71849e-19	-2.44151e-19	6.00107e-20	-6.06035e-20	-1.18345e-19	-2.43144e-19	-1.42592e-19	2.78343e-20	7.33079e-20	-1.4355e-19	-6.45914e-22	6.20766e-21	-6.87299e-20	3.12865e-19	8.04734e-20	9.74615e-20	1.82769e-20	1.14723e-19	3.43017e-19	1.83079e-19	7.33578e-20	5.00657e-19	3.1301e-19	7.63861e-20	-9.09466e-21	3.37483e-19	1.1248e-19	1.40234e-19
118	1.93361e-19	-2.16654e-19	-2.64859e-19	-2.66761e-19	-1.30686e-19	3.04437e-19	1.85335e-19	-1.02946e-19	1.7488e-19	-7.96153e-20	2.03963e-19	1.8795e-19	2.0468e-19	2.55255e-19	2.31498e-19	2.43835e-19	1.91173e-19	1.47205e-19	1.23102e-19	1.25232e-19	-3.95245e-21	-1.40291e-19	-2.55679e-19	6.32502e-20	-7.93664e-20	-1.13189e-19	-2.5205e-19	-1.58959e-19	8.7797e-20	6.70759e-20	-1.26934e-19	1.12577e-19	7.15945e-20	-6.67238e-20	3.63359e-19	1.52984e-19	8.06043e-20	2.47146e-20	1.00333e-19	3.50716e-19	1.96757e-19	5.71948e-20	5.59943e-19	3.20121e-19	7.92105e-20	-3.48899e-20	3.40373e-19	4.79834e-20	1.20766e-19
119	1.83794e-19	-1.89652e-19	-2.53086e-19	-2.69668e-19	-1.17453e-19	3.34826e-19	2.045e-19	-6.34108e-20	1.97967e-19	-6.43918e-20	2.65621e-19	1.85187e-19	2.06654e-19	1.96338e-19	1.62241e-19	3.18446e-19	1.31498e-19	1.58482e-19	2.06509e-19	1.28922e-19	4.1416e-20	-9.70501e-20	-2.5079e-19	5.12113e-20	-1.07002e-19	-1.14396e-19	-2.62415e-19	-1.73584e-19	1.34165e-19	5.66393e-20	-1.17356e-19	2.16664e-19	1.37265e-19	-5.28463e-20	4.16016e-19	2.39147e-19	7.90949e-20	4.52284e-20	9.30151e-20	3.67649e-19	2.1703e-19	5.18103e-20	6.22482e-19	3.32608e-19	9.6228e-20	-3.80847e-20	3.40679e-19	-1.76118e-22	1.19108e-19
120	1.64276e-19	-1.59378e-19	-2.5e-19	-2.68191e-19	-1.22112e-19	3.53917e-19	2.19067e-19	-6.19944e-21	2.1095e-19	-4.30648e-20	2.5201e-19	2.31591e-19	2.10528e-19	2.30138e-19	2.39889e-19	3.04145e-19	1.96028e-20	1.6884e-19	2.65219e-19	1.665e-19	5.42811e-20	-3.73189e-20	-2.28074e-19	2.81432e-20	-1.44105e-19	-1.2547e-19	-2.73095e-19	-1.84421e-19	1.51541e-19	3.49552e-20	-1.19043e-19	2.91952e-19	1.93845e-19	-3.32758e-20	4.57209e-19	3.19886e-19	8.90912e-20	7.14571e-20	8.12195e-20	3.80832e-19	2.39764e-19	5.72286e-20	6.81691e-19	3.4119e-19	1.28772e-19	-2.38395e-20	3.41519e-19	-2.68492e-20	1.41987e-19
121	1.31449e-19	-1.37658e-19	-2.64451e-19	-2.60655e-19	-1.51767e-19	3.56553e-19	2.34018e-19	5.4408e-20	2.38943e-19	-4.16993e-20	2.59711e-19	2.35295e-19	2.23852e-19	9.12629e-20	9.08793e-20	2.12042e-19	3.88039e-21	1.81825e-19	3.08134e-19	1.95447e-19	8.58965e-20	2.2823e-20	-1.81112e-19	6.31437e-21	-1.89118e-19	-1.44011e-19	-2.81967e-19	-1.93024e-19	1.32037e-19	-3.88132e-21	-1.30465e-19	3.27381e-19	2.35234e-19	-1.60164e-20	4.77903e-19	3.77068e-19	1.03678e-19	9.6861e-20	5.9946e-20	3.80698e-19	2.61791e-19	7.01869e-20	7.32609e-19	3.38637e-19	1.76684e-19	-1.64506e-21	3.47712e-19	-2.99838e-20	1.85676e-19
122	8.2776e-20	-1.34326e-19	-3.02177e-19	-2.4888e-19	-2.09966e-19	3.39697e-19	2.44693e-19	1.11653e-19	2.5281e-19	-1.07743e-20	2.74462e-19	1.82954e-19	3.18112e-19	1.054e-19	2.70845e-19	3.27387e-19	1.2505e-19	1.76886e-19	3.56898e-19	2.51583e-19	1.06251e-19	9.43657e-20	-1.17112e-19	-1.51691e-22	-2.36449e-19	-1.61969e-19	-2.85007e-19	-1.99877e-19	7.96826e-20	-5.98626e-20	-1.43614e-19	3.2119e-19	2.6092e-19	-7.71287e-21	4.74799e-19	4.00372e-19	1.12169e-19	1.16167e-19	3.49869e-20	3.65593e-19	2.83366e-19	8.80738e-20	7.76932e-19	3.23595e-19	2.34158e-19	2.42719e-20	3.62265e-19	-9.50575e-21	2.40233e-19
123	1.85474e-20	-1.53854e-19	-3.6264e-19	-2.38483e-19	-2.94352e-19	3.03437e-19	2.49726e-19	1.45295e-19	2.38936e-19	-5.62377e-20	2.44761e-19	1.6795e-19	1.81852e-19	-6.18364e-20	1.93782e-19	3.46016e-19	6.4933e-20	2.49215e-19	4.20648e-19	3.27819e-19	1.33972e-19	1.74535e-19	-3.64282e-20	1.73298e-20	-2.7822e-19	-1.68157e-19	-2.7629e-19	-2.01621e-19	9.08021e-21	-1.26088e-19	-1.49458e-19	2.80432e-19	2.734e-19	-1.15696e-20	4.53175e-19	3.9119e-19	1.1106e-19	1.32655e-19	2.01475e-20	3.4177e-19	3.10721e-19	1.09643e-19	8.19916e-19	3.04487e-19	2.95759e-19	5.33817e-20	3.89777e-19	2.97291e-20	2.91757e-19
124	-5.69216e-20	-1.94492e-19	-4.38496e-19	-2.37495e-19	-3.96848e-19	2.53403e-19	2.43879e-19	1.56342e-19	2.0574e-19	-5.78493e-20	2.08334e-19	5.3432e-20	1.4785e-19	-4.11385e-20	2.32212e-19	2.56124e-19	9.43473e-20	2.4162e-19	4.2865e-19	3.97284e-19	1.78009e-19	2.61503e-19	5.95051e-20	6.03112e-20	-3.08393e-19	-1.55225e-19	-2.50834e-19	-1.92551e-19	-6.28148e-20	-1.92018e-19	-1.42692e-19	2.15012e-19	2.75628e-19	-2.79827e-20	4.21093e-19	3.57884e-19	9.81373e-20	1.49463e-19	3.15661e-20	3.2013e-19	3.52381e-19	1.35241e-19	8.6778e-19	2.97621e-19	3.58173e-19	9.73151e-20	4.35698e-19	8.53785e-20	3.29799e-19
125	-1.36218e-19	-2.495e-19	-5.18463e-19	-2.53574e-19	-5.04062e-19	1.95552e-19	2.34382e-19	1.24966e-19	1.54894e-19	-9.54922e-20	1.5082e-19	9.38848e-20	7.31026e-20	-1.06916e-19	2.63356e-19	2.99568e-19	1.59758e-19	3.03329e-19	4.60599e-19	5.34002e-19	2.30675e-19	3.45935e-19	1.56304e-19	1.18804e-19	-3.24942e-19	-1.2377e-19	-2.07411e-19	-1.6896e-19	-1.24855e-19	-2.48289e-19	-1.26396e-19	1.35023e-19	2.7027e-19	-5.48833e-20	3.87348e-19	3.13689e-19	7.98041e-20	1.71958e-19	7.6056e-20	3.10102e-19	4.13143e-19	1.67016e-19	9.25349e-19	3.19421e-19	4.2036e-19	1.67226e-19	5.04803e-19	1.52355e-19	3.54353e-19
126	-2.11329e-19	-3.09206e-19	-5.91872e-19	-2.90453e-19	-5.99788e-19	1.33777e-19	2.16234e-19	6.74641e-20	5.08831e-20	-1.62488e-19	-3.56334e-22	-2.34864e-19	9.72696e-20	-2.64471e-19	1.65431e-19	1.85063e-19	4.53083e-20	3.56381e-19	4.29128e-19	6.1215e-19	2.70144e-19	4.00465e-19	2.3768e-19	1.71755e-19	-3.33121e-19	-8.429e-20	-1.5126e-19	-1.32404e-19	-1.74727e-19	-2.88587e-19	-1.07314e-19	4.99498e-20	2.5782e-19	-8.88142e-20	3.58532e-19	2.68944e-19	6.70473e-20	1.99318e-19	1.51289e-19	3.13669e-19	4.93022e-19	2.08406e-19	9.92688e-19	3.76222e-19	4.82572e-19	2.70775e-19	5.95627e-19	2.29038e-19	3.70117e-19
127	-2.7611e-19	-3.62821e-19	-6.51939e-19	-3.45028e-19	-6.6566e-19	6.42142e-20	1.87416e-19	-3.14955e-20	-7.0988e-20	-2.19222e-19	-1.26657e-19	-2.45486e-19	8.85669e-20	-1.78581e-19	1.07552e-19	2.57077e-19	1.79557e-19	4.04065e-19	4.18873e-19	6.86575e-19	3.07806e-19	4.31575e-19	2.8666e-19	1.99046e-19	-3.42318e-19	-5.25539e-20	-9.42556e-20	-8.93127e-20	-2.15524e-19	-3.08786e-19	-9.13024e-20	-2.959e-20	2.37971e-19	-1.23015e-19	3.40428e-19	2.33203e-19	7.06489e-20	2.26563e-19	2.40831e-19	3.26326e-19	5.78848e-19	2.57894e-19	1.06314e-18	4.61194e-19	5.43181e-19	4.01892e-19	6.98592e-19	3.03924e-19	3.8827e-19
128	-3.27108e-19	-4.00051e-19	-6.9606e-19	-4.0711e-19	-6.87854e-19	-2.06722e-20	1.4311e-19	-1.53111e-19	-1.86825e-19	-3.04896e-19	-2.02328e-19	-3.53578e-19	-2.54268e-19	-2.25812e-19	-1.01984e-19	3.19977e-19	-2.07941e-20	2.63566e-19	4.34696e-19	6.91389e-19	2.86858e-19	3.87599e-19	2.83847e-19	1.82861e-19	-3.60591e-19	-4.62906e-20	-5.05087e-20	-4.97628e-20	-2.48514e-19	-3.06244e-19	-7.87445e-20	-9.03038e-20	2.10167e-19	-1.53633e-19	3.31189e-19	2.02224e-19	9.46737e-20	2.49681e-19	3.21868e-19	3.33989e-19	6.50107e-19	3.12004e-19	1.1241e-18	5.49778e-19	5.9672e-19	5.40145e-19	7.91189e-19	3.71808e-19	4.12666e-19
129	-3.62717e-19	-4.13115e-19	-7.23628e-19	-4.61971e-19	-6.59743e-19	-1.30039e-19	6.66536e-20	-2.9593e-19	-3.73716e-19	-3.64962e-19	-2.67053e-19	-3.65913e-19	-2.88609e-19	-6.46593e-20	-6.64639e-20	-5.89962e-20	-1.31641e-19	4.31194e-19	3.29506e-19	7.18161e-19	2.30752e-19	2.82984e-19	2.30013e-19	1.2236e-19	-3.90009e-19	-7.80709e-20	-3.22878e-20	-2.26406e-20	-2.70467e-19	-2.79421e-19	-6.51539e-20	-1.21846e-19	1.70742e-19	-1.75467e-19	3.29834e-19	1.75412e-19	1.39267e-19	2.5843e-19	3.72749e-19	3.24318e-19	6.87769e-19	3.60576e-19	1.15878e-18	6.16665e-19	6.30985e-19	6.54044e-19	8.47203e-19	4.20422e-19	4.44591e-19
130	-3.82268e-19	-3.9943e-19	-7.34081e-19	-4.96787e-19	-5.85453e-19	-2.56983e-19	-3.42753e-20	-4.42823e-19	-5.29265e-19	-4.2303e-19	-4.10876e-19	-4.1164e-19	-3.19659e-20	-4.57359e-20	-3.10287e-20	1.18394e-19	-2.38177e-19	3.13781e-19	3.01543e-19	6.41393e-19	8.56254e-20	1.39455e-19	1.19043e-19	2.78628e-20	-4.28665e-19	-1.48622e-19	-4.37573e-20	-1.48128e-20	-2.77976e-19	-2.32274e-19	-4.47732e-20	-1.2181e-19	1.17676e-19	-1.88983e-19	3.27109e-19	1.4383e-19	1.92897e-19	2.49534e-19	3.81381e-19	2.89765e-19	6.75386e-19	3.88522e-19	1.15131e-18	6.35433e-19	6.32934e-19	7.08284e-19	8.38756e-19	4.34526e-19	4.68101e-19
131	-3.8606e-19	-3.63497e-19	-7.26982e-19	-5.0463e-19	-4.77937e-19	-3.90732e-19	-1.49698e-19	-5.85091e-19	-6.55603e-19	-4.14202e-19	-3.35155e-19	-2.42711e-19	-1.55235e-19	1.05585e-19	1.3559e-19	1.14553e-19	-3.32421e-19	1.70639e-19	1.21474e-19	4.44683e-19	-6.00131e-20	-4.08675e-21	-1.70709e-20	-8.83011e-20	-4.69105e-19	-2.47449e-19	-8.30148e-20	-2.90576e-20	-2.71303e-19	-1.7314e-19	-1.47268e-20	-9.75298e-20	5.14629e-20	-1.94104e-19	3.14099e-19	1.06591e-19	2.42559e-19	2.19773e-19	3.4615e-19	2.26702e-19	6.10668e-19	3.83459e-19	1.09321e-18	5.89521e-19	5.93264e-19	6.77902e-19	7.54426e-19	4.04045e-19	4.68839e-19
132	-3.76027e-19	-3.15827e-19	-7.03418e-19	-4.8724e-19	-3.57448e-19	-5.04266e-19	-2.55495e-19	-6.91794e-19	-7.50581e-19	-4.20187e-19	-4.21937e-19	-3.3835e-19	-2.96563e-19	-1.24808e-21	2.48119e-19	1.70082e-20	-3.64881e-19	-6.00229e-20	1.25701e-22	2.64231e-19	-2.24904e-19	-1.72229e-19	-1.41724e-19	-2.01267e-19	-5.04308e-19	-3.54378e-19	-1.39328e-19	-6.28464e-20	-2.5578e-19	-1.16526e-19	2.33684e-20	-5.95254e-20	-2.14839e-20	-1.90159e-19	2.86764e-19	6.87568e-20	2.74554e-19	1.77512e-19	2.84344e-19	1.43934e-19	5.07791e-19	3.3941e-19	9.87767e-19	4.79023e-19	5.0962e-19	5.65438e-19	6.06282e-19	3.28032e-19	4.37349e-19
133	-3.55815e-19	-2.68738e-19	-6.66673e-19	-4.50325e-19	-2.41909e-19	-5.73359e-19	-3.29781e-19	-7.42528e-19	-7.73696e-19	-3.58583e-19	-3.83146e-19	-2.2219e-19	-1.48735e-19	6.28826e-20	2.53581e-19	-8.43809e-20	-4.3732e-19	-4.41675e-20	-1.49765e-19	1.0078e-19	-3.02216e-19	-2.81734e-19	-2.44844e-19	-2.88973e-19	-5.30425e-19	-4.45335e-19	-1.97122e-19	-1.06942e-19	-2.40034e-19	-7.28629e-20	6.47108e-20	-1.94797e-20	-8.96201e-20	-1.75657e-19	2.49919e-19	4.13245e-20	2.86982e-19	1.35258e-19	2.19093e-19	5.64234e-20	3.9107e-19	2.64356e-19	8.53209e-19	3.21723e-19	3.9284e-19	3.97589e-19	4.26108e-19	2.21056e-19	3.76452e-19
134	-3.29958e-19	-2.31401e-19	-6.21358e-19	-3.99522e-19	-1.4153e-19	-5.85022e-19	-3.57486e-19	-7.38352e-19	-7.25316e-19	-2.79763e-19	-3.00271e-19	-9.99227e-20	-9.5914e-20	-1.36277e-20	4.15461e-19	-5.77114e-20	-3.97162e-19	-6.64722e-20	-1.91672e-19	-3.51894e-20	-3.4103e-19	-3.54248e-19	-3.06928e-19	-3.38601e-19	-5.4519e-19	-5.00376e-19	-2.40302e-19	-1.47932e-19	-2.28516e-19	-4.55415e-20	1.02499e-19	1.47309e-20	-1.42058e-19	-1.48425e-19	2.11575e-19	3.70829e-20	2.84623e-19	1.07202e-19	1.73304e-19	-1.94404e-20	2.88523e-19	1.73902e-19	7.1643e-19	1.48077e-19	2.64071e-19	2.1969e-19	2.56877e-19	1.08938e-19	3.03591e-19
135	-3.02585e-19	-2.07274e-19	-5.719e-19	-3.37072e-19	-5.62827e-20	-5.43745e-19	-3.49064e-19	-6.87182e-19	-6.44265e-19	-1.92205e-19	-1.95038e-19	9.1377e-20	-1.03299e-20	1.06205e-19	5.69184e-19	-1.2919e-20	-4.08925e-19	-1.22931e-19	-2.35199e-19	-1.19074e-19	-3.42146e-19	-3.88497e-19	-3.36585e-19	-3.46415e-19	-5.4894e-19	-5.11189e-19	-2.56413e-19	-1.71227e-19	-2.19782e-19	-2.98873e-20	1.31503e-19	4.17786e-20	-1.71591e-19	-1.08918e-19	1.78756e-19	6.2826e-20	2.76184e-19	1.03185e-19	1.59439e-19	-7.15863e-20	2.21119e-19	8.53592e-20	6.02238e-19	-7.19633e-21	1.496e-19	7.47828e-20	1.34495e-19	2.18429e-20	2.40778e-19
136	-2.76703e-19	-1.94665e-19	-5.21772e-19	-2.63054e-19	2.25579e-20	-4.66564e-19	-3.15212e-19	-6.17846e-19	-5.37303e-19	-1.28321e-19	-6.34716e-20	1.40754e-19	7.68202e-20	1.30385e-19	6.25122e-19	-6.15529e-20	-2.62103e-19	-1.67838e-19	-1.71326e-19	-1.35083e-19	-2.99977e-19	-3.7489e-19	-3.37086e-19	-3.16101e-19	-5.40213e-19	-4.8194e-19	-2.41542e-19	-1.67274e-19	-2.05773e-19	-1.74276e-20	1.49053e-19	6.31959e-20	-1.78887e-19	-6.24445e-20	1.54385e-19	1.13232e-19	2.68183e-19	1.18704e-19	1.77091e-19	-9.9258e-20	1.94585e-19	7.24815e-21	5.20955e-19	-1.18785e-19	7.03557e-20	-8.33027e-21	7.73237e-20	-1.76578e-20	2.07783e-19
137	-2.54208e-19	-1.88724e-19	-4.73594e-19	-1.77984e-19	1.05344e-19	-3.81327e-19	-2.77848e-19	-5.52773e-19	-4.47976e-19	-9.31829e-20	-4.62607e-20	1.69177e-19	1.74547e-19	1.03343e-19	5.11451e-19	-7.58304e-20	-3.21705e-19	-2.76807e-19	-1.39341e-19	-1.5736e-19	-2.63839e-19	-3.39559e-19	-3.22534e-19	-2.59299e-19	-5.18779e-19	-4.26134e-19	-1.99304e-19	-1.33693e-19	-1.77009e-19	-1.13071e-21	1.55055e-19	8.09774e-20	-1.69463e-19	-1.69406e-20	1.37469e-19	1.78453e-19	2.65938e-19	1.49884e-19	2.16037e-19	-1.0686e-19	2.01771e-19	-6.05504e-20	4.67198e-19	-1.7908e-19	3.33453e-20	-2.70246e-20	8.11975e-20	-2.98522e-21	2.11498e-19
138	-2.36098e-19	-1.83167e-19	-4.28871e-19	-8.47232e-20	1.97636e-19	-3.12762e-19	-2.447e-19	-5.0732e-19	-3.29036e-19	-8.31051e-20	5.97421e-20	3.37467e-19	4.35649e-19	1.99389e-19	8.39599e-19	1.2782e-19	-2.65445e-20	-1.89027e-20	-7.28227e-20	-9.39512e-20	-1.91976e-19	-2.57646e-19	-2.94585e-19	-1.88469e-19	-4.83888e-19	-3.59284e-19	-1.39832e-19	-7.67033e-20	-1.26266e-19	1.92679e-20	1.49218e-19	9.34361e-20	-1.52439e-19	1.83708e-20	1.24873e-19	2.43916e-19	2.66582e-19	1.82245e-19	2.56805e-19	-1.05161e-19	2.23631e-19	-1.27301e-19	4.22627e-19	-2.00954e-19	3.01963e-20	-5.30085e-22	1.2238e-19	5.33634e-20	2.43278e-19
139	-2.22274e-19	-1.71503e-19	-3.86968e-19	1.16106e-20	2.96452e-19	-2.80904e-19	-2.29322e-19	-4.9527e-19	-2.71849e-19	-1.24621e-19	4.73838e-20	2.92075e-19	4.6957e-19	3.29438e-19	7.46022e-19	1.53581e-19	-7.55459e-20	-2.67857e-20	-4.39393e-20	-1.02328e-19	-1.70821e-19	-1.87472e-19	-2.67294e-19	-1.1956e-19	-4.40697e-19	-2.93736e-19	-7.44604e-20	-8.60921e-21	-5.29943e-20	3.73465e-20	1.3066e-19	9.62294e-20	-1.34228e-19	3.81128e-20	1.10908e-19	2.95225e-19	2.66968e-19	2.06364e-19	2.82289e-19	-1.03792e-19	2.43152e-19	-1.99368e-19	3.73631e-19	-2.05716e-19	4.63524e-20	4.56766e-20	1.73059e-19	1.32131e-19	2.8479e-19
140	-2.11218e-19	-1.48654e-19	-3.44487e-19	1.05456e-19	3.92011e-19	-2.8916e-19	-2.23513e-19	-5.0285e-19	-2.46188e-19	-2.20686e-19	-4.55722e-20	1.79397e-19	3.44648e-19	1.40765e-19	5.77686e-19	2.56759e-21	-1.76249e-19	-6.48007e-20	-8.64071e-20	-1.33317e-19	-1.66289e-19	-1.22619e-19	-2.37034e-19	-6.33739e-20	-3.93035e-19	-2.36186e-19	-1.42663e-20	5.54483e-20	3.5299e-20	4.27352e-20	9.51558e-20	8.33535e-20	-1.1849e-19	4.25683e-20	9.2338e-20	3.24965e-19	2.65538e-19	2.13403e-19	2.80673e-19	-1.07898e-19	2.50261e-19	-2.74064e-19	3.17088e-19	-2.10664e-19	7.09235e-20	8.96985e-20	2.11344e-19	2.11562e-19	3.16225e-19
141	-2.00075e-19	-1.12766e-19	-2.96681e-19	1.90951e-19	4.7118e-19	-3.24596e-19	-2.21117e-19	-5.12266e-19	-2.52448e-19	-2.60481e-19	-1.03669e-19	7.75371e-20	2.68899e-19	8.25787e-20	4.75974e-19	-8.26551e-20	-1.62834e-19	-1.3293e-19	-5.33956e-20	-1.24756e-19	-1.7612e-19	-7.4521e-20	-2.03995e-19	-2.61578e-20	-3.47133e-19	-1.88773e-19	3.21516e-20	1.01676e-19	1.24057e-19	2.62048e-20	3.89894e-20	5.14695e-20	-1.04771e-19	3.97155e-20	6.68091e-20	3.33999e-19	2.59306e-19	2.04657e-19	2.50588e-19	-1.16628e-19	2.46519e-19	-3.38868e-19	2.63665e-19	-2.20617e-19	1.0288e-19	1.22068e-19	2.31682e-19	2.77613e-19	3.23802e-19
142	-1.8578e-19	-6.63614e-20	-2.40962e-19	2.61077e-19	5.21713e-19	-3.69481e-19	-2.13959e-19	-5.25059e-19	-2.79921e-19	-2.80409e-19	-1.17749e-19	-4.3453e-21	2.70026e-19	2.73943e-20	4.95183e-19	5.37242e-21	-2.24814e-19	-5.45982e-20	-2.16214e-20	-5.99448e-20	-1.67503e-19	-3.70769e-20	-1.7088e-19	-8.99219e-21	-3.07737e-19	-1.52001e-19	5.96346e-20	1.21653e-19	1.96179e-19	-1.65056e-20	-3.781e-20	2.75859e-21	-9.27018e-20	3.6107e-20	3.55444e-20	3.28338e-19	2.47065e-19	1.7897e-19	1.9947e-19	-1.2617e-19	2.39999e-19	-3.75747e-19	2.30026e-19	-2.26948e-19	1.50644e-19	1.46758e-19	2.42328e-19	3.24229e-19	3.0744e-19
143	-1.66679e-19	-1.56472e-20	-1.80602e-19	3.08178e-19	5.3597e-19	-4.08475e-19	-2.1266e-19	-5.30391e-19	-3.39736e-19	-3.08847e-19	-1.64107e-19	-1.04562e-19	5.90889e-20	3.07398e-20	3.64436e-19	-2.70468e-20	-2.09296e-19	-2.98219e-20	-8.21097e-21	-2.27239e-21	-1.84726e-19	-2.51418e-20	-1.37022e-19	-5.97445e-21	-2.77184e-19	-1.25542e-19	6.95773e-20	1.15976e-19	2.3873e-19	-8.1126e-20	-1.28186e-19	-5.43352e-20	-8.30479e-20	3.64796e-20	1.94947e-21	3.18919e-19	2.22974e-19	1.41513e-19	1.39762e-19	-1.32667e-19	2.44847e-19	-3.69427e-19	2.30049e-19	-2.15155e-19	2.24069e-19	1.75046e-19	2.60202e-19	3.53862e-19	2.76922e-19
144	-1.44027e-19	3.15139e-20	-1.25825e-19	3.26231e-19	5.14304e-19	-4.33785e-19	-2.14709e-19	-5.4699e-19	-3.88396e-19	-3.17169e-19	-1.26369e-19	-1.54862e-19	1.31501e-19	6.10448e-20	4.23511e-19	1.19139e-19	1.30169e-20	2.20039e-20	1.50325e-19	1.0116e-19	-1.56887e-19	-1.48348e-20	-9.14326e-20	-1.93423e-21	-2.52718e-19	-1.06452e-19	7.13713e-20	9.55551e-20	2.49596e-19	-1.5514e-19	-2.19649e-19	-1.09296e-19	-7.95848e-20	3.42237e-20	-3.09427e-20	3.10494e-19	1.86562e-19	9.18784e-20	8.69593e-20	-1.3356e-19	2.68858e-19	-3.12818e-19	2.67316e-19	-1.75785e-19	3.25717e-19	2.14044e-19	2.97119e-19	3.68528e-19	2.47502e-19
145	-1.22207e-19	6.80131e-20	-9.10005e-20	3.13226e-19	4.64044e-19	-4.51458e-19	-2.39525e-19	-5.81833e-19	-4.78482e-19	-3.4348e-19	-1.57968e-19	-2.09091e-19	-2.62539e-20	9.24008e-20	2.71348e-19	-8.26984e-21	-3.28618e-20	6.31754e-20	1.64274e-19	2.05062e-19	-1.36628e-19	6.63181e-21	-2.87358e-20	2.03472e-20	-2.25361e-19	-8.88879e-20	8.14126e-20	7.85235e-20	2.38823e-19	-2.21148e-19	-2.99963e-19	-1.54684e-19	-8.71596e-20	1.71773e-20	-6.14831e-20	-1.96701e-14	-8.06436e-14	-2.79041e-13	-8.48504e-13	-2.26763e-12	-5.32689e-12	-1.10004e-11	-1.99726e-11	-3.1887e-11	-4.4773e-11	-5.52987e-11	-6.00878e-11	-5.7453e-11	-4.83484e-11
146	-1.07349e-19	8.92126e-20	-8.89184e-20	2.7289e-19	3.97314e-19	-4.72974e-19	-2.92402e-19	-6.44889e-19	-6.07978e-19	-4.30009e-19	-2.91513e-19	-3.54733e-19	-1.51251e-19	-1.15261e-19	7.10151e-20	-5.29229e-21	-1.88396e-19	-1.36871e-20	1.8904e-19	2.83073e-19	-9.18698e-20	5.24423e-20	6.40484e-20	7.43295e-20	-1.86358e-19	-6.35321e-20	1.17291e-19	8.5098e-20	2.24693e-19	-2.99927e-15	-8.89929e-14	-3.42909e-13	-1.16226e-12	-3.4646e-12	-9.08159e-12	-2.11547e-11	-4.33257e-11	-7.87041e-11	-1.27892e-10	-1.88492e-10	-2.57422e-10	-3.34571e-10	-4.23202e-10	-5.23689e-10	-6.23765e-10	-6.91921e-10	-6.83959e-10	-5.56429e-10	-2.78812e-10
147	-1.052e-19	9.3745e-20	-1.24855e-19	2.12429e-19	3.26098e-19	-5.08607e-19	-3.7823e-19	-7.34214e-19	-7.26573e-19	-5.88694e-19	-3.90741e-19	-4.86422e-19	-3.8879e-19	-3.12608e-19	-5.26224e-20	-9.50719e-20	-1.76411e-19	4.53656e-20	2.29898e-19	3.89009e-19	-9.66337e-15	-6.25311e-14	-2.26819e-13	-7.25423e-13	-2.04569e-12	-5.09209e-12	-1.12987e-11	-2.18989e-11	-3.76876e-11	-5.75352e-11	-7.80988e-11	-9.3543e-11	-9.72106e-11	-8.32233e-11	-5.03786e-11	-7.75475e-12	2.34893e-11	1.24089e-11	-5.84706e-11	-1.69985e-10	-2.60749e-10	-2.52218e-10	-8.8692e-11	2.38099e-10	6.91634e-10	1.21579e-09	1.75702e-09	2.30132e-09	2.91776e-09
148	-1.19453e-19	8.32184e-20	-1.93177e-19	1.39574e-19	2.57708e-19	-5.58335e-19	1.15417e-13	6.73588e-13	2.42213e-12	7.67755e-12	2.14549e-11	5.28634e-11	1.14851e-10	2.20032e-10	3.7171e-10	5.537e-10	7.27222e-10	8.42049e-10	8.59465e-10	7.73275e-10	6.13346e-10	4.29299e-10	2.66796e-10	1.50859e-10	8.4857e-11	5.69872e-11	4.75744e-11	3.89805e-11	2.15126e-11	1.55045e-11	8.89621e-11	3.58756e-10	9.50789e-10	1.93047e-09	3.22868e-09	4.61017e-09	5.72185e-09	6.20136e-09	5.8622e-09	4.83181e-09	3.55531e-09	2.62219e-09	2.50668e-09	3.38137e-09	5.08477e-09	7.23548e-09	9.39094e-09	1.12792e-08	1.30362e-08
149	-1.51204e-19	6.10853e-20	-1.66352e-13	-1.36344e-12	-4.92175e-12	-1.54902e-11	-4.29291e-11	-1.03642e-10	-2.18197e-10	-3.92285e-10	-5.86944e-10	-6.86754e-10	-5.02109e-10	1.63236e-10	1.38697e-09	3.01655e-09	4.66835e-09	5.8745e-09	6.30261e-09	5.90579e-09	4.90694e-09	3.65121e-09	2.44636e-09	1.47924e-09	8.23185e-10	4.69347e-10	3.48837e-10	3.62974e-10	4.16787e-10	5.26243e-10	9.14411e-10	2.02917e-09	4.37959e-09	8.23865e-09	1.33366e-08	1.87508e-08	2.31216e-08	2.50973e-08	2.40089e-08	2.03431e-08	1.57328e-08	1.23342e-08	1.18977e-08	1.50697e-08	2.12245e-08	2.88356e-08	3.60849e-08	4.17532e-08	4.61078e-08
150	-1.98946e-19	3.12275e-20	-2.53431e-12	-3.42001e-10	-1.3736e-09	-4.72464e-09	-1.42861e-08	-3.79639e-08	-8.86655e-08	-1.81979e-07	-3.28209e-07	-5.20129e-07	-7.24173e-07	-8.85589e-07	-9.50798e-07	-8.95525e-07	-7.38958e-07	-5.32937e-07	-3.34432e-07	-1.80985e-07	-8.28316e-08	-3.05116e-08	-7.62087e-09	9.03365e-11	1.63143e-09	1.47192e-09	1.36274e-09	1.44029e-09	1.71058e-09	2.2153e-09	3.65676e-09	7.50456e-09	1.54496e-08	2.83983e-08	4.54516e-08	6.35671e-08	7.82973e-08	8.52804e-08	8.23735e-08	7.111e-08	5.66485e-08	4.58371e-08	4.42999e-08	5.41648e-08	7.3399e-08	9.68709e-08	1.18345e-07	1.33408e-07	1.42334e-07
151	-2.58388e-19	-3.15467e-21	-9.81257e-12	-1.41475e-09	-5.68738e-09	-1.95698e-08	-5.91949e-08	-1.57362e-07	-3.67657e-07	-7.54896e-07	-1.36216e-06	-2.15995e-06	-3.00954e-06	-3.68404e-06	-3.96076e-06	-3.73786e-06	-3.09339e-06	-2.24102e-06	-1.41653e-06	-7.76126e-07	-3.63495e-07	-1.40737e-07	-4.08051e-08	-5.06899e-09	3.76365e-09	4.4005e-09	4.43911e-09	4.83702e-09	5.9576e-09	7.85282e-09	1.24925e-08	2.41493e-08	4.77881e-08	8.60645e-08	1.36317e-07	1.89648e-07	2.33163e-07	2.54384e-07	2.47236e-07	2.16011e-07	1.7514e-07	1.43837e-07	1.38029e-07	1.63903e-07	2.15786e-07	2.78858e-07	3.3483e-07	3.70251e-07	3.84555e-07
152	-1.36639e-14	-9.69362e-14	-3.25955e-11	-4.78791e-09	-1.92509e-08	-6.62469e-08	-2.00404e-07	-5.32807e-07	-1.24498e-06	-2.55664e-06	-4.61407e-06	-7.31813e-06	-1.01998e-05	-1.24911e-05	-1.34378e-05	-1.26934e-05	-1.05198e-05	-7.63825e-06	-4.84572e-06	-2.67161e-06	-1.26558e-06	-5.01602e-07	-1.54541e-07	-2.68886e-08	7.35759e-09	1.17859e-08	1.27192e-08	1.41171e-08	1.78313e-08	2.37752e-08	3.67865e-08	6.78237e-08	1.2976e-07	2.29465e-07	3.59962e-07	4.98201e-07	6.11071e-07	6.66955e-07	6.50619e-07	5.7275e-07	4.69112e-07	3.87351e-07	3.67259e-07	4.24709e-07	5.45999e-07	6.94044e-07	8.2248e-07	8.9622e-07	9.1114e-07
153	-7.63738e-14	-5.41831e-13	-9.55986e-11	-1.42885e-08	-5.74599e-08	-1.97751e-07	-5.98273e-07	-1.59076e-06	-3.71744e-06	-7.63491e-06	-1.37812e-05	-2.18619e-05	-3.04785e-05	-3.73391e-05	-4.019e-05	-3.79931e-05	-3.15243e-05	-2.29313e-05	-1.45909e-05	-8.08497e-06	-3.8648e-06	-1.55974e-06	-5.02079e-07	-1.0451e-07	8.51879e-09	2.73847e-08	3.20309e-08	3.59641e-08	4.62328e-08	6.21196e-08	9.40032e-08	1.66674e-07	3.09613e-07	5.38527e-07	8.37234e-07	1.1529e-06	1.41028e-06	1.53844e-06	1.50364e-06	1.32955e-06	1.09469e-06	9.0355e-07	8.43873e-07	9.51588e-07	1.1979e-06	1.50194e-06	1.76151e-06	1.89749e-06	1.89599e-06
154	-2.67035e-13	-1.89448e-12	-2.47137e-10	-3.76051e-08	-1.51252e-07	-5.20588e-07	-1.57512e-06	-4.1885e-06	-9.78906e-06	-2.01071e-05	-3.62988e-05	-5.75931e-05	-8.03113e-05	-9.842e-05	-0.000105982	-0.000100254	-8.32658e-05	-6.06609e-05	-3.8692e-05	-2.15273e-05	-1.03658e-05	-4.24346e-06	-1.41156e-06	-3.28676e-07	-7.29569e-09	5.48623e-08	7.10084e-08	8.02269e-08	1.0438e-07	1.4097e-07	2.0939e-07	3.59095e-07	6.49719e-07	1.11302e-06	1.71584e-06	2.35112e-06	2.86754e-06	3.12437e-06	3.05557e-06	2.70781e-06	2.23381e-06	1.83628e-06	1.68606e-06	1.85486e-06	2.28985e-06	2.83682e-06	3.29901e-06	3.52119e-06	3.46902e-06
155	-8.25092e-13	-5.85361e-12	-5.66008e-10	-8.73036e-08	-3.51199e-07	-1.20887e-06	-3.65787e-06	-9.72767e-06	-2.27367e-05	-4.67069e-05	-8.43289e-05	-0.00013382	-0.000186644	-0.000228792	-0.000246464	-0.000233272	-0.000193903	-0.000141441	-9.03987e-05	-5.04646e-05	-2.44441e-05	-1.01216e-05	-3.45318e-06	-8.68037e-07	-7.51428e-08	9.3777e-08	1.38747e-07	1.57078e-07	2.05927e-07	2.79039e-07	4.07835e-07	6.79291e-07	1.19997e-06	2.02667e-06	3.09949e-06	4.22659e-06	5.13901e-06	5.58975e-06	5.46478e-06	4.8459e-06	3.99636e-06	3.26396e-06	2.94258e-06	3.15839e-06	3.82653e-06	4.68913e-06	5.41432e-06	5.73625e-06	5.58589e-06
156	-2.25322e-12	-1.59854e-11	-1.1494e-09	-1.7882e-07	-7.19442e-07	-2.47652e-06	-7.49403e-06	-1.99308e-05	-4.65882e-05	-9.57122e-05	-0.000172826	-0.000274293	-0.000382635	-0.000469152	-0.000505557	-0.000478723	-0.000398207	-0.000290778	-0.000186156	-0.000104209	-5.07236e-05	-2.11986e-05	-7.37803e-06	-1.9602e-06	-2.54937e-07	1.34125e-07	2.39181e-07	2.70423e-07	3.55898e-07	4.83204e-07	6.96168e-07	1.12961e-06	1.95175e-06	3.25252e-06	4.93643e-06	6.69981e-06	8.1201e-06	8.81402e-06	8.60786e-06	7.62917e-06	6.27988e-06	5.088e-06	4.50006e-06	4.7118e-06	5.60367e-06	6.79674e-06	7.7996e-06	8.21338e-06	7.92162e-06
157	-5.43896e-12	-3.85867e-11	-2.07195e-09	-3.23205e-07	-1.30048e-06	-4.47675e-06	-1.35473e-05	-3.60316e-05	-8.4229e-05	-0.000173056	-0.000312515	-0.000496053	-0.000692097	-0.000848763	-0.000914889	-0.000866681	-0.000721346	-0.000527213	-0.000337998	-0.00018965	-9.26856e-05	-3.90311e-05	-1.38038e-05	-3.82346e-06	-6.16233e-07	1.53939e-07	3.64031e-07	4.09945e-07	5.39821e-07	7.33571e-07	1.04323e-06	1.65289e-06	2.79721e-06	4.60221e-06	6.93374e-06	9.36715e-06	1.13157e-05	1.22539e-05	1.19483e-05	1.05757e-05	8.67966e-06	6.96934e-06	6.04423e-06	6.17199e-06	7.20466e-06	8.65212e-06	9.87451e-06	1.03465e-05	9.90007e-06
158	-1.16058e-11	-8.23373e-11	-3.32039e-09	-5.15595e-07	-2.07475e-06	-7.14207e-06	-2.16132e-05	-5.74865e-05	-0.000134389	-0.000276132	-0.000498698	-0.000791667	-0.0011047	-0.00135501	-0.00146095	-0.00138447	-0.0011529	-0.000843271	-0.000541272	-0.000304301	-0.000149222	-6.32376e-05	-2.26585e-05	-6.48232e-06	-1.19519e-06	1.25898e-07	4.8942e-07	5.47849e-07	7.19576e-07	9.77854e-07	1.37415e-06	2.12986e-06	3.53413e-06	5.74339e-06	8.59147e-06	1.1554e-05	1.39111e-05	1.50259e-05	1.46221e-05	1.29172e-05	1.05625e-05	8.4005e-06	7.14238e-06	7.1107e-06	8.14438e-06	9.6847e-06	1.0998e-05	1.14761e-05	1.09092e-05
159	-2.18928e-11	-1.55318e-10	-4.73936e-09	-7.26111e-07	-2.92194e-06	-1.0058e-05	-3.04372e-05	-8.09573e-05	-0.000189264	-0.000388905	-0.00070242	-0.00111518	-0.00155632	-0.00190929	-0.00205904	-0.00195185	-0.00162611	-0.00119019	-0.000764735	-0.000430647	-0.000211785	-9.02267e-05	-3.26794e-05	-9.5925e-06	-1.94001e-06	3.37911e-08	5.81415e-07	6.46043e-07	8.43822e-07	1.14584e-06	1.59261e-06	2.4184e-06	3.93806e-06	6.32355e-06	9.39343e-06	1.25757e-05	1.50903e-05	1.62554e-05	1.57823e-05	1.3909e-05	1.13263e-05	8.91996e-06	7.43526e-06	7.21491e-06	8.10434e-06	9.54166e-06	1.07854e-05	1.12152e-05	1.0604e-05
160	-3.65089e-11	-2.59012e-10	-6.03909e-09	-9.02957e-07	-3.63345e-06	-1.25062e-05	-3.7844e-05	-0.000100657	-0.000235322	-0.000483564	-0.00087344	-0.00138681	-0.00193562	-0.00237499	-0.00256178	-0.00242911	-0.00202452	-0.00148266	-0.000953504	-0.000537716	-0.000265084	-0.000113441	-4.14595e-05	-1.24258e-05	-2.68834e-06	-1.10687e-07	6.10366e-07	6.72768e-07	8.71176e-07	1.18131e-06	1.62527e-06	2.42107e-06	3.87161e-06	6.14427e-06	9.0645e-06	1.20813e-05	1.44477e-05	1.55187e-05	1.5029e-05	1.32093e-05	1.07089e-05	8.35084e-06	6.82573e-06	6.45438e-06	7.10589e-06	8.28126e-06	9.3192e-06	9.66251e-06	9.09587e-06
161	-5.38223e-11	-3.81842e-10	-6.88833e-09	-9.91783e-07	-3.9904e-06	-1.37329e-05	-4.15522e-05	-0.000110515	-0.000258366	-0.000530928	-0.000959036	-0.00152282	-0.00212568	-0.00260855	-0.00281423	-0.00266916	-0.00222538	-0.0016306	-0.00104946	-0.000592559	-0.000292734	-0.000125754	-4.63107e-05	-1.41199e-05	-3.21552e-06	-2.65844e-07	5.66152e-07	6.19091e-07	7.92302e-07	1.07216e-06	1.46127e-06	2.13784e-06	3.35934e-06	5.27007e-06	7.72198e-06	1.02463e-05	1.2211e-05	1.30774e-05	1.26304e-05	1.10686e-05	8.93194e-06	6.89751e-06	5.53039e-06	5.09537e-06	5.49443e-06	6.33595e-06	7.0992e-06	7.34259e-06	6.88753e-06
162	-7.01406e-11	-4.97612e-10	-7.05386e-09	-9.6245e-07	-3.87148e-06	-1.33207e-05	-4.0299e-05	-0.000107173	-0.000250543	-0.00051485	-0.000930019	-0.00147683	-0.00206167	-0.0025303	-0.00273027	-0.00259012	-0.00216018	-0.00158355	-0.00101987	-0.000576477	-0.000285307	-0.000122967	-4.55797e-05	-1.40977e-05	-3.34218e-06	-3.7902e-07	4.63821e-07	5.03689e-07	6.35018e-07	8.57044e-07	1.15798e-06	1.66565e-06	2.57334e-06	3.99125e-06	5.80867e-06	7.67336e-06	9.11287e-06	9.72957e-06	9.37004e-06	8.18589e-06	6.57469e-06	5.02894e-06	3.9573e-06	3.5524e-06	3.74924e-06	4.27598e-06	4.77038e-06	4.92349e-06	4.60532e-06
163	-8.07951e-11	-5.73201e-10	-6.50434e-09	-8.25452e-07	-3.31912e-06	-1.14164e-05	-3.45304e-05	-9.18188e-05	-0.000214631	-0.000441039	-0.000796693	-0.00126517	-0.00176631	-0.00216804	-0.00233974	-0.0022201	-0.00185212	-0.00135828	-0.000875322	-0.00049524	-0.000245491	-0.000106109	-3.95516e-05	-1.23826e-05	-3.03206e-06	-4.15236e-07	3.35398e-07	3.62479e-07	4.48662e-07	6.03561e-07	8.0904e-07	1.14536e-06	1.74072e-06	2.66961e-06	3.85905e-06	5.07525e-06	6.00611e-06	6.39239e-06	6.13775e-06	5.34472e-06	4.27249e-06	3.23791e-06	2.50211e-06	2.18863e-06	2.25919e-06	2.54685e-06	2.82881e-06	2.91422e-06	2.71986e-06
164	-8.2255e-11	-5.83558e-10	-5.41504e-09	-6.25912e-07	-2.51528e-06	-8.64752e-06	-2.61471e-05	-6.95119e-05	-0.000162466	-0.000333822	-0.000603002	-0.000957598	-0.00133698	-0.00164122	-0.00177144	-0.00168118	-0.00140289	-0.00102921	-0.000663624	-0.000375783	-0.000186536	-8.08286e-05	-3.0275e-05	-9.57725e-06	-2.40823e-06	-3.74456e-07	2.13868e-07	2.3082e-07	2.79497e-07	3.74532e-07	4.98441e-07	6.9524e-07	1.04001e-06	1.57733e-06	2.26479e-06	2.96528e-06	3.49664e-06	3.70952e-06	3.5507e-06	3.08162e-06	2.45183e-06	1.84164e-06	1.3985e-06	1.19223e-06	1.2028e-06	1.33942e-06	1.48093e-06	1.52313e-06	1.41913e-06
165	-7.4002e-11	-5.25007e-10	-4.07825e-09	-4.19778e-07	-1.68545e-06	-5.79078e-06	-1.75012e-05	-4.65124e-05	-0.000108688	-0.000223296	-0.000403328	-0.000640498	-0.000894283	-0.00109786	-0.00118511	-0.00112492	-0.000938933	-0.00068907	-0.000444523	-0.000251905	-0.000125198	-5.43696e-05	-2.04512e-05	-6.52789e-06	-1.67828e-06	-2.86028e-07	1.20094e-07	1.30096e-07	1.53535e-07	2.04805e-07	2.70818e-07	3.72575e-07	5.48902e-07	8.23405e-07	1.17435e-06	1.5307e-06	1.79849e-06	1.90169e-06	1.81446e-06	1.56938e-06	1.24284e-06	9.25597e-07	6.91214e-07	5.74498e-07	5.66082e-07	6.22246e-07	6.84691e-07	7.03127e-07	6.54287e-07
166	-5.88249e-11	-4.17333e-10	-2.78111e-09	-2.49123e-07	-9.99012e-07	-3.42927e-06	-1.03575e-05	-2.75147e-05	-6.42757e-05	-0.000132027	-0.000238445	-0.00037864	-0.000528671	-0.000649055	-0.000700704	-0.000665215	-0.000555354	-0.000407692	-0.000263121	-0.000149208	-7.42393e-05	-3.23026e-05	-1.21962e-05	-3.92352e-06	-1.02786e-06	-1.87792e-07	5.92776e-08	6.49169e-08	7.43756e-08	9.86898e-08	1.29769e-07	1.76281e-07	2.55945e-07	3.79824e-07	5.38093e-07	6.98235e-07	8.17402e-07	8.61405e-07	8.19199e-07	7.06089e-07	5.5661e-07	4.11166e-07	3.0219e-07	2.44975e-07	2.35612e-07	2.55444e-07	2.79645e-07	2.86755e-07	2.66593e-07
167	-4.13086e-11	-2.93064e-10	-1.71671e-09	-1.30898e-07	-5.24008e-07	-1.79654e-06	-5.42139e-06	-1.4393e-05	-3.36084e-05	-6.9014e-05	-0.000124619	-0.00019787	-0.000276263	-0.000339178	-0.000366196	-0.000347694	-0.000290328	-0.000213193	-0.000137648	-7.8104e-05	-3.88995e-05	-1.69552e-05	-6.42283e-06	-2.08049e-06	-5.53906e-07	-1.06878e-07	2.56553e-08	2.86835e-08	3.17723e-08	4.19033e-08	5.48368e-08	7.36395e-08	1.05445e-07	1.54839e-07	2.17905e-07	2.8149e-07	3.28324e-07	3.44818e-07	3.26826e-07	2.8071e-07	2.20286e-07	1.61466e-07	1.16885e-07	9.24703e-08	8.67593e-08	9.26953e-08	1.00921e-07	1.03336e-07	9.60087e-08
168	-2.56214e-11	-1.81771e-10	-9.57768e-10	-6.09331e-08	-2.43349e-07	-8.32934e-07	-2.51054e-06	-6.65947e-06	-1.55409e-05	-3.18999e-05	-5.75862e-05	-9.14198e-05	-0.000127628	-0.000156691	-0.00016918	-0.000160648	-0.000134165	-9.85443e-05	-6.36487e-05	-3.61353e-05	-1.80131e-05	-7.86359e-06	-2.98763e-06	-9.73659e-07	-2.62883e-07	-5.30075e-08	9.7024e-09	1.1224e-08	1.19685e-08	1.5675e-08	2.04334e-08	2.71588e-08	3.83836e-08	5.57883e-08	7.79965e-08	1.00306e-07	1.16565e-07	1.21998e-07	1.15239e-07	9.86274e-08	7.70557e-08	5.60665e-08	4.00111e-08	3.09135e-08	2.82838e-08	2.97548e-08	3.22026e-08	3.29219e-08	3.05735e-08
169	-1.40335e-11	-9.95604e-11	-4.81779e-10	-2.51482e-08	-1.00114e-07	-3.41913e-07	-1.02891e-06	-2.72616e-06	-6.35673e-06	-1.30406e-05	-2.35318e-05	-3.73478e-05	-5.21321e-05	-6.3999e-05	-6.91001e-05	-6.56201e-05	-5.48102e-05	-4.02669e-05	-2.60165e-05	-1.47777e-05	-7.37245e-06	-3.22291e-06	-1.22772e-06	-4.02283e-07	-1.09954e-07	-2.29905e-08	3.19045e-09	3.8899e-09	3.97535e-09	5.16489e-09	6.71291e-09	8.84237e-09	1.23454e-08	1.77668e-08	2.46803e-08	3.16013e-08	3.65925e-08	3.81723e-08	3.59454e-08	3.06711e-08	2.38812e-08	1.72826e-08	1.21998e-08	9.24289e-09	8.26365e-09	8.55384e-09	9.18309e-09	9.34344e-09	8.62406e-09
170	-6.78642e-12	-4.81462e-11	-2.17851e-10	-9.21062e-09	-3.65115e-08	-1.24332e-07	-3.73351e-07	-9.87688e-07	-2.30049e-06	-4.71564e-06	-8.50471e-06	-1.34929e-05	-1.88297e-05	-2.31128e-05	-2.49538e-05	-2.36978e-05	-1.9796e-05	-1.4546e-05	-9.40091e-06	-5.34224e-06	-2.66711e-06	-1.16741e-06	-4.45763e-07	-1.46769e-07	-4.05514e-08	-8.73981e-09	9.08044e-10	1.19913e-09	1.17287e-09	1.51196e-09	1.96199e-09	2.56242e-09	3.52949e-09	5.01702e-09	6.90651e-09	8.78292e-09	1.01084e-08	1.04806e-08	9.80302e-09	8.29172e-09	6.36043e-09	4.45677e-09	2.92155e-09	1.91447e-09	1.41413e-09	1.27341e-09	1.29918e-09	1.32147e-09	1.24287e-09
171	-2.89696e-12	-2.05525e-11	-8.82712e-11	-2.9969e-09	-1.18138e-08	-4.00753e-08	-1.20002e-07	-3.1681e-07	-7.36808e-07	-1.50872e-06	-2.71893e-06	-4.31138e-06	-6.01448e-06	-7.38096e-06	-7.96801e-06	-7.56682e-06	-6.32138e-06	-4.64567e-06	-3.00326e-06	-1.7074e-06	-8.53026e-07	-3.73832e-07	-1.43072e-07	-4.73272e-08	-1.32137e-08	-2.93556e-09	1.98661e-10	2.9738e-10	2.64147e-10	3.31285e-10	4.10486e-10	4.83588e-10	5.79929e-10	7.28936e-10	9.19888e-10	1.09815e-09	1.19574e-09	1.17281e-09	1.03604e-09	8.27356e-10	5.99393e-10	3.9448e-10	2.35523e-10	1.27169e-10	6.18857e-11	2.69862e-11	1.05059e-11	3.55044e-12	1.08314e-12
172	-1.09141e-12	-7.74301e-12	-3.19136e-11	-8.67068e-10	-3.39357e-09	-1.14549e-08	-3.41752e-08	-8.99815e-08	-2.08861e-07	-4.27069e-07	-7.68867e-07	-1.21833e-06	-1.69881e-06	-2.08419e-06	-2.24966e-06	-2.13641e-06	-1.78505e-06	-1.31227e-06	-8.48807e-07	-4.83009e-07	-2.41701e-07	-1.06234e-07	-4.08856e-08	-1.36755e-08	-3.90595e-09	-9.16355e-10	5.75625e-12	3.1728e-11	-1.44355e-12	-9.53638e-12	-7.79933e-12	-4.36167e-12	-1.93567e-12	-7.37106e-13	-2.80148e-13	-7.10907e-14	5.00537e-19	1.49588e-19	-3.06768e-19	3.47492e-20	-5.54259e-19	2.07051e-19	-6.09996e-20	2.10382e-19	6.15281e-19	-5.84226e-19	-8.17715e-19	-3.3785e-19	-4.41914e-19
173	-3.62822e-13	-2.57403e-12	-9.85658e-12	-1.45662e-10	-5.53657e-10	-1.82888e-09	-5.36812e-09	-1.39645e-08	-3.2131e-08	-6.52916e-08	-1.17041e-07	-1.84935e-07	-2.57433e-07	-3.15584e-07	-3.40625e-07	-3.2367e-07	-2.70759e-07	-1.99404e-07	-1.29297e-07	-7.38248e-08	-3.71221e-08	-1.64417e-08	-6.41531e-09	-2.20545e-09	-6.67913e-10	-1.78261e-10	-1.64928e-11	3.85408e-14	2.32974e-20	-1.34307e-19	2.53904e-19	2.33576e-19	2.71376e-19	-4.12056e-19	-7.20926e-20	-6.73524e-20	5.20822e-19	1.00829e-19	-3.69803e-19	-4.47209e-20	-6.31262e-19	1.08018e-19	-2.34227e-19	1.58152e-19	4.4074e-19	-6.9097e-19	-9.8311e-19	-4.06337e-19	-5.21435e-19
174	-1.06409e-13	-7.54914e-13	-2.75746e-12	-8.88156e-12	-2.52254e-11	-6.31744e-11	-1.39499e-10	-2.71572e-10	-4.66046e-10	-7.0491e-10	-9.39563e-10	-1.10337e-09	-1.1414e-09	-1.03987e-09	-8.34172e-10	-5.89083e-10	-3.66145e-10	-2.00261e-10	-9.63664e-11	-4.07907e-11	-1.51855e-11	-4.97121e-12	-1.43085e-12	-3.38193e-13	4.84029e-19	-4.3045e-19	4.66484e-19	-9.1667e-20	1.88006e-19	-3.81932e-20	2.50425e-19	2.36371e-19	3.19725e-19	-2.9942e-19	-8.49889e-20	-4.37559e-20	5.07086e-19	7.65418e-20	-4.15805e-19	-9.5317e-20	-6.43811e-19	2.37384e-20	-3.65964e-19	1.1631e-19	2.74457e-19	-7.23026e-19	-1.01862e-18	-4.36194e-19	-5.47701e-19
175	-2.43671e-14	-1.72868e-13	-6.31433e-13	-2.03379e-12	-5.77637e-12	-1.44663e-11	-3.1944e-11	-6.21875e-11	-1.0672e-10	-1.61418e-10	-2.15151e-10	-2.52662e-10	-2.61369e-10	-2.3812e-10	-1.91017e-10	-1.34894e-10	-8.38436e-11	-4.58579e-11	-2.2067e-11	-9.34069e-12	-3.47734e-12	-1.13836e-12	-3.27652e-13	-7.74428e-14	3.89107e-19	-4.9466e-19	3.54988e-19	-8.6804e-20	2.84069e-19	4.77597e-22	1.90816e-19	1.73143e-19	3.1057e-19	-2.13603e-19	-8.50693e-20	-2.24949e-20	4.74163e-19	6.7059e-20	-4.41371e-19	-1.0926e-19	-6.00029e-19	-3.16028e-20	-4.39806e-19	9.12266e-20	1.43011e-19	-6.93646e-19	-9.54398e-19	-4.40989e-19	-5.38288e-19
176	-5.66677e-19	-1.12402e-19	-2.83152e-19	-6.01062e-19	-3.82e-19	-5.83857e-19	-6.92547e-19	-5.60226e-19	-4.50024e-19	-2.06224e-19	-2.75771e-19	-1.24392e-19	-1.05508e-19	3.33755e-19	4.52548e-19	3.90179e-19	4.71463e-19	3.44689e-19	3.40718e-19	1.62332e-20	8.60246e-20	-2.49227e-20	-6.367e-20	6.39377e-20	2.84941e-19	-5.45843e-19	2.50315e-19	-8.71029e-20	3.19979e-19	-2.95284e-21	1.01973e-19	8.19438e-20	2.62416e-19	-1.53547e-19	-7.20331e-20	-1.30591e-21	4.31762e-19	5.652e-20	-4.42413e-19	-9.08565e-20	-5.20374e-19	-5.63877e-20	-4.57043e-19	8.66806e-20	5.94827e-20	-6.21459e-19	-8.29075e-19	-4.34334e-19	-5.09252e-19
177	-5.02745e-19	-9.49968e-20	-2.64317e-19	-5.5735e-19	-3.65497e-19	-5.81746e-19	-6.32494e-19	-4.95788e-19	-3.44479e-19	-1.34321e-19	-1.80835e-19	-1.21256e-19	2.04417e-20	3.51774e-19	3.34462e-19	1.50548e-19	3.61756e-19	1.67836e-19	2.52936e-19	-1.14689e-20	1.53717e-20	-7.33001e-20	-1.32335e-19	-1.4295e-20	1.91684e-19	-5.7857e-19	1.63607e-19	-8.58469e-20	3.12302e-19	-3.32743e-20	2.55502e-21	-9.75235e-21	1.91594e-19	-1.17033e-19	-5.2168e-20	1.84866e-20	3.81759e-19	3.11765e-20	-4.21482e-19	-5.42444e-20	-4.30924e-19	-6.1938e-20	-4.31376e-19	1.01112e-19	2.51062e-20	-5.21375e-19	-6.77052e-19	-4.20106e-19	-4.67786e-19
178	-4.17629e-19	-6.99404e-20	-2.5397e-19	-5.43326e-19	-3.45555e-19	-5.91976e-19	-5.91798e-19	-4.54187e-19	-2.58029e-19	-7.86643e-20	-8.59004e-20	-8.69253e-20	2.15143e-19	3.22546e-19	3.9728e-19	3.74424e-19	3.84768e-19	2.16643e-19	3.46302e-19	1.7436e-20	-6.95282e-21	-9.93767e-20	-1.92885e-19	-7.35323e-20	1.17855e-19	-5.88156e-19	9.86394e-20	-7.7095e-20	2.77375e-19	-7.98176e-20	-9.66918e-20	-8.87575e-20	1.07894e-19	-1.02033e-19	-3.48189e-20	2.9426e-20	3.28395e-19	-1.86852e-20	-3.845e-19	-1.73178e-20	-3.57427e-19	-6.63323e-20	-3.86078e-19	1.30435e-19	3.0229e-20	-4.04914e-19	-5.2352e-19	-3.98524e-19	-4.13209e-19
179	-3.19203e-19	-3.1854e-20	-2.51239e-19	-5.55078e-19	-3.25453e-19	-6.15553e-19	-5.89388e-19	-4.61962e-19	-2.39365e-19	-8.30609e-20	-6.80536e-20	-1.4757e-19	2.69227e-19	3.22548e-19	1.49661e-19	3.2508e-19	1.984e-19	1.18018e-19	3.05385e-19	2.98215e-20	-3.45261e-20	-1.20538e-19	-2.51009e-19	-1.14797e-19	6.72466e-20	-5.71284e-19	5.43927e-20	-5.92475e-20	2.28715e-19	-1.3461e-19	-1.87569e-19	-1.50572e-19	2.46945e-20	-1.03156e-19	-2.5581e-20	2.78519e-20	2.74366e-19	-8.982e-20	-3.43289e-19	5.2261e-22	-3.15482e-19	-9.02112e-20	-3.4367e-19	1.67865e-19	5.77313e-20	-2.81789e-19	-3.85231e-19	-3.65251e-19	-3.44496e-19
180	-2.18391e-19	2.01265e-20	-2.53715e-19	-5.8216e-19	-3.07658e-19	-6.4556e-19	-6.14e-19	-4.86621e-19	-2.63555e-19	-9.12153e-20	-6.21482e-20	-1.23643e-19	1.93897e-19	2.67437e-19	1.63573e-19	2.25391e-19	2.87861e-19	1.57818e-19	3.56312e-19	6.93717e-20	-1.58514e-20	-1.222e-19	-2.87919e-19	-1.40809e-19	3.57628e-20	-5.26805e-19	2.60785e-20	-3.62896e-20	1.73585e-19	-1.90145e-19	-2.61277e-19	-1.94663e-19	-4.64996e-20	-1.14991e-19	-2.50637e-20	1.1832e-20	2.22766e-19	-1.7348e-19	-3.11366e-19	-1.19661e-20	-3.13621e-19	-1.46506e-19	-3.19073e-19	2.02363e-19	8.92819e-20	-1.62311e-19	-2.72067e-19	-3.17914e-19	-2.64258e-19
181	-1.27743e-19	8.06902e-20	-2.58332e-19	-6.11883e-19	-2.94251e-19	-6.76716e-19	-6.67699e-19	-5.23312e-19	-3.30422e-19	-1.24517e-19	-9.91949e-20	-2.19067e-19	9.9906e-20	1.5348e-19	7.06407e-20	1.97988e-19	1.82158e-19	-1.53147e-20	3.40977e-19	7.886e-20	-1.39189e-20	-1.25816e-19	-3.12657e-19	-1.518e-19	1.98392e-20	-4.57987e-19	7.5246e-21	-1.57814e-20	1.15501e-19	-2.37646e-19	-3.07638e-19	-2.20615e-19	-9.45123e-20	-1.28629e-19	-2.77168e-20	-8.11714e-21	1.77256e-19	-2.48269e-19	-2.95341e-19	-5.3561e-20	-3.44118e-19	-2.32682e-19	-3.1341e-19	2.27157e-19	1.11563e-19	-5.3916e-20	-1.88459e-19	-2.55131e-19	-1.83463e-19
182	-5.90014e-20	1.38381e-19	-2.6223e-19	-6.33613e-19	-2.85356e-19	-7.00585e-19	-7.27176e-19	-5.53075e-19	-4.04702e-19	-2.07036e-19	-1.66737e-19	-2.52919e-19	-3.34826e-20	9.04247e-20	-1.93742e-20	2.90123e-20	1.76724e-19	2.79445e-20	3.5321e-19	9.33324e-20	7.77489e-21	-1.20531e-19	-3.21232e-19	-1.51785e-19	1.52447e-20	-3.73499e-19	-8.57408e-21	-5.73651e-21	5.43706e-20	-2.69799e-19	-3.19638e-19	-2.27752e-19	-1.15091e-19	-1.37358e-19	-2.81291e-20	-2.0089e-20	1.39235e-19	-2.95467e-19	-2.92772e-19	-1.11979e-19	-3.90955e-19	-3.29771e-19	-3.15931e-19	2.41355e-19	1.19669e-19	4.23116e-20	-1.31996e-19	-1.79431e-19	-1.15149e-19
183	-2.03324e-20	1.78814e-19	-2.62897e-19	-6.40561e-19	-2.78011e-19	-7.12699e-19	-7.85151e-19	-5.65737e-19	-4.62381e-19	-2.86778e-19	-2.48921e-19	-2.9358e-19	-1.58801e-19	-3.32746e-20	-9.32546e-20	5.3434e-20	1.39016e-19	-9.99858e-20	2.9551e-19	8.71668e-20	4.90306e-21	-1.32135e-19	-3.21465e-19	-1.43464e-19	1.84468e-20	-2.85621e-19	-2.9169e-20	-1.11481e-20	-1.00286e-20	-2.83555e-19	-2.99111e-19	-2.16949e-19	-1.09834e-19	-1.3607e-19	-2.27518e-20	-1.17332e-20	1.07703e-19	-2.98331e-19	-2.93955e-19	-1.65157e-19	-4.32979e-19	-4.09232e-19	-3.10273e-19	2.53212e-19	1.18056e-19	1.2608e-19	-9.68165e-20	-9.49144e-20	-7.09523e-20
184	-1.43266e-20	1.90298e-19	-2.57837e-19	-6.28791e-19	-2.67019e-19	-7.0699e-19	-8.18824e-19	-5.56833e-19	-4.72714e-19	-3.48336e-19	-2.45913e-19	-3.46805e-19	-1.51968e-19	7.72173e-20	1.70325e-20	1.26652e-20	2.92304e-19	-6.30493e-20	3.38988e-19	1.17689e-19	3.62743e-20	-1.38743e-19	-3.13394e-19	-1.31461e-19	2.6111e-20	-2.0907e-19	-6.02261e-20	-3.2411e-20	-7.75381e-20	-2.81666e-19	-2.57415e-19	-1.91039e-19	-8.68149e-20	-1.26241e-19	-1.28524e-20	1.69345e-20	7.77196e-20	-2.59157e-19	-2.88878e-19	-1.95325e-19	-4.53664e-19	-4.46419e-19	-2.85513e-19	2.71432e-19	1.16937e-19	1.98816e-19	-7.45044e-20	-1.01758e-20	-5.44979e-20
185	-3.79739e-20	1.68542e-19	-2.44929e-19	-5.96282e-19	-2.47454e-19	-6.84282e-19	-8.29209e-19	-5.23483e-19	-4.59635e-19	-4.15441e-19	-2.64547e-19	-3.81591e-19	-2.49632e-19	2.91837e-20	-9.39382e-21	-6.50491e-20	2.03893e-19	-1.98773e-19	2.60132e-19	8.86633e-20	3.8076e-20	-1.66838e-19	-3.05104e-19	-1.19743e-19	3.36621e-20	-1.56986e-19	-1.03631e-19	-6.58903e-20	-1.46586e-19	-2.72224e-19	-2.10936e-19	-1.54958e-19	-5.52627e-20	-1.11787e-19	-9.85366e-23	6.01032e-20	4.64804e-20	-1.88608e-19	-2.68798e-19	-1.92385e-19	-4.45557e-19	-4.30335e-19	-2.40083e-19	3.03331e-19	1.24048e-19	2.57616e-19	-5.96325e-20	6.54982e-20	-6.06353e-20
186	-8.40978e-20	1.17762e-19	-2.23717e-19	-5.4355e-19	-2.17354e-19	-6.46641e-19	-8.13858e-19	-4.82653e-19	-3.98476e-19	-4.72847e-19	-2.67955e-19	-3.15547e-19	-3.00733e-19	-1.12889e-19	-1.20936e-19	-6.66419e-20	2.28029e-19	-9.33001e-20	2.14662e-19	3.78643e-20	3.69876e-20	-1.862e-19	-2.98102e-19	-1.15353e-19	3.6185e-20	-1.38025e-19	-1.57559e-19	-1.06892e-19	-2.14543e-19	-2.65535e-19	-1.74604e-19	-1.14664e-19	-2.5002e-20	-1.00724e-19	1.17998e-20	9.98372e-20	7.14953e-21	-1.11027e-19	-2.37166e-19	-1.66073e-19	-4.17367e-19	-3.7238e-19	-1.87026e-19	3.43851e-19	1.41326e-19	2.94433e-19	-5.3196e-20	1.22158e-19	-8.21538e-20
187	-1.43141e-19	4.77871e-20	-1.9691e-19	-4.75267e-19	-1.81352e-19	-5.97796e-19	-7.75048e-19	-4.2267e-19	-3.37268e-19	-4.83892e-19	-2.03586e-19	-3.19807e-19	-3.08569e-19	2.75127e-20	-9.14123e-20	-8.25093e-20	1.92008e-19	-1.19766e-19	1.55403e-19	1.28648e-21	3.97143e-20	-2.25155e-19	-2.97106e-19	-1.2264e-19	3.1154e-20	-1.54241e-19	-2.15032e-19	-1.51781e-19	-2.7784e-19	-2.69571e-19	-1.53841e-19	-7.51696e-20	-3.86612e-21	-9.87797e-20	2.19811e-20	1.2243e-19	-4.37926e-20	-4.98557e-20	-2.0303e-19	-1.34147e-19	-3.85298e-19	-2.95811e-19	-1.43704e-19	3.77683e-19	1.62122e-19	2.99937e-19	-6.30917e-20	1.4943e-19	-1.14694e-19
188	-2.04632e-19	-3.01667e-20	-1.70444e-19	-4.01363e-19	-1.47391e-19	-5.44376e-19	-7.21015e-19	-3.52065e-19	-2.56148e-19	-4.55928e-19	-1.51817e-19	-2.41984e-19	-2.41829e-19	1.77321e-19	6.66872e-20	5.58549e-20	2.71133e-19	-1.63881e-20	1.9337e-19	-1.43759e-20	3.81465e-20	-2.55623e-19	-2.9798e-19	-1.434e-19	2.02154e-20	-2.01118e-19	-2.66634e-19	-1.97984e-19	-3.31494e-19	-2.86259e-19	-1.45013e-19	-3.9783e-20	3.887e-21	-1.08424e-19	3.23982e-20	1.20799e-19	-1.04511e-19	-1.8918e-20	-1.76468e-19	-1.16692e-19	-3.64424e-19	-2.24515e-19	-1.25415e-19	3.86984e-19	1.7939e-19	2.70322e-19	-9.47877e-20	1.42132e-19	-1.54637e-19
189	-2.58607e-19	-1.06341e-19	-1.51081e-19	-3.34266e-19	-1.24055e-19	-4.91506e-19	-6.60659e-19	-2.8177e-19	-1.96901e-19	-4.55869e-19	-8.68549e-20	-2.08827e-19	-1.62528e-19	2.22383e-19	4.00612e-20	1.21923e-19	2.65002e-19	-7.56463e-20	1.29393e-19	-6.51261e-20	3.23196e-20	-2.86107e-19	-3.01589e-19	-1.77079e-19	6.44307e-21	-2.68172e-19	-3.02354e-19	-2.4279e-19	-3.68302e-19	-3.09604e-19	-1.38248e-19	-1.09611e-20	-2.24411e-21	-1.24828e-19	4.57746e-20	9.85417e-20	-1.68229e-19	-1.58446e-20	-1.60463e-19	-1.23915e-19	-3.59181e-19	-1.70853e-19	-1.35352e-19	3.58772e-19	1.85428e-19	2.10751e-19	-1.47982e-19	9.99787e-20	-2.00042e-19
190	-2.97107e-19	-1.72885e-19	-1.42591e-19	-2.83477e-19	-1.139e-19	-4.38855e-19	-5.93301e-19	-2.23651e-19	-1.4216e-19	-3.57385e-19	-2.44586e-20	-2.13354e-19	-1.90886e-19	2.22614e-19	1.98096e-19	7.98947e-20	1.99197e-19	-4.06906e-20	1.18122e-19	-8.30766e-20	4.29087e-21	-3.07333e-19	-2.99244e-19	-2.18254e-19	-1.99694e-21	-3.40662e-19	-3.14768e-19	-2.81353e-19	-3.79991e-19	-3.28613e-19	-1.24662e-19	1.03698e-20	-1.85819e-20	-1.41193e-19	6.15875e-20	6.33099e-20	-2.20648e-19	-2.94118e-20	-1.50075e-19	-1.51491e-19	-3.65018e-19	-1.33739e-19	-1.67654e-19	2.92864e-19	1.79454e-19	1.32376e-19	-2.14102e-19	3.12465e-20	-2.45949e-19
191	-3.15628e-19	-2.23475e-19	-1.43161e-19	-2.50734e-19	-1.12549e-19	-3.85915e-19	-5.33724e-19	-1.6738e-19	-1.18117e-19	-3.15418e-19	-4.15164e-20	-1.758e-19	-9.33796e-20	3.76749e-19	1.24849e-19	1.43421e-19	1.66689e-19	3.89323e-21	1.05823e-19	-1.17411e-19	-1.62677e-20	-3.13866e-19	-2.83466e-19	-2.60891e-19	3.11418e-22	-4.01937e-19	-3.0074e-19	-3.06268e-19	-3.59875e-19	-3.31572e-19	-9.84263e-20	2.57459e-20	-3.70291e-20	-1.49331e-19	7.54509e-20	2.51307e-20	-2.50629e-19	-4.3849e-20	-1.34729e-19	-1.85492e-19	-3.67928e-19	-1.04113e-19	-2.05876e-19	2.00775e-19	1.61887e-19	5.20879e-20	-2.76076e-19	-5.16494e-20	-2.79506e-19
192	-3.13589e-19	-2.53307e-19	-1.46295e-19	-2.29282e-19	-1.09906e-19	-3.31545e-19	-4.68267e-19	-1.27309e-19	-8.88443e-20	-2.29218e-19	-1.77575e-20	-5.81965e-20	-1.95683e-19	4.27327e-19	4.88813e-20	-2.40668e-20	2.42449e-19	6.1089e-20	2.59883e-19	-1.23903e-19	-5.70718e-20	-3.29423e-19	-2.54387e-19	-2.96903e-19	1.74272e-20	-4.39256e-19	-2.6176e-19	-3.10687e-19	-3.05742e-19	-3.10925e-19	-5.91583e-20	3.89492e-20	-4.71539e-20	-1.46722e-19	8.21246e-20	-1.16243e-20	-2.47495e-19	-4.69335e-20	-1.04687e-19	-2.10921e-19	-3.59204e-19	-7.25602e-20	-2.34083e-19	1.00049e-19	1.37397e-19	-2.09893e-20	-3.20085e-19	-1.28029e-19	-2.88158e-19
193	-2.93478e-19	-2.60053e-19	-1.44682e-19	-2.08794e-19	-9.47021e-20	-2.8416e-19	-4.08055e-19	-1.0694e-19	-7.85118e-20	-2.50967e-19	5.21808e-20	-6.19392e-20	-1.90317e-19	4.63242e-19	8.6405e-20	1.02584e-19	1.9908e-20	-7.58733e-20	2.30217e-19	-1.13692e-19	-5.35472e-20	-3.19645e-19	-2.16455e-19	-3.2185e-19	4.51816e-20	-4.47466e-19	-2.04169e-19	-2.91855e-19	-2.21262e-19	-2.66359e-19	-9.15694e-21	5.47312e-20	-4.212e-20	-1.31324e-19	7.98566e-20	-3.95553e-20	-2.09898e-19	-3.37729e-20	-5.34929e-20	-2.18234e-19	-3.35081e-19	-3.47996e-20	-2.41045e-19	9.06817e-21	1.07344e-19	-7.74144e-20	-3.35373e-19	-1.83867e-19	-2.60453e-19
194	-2.59357e-19	-2.44608e-19	-1.34085e-19	-1.8177e-19	-6.12922e-20	-2.44879e-19	-3.54124e-19	-8.78042e-20	-1.08196e-19	-1.90776e-19	1.79857e-20	-5.67966e-20	-4.55051e-20	3.24051e-19	-1.21255e-20	5.81833e-20	1.14081e-19	2.51855e-20	2.38118e-19	-1.85612e-19	-9.88159e-20	-3.17165e-19	-1.77824e-19	-3.28662e-19	7.62181e-20	-4.31408e-19	-1.38325e-19	-2.54476e-19	-1.18474e-19	-2.04582e-19	4.89922e-20	7.50389e-20	-2.02226e-20	-1.0839e-19	7.14099e-20	-5.90347e-20	-1.43666e-19	-7.27832e-21	1.20927e-20	-2.09659e-19	-3.01542e-19	3.96276e-21	-2.256e-19	-6.02391e-20	7.25785e-20	-1.19331e-19	-3.25023e-19	-2.09673e-19	-1.99025e-19
195	-2.15839e-19	-2.10615e-19	-1.144e-19	-1.47381e-19	-8.19885e-21	-2.20036e-19	-3.10658e-19	-8.07058e-20	-1.48461e-19	-1.57015e-19	-5.45268e-20	-1.56286e-19	-6.7742e-20	3.94914e-19	-9.31141e-20	2.04193e-19	1.90329e-19	2.77485e-20	2.26212e-19	-2.39638e-19	-1.10409e-19	-2.90293e-19	-1.47163e-19	-3.21476e-19	1.03266e-19	-4.02448e-19	-7.60412e-20	-2.10075e-19	-1.38252e-20	-1.36252e-19	1.09562e-19	9.6477e-20	1.23524e-20	-8.66744e-20	5.91752e-20	-6.71908e-20	-6.4866e-20	1.59358e-20	7.60978e-20	-2.01214e-19	-2.73071e-19	3.597e-20	-1.95341e-19	-1.03337e-19	3.38444e-20	-1.48195e-19	-2.97106e-19	-2.08653e-19	-1.16206e-19
196	-1.68005e-19	-1.62635e-19	-8.79364e-20	-1.09734e-19	6.21123e-20	-2.0823e-19	-2.80668e-19	-7.80529e-20	-2.03861e-19	-2.17422e-19	-1.1341e-19	-1.92955e-19	-1.47677e-19	2.20589e-19	-3.54451e-20	-3.97605e-20	9.17297e-20	-6.92242e-20	1.7752e-19	-2.588e-19	-1.14918e-19	-2.78453e-19	-1.29364e-19	-2.98872e-19	1.21275e-19	-3.73451e-19	-2.60726e-20	-1.7178e-19	7.52139e-20	-7.45879e-20	1.65944e-19	1.10493e-19	4.66061e-20	-7.53548e-20	4.55977e-20	-6.85558e-20	8.9606e-21	2.3834e-20	1.23573e-19	-2.04467e-19	-2.57842e-19	5.46197e-20	-1.62039e-19	-1.23642e-19	-1.04695e-20	-1.68451e-19	-2.63942e-19	-1.89202e-19	-3.02467e-20
197	-1.21903e-19	-1.04551e-19	-5.71988e-20	-7.38539e-20	1.44765e-19	-1.9933e-19	-2.61446e-19	-6.772e-20	-2.29962e-19	-2.53442e-19	-7.90959e-20	-2.18677e-19	-1.46111e-19	1.37137e-19	-5.50089e-20	9.09988e-20	1.48469e-19	-4.54556e-20	2.00008e-19	-2.93557e-19	-1.06453e-19	-2.41824e-19	-1.15584e-19	-2.62585e-19	1.30227e-19	-3.50654e-19	6.87877e-21	-1.49664e-19	1.32967e-19	-2.99341e-20	2.07406e-19	1.07937e-19	7.30382e-20	-8.42014e-20	2.93737e-20	-6.96556e-20	6.34039e-20	2.8835e-21	1.39714e-19	-2.29798e-19	-2.61043e-19	5.69552e-20	-1.38639e-19	-1.26801e-19	-6.13823e-20	-1.85407e-19	-2.36895e-19	-1.6338e-19	3.99526e-20
198	-8.42913e-20	-3.94113e-20	-2.44557e-20	-4.22824e-20	2.32823e-19	-1.79414e-19	-2.52556e-19	-3.68644e-20	-2.48216e-19	-2.57541e-19	-1.62193e-19	-2.84818e-19	-1.96635e-19	2.76613e-20	-1.38115e-19	-9.8039e-20	1.02299e-19	-3.44204e-20	9.28681e-20	-3.11586e-19	-8.00276e-20	-2.06642e-19	-1.07816e-19	-2.17367e-19	1.32386e-19	-3.32983e-19	2.26159e-20	-1.47452e-19	1.50839e-19	-9.65787e-21	2.24379e-19	8.37381e-20	8.57726e-20	-1.17608e-19	5.69433e-21	-8.0273e-20	8.74374e-20	-4.88864e-20	1.16262e-19	-2.75609e-19	-2.79219e-19	4.36268e-20	-1.32396e-19	-1.20939e-19	-1.20014e-19	-2.06501e-19	-2.22156e-19	-1.39801e-19	8.05542e-20
199	-6.103e-20	2.90454e-20	7.26537e-21	-1.50956e-20	3.1977e-19	-1.38325e-19	-2.43532e-19	7.85361e-21	-2.55419e-19	-2.93572e-19	-1.51043e-19	-2.4247e-19	-2.19289e-19	-4.84913e-21	-3.865e-20	-1.1209e-19	9.32607e-20	-1.48485e-20	8.78237e-20	-3.24524e-19	-5.93477e-20	-1.75641e-19	-9.33013e-20	-1.66104e-19	1.27188e-19	-3.15526e-19	2.26122e-20	-1.62544e-19	1.27992e-19	-1.54236e-20	2.10679e-19	4.00799e-20	8.34615e-20	-1.73934e-19	-3.05454e-20	-1.0842e-19	7.99522e-20	-1.26431e-19	5.56385e-20	-3.33456e-19	-3.06678e-19	1.77291e-20	-1.43511e-19	-1.12514e-19	-1.8451e-19	-2.36318e-19	-2.21877e-19	-1.21563e-19	8.80791e-20
200	-5.47863e-20	9.49763e-20	3.37148e-20	7.46346e-21	3.98343e-19	-7.21557e-20	-2.31748e-19	7.09016e-20	-2.32571e-19	-2.5064e-19	-1.39182e-19	-2.74499e-19	-2.34814e-19	-4.5756e-20	-1.27978e-19	-2.08361e-19	4.90899e-20	1.68896e-20	4.73896e-20	-2.7494e-19	-1.92897e-20	-1.34785e-19	-7.41774e-20	-1.14256e-19	1.15161e-19	-2.93359e-19	8.49566e-21	-1.87335e-19	7.31891e-20	-4.36996e-20	1.68962e-19	-1.42037e-20	6.66489e-20	-2.43731e-19	-7.92047e-20	-1.56673e-19	4.81387e-20	-2.13918e-19	-3.16065e-20	-3.89944e-19	-3.3544e-19	-1.59588e-20	-1.65206e-19	-1.08086e-19	-2.50251e-19	-2.77014e-19	-2.3352e-19	-1.09186e-19	6.70259e-20
201	-6.34539e-20	1.50763e-19	5.08111e-20	2.33323e-20	4.62347e-19	1.42768e-20	-2.07324e-19	1.26423e-19	-2.09666e-19	-2.42345e-19	-1.27954e-19	-1.73829e-19	-1.6947e-19	-1.07709e-19	-9.26477e-22	-1.92417e-19	3.48519e-20	-2.11209e-20	-4.61282e-21	-2.33166e-19	7.23151e-21	-9.59195e-20	-4.5912e-20	-6.6017e-20	9.31533e-20	-2.65142e-19	-1.76111e-20	-2.12824e-19	2.47094e-21	-8.64028e-20	1.0837e-19	-6.89996e-20	3.79729e-20	-3.14254e-19	-1.36234e-19	-2.22335e-19	3.79718e-21	-2.9469e-19	-1.29311e-19	-4.32989e-19	-3.59522e-19	-5.41049e-20	-1.87532e-19	-1.09863e-19	-3.0903e-19	-3.25575e-19	-2.53823e-19	-1.00965e-19	2.92681e-20
202	-8.06096e-20	1.89461e-19	5.70498e-20	2.93872e-20	5.08837e-19	1.0888e-19	-1.70158e-19	1.87824e-19	-1.54164e-19	-1.73569e-19	-4.75738e-20	-9.49497e-20	-1.75562e-20	6.37787e-20	-3.18679e-20	-5.59727e-21	1.1786e-19	1.15568e-19	4.20736e-20	-1.61001e-19	5.54359e-20	-3.35455e-20	-1.39593e-20	-2.43886e-20	6.21141e-20	-2.33126e-19	-5.19992e-20	-2.30956e-19	-6.5271e-20	-1.33312e-19	4.26619e-20	-1.15161e-19	9.48289e-22	-3.72743e-19	-1.96044e-19	-2.96727e-19	-4.25615e-20	-3.53693e-19	-2.18833e-19	-4.55702e-19	-3.72665e-19	-9.1781e-20	-1.99996e-19	-1.17582e-19	-3.53871e-19	-3.7349e-19	-2.7673e-19	-9.4925e-20	-1.13555e-20
203	-9.78813e-20	2.0807e-19	5.51797e-20	2.45503e-20	5.38294e-19	1.97481e-19	-1.22672e-19	2.25805e-19	-1.09373e-19	-1.30967e-19	-6.36321e-20	-2.83407e-20	4.74868e-20	1.48045e-19	4.31504e-21	2.40709e-20	1.52025e-19	2.61841e-19	3.21335e-20	-8.9074e-20	5.87767e-20	1.2543e-20	1.42291e-20	4.73208e-21	2.42427e-20	-2.0024e-19	-8.8357e-20	-2.36652e-19	-1.14595e-19	-1.74067e-19	-1.69038e-20	-1.46082e-19	-3.81519e-20	-4.11558e-19	-2.53469e-19	-3.68598e-19	-8.09774e-20	-3.79338e-19	-2.85382e-19	-4.54274e-19	-3.68522e-19	-1.26544e-19	-1.96889e-19	-1.24126e-19	-3.79304e-19	-4.10035e-19	-2.96541e-19	-8.82938e-20	-4.38278e-20
204	-1.0803e-19	2.09355e-19	5.15835e-20	1.20234e-20	5.53996e-19	2.6719e-19	-6.95377e-20	2.53291e-19	-7.07033e-20	-7.88378e-20	-5.99135e-20	6.87876e-21	4.72594e-20	1.52689e-19	8.01848e-20	1.1927e-19	1.15177e-19	2.60583e-19	9.03414e-20	-2.75434e-20	6.6785e-20	4.48618e-20	3.44586e-20	1.92884e-20	-1.53851e-20	-1.69401e-19	-1.18671e-19	-2.28618e-19	-1.38227e-19	-2.00955e-19	-6.13487e-20	-1.58569e-19	-7.22753e-20	-4.27712e-19	-3.06506e-19	-4.26522e-19	-1.1082e-19	-3.68993e-19	-3.21529e-19	-4.32728e-19	-3.44308e-19	-1.56204e-19	-1.77079e-19	-1.21267e-19	-3.83034e-19	-4.26072e-19	-3.06905e-19	-7.80778e-20	-6.23417e-20
205	-1.07244e-19	2.00642e-19	5.34221e-20	-1.29043e-21	5.6038e-19	3.10659e-19	-1.42814e-20	2.65353e-19	-3.29981e-20	-4.3963e-20	-2.10773e-20	4.62326e-20	5.4619e-20	2.96685e-19	1.27675e-19	1.99187e-19	1.89325e-19	4.0975e-19	4.51387e-20	1.52507e-20	5.50384e-20	6.55729e-20	4.42127e-20	1.67385e-20	-5.1004e-20	-1.41938e-19	-1.35897e-19	-2.09078e-19	-1.38468e-19	-2.10073e-19	-8.71811e-20	-1.51164e-19	-9.26296e-20	-4.23125e-19	-3.52627e-19	-4.61767e-19	-1.33081e-19	-3.25638e-19	-3.27502e-19	-3.95915e-19	-3.00381e-19	-1.80916e-19	-1.42487e-19	-9.93525e-20	-3.64001e-19	-4.17032e-19	-3.03239e-19	-6.09638e-20	-6.40799e-20
206	-9.55576e-20	1.90022e-19	6.52233e-20	-8.1991e-21	5.59744e-19	3.23437e-19	2.82683e-20	2.6962e-19	2.63619e-21	-7.16641e-20	-5.81559e-20	2.03238e-20	5.63447e-20	3.14285e-19	1.61595e-19	2.50373e-19	1.67832e-19	3.58093e-19	9.43665e-20	-4.1417e-21	1.93598e-20	7.09487e-20	3.5865e-20	-1.78489e-21	-7.82655e-20	-1.19554e-19	-1.36816e-19	-1.82208e-19	-1.25056e-19	-2.01288e-19	-9.22207e-20	-1.24548e-19	-9.28154e-20	-4.00391e-19	-3.87181e-19	-4.66923e-19	-1.4827e-19	-2.52956e-19	-3.02827e-19	-3.45834e-19	-2.38928e-19	-1.97029e-19	-9.42464e-20	-5.41327e-20	-3.23946e-19	-3.84657e-19	-2.82321e-19	-3.43027e-20	-4.91152e-20
207	-7.55115e-20	1.823e-19	8.67411e-20	-4.2923e-21	5.53099e-19	3.08177e-19	5.60554e-20	2.62424e-19	2.00788e-20	-3.33295e-20	-6.57703e-20	5.86964e-20	9.12045e-20	3.19078e-19	1.81341e-19	2.43209e-19	2.086e-19	4.38086e-19	7.69052e-20	-3.87479e-20	-2.23752e-20	5.81084e-20	1.03204e-20	-3.40866e-20	-9.68628e-20	-1.03932e-19	-1.23902e-19	-1.53215e-19	-1.09468e-19	-1.77823e-19	-7.65685e-20	-8.15499e-20	-7.04004e-20	-3.63388e-19	-4.06812e-19	-4.40517e-19	-1.56863e-19	-1.60073e-19	-2.46964e-19	-2.84397e-19	-1.63687e-19	-2.01143e-19	-3.18234e-20	1.21379e-20	-2.66386e-19	-3.3491e-19	-2.45014e-19	1.46727e-21	-1.80359e-20
208	-5.02913e-20	1.77283e-19	1.13372e-19	1.02249e-20	5.39826e-19	2.69239e-19	6.01189e-20	2.41536e-19	3.9351e-20	-5.73352e-20	-1.11923e-19	1.14422e-19	1.03594e-19	2.34612e-19	1.31986e-19	2.36038e-19	1.0573e-19	3.74975e-19	8.97158e-20	-9.48016e-20	-7.61709e-20	3.99266e-20	-3.01933e-20	-7.43761e-20	-1.10029e-19	-9.75512e-20	-1.0322e-19	-1.26617e-19	-1.01227e-19	-1.43993e-19	-4.16127e-20	-2.67713e-20	-2.83401e-20	-3.16703e-19	-4.08381e-19	-3.83532e-19	-1.59086e-19	-5.49333e-20	-1.60318e-19	-2.13672e-19	-8.13181e-20	-1.88629e-19	4.32173e-20	8.86775e-20	-2.01329e-19	-2.77376e-19	-1.95996e-19	4.32987e-20	2.38583e-20
209	-2.29103e-20	1.714e-19	1.38694e-19	3.19998e-20	5.20277e-19	2.15827e-19	4.78822e-20	2.05091e-19	6.62581e-20	-5.3076e-20	-1.64224e-19	4.01006e-20	4.12684e-20	2.82797e-19	2.31995e-19	3.10237e-19	1.38651e-19	4.07824e-19	9.24246e-20	-1.08679e-19	-1.13058e-19	2.52443e-20	-7.5459e-20	-1.18157e-19	-1.24049e-19	-1.01193e-19	-8.20488e-20	-1.0529e-19	-1.03616e-19	-1.04347e-19	8.83369e-21	3.40551e-20	2.44023e-20	-2.66465e-19	-3.94318e-19	-3.05483e-19	-1.5689e-19	4.68812e-20	-4.64105e-20	-1.4058e-19	-8.14957e-22	-1.597e-19	1.26646e-19	1.61982e-19	-1.40957e-19	-2.20259e-19	-1.43287e-19	8.4884e-20	7.14167e-20
210	3.1673e-21	1.61335e-19	1.57592e-19	5.61496e-20	4.94994e-19	1.53766e-19	2.38865e-20	1.63988e-19	6.69295e-20	-6.59563e-20	-2.05799e-19	3.17866e-20	7.10775e-20	2.30279e-19	2.41224e-19	1.23386e-19	6.90591e-20	2.47568e-19	4.76999e-20	-1.96851e-19	-1.59354e-19	-3.31145e-22	-1.15933e-19	-1.59537e-19	-1.41013e-19	-1.13367e-19	-6.49469e-20	-9.08463e-20	-1.15126e-19	-6.15036e-20	6.88908e-20	9.61412e-20	7.70161e-20	-2.20309e-19	-3.71416e-19	-2.15568e-19	-1.53515e-19	1.31837e-19	8.07055e-20	-7.54942e-20	6.53869e-20	-1.2035e-19	2.09294e-19	2.18646e-19	-9.86234e-20	-1.68627e-19	-9.39869e-20	1.20615e-19	1.1863e-19
211	2.33171e-20	1.47259e-19	1.68209e-19	7.84171e-20	4.65432e-19	9.26509e-20	-5.39369e-21	1.07498e-19	5.1461e-20	-9.73765e-20	-2.8437e-19	2.90606e-20	-6.78697e-20	1.56933e-19	9.10572e-20	1.44583e-19	-8.79005e-21	1.83981e-19	-7.34628e-20	-2.64655e-19	-1.95511e-19	-2.62203e-20	-1.47146e-19	-1.91414e-19	-1.58791e-19	-1.30441e-19	-5.29424e-20	-8.38146e-20	-1.31371e-19	-1.94733e-20	1.31811e-19	1.56273e-19	1.20088e-19	-1.83661e-19	-3.44344e-19	-1.2442e-19	-1.49425e-19	1.89071e-19	2.04816e-19	-2.7389e-20	1.07293e-19	-8.01285e-20	2.786e-19	2.49389e-19	-8.48092e-20	-1.26011e-19	-5.28816e-20	1.44623e-19	1.60807e-19
212	3.27753e-20	1.33757e-19	1.72131e-19	9.68699e-20	4.32077e-19	3.53255e-20	-3.22831e-20	6.38427e-20	3.38309e-20	-1.08612e-19	-2.70279e-19	6.09423e-20	-1.50095e-19	-2.57469e-20	8.44393e-20	-3.02567e-20	3.01783e-20	1.37436e-19	-1.14751e-19	-2.96944e-19	-2.08361e-19	-5.72476e-20	-1.62762e-19	-2.11179e-19	-1.6956e-19	-1.49552e-19	-4.52194e-20	-8.33513e-20	-1.48508e-19	1.97093e-20	1.90841e-19	2.15134e-19	1.46378e-19	-1.6053e-19	-3.17313e-19	-4.06343e-20	-1.47015e-19	2.11227e-19	3.03183e-19	-3.74119e-21	1.17369e-19	-5.00054e-20	3.21409e-19	2.51709e-19	-1.04464e-19	-9.38431e-20	-2.09819e-20	1.50879e-19	1.95038e-19
213	2.91201e-20	1.28047e-19	1.73067e-19	1.12254e-19	3.96467e-19	-1.38526e-20	-6.24898e-20	2.09129e-20	1.00136e-21	-1.30373e-19	-2.51423e-19	2.70748e-20	-3.18915e-19	-1.47853e-19	-8.18735e-20	-1.51543e-19	-9.81353e-20	6.23202e-20	-1.38896e-19	-3.12888e-19	-2.3555e-19	-9.95157e-20	-1.66461e-19	-2.22489e-19	-1.66822e-19	-1.69899e-19	-4.14647e-20	-8.68432e-20	-1.64259e-19	5.28504e-20	2.3936e-19	2.72873e-19	1.53915e-19	-1.50014e-19	-2.90105e-19	2.93016e-20	-1.4449e-19	2.02634e-19	3.63889e-19	-5.92011e-21	9.87182e-20	-3.51838e-20	3.30524e-19	2.29182e-19	-1.52184e-19	-7.35844e-20	5.21598e-21	1.36776e-19	2.22209e-19
214	1.41546e-20	1.36692e-19	1.74782e-19	1.28271e-19	3.61059e-19	-5.14604e-20	-8.86879e-20	4.6993e-21	-3.13908e-20	-1.57071e-19	-2.29785e-19	2.43341e-20	-2.91287e-19	-1.75046e-19	-7.74718e-20	-2.02907e-19	-6.11592e-20	-3.8451e-20	-1.82697e-19	-3.15162e-19	-2.52587e-19	-1.41175e-19	-1.57469e-19	-2.2662e-19	-1.47346e-19	-1.94245e-19	-4.32672e-20	-8.81738e-20	-1.76795e-19	7.8478e-20	2.71171e-19	3.276e-19	1.44885e-19	-1.46763e-19	-2.59932e-19	7.97915e-20	-1.40384e-19	1.73367e-19	3.81969e-19	-2.84595e-20	5.89648e-20	-3.35281e-20	3.0782e-19	1.88633e-19	-2.16706e-19	-6.42606e-20	2.85835e-20	1.01001e-19	2.43518e-19
215	-6.94937e-21	1.6221e-19	1.79356e-19	1.48726e-19	3.30345e-19	-7.49604e-20	-1.10808e-19	-3.403e-21	-7.56939e-20	-1.62854e-19	-2.2202e-19	1.10626e-19	-4.22565e-19	-3.3617e-19	-8.87593e-20	-2.12027e-19	-4.85457e-20	-5.76639e-20	-1.57467e-19	-2.78317e-19	-2.95952e-19	-1.8054e-19	-1.39714e-19	-2.2733e-19	-1.16314e-19	-2.24793e-19	-5.29845e-20	-7.89961e-20	-1.82385e-19	9.51285e-20	2.82724e-19	3.72366e-19	1.23524e-19	-1.45769e-19	-2.27226e-19	1.05564e-19	-1.34048e-19	1.32855e-19	3.63489e-19	-6.25205e-20	9.95998e-21	-3.81833e-20	2.61769e-19	1.38406e-19	-2.81478e-19	-6.67671e-20	5.10531e-20	5.26627e-20	2.57663e-19
216	-2.88521e-20	2.01051e-19	1.86337e-19	1.74643e-19	3.078e-19	-8.43095e-20	-1.1996e-19	1.62162e-21	-8.61038e-20	-1.66401e-19	-1.46301e-19	7.60849e-20	-3.80658e-19	-1.10389e-19	-2.75953e-19	-1.92575e-19	-1.44159e-19	-7.67286e-20	-1.48479e-19	-2.62775e-19	-3.23458e-19	-2.10165e-19	-1.19846e-19	-2.26948e-19	-8.25142e-20	-2.61595e-19	-7.05508e-20	-5.32728e-20	-1.76039e-19	1.0206e-19	2.73625e-19	3.9764e-19	9.4622e-20	-1.41895e-19	-1.97611e-19	1.02735e-19	-1.2777e-19	8.51059e-20	3.18052e-19	-1.00521e-19	-4.2556e-20	-4.10056e-20	2.06542e-19	8.37872e-20	-3.33193e-19	-7.75475e-20	7.23308e-20	3.25466e-21	2.62209e-19
217	-4.89034e-20	2.43785e-19	1.93168e-19	2.01706e-19	2.91724e-19	-8.48027e-20	-1.14801e-19	1.75131e-20	-8.56671e-20	-1.38675e-19	-4.01856e-20	2.28796e-19	-4.60473e-19	-2.9026e-19	-1.60385e-19	-9.17815e-20	-1.55276e-19	-2.11619e-20	-1.43373e-19	-1.8002e-19	-3.32915e-19	-2.31182e-19	-9.63816e-20	-2.28937e-19	-5.37e-20	-2.99158e-19	-9.22385e-20	-1.18512e-20	-1.52971e-19	9.63398e-20	2.48904e-19	3.94971e-19	6.02739e-20	-1.34032e-19	-1.80898e-19	6.72586e-20	-1.27019e-19	2.94024e-20	2.55168e-19	-1.38055e-19	-9.55319e-20	-3.842e-20	1.51458e-19	2.76498e-20	-3.64968e-19	-9.3431e-20	9.16014e-20	-2.99754e-20	2.50533e-19
218	-6.73429e-20	2.77716e-19	1.96451e-19	2.21395e-19	2.74592e-19	-8.54866e-20	-9.82423e-20	3.19868e-20	-7.52834e-20	-1.43397e-19	-4.8698e-20	2.08998e-19	-3.34277e-19	-1.66929e-19	-2.51109e-19	-1.18478e-19	-8.4375e-20	-1.24711e-19	-9.70223e-20	-1.34451e-19	-3.61933e-19	-2.23875e-19	-7.3155e-20	-2.30816e-19	-3.21253e-20	-3.28898e-19	-1.10836e-19	3.56212e-20	-1.1243e-19	7.58703e-20	2.15625e-19	3.6234e-19	2.2476e-20	-1.22951e-19	-1.87938e-19	-8.70053e-22	-1.36847e-19	-3.87495e-20	1.77454e-19	-1.71775e-19	-1.53193e-19	-3.25199e-20	1.03036e-19	-2.92355e-20	-3.77344e-19	-1.08027e-19	1.06986e-19	-3.55679e-20	2.16867e-19
219	-8.52917e-20	2.90877e-19	1.93081e-19	2.24947e-19	2.45631e-19	-9.88664e-20	-6.40995e-20	4.65545e-20	-4.71055e-20	-1.18371e-19	5.55426e-20	2.94348e-19	-3.03627e-19	-8.8706e-20	-6.45365e-20	6.89977e-21	-4.11805e-20	-5.22465e-20	1.99378e-20	-4.82496e-20	-3.25377e-19	-2.08327e-19	-5.01465e-20	-2.29414e-19	-1.39334e-20	-3.43115e-19	-1.179e-19	7.48811e-20	-5.85131e-20	4.05987e-20	1.80443e-19	3.06478e-19	-2.01601e-20	-1.11073e-19	-2.26271e-19	-9.65987e-20	-1.62368e-19	-1.21584e-19	8.43871e-20	-2.00791e-19	-2.17183e-19	-2.8372e-20	6.15631e-20	-8.19558e-20	-3.76753e-19	-1.14742e-19	1.1767e-19	-1.21761e-20	1.6006e-19
220	-1.02984e-19	2.76095e-19	1.80683e-19	2.07925e-19	1.97291e-19	-1.29828e-19	-2.02693e-20	5.3396e-20	-2.54589e-20	-1.03003e-19	1.32317e-19	2.69454e-19	-2.2749e-19	1.44266e-19	7.80643e-21	4.04986e-20	-5.98568e-20	-9.75368e-20	3.77879e-20	3.00653e-21	-2.7354e-19	-1.77835e-19	-2.33679e-20	-2.21849e-19	6.81998e-21	-3.37683e-19	-1.06968e-19	9.40842e-20	1.14855e-21	-4.37975e-21	1.47563e-19	2.40506e-19	-6.62146e-20	-9.87394e-20	-2.91737e-19	-2.05933e-19	-2.02478e-19	-2.13586e-19	-2.40246e-20	-2.19689e-19	-2.86693e-19	-2.88524e-20	2.84942e-20	-1.22499e-19	-3.69073e-19	-1.07626e-19	1.24307e-19	3.1361e-20	8.67303e-20
221	-1.19842e-19	2.33472e-19	1.58131e-19	1.723e-19	1.30188e-19	-1.73828e-19	2.99023e-20	4.99876e-20	3.12585e-21	-8.82265e-20	1.66471e-19	3.517e-19	-1.77889e-19	9.83369e-20	2.97829e-20	1.16322e-19	-8.54821e-20	-8.57899e-20	1.01313e-19	6.10508e-20	-1.87318e-19	-1.33571e-19	9.35995e-21	-2.07484e-19	3.36383e-20	-3.14205e-19	-7.64707e-20	9.04773e-20	6.03314e-20	-4.93252e-20	1.19343e-19	1.79238e-19	-1.12141e-19	-8.52126e-20	-3.71433e-19	-3.10734e-19	-2.49235e-19	-3.01531e-19	-1.4334e-19	-2.24334e-19	-3.51775e-19	-3.14487e-20	6.98145e-21	-1.4047e-19	-3.57397e-19	-8.53473e-20	1.29145e-19	8.09148e-20	8.29089e-21
222	-1.35602e-19	1.70197e-19	1.26583e-19	1.25283e-19	5.56418e-20	-2.16526e-19	8.0813e-20	4.81198e-20	3.99692e-21	-7.76007e-20	1.16017e-19	2.65984e-19	-7.50592e-20	2.52333e-19	1.33394e-20	1.62109e-19	-9.4807e-20	-1.52004e-19	1.07739e-19	9.8719e-20	-1.17545e-19	-8.31654e-20	5.16366e-20	-1.88876e-19	6.56565e-20	-2.7773e-19	-3.07486e-20	7.03452e-20	1.1519e-19	-8.46465e-20	9.63867e-20	1.33128e-19	-1.52345e-19	-6.81259e-20	-4.45973e-19	-3.9571e-19	-2.94557e-19	-3.69593e-19	-2.64296e-19	-2.13543e-19	-4.0637e-19	-3.51101e-20	-2.17362e-22	-1.3209e-19	-3.39826e-19	-5.19797e-20	1.31319e-19	1.2083e-19	-6.03105e-20
223	-1.5039e-19	9.7488e-20	9.08024e-20	7.60695e-20	-9.44081e-21	-2.41514e-19	1.3457e-19	5.16522e-20	4.03205e-20	-8.49863e-20	3.7658e-20	1.62168e-19	1.18678e-20	2.03101e-19	2.31867e-19	5.53172e-20	1.24122e-19	-1.93075e-19	2.32427e-19	1.33209e-19	-2.30241e-20	-2.73809e-20	9.54821e-20	-1.64812e-19	9.85177e-20	-2.33683e-19	2.19844e-20	4.58005e-20	1.65214e-19	-1.04232e-19	8.03061e-20	1.06547e-19	-1.80198e-19	-4.44565e-20	-4.97163e-19	-4.50915e-19	-3.29048e-19	-4.05104e-19	-3.73609e-19	-1.89348e-19	-4.45107e-19	-3.43251e-20	5.8172e-21	-9.94332e-20	-3.15162e-19	-2.15096e-20	1.29248e-19	1.41092e-19	-1.09761e-19
224	-1.62889e-19	2.61908e-20	5.91084e-20	3.27586e-20	-4.75603e-20	-2.38932e-19	1.78999e-19	6.06324e-20	4.59317e-20	-6.89788e-20	8.26683e-20	1.68077e-19	1.9828e-19	1.63129e-19	2.35898e-19	1.31723e-19	1.36917e-19	-2.68588e-19	1.99225e-19	1.67949e-19	7.27009e-20	2.92724e-20	1.52348e-19	-1.40698e-19	1.26262e-19	-1.85472e-19	7.36184e-20	2.84413e-20	2.08433e-19	-1.07132e-19	7.13398e-20	9.61238e-20	-1.89682e-19	-1.62131e-20	-5.13873e-19	-4.71474e-19	-3.47162e-19	-4.03469e-19	-4.61813e-19	-1.57048e-19	-4.64582e-19	-2.92204e-20	1.76343e-20	-5.05714e-20	-2.78595e-19	-2.49145e-21	1.21128e-19	1.40943e-19	-1.32245e-19
225	-1.68418e-19	-3.66867e-20	4.10119e-20	5.21901e-22	-4.91182e-20	-2.09334e-19	2.17005e-19	8.36914e-20	7.89597e-20	-4.14595e-20	6.86644e-20	9.90726e-20	5.91653e-20	1.58652e-19	1.95025e-19	2.05549e-19	1.14498e-19	-7.78741e-20	2.29547e-19	1.67156e-19	1.55259e-19	7.05297e-20	2.12291e-19	-1.17783e-19	1.43649e-19	-1.35123e-19	1.18174e-19	2.41452e-20	2.41999e-19	-9.87919e-20	6.84214e-20	9.2739e-20	-1.83715e-19	1.77222e-20	-4.92003e-19	-4.60244e-19	-3.44981e-19	-3.69199e-19	-5.18786e-19	-1.20855e-19	-4.64798e-19	-2.05785e-20	2.51965e-20	4.30424e-21	-2.28445e-19	-3.53653e-21	1.05548e-19	1.25846e-19	-1.28006e-19
226	-1.59104e-19	-8.8539e-20	4.35532e-20	-1.77682e-20	-1.52174e-20	-1.61913e-19	2.36072e-19	1.2029e-19	1.26103e-19	-2.95673e-20	-2.89362e-21	1.39946e-19	4.66028e-20	2.20636e-19	6.21948e-19	8.26771e-20	2.50374e-19	-1.1787e-19	3.75942e-19	1.62453e-19	2.02701e-19	1.32786e-19	2.76112e-19	-9.17144e-20	1.50582e-19	-8.54279e-20	1.53394e-19	3.22539e-20	2.60022e-19	-8.72046e-20	6.68851e-20	8.64703e-20	-1.6719e-19	5.01151e-20	-4.41947e-19	-4.26272e-19	-3.20353e-19	-3.13631e-19	-5.43053e-19	-8.24357e-20	-4.43542e-19	-7.25743e-21	1.86705e-20	5.70546e-20	-1.67191e-19	-2.52009e-20	8.61712e-20	1.04525e-19	-1.00261e-19
227	-1.27292e-19	-1.29072e-19	6.85341e-20	-2.16547e-20	4.39891e-20	-1.13389e-19	2.37168e-19	1.72062e-19	1.36738e-19	-7.06345e-20	-3.15326e-20	1.6184e-20	3.02384e-19	7.59207e-21	4.45517e-19	-1.47605e-20	1.76451e-19	-2.82833e-20	3.05995e-19	1.488e-19	2.19942e-19	1.57874e-19	3.29991e-19	-6.23999e-20	1.45444e-19	-4.14345e-20	1.78931e-19	4.72069e-20	2.57367e-19	-7.96008e-20	6.2236e-20	7.14475e-20	-1.48664e-19	7.92366e-20	-3.72704e-19	-3.77434e-19	-2.75472e-19	-2.50602e-19	-5.35706e-19	-3.87757e-20	-4.00528e-19	1.08921e-20	-2.9128e-21	1.02714e-19	-1.00945e-19	-6.31141e-20	6.47406e-20	8.15922e-20	-5.612e-20
228	-7.04385e-20	-1.57647e-19	1.12215e-19	-1.15479e-20	1.14139e-19	-7.32877e-20	2.22229e-19	2.04387e-19	1.49201e-19	-5.3372e-20	-7.14534e-20	1.35471e-19	1.60867e-19	2.31695e-19	3.10613e-19	1.10708e-19	4.33125e-20	-3.54845e-20	3.08933e-19	1.06204e-19	2.06532e-19	1.82757e-19	3.73997e-19	-3.73777e-20	1.29849e-19	-1.09224e-20	1.95133e-19	6.08799e-20	2.3204e-19	-7.93384e-20	5.1115e-20	4.61313e-20	-1.3689e-19	1.01132e-19	-2.96112e-19	-3.25426e-19	-2.1561e-19	-1.92293e-19	-5.05296e-19	1.3288e-20	-3.40468e-19	3.43291e-20	-3.6595e-20	1.35707e-19	-4.11986e-20	-1.07948e-19	4.4817e-20	5.9709e-20	-3.87603e-21
229	5.69603e-21	-1.72229e-19	1.67268e-19	1.04622e-20	1.81869e-19	-4.72499e-20	1.9978e-19	2.28956e-19	1.31327e-19	-9.54356e-20	-8.8953e-20	1.43038e-19	1.22581e-19	8.98693e-20	4.02918e-19	7.73808e-20	4.70486e-20	-3.14989e-20	2.98671e-19	1.23105e-19	1.90371e-19	1.92675e-19	3.88202e-19	-1.73382e-20	1.03632e-19	-5.07093e-22	2.00964e-19	6.62135e-20	1.86423e-19	-8.62308e-20	3.45191e-20	1.47524e-20	-1.34914e-19	1.15171e-19	-2.21733e-19	-2.76463e-19	-1.5155e-19	-1.49235e-19	-4.64021e-19	7.25985e-20	-2.68614e-19	6.20907e-20	-7.42809e-20	1.49795e-19	-8.37621e-23	-1.53145e-19	2.44913e-20	3.77686e-20	4.6666e-20
230	8.77213e-20	-1.70716e-19	2.25536e-19	4.07224e-20	2.37506e-19	-3.8338e-20	1.66691e-19	2.39971e-19	1.17109e-19	-1.3493e-19	-9.99942e-20	1.58536e-19	2.10958e-19	3.4226e-19	4.42673e-19	2.92843e-19	2.0786e-19	5.80831e-20	2.78551e-19	8.63662e-20	1.45795e-19	1.80146e-19	3.76986e-19	-1.09147e-20	6.68591e-20	-1.27185e-20	1.94301e-19	5.88881e-20	1.25445e-19	-9.6478e-20	1.61307e-20	-1.57721e-20	-1.40418e-19	1.20097e-19	-1.56273e-19	-2.37168e-19	-9.54519e-20	-1.26083e-19	-4.2287e-19	1.3446e-19	-1.94491e-19	9.02724e-20	-1.09436e-19	1.4059e-19	1.20924e-20	-1.92904e-19	1.31259e-21	1.32301e-20	8.591e-20
231	1.59362e-19	-1.53345e-19	2.80214e-19	7.46931e-20	2.77033e-19	-4.73436e-20	1.27466e-19	2.36592e-19	9.05913e-20	-1.68006e-19	-8.85527e-20	1.74512e-19	1.63144e-19	2.30608e-19	4.24087e-19	2.90166e-19	1.93948e-19	5.82469e-20	1.92149e-19	4.26836e-20	8.9666e-20	1.63681e-19	3.40505e-19	-1.82794e-20	2.03278e-20	-4.47684e-20	1.7417e-19	3.91429e-20	5.58427e-20	-1.06005e-19	-6.08569e-22	-3.96803e-20	-1.46351e-19	1.15329e-19	-1.02228e-19	-2.06158e-19	-5.64559e-20	-1.24127e-19	-3.89309e-19	1.90792e-19	-1.25088e-19	1.13209e-19	-1.37656e-19	1.06879e-19	-8.01742e-21	-2.26301e-19	-2.91389e-20	-1.50161e-20	1.04755e-19
232	2.07687e-19	-1.24337e-19	3.26888e-19	1.07931e-19	3.01315e-19	-7.50085e-20	7.95441e-20	2.2448e-19	6.7041e-20	-2.01344e-19	-1.41816e-19	1.88544e-19	2.05395e-19	2.78584e-19	4.1981e-19	3.25393e-19	2.57583e-19	2.68647e-20	1.41431e-19	1.14078e-21	2.59546e-20	1.39438e-19	2.92098e-19	-3.6098e-20	-3.32956e-20	-8.71934e-20	1.43695e-19	1.21871e-20	-1.5211e-20	-1.11098e-19	-1.41421e-20	-5.35958e-20	-1.44006e-19	1.00113e-19	-6.26125e-20	-1.81731e-19	-4.07175e-20	-1.4311e-19	-3.67721e-19	2.32958e-19	-6.83679e-20	1.22183e-19	-1.59989e-19	5.31967e-20	-5.71369e-20	-2.52846e-19	-7.07879e-20	-4.53079e-20	9.66178e-20
233	2.27363e-19	-9.17328e-20	3.63106e-19	1.36929e-19	3.14203e-19	-1.14246e-19	3.13832e-20	2.07646e-19	3.87163e-20	-2.38981e-19	-1.05685e-19	1.05539e-19	3.92962e-20	8.57963e-20	2.96487e-19	1.8689e-19	1.67018e-19	4.53168e-20	1.17721e-19	-8.61999e-21	-6.13939e-21	1.19281e-19	2.47035e-19	-5.60454e-20	-8.74708e-20	-1.29017e-19	1.1141e-19	-1.34265e-20	-7.94539e-20	-1.09813e-19	-2.466e-20	-5.80596e-20	-1.27635e-19	7.39442e-20	-4.05905e-20	-1.60488e-19	-4.8767e-20	-1.81778e-19	-3.5698e-19	2.54719e-19	-2.90321e-20	1.11325e-19	-1.81254e-19	-1.00355e-20	-1.22761e-19	-2.76354e-19	-1.23552e-19	-7.25313e-20	6.1565e-20
234	2.20817e-19	-6.54997e-20	3.86991e-19	1.58594e-19	3.17823e-19	-1.57135e-19	-2.07154e-20	1.87972e-19	2.88014e-20	-2.9126e-19	-7.98128e-20	5.88913e-20	3.16863e-20	1.18039e-19	2.84285e-19	2.29099e-19	1.20986e-19	3.41994e-21	1.10462e-19	-3.56083e-20	-2.6038e-20	9.81492e-20	2.16437e-19	-6.83081e-20	-1.32093e-19	-1.59926e-19	8.95336e-20	-2.87995e-20	-1.27617e-19	-1.00632e-19	-3.14232e-20	-5.50118e-20	-9.71498e-20	4.02054e-20	-3.68568e-20	-1.38484e-19	-7.36914e-20	-2.32271e-19	-3.51239e-19	2.55843e-19	-1.08303e-20	8.03218e-20	-2.06097e-19	-6.85478e-20	-1.88281e-19	-2.97946e-19	-1.80522e-19	-9.01707e-20	7.70025e-21
235	1.94891e-19	-5.46846e-20	3.9587e-19	1.69741e-19	3.11802e-19	-1.88674e-19	-6.27721e-20	1.63913e-19	2.02276e-20	-3.31013e-19	-3.24302e-20	7.94519e-20	-4.38609e-20	-5.62407e-20	1.60156e-19	1.44999e-19	1.76861e-19	9.98157e-21	4.81376e-20	7.93015e-21	-1.60365e-20	9.85452e-20	2.10949e-19	-6.61888e-20	-1.56607e-19	-1.74146e-19	8.72718e-20	-2.91812e-20	-1.50965e-19	-8.40507e-20	-3.24287e-20	-4.73516e-20	-5.85854e-20	3.54408e-21	-5.04783e-20	-1.1719e-19	-1.08897e-19	-2.86739e-19	-3.45172e-19	2.41001e-19	-1.40914e-20	3.62246e-20	-2.36249e-19	-1.09469e-19	-2.36257e-19	-3.16629e-19	-2.31685e-19	-9.34603e-20	-5.10373e-20
236	1.57123e-19	-6.44891e-20	3.86611e-19	1.67197e-19	2.93626e-19	-2.01017e-19	-9.56833e-20	1.43695e-19	2.94459e-20	-3.33429e-19	-5.43701e-23	2.17892e-20	-2.03268e-21	-3.37965e-20	1.51266e-19	1.57113e-19	1.8552e-19	2.42627e-20	8.19246e-20	4.87338e-20	-1.21119e-20	9.67871e-20	2.24289e-19	-4.84565e-20	-1.56063e-19	-1.70994e-19	1.05951e-19	-1.62369e-20	-1.46254e-19	-6.34211e-20	-2.69023e-20	-3.76383e-20	-2.29569e-20	-2.93789e-20	-7.77377e-20	-1.00487e-19	-1.44239e-19	-3.31059e-19	-3.33096e-19	2.18419e-19	-3.55441e-20	-9.11268e-21	-2.65683e-19	-1.23543e-19	-2.54179e-19	-3.29785e-19	-2.66742e-19	-8.14361e-20	-1.02788e-19
237	1.14057e-19	-9.43915e-20	3.57904e-19	1.4931e-19	2.60767e-19	-1.89636e-19	-1.12393e-19	1.23118e-19	4.71552e-20	-3.43115e-19	1.16419e-20	1.69282e-20	6.67345e-20	-5.96022e-20	1.15584e-19	7.71956e-20	1.57715e-19	3.09134e-20	1.1516e-19	1.10216e-19	1.19568e-20	9.88907e-20	2.46406e-19	-1.65386e-20	-1.30254e-19	-1.54862e-19	1.36555e-19	2.62194e-21	-1.19244e-19	-4.48815e-20	-1.73689e-20	-2.79648e-20	-2.26749e-21	-5.32344e-20	-1.12576e-19	-9.29099e-20	-1.77502e-19	-3.54959e-19	-3.07956e-19	1.96657e-19	-6.59188e-20	-4.08081e-20	-2.85466e-19	-1.08359e-19	-2.39204e-19	-3.32424e-19	-2.8007e-19	-5.96281e-20	-1.39765e-19
238	7.15148e-20	-1.38392e-19	3.12768e-19	1.17482e-19	2.14025e-19	-1.62113e-19	-1.25546e-19	1.04784e-19	5.33011e-20	-3.54456e-19	1.12432e-19	4.99816e-22	5.47222e-20	-8.51217e-20	1.13121e-19	1.17944e-19	2.18983e-19	1.56272e-20	1.47866e-19	1.63379e-19	1.51112e-20	8.49988e-20	2.63086e-19	2.28135e-20	-8.58625e-20	-1.32402e-19	1.64835e-19	1.80775e-20	-8.44242e-20	-3.50275e-20	-9.81699e-21	-2.01302e-20	-5.2996e-21	-6.40829e-20	-1.46565e-19	-9.58268e-20	-2.05918e-19	-3.45784e-19	-2.64982e-19	1.84538e-19	-9.00084e-20	-4.80999e-20	-2.87555e-19	-6.6814e-20	-1.97517e-19	-3.21829e-19	-2.73711e-19	-3.87786e-20	-1.65982e-19
239	3.49393e-20	-1.87559e-19	2.58915e-19	7.65603e-20	1.59081e-19	-1.2998e-19	-1.29566e-19	8.11338e-20	6.34563e-20	-3.11153e-19	1.16729e-19	1.94653e-21	2.93806e-20	-4.57935e-20	-1.58412e-20	1.80308e-19	2.09496e-19	-4.12577e-20	1.49243e-19	2.13765e-19	1.1753e-20	7.50255e-20	2.65923e-19	6.98224e-20	-3.17848e-20	-1.10062e-19	1.79017e-19	2.46652e-20	-5.89705e-20	-3.73054e-20	-1.0897e-20	-1.58473e-20	-3.46033e-20	-6.35098e-20	-1.69375e-19	-1.05047e-19	-2.31459e-19	-3.01255e-19	-2.01319e-19	1.86001e-19	-9.51891e-20	-2.6194e-20	-2.72027e-19	-7.65999e-21	-1.44263e-19	-2.9868e-19	-2.53076e-19	-2.97339e-20	-1.87699e-19
240	8.616e-21	-2.33559e-19	2.06085e-19	3.32756e-20	1.04996e-19	-1.06747e-19	-1.33076e-19	6.53467e-20	5.62347e-20	-3.51218e-19	1.18148e-19	2.71641e-20	-5.05691e-20	-9.52191e-20	7.28392e-20	2.54131e-19	1.77367e-19	5.79894e-20	1.71943e-19	1.98897e-19	-1.87244e-20	6.00901e-20	2.52207e-19	1.2208e-19	2.33107e-20	-9.08438e-20	1.76944e-19	2.39933e-20	-5.50112e-20	-4.83367e-20	-2.24828e-20	-1.38459e-20	-8.42834e-20	-5.56699e-20	-1.71769e-19	-1.12324e-19	-2.53159e-19	-2.21374e-19	-1.16832e-19	1.99841e-19	-7.14587e-20	2.30448e-20	-2.44209e-19	5.88894e-20	-9.42261e-20	-2.66639e-19	-2.28409e-19	-3.79688e-20	-2.14047e-19
241	-5.57634e-21	-2.70995e-19	1.62105e-19	-5.80701e-21	6.11121e-20	-9.69309e-20	-1.31509e-19	6.13798e-20	5.61811e-20	-2.87432e-19	6.59801e-20	-7.41796e-20	-1.10787e-20	2.67054e-21	3.00934e-20	1.9989e-19	1.79353e-19	-8.78e-20	9.88305e-20	2.44408e-19	-5.60585e-20	5.85327e-20	2.26574e-19	1.79915e-19	7.38106e-20	-7.34133e-20	1.67084e-19	2.39802e-20	-7.30113e-20	-5.87248e-20	-3.93375e-20	-1.06616e-20	-1.40652e-19	-4.42857e-20	-1.47659e-19	-1.05834e-19	-2.67129e-19	-1.2006e-19	-1.72629e-20	2.23594e-19	-2.11778e-20	9.07134e-20	-2.13288e-19	1.22589e-19	-6.01791e-20	-2.28879e-19	-2.03676e-19	-6.02573e-20	-2.44365e-19
242	-8.44946e-21	-2.97224e-19	1.30422e-19	-3.55335e-20	3.53488e-20	-9.94489e-20	-1.24929e-19	6.9201e-20	6.87208e-20	-2.68268e-19	1.29987e-19	-2.02204e-20	1.75848e-20	-7.79681e-20	4.62947e-21	2.02001e-19	1.90057e-19	-8.9452e-20	1.43737e-19	2.40688e-19	-5.61015e-20	7.93867e-20	1.92762e-19	2.39164e-19	1.16193e-19	-5.18778e-20	1.6417e-19	3.3302e-20	-1.03487e-19	-5.96014e-20	-5.02341e-20	-2.83233e-22	-1.85478e-19	-3.15132e-20	-9.90332e-20	-8.05881e-20	-2.69036e-19	-1.26764e-20	8.68355e-20	2.51479e-19	4.45962e-20	1.64345e-19	-1.86957e-19	1.75183e-19	-4.58857e-20	-1.88132e-19	-1.80678e-19	-9.01942e-20	-2.77423e-19
243	-2.46339e-21	-3.1063e-19	1.10228e-19	-5.2416e-20	3.21473e-20	-1.09072e-19	-1.05278e-19	9.50786e-20	8.1086e-20	-1.86189e-19	7.1959e-20	-2.09798e-20	4.93875e-20	1.32804e-21	1.16315e-19	2.0578e-19	1.91052e-19	-5.89193e-20	1.70191e-19	2.62504e-19	-5.28967e-20	1.13762e-19	1.63223e-19	2.95458e-19	1.47326e-19	-2.12296e-20	1.80272e-19	5.66508e-20	-1.32733e-19	-4.52914e-20	-4.55616e-20	2.22024e-20	-2.03406e-19	-1.5495e-20	-3.31519e-20	-3.64438e-20	-2.55072e-19	8.31084e-20	1.84312e-19	2.77134e-19	1.09007e-19	2.29519e-19	-1.66836e-19	2.11314e-19	-4.87136e-20	-1.4499e-19	-1.56698e-19	-1.16173e-19	-3.01431e-19
244	9.72092e-21	-3.09583e-19	9.83791e-20	-5.41864e-20	5.24355e-20	-1.15931e-19	-8.04994e-20	1.31632e-19	8.56823e-20	-1.9765e-19	6.89058e-20	-3.46696e-21	1.05284e-19	-1.33405e-19	-2.50399e-20	1.91648e-19	1.71985e-19	-6.41667e-20	1.6959e-19	2.36344e-19	-6.79111e-20	1.42666e-19	1.46103e-19	3.37515e-19	1.64893e-19	2.07844e-20	2.20088e-19	9.14374e-20	-1.49799e-19	-1.65924e-20	-2.05991e-20	5.87021e-20	-1.86251e-19	5.62363e-21	3.8702e-20	2.06588e-20	-2.24749e-19	1.57816e-19	2.6485e-19	2.95451e-19	1.57675e-19	2.76681e-19	-1.49661e-19	2.28738e-19	-6.27236e-20	-9.99525e-20	-1.28775e-19	-1.32175e-19	-3.1131e-19
245	2.60087e-20	-2.93337e-19	9.11933e-20	-3.9859e-20	9.31593e-20	-1.14691e-19	-5.25127e-20	1.69917e-19	1.13341e-19	-1.75916e-19	4.05841e-21	-1.03222e-20	5.39384e-20	-1.1683e-19	4.50834e-20	1.20077e-19	1.83767e-19	-4.30366e-20	1.40349e-19	2.78135e-19	-6.215e-20	1.74441e-19	1.37549e-19	3.59132e-19	1.68626e-19	6.99137e-20	2.76967e-19	1.30192e-19	-1.51176e-19	2.00697e-20	2.14484e-20	1.06016e-19	-1.36807e-19	3.2354e-20	1.05587e-19	8.02733e-20	-1.82682e-19	2.04926e-19	3.22641e-19	3.07322e-19	1.8352e-19	3.01331e-19	-1.30502e-19	2.28716e-19	-8.13343e-20	-5.48805e-20	-9.57698e-20	-1.37478e-19	-3.03789e-19
246	4.47215e-20	-2.63844e-19	8.51326e-20	-1.03131e-20	1.48506e-19	-1.02856e-19	-3.08341e-20	2.04512e-19	1.32563e-19	-1.37426e-19	-1.30145e-20	-1.48716e-20	8.96161e-20	-7.99656e-20	-1.73075e-20	1.48251e-19	2.45876e-19	1.09931e-19	1.61249e-19	2.61208e-19	-4.73331e-20	1.92319e-19	1.42408e-19	3.53863e-19	1.58178e-19	1.16893e-19	3.36894e-19	1.64643e-19	-1.39987e-19	5.61548e-20	7.22576e-20	1.58409e-19	-6.59661e-20	6.25442e-20	1.59017e-19	1.33624e-19	-1.36101e-19	2.30706e-19	3.55565e-19	3.12842e-19	1.90385e-19	3.04368e-19	-1.05235e-19	2.1586e-19	-9.72636e-20	-1.30938e-20	-5.86705e-20	-1.3726e-19	-2.84357e-19
247	6.41327e-20	-2.26294e-19	7.70929e-20	3.1112e-20	2.10445e-19	-8.26604e-20	-1.99208e-20	2.17316e-19	1.82895e-19	-9.82868e-20	-6.62648e-20	7.06931e-21	1.70172e-19	-4.56568e-20	9.77334e-20	1.20884e-19	2.69875e-19	9.14389e-20	2.08651e-19	2.69654e-19	-2.97702e-20	1.90708e-19	1.43373e-19	3.20208e-19	1.35017e-19	1.49378e-19	3.83261e-19	1.88916e-19	-1.22227e-19	8.3452e-20	1.20942e-19	2.08868e-19	1.11812e-20	9.19445e-20	1.96491e-19	1.74081e-19	-9.29485e-20	2.4143e-19	3.65253e-19	3.16253e-19	1.86494e-19	2.9049e-19	-7.23791e-20	1.96136e-19	-1.04818e-19	2.1241e-20	-2.01138e-20	-1.33368e-19	-2.57779e-19
248	8.25168e-20	-1.87405e-19	6.53798e-20	7.82126e-20	2.69788e-19	-5.76287e-20	-2.35887e-20	2.08794e-19	1.92605e-19	-8.05932e-20	-9.98362e-20	1.78576e-20	1.41611e-19	-5.39311e-20	-9.01349e-20	2.75792e-19	2.52578e-19	1.64272e-19	1.72353e-19	1.52531e-19	-4.54322e-20	1.70937e-19	1.37122e-19	2.63311e-19	1.01903e-19	1.58272e-19	4.03482e-19	2.0016e-19	-1.03708e-19	9.49616e-20	1.56918e-19	2.5065e-19	8.15933e-20	1.12926e-19	2.18639e-19	1.99695e-19	-5.86191e-20	2.45553e-19	3.563e-19	3.16177e-19	1.80204e-19	2.62598e-19	-3.47192e-20	1.75381e-19	-1.00434e-19	4.46033e-20	1.48384e-20	-1.26297e-19	-2.31823e-19
249	9.86771e-20	-1.52596e-19	5.1373e-20	1.23168e-19	3.19238e-19	-2.89194e-20	-4.22054e-20	1.86029e-19	2.207e-19	-5.39656e-20	-1.12104e-19	1.18005e-20	8.05057e-20	1.49903e-19	-1.73451e-20	2.81752e-19	2.68312e-19	1.10362e-19	1.28285e-19	1.66072e-19	-3.98483e-20	1.40601e-19	1.12183e-19	1.91637e-19	6.46876e-20	1.38927e-19	3.92294e-19	1.97299e-19	-8.74907e-20	8.58386e-20	1.71776e-19	2.77835e-19	1.33918e-19	1.18074e-19	2.25798e-19	2.07041e-19	-3.74474e-20	2.41655e-19	3.3064e-19	3.06232e-19	1.71451e-19	2.23326e-19	1.40749e-21	1.56598e-19	-8.62145e-20	5.5269e-20	4.18434e-20	-1.11988e-19	-2.064e-19
250	1.12684e-19	-1.23942e-19	4.06623e-20	1.58703e-19	3.52504e-19	5.51671e-22	-6.33502e-20	1.65728e-19	2.41088e-19	4.29576e-21	-9.38347e-20	5.27932e-20	9.29114e-20	9.42181e-20	-3.78602e-20	2.07826e-19	2.33431e-19	1.78473e-19	8.0055e-20	8.62061e-20	-6.41618e-20	1.03594e-19	6.7317e-20	1.13436e-19	2.93399e-20	9.48068e-20	3.53598e-19	1.80602e-19	-7.46474e-20	5.43236e-20	1.61437e-19	2.87103e-19	1.62592e-19	1.00617e-19	2.21901e-19	1.96957e-19	-3.06149e-20	2.31005e-19	2.94473e-19	2.78804e-19	1.59016e-19	1.72468e-19	2.86229e-20	1.40452e-19	-6.67218e-20	5.42891e-20	5.59973e-20	-8.57506e-20	-1.81104e-19
251	1.25739e-19	-1.00334e-19	4.15592e-20	1.79846e-19	3.6779e-19	2.82219e-20	-8.60475e-20	1.36663e-19	2.78485e-19	4.50648e-20	-5.82347e-20	1.44069e-19	2.55667e-19	8.83939e-20	2.88188e-20	1.25442e-19	3.5556e-19	1.19907e-19	4.92588e-20	4.71709e-20	-5.63384e-20	6.20283e-20	2.88044e-21	3.88555e-20	4.01392e-21	3.42568e-20	2.96117e-19	1.51684e-19	-6.63703e-20	2.35624e-21	1.25099e-19	2.77041e-19	1.6547e-19	5.80848e-20	2.08409e-19	1.6877e-19	-3.85422e-20	2.10075e-19	2.52436e-19	2.30467e-19	1.36904e-19	1.12045e-19	4.16898e-20	1.23498e-19	-4.97656e-20	4.43098e-20	5.45548e-20	-4.71472e-20	-1.54519e-19
252	1.38761e-19	-7.94183e-20	6.10476e-20	1.85516e-19	3.67176e-19	5.30072e-20	-1.01309e-19	1.11654e-19	2.58596e-19	6.13012e-20	-6.66932e-20	9.71377e-20	2.05513e-19	1.26339e-19	-1.75186e-19	2.92985e-19	2.23551e-19	3.35741e-20	1.55467e-20	-2.47413e-20	-1.10607e-19	1.29216e-20	-7.19485e-20	-2.99714e-20	-7.46e-21	-3.19105e-20	2.30196e-19	1.13714e-19	-6.35426e-20	-6.36523e-20	6.90715e-20	2.51424e-19	1.4484e-19	-3.69267e-21	1.86896e-19	1.25496e-19	-5.86565e-20	1.78758e-19	2.08336e-19	1.651e-19	1.00172e-19	4.59357e-20	3.58194e-20	1.0409e-19	-4.28119e-20	2.73958e-20	3.60218e-20	-5.45186e-21	-1.31159e-19
253	1.50554e-19	-5.96551e-20	1.00603e-19	1.78195e-19	3.57298e-19	7.52545e-20	-1.09009e-19	9.85448e-20	2.45543e-19	6.77432e-20	-1.34398e-20	9.59815e-20	2.82865e-19	1.5529e-19	-8.85944e-20	1.33398e-19	1.92119e-19	-3.17118e-20	-6.71318e-20	-3.73337e-20	-1.20309e-19	-2.42408e-20	-1.4713e-19	-8.57345e-20	-4.74977e-21	-9.53055e-20	1.62873e-19	7.09649e-20	-6.64865e-20	-1.34699e-19	1.7843e-21	2.16649e-19	1.06041e-19	-7.79477e-20	1.56589e-19	6.69295e-20	-8.95686e-20	1.36459e-19	1.61022e-19	9.10103e-20	4.84998e-20	-1.8804e-20	9.26361e-21	8.1942e-20	-4.91794e-20	4.20852e-21	5.22535e-22	2.18105e-20	-1.17106e-19
254	1.57116e-19	-4.12999e-20	1.55057e-19	1.62937e-19	3.4477e-19	9.32724e-20	-1.03657e-19	7.95291e-20	2.28412e-19	-1.23083e-21	-1.41931e-20	5.59071e-20	1.26132e-19	-1.17033e-20	-1.29862e-19	4.73114e-20	4.52131e-20	-8.74858e-20	-2.14803e-19	-1.04061e-19	-1.84741e-19	-6.40305e-20	-2.23294e-19	-1.33806e-19	7.27882e-21	-1.50736e-19	9.77718e-20	2.8742e-20	-7.25724e-20	-1.99526e-19	-6.55731e-20	1.8327e-19	6.01113e-20	-1.49812e-19	1.16011e-19	2.79876e-21	-1.2575e-19	8.70595e-20	1.08666e-19	2.74967e-20	-1.61253e-20	-7.79883e-20	-2.8143e-20	6.33062e-20	-6.76396e-20	-2.38204e-20	-4.67601e-20	2.51162e-20	-1.15223e-19
[truncated: 207 more columns]

## Sheet: figS5A_kde_mm_song_silence
	-1.536534963798831906e-20	-5.587796137796921827e-20	5.474358748390992265e-20	2.412032853474276102e-19	9.238560857047469378e-20	1.715679664923782197e-19	-8.608951491185886832e-20	2.655333387211231431e-19	-1.099098094142939308e-22	2.135791495957205862e-20	-1.377541676150237682e-19	1.532757028504289574e-20	-3.044487100406084714e-19	-2.074613452186874059e-19	-3.424200206452834351e-19	7.653696039796535050e-20	-1.768182627499208960e-21	-8.817193283067930749e-20	-9.659980342716524938e-20	-1.748120273291958412e-19	-4.514179172580446528e-20	-7.986773169019076345e-21	1.819381599330102180e-19	3.684227676823784032e-20	3.539666324375694748e-19	6.185292323098452314e-19	2.236142227248696603e-19	2.586384347894264830e-19	1.512139687709154844e-19	1.556031581573171932e-19	4.711085317525422082e-20	2.024068737957731021e-19	3.688943253604798269e-19	1.440412959443688910e-19	-3.207210671324196295e-21	3.700415061480777105e-19	8.068706784571875625e-20	1.648727698449319840e-19	6.117507719199245340e-20	-9.783277263334860162e-20	-2.390951750368162973e-19	-2.022933818393200796e-19	9.875412256536730682e-21	-1.780451189342334308e-19	6.640603174104654005e-20	-1.259358663582123754e-19	7.620930322138394944e-20	1.674051554258470130e-20	-1.817786775796207261e-20
0	-2.16026e-20	8.17855e-21	9.04164e-20	2.83905e-19	1.39415e-19	2.72281e-19	7.83459e-21	3.62469e-19	2.77313e-20	1.01604e-19	-1.24053e-19	6.29034e-20	-2.96063e-19	-2.08389e-19	-3.00874e-19	1.27187e-19	8.33964e-21	-4.88118e-20	-6.52789e-20	-1.78503e-19	-4.90069e-20	2.00045e-21	1.87331e-19	5.48284e-20	3.59069e-19	6.05509e-19	2.73908e-19	2.0664e-19	1.48751e-19	1.30725e-19	2.63202e-20	1.81349e-19	2.99486e-19	1.54665e-19	3.53219e-20	3.34326e-19	1.01763e-19	1.65674e-19	5.39909e-20	-1.57121e-19	-1.95483e-19	-2.12799e-19	-3.1298e-20	-2.58136e-19	8.78523e-21	-1.519e-19	2.26988e-20	4.59679e-21	-2.77879e-21
1	-2.82892e-20	6.21812e-20	1.23742e-19	3.1537e-19	1.66685e-19	3.43481e-19	9.7958e-20	4.45804e-19	6.12723e-20	1.68675e-19	-1.16493e-19	1.09668e-19	-2.85705e-19	-1.98807e-19	-2.54211e-19	1.70982e-19	1.59632e-20	3.93012e-21	-3.62234e-20	-1.75498e-19	-6.31579e-20	1.07631e-20	1.5926e-19	5.72624e-20	3.50629e-19	5.66085e-19	3.06497e-19	1.48502e-19	1.45491e-19	1.05147e-19	2.10941e-20	1.70453e-19	2.15097e-19	1.62504e-19	8.12827e-20	2.91802e-19	1.20561e-19	1.61406e-19	4.84071e-20	-2.10095e-19	-1.50414e-19	-2.29225e-19	-6.06814e-20	-3.31934e-19	-5.77427e-20	-1.82575e-19	-1.87056e-20	-1.06375e-20	-5.38277e-21
2	-3.64202e-20	9.9766e-20	1.48037e-19	3.27835e-19	1.67639e-19	3.76652e-19	1.77334e-19	5.04396e-19	9.01439e-20	2.12776e-19	-1.14397e-19	1.42406e-19	-2.68127e-19	-1.91656e-19	-2.10107e-19	1.90269e-19	1.20327e-20	5.09687e-20	-2.64678e-20	-1.68046e-19	-8.50197e-20	1.47976e-20	9.80939e-20	3.04357e-20	3.35264e-19	5.02329e-19	3.13507e-19	8.13329e-20	1.41193e-19	7.41628e-20	2.79488e-20	1.69355e-19	1.2862e-19	1.65005e-19	1.28992e-19	2.44162e-19	1.43454e-19	1.55245e-19	4.83805e-20	-2.49723e-19	-1.10473e-19	-2.48904e-19	-7.82329e-20	-3.82064e-19	-1.27278e-19	-2.17679e-19	-4.22023e-20	-2.15645e-20	-3.46741e-20
3	-5.06927e-20	1.15177e-19	1.56367e-19	3.13288e-19	1.37621e-19	3.67768e-19	2.37491e-19	5.28964e-19	1.02384e-19	2.35193e-19	-1.17444e-19	1.51611e-19	-2.53067e-19	-1.90763e-19	-1.88144e-19	1.85568e-19	3.22081e-21	8.06767e-20	-2.85151e-20	-1.60852e-19	-1.04154e-19	9.35952e-21	1.44845e-20	-2.27565e-20	3.08337e-19	4.23004e-19	2.93802e-19	1.29555e-22	1.32707e-19	3.15288e-20	4.34768e-20	1.7038e-19	5.13335e-20	1.59017e-19	1.6994e-19	1.92415e-19	1.73674e-19	1.49096e-19	5.64417e-20	-2.70143e-19	-8.2897e-20	-2.68143e-19	-8.68138e-20	-3.93918e-19	-1.95177e-19	-2.53691e-19	-4.94063e-20	-2.1796e-20	-8.96716e-20
4	-7.52706e-20	1.05797e-19	1.44888e-19	2.66664e-19	7.6522e-20	3.19273e-19	2.71641e-19	5.16659e-19	8.99965e-20	2.34862e-19	-1.17995e-19	1.34313e-19	-2.48311e-19	-1.89007e-19	-1.81893e-19	1.49121e-19	-1.77427e-20	9.56123e-20	-4.56061e-20	-1.49961e-19	-1.20487e-19	-3.47302e-21	-8.25803e-20	-1.00052e-19	2.69952e-19	3.27128e-19	2.49267e-19	-9.21807e-20	1.15066e-19	-2.53738e-20	6.44598e-20	1.62381e-19	-1.07769e-20	1.4186e-19	1.95303e-19	1.36902e-19	2.09297e-19	1.42112e-19	7.38681e-20	-2.67654e-19	-7.30607e-20	-2.8306e-19	-9.07972e-20	-3.62095e-19	-2.5886e-19	-2.85676e-19	-4.84468e-20	-9.27273e-21	-1.65245e-19
5	-1.09281e-19	7.44892e-20	1.14844e-19	1.88856e-19	-9.65767e-21	2.41315e-19	2.7728e-19	4.73388e-19	5.28437e-20	2.19204e-19	-1.10187e-19	9.77082e-20	-2.37436e-19	-1.82306e-19	-1.77433e-19	1.09018e-19	-2.0489e-20	9.31899e-20	-5.77852e-20	-1.30026e-19	-1.33025e-19	-1.84309e-20	-1.69029e-19	-1.86169e-19	2.21119e-19	2.18472e-19	1.92381e-19	-1.85842e-19	8.58243e-20	-9.19884e-20	8.87337e-20	1.36214e-19	-5.6812e-20	1.12946e-19	1.99117e-19	7.74515e-20	2.43018e-19	1.30008e-19	9.98659e-20	-2.42904e-19	-8.26495e-20	-2.91733e-19	-9.3963e-20	-2.93137e-19	-3.17164e-19	-3.1103e-19	-4.88546e-20	1.13869e-20	-2.48956e-19
6	-1.45376e-19	3.03892e-20	7.22076e-20	8.81626e-20	-1.09848e-19	1.50089e-19	2.56855e-19	4.09348e-19	-4.64523e-22	1.97287e-19	-9.15504e-20	5.43215e-20	-2.29794e-19	-1.66518e-19	-1.76639e-19	7.03103e-20	-1.72874e-20	8.38116e-20	-6.10765e-20	-9.53511e-20	-1.41665e-19	-2.61992e-20	-2.24528e-19	-2.68922e-19	1.66721e-19	1.07955e-19	1.37153e-19	-2.6314e-19	4.84638e-20	-1.56398e-19	1.15019e-19	9.12219e-20	-8.90203e-20	7.46123e-20	1.81782e-19	1.3859e-20	2.64785e-19	1.06883e-19	1.31543e-19	-2.0209e-19	-1.09359e-19	-2.94067e-19	-9.88194e-20	-2.02198e-19	-3.68061e-19	-3.28121e-19	-5.58099e-20	3.16719e-20	-3.29396e-19
7	-1.72673e-19	-1.27918e-20	2.55035e-20	-2.08238e-20	-2.1097e-19	6.3373e-20	2.16569e-19	3.36581e-19	-5.67255e-20	1.78963e-19	-6.37152e-20	1.50113e-20	-2.16143e-19	-1.37438e-19	-1.80123e-19	5.09635e-20	1.87169e-21	7.69906e-20	-5.30532e-20	-4.77187e-20	-1.48208e-19	-1.897e-20	-2.39085e-19	-3.29112e-19	1.21456e-19	1.30502e-20	1.01005e-19	-3.0686e-19	1.49291e-20	-2.0438e-19	1.44741e-19	3.67832e-20	-1.10022e-19	3.12738e-20	1.51002e-19	-5.34565e-20	2.65084e-19	6.81019e-20	1.63564e-19	-1.5699e-19	-1.49181e-19	-2.92539e-19	-1.07191e-19	-1.06812e-19	-4.08679e-19	-3.3936e-19	-7.04432e-20	3.98574e-20	-3.95169e-19
8	-1.8201e-19	-4.08247e-20	-1.67348e-20	-1.20847e-19	-3.01129e-19	-5.0299e-21	1.63527e-19	2.6414e-19	-1.01952e-19	1.72187e-19	-2.9938e-20	-9.94335e-21	-2.03321e-19	-9.30796e-20	-1.80793e-19	5.25838e-20	2.06886e-20	8.2475e-20	-3.75045e-20	6.23018e-21	-1.56245e-19	7.63677e-21	-2.10318e-19	-3.57684e-19	9.34817e-20	-4.45136e-20	9.43097e-20	-3.05476e-19	-2.18327e-22	-2.25255e-19	1.80659e-19	-1.14659e-20	-1.21103e-19	-1.19463e-20	1.19884e-19	-1.2311e-19	2.38392e-19	1.36428e-20	1.90232e-19	-1.2076e-19	-1.99245e-19	-2.89976e-19	-1.19406e-19	-2.10965e-20	-4.36162e-19	-3.46884e-19	-8.92506e-20	2.97204e-20	-4.37404e-19
9	-1.69976e-19	-4.37124e-20	-4.7753e-20	-1.96904e-19	-3.71291e-19	-4.9103e-20	1.03758e-19	1.97346e-19	-1.27567e-19	1.79507e-19	6.04246e-21	-1.74304e-20	-1.93116e-19	-3.90197e-20	-1.82838e-19	7.13099e-20	4.2253e-20	9.86451e-20	-2.07521e-20	6.10558e-20	-1.61729e-19	5.30943e-20	-1.53252e-19	-3.50051e-19	8.89247e-20	-5.45933e-20	1.22269e-19	-2.61997e-19	1.30636e-20	-2.1708e-19	2.25942e-19	-3.93611e-20	-1.23206e-19	-5.17237e-20	1.01657e-19	-1.92975e-19	1.84432e-19	-5.04624e-20	2.08037e-19	-1.02063e-19	-2.57498e-19	-2.87299e-19	-1.33569e-19	4.86973e-20	-4.48185e-19	-3.53342e-19	-1.0617e-19	-2.35324e-21	-4.50202e-19
10	-1.39104e-19	-1.87386e-20	-6.33841e-20	-2.40165e-19	-4.15144e-19	-7.04158e-20	4.19773e-20	1.38468e-19	-1.29053e-19	1.98207e-19	4.10743e-20	-5.51123e-21	-1.88952e-19	2.68451e-20	-1.81887e-19	1.03564e-19	5.02506e-20	1.32167e-19	-1.0672e-20	1.05952e-19	-1.65652e-19	1.05016e-19	-8.31764e-20	-3.08429e-19	1.04297e-19	-1.78333e-20	1.76022e-19	-1.89297e-19	5.27323e-20	-1.86817e-19	2.80793e-19	-4.1714e-20	-1.19265e-19	-8.75222e-20	1.04014e-19	-2.61211e-19	1.07761e-19	-1.13153e-19	2.17971e-19	-1.00588e-19	-3.20873e-19	-2.81696e-19	-1.44684e-19	1.02315e-19	-4.42937e-19	-3.57872e-19	-1.14641e-19	-5.094e-20	-4.30186e-19
11	-9.49981e-20	2.932e-20	-6.23335e-20	-2.4945e-19	-4.28523e-19	-7.48429e-20	-1.83073e-20	8.95942e-20	-1.07256e-19	2.22075e-19	7.4735e-20	1.94494e-20	-1.8596e-19	9.39728e-20	-1.78861e-19	1.40317e-19	5.57787e-20	1.76914e-19	-6.54144e-21	1.42234e-19	-1.64962e-19	1.56811e-19	-1.75008e-20	-2.45399e-19	1.3099e-19	4.87175e-20	2.40452e-19	-1.07908e-19	1.04016e-19	-1.48198e-19	3.39754e-19	-2.43738e-20	-1.16042e-19	-1.21128e-19	1.25625e-19	-3.26689e-19	1.63426e-20	-1.61412e-19	2.26126e-19	-1.06882e-19	-3.81712e-19	-2.65621e-19	-1.44922e-19	1.43218e-19	-4.18798e-19	-3.57403e-19	-1.08882e-19	-1.07873e-19	-3.81036e-19
12	-4.30696e-20	9.04809e-20	-4.61204e-20	-2.30164e-19	-4.09496e-19	-6.82821e-20	-7.3469e-20	5.33569e-20	-6.67395e-20	2.45666e-19	1.09158e-19	5.11221e-20	-1.76897e-19	1.5885e-19	-1.69609e-19	1.76749e-19	5.81031e-20	2.31223e-19	-1.36186e-20	1.66702e-19	-1.60518e-19	1.96369e-19	3.15953e-20	-1.73135e-19	1.58913e-19	1.23321e-19	2.93358e-19	-3.71564e-20	1.4458e-19	-1.1616e-19	3.92116e-19	-1.16399e-21	-1.22509e-19	-1.54428e-19	1.57143e-19	-3.88409e-19	-7.93453e-20	-1.84126e-19	2.40966e-19	-1.06466e-19	-4.27526e-19	-2.30519e-19	-1.26781e-19	1.75641e-19	-3.74782e-19	-3.48126e-19	-8.8523e-20	-1.66778e-19	-3.10773e-19
13	1.26714e-20	1.52849e-19	-1.86623e-20	-1.91885e-19	-3.5941e-19	-5.40772e-20	-1.19823e-19	3.25167e-20	-1.43333e-20	2.66212e-19	1.43856e-19	8.1129e-20	-1.56024e-19	2.0719e-19	-1.47603e-19	2.0781e-19	6.79515e-20	2.83839e-19	-3.078e-20	1.81619e-19	-1.51166e-19	2.1679e-19	5.47739e-20	-1.09348e-19	1.7946e-19	1.81912e-19	3.17409e-19	9.98192e-21	1.54986e-19	-1.0257e-19	4.24595e-19	1.35009e-20	-1.4572e-19	-1.86673e-19	1.85778e-19	-4.43873e-19	-1.67018e-19	-1.75746e-19	2.70058e-19	-8.60593e-20	-4.43352e-19	-1.71559e-19	-8.57487e-20	2.03149e-19	-3.11068e-19	-3.27359e-19	-5.47895e-20	-2.20897e-19	-2.3514e-19
14	6.88858e-20	2.05565e-19	1.45474e-20	-1.45597e-19	-2.83918e-19	-3.25799e-20	-1.53591e-19	2.74661e-20	4.27914e-20	2.84571e-19	1.78065e-19	1.04722e-19	-1.18193e-19	2.35467e-19	-1.18748e-19	2.26222e-19	8.83502e-20	3.24401e-19	-5.24563e-20	1.92549e-19	-1.33592e-19	2.17301e-19	5.64839e-20	-6.20491e-20	1.9147e-19	2.10603e-19	3.05518e-19	3.0405e-20	1.27745e-19	-1.12546e-19	4.26225e-19	1.05036e-20	-1.85666e-19	-2.13168e-19	2.01351e-19	-4.88164e-19	-2.341e-19	-1.37978e-19	3.15836e-19	-3.93159e-20	-4.19127e-19	-9.26992e-20	-2.443e-20	2.28441e-19	-2.30144e-19	-2.96584e-19	-1.26013e-20	-2.65838e-19	-1.66181e-19
15	1.21895e-19	2.40829e-19	4.74146e-20	-1.01073e-19	-1.93032e-19	-2.24205e-21	-1.71514e-19	3.43837e-20	9.82712e-20	3.04366e-19	2.08186e-19	1.19773e-19	-5.88507e-20	2.37451e-19	-8.23761e-20	2.31459e-19	1.12923e-19	3.45288e-19	-6.67847e-20	2.05929e-19	-1.05799e-19	1.96827e-19	4.03181e-20	-3.891e-20	1.93091e-19	2.0784e-19	2.64552e-19	2.89265e-20	6.88265e-20	-1.41834e-19	3.92573e-19	-1.04082e-20	-2.33235e-19	-2.26187e-19	2.01182e-19	-5.1425e-19	-2.70385e-19	-7.88033e-20	3.74224e-19	3.06852e-20	-3.54984e-19	-7.62229e-21	4.82189e-20	2.53392e-19	-1.37422e-19	-2.57948e-19	3.38823e-20	-2.9814e-19	-1.13477e-19
16	1.67531e-19	2.54827e-19	7.39387e-20	-6.45257e-20	-9.93901e-20	3.88321e-20	-1.7116e-19	4.54154e-20	1.46568e-19	3.28421e-19	2.29495e-19	1.27198e-19	1.06904e-20	2.21536e-19	-4.4595e-20	2.24132e-19	1.49312e-19	3.44354e-19	-7.09586e-20	2.26217e-19	-5.96295e-20	1.61563e-19	1.94996e-20	-3.38051e-20	1.87452e-19	1.77673e-19	2.09949e-19	1.78187e-20	-5.58869e-21	-1.77112e-19	3.28122e-19	-4.18262e-20	-2.73144e-19	-2.1779e-19	1.91464e-19	-5.1499e-19	-2.71134e-19	-9.59379e-21	4.34983e-19	1.1226e-19	-2.63164e-19	6.47203e-20	1.188e-19	2.77982e-19	-3.94736e-20	-2.15588e-19	8.00016e-20	-3.11956e-19	-7.65556e-20
17	2.01369e-19	2.47415e-19	8.89331e-20	-3.73237e-20	-1.51474e-20	9.12657e-20	-1.51642e-19	5.19398e-20	1.85333e-19	3.55354e-19	2.38377e-19	1.35239e-19	8.69745e-20	1.94206e-19	-7.82675e-22	2.06797e-19	1.93337e-19	3.26885e-19	-5.48449e-20	2.56433e-19	-1.80449e-21	1.19693e-19	-2.33939e-21	-4.15456e-20	1.74477e-19	1.35894e-19	1.60556e-19	8.87195e-21	-7.88321e-20	-2.02078e-19	2.44379e-19	-7.28989e-20	-2.90887e-19	-1.83783e-19	1.83848e-19	-4.86209e-19	-2.39156e-19	5.84705e-20	4.8514e-19	1.89359e-19	-1.64664e-19	1.07376e-19	1.73753e-19	3.00653e-19	5.50689e-20	-1.7188e-19	1.24545e-19	-3.02024e-19	-5.20572e-20
18	2.18775e-19	2.2094e-19	8.90191e-20	-1.66697e-20	5.12456e-20	1.53091e-19	-1.13964e-19	4.73799e-20	2.13713e-19	3.81561e-19	2.33755e-19	1.45544e-19	1.54078e-19	1.68521e-19	4.66422e-20	1.93195e-19	2.35241e-19	2.91172e-19	-2.96349e-20	2.93293e-19	6.42591e-20	7.7189e-20	-1.67585e-20	-4.92908e-20	1.54924e-19	9.2645e-20	1.23008e-19	1.29645e-20	-1.38929e-19	-2.04398e-19	1.57426e-19	-9.34446e-20	-2.79194e-19	-1.26308e-19	1.88641e-19	-4.29269e-19	-1.84027e-19	1.16274e-19	5.12743e-19	2.46962e-19	-8.07044e-20	1.11738e-19	2.03179e-19	3.17681e-19	1.36907e-19	-1.28721e-19	1.64266e-19	-2.67875e-19	-3.29754e-20
19	2.1492e-19	1.79128e-19	7.36428e-20	1.77148e-21	9.65932e-20	2.19212e-19	-6.13332e-20	3.07411e-20	2.3459e-19	4.02629e-19	2.22541e-19	1.61162e-19	2.08934e-19	1.43432e-19	9.91304e-20	1.80805e-19	2.84551e-19	2.4575e-19	1.037e-20	3.28045e-19	1.26806e-19	4.21037e-20	-2.78643e-20	-5.73302e-20	1.2818e-19	5.45476e-20	9.48378e-20	3.35233e-20	-1.81695e-19	-1.8187e-19	8.10458e-20	-9.86961e-20	-2.4142e-19	-5.45475e-20	2.08382e-19	-3.52086e-19	-1.18998e-19	1.56524e-19	5.10304e-19	2.74292e-19	-2.5934e-20	7.83355e-20	2.02593e-19	3.23632e-19	1.9746e-19	-8.99392e-20	1.97805e-19	-2.1493e-19	-1.64659e-20
20	1.85896e-19	1.26572e-19	4.51901e-20	2.07875e-20	1.22097e-19	2.82416e-19	9.88007e-22	6.16348e-21	2.53011e-19	4.16888e-19	2.1522e-19	1.84371e-19	2.43771e-19	1.33885e-19	1.4416e-19	1.79715e-19	3.32124e-19	1.94301e-19	4.57949e-20	3.54395e-19	1.75521e-19	1.03593e-20	-3.28661e-20	-6.10024e-20	9.5903e-20	2.12338e-20	6.47117e-20	6.9951e-20	-2.09998e-19	-1.43443e-19	2.27665e-20	-8.974e-20	-1.8898e-19	1.81214e-20	2.35899e-19	-2.67113e-19	-5.61025e-20	1.73251e-19	4.76473e-19	2.67004e-19	-4.25648e-21	1.62929e-20	1.73807e-19	3.13372e-19	2.29399e-19	-6.25485e-20	2.22229e-19	-1.52639e-19	2.03065e-22
21	1.3074e-19	6.86086e-20	7.83401e-21	3.9876e-20	1.30924e-19	3.35404e-19	6.63512e-20	-1.90756e-20	2.73391e-19	4.26258e-19	2.20782e-19	2.15059e-19	2.67414e-19	1.30567e-19	1.92784e-19	1.85538e-19	3.8286e-19	1.39983e-19	7.37753e-20	3.65965e-19	2.04907e-19	-1.28782e-20	-3.27868e-20	-6.39147e-20	5.69955e-20	-9.68668e-21	2.14609e-20	1.15825e-19	-2.29722e-19	-1.04677e-19	-1.7436e-20	-7.20507e-20	-1.35795e-19	7.8549e-20	2.58834e-19	-1.87214e-19	-2.27278e-21	1.63001e-19	4.16829e-19	2.26696e-19	-9.51818e-21	-6.0869e-20	1.24269e-19	2.8445e-19	2.29466e-19	-5.50262e-20	2.37048e-19	-9.32214e-20	1.45831e-20
22	5.31888e-20	1.10615e-20	-3.38745e-20	5.60023e-20	1.26162e-19	3.73562e-19	1.27563e-19	-3.849e-20	2.9871e-19	4.34171e-19	2.411e-19	2.52383e-19	2.78417e-19	1.39973e-19	2.29902e-19	1.94386e-19	4.22164e-19	8.09559e-20	9.07267e-20	3.63077e-19	2.14323e-19	-3.08134e-20	-2.89081e-20	-7.19512e-20	1.30248e-20	-4.14614e-20	-3.66459e-20	1.62873e-19	-2.46076e-19	-8.15757e-20	-4.413e-20	-5.21959e-20	-9.23584e-20	1.17863e-19	2.66433e-19	-1.21097e-19	4.23744e-20	1.27151e-19	3.4278e-19	1.60944e-19	-2.95147e-20	-1.37344e-19	6.5565e-20	2.40046e-19	1.99354e-19	-7.26495e-20	2.4382e-19	-4.58708e-20	2.44717e-20
23	-3.8331e-20	-4.05598e-20	-7.52743e-20	6.6223e-20	1.10633e-19	3.96653e-19	1.78576e-19	-4.81171e-20	3.29161e-19	4.45443e-19	2.73198e-19	2.90564e-19	2.85381e-19	1.50085e-19	2.5876e-19	2.03129e-19	4.51009e-19	2.2923e-20	1.02321e-19	3.50032e-19	2.11132e-19	-4.49614e-20	-2.33853e-20	-8.99306e-20	-3.75734e-20	-7.61539e-20	-1.01414e-19	2.00169e-19	-2.62971e-19	-8.44988e-20	-6.18585e-20	-3.50979e-20	-6.28419e-20	1.32513e-19	2.5451e-19	-7.09785e-20	8.25456e-20	7.30104e-20	2.68717e-19	8.20803e-20	-5.18733e-20	-1.99269e-19	1.04718e-20	1.88107e-19	1.45889e-19	-1.14934e-19	2.48068e-19	-1.41956e-20	2.81806e-20
24	-1.32743e-19	-8.20276e-20	-1.10955e-19	7.01468e-20	8.82966e-20	4.08682e-19	2.15708e-19	-4.70087e-20	3.62891e-19	4.61741e-19	3.08466e-19	3.30459e-19	2.87671e-19	1.63411e-19	2.78008e-19	2.04266e-19	4.64641e-19	-2.26564e-20	1.08947e-19	3.36476e-19	2.03376e-19	-5.19011e-20	-1.94215e-20	-1.17679e-19	-9.01415e-20	-1.10086e-19	-1.57065e-19	2.20478e-19	-2.80089e-19	-1.15429e-19	-7.12246e-20	-2.39648e-20	-4.60876e-20	1.231e-19	2.2549e-19	-3.3927e-20	1.23832e-19	1.16137e-20	2.07248e-19	5.08858e-21	-6.89557e-20	-2.37544e-19	-2.9675e-20	1.40094e-19	7.99405e-20	-1.73106e-19	2.5693e-19	4.52542e-21	2.84377e-20
25	-2.19354e-19	-1.1099e-19	-1.34743e-19	7.03288e-20	6.53027e-20	4.15919e-19	2.37973e-19	-3.60481e-20	3.98135e-19	4.83039e-19	3.38855e-19	3.68679e-19	2.91187e-19	1.79936e-19	2.9981e-19	2.01324e-19	4.71373e-19	-5.6322e-20	1.18381e-19	3.31288e-19	2.02915e-19	-4.93752e-20	-1.79308e-20	-1.46161e-19	-1.42006e-19	-1.38365e-19	-1.89365e-19	2.1981e-19	-2.93646e-19	-1.69063e-19	-6.87766e-20	-2.13318e-20	-3.82806e-20	9.20586e-20	1.84938e-19	-5.80471e-21	1.68361e-19	-4.68322e-20	1.64829e-19	-5.61616e-20	-8.05049e-20	-2.51057e-19	-4.92483e-20	1.05108e-19	1.26585e-20	-2.36863e-19	2.74358e-19	1.51832e-20	2.74963e-20
26	-2.90728e-19	-1.27169e-19	-1.41618e-19	7.01106e-20	4.92856e-20	4.24012e-19	2.46031e-19	-1.80817e-20	4.31846e-19	5.05074e-19	3.59179e-19	4.08487e-19	2.97309e-19	2.04291e-19	3.27124e-19	1.97354e-19	4.74036e-19	-6.58099e-20	1.33703e-19	3.39056e-19	2.14484e-19	-4.22733e-20	-2.03814e-20	-1.68408e-19	-1.90689e-19	-1.56665e-19	-1.91684e-19	2.00328e-19	-2.96557e-19	-2.36667e-19	-5.10067e-20	-3.05678e-20	-3.5597e-20	4.28675e-20	1.38027e-19	1.49746e-20	2.13104e-19	-9.70139e-20	1.39974e-19	-9.2813e-20	-9.14263e-20	-2.4543e-19	-4.84817e-20	8.7866e-20	-4.65521e-20	-2.97655e-19	2.99116e-19	2.28621e-20	2.61906e-20
27	-3.44373e-19	-1.32072e-19	-1.30634e-19	7.05615e-20	4.69623e-20	4.35674e-19	2.40428e-19	2.84759e-21	4.59136e-19	5.22538e-19	3.65131e-19	4.51089e-19	3.0675e-19	2.34309e-19	3.60776e-19	2.05914e-19	4.82894e-19	-4.55383e-20	1.61418e-19	3.64882e-19	2.39748e-19	-2.7489e-20	-2.55301e-20	-1.73617e-19	-2.31359e-19	-1.61474e-19	-1.66973e-19	1.67675e-19	-2.80716e-19	-3.08569e-19	-1.82543e-20	-5.51864e-20	-3.57748e-20	-1.88078e-20	8.80233e-20	2.611e-20	2.50703e-19	-1.39476e-19	1.24592e-19	-1.03771e-19	-1.08064e-19	-2.30432e-19	-3.257e-20	8.59193e-20	-9.21737e-20	-3.51613e-19	3.24131e-19	3.23188e-20	2.47242e-20
28	-3.82562e-19	-1.28114e-19	-1.06392e-19	6.89767e-20	6.14515e-20	4.50007e-19	2.20886e-19	2.14282e-20	4.7218e-19	5.28059e-19	3.55036e-19	4.98157e-19	3.16601e-19	2.69976e-19	3.92433e-19	2.28897e-19	5.01979e-19	3.07204e-21	1.98454e-19	4.05194e-19	2.77352e-19	-8.84117e-21	-2.93334e-20	-1.53747e-19	-2.59058e-19	-1.53244e-19	-1.25906e-19	1.3068e-19	-2.43015e-19	-3.77514e-19	2.32536e-20	-9.75366e-20	-3.86788e-20	-8.3912e-20	3.67779e-20	2.3436e-20	2.72294e-19	-1.78245e-19	1.07562e-19	-9.55986e-20	-1.35458e-19	-2.15195e-19	-9.12763e-21	9.16432e-20	-1.22379e-19	-4.00605e-19	3.39121e-19	4.5357e-20	2.0615e-20
29	-4.1011e-19	-1.17423e-19	-7.74834e-20	6.03877e-20	9.08192e-20	4.63214e-19	1.87073e-19	3.21229e-20	4.61176e-19	5.1711e-19	3.28947e-19	5.41432e-19	3.29348e-19	3.10186e-19	4.17037e-19	2.69193e-19	5.39537e-19	6.90296e-20	2.45376e-19	4.53656e-19	3.18767e-19	8.3539e-21	-2.90809e-20	-1.09015e-19	-2.7934e-19	-1.40108e-19	-8.15012e-20	9.59862e-20	-1.86673e-19	-4.39287e-19	6.33424e-20	-1.55283e-19	-4.57535e-20	-1.39929e-19	-1.4229e-20	4.42238e-21	2.7029e-19	-2.1712e-19	7.8837e-20	-7.92275e-20	-1.75043e-19	-2.05635e-19	1.41458e-20	9.34339e-20	-1.39586e-19	-4.4734e-19	3.341e-19	5.93526e-20	1.41204e-20
30	-4.30772e-19	-1.01072e-19	-5.25752e-20	4.10337e-20	1.28659e-19	4.70165e-19	1.39914e-19	3.07871e-20	4.19491e-19	4.86052e-19	2.84594e-19	5.72505e-19	3.2976e-19	3.48064e-19	4.2157e-19	3.11043e-19	5.84307e-19	1.41579e-19	2.90816e-19	4.98761e-19	3.59998e-19	2.51032e-20	-2.31936e-20	-4.88276e-20	-2.9315e-19	-1.29219e-19	-4.45198e-20	7.13344e-20	-1.2244e-19	-4.91886e-19	9.22199e-20	-2.20792e-19	-5.83143e-20	-1.73434e-19	-6.26304e-20	-2.91669e-20	2.40961e-19	-2.57782e-19	3.2126e-20	-6.73079e-20	-2.26611e-19	-2.05687e-19	3.28818e-20	8.20435e-20	-1.48178e-19	-4.91652e-19	3.05172e-19	7.0687e-20	6.44976e-21
31	-4.4442e-19	-7.95278e-20	-3.67382e-20	1.12695e-20	1.66295e-19	4.65664e-19	8.33766e-20	1.57582e-20	3.46222e-19	4.32748e-19	2.2453e-19	5.73203e-19	3.23157e-19	3.69265e-19	4.05062e-19	3.46486e-19	6.22916e-19	1.97746e-19	3.33213e-19	5.2441e-19	3.95173e-19	3.66698e-20	-1.26594e-20	1.7132e-20	-3.00934e-19	-1.25273e-19	-2.15097e-20	6.06821e-20	-6.34266e-20	-5.34569e-19	1.04545e-19	-2.82319e-19	-7.53768e-20	-1.74309e-19	-1.05072e-19	-7.1282e-20	1.85811e-19	-2.98692e-19	-3.23554e-20	-6.94007e-20	-2.8679e-19	-2.17081e-19	4.41062e-20	5.1873e-20	-1.5374e-19	-5.32048e-19	2.58545e-19	7.44313e-20	-2.74438e-21
32	-4.46811e-19	-5.4039e-20	-3.00744e-20	-2.40633e-20	1.95811e-19	4.45581e-19	2.38925e-20	-1.17491e-20	2.48013e-19	3.59414e-19	1.50192e-19	5.42938e-19	2.99802e-19	3.82336e-19	3.59809e-19	3.65129e-19	6.45705e-19	2.24505e-19	3.57516e-19	5.2898e-19	4.20995e-19	4.38079e-20	-1.48635e-21	8.53615e-20	-3.00513e-19	-1.33929e-19	-1.42247e-20	6.72166e-20	-2.07088e-20	-5.65264e-19	1.0141e-19	-3.28047e-19	-9.2694e-20	-1.38656e-19	-1.37262e-19	-1.13806e-19	1.12395e-19	-3.36383e-19	-1.08393e-19	-9.1126e-20	-3.50439e-19	-2.38655e-19	4.50187e-20	5.00821e-21	-1.60964e-19	-5.62695e-19	2.05984e-19	6.88786e-20	-9.42036e-21
33	-4.32293e-19	-2.77181e-20	-2.89959e-20	-5.78324e-20	2.12708e-19	4.08053e-19	-3.1069e-20	-4.807e-20	1.34213e-19	2.75959e-19	6.50431e-20	4.77465e-19	2.5342e-19	3.70654e-19	2.93638e-19	3.62425e-19	6.35251e-19	2.0866e-19	3.5844e-19	5.05438e-19	4.27473e-19	4.12465e-20	8.28367e-21	1.44559e-19	-2.91249e-19	-1.49214e-19	-1.88885e-20	8.77046e-20	4.68035e-22	-5.80484e-19	8.93129e-20	-3.50522e-19	-1.03576e-19	-7.04447e-20	-1.55971e-19	-1.49483e-19	3.36148e-20	-3.65767e-19	-1.84605e-19	-1.3217e-19	-4.07345e-19	-2.65041e-19	3.4452e-20	-5.08891e-20	-1.71605e-19	-5.74989e-19	1.61132e-19	5.88223e-20	-1.39146e-20
34	-3.9754e-19	-4.92971e-21	-2.85509e-20	-8.33564e-20	2.17422e-19	3.55119e-19	-7.56217e-20	-8.80272e-20	1.50218e-20	1.87277e-19	-2.20169e-20	3.81776e-19	2.02032e-19	3.40636e-19	2.13345e-19	3.35871e-19	5.84445e-19	1.52777e-19	3.33614e-19	4.65733e-19	4.14423e-19	3.40147e-20	1.213e-20	1.91432e-19	-2.69296e-19	-1.68783e-19	-3.321e-20	1.18355e-19	2.86018e-21	-5.75027e-19	7.75999e-20	-3.50113e-19	-1.0186e-19	1.95048e-20	-1.6031e-19	-1.73641e-19	-3.55324e-20	-3.81734e-19	-2.48336e-19	-1.86815e-19	-4.45899e-19	-2.85798e-19	1.11156e-20	-1.04483e-19	-1.84635e-19	-5.64191e-19	1.35151e-19	4.8841e-20	-1.61983e-20
35	-3.43741e-19	1.07419e-20	-2.40398e-20	-9.58144e-20	2.14943e-19	2.94078e-19	-1.06159e-19	-1.23917e-19	-1.01452e-19	1.03339e-19	-1.06839e-19	2.72534e-19	1.39028e-19	3.0027e-19	1.33486e-19	2.92789e-19	4.92273e-19	7.03704e-20	2.77465e-19	4.17391e-19	3.84242e-19	2.98563e-20	1.36387e-20	2.28055e-19	-2.34809e-19	-1.81308e-19	-4.7988e-20	1.53039e-19	-2.82567e-21	-5.45848e-19	7.38788e-20	-3.35097e-19	-8.5409e-20	1.15503e-19	-1.53088e-19	-1.84079e-19	-8.25654e-20	-3.8109e-19	-2.89128e-19	-2.45506e-19	-4.56715e-19	-2.90534e-19	-2.45644e-20	-1.47122e-19	-1.9678e-19	-5.29345e-19	1.28563e-19	4.33013e-20	-1.86131e-20
36	-2.76082e-19	1.85556e-20	-1.14488e-20	-9.19249e-20	2.1262e-19	2.37038e-19	-1.21559e-19	-1.47003e-19	-2.06898e-19	2.95105e-20	-1.84729e-19	1.62232e-19	6.91172e-20	2.47752e-19	5.09474e-20	2.38648e-19	3.7261e-19	-2.01663e-20	2.14021e-19	3.66665e-19	3.44693e-19	2.59688e-20	9.99834e-21	2.4921e-19	-1.94809e-19	-1.8956e-19	-5.71054e-20	1.84594e-19	-6.18874e-21	-4.92878e-19	8.0353e-20	-3.1736e-19	-5.611e-20	2.01056e-19	-1.39323e-19	-1.79565e-19	-1.02537e-19	-3.64591e-19	-3.02743e-19	-2.97879e-19	-4.38216e-19	-2.73223e-19	-7.12735e-20	-1.75761e-19	-2.04787e-19	-4.78949e-19	1.31356e-19	4.12387e-20	-2.29135e-20
37	-2.01475e-19	2.10225e-20	1.22538e-20	-6.92557e-20	2.16608e-19	1.98089e-19	-1.2146e-19	-1.47974e-19	-2.94699e-19	-3.1978e-20	-2.48406e-19	5.82829e-20	3.58752e-21	1.84019e-19	-1.05926e-20	1.87751e-19	2.3372e-19	-1.07806e-19	1.55272e-19	3.25692e-19	3.04448e-19	2.86186e-20	6.34741e-21	2.5663e-19	-1.55163e-19	-1.88758e-19	-5.56276e-20	2.0872e-19	3.39448e-21	-4.21863e-19	9.24576e-20	-3.06635e-19	-1.83742e-20	2.62428e-19	-1.24458e-19	-1.58756e-19	-1.00112e-19	-3.37131e-19	-2.92364e-19	-3.36317e-19	-3.98962e-19	-2.37241e-19	-1.26561e-19	-1.94e-19	-2.0604e-19	-4.24752e-19	1.30515e-19	3.67062e-20	-3.2602e-20
38	-1.26225e-19	2.24036e-20	4.81062e-20	-2.64343e-20	2.28858e-19	1.88499e-19	-1.04948e-19	-1.22137e-19	-3.57412e-19	-8.22583e-20	-2.97718e-19	-2.60782e-20	-5.65197e-20	1.11668e-19	-6.79402e-20	1.39236e-19	9.12866e-20	-1.78066e-19	1.05222e-19	2.92529e-19	2.74481e-19	4.38083e-20	8.10019e-21	2.52119e-19	-1.20644e-19	-1.8353e-19	-3.87605e-20	2.22309e-19	2.91017e-20	-3.422e-19	1.01074e-19	-3.06234e-19	2.36706e-20	2.92274e-19	-1.12653e-19	-1.20855e-19	-8.79958e-20	-3.06306e-19	-2.67921e-19	-3.5803e-19	-3.55157e-19	-1.93122e-19	-1.88757e-19	-2.08618e-19	-1.99068e-19	-3.79993e-19	1.1535e-19	2.32673e-20	-4.75544e-20
39	-5.48641e-20	2.65377e-20	9.3881e-20	3.53528e-20	2.46703e-19	2.12474e-19	-7.11913e-20	-7.11179e-20	-3.86842e-19	-1.22915e-19	-3.31926e-19	-8.97826e-20	-1.02915e-19	3.47784e-20	-1.05696e-19	9.56249e-20	-3.87639e-20	-2.26348e-19	6.89379e-20	2.72024e-19	2.59368e-19	7.24297e-20	1.75534e-20	2.3833e-19	-9.68653e-20	-1.76021e-19	-9.66564e-21	2.24642e-19	6.7593e-20	-2.6681e-19	9.78979e-20	-3.11842e-19	6.69384e-20	2.90509e-19	-1.07053e-19	-6.78906e-20	-8.1971e-20	-2.78736e-19	-2.42496e-19	-3.65002e-19	-3.238e-19	-1.52836e-19	-2.57709e-19	-2.25467e-19	-1.8235e-19	-3.49962e-19	8.46853e-20	-1.7661e-21	-6.68236e-20
40	9.84831e-21	3.5437e-20	1.44105e-19	1.10713e-19	2.65325e-19	2.65017e-19	-2.1335e-20	-4.55137e-21	-3.78542e-19	-1.56016e-19	-3.5299e-19	-1.33016e-19	-1.27291e-19	-4.54839e-20	-1.40386e-19	5.35311e-20	-1.46259e-19	-2.48009e-19	4.43364e-20	2.59034e-19	2.62996e-19	1.14397e-19	3.07126e-20	2.18656e-19	-7.95886e-20	-1.64409e-19	2.78944e-20	2.17545e-19	1.09534e-19	-2.07077e-19	7.99596e-20	-3.15092e-19	1.08162e-19	2.62635e-19	-1.10352e-19	-7.10804e-21	-9.49875e-20	-2.58012e-19	-2.28338e-19	-3.62063e-19	-3.14917e-19	-1.22077e-19	-3.34788e-19	-2.45815e-19	-1.55767e-19	-3.33193e-19	4.7064e-20	-3.47135e-20	-8.63172e-20
41	6.63435e-20	4.92309e-20	1.92156e-19	1.89676e-19	2.8143e-19	3.32972e-19	3.94848e-20	6.30596e-20	-3.3393e-19	-1.84585e-19	-3.59529e-19	-1.60808e-19	-1.26616e-19	-1.25698e-19	-1.63853e-19	1.21403e-20	-2.23992e-19	-2.43426e-19	2.31784e-20	2.53e-19	2.78484e-19	1.62668e-19	4.56355e-20	1.8823e-19	-6.52988e-20	-1.4427e-19	6.48749e-20	2.03054e-19	1.44512e-19	-1.71587e-19	5.13445e-20	-3.07997e-19	1.42114e-19	2.15684e-19	-1.2441e-19	4.922e-20	-1.32764e-19	-2.4398e-19	-2.33137e-19	-3.54644e-19	-3.26723e-19	-9.898e-20	-4.22196e-19	-2.66164e-19	-1.22091e-19	-3.22585e-19	1.41644e-20	-6.70541e-20	-1.02846e-19
42	1.13664e-19	6.67472e-20	2.33072e-19	2.59178e-19	2.94975e-19	3.98742e-19	1.01438e-19	1.16877e-19	-2.61999e-19	-2.09827e-19	-3.55462e-19	-1.79927e-19	-1.04789e-19	-2.05051e-19	-1.81709e-19	-3.38102e-20	-2.73036e-19	-2.19326e-19	3.80045e-21	2.48655e-19	3.00199e-19	2.12287e-19	5.85791e-20	1.51367e-19	-5.13893e-20	-1.09832e-19	9.62039e-20	1.8423e-19	1.64145e-19	-1.63221e-19	2.0712e-20	-2.87411e-19	1.61978e-19	1.54755e-19	-1.48432e-19	8.74519e-20	-1.92632e-19	-2.34668e-19	-2.58539e-19	-3.47514e-19	-3.47258e-19	-7.65868e-20	-5.20624e-19	-2.81274e-19	-8.77998e-20	-3.11905e-19	-6.85558e-21	-9.16041e-20	-1.12066e-19
43	1.50936e-19	8.59001e-20	2.64995e-19	3.06196e-19	3.07596e-19	4.45579e-19	1.51691e-19	1.46708e-19	-1.79364e-19	-2.35207e-19	-3.43843e-19	-2.01212e-19	-6.50637e-20	-2.84268e-19	-1.90166e-19	-7.82838e-20	-2.9085e-19	-1.81846e-19	-2.18792e-20	2.4256e-19	3.18508e-19	2.53673e-19	6.70378e-20	1.05368e-19	-3.80172e-20	-5.78769e-20	1.15136e-19	1.63117e-19	1.65869e-19	-1.78863e-19	-4.12129e-21	-2.56717e-19	1.61389e-19	8.15954e-20	-1.77894e-19	9.82023e-20	-2.64971e-19	-2.28502e-19	-3.00222e-19	-3.43693e-19	-3.60048e-19	-4.9487e-20	-6.2661e-19	-2.87234e-19	-6.13047e-20	-2.99253e-19	-1.92765e-20	-1.06358e-19	-1.1139e-19
44	1.77257e-19	1.03785e-19	2.88252e-19	3.21594e-19	3.19259e-19	4.62975e-19	1.7816e-19	1.49303e-19	-1.05301e-19	-2.61099e-19	-3.30073e-19	-2.27882e-19	-2.3346e-20	-3.6617e-19	-1.88655e-19	-1.22461e-19	-2.86941e-19	-1.38853e-19	-5.05447e-20	2.28336e-19	3.29748e-19	2.8457e-19	6.93573e-20	5.64828e-20	-2.49414e-20	1.17374e-20	1.18849e-19	1.40595e-19	1.5035e-19	-2.09561e-19	-1.94971e-20	-2.25324e-19	1.37201e-19	-3.65556e-21	-2.05747e-19	8.01531e-20	-3.36573e-19	-2.26147e-19	-3.49208e-19	-3.44883e-19	-3.52774e-19	-1.74102e-20	-7.31537e-19	-2.82767e-19	-5.0136e-20	-2.88386e-19	-3.49127e-20	-1.17699e-19	-1.01326e-19
45	1.91815e-19	1.17048e-19	3.03081e-19	3.03185e-19	3.26137e-19	4.49659e-19	1.74025e-19	1.28254e-19	-5.64586e-20	-2.8738e-19	-3.19825e-19	-2.60816e-19	1.54795e-20	-4.4705e-19	-1.88056e-19	-1.62422e-19	-2.66469e-19	-9.71454e-20	-7.96998e-20	1.98241e-19	3.36871e-19	3.0261e-19	6.11932e-20	9.12213e-21	-1.26711e-20	9.22786e-20	1.06651e-19	1.17255e-19	1.22072e-19	-2.43087e-19	-2.76104e-20	-2.05498e-19	9.12395e-20	-9.95036e-20	-2.26035e-19	3.97426e-20	-3.94614e-19	-2.30307e-19	-3.9416e-19	-3.51896e-19	-3.23352e-19	1.24812e-20	-8.23513e-19	-2.69512e-19	-5.78384e-20	-2.85462e-19	-6.57523e-20	-1.32e-19	-8.09703e-20
46	1.94205e-19	1.23025e-19	3.07911e-19	2.56416e-19	3.21504e-19	4.13387e-19	1.4088e-19	9.2618e-20	-4.10537e-20	-3.11e-19	-3.17574e-19	-2.93718e-19	4.07081e-20	-5.15526e-19	-1.82718e-19	-1.92672e-19	-2.39385e-19	-6.20112e-20	-1.09223e-19	1.56281e-19	3.44977e-19	3.09981e-19	4.43787e-20	-2.72007e-20	3.29619e-21	1.74772e-19	8.27323e-20	9.51676e-20	8.53517e-20	-2.67567e-19	-3.42491e-20	-2.07715e-19	2.9471e-20	-2.0032e-19	-2.37031e-19	-1.27434e-20	-4.30721e-19	-2.44159e-19	-4.24989e-19	-3.64737e-19	-2.80317e-19	3.09252e-20	-8.92291e-19	-2.49373e-19	-8.41773e-20	-2.94891e-19	-1.17899e-19	-1.57645e-19	-5.60397e-20
47	1.84692e-19	1.21008e-19	2.9926e-19	1.91995e-19	2.99067e-19	3.67138e-19	8.89683e-20	5.38033e-20	-5.85076e-20	-3.2681e-19	-3.25443e-19	-3.23535e-19	5.17182e-20	-5.61627e-19	-1.83494e-19	-2.13648e-19	-2.01882e-19	-3.43332e-20	-1.27172e-19	1.02515e-19	3.5863e-19	3.10566e-19	1.97124e-20	-4.90824e-20	2.82011e-20	2.47671e-19	5.19291e-20	7.77983e-20	4.42348e-20	-2.74896e-19	-4.56575e-20	-2.35265e-19	-3.858e-20	-2.95517e-19	-2.41744e-19	-6.72808e-20	-4.43825e-19	-2.68951e-19	-4.36966e-19	-3.83199e-19	-2.37646e-19	2.97235e-20	-9.3394e-19	-2.23364e-19	-1.25119e-19	-3.15731e-19	-1.86063e-19	-1.93573e-19	-2.72774e-20
48	1.64421e-19	1.12775e-19	2.73116e-19	1.21439e-19	2.56771e-19	3.23804e-19	3.38913e-20	2.22431e-20	-9.94681e-20	-3.31318e-19	-3.42592e-19	-3.43206e-19	5.88542e-20	-5.63756e-19	-1.82108e-19	-2.09033e-19	-1.65645e-19	-8.45126e-21	-1.3498e-19	5.50751e-20	3.8042e-19	3.09625e-19	-1.28359e-20	-5.39629e-20	6.78811e-20	3.06331e-19	2.54289e-20	6.93982e-20	2.14631e-21	-2.62069e-19	-6.49078e-20	-2.81219e-19	-1.02305e-19	-3.7109e-19	-2.45059e-19	-1.16277e-19	-4.40138e-19	-3.01915e-19	-4.32131e-19	-4.06234e-19	-2.06239e-19	6.97009e-21	-9.52011e-19	-1.90386e-19	-1.74892e-19	-3.41279e-19	-2.54548e-19	-2.34823e-19	3.14745e-21
49	1.35398e-19	1.01948e-19	2.2704e-19	5.32617e-20	1.98984e-19	2.91723e-19	-9.08785e-21	4.76412e-21	-1.49841e-19	-3.23929e-19	-3.68472e-19	-3.54956e-19	6.88383e-20	-5.19455e-19	-1.77989e-19	-1.85325e-19	-1.20728e-19	2.25248e-20	-1.23674e-19	1.84038e-20	4.05928e-19	3.12875e-19	-5.22902e-20	-4.49765e-20	1.27492e-19	3.48758e-19	9.93492e-21	7.33013e-20	-3.71595e-20	-2.31127e-19	-9.01046e-20	-3.2854e-19	-1.51871e-19	-4.13123e-19	-2.50108e-19	-1.54478e-19	-4.29772e-19	-3.36469e-19	-4.18333e-19	-4.3097e-19	-1.87541e-19	-3.33452e-20	-9.55391e-19	-1.4831e-19	-2.2598e-19	-3.60614e-19	-3.02151e-19	-2.72393e-19	3.41784e-20
50	1.00124e-19	9.24982e-20	1.62129e-19	-8.16774e-21	1.35907e-19	2.72864e-19	-3.08409e-20	2.41131e-21	-1.93924e-19	-3.05368e-19	-4.02612e-19	-3.5894e-19	8.67965e-20	-4.33595e-19	-1.64012e-19	-1.27707e-19	-6.51427e-20	6.08219e-20	-9.89486e-20	9.47567e-21	4.30663e-19	3.24331e-19	-9.1488e-20	-2.27812e-20	2.04705e-19	3.77613e-19	1.36422e-20	9.25078e-20	-6.68508e-20	-1.84451e-19	-1.13304e-19	-3.54979e-19	-1.80429e-19	-4.11722e-19	-2.56051e-19	-1.78516e-19	-4.2111e-19	-3.63935e-19	-4.04658e-19	-4.52278e-19	-1.73061e-19	-8.24258e-20	-9.51385e-19	-9.60755e-20	-2.68899e-19	-3.63296e-19	-3.12783e-19	-2.96619e-19	6.58784e-20
51	6.12556e-20	8.73758e-20	8.41265e-20	-6.10182e-20	8.01113e-20	2.63955e-19	-3.05889e-20	1.14343e-20	-2.20036e-19	-2.79421e-19	-4.396e-19	-3.64865e-19	1.12395e-19	-3.2335e-19	-1.44305e-19	-5.57735e-20	-1.25778e-20	1.01994e-19	-6.55729e-20	2.31617e-20	4.45793e-19	3.39894e-19	-1.29995e-19	3.42236e-21	2.91606e-19	3.96499e-19	3.5633e-20	1.29647e-19	-7.90319e-20	-1.23657e-19	-1.2295e-19	-3.412e-19	-1.85021e-19	-3.64209e-19	-2.5909e-19	-1.86848e-19	-4.16169e-19	-3.7625e-19	-3.97031e-19	-4.63316e-19	-1.49061e-19	-1.31259e-19	-9.42624e-19	-3.5493e-20	-2.95066e-19	-3.4402e-19	-2.84306e-19	-2.99962e-19	9.47429e-20
52	2.16276e-20	8.7603e-20	3.07031e-21	-1.0365e-19	4.13854e-20	2.59567e-19	-1.44151e-20	2.49265e-20	-2.21564e-19	-2.50315e-19	-4.78014e-19	-3.78011e-19	1.40261e-19	-2.019e-19	-1.15967e-19	2.51743e-20	4.27885e-20	1.40001e-19	-3.38516e-20	5.88519e-20	4.46519e-19	3.58068e-19	-1.63898e-19	2.70845e-20	3.7448e-19	4.09585e-19	6.96592e-20	1.81838e-19	-6.65169e-20	-4.86333e-20	-1.09608e-19	-2.77807e-19	-1.66755e-19	-2.76634e-19	-2.54972e-19	-1.80259e-19	-4.10001e-19	-3.67469e-19	-3.95941e-19	-4.5779e-19	-1.0434e-19	-1.72683e-19	-9.25983e-19	2.76306e-20	-2.99715e-19	-3.06008e-19	-2.26431e-19	-2.81264e-19	1.17045e-19
53	-1.52663e-20	9.21428e-20	-6.86318e-20	-1.33353e-19	2.29952e-20	2.55472e-19	9.21102e-21	3.69042e-20	-1.98923e-19	-2.22248e-19	-5.09919e-19	-3.98231e-19	1.71361e-19	-9.57895e-20	-8.91867e-20	9.41296e-20	8.78772e-20	1.6445e-19	-1.5228e-20	1.00378e-19	4.27739e-19	3.71109e-19	-1.90178e-19	4.39602e-20	4.43931e-19	4.17648e-19	1.06214e-19	2.44981e-19	-2.56064e-20	3.93355e-20	-7.17059e-20	-1.69494e-19	-1.29105e-19	-1.62534e-19	-2.41972e-19	-1.62007e-19	-3.94146e-19	-3.33972e-19	-3.96502e-19	-4.31887e-19	-3.57871e-20	-2.0248e-19	-8.95048e-19	8.58723e-20	-2.84646e-19	-2.58825e-19	-1.60186e-19	-2.43049e-19	1.26869e-19
54	-4.52462e-20	9.86591e-20	-1.19126e-19	-1.46681e-19	2.16903e-20	2.51139e-19	3.39815e-20	4.37034e-20	-1.57614e-19	-1.96627e-19	-5.26716e-19	-4.16252e-19	1.97927e-19	-1.23002e-20	-6.4546e-20	1.40954e-19	1.23189e-19	1.68031e-19	-1.27179e-20	1.39129e-19	3.9289e-19	3.77043e-19	-2.084e-19	5.33667e-20	4.90458e-19	4.22147e-19	1.33288e-19	3.1095e-19	4.03578e-20	1.3488e-19	-1.8512e-20	-3.29095e-20	-7.65243e-20	-3.96386e-20	-2.22416e-19	-1.37371e-19	-3.62743e-19	-2.74658e-19	-3.90987e-19	-3.86346e-19	4.94646e-20	-2.18851e-19	-8.44013e-19	1.32038e-19	-2.57461e-19	-2.15562e-19	-1.03292e-19	-1.92973e-19	1.20512e-19
55	-6.45309e-20	1.05074e-19	-1.39962e-19	-1.40456e-19	3.16473e-20	2.50545e-19	5.80624e-20	4.56532e-20	-1.0507e-19	-1.72996e-19	-5.16812e-19	-4.23635e-19	2.20172e-19	4.09492e-20	-4.22244e-20	1.59132e-19	1.45797e-19	1.4759e-19	-2.90121e-20	1.60639e-19	3.46012e-19	3.72505e-19	-2.18246e-19	5.14061e-20	5.106e-19	4.22027e-19	1.4496e-19	3.7116e-19	1.22084e-19	2.27277e-19	3.34954e-20	1.09411e-19	-1.38118e-20	7.39364e-20	-2.02274e-19	-1.12954e-19	-3.1678e-19	-1.92456e-19	-3.71958e-19	-3.26257e-19	1.36411e-19	-2.21418e-19	-7.71298e-19	1.61909e-19	-2.285e-19	-1.85942e-19	-6.80918e-20	-1.38411e-19	9.59625e-20
56	-7.16684e-20	1.11131e-19	-1.2789e-19	-1.12797e-19	4.92837e-20	2.60531e-19	8.36349e-20	4.52596e-20	-4.63827e-20	-1.48359e-19	-4.6981e-19	-4.0757e-19	2.41906e-19	7.18295e-20	-1.72587e-20	1.55815e-19	1.65917e-19	1.17486e-19	-5.55988e-20	1.65536e-19	2.9905e-19	3.58033e-19	-2.20016e-19	4.43658e-20	5.0741e-19	4.15574e-19	1.3803e-19	4.18853e-19	2.04608e-19	3.0359e-19	6.78645e-20	2.37146e-19	5.31552e-20	1.63195e-19	-1.89222e-19	-9.47756e-20	-2.64361e-19	-9.59928e-20	-3.34951e-19	-2.59538e-19	2.06607e-19	-2.11423e-19	-6.81584e-19	1.74797e-19	-2.06919e-19	-1.73861e-19	-5.54188e-20	-9.02841e-20	5.44379e-20
57	-6.90847e-20	1.18894e-19	-8.52768e-20	-6.42684e-20	7.50355e-20	2.87526e-19	1.14256e-19	4.68918e-20	1.48705e-20	-1.20393e-19	-3.80887e-19	-3.63369e-19	2.68056e-19	8.8746e-20	2.07307e-20	1.47036e-19	1.81488e-19	8.55005e-20	-8.10107e-20	1.51371e-19	2.59851e-19	3.36089e-19	-2.10683e-19	2.92026e-20	4.87455e-19	3.99173e-19	1.17988e-19	4.51621e-19	2.74299e-19	3.52716e-19	7.64621e-20	3.37437e-19	1.18035e-19	2.18739e-19	-1.89053e-19	-8.53249e-20	-2.1592e-19	6.95147e-22	-2.80027e-19	-1.94418e-19	2.45043e-19	-1.92518e-19	-5.847e-19	1.72763e-19	-1.98088e-19	-1.76417e-19	-6.02375e-20	-5.45819e-20	-2.52491e-23
58	-6.27497e-20	1.31763e-19	-1.91321e-20	7.18372e-22	1.10803e-19	3.33444e-19	1.52684e-19	5.41007e-20	7.81865e-20	-8.6483e-20	-2.57705e-19	-2.90981e-19	3.01913e-19	9.92437e-20	7.68171e-20	1.40988e-19	2.01213e-19	6.475e-20	-9.24702e-20	1.27973e-19	2.35593e-19	3.08211e-19	-1.95198e-19	7.91986e-21	4.5821e-19	3.70991e-19	9.02218e-20	4.71601e-19	3.20881e-19	3.67411e-19	6.19397e-20	4.0609e-19	1.74788e-19	2.37895e-19	-2.03006e-19	-8.10856e-20	-1.78079e-19	8.19826e-20	-2.10924e-19	-1.36737e-19	2.45177e-19	-1.69789e-19	-4.92636e-19	1.59626e-19	-2.03387e-19	-1.8591e-19	-7.22071e-20	-3.50307e-20	-6.34451e-20
59	-5.95293e-20	1.52432e-19	6.08211e-20	7.2935e-20	1.55506e-19	3.93518e-19	1.99134e-19	6.87572e-20	1.40768e-19	-5.05444e-20	-1.13177e-19	-1.98363e-19	3.45925e-19	1.12557e-19	1.5508e-19	1.50657e-19	2.25009e-19	5.43223e-20	-8.83258e-20	1.02873e-19	2.29887e-19	2.76086e-19	-1.717e-19	-1.8719e-20	4.32763e-19	3.24997e-19	6.56175e-20	4.79467e-19	3.41745e-19	3.47574e-19	3.68233e-20	4.45558e-19	2.20445e-19	2.24854e-19	-2.2595e-19	-7.23274e-20	-1.49712e-19	1.36022e-19	-1.33325e-19	-8.87171e-20	2.1151e-19	-1.48735e-19	-4.15845e-19	1.39105e-19	-2.20028e-19	-1.94557e-19	-8.46381e-20	-2.95319e-20	-1.27911e-19
60	-6.35414e-20	1.81016e-19	1.44268e-19	1.39025e-19	2.02444e-19	4.57221e-19	2.51416e-19	8.94558e-20	2.0133e-19	-1.7495e-20	3.19715e-20	-1.01785e-19	3.94831e-19	1.2593e-19	2.52163e-19	1.72006e-19	2.52446e-19	5.84092e-20	-6.95781e-20	8.36872e-20	2.38259e-19	2.39523e-19	-1.44852e-19	-4.54743e-20	4.17064e-19	2.61213e-19	5.14969e-20	4.75189e-19	3.40346e-19	3.00079e-19	1.71163e-20	4.61744e-19	2.55732e-19	1.89199e-19	-2.48126e-19	-4.69071e-20	-1.2362e-19	1.59322e-19	-5.18413e-20	-4.8543e-20	1.56604e-19	-1.33185e-19	-3.59863e-19	1.13484e-19	-2.42997e-19	-1.9577e-19	-9.08924e-20	-3.14063e-20	-1.88897e-19
61	-7.39886e-20	2.13997e-19	2.21754e-19	1.8428e-19	2.40534e-19	5.11742e-19	3.04647e-19	1.12809e-19	2.5628e-19	6.58912e-21	1.55658e-19	-1.34291e-20	4.36435e-19	1.40315e-19	3.49022e-19	1.95901e-19	2.69689e-19	6.58668e-20	-4.48163e-20	7.70837e-20	2.56088e-19	2.023e-19	-1.17094e-19	-7.28103e-20	4.13957e-19	1.83177e-19	5.93589e-20	4.56821e-19	3.24628e-19	2.38052e-19	1.75079e-20	4.61164e-19	2.84385e-19	1.43469e-19	-2.58827e-19	4.00022e-21	-9.2183e-20	1.57517e-19	3.04984e-20	-1.22498e-20	9.57086e-20	-1.25433e-19	-3.25051e-19	8.22728e-20	-2.64145e-19	-1.88986e-19	-9.23304e-20	-3.79589e-20	-2.41173e-19
62	-8.57464e-20	2.44626e-19	2.85369e-19	1.97039e-19	2.58657e-19	5.45904e-19	3.51713e-19	1.33704e-19	3.02921e-19	2.08468e-20	2.41252e-19	5.52275e-20	4.57459e-19	1.48581e-19	4.3427e-19	2.15616e-19	2.74945e-19	7.7861e-20	-2.18505e-20	8.31473e-20	2.73815e-19	1.69392e-19	-9.26804e-20	-9.5152e-20	4.19902e-19	9.92725e-20	8.84683e-20	4.22024e-19	3.04159e-19	1.76968e-19	4.64735e-20	4.50001e-19	3.09069e-19	9.94357e-20	-2.51396e-19	8.12901e-20	-5.29019e-20	1.42276e-19	1.12873e-19	2.54618e-20	4.0976e-20	-1.25823e-19	-3.08066e-19	4.31641e-20	-2.76635e-19	-1.76151e-19	-8.90859e-20	-4.50886e-20	-2.81257e-19
63	-9.23132e-20	2.65079e-19	3.2942e-19	1.73017e-19	2.50349e-19	5.52907e-19	3.83708e-19	1.47123e-19	3.37951e-19	2.80901e-20	2.82014e-19	9.6555e-20	4.53758e-19	1.52501e-19	4.86456e-19	2.17086e-19	2.56755e-19	8.43949e-20	-8.2851e-21	9.9727e-20	2.90247e-19	1.43133e-19	-6.6269e-20	-1.09034e-19	4.34936e-19	2.30125e-20	1.3591e-19	3.75001e-19	2.84957e-19	1.29549e-19	1.0506e-19	4.32201e-19	3.28821e-19	6.56763e-20	-2.25925e-19	1.77483e-19	-9.74011e-21	1.26371e-19	1.9369e-19	6.88084e-20	-2.24495e-21	-1.332e-19	-3.03968e-19	-8.4723e-21	-2.76349e-19	-1.63171e-19	-8.50609e-20	-5.2663e-20	-3.0688e-19
64	-8.91052e-20	2.69824e-19	3.51729e-19	1.17565e-19	2.16307e-19	5.31586e-19	3.92631e-19	1.4977e-19	3.58399e-19	3.3192e-20	2.76849e-19	1.10035e-19	4.27205e-19	1.46874e-19	5.00802e-19	1.93717e-19	2.1878e-19	9.22542e-20	-6.73116e-21	1.15513e-19	2.98613e-19	1.24566e-19	-4.47238e-20	-1.14514e-19	4.43696e-19	-3.65988e-20	1.9419e-19	3.19974e-19	2.69372e-19	1.01744e-19	1.85597e-19	4.10567e-19	3.38307e-19	4.6273e-20	-1.88996e-19	2.79819e-19	2.99015e-20	1.1918e-19	2.69379e-19	1.19588e-19	-3.32719e-20	-1.46031e-19	-3.0767e-19	-7.48056e-20	-2.63538e-19	-1.53471e-19	-8.09741e-20	-6.06767e-20	-3.10142e-19
65	-7.4891e-20	2.58629e-19	3.54936e-19	4.45994e-20	1.63958e-19	4.8682e-19	3.73889e-19	1.41267e-19	3.59857e-19	3.84214e-20	2.33081e-19	9.47392e-20	3.82319e-19	1.2897e-19	4.77231e-19	1.74575e-19	1.7407e-19	1.00042e-19	-1.00474e-20	1.30555e-19	2.9509e-19	1.12082e-19	-1.37963e-20	-1.07715e-19	4.47815e-19	-6.90112e-20	2.55101e-19	2.63716e-19	2.57309e-19	9.16425e-20	2.73762e-19	3.85741e-19	3.31803e-19	4.11939e-20	-1.49988e-19	3.74782e-19	5.98598e-20	1.24439e-19	3.337e-19	1.75648e-19	-5.55131e-20	-1.59451e-19	-3.15516e-19	-1.53906e-19	-2.43186e-19	-1.45745e-19	-7.68137e-20	-7.12897e-20	-2.90319e-19
66	-5.1153e-20	2.36887e-19	3.46074e-19	-2.78763e-20	1.04666e-19	4.28705e-19	3.29296e-19	1.25514e-19	3.42887e-19	4.49411e-20	1.65941e-19	6.02393e-20	3.24013e-19	1.13462e-19	4.20533e-19	1.42938e-19	1.25002e-19	1.19913e-19	-6.04322e-21	1.4058e-19	2.79069e-19	1.03237e-19	8.96797e-21	-8.95791e-20	4.50882e-19	-6.96711e-20	3.02105e-19	2.14178e-19	2.44282e-19	9.16636e-20	3.54419e-19	3.57235e-19	3.065e-19	4.79763e-20	-1.16715e-19	4.51013e-19	7.75638e-20	1.40486e-19	3.79827e-19	2.31587e-19	-7.10457e-20	-1.66798e-19	-3.24354e-19	-2.3794e-19	-2.2049e-19	-1.32964e-19	-6.88412e-20	-8.23421e-20	-2.38748e-19
67	-2.07068e-20	2.12568e-19	3.33694e-19	-8.39022e-20	5.03908e-20	3.70016e-19	2.67505e-19	1.10452e-19	3.11519e-19	5.03611e-20	9.12911e-20	1.95784e-20	2.6608e-19	8.65371e-20	3.39833e-19	1.18522e-19	7.82615e-20	1.31057e-19	1.08789e-20	1.46887e-19	2.65729e-19	9.65914e-20	3.98608e-20	-5.61698e-20	4.47111e-19	-4.56697e-20	3.34277e-19	1.74283e-19	2.26668e-19	9.40146e-20	4.14257e-19	3.23805e-19	2.66503e-19	6.33523e-20	-9.2249e-20	5.00708e-19	8.3584e-20	1.62548e-19	4.02187e-19	2.8004e-19	-8.01555e-20	-1.5939e-19	-3.33554e-19	-3.15053e-19	-1.96851e-19	-1.0812e-19	-5.36371e-20	-9.20178e-20	-1.60806e-19
68	1.33004e-20	1.91595e-19	3.23653e-19	-1.14669e-19	1.08738e-20	3.21534e-19	2.00762e-19	1.03927e-19	2.73463e-19	5.63211e-20	2.49291e-20	-1.11272e-20	2.1654e-19	5.05586e-20	2.52281e-19	1.18877e-19	4.98716e-20	1.35662e-19	4.15673e-20	1.59231e-19	2.57704e-19	8.15426e-20	6.7811e-20	-1.17907e-20	4.4203e-19	-5.89675e-21	3.49705e-19	1.48091e-19	2.03167e-19	9.40347e-20	4.48118e-19	2.85929e-19	2.21504e-19	8.38681e-20	-7.57538e-20	5.19522e-19	7.99637e-20	1.85166e-19	3.98923e-19	3.13384e-19	-8.19544e-20	-1.30126e-19	-3.43325e-19	-3.72861e-19	-1.68513e-19	-6.72263e-20	-2.81654e-20	-9.4828e-20	-6.46951e-20
69	4.78018e-20	1.74756e-19	3.16405e-19	-1.20277e-19	-7.7505e-21	2.87886e-19	1.41548e-19	1.1057e-19	2.3959e-19	5.97152e-20	-2.49491e-20	-2.50094e-20	1.66666e-19	2.30377e-20	1.64808e-19	1.32798e-19	4.58602e-20	1.33765e-19	7.51953e-20	1.72323e-19	2.57707e-19	6.39612e-20	9.34217e-20	3.52773e-20	4.35259e-19	3.89786e-20	3.53236e-19	1.36837e-19	1.75485e-19	9.13689e-20	4.57752e-19	2.45875e-19	1.83568e-19	1.06132e-19	-6.43559e-20	5.06696e-19	6.88592e-20	2.03789e-19	3.71407e-19	3.25512e-19	-7.77045e-20	-7.65444e-20	-3.55881e-19	-4.02874e-19	-1.28684e-19	-1.51513e-20	5.64513e-21	-8.72754e-20	3.42051e-20
70	8.02113e-20	1.58015e-19	3.07504e-19	-1.08093e-19	-3.43169e-21	2.6646e-19	9.73495e-20	1.28499e-19	2.17049e-19	6.22364e-20	-5.63974e-20	-1.77363e-20	1.24692e-19	-8.07757e-21	9.09283e-20	1.56531e-19	5.34496e-20	1.20544e-19	1.02243e-19	1.80559e-19	2.67188e-19	3.75379e-20	1.12012e-19	8.20388e-20	4.22274e-19	8.17963e-20	3.47494e-19	1.38323e-19	1.47946e-19	8.84504e-20	4.48731e-19	2.07509e-19	1.61332e-19	1.25674e-19	-5.50415e-20	4.64704e-19	5.19885e-20	2.14899e-19	3.23325e-19	3.11935e-19	-7.30002e-20	-3.64029e-21	-3.74115e-19	-4.04398e-19	-7.45813e-20	3.71144e-20	4.3995e-20	-6.77911e-20	1.22099e-19
71	1.08506e-19	1.35315e-19	2.90751e-19	-8.92577e-20	2.18435e-20	2.50076e-19	6.862e-20	1.49926e-19	2.08064e-19	6.25656e-20	-7.20345e-20	5.80994e-21	8.31739e-20	-3.06372e-20	2.59625e-20	1.75815e-19	7.03204e-20	9.29469e-20	1.14911e-19	1.83555e-19	2.78733e-19	6.54256e-21	1.20919e-19	1.19196e-19	3.99027e-19	1.20919e-19	3.36486e-19	1.4826e-19	1.25755e-19	8.85981e-20	4.26014e-19	1.74623e-19	1.56675e-19	1.37769e-19	-4.45894e-20	3.98691e-19	3.05201e-20	2.15312e-19	2.5955e-19	2.71323e-19	-7.64055e-20	7.60283e-20	-4e-19	-3.84661e-19	-1.14504e-20	7.63333e-20	7.98683e-20	-3.69532e-20	1.88073e-19
72	1.30544e-19	1.01833e-19	2.61768e-19	-7.52752e-20	6.21595e-20	2.31208e-19	4.91382e-20	1.65057e-19	2.11061e-19	6.01671e-20	-7.99455e-20	3.64717e-20	4.49593e-20	-4.88601e-20	-2.50787e-20	1.88315e-19	8.14619e-20	5.4595e-20	1.07279e-19	1.72578e-19	2.84393e-19	-2.93493e-20	1.19277e-19	1.46198e-19	3.66286e-19	1.61158e-19	3.20183e-19	1.62267e-19	1.11767e-19	9.23221e-20	3.91868e-19	1.49235e-19	1.64287e-19	1.38185e-19	-2.87851e-20	3.15617e-19	5.29676e-21	2.02684e-19	1.87019e-19	2.07322e-19	-9.3349e-20	1.47038e-19	-4.31015e-19	-3.5454e-19	4.87497e-20	9.58087e-20	1.07656e-19	6.31698e-23	2.2774e-19
73	1.42913e-19	5.593e-20	2.20273e-19	-7.5284e-20	1.0823e-19	2.04935e-19	2.9213e-20	1.65334e-19	2.19746e-19	5.29462e-20	-8.59583e-20	6.63385e-20	9.65195e-21	-6.11526e-20	-6.10893e-20	1.86274e-19	7.88278e-20	1.95374e-20	8.7719e-20	1.5651e-19	2.77708e-19	-6.67222e-20	1.138e-19	1.59492e-19	3.2487e-19	2.05624e-19	2.97457e-19	1.78125e-19	1.0542e-19	9.776e-20	3.47394e-19	1.31349e-19	1.75218e-19	1.25756e-19	-2.78553e-21	2.23343e-19	-2.33296e-20	1.76695e-19	1.15363e-19	1.29545e-19	-1.21445e-19	1.95499e-19	-4.59684e-19	-3.25541e-19	9.33319e-20	9.59595e-20	1.22336e-19	3.6238e-20	2.41694e-19
74	1.4058e-19	-6.26487e-22	1.70248e-19	-9.42462e-20	1.48759e-19	1.69195e-19	1.03362e-22	1.4615e-19	2.26304e-19	4.10072e-20	-9.01949e-20	7.96357e-20	-2.56149e-20	-6.47544e-20	-8.00191e-20	1.84293e-19	5.49301e-20	-2.73607e-21	6.53881e-20	1.40087e-19	2.52231e-19	-1.04954e-19	1.06719e-19	1.64914e-19	2.80013e-19	2.54177e-19	2.66366e-19	1.95096e-19	1.03185e-19	1.01123e-19	2.96348e-19	1.19597e-19	1.80586e-19	1.03262e-19	3.67581e-20	1.29547e-19	-5.49816e-20	1.40126e-19	5.62538e-20	5.21506e-20	-1.49887e-19	2.14608e-19	-4.75098e-19	-3.05358e-19	1.15174e-19	8.36021e-20	1.20777e-19	6.27643e-20	2.31966e-19
75	1.18581e-19	-6.34177e-20	1.18448e-19	-1.31722e-19	1.73117e-19	1.23917e-19	-4.20005e-20	1.07538e-19	2.23725e-19	2.39423e-20	-9.61122e-20	7.66942e-20	-6.52686e-20	-6.79186e-20	-7.62309e-20	1.81965e-19	1.95865e-20	-9.19023e-21	5.07084e-20	1.28219e-19	2.1133e-19	-1.41182e-19	1.04182e-19	1.62637e-19	2.37128e-19	2.99782e-19	2.27944e-19	2.1147e-19	9.95703e-20	9.9023e-20	2.46056e-19	1.11866e-19	1.75849e-19	7.73499e-20	8.89185e-20	4.05998e-20	-8.91214e-20	9.83131e-20	1.99557e-20	-9.76637e-21	-1.65603e-19	2.05003e-19	-4.68252e-19	-2.98381e-19	1.15341e-19	6.60967e-20	1.01368e-19	7.33859e-20	2.01851e-19
76	7.49221e-20	-1.26769e-19	7.18621e-20	-1.81775e-19	1.74471e-19	7.06209e-20	-9.49916e-20	5.40697e-20	2.06967e-19	3.84449e-21	-9.75398e-20	5.357e-20	-1.11653e-19	-6.66929e-20	-6.1607e-20	1.88718e-19	-3.02295e-20	4.99732e-21	4.32298e-20	1.23536e-19	1.60139e-19	-1.71054e-19	1.08354e-19	1.5698e-19	2.01968e-19	3.35228e-19	1.88621e-19	2.25261e-19	8.99123e-20	9.08283e-20	2.06096e-19	1.05072e-19	1.61028e-19	5.55735e-20	1.47872e-19	-3.97988e-20	-1.24496e-19	5.64372e-20	1.04617e-20	-4.56353e-20	-1.60978e-19	1.74424e-19	-4.36676e-19	-3.04999e-19	1.02747e-19	5.03195e-20	6.63765e-20	6.71007e-20	1.56725e-19
77	1.23525e-20	-1.85479e-19	3.47548e-20	-2.34552e-19	1.52116e-19	1.27635e-20	-1.51815e-19	-5.69857e-21	1.7586e-19	-1.59293e-20	-9.31465e-20	2.02434e-20	-1.70343e-19	-6.36617e-20	-2.93977e-20	2.03174e-19	-7.72792e-20	2.81315e-20	4.06178e-20	1.25679e-19	1.04875e-19	-1.9107e-19	1.18001e-19	1.49406e-19	1.72574e-19	3.54296e-19	1.5527e-19	2.3338e-19	7.20585e-20	7.75035e-20	1.82885e-19	9.49722e-20	1.39388e-19	4.33946e-20	2.05011e-19	-1.10764e-19	-1.58416e-19	1.67727e-20	2.28379e-20	-5.21756e-20	-1.38353e-19	1.34451e-19	-3.85701e-19	-3.21941e-19	8.76688e-20	4.10733e-20	2.32416e-20	4.90351e-20	1.04523e-19
78	-6.27668e-20	-2.36562e-19	6.36188e-21	-2.79676e-19	1.11337e-19	-4.4505e-20	-2.03871e-19	-6.17391e-20	1.33244e-19	-3.33047e-20	-8.04745e-20	-1.53018e-20	-2.32958e-19	-5.74924e-20	8.23524e-21	2.23519e-19	-1.20598e-19	5.54391e-20	3.62687e-20	1.35748e-19	5.32986e-20	-1.97554e-19	1.3046e-19	1.39996e-19	1.4945e-19	3.57561e-19	1.36501e-19	2.34654e-19	4.89783e-20	6.06891e-20	1.75871e-19	7.65175e-20	1.15397e-19	4.20989e-20	2.52747e-19	-1.73118e-19	-1.8577e-19	-2.21423e-20	4.52673e-20	-3.33796e-20	-1.06352e-19	9.78301e-20	-3.25898e-19	-3.42737e-19	7.76879e-20	4.27229e-20	-1.70617e-20	2.83232e-20	5.50745e-20
79	-1.43603e-19	-2.80124e-19	-1.92099e-20	-3.10255e-19	6.07436e-20	-9.59602e-20	-2.44283e-19	-1.05068e-19	8.42446e-20	-4.66182e-20	-6.24375e-20	-3.91992e-20	-2.97049e-19	-4.98148e-20	4.69685e-20	2.40292e-19	-1.50971e-19	7.33157e-20	2.69233e-20	1.53562e-19	5.61113e-21	-1.86366e-19	1.43103e-19	1.31382e-19	1.30917e-19	3.49573e-19	1.34281e-19	2.30721e-19	2.74058e-20	4.0988e-20	1.77358e-19	4.54906e-20	9.29903e-20	4.84727e-20	2.87083e-19	-2.27284e-19	-1.99547e-19	-6.35357e-20	6.48444e-20	2.66613e-21	-7.31844e-20	7.48095e-20	-2.68273e-19	-3.58375e-19	7.42296e-20	5.73394e-20	-4.27603e-20	1.43204e-20	1.44153e-20
80	-2.25157e-19	-3.18697e-19	-4.98447e-20	-3.25364e-19	8.7523e-21	-1.3827e-19	-2.70381e-19	-1.30141e-19	3.37432e-20	-5.73517e-20	-4.15839e-20	-4.57427e-20	-3.53213e-19	-4.20211e-20	7.7083e-20	2.43433e-19	-1.77637e-19	8.25781e-20	1.30843e-20	1.74204e-19	-3.7809e-20	-1.56251e-19	1.58295e-19	1.24674e-19	1.19732e-19	3.42282e-19	1.48227e-19	2.24472e-19	1.5875e-20	1.71266e-20	1.76807e-19	2.7865e-22	7.47599e-20	5.64018e-20	3.07612e-19	-2.7188e-19	-1.92841e-19	-1.09759e-19	7.34564e-20	4.73133e-20	-4.09948e-20	7.04889e-20	-2.21482e-19	-3.6073e-19	7.2221e-20	8.37586e-20	-4.71083e-20	1.09329e-20	-1.41542e-20
81	-3.03845e-19	-3.55207e-19	-9.03014e-20	-3.29661e-19	-3.86338e-20	-1.70657e-19	-2.83186e-19	-1.35971e-19	-1.29542e-20	-6.56163e-20	-2.27208e-20	-3.3033e-20	-3.97581e-19	-4.46955e-20	9.16541e-20	2.32998e-19	-2.02648e-19	7.47097e-20	-1.54698e-21	1.99547e-19	-7.80558e-20	-1.10606e-19	1.75949e-19	1.20713e-19	1.19796e-19	3.42806e-19	1.70542e-19	2.18443e-19	2.00453e-20	-1.3053e-20	1.66182e-19	-5.59219e-20	6.2384e-20	5.92237e-20	3.15502e-19	-3.03756e-19	-1.62101e-19	-1.59593e-19	7.07775e-20	9.36139e-20	-6.32669e-21	8.40145e-20	-1.89362e-19	-3.455e-19	6.46771e-20	1.15502e-19	-3.03617e-20	1.6291e-20	-3.39496e-20
82	-3.75205e-19	-3.90908e-19	-1.38436e-19	-3.30476e-19	-7.80481e-20	-1.93668e-19	-2.85417e-19	-1.25234e-19	-5.07057e-20	-7.07029e-20	-1.12084e-20	-7.2513e-21	-4.21669e-19	-5.51863e-20	9.12284e-20	2.04787e-19	-2.25306e-19	5.25124e-20	-1.30676e-20	2.2618e-19	-1.11368e-19	-5.45865e-20	1.93476e-19	1.14014e-19	1.35144e-19	3.53766e-19	1.95825e-19	2.125e-19	4.03275e-20	-5.05272e-20	1.43906e-19	-1.15716e-19	5.5866e-20	5.21958e-20	3.11619e-19	-3.19843e-19	-1.0986e-19	-2.07993e-19	6.25725e-20	1.36826e-19	3.54032e-20	1.09122e-19	-1.72109e-19	-3.13934e-19	4.73443e-20	1.45517e-19	1.57975e-21	2.67165e-20	-4.83318e-20
83	-4.32172e-19	-4.24599e-19	-1.85759e-19	-3.3415e-19	-1.07437e-19	-2.07644e-19	-2.7913e-19	-1.02694e-19	-7.4701e-20	-6.77855e-20	-7.79753e-21	2.45512e-20	-4.32107e-19	-7.50978e-20	7.22969e-20	1.68349e-19	-2.4376e-19	1.7202e-20	-1.9087e-20	2.4943e-19	-1.36947e-19	8.08378e-21	2.11589e-19	9.7848e-20	1.63836e-19	3.68136e-19	2.12471e-19	2.04556e-19	7.09227e-20	-9.35044e-20	1.13472e-19	-1.7036e-19	5.36107e-20	3.37274e-20	2.96194e-19	-3.19392e-19	-4.53531e-20	-2.46655e-19	5.6327e-20	1.73528e-19	8.53367e-20	1.38709e-19	-1.65319e-19	-2.72667e-19	2.20604e-20	1.66654e-19	3.98248e-20	3.57876e-20	-6.10728e-20
84	-4.65807e-19	-4.53369e-19	-2.22227e-19	-3.43446e-19	-1.24961e-19	-2.12803e-19	-2.65914e-19	-7.42714e-20	-8.10265e-20	-5.48237e-20	-1.34504e-20	5.39729e-20	-4.32725e-19	-1.07931e-19	3.85733e-20	1.22657e-19	-2.66746e-19	-2.89235e-20	-2.44252e-20	2.64384e-19	-1.49867e-19	7.19738e-20	2.29067e-19	7.29167e-20	2.07834e-19	3.82273e-19	2.17845e-19	1.93676e-19	1.0167e-19	-1.37863e-19	8.08573e-20	-2.14475e-19	5.117e-20	5.42939e-21	2.70303e-19	-3.05694e-19	1.73338e-20	-2.66547e-19	5.70297e-20	2.0105e-19	1.41237e-19	1.66845e-19	-1.62603e-19	-2.30958e-19	-4.74884e-21	1.75271e-19	7.65986e-20	4.15858e-20	-7.00545e-20
85	-4.68172e-19	-4.73909e-19	-2.41986e-19	-3.56687e-19	-1.28892e-19	-2.10793e-19	-2.48453e-19	-4.66057e-20	-7.01497e-20	-3.14951e-20	-2.69168e-20	7.8381e-20	-4.23963e-19	-1.45759e-19	1.03771e-21	7.90282e-20	-2.83963e-19	-8.00583e-20	-3.03642e-20	2.68644e-19	-1.50972e-19	1.39158e-19	2.44861e-19	4.14624e-20	2.58826e-19	3.93426e-19	2.07746e-19	1.82801e-19	1.21696e-19	-1.79207e-19	4.94931e-20	-2.48913e-19	4.20817e-20	-2.94706e-20	2.37357e-19	-2.85886e-19	6.36504e-20	-2.60648e-19	6.53678e-20	2.1701e-19	1.99666e-19	1.91099e-19	-1.5794e-19	-1.97227e-19	-2.57093e-20	1.72282e-19	1.07151e-19	4.51617e-20	-7.19177e-20
86	-4.35358e-19	-4.83246e-19	-2.45999e-19	-3.68044e-19	-1.18368e-19	-2.06024e-19	-2.32423e-19	-2.61126e-20	-4.63616e-20	-5.2787e-21	-4.75842e-20	9.44882e-20	-4.04923e-19	-1.89766e-19	-3.01194e-20	4.26296e-20	-2.94069e-19	-1.28945e-19	-3.46352e-20	2.56857e-19	-1.42406e-19	2.00131e-19	2.58684e-19	1.04899e-20	3.11902e-19	4.02859e-19	1.85328e-19	1.73842e-19	1.22832e-19	-2.14182e-19	1.91375e-20	-2.79057e-19	2.05275e-20	-6.76688e-20	2.03474e-19	-2.68651e-19	8.39375e-20	-2.26436e-19	7.81542e-20	2.19415e-19	2.58657e-19	2.10577e-19	-1.4987e-19	-1.75713e-19	-3.70012e-20	1.61479e-19	1.28286e-19	4.99138e-20	-6.34039e-20
87	-3.69064e-19	-4.78692e-19	-2.39848e-19	-3.68453e-19	-9.41727e-20	-2.04366e-19	-2.24317e-19	-1.708e-20	-1.61419e-20	1.52719e-20	-7.80045e-20	1.03296e-19	-3.80292e-19	-2.35057e-19	-5.13928e-20	1.56394e-20	-2.98685e-19	-1.67362e-19	-4.1633e-20	2.30292e-19	-1.32996e-19	2.51689e-19	2.67291e-19	-1.59915e-20	3.51946e-19	4.10173e-19	1.53318e-19	1.67977e-19	1.01987e-19	-2.41651e-19	-1.36932e-20	-3.09754e-19	-1.57371e-20	-1.07192e-19	1.76255e-19	-2.60433e-19	7.79163e-20	-1.66459e-19	9.04331e-20	2.07187e-19	3.17196e-19	2.24952e-19	-1.41606e-19	-1.65122e-19	-3.95462e-20	1.48178e-19	1.38242e-19	5.90939e-20	-4.26475e-20
88	-2.7634e-19	-4.57934e-19	-2.29043e-19	-3.47511e-19	-5.89206e-20	-2.09737e-19	-2.27e-19	-1.93792e-20	1.44216e-20	2.25755e-20	-1.19971e-19	1.0484e-19	-3.46894e-19	-2.79254e-19	-5.80448e-20	-7.06817e-21	-3.00365e-19	-1.9752e-19	-4.33892e-20	1.89591e-19	-1.24984e-19	2.80955e-19	2.65432e-19	-3.47888e-20	3.7387e-19	4.14807e-19	1.16703e-19	1.61262e-19	6.35471e-20	-2.60871e-19	-5.34627e-20	-3.39759e-19	-6.36459e-20	-1.46421e-19	1.62591e-19	-2.621e-19	5.54977e-20	-8.6834e-20	9.71989e-20	1.80851e-19	3.74401e-19	2.32277e-19	-1.40067e-19	-1.61408e-19	-3.7681e-20	1.35272e-19	1.33575e-19	7.35924e-20	-1.43321e-20
89	-1.67975e-19	-4.1991e-19	-2.15251e-19	-2.96643e-19	-1.67313e-20	-2.20949e-19	-2.35235e-19	-2.75337e-20	4.49931e-20	1.59085e-20	-1.73649e-19	1.00012e-19	-3.04536e-19	-3.27682e-19	-5.83673e-20	-2.75467e-20	-2.99975e-19	-2.17808e-19	-5.03028e-20	1.42237e-19	-1.26253e-19	2.83162e-19	2.48247e-19	-5.25743e-20	3.62072e-19	4.09942e-19	7.66267e-20	1.48131e-19	1.58379e-20	-2.71563e-19	-1.02571e-19	-3.60979e-19	-1.16149e-19	-1.82741e-19	1.66785e-19	-2.6771e-19	3.32341e-20	5.30795e-21	9.52383e-20	1.43211e-19	4.27727e-19	2.29873e-19	-1.49693e-19	-1.60337e-19	-3.72833e-20	1.23062e-19	1.11679e-19	9.1671e-20	1.53561e-20
90	-5.60995e-20	-3.66284e-19	-1.95601e-19	-2.1282e-19	2.74443e-20	-2.31103e-19	-2.36081e-19	-3.16067e-20	7.87836e-20	3.21915e-21	-2.30935e-19	9.23157e-20	-2.52926e-19	-3.71412e-19	-5.22912e-20	-4.18884e-20	-3.03879e-19	-2.3588e-19	-5.70252e-20	9.44236e-20	-1.35338e-19	2.57646e-19	2.19645e-19	-7.45215e-20	3.20892e-19	3.945e-19	3.52523e-20	1.24422e-19	-2.94654e-20	-2.71388e-19	-1.60009e-19	-3.61944e-19	-1.64845e-19	-2.10784e-19	1.88984e-19	-2.66591e-19	2.7371e-20	1.04229e-19	8.32446e-20	9.9254e-20	4.73899e-19	2.15443e-19	-1.70465e-19	-1.61226e-19	-4.37126e-20	1.0591e-19	7.02991e-20	1.07438e-19	3.62018e-20
91	4.84032e-20	-3.02465e-19	-1.64625e-19	-1.01109e-19	6.85489e-20	-2.3036e-19	-2.14053e-19	-2.12477e-20	1.2186e-19	-7.14219e-21	-2.82531e-19	8.5047e-20	-1.93337e-19	-3.98715e-19	-5.1568e-20	-4.96846e-20	-3.10919e-19	-2.56192e-19	-6.94729e-20	5.74338e-20	-1.48916e-19	2.10846e-19	1.83042e-19	-1.0083e-19	2.55087e-19	3.71515e-19	-6.84395e-21	9.25732e-20	-6.33985e-20	-2.58753e-19	-2.20244e-19	-3.34776e-19	-2.03528e-19	-2.23562e-19	2.24276e-19	-2.47721e-19	4.73544e-20	2.05968e-19	6.21746e-20	5.54558e-20	5.10329e-19	1.89452e-19	-1.95798e-19	-1.648e-19	-5.97648e-20	7.77199e-20	1.33431e-20	1.15428e-19	4.62253e-20
92	1.38327e-19	-2.36945e-19	-1.17121e-19	2.58195e-20	1.02338e-19	-2.10616e-19	-1.58867e-19	1.01525e-20	1.76416e-19	-9.10752e-21	-3.16317e-19	8.43823e-20	-1.29438e-19	-4.03992e-19	-5.01689e-20	-5.62031e-20	-3.24676e-19	-2.82779e-19	-8.45661e-20	3.78164e-20	-1.60183e-19	1.52713e-19	1.45081e-19	-1.31761e-19	1.78406e-19	3.49569e-19	-4.71174e-20	5.99248e-20	-8.08502e-20	-2.31987e-19	-2.75236e-19	-2.79295e-19	-2.29063e-19	-2.15511e-19	2.62505e-19	-2.04478e-19	9.22618e-20	3.07205e-19	3.41719e-20	1.82277e-20	5.35584e-19	1.55832e-19	-2.16416e-19	-1.71736e-19	-8.42792e-20	3.40253e-20	-5.47292e-20	1.11307e-19	4.1248e-20
93	2.11392e-19	-1.78976e-19	-5.06331e-20	1.51412e-19	1.26346e-19	-1.69758e-19	-6.98896e-20	6.14964e-20	2.41309e-19	-2.7548e-21	-3.24282e-19	9.10638e-20	-6.28781e-20	-3.82942e-19	-4.95599e-20	-5.33825e-20	-3.41282e-19	-3.11173e-19	-9.86053e-20	3.8512e-20	-1.65334e-19	9.55807e-20	1.13994e-19	-1.58257e-19	1.04829e-19	3.38606e-19	-7.72736e-20	3.64653e-20	-8.25468e-20	-1.9312e-19	-3.1784e-19	-2.04093e-19	-2.41463e-19	-1.86574e-19	2.89408e-19	-1.37779e-19	1.51942e-19	4.03367e-19	1.86289e-21	-7.632e-21	5.48781e-19	1.22112e-19	-2.24893e-19	-1.79647e-19	-1.11866e-19	-2.193e-20	-1.20585e-19	9.59352e-20	2.81738e-20
94	2.69644e-19	-1.35645e-19	3.2839e-20	2.60328e-19	1.40285e-19	-1.13265e-19	4.34598e-20	1.2402e-19	3.10014e-19	8.61056e-21	-3.05105e-19	1.07093e-19	-1.13277e-21	-3.43209e-19	-4.68796e-20	-5.07904e-20	-3.62049e-19	-3.37579e-19	-1.05976e-19	5.65643e-20	-1.59231e-19	4.19765e-20	9.49832e-20	-1.68877e-19	4.55417e-20	3.42707e-19	-8.8701e-20	2.87389e-20	-7.24468e-20	-1.46795e-19	-3.42671e-19	-1.22836e-19	-2.4239e-19	-1.43472e-19	2.90168e-19	-5.61143e-20	2.11027e-19	4.88232e-19	-3.26732e-20	-1.86377e-20	5.49803e-19	9.62472e-20	-2.19559e-19	-1.8313e-19	-1.33212e-19	-8.04256e-20	-1.75505e-19	7.15483e-20	1.10043e-20
95	3.16833e-19	-1.10136e-19	1.26181e-19	3.42228e-19	1.45442e-19	-5.25902e-20	1.65493e-19	1.83479e-19	3.75169e-19	1.97196e-20	-2.60076e-19	1.33015e-19	4.51014e-20	-2.82016e-19	-4.50769e-20	-5.02649e-20	-3.91171e-19	-3.54155e-19	-1.06224e-19	7.89105e-20	-1.49832e-19	-2.94226e-21	9.55033e-20	-1.61475e-19	9.46115e-21	3.57691e-19	-7.2445e-20	3.84463e-20	-5.71569e-20	-9.99718e-20	-3.47511e-19	-4.96442e-20	-2.34427e-19	-9.7902e-20	2.53976e-19	2.69372e-20	2.54047e-19	5.54712e-19	-6.83059e-20	-1.42876e-20	5.37351e-19	8.33981e-20	-2.04207e-19	-1.76863e-19	-1.39609e-19	-1.28422e-19	-2.08029e-19	4.66071e-20	-2.63455e-21
96	3.55321e-19	-1.01765e-19	2.18206e-19	3.92771e-19	1.43254e-19	-5.92106e-22	2.79141e-19	2.24832e-19	4.28657e-19	2.81906e-20	-1.98982e-19	1.57021e-19	6.84397e-20	-2.17587e-19	-4.53041e-20	-5.80333e-20	-4.10285e-19	-3.57957e-19	-1.04214e-19	1.03957e-19	-1.36066e-19	-4.00099e-20	1.07127e-19	-1.38918e-19	-8.51707e-21	3.79842e-19	-2.67077e-20	6.05722e-20	-4.36009e-20	-5.99424e-20	-3.32364e-19	4.71933e-21	-2.20757e-19	-6.18375e-20	1.78266e-19	9.66216e-20	2.69676e-19	5.96622e-19	-1.0462e-19	3.28804e-21	5.10998e-19	8.33998e-20	-1.87115e-19	-1.59187e-19	-1.25573e-19	-1.56839e-19	-2.12508e-19	2.71943e-20	-6.10117e-21
97	3.84469e-19	-1.07199e-19	2.96705e-19	4.12617e-19	1.34254e-19	3.36727e-20	3.71018e-19	2.37207e-19	4.64991e-19	3.34369e-20	-1.28601e-19	1.81138e-19	6.95865e-20	-1.6355e-19	-4.6753e-20	-7.21095e-20	-4.34941e-19	-3.48961e-19	-1.08491e-19	1.15473e-19	-1.31857e-19	-7.92434e-20	1.24702e-19	-1.10002e-19	-1.20521e-20	3.95665e-19	4.1966e-20	8.82391e-20	-3.96092e-20	-3.32311e-20	-2.99276e-19	3.43359e-20	-2.06129e-19	-4.35804e-20	6.93064e-20	1.40575e-19	2.53068e-19	6.10798e-19	-1.4163e-19	2.873e-20	4.70978e-19	9.02689e-20	-1.75567e-19	-1.35075e-19	-9.35633e-20	-1.63642e-19	-1.86996e-19	1.80495e-20	3.89631e-21
98	4.01664e-19	-1.21619e-19	3.52296e-19	4.06067e-19	1.18192e-19	4.84843e-20	4.35178e-19	2.16089e-19	4.77679e-19	3.64839e-20	-5.75167e-20	1.93845e-19	5.62304e-20	-1.11353e-19	-4.89615e-20	-9.42127e-20	-4.55315e-19	-3.23961e-19	-1.11095e-19	1.14828e-19	-1.3836e-19	-1.18692e-19	1.39658e-19	-8.74553e-20	-1.10533e-20	3.9631e-19	1.21875e-19	1.14759e-19	-4.95688e-20	-2.56697e-20	-2.53963e-19	3.63043e-20	-1.96074e-19	-4.61866e-20	-6.00739e-20	1.51634e-19	2.0682e-19	5.9767e-19	-1.7921e-19	5.39991e-20	4.19213e-19	9.60781e-20	-1.73225e-19	-1.14056e-19	-5.09366e-20	-1.55138e-19	-1.3933e-19	1.87762e-20	2.6287e-20
99	4.05002e-19	-1.39258e-19	3.81147e-19	3.80594e-19	9.54782e-20	4.91406e-20	4.73442e-19	1.64162e-19	4.63214e-19	3.89417e-20	9.1194e-21	1.98329e-19	3.05202e-20	-6.51765e-20	-4.87037e-20	-1.22181e-19	-4.70618e-19	-2.95006e-19	-1.19903e-19	9.90053e-20	-1.51176e-19	-1.59562e-19	1.40441e-19	-7.97539e-20	-1.33371e-20	3.80222e-19	1.93121e-19	1.34727e-19	-7.43569e-20	-3.84687e-20	-2.04679e-19	1.13811e-20	-1.95018e-19	-6.7899e-20	-1.94278e-19	1.29059e-19	1.40437e-19	5.61335e-19	-2.16462e-19	7.09246e-20	3.59762e-19	9.39946e-20	-1.78138e-19	-1.0632e-19	-7.598e-21	-1.42673e-19	-8.19296e-20	2.34843e-20	5.3787e-20
100	3.95388e-19	-1.54018e-19	3.85085e-19	3.46314e-19	6.84611e-20	4.49898e-20	4.92777e-19	8.94749e-20	4.19341e-19	3.85534e-20	5.97194e-20	1.92459e-19	8.47154e-21	-3.01379e-20	-4.51784e-20	-1.39905e-19	-4.69486e-19	-2.55548e-19	-1.26733e-19	8.25828e-20	-1.67066e-19	-1.9804e-19	1.3e-19	-8.83398e-20	-1.76231e-20	3.46772e-19	2.40774e-19	1.43938e-19	-1.11729e-19	-6.94034e-20	-1.60748e-19	-3.63487e-20	-2.03032e-19	-1.03652e-19	-3.1805e-19	7.86896e-20	6.84865e-20	5.08401e-19	-2.50556e-19	7.40704e-20	2.98182e-19	8.21746e-20	-1.8444e-19	-1.17061e-19	2.91153e-20	-1.35335e-19	-2.99728e-20	2.30146e-20	7.523e-20
101	3.76415e-19	-1.60854e-19	3.69351e-19	3.14173e-19	4.16688e-20	4.4777e-20	5.00211e-19	1.18189e-21	3.4944e-19	3.62821e-20	9.25091e-20	1.74751e-19	-3.21663e-21	-1.55635e-21	-2.41891e-20	-1.49041e-19	-4.50327e-19	-2.12801e-19	-1.31808e-19	7.01952e-20	-1.74463e-19	-2.3151e-19	1.10388e-19	-1.07653e-19	-2.58647e-20	2.99935e-19	2.55779e-19	1.39934e-19	-1.53506e-19	-1.10569e-19	-1.28316e-19	-9.74756e-20	-2.13387e-19	-1.46103e-19	-4.17959e-19	1.11995e-20	7.55628e-21	4.46556e-19	-2.76791e-19	6.2049e-20	2.40959e-19	6.36736e-20	-1.85459e-19	-1.45099e-19	5.55329e-20	-1.38252e-19	4.45846e-21	9.90925e-21	7.86276e-20
102	3.52485e-19	-1.57743e-19	3.39679e-19	2.92837e-19	2.06318e-20	5.32538e-20	4.97847e-19	-8.9468e-20	2.62453e-19	3.09907e-20	1.00611e-19	1.54117e-19	4.19457e-22	3.23729e-20	-1.72081e-21	-1.37147e-19	-4.06896e-19	-1.71756e-19	-1.29643e-19	6.79199e-20	-1.67986e-19	-2.52548e-19	8.15673e-20	-1.31268e-19	-3.53121e-20	2.43225e-19	2.39295e-19	1.23458e-19	-1.89608e-19	-1.50509e-19	-1.07256e-19	-1.59569e-19	-2.13551e-19	-1.86058e-19	-4.83468e-19	-6.12764e-20	-2.78061e-20	3.8289e-19	-2.89222e-19	3.69851e-20	1.94649e-19	4.4201e-20	-1.76742e-19	-1.82849e-19	7.23104e-20	-1.50553e-19	1.688e-20	-1.72775e-20	5.94722e-20
103	3.2671e-19	-1.46909e-19	3.00253e-19	2.85706e-19	9.87278e-21	6.97646e-20	4.81093e-19	-1.72053e-19	1.72807e-19	2.26103e-20	7.90252e-20	1.34804e-19	2.06269e-20	6.04932e-20	3.11586e-20	-1.11132e-19	-3.47498e-19	-1.32064e-19	-1.19224e-19	7.45655e-20	-1.45301e-19	-2.56294e-19	5.6575e-20	-1.44264e-19	-4.27304e-20	1.81374e-19	1.99603e-19	9.53602e-20	-2.09231e-19	-1.77933e-19	-9.15615e-20	-2.0967e-19	-1.90141e-19	-2.13655e-19	-5.08666e-19	-1.28934e-19	-2.89998e-20	3.22775e-19	-2.83196e-19	3.1019e-21	1.64271e-19	2.96933e-20	-1.57615e-19	-2.20499e-19	8.19248e-20	-1.67662e-19	9.50653e-21	-5.30341e-20	2.01644e-20
104	2.99692e-19	-1.34387e-19	2.53224e-19	2.90117e-19	1.09622e-20	8.89483e-20	4.41267e-19	-2.36627e-19	9.43199e-20	1.01913e-20	2.70195e-20	1.20477e-19	5.00302e-20	9.0785e-20	5.91374e-20	-6.58661e-20	-2.73223e-19	-9.80053e-20	-1.04301e-19	8.7686e-20	-1.16448e-19	-2.42495e-19	3.17393e-20	-1.4584e-19	-4.481e-20	1.23468e-19	1.52248e-19	5.86749e-20	-2.05885e-19	-1.8633e-19	-7.32021e-20	-2.39559e-19	-1.34283e-19	-2.2081e-19	-4.94116e-19	-1.86664e-19	3.81918e-21	2.69618e-19	-2.57516e-19	-3.34324e-20	1.52056e-19	2.4399e-20	-1.30895e-19	-2.47563e-19	8.72609e-20	-1.84705e-19	-7.91318e-21	-8.85303e-20	-2.91337e-20
105	2.69164e-19	-1.27961e-19	1.99314e-19	2.99054e-19	2.15155e-20	1.02833e-19	3.70897e-19	-2.77868e-19	3.73112e-20	-7.006e-21	-4.97085e-20	1.13157e-19	8.64632e-20	1.2508e-19	9.10217e-20	-1.10467e-20	-1.9156e-19	-6.39386e-20	-7.99521e-20	1.03061e-19	-8.29324e-20	-2.11518e-19	1.54599e-20	-1.33258e-19	-4.24242e-20	7.44595e-20	1.09885e-19	1.36622e-20	-1.77832e-19	-1.76162e-19	-4.68157e-20	-2.47095e-19	-4.5911e-20	-2.04162e-19	-4.4758e-19	-2.33786e-19	6.18316e-20	2.25483e-19	-2.15544e-19	-6.47781e-20	1.56858e-19	3.0721e-20	-1.00341e-19	-2.54993e-19	9.20123e-20	-1.9697e-19	-2.45329e-20	-1.1021e-19	-7.45555e-20
106	2.30355e-19	-1.34757e-19	1.38795e-19	3.03912e-19	3.56432e-20	1.0314e-19	2.69316e-19	-2.957e-19	3.74585e-21	-3.15701e-20	-1.39168e-19	1.09195e-19	1.17875e-19	1.57187e-19	1.07983e-19	4.72045e-20	-1.11952e-19	-3.27518e-20	-5.8155e-20	1.16772e-19	-5.41308e-20	-1.69147e-19	2.33651e-21	-1.14187e-19	-3.49358e-20	4.10685e-20	7.9244e-20	-3.88774e-20	-1.31298e-19	-1.56012e-19	-1.34816e-20	-2.36615e-19	6.53607e-20	-1.67279e-19	-3.82858e-19	-2.72232e-19	1.30004e-19	1.91987e-19	-1.63976e-19	-8.1398e-20	1.74608e-19	5.12819e-20	-6.93634e-20	-2.35596e-19	1.00827e-19	-2.01701e-19	-3.02872e-20	-1.08345e-19	-1.05746e-19
107	1.7735e-19	-1.5962e-19	7.22685e-20	2.9679e-19	4.58703e-20	8.33437e-20	1.44935e-19	-2.96845e-19	-1.21763e-20	-6.41386e-20	-2.27807e-19	1.02163e-19	1.46213e-19	1.88239e-19	1.16745e-19	9.49985e-20	-4.7382e-20	1.169e-21	-2.56968e-20	1.22418e-19	-3.29252e-20	-1.20539e-19	-2.35474e-21	-9.30402e-20	-3.05086e-20	1.95572e-20	5.89365e-20	-9.8377e-20	-7.85653e-20	-1.39279e-19	1.95224e-20	-2.1545e-19	1.82061e-19	-1.20414e-19	-3.16403e-19	-3.04822e-19	1.91125e-19	1.70018e-19	-1.11016e-19	-7.56874e-20	1.98756e-19	8.75699e-20	-3.98086e-20	-1.87297e-19	1.20986e-19	-1.97528e-19	-1.87045e-20	-7.80059e-20	-1.14879e-19
108	1.05677e-19	-2.04763e-19	1.15244e-21	2.71859e-19	4.53772e-20	4.00521e-20	1.32852e-20	-2.91416e-19	-2.07892e-20	-1.06295e-19	-3.01588e-19	8.79857e-20	1.62127e-19	2.12054e-19	1.08431e-19	1.31404e-19	5.88301e-22	3.60635e-20	6.6334e-21	1.26022e-19	-2.18633e-20	-7.11481e-20	-3.12484e-21	-7.81179e-20	-3.1344e-20	4.22578e-21	4.11984e-20	-1.60525e-19	-3.51036e-20	-1.39426e-19	4.153e-20	-1.91827e-19	2.8328e-19	-7.72464e-20	-2.63145e-19	-3.34294e-19	2.29809e-19	1.59039e-19	-6.39003e-20	-4.59173e-20	2.21907e-19	1.39161e-19	-1.1911e-20	-1.16215e-19	1.58989e-19	-1.84917e-19	1.14123e-20	-2.14163e-20	-1.01378e-19
109	1.53993e-20	-2.69707e-19	-7.21143e-20	2.26509e-19	2.94206e-20	-2.6095e-20	-1.08741e-19	-2.90183e-19	-3.363e-20	-1.60156e-19	-3.49644e-19	6.63301e-20	1.62421e-19	2.22842e-19	8.65454e-20	1.48312e-19	3.01814e-20	6.85312e-20	4.19898e-20	1.27106e-19	-1.52355e-20	-2.46189e-20	2.24557e-21	-6.71753e-20	-4.44355e-20	-1.04658e-20	2.04507e-20	-2.19105e-19	-1.17525e-20	-1.6293e-19	4.43013e-20	-1.72863e-19	3.5095e-19	-4.9213e-20	-2.31973e-19	-3.62998e-19	2.35641e-19	1.56375e-19	-2.74327e-20	3.2814e-22	2.37028e-19	2.00714e-19	1.62585e-20	-3.74051e-20	2.16856e-19	-1.66146e-19	5.49097e-20	4.98296e-20	-6.58279e-20
110	-8.67513e-20	-3.5037e-19	-1.44133e-19	1.62443e-19	-4.46434e-21	-1.09795e-19	-2.09232e-19	-3.00006e-19	-5.97504e-20	-2.26147e-19	-3.66175e-19	4.25368e-20	1.44119e-19	2.14828e-19	5.01371e-20	1.41497e-19	4.38379e-20	9.68853e-20	7.4869e-20	1.29091e-19	-9.75428e-21	1.90865e-20	4.55728e-21	-6.02041e-20	-6.89329e-20	-2.807e-20	-5.7638e-21	-2.67159e-19	-1.21052e-20	-2.04936e-19	2.63188e-20	-1.63861e-19	3.76244e-19	-4.0667e-20	-2.22815e-19	-3.91654e-19	2.05107e-19	1.5839e-19	-2.26056e-21	4.82596e-20	2.39238e-19	2.62885e-19	4.81427e-20	2.88254e-20	2.88021e-19	-1.4366e-19	1.04433e-19	1.21884e-19	-1.16405e-20
111	-1.8767e-19	-4.37574e-19	-2.10499e-19	8.60299e-20	-5.65201e-20	-2.01141e-19	-2.84175e-19	-3.21577e-19	-1.02359e-19	-3.03325e-19	-3.52093e-19	2.88747e-20	1.08892e-19	1.88236e-19	1.09943e-20	1.20256e-19	4.16383e-20	1.24375e-19	1.11764e-19	1.31629e-19	-3.69462e-22	6.07081e-20	5.6986e-21	-5.4248e-20	-1.00518e-19	-4.59146e-20	-3.11376e-20	-2.99907e-19	-3.01918e-20	-2.49141e-19	-4.62416e-21	-1.67847e-19	3.63165e-19	-4.68571e-20	-2.26677e-19	-4.17742e-19	1.42556e-19	1.61554e-19	1.41044e-20	8.17439e-20	2.27302e-19	3.1455e-19	8.74645e-20	6.49055e-20	3.57235e-19	-1.206e-19	1.49661e-19	1.79868e-19	5.47432e-20
112	-2.71206e-19	-5.17174e-19	-2.66044e-19	6.79581e-21	-1.24051e-19	-2.87057e-19	-3.35571e-19	-3.49042e-19	-1.59093e-19	-3.8625e-19	-3.14711e-19	3.3113e-20	6.44879e-20	1.56102e-19	-2.05118e-20	9.53545e-20	3.96882e-20	1.49636e-19	1.53113e-19	1.39601e-19	9.9591e-21	9.94567e-20	-4.67241e-21	-4.31203e-20	-1.32227e-19	-5.71163e-20	-4.75904e-20	-3.1684e-19	-5.55985e-20	-2.73123e-19	-3.4098e-20	-1.84882e-19	3.27243e-19	-5.66624e-20	-2.29124e-19	-4.34581e-19	5.92931e-20	1.64257e-19	2.67006e-20	8.9113e-20	2.04307e-19	3.45855e-19	1.35295e-19	6.22296e-20	4.05175e-19	-1.00826e-19	1.84749e-19	2.14641e-19	1.22473e-19
113	-3.2356e-19	-5.73744e-19	-3.05403e-19	-6.55728e-20	-2.00436e-19	-3.54354e-19	-3.66043e-19	-3.72378e-19	-2.20517e-19	-4.65462e-19	-2.64499e-19	5.856e-20	2.38431e-20	1.20926e-19	-3.41975e-20	7.96181e-20	4.73018e-20	1.76828e-19	2.01531e-19	1.54727e-19	2.33045e-20	1.34532e-19	-2.19094e-20	-2.75164e-20	-1.55987e-19	-5.71865e-20	-4.45721e-20	-3.17275e-19	-7.64854e-20	-2.57475e-19	-4.54824e-20	-2.12115e-19	2.88852e-19	-5.73388e-20	-2.16547e-19	-4.33253e-19	-2.89897e-20	1.65415e-19	4.00938e-20	6.72634e-20	1.76437e-19	3.50874e-19	1.88577e-19	2.58204e-20	4.15823e-19	-8.66858e-20	2.04793e-19	2.22558e-19	1.76253e-19
114	-3.38479e-19	-5.96966e-19	-3.23948e-19	-1.24146e-19	-2.75178e-19	-3.93287e-19	-3.74333e-19	-3.80611e-19	-2.73663e-19	-5.25237e-19	-2.09288e-19	9.99583e-20	5.75631e-23	9.90436e-20	-2.10858e-20	6.85051e-20	6.37695e-20	2.12323e-19	2.61967e-19	1.76134e-19	3.38577e-20	1.68201e-19	-4.49066e-20	-4.31747e-21	-1.6469e-19	-4.21604e-20	-2.22753e-20	-3.04253e-19	-8.52277e-20	-1.93335e-19	-2.69888e-20	-2.44252e-19	2.65342e-19	-4.11043e-20	-1.82067e-19	-4.07066e-19	-1.06818e-19	1.6346e-19	5.666e-20	2.0497e-20	1.5022e-19	3.28645e-19	2.40132e-19	-3.0568e-20	3.83756e-19	-8.17465e-20	2.09536e-19	2.05053e-19	2.02186e-19
115	-3.19551e-19	-5.86711e-19	-3.18954e-19	-1.65717e-19	-3.36327e-19	-4.00048e-19	-3.5479e-19	-3.66347e-19	-3.04334e-19	-5.53794e-19	-1.55136e-19	1.48678e-19	7.88489e-22	9.26473e-20	1.66516e-20	7.71074e-20	9.67349e-20	2.6079e-19	3.3266e-19	2.03072e-19	4.06593e-20	2.04956e-19	-5.99051e-20	3.06662e-20	-1.49633e-19	-9.57361e-21	2.12413e-20	-2.74811e-19	-7.93396e-20	-8.60465e-20	2.51771e-20	-2.74997e-19	2.64253e-19	-6.80714e-21	-1.2742e-19	-3.5579e-19	-1.63364e-19	1.55088e-19	7.62743e-20	-4.2171e-20	1.29728e-19	2.83199e-19	2.81155e-19	-9.02591e-20	3.15943e-19	-8.69338e-20	2.00973e-19	1.6552e-19	1.91694e-19
116	-2.78262e-19	-5.52984e-19	-2.90654e-19	-1.89592e-19	-3.74493e-19	-3.76838e-19	-3.019e-19	-3.28256e-19	-3.05581e-19	-5.41942e-19	-1.07401e-19	1.937e-19	3.00346e-20	1.0856e-19	7.43009e-20	8.91164e-20	1.42261e-19	3.16006e-19	4.02028e-19	2.3848e-19	4.71358e-20	2.47506e-19	-6.12264e-20	7.58107e-20	-1.1084e-19	3.75516e-20	7.79817e-20	-2.29836e-19	-6.08847e-20	4.60554e-20	1.05487e-19	-2.98462e-19	2.83164e-19	4.08997e-20	-6.02748e-20	-2.86797e-19	-1.94793e-19	1.36614e-19	9.85555e-20	-1.09989e-19	1.16534e-19	2.21212e-19	3.04409e-19	-1.40547e-19	2.30053e-19	-1.00377e-19	1.84659e-19	1.09202e-19	1.51137e-19
117	-2.2913e-19	-5.10659e-19	-2.42992e-19	-1.95945e-19	-3.86624e-19	-3.30186e-19	-2.1662e-19	-2.72622e-19	-2.78444e-19	-4.92076e-19	-6.85109e-20	2.28657e-19	8.41601e-20	1.34482e-19	1.37645e-19	1.04808e-19	1.85419e-19	3.75481e-19	4.58889e-19	2.80364e-19	5.23128e-20	2.89744e-19	-4.86242e-20	1.24149e-19	-5.26383e-20	9.77875e-20	1.43683e-19	-1.68937e-19	-3.46041e-20	1.77817e-19	2.01948e-19	-3.09824e-19	3.13822e-19	9.56413e-20	1.0773e-20	-2.12576e-19	-2.03987e-19	1.05643e-19	1.24371e-19	-1.72417e-19	1.10817e-19	1.49514e-19	3.0664e-19	-1.75907e-19	1.47447e-19	-1.1775e-19	1.66185e-19	4.02672e-20	9.50358e-20
118	-1.8461e-19	-4.72491e-19	-1.83897e-19	-1.85442e-19	-3.77454e-19	-2.6859e-19	-1.10138e-19	-2.1139e-19	-2.35042e-19	-4.15252e-19	-4.12894e-20	2.4723e-19	1.51395e-19	1.71577e-19	2.02025e-19	1.18744e-19	2.18752e-19	4.34626e-19	4.98518e-19	3.26381e-19	5.64018e-20	3.25586e-19	-2.97711e-20	1.68196e-19	1.2274e-20	1.63865e-19	2.1008e-19	-9.61309e-20	-6.07973e-21	2.86172e-19	2.98336e-19	-3.06245e-19	3.47346e-19	1.51553e-19	7.96958e-20	-1.46193e-19	-1.98116e-19	6.27151e-20	1.55865e-19	-2.2029e-19	1.14242e-19	7.24688e-20	2.88605e-19	-1.98551e-19	8.67071e-20	-1.33687e-19	1.49953e-19	-3.45819e-20	4.38899e-20
119	-1.52425e-19	-4.44731e-19	-1.24703e-19	-1.60764e-19	-3.57699e-19	-2.01218e-19	-1.96573e-21	-1.5925e-19	-1.92534e-19	-3.31836e-19	-2.85639e-20	2.50309e-19	2.15464e-19	2.07003e-19	2.53193e-19	1.26937e-19	2.42236e-19	4.87934e-19	5.14872e-19	3.74701e-19	5.69809e-20	3.45579e-19	-1.14952e-20	2.0012e-19	7.15661e-20	2.28368e-19	2.74261e-19	-1.41821e-20	2.12411e-20	3.57352e-19	3.79012e-19	-2.87226e-19	3.78885e-19	2.03606e-19	1.43516e-19	-9.79252e-20	-1.85415e-19	1.08256e-20	1.93728e-19	-2.4825e-19	1.29761e-19	-8.63923e-21	2.54304e-19	-2.17112e-19	5.60144e-20	-1.45294e-19	1.38635e-19	-1.07584e-19	1.11474e-20
120	-1.3552e-19	-4.26886e-19	-7.81352e-20	-1.2834e-19	-3.39817e-19	-1.37221e-19	8.6185e-20	-1.29124e-19	-1.69685e-19	-2.64423e-19	-3.37598e-20	2.36638e-19	2.61895e-19	2.33106e-19	2.88471e-19	1.24907e-19	2.45866e-19	5.33854e-19	5.10781e-19	4.2169e-19	5.1699e-20	3.44763e-19	-2.77696e-21	2.19356e-19	1.1402e-19	2.80785e-19	3.33412e-19	7.06909e-20	4.57959e-20	3.90652e-19	4.32778e-19	-2.54801e-19	4.07599e-19	2.46538e-19	2.00419e-19	-7.34844e-20	-1.72846e-19	-4.59503e-20	2.34759e-19	-2.56954e-19	1.5911e-19	-9.46546e-20	2.08949e-19	-2.42655e-19	5.12507e-20	-1.53767e-19	1.3197e-19	-1.69781e-19	3.43877e-21
121	-1.33491e-19	-4.14516e-19	-5.52504e-20	-9.84701e-20	-3.3334e-19	-8.53497e-20	1.37774e-19	-1.28867e-19	-1.80598e-19	-2.33554e-19	-5.63186e-20	2.07508e-19	2.81104e-19	2.33459e-19	2.92947e-19	1.13339e-19	2.32532e-19	5.68532e-19	4.86526e-19	4.65168e-19	3.79099e-20	3.19628e-19	-2.53167e-21	2.33168e-19	1.37908e-19	3.15741e-19	3.87312e-19	1.58995e-19	6.90856e-20	3.96008e-19	4.56379e-19	-2.12303e-19	4.35145e-19	2.74952e-19	2.48556e-19	-7.36097e-20	-1.64797e-19	-1.04244e-19	2.7153e-19	-2.53693e-19	2.00212e-19	-1.85531e-19	1.5905e-19	-2.84644e-19	5.88492e-20	-1.62101e-19	1.30274e-19	-2.12033e-19	1.87049e-20
122	-1.44041e-19	-4.02906e-19	-6.26594e-20	-8.33875e-20	-3.41961e-19	-5.31154e-20	1.45931e-19	-1.59323e-19	-2.32265e-19	-2.51019e-19	-9.37024e-20	1.62636e-19	2.62868e-19	2.01445e-19	2.68881e-19	9.22217e-20	2.01158e-19	5.85592e-19	4.48128e-19	4.97333e-19	1.84044e-20	2.75413e-19	-4.70764e-21	2.49368e-19	1.47056e-19	3.28212e-19	4.41039e-19	2.50607e-19	9.33233e-20	3.87701e-19	4.54403e-19	-1.63673e-19	4.6193e-19	2.8564e-19	2.85675e-19	-9.37347e-20	-1.62957e-19	-1.60943e-19	2.95667e-19	-2.4917e-19	2.46482e-19	-2.78112e-19	1.11522e-19	-3.46051e-19	6.39482e-20	-1.733e-19	1.3666e-19	-2.28149e-19	4.88868e-20
123	-1.638e-19	-3.89759e-19	-1.01334e-19	-9.43184e-20	-3.63117e-19	-4.58221e-20	1.139e-19	-2.15227e-19	-3.21701e-19	-3.2089e-19	-1.4292e-19	9.71908e-20	2.03284e-19	1.32411e-19	2.08656e-19	6.12567e-20	1.52309e-19	5.84517e-19	3.96145e-19	5.18669e-19	-1.88288e-21	2.22356e-19	-1.06309e-21	2.80013e-19	1.57087e-19	3.25275e-19	4.99614e-19	3.48301e-19	1.20547e-19	3.77127e-19	4.37364e-19	-1.12531e-19	4.8464e-19	2.79059e-19	3.10136e-19	-1.24967e-19	-1.66482e-19	-2.1203e-19	3.0152e-19	-2.51844e-19	2.89438e-19	-3.64838e-19	7.30747e-20	-4.20776e-19	5.71203e-20	-1.85883e-19	1.57692e-19	-2.13734e-19	8.28342e-20
124	-1.88365e-19	-3.75606e-19	-1.67069e-19	-1.38838e-19	-3.8925e-19	-6.59637e-20	5.07046e-20	-2.88677e-19	-4.37088e-19	-4.35899e-19	-2.02989e-19	1.29944e-20	1.00918e-19	3.34185e-20	1.05238e-19	1.32489e-20	8.15886e-20	5.57849e-19	3.32537e-19	5.24466e-19	-1.25505e-20	1.74015e-19	1.78779e-20	3.33877e-19	1.77994e-19	3.1568e-19	5.6876e-19	4.51973e-19	1.52157e-19	3.68918e-19	4.16713e-19	-6.24456e-20	4.9576e-19	2.59185e-19	3.21374e-19	-1.56608e-19	-1.71784e-19	-2.51347e-19	2.88475e-19	-2.63781e-19	3.21753e-19	-4.35617e-19	4.73645e-20	-4.94589e-19	4.165e-20	-1.93682e-19	2.00841e-19	-1.71333e-19	1.14402e-19
125	-2.1204e-19	-3.61601e-19	-2.51505e-19	-2.19194e-19	-4.09412e-19	-1.12946e-19	-3.38601e-20	-3.7205e-19	-5.60798e-19	-5.82508e-19	-2.69025e-19	-9.10334e-20	-3.45609e-20	-8.12287e-20	-2.41283e-20	-4.83343e-20	1.18598e-21	5.01651e-19	2.60402e-19	5.15134e-19	-1.10991e-20	1.42219e-19	5.27675e-20	4.04405e-19	2.15807e-19	3.10492e-19	6.4813e-19	5.58836e-19	1.90032e-19	3.6103e-19	4.00774e-19	-1.74496e-20	4.86653e-19	2.30705e-19	3.20382e-19	-1.799e-19	-1.71418e-19	-2.71339e-19	2.60358e-19	-2.80339e-19	3.39575e-19	-4.80764e-19	3.36927e-20	-5.50256e-19	2.76502e-20	-1.92925e-19	2.65627e-19	-1.08792e-19	1.31321e-19
126	-2.28127e-19	-3.46187e-19	-3.42807e-19	-3.31002e-19	-4.11211e-19	-1.83084e-19	-1.32217e-19	-4.61007e-19	-6.7235e-19	-7.39473e-19	-3.36189e-19	-2.10888e-19	-1.81001e-19	-1.9026e-19	-1.59905e-19	-1.15861e-19	-8.91523e-20	4.18864e-19	1.87062e-19	4.86388e-19	6.45862e-22	1.28982e-19	9.72593e-20	4.85467e-19	2.67069e-19	3.14343e-19	7.30779e-19	6.57799e-19	2.34996e-19	3.4773e-19	3.93056e-19	1.81865e-20	4.52181e-19	1.96527e-19	3.09303e-19	-1.90071e-19	-1.54009e-19	-2.6456e-19	2.23336e-19	-2.93076e-19	3.42272e-19	-4.92507e-19	2.54703e-20	-5.73496e-19	2.78946e-20	-1.83885e-19	3.40932e-19	-3.99642e-20	1.26334e-19
127	-2.30582e-19	-3.23383e-19	-4.26694e-19	-4.62854e-19	-3.83993e-19	-2.69504e-19	-2.3814e-19	-5.52625e-19	-7.57035e-19	-8.83401e-19	-3.94255e-19	-3.32812e-19	-3.23191e-19	-2.61652e-19	-2.85432e-19	-1.89264e-19	-1.68293e-19	3.0945e-19	1.18792e-19	4.35431e-19	1.47921e-20	1.31304e-19	1.39306e-19	5.59907e-19	3.24308e-19	3.25961e-19	8.03411e-19	7.35037e-19	2.88513e-19	3.25647e-19	3.9234e-19	4.09901e-20	3.93332e-19	1.57196e-19	2.90764e-19	-1.86298e-19	-1.06664e-19	-2.26979e-19	1.83325e-19	-2.9594e-19	3.30946e-19	-4.6736e-19	1.50659e-20	-5.5716e-19	4.7312e-20	-1.73288e-19	4.06535e-19	1.86164e-20	9.72625e-20
128	-2.16336e-19	-2.84927e-19	-4.88907e-19	-5.97409e-19	-3.23257e-19	-3.62309e-19	-3.43775e-19	-6.44067e-19	-8.03924e-19	-9.90767e-19	-4.30531e-19	-4.50627e-19	-4.36442e-19	-2.95472e-19	-3.70888e-19	-2.50858e-19	-2.40064e-19	1.80499e-19	6.21049e-20	3.49093e-19	1.55523e-20	1.37317e-19	1.72346e-19	6.08229e-19	3.69016e-19	3.32724e-19	8.51231e-19	7.72977e-19	3.46685e-19	2.93008e-19	3.93675e-19	4.86091e-20	3.1729e-19	1.11807e-19	2.6604e-19	-1.70445e-19	-2.10697e-20	-1.6006e-19	1.44709e-19	-2.88645e-19	3.05679e-19	-4.07225e-19	-4.11314e-21	-5.04175e-19	8.02838e-20	-1.72004e-19	4.39094e-19	5.174e-20	4.41257e-20
129	-1.86999e-19	-2.25516e-19	-5.19149e-19	-7.14651e-19	-2.3428e-19	-4.48834e-19	-4.37575e-19	-7.29469e-19	-8.08885e-19	-1.04394e-18	-4.32889e-19	-5.40622e-19	-5.03882e-19	-2.71098e-19	-4.00654e-19	-2.96525e-19	-2.92337e-19	4.69578e-20	2.7098e-20	2.34011e-19	-4.95037e-21	1.41616e-19	1.80613e-19	6.23264e-19	3.99349e-19	3.24411e-19	8.60733e-19	7.57101e-19	4.03382e-19	2.51591e-19	3.89821e-19	4.0537e-20	2.33426e-19	6.05321e-20	2.34612e-19	-1.45822e-19	1.00138e-19	-7.16977e-20	1.0942e-19	-2.77626e-19	2.65707e-19	-3.19131e-19	-3.35633e-20	-4.25676e-19	1.12622e-19	-1.90121e-19	4.26303e-19	5.47606e-20	-2.28078e-20
130	-1.48445e-19	-1.47891e-19	-5.14367e-19	-7.96569e-19	-1.31973e-19	-5.15359e-19	-5.06449e-19	-7.99931e-19	-7.70719e-19	-1.03018e-18	-3.96046e-19	-5.89784e-19	-5.22245e-19	-2.09696e-19	-3.84924e-19	-3.2249e-19	-3.30095e-19	-7.1232e-20	7.89905e-21	9.74575e-20	-4.14512e-20	1.3185e-19	1.64444e-19	5.98308e-19	4.00854e-19	2.85468e-19	8.28567e-19	6.81013e-19	4.49895e-19	2.02029e-19	3.73299e-19	1.73658e-20	1.50585e-19	5.83615e-21	1.95114e-19	-1.16614e-19	2.4065e-19	2.60301e-20	7.69711e-20	-2.72776e-19	2.10117e-19	-2.16129e-19	-6.94356e-20	-3.40669e-19	1.28599e-19	-2.30424e-19	3.68121e-19	2.82774e-20	-9.32998e-20
131	-1.08424e-19	-6.38239e-20	-4.79139e-19	-8.31345e-19	-3.5823e-20	-5.48817e-19	-5.39649e-19	-8.45595e-19	-6.92504e-19	-9.53827e-19	-3.22866e-19	-5.89383e-19	-4.88744e-19	-1.20177e-19	-3.25275e-19	-3.29076e-19	-3.28378e-19	-1.77052e-19	4.95011e-21	-5.21119e-20	-9.23755e-20	1.03713e-19	1.33175e-19	5.37163e-19	3.80309e-19	2.06236e-19	7.52654e-19	5.47533e-19	4.76556e-19	1.43706e-19	3.39628e-19	-1.66233e-20	7.49224e-20	-4.56044e-20	1.49066e-19	-8.68391e-20	3.75276e-19	1.20399e-19	4.58246e-20	-2.83031e-19	1.39649e-19	-1.15136e-19	-1.05251e-19	-2.70146e-19	1.16946e-19	-2.89068e-19	2.76983e-19	-1.78706e-20	-1.51381e-19
132	-7.35825e-20	1.01388e-20	-4.22759e-19	-8.15401e-19	3.77435e-20	-5.40152e-19	-5.3292e-19	-8.58336e-19	-5.80979e-19	-8.22847e-19	-2.19613e-19	-5.39741e-19	-4.0665e-19	-2.27628e-20	-2.30027e-19	-2.9832e-19	-3.05495e-19	-2.4431e-19	1.76783e-20	-1.83077e-19	-1.37612e-19	6.93823e-20	9.2097e-20	4.54922e-19	3.46479e-19	9.50384e-20	6.50058e-19	3.78533e-19	4.80355e-19	7.68256e-20	2.91309e-19	-5.24236e-20	1.19765e-20	-8.27964e-20	1.03733e-19	-5.82967e-20	4.80106e-19	2.02679e-19	1.42197e-20	-3.11827e-19	6.03677e-20	-3.2842e-20	-1.33639e-19	-2.32795e-19	7.66161e-20	-3.57909e-19	1.72124e-19	-7.44573e-20	-1.86302e-19
133	-4.72648e-20	6.00524e-20	-3.5471e-19	-7.52923e-19	8.12074e-20	-4.86923e-19	-4.89635e-19	-8.3529e-19	-4.47149e-19	-6.56878e-19	-1.0586e-19	-4.42858e-19	-2.96836e-19	5.57825e-20	-1.24683e-19	-2.54937e-19	-2.664e-19	-2.78017e-19	3.3716e-20	-2.85571e-19	-1.71432e-19	2.79818e-20	4.89847e-20	3.6755e-19	3.07074e-19	-3.57741e-20	5.37212e-19	2.02988e-19	4.6604e-19	5.12587e-21	2.401e-19	-7.69313e-20	-3.247e-20	-9.2938e-20	7.24179e-20	-2.90919e-20	5.42961e-19	2.70087e-19	-1.81228e-20	-3.54584e-19	-1.58996e-20	2.04406e-20	-1.47512e-19	-2.37929e-19	1.54679e-20	-4.26311e-19	7.41282e-20	-1.33544e-19	-1.9068e-19
134	-2.88381e-20	8.09798e-20	-2.81303e-19	-6.53856e-19	9.72799e-20	-3.95071e-19	-4.19083e-19	-7.79521e-19	-3.06891e-19	-4.79371e-19	1.9678e-21	-3.23411e-19	-1.70708e-19	1.15499e-19	-1.10895e-20	-1.95364e-19	-2.00016e-19	-2.84208e-19	5.349e-20	-3.47672e-19	-1.84093e-19	-1.14261e-20	1.0139e-20	2.87321e-19	2.81493e-19	-1.61133e-19	4.38268e-19	5.45696e-20	4.45485e-19	-6.33412e-20	2.03876e-19	-7.60675e-20	-5.24457e-20	-6.64665e-20	6.93767e-20	5.44775e-21	5.67493e-19	3.25031e-19	-4.98133e-20	-4.003e-19	-7.26837e-20	4.46866e-20	-1.40244e-19	-2.82555e-19	-5.28975e-20	-4.8233e-19	4.57296e-22	-1.87679e-19	-1.6119e-19
135	-1.46012e-20	7.86392e-20	-2.05019e-19	-5.31884e-19	9.55184e-20	-2.78187e-19	-3.32754e-19	-7.0045e-19	-1.78068e-19	-3.15455e-19	8.61682e-20	-1.97904e-19	-4.97862e-20	1.549e-19	8.37724e-20	-1.31997e-19	-1.27731e-19	-2.75865e-19	6.13933e-20	-3.78426e-19	-1.82009e-19	-4.78038e-20	-2.07263e-20	2.2362e-19	2.79503e-19	-2.56113e-19	3.70992e-19	-4.10918e-20	4.32167e-19	-1.1763e-19	1.98241e-19	-4.08798e-20	-4.4635e-20	-3.0497e-21	1.02485e-19	4.9687e-20	5.68718e-19	3.71911e-19	-7.76117e-20	-4.35632e-19	-9.46615e-20	5.01061e-20	-1.0736e-19	-3.51233e-19	-1.14192e-19	-5.14633e-19	-3.2397e-20	-2.26579e-19	-9.78065e-20
136	-3.01735e-23	6.56834e-20	-1.26249e-19	-4.02757e-19	8.71905e-20	-1.54109e-19	-2.4066e-19	-6.11293e-19	-7.64949e-20	-1.87701e-19	1.38783e-19	-8.92584e-20	4.95635e-20	1.78782e-19	1.67574e-19	-6.93615e-20	-6.17359e-20	-2.72073e-19	4.87067e-20	-3.92242e-19	-1.77221e-19	-7.53359e-20	-4.91839e-20	1.7211e-19	2.99925e-19	-3.0184e-19	3.4248e-19	-7.44556e-20	4.34589e-19	-1.48146e-19	2.28384e-19	2.81022e-20	-1.12076e-20	8.56688e-20	1.66991e-19	1.04238e-19	5.62946e-19	4.137e-19	-9.78755e-20	-4.49347e-19	-7.39542e-20	5.1267e-20	-4.92659e-20	-4.22535e-19	-1.56492e-19	-5.1533e-19	-1.64062e-20	-2.43317e-19	-5.24204e-21
137	1.76396e-20	5.52728e-20	-4.56003e-20	-2.82437e-19	8.12353e-20	-3.96899e-20	-1.48843e-19	-5.25014e-19	-1.0259e-20	-1.09553e-19	1.59791e-19	-9.83324e-21	1.22472e-19	2.02351e-19	2.27376e-19	-1.48418e-20	-1.82354e-20	-2.88745e-19	5.96583e-21	-4.07863e-19	-1.81047e-19	-9.52788e-20	-8.12823e-20	1.29047e-19	3.3273e-19	-2.92748e-19	3.47853e-19	-5.34617e-20	4.51854e-19	-1.51465e-19	2.83807e-19	1.19395e-19	3.86877e-20	1.78361e-19	2.44585e-19	1.64293e-19	5.58524e-19	4.49812e-19	-1.07924e-19	-4.35913e-19	-1.55621e-20	6.03797e-20	2.65568e-20	-4.75311e-19	-1.71691e-19	-4.84604e-19	4.66933e-20	-2.3341e-19	1.01658e-19
138	3.77666e-20	5.58302e-20	3.49139e-20	-1.84512e-19	8.32596e-20	5.40852e-20	-5.95415e-20	-4.51515e-19	2.03066e-20	-8.12043e-20	1.58388e-19	3.28895e-20	1.69009e-19	2.30392e-19	2.71117e-19	3.55469e-20	1.43767e-21	-3.26448e-19	-6.47079e-20	-4.31183e-19	-2.03735e-19	-1.07972e-19	-1.24553e-19	8.61248e-20	3.64299e-19	-2.33875e-19	3.70774e-19	-9.69394e-22	4.74499e-19	-1.31765e-19	3.43291e-19	2.13779e-19	9.06762e-20	2.51311e-19	3.09278e-19	2.20979e-19	5.5317e-19	4.75985e-19	-1.08011e-19	-3.96542e-19	6.33309e-20	8.30688e-20	1.07131e-19	-4.9439e-19	-1.55748e-19	-4.30491e-19	1.42494e-19	-2.01787e-19	2.04958e-19
139	5.67037e-20	6.96813e-20	1.12169e-19	-1.171e-19	9.70717e-20	1.24649e-19	2.74533e-20	-3.93623e-19	2.39152e-20	-8.83337e-20	1.49664e-19	4.77653e-20	2.02181e-19	2.70982e-19	3.01552e-19	7.28272e-20	-4.9084e-21	-3.73136e-19	-1.54154e-19	-4.60493e-19	-2.43066e-19	-1.16428e-19	-1.76032e-19	4.34196e-20	3.80984e-19	-1.44675e-19	3.93051e-19	5.65761e-20	4.88539e-19	-1.01162e-19	3.82184e-19	2.89231e-19	1.29423e-19	2.86606e-19	3.37842e-19	2.64864e-19	5.38376e-19	4.86437e-19	-1.01523e-19	-3.38752e-19	1.38349e-19	1.16586e-19	1.76716e-19	-4.73442e-19	-1.10178e-19	-3.69881e-19	2.45059e-19	-1.60652e-19	2.85169e-19
140	6.98521e-20	9.47654e-20	1.8239e-19	-8.08632e-20	1.26485e-19	1.76559e-19	1.1139e-19	-3.48771e-19	1.22695e-20	-1.10373e-19	1.47222e-19	4.56992e-20	2.40756e-19	3.22882e-19	3.3013e-19	1.10649e-19	-2.11389e-20	-4.14755e-19	-2.409e-19	-4.85292e-19	-2.97562e-19	-1.2345e-19	-2.3458e-19	-1.00355e-21	3.75534e-19	-5.27323e-20	3.9845e-19	9.5092e-20	4.81921e-19	-7.57115e-20	3.83204e-19	3.27636e-19	1.43662e-19	2.78861e-19	3.20111e-19	2.89907e-19	5.07177e-19	4.77632e-19	-9.34158e-20	-2.74536e-19	1.88598e-19	1.54098e-19	2.23057e-19	-4.15245e-19	-4.22572e-20	-3.1868e-19	3.24154e-19	-1.26179e-19	3.27056e-19
141	7.37885e-20	1.2681e-19	2.41026e-19	-6.97341e-20	1.75088e-19	2.17216e-19	1.89119e-19	-3.11369e-19	-2.95053e-21	-1.28576e-19	1.58468e-19	3.46274e-20	2.83355e-19	3.77595e-19	3.54039e-19	1.42264e-19	-3.76288e-20	-4.32315e-19	-3.01696e-19	-4.92083e-19	-3.53971e-19	-1.32179e-19	-2.88994e-19	-3.98677e-20	3.46319e-19	1.88901e-20	3.80381e-19	1.05656e-19	4.49348e-19	-6.92956e-20	3.42087e-19	3.19885e-19	1.29058e-19	2.35573e-19	2.63238e-19	2.95452e-19	4.59393e-19	4.51167e-19	-8.70541e-20	-2.16206e-19	2.05188e-19	1.89145e-19	2.40272e-19	-3.30052e-19	3.59582e-20	-2.86815e-19	3.56975e-19	-1.07285e-19	3.24556e-19
142	6.71294e-20	1.60103e-19	2.82249e-19	-7.41488e-20	2.43442e-19	2.51682e-19	2.55177e-19	-2.77326e-19	-1.55488e-20	-1.34896e-19	1.82729e-19	2.36226e-20	3.28667e-19	4.29445e-19	3.90254e-19	1.69827e-19	-4.16266e-20	-4.22341e-19	-3.19643e-19	-4.69985e-19	-4.00739e-19	-1.32105e-19	-3.20599e-19	-6.2676e-20	3.00619e-19	5.76429e-20	3.41922e-19	9.0807e-20	3.94178e-19	-8.85846e-20	2.67719e-19	2.6847e-19	8.8336e-20	1.72773e-19	1.87932e-19	2.85013e-19	4.01261e-19	4.1319e-19	-8.28297e-20	-1.7304e-19	1.94456e-19	2.1889e-19	2.30241e-19	-2.35404e-19	1.0949e-19	-2.7234e-19	3.33078e-19	-1.06746e-19	2.81431e-19
143	4.99724e-20	1.8734e-19	2.99458e-19	-8.52172e-20	3.25985e-19	2.79274e-19	3.03745e-19	-2.47182e-19	-2.34042e-20	-1.31173e-19	2.13959e-19	1.14334e-20	3.64851e-19	4.6783e-19	4.28404e-19	1.97227e-19	-2.84351e-20	-3.82702e-19	-2.901e-19	-4.16422e-19	-4.29738e-19	-1.1831e-19	-3.17121e-19	-6.26608e-20	2.4836e-19	5.91321e-20	2.92132e-19	6.37115e-20	3.25988e-19	-1.3043e-19	1.76629e-19	1.8586e-19	2.977e-20	1.08072e-19	1.188e-19	2.63197e-19	3.40928e-19	3.71374e-19	-7.7457e-20	-1.48099e-19	1.72571e-19	2.43204e-19	1.99427e-19	-1.5113e-19	1.64429e-19	-2.65497e-19	2.61369e-19	-1.14973e-19	2.1025e-19
144	2.27033e-20	2.00098e-19	2.87092e-19	-9.75314e-20	4.10949e-19	2.93506e-19	3.31262e-19	-2.2655e-19	-3.04315e-20	-1.27614e-19	2.40945e-19	-4.16713e-21	3.85937e-19	4.89629e-19	4.79562e-19	2.15377e-19	-2.90912e-21	-3.24826e-19	-2.22257e-19	-3.39912e-19	-4.33079e-19	-7.87707e-20	-2.70761e-19	-3.3787e-20	1.97727e-19	3.34287e-20	2.43048e-19	4.03968e-20	2.57627e-19	-1.82371e-19	8.52586e-20	9.07155e-20	-3.48431e-20	5.47878e-20	7.4231e-20	2.32555e-19	2.84217e-19	3.31216e-19	-6.64012e-20	-1.37992e-19	1.58128e-19	2.63979e-19	1.57742e-19	-9.29317e-20	1.93354e-19	-2.52695e-19	1.60695e-19	-1.20747e-19	1.28341e-19
145	-1.45944e-20	1.91001e-19	2.42761e-19	-1.09522e-19	4.84399e-19	2.85675e-19	3.38197e-19	-2.22093e-19	-3.97647e-20	-1.341e-19	2.55844e-19	-2.55091e-20	3.8446e-19	4.93637e-19	5.29315e-19	2.31367e-19	3.11942e-20	-2.53874e-19	-1.3344e-19	-2.48386e-19	-4.11042e-19	-1.61202e-20	-1.86168e-19	1.7692e-20	1.56261e-19	-5.96614e-21	2.0877e-19	3.20472e-20	1.99237e-19	-2.27802e-19	3.23177e-21	2.18988e-21	-9.28644e-20	1.9312e-20	-1.09761e-16	-1.77174e-15	-6.73372e-15	-2.25363e-14	8.18191e-15	1.62822e-13	7.79544e-13	2.75105e-12	8.0001e-12	1.97781e-11	4.16538e-11	7.48409e-11	1.13834e-10	1.43336e-10	1.40931e-10
146	-6.18264e-20	1.56649e-19	1.68421e-19	-1.22005e-19	5.36082e-19	2.5004e-19	3.29114e-19	-2.38203e-19	-5.37469e-20	-1.55191e-19	2.5318e-19	-5.77957e-20	3.62517e-19	4.80603e-19	5.86052e-19	2.36306e-19	6.43757e-20	-1.85263e-19	-3.98202e-20	-1.57781e-19	-3.71643e-19	6.27846e-20	-8.07336e-20	7.7134e-20	1.25079e-19	-4.87953e-20	1.94161e-19	4.00354e-20	1.54952e-19	-2.51416e-19	-6.80442e-15	-4.16512e-14	-1.50393e-13	-4.91068e-13	-1.4126e-12	-3.7102e-12	-8.57652e-12	-1.79909e-11	-3.30354e-11	-5.46909e-11	-7.83474e-11	-8.54434e-11	-3.07594e-11	1.69006e-10	6.25391e-10	1.42926e-09	2.56473e-09	3.83174e-09	4.86454e-09
147	-1.18164e-19	9.92024e-20	7.01968e-20	-1.36516e-19	5.62772e-19	1.87632e-19	3.10293e-19	-2.73033e-19	-6.95966e-20	-1.89601e-19	2.35964e-19	-9.93652e-20	3.23529e-19	4.55712e-19	6.30546e-19	2.31596e-19	8.64677e-20	-1.29048e-19	3.24481e-20	-8.40725e-20	-3.21988e-19	1.36428e-19	2.94249e-20	1.308e-19	1.04423e-19	-8.51506e-20	1.97634e-19	5.77893e-20	1.23251e-19	-8.03435e-14	-4.21086e-13	-1.64081e-12	-5.25657e-12	-1.50191e-11	-3.80036e-11	-8.58567e-11	-1.72808e-10	-3.12463e-10	-5.05435e-10	-7.38739e-10	-9.67804e-10	-1.09486e-09	-9.32939e-10	-1.70279e-10	1.59394e-09	4.67434e-09	8.98913e-09	1.3782e-08	1.76962e-08
148	-1.81548e-19	-7.65551e-14	-3.41517e-13	-1.19432e-12	-3.67479e-12	-9.95018e-12	-2.37139e-11	-4.97555e-11	-9.19253e-11	-1.49581e-10	-2.14414e-10	-2.70804e-10	-3.01413e-10	-2.95696e-10	-2.55724e-10	-1.94981e-10	-1.31104e-10	-7.78533e-11	-4.1154e-11	-2.04432e-11	-1.24976e-11	-1.49779e-11	-2.79361e-11	-5.29911e-11	-9.06397e-11	-1.37136e-10	-1.82918e-10	-2.14955e-10	-2.22504e-10	-2.03151e-10	-1.64451e-10	-1.21414e-10	-9.20305e-11	-9.76588e-11	-1.66748e-10	-3.41682e-10	-6.74219e-10	-1.21406e-09	-1.96432e-09	-2.87508e-09	-3.78199e-09	-4.33757e-09	-3.90012e-09	-1.42677e-09	4.40273e-09	1.46098e-08	2.89089e-08	4.48095e-08	5.78695e-08
149	-2.48954e-19	-3.08788e-13	-1.37752e-12	-4.81734e-12	-1.48224e-11	-4.02091e-11	-9.60304e-11	-2.02093e-10	-3.75224e-10	-6.15731e-10	-8.94774e-10	-1.15493e-09	-1.32811e-09	-1.35923e-09	-1.20983e-09	-8.36601e-10	-1.58595e-10	9.41948e-10	2.5531e-09	4.61491e-09	6.82583e-09	8.66903e-09	9.5961e-09	9.28753e-09	7.82646e-09	5.66403e-09	3.40123e-09	1.53184e-09	2.92895e-10	-3.33622e-10	-5.19022e-10	-4.74778e-10	-3.80733e-10	-3.7551e-10	-5.81733e-10	-1.14549e-09	-2.23438e-09	-4.00491e-09	-6.46224e-09	-9.43456e-09	-1.23953e-08	-1.4277e-08	-1.31689e-08	-6.02341e-09	1.09835e-08	4.07919e-08	8.25605e-08	1.29088e-07	1.67552e-07
150	-3.16888e-19	-1.04275e-12	-4.66175e-12	-1.30216e-11	-3.86065e-11	-9.72858e-11	-2.1051e-10	-3.88187e-10	-6.02329e-10	-7.69813e-10	-7.7711e-10	-5.63005e-10	-2.00781e-10	1.28713e-10	3.40467e-10	7.02355e-10	1.94626e-09	5.04872e-09	1.0705e-08	1.87257e-08	2.77162e-08	3.53394e-08	3.91991e-08	3.79471e-08	3.19576e-08	2.31215e-08	1.39079e-08	6.31336e-09	1.26926e-09	-1.31171e-09	-2.11412e-09	-1.96485e-09	-1.55392e-09	-1.38721e-09	-1.8692e-09	-3.43448e-09	-6.56048e-09	-1.16785e-08	-1.87863e-08	-2.73611e-08	-3.5906e-08	-4.1511e-08	-3.91394e-08	-2.0928e-08	2.28793e-08	9.97126e-08	2.07337e-07	3.27341e-07	4.27052e-07
151	-3.81605e-19	-3.10339e-12	-1.38829e-11	-3.55477e-11	-1.01685e-10	-2.43837e-10	-4.87727e-10	-7.84701e-10	-9.23304e-10	-5.00604e-10	9.24951e-10	3.46309e-09	6.5589e-09	9.13502e-09	1.04544e-08	1.12093e-08	1.40195e-08	2.2622e-08	3.9876e-08	6.55046e-08	9.49159e-08	1.20145e-07	1.32955e-07	1.28676e-07	1.08508e-07	7.87994e-08	4.78396e-08	2.23066e-08	5.28549e-09	-3.53642e-09	-6.43439e-09	-6.12035e-09	-4.8208e-09	-4.10264e-09	-5.12039e-09	-9.0099e-09	-1.69736e-08	-3.00694e-08	-4.82589e-08	-7.01521e-08	-9.19811e-08	-1.06709e-07	-1.02574e-07	-6.16598e-08	3.79545e-08	2.12728e-07	4.57299e-07	7.3002e-07	9.57415e-07
152	-4.38544e-19	-8.14091e-12	-3.64463e-11	-8.36489e-11	-2.30372e-10	-5.15777e-10	-9.08688e-10	-1.0849e-09	-1.82403e-10	3.1956e-09	1.03633e-08	2.12845e-08	3.35543e-08	4.30482e-08	4.69131e-08	4.71838e-08	5.2316e-08	7.44426e-08	1.22942e-07	1.97388e-07	2.84031e-07	3.58825e-07	3.96938e-07	3.84304e-07	3.24478e-07	2.36364e-07	1.44575e-07	6.88424e-08	1.81976e-08	-8.33768e-09	-1.74453e-08	-1.6997e-08	-1.33688e-08	-1.0899e-08	-1.25506e-08	-2.09691e-08	-3.8827e-08	-6.8412e-08	-1.0956e-07	-1.59019e-07	-2.08387e-07	-2.42558e-07	-2.37189e-07	-1.56209e-07	4.37411e-08	3.94584e-07	8.84696e-07	1.43072e-06	1.88684e-06
153	-4.81954e-19	-1.88255e-11	-8.43635e-11	-1.64982e-10	-4.24463e-10	-8.23597e-10	-9.95382e-10	3.98776e-10	6.27646e-09	2.08982e-08	4.77959e-08	8.59503e-08	1.26982e-07	1.57439e-07	1.67841e-07	1.63302e-07	1.67775e-07	2.15958e-07	3.34992e-07	5.24967e-07	7.4961e-07	9.44879e-07	1.04467e-06	1.01159e-06	8.54893e-07	6.24231e-07	3.8407e-07	1.85878e-07	5.29953e-08	-1.72638e-08	-4.22366e-08	-4.21385e-08	-3.31649e-08	-2.60391e-08	-2.76045e-08	-4.33657e-08	-7.85625e-08	-1.37545e-07	-2.19821e-07	-3.18681e-07	-4.17538e-07	-4.876e-07	-4.84175e-07	-3.43078e-07	1.11831e-08	6.32711e-07	1.49879e-06	2.46176e-06	3.26621e-06
154	-5.05706e-19	-3.83806e-11	-1.72213e-10	-2.62075e-10	-5.79951e-10	-7.03853e-10	8.98461e-10	8.52795e-09	3.06173e-08	7.86636e-08	1.61307e-07	2.74141e-07	3.9268e-07	4.78953e-07	5.05473e-07	4.82887e-07	4.70721e-07	5.56527e-07	8.09872e-07	1.23447e-06	1.74623e-06	2.19464e-06	2.42432e-06	2.34736e-06	1.98488e-06	1.45187e-06	8.97297e-07	4.3963e-07	1.32134e-07	-3.16713e-08	-9.15293e-08	-9.33624e-08	-7.36355e-08	-5.59877e-08	-5.46433e-08	-7.98623e-08	-1.40703e-07	-2.44414e-07	-3.89795e-07	-5.64642e-07	-7.39938e-07	-8.66959e-07	-8.72872e-07	-6.56661e-07	-1.02659e-07	8.69054e-07	2.21857e-06	3.71421e-06	4.96123e-06
155	-5.05735e-19	-6.89977e-11	-3.10085e-10	-3.00264e-10	-3.78771e-10	1.0081e-09	8.45472e-09	3.33975e-08	9.68943e-08	2.26388e-07	4.41107e-07	7.28063e-07	1.02608e-06	1.24184e-06	1.30558e-06	1.235e-06	1.15993e-06	1.27545e-06	1.73961e-06	2.56896e-06	3.59226e-06	4.49748e-06	4.96188e-06	4.80267e-06	4.06199e-06	2.97466e-06	1.84434e-06	9.11707e-07	2.84082e-07	-5.22936e-08	-1.77903e-07	-1.85005e-07	-1.46349e-07	-1.08354e-07	-9.76152e-08	-1.31317e-07	-2.23255e-07	-3.83958e-07	-6.10923e-07	-8.84533e-07	-1.15983e-06	-1.36356e-06	-1.39028e-06	-1.09927e-06	-3.34602e-07	1.00623e-06	2.86033e-06	4.90562e-06	6.60373e-06
156	-4.8292e-19	-1.09391e-10	-4.92609e-10	-1.29692e-10	7.61657e-10	6.27504e-09	2.75066e-08	9.0298e-08	2.40407e-07	5.35769e-07	1.01523e-06	1.64855e-06	2.30371e-06	2.7801e-06	2.9225e-06	2.75192e-06	2.51696e-06	2.60177e-06	3.32476e-06	4.73591e-06	6.52947e-06	8.13457e-06	8.95881e-06	8.66568e-06	7.32854e-06	5.37007e-06	3.33642e-06	1.6591e-06	5.29008e-07	-7.9561e-08	-3.10594e-07	-3.27992e-07	-2.6031e-07	-1.88652e-07	-1.57703e-07	-1.93401e-07	-3.14239e-07	-5.33424e-07	-8.46388e-07	-1.2252e-06	-1.60813e-06	-1.89732e-06	-1.95703e-06	-1.61358e-06	-6.82068e-07	9.51036e-07	3.19705e-06	5.65893e-06	7.68867e-06
157	-4.44268e-19	-1.52976e-10	-6.90638e-10	4.37323e-10	3.53199e-09	1.72675e-08	6.41371e-08	1.94456e-07	4.95144e-07	1.07438e-06	2.00315e-06	3.22319e-06	4.48668e-06	5.41546e-06	5.70612e-06	5.36773e-06	4.8183e-06	4.7266e-06	5.66175e-06	7.74332e-06	1.04934e-05	1.29905e-05	1.4273e-05	1.37923e-05	1.16591e-05	8.54405e-06	5.31375e-06	2.65103e-06	8.5571e-07	-1.14578e-07	-4.87394e-07	-5.20191e-07	-4.14125e-07	-2.95163e-07	-2.30676e-07	-2.56031e-07	-3.93021e-07	-6.55714e-07	-1.03672e-06	-1.50071e-06	-1.9725e-06	-2.33591e-06	-2.43541e-06	-2.08082e-06	-1.07932e-06	6.76632e-07	3.07548e-06	5.68275e-06	7.81006e-06
158	-4.00818e-19	-1.88728e-10	-8.54789e-10	1.51358e-09	8.30115e-09	3.4919e-08	1.20395e-07	3.4984e-07	8.68066e-07	1.85374e-06	3.4237e-06	5.48311e-06	7.62564e-06	9.22474e-06	9.75881e-06	9.19411e-06	8.14759e-06	7.64917e-06	8.60171e-06	1.12432e-05	1.49216e-05	1.83244e-05	2.00711e-05	1.93679e-05	1.63597e-05	1.19837e-05	7.4531e-06	3.72149e-06	1.20462e-06	-1.59051e-07	-6.8728e-07	-7.37618e-07	-5.8871e-07	-4.14337e-07	-3.0547e-07	-3.05764e-07	-4.37738e-07	-7.1369e-07	-1.12294e-06	-1.62567e-06	-2.14055e-06	-2.54494e-06	-2.68003e-06	-2.36089e-06	-1.41065e-06	2.56373e-07	2.51519e-06	4.94337e-06	6.89529e-06
159	-3.62704e-19	-2.05448e-10	-9.34278e-10	2.99948e-09	1.46037e-08	5.72936e-08	1.89668e-07	5.37467e-07	1.31278e-06	2.77666e-06	5.10162e-06	8.15588e-06	1.13559e-05	1.37877e-05	1.46617e-05	1.38596e-05	1.21802e-05	1.1027e-05	1.16717e-05	1.45176e-05	1.87914e-05	2.28436e-05	2.49202e-05	2.40024e-05	2.02513e-05	1.48208e-05	9.2091e-06	4.59173e-06	1.47756e-06	-2.12313e-07	-8.69893e-07	-9.34216e-07	-7.46935e-07	-5.20834e-07	-3.6575e-07	-3.30472e-07	-4.35346e-07	-6.88438e-07	-1.07597e-06	-1.5577e-06	-2.05543e-06	-2.45392e-06	-2.60864e-06	-2.35951e-06	-1.56391e-06	-1.66317e-07	1.70873e-06	3.69583e-06	5.26026e-06
160	-3.34078e-19	-1.97379e-10	-9.02132e-10	4.53567e-09	2.0972e-08	7.91662e-08	2.55769e-07	7.13609e-07	1.72623e-06	3.63111e-06	6.65591e-06	1.06437e-05	1.48586e-05	1.81255e-05	1.93911e-05	1.84161e-05	1.61068e-05	1.41568e-05	1.41563e-05	1.66945e-05	2.09789e-05	2.51814e-05	2.73285e-05	2.62584e-05	2.21207e-05	1.61664e-05	1.00269e-05	4.98154e-06	1.58006e-06	-2.66819e-07	-9.86467e-07	-1.0555e-06	-8.44661e-07	-5.85057e-07	-3.9505e-07	-3.23984e-07	-3.87853e-07	-5.8927e-07	-9.12349e-07	-1.32048e-06	-1.74665e-06	-2.09445e-06	-2.24644e-06	-2.07913e-06	-1.49141e-06	-4.56482e-07	9.15457e-07	2.34283e-06	3.43436e-06
161	-3.10964e-19	-1.67387e-10	-7.69888e-10	5.63096e-09	2.54333e-08	9.38099e-08	2.98498e-07	8.24802e-07	1.98384e-06	4.16166e-06	7.626e-06	1.22166e-05	1.71173e-05	2.0995e-05	2.26103e-05	2.15946e-05	1.88474e-05	1.61787e-05	1.53543e-05	1.71214e-05	2.07861e-05	2.45618e-05	2.64811e-05	2.53658e-05	2.13269e-05	1.55569e-05	9.62301e-06	4.75368e-06	1.47336e-06	-3.07289e-07	-1.00001e-06	-1.06228e-06	-8.50111e-07	-5.86067e-07	-3.8379e-07	-2.88365e-07	-3.10635e-07	-4.48275e-07	-6.84963e-07	-9.90549e-07	-1.31372e-06	-1.58257e-06	-1.71189e-06	-1.61659e-06	-1.23362e-06	-5.56576e-07	3.28021e-07	1.22659e-06	1.88604e-06
162	-2.83432e-19	-1.25327e-10	-5.80974e-10	5.91413e-09	2.64907e-08	9.63139e-08	3.03539e-07	8.3385e-07	1.99961e-06	4.1917e-06	7.68999e-06	1.23544e-05	1.73883e-05	2.14556e-05	2.32692e-05	2.2364e-05	1.95194e-05	1.64488e-05	1.48937e-05	1.5681e-05	1.83007e-05	2.12142e-05	2.26832e-05	2.16437e-05	1.81529e-05	1.32102e-05	8.14269e-06	3.99127e-06	1.19764e-06	-3.17255e-07	-9.04004e-07	-9.50881e-07	-7.60404e-07	-5.2251e-07	-3.34288e-07	-2.32854e-07	-2.24454e-07	-3.0368e-07	-4.55621e-07	-6.57709e-07	-8.74712e-07	-1.05878e-06	-1.15463e-06	-1.10983e-06	-8.89792e-07	-4.98433e-07	3.99051e-09	4.98583e-07	8.40528e-07
163	-2.41055e-19	-8.28633e-11	-3.87871e-10	5.33565e-09	2.39284e-08	8.6226e-08	2.70158e-07	7.39795e-07	1.77222e-06	3.71779e-06	6.8361e-06	1.10233e-05	1.55935e-05	1.93639e-05	2.11539e-05	2.0468e-05	1.78936e-05	1.48679e-05	1.29165e-05	1.28399e-05	1.43362e-05	1.62386e-05	1.71845e-05	1.63176e-05	1.36451e-05	9.90125e-06	6.07656e-06	2.94939e-06	8.4798e-07	-2.89526e-07	-7.27034e-07	-7.55931e-07	-6.03674e-07	-4.13874e-07	-2.60238e-07	-1.70218e-07	-1.46774e-07	-1.83643e-07	-2.68739e-07	-3.8667e-07	-5.15668e-07	-6.27268e-07	-6.89403e-07	-6.73118e-07	-5.61708e-07	-3.61801e-07	-1.10596e-07	1.26584e-07	2.76366e-07
164	-1.79009e-19	-4.83897e-11	-2.29229e-10	4.17159e-09	1.88584e-08	6.76009e-08	2.11112e-07	5.77382e-07	1.38372e-06	2.90815e-06	5.36407e-06	8.68705e-06	1.23564e-05	1.54456e-05	1.69984e-05	1.65621e-05	1.45196e-05	1.19397e-05	1.00089e-05	9.40735e-06	1.0006e-05	1.10263e-05	1.15205e-05	1.08738e-05	9.06012e-06	6.55199e-06	4.00037e-06	1.9187e-06	5.2228e-07	-2.31767e-07	-5.1906e-07	-5.32972e-07	-4.24828e-07	-2.90798e-07	-1.80554e-07	-1.12281e-07	-8.70462e-08	-9.94083e-08	-1.40701e-07	-2.01352e-07	-2.69214e-07	-3.29129e-07	-3.64451e-07	-3.60835e-07	-3.11168e-07	-2.20931e-07	-1.10479e-07	-1.19499e-08	4.17034e-08
165	-1.01968e-19	-2.49631e-11	-1.2e-10	2.84214e-09	1.30211e-08	4.65521e-08	1.45178e-07	3.97124e-07	9.53166e-07	2.00866e-06	3.71892e-06	6.05161e-06	8.65765e-06	1.08952e-05	1.20793e-05	1.18524e-05	1.04287e-05	8.51277e-06	6.9241e-06	6.1702e-06	6.23041e-06	6.64847e-06	6.83868e-06	6.40718e-06	5.3155e-06	3.82888e-06	2.32388e-06	1.09912e-06	2.79223e-07	-1.6216e-07	-3.28356e-07	-3.32854e-07	-2.64728e-07	-1.81004e-07	-1.1137e-07	-6.65822e-08	-4.68536e-08	-4.8314e-08	-6.54709e-08	-9.29101e-08	-1.2449e-07	-1.52968e-07	-1.70609e-07	-1.71032e-07	-1.51563e-07	-1.15574e-07	-7.29358e-08	-3.78171e-08	-2.33551e-08
166	-2.40194e-20	-1.13782e-11	-5.5682e-11	1.6937e-09	7.89961e-09	2.82202e-08	8.80098e-08	2.41049e-07	5.79926e-07	1.2262e-06	2.27992e-06	3.72902e-06	5.36675e-06	6.79947e-06	7.59365e-06	7.50339e-06	6.62995e-06	5.38534e-06	4.27201e-06	3.62323e-06	3.46529e-06	3.56373e-06	3.59697e-06	3.33959e-06	2.75634e-06	1.97651e-06	1.19156e-06	5.54568e-07	1.29152e-07	-9.90383e-08	-1.83765e-07	-1.83933e-07	-1.45932e-07	-9.96956e-08	-6.09485e-08	-3.53609e-08	-2.28698e-08	-2.11461e-08	-2.71171e-08	-3.80084e-08	-5.09996e-08	-6.298e-08	-7.07313e-08	-7.17045e-08	-6.50064e-08	-5.23301e-08	-3.79156e-08	-2.73636e-08	-2.53295e-08
167	3.58869e-20	-4.58299e-12	-2.29186e-11	8.85135e-10	4.21993e-09	1.5085e-08	4.70969e-08	1.29265e-07	3.11931e-07	6.62093e-07	1.23673e-06	2.03362e-06	2.94449e-06	3.75562e-06	4.22427e-06	4.20281e-06	3.73055e-06	3.02118e-06	2.34818e-06	1.90428e-06	1.72338e-06	1.70017e-06	1.67762e-06	1.54047e-06	1.26366e-06	9.01504e-07	5.39419e-07	2.46512e-07	5.14211e-08	-5.27939e-08	-9.08714e-08	-8.98503e-08	-7.11063e-08	-4.85459e-08	-2.9545e-08	-1.67609e-08	-1.01e-08	-8.35677e-09	-1.00151e-08	-1.3793e-08	-1.85134e-08	-2.29732e-08	-2.59725e-08	-2.6597e-08	-2.45807e-08	-2.06405e-08	-1.63905e-08	-1.38151e-08	-1.43833e-08
168	6.1474e-20	-1.63147e-12	-8.37404e-12	4.06435e-10	1.98819e-09	7.1197e-09	2.22715e-08	6.1297e-08	1.48438e-07	3.16402e-07	5.93893e-07	9.81921e-07	1.43036e-06	1.8364e-06	2.07986e-06	2.0831e-06	1.85779e-06	1.50229e-06	1.14868e-06	8.95219e-07	7.66988e-07	7.2278e-07	6.94388e-07	6.29151e-07	5.12355e-07	3.63401e-07	2.15654e-07	9.65598e-08	1.74774e-08	-2.4575e-08	-3.96652e-08	-3.87705e-08	-3.06041e-08	-2.08829e-08	-1.26696e-08	-7.06943e-09	-4.02259e-09	-2.98749e-09	-3.30483e-09	-4.44317e-09	-5.95666e-09	-7.42565e-09	-8.44967e-09	-8.73509e-09	-8.21149e-09	-7.13981e-09	-6.06326e-09	-5.60829e-09	-6.18324e-09
169	4.62968e-20	-5.13352e-13	-2.7183e-12	1.6421e-10	8.27216e-10	2.97005e-09	9.31481e-09	2.5721e-08	6.25307e-08	1.33887e-07	2.52576e-07	4.19912e-07	6.15355e-07	7.95103e-07	9.06493e-07	9.13712e-07	8.18779e-07	6.61864e-07	4.99584e-07	3.76108e-07	3.05609e-07	2.74133e-07	2.55305e-07	2.2763e-07	1.83779e-07	1.29499e-07	7.616e-08	3.33377e-08	4.99856e-09	-9.99635e-09	-1.52714e-08	-1.47681e-08	-1.16282e-08	-7.93083e-09	-4.80103e-09	-2.64599e-09	-1.43746e-09	-9.62712e-10	-9.68828e-10	-1.25871e-09	-1.68017e-09	-2.10445e-09	-2.42027e-09	-2.5592e-09	-2.52669e-09	-2.42498e-09	-2.41772e-09	-2.65043e-09	-3.16121e-09
170	-3.48841e-21	-1.42788e-13	-7.84554e-13	5.84396e-11	3.04249e-10	1.09601e-09	3.44804e-09	9.55608e-09	2.33298e-08	5.01871e-08	9.51625e-08	1.59083e-07	2.34498e-07	3.04868e-07	3.49778e-07	3.54706e-07	3.1935e-07	2.58274e-07	1.93005e-07	1.41068e-07	1.09036e-07	9.28625e-08	8.34627e-08	7.30018e-08	5.8338e-08	4.0805e-08	2.37653e-08	1.01475e-08	1.16941e-09	-3.55605e-09	-5.18303e-09	-4.96294e-09	-3.89751e-09	-2.65483e-09	-1.59911e-09	-8.6123e-10	-4.28233e-10	-2.25829e-10	-1.69511e-10	-1.98266e-10	-2.71296e-10	-3.58283e-10	-4.32944e-10	-4.76737e-10	-4.86337e-10	-4.8172e-10	-4.99048e-10	-5.72077e-10	-7.10032e-10
171	-7.25922e-20	-1.74013e-14	-1.22491e-13	1.86114e-11	9.98521e-11	3.60324e-10	1.13577e-09	3.15651e-09	7.73327e-09	1.67045e-08	3.18211e-08	5.34645e-08	7.92367e-08	1.03601e-07	1.19555e-07	1.21919e-07	1.10258e-07	8.92611e-08	6.61925e-08	4.71888e-08	3.48297e-08	2.81268e-08	2.42925e-08	2.07781e-08	1.64155e-08	1.14038e-08	6.59649e-09	2.77352e-09	2.60544e-10	-1.06024e-09	-1.5124e-09	-1.44439e-09	-1.13596e-09	-7.75513e-10	-4.67264e-10	-2.49307e-10	-1.17816e-10	-5.02814e-11	-2.09532e-11	-1.14467e-11	-1.08853e-11	-1.36948e-11	-1.71094e-11	-2.00289e-11	-2.23725e-11	-2.58391e-11	-3.32093e-11	-4.69879e-11	-6.74308e-11
172	-1.43754e-19	-2.50238e-19	-1.20348e-14	5.19382e-12	2.88866e-11	1.04592e-10	3.30714e-10	9.22508e-10	2.26959e-09	4.92532e-09	9.42952e-09	1.59274e-08	2.37361e-08	3.12105e-08	3.62133e-08	3.70948e-08	3.3596e-08	2.70173e-08	1.95057e-08	1.29736e-08	8.3639e-09	5.60251e-09	4.05382e-09	3.0506e-09	2.19453e-09	1.37932e-09	6.58716e-10	1.11419e-10	-2.3102e-10	-3.94018e-10	-4.25237e-10	-3.75363e-10	-2.87888e-10	-1.9536e-10	-1.1778e-10	-6.29531e-11	-2.97694e-11	-1.24484e-11	-4.57416e-12	-1.48306e-12	-4.26032e-13	-9.91493e-14	8.00235e-20	-1.31043e-20	2.53101e-19	1.2893e-19	4.39431e-19	4.49547e-19	4.21483e-19
173	-2.03904e-19	-2.28376e-19	-5.44675e-16	5.11682e-13	4.69992e-12	1.78362e-11	5.86097e-11	1.69929e-10	4.34552e-10	9.80054e-10	1.94917e-09	3.41817e-09	5.28485e-09	7.20301e-09	8.65339e-09	9.16209e-09	8.54834e-09	7.02726e-09	5.08905e-09	3.24601e-09	1.82313e-09	9.01378e-10	3.92131e-10	1.50018e-10	5.04315e-11	1.48811e-11	3.73306e-12	2.43289e-13	-3.75262e-14	-3.17485e-15	2.65998e-19	2.60654e-20	3.65232e-19	-6.91899e-19	-5.277e-20	-6.78185e-20	7.09164e-19	2.48211e-20	5.07991e-19	-3.5712e-19	-1.0348e-19	1.66116e-19	6.73223e-20	-5.04647e-20	2.31423e-19	3.56981e-20	3.07429e-19	3.19309e-19	3.25306e-19
174	-2.45893e-19	-1.89063e-19	-1.04533e-19	-4.68596e-19	2.59885e-13	1.05426e-12	3.64281e-12	1.10596e-11	2.95044e-11	6.9171e-11	1.42525e-10	2.58129e-10	4.10971e-10	5.75275e-10	7.08092e-10	7.66517e-10	7.29869e-10	6.11416e-10	4.50692e-10	2.92387e-10	1.6698e-10	8.39624e-11	3.71805e-11	1.45025e-11	4.98378e-12	1.50919e-12	4.02791e-13	3.64905e-14	1.17511e-19	-1.30055e-19	2.23084e-19	2.6591e-20	4.19305e-19	-6.05477e-19	2.5261e-20	-4.64118e-20	8.04137e-19	2.95616e-20	5.28688e-19	-3.37404e-19	-9.04296e-20	2.17999e-19	5.95278e-20	-1.0421e-19	2.10004e-19	-2.41852e-20	2.316e-19	2.09031e-19	2.76356e-19
175	-2.66466e-19	-1.27482e-19	-9.04782e-20	-4.1616e-19	4.08871e-19	-8.88782e-19	-1.14691e-18	-6.68108e-19	-7.35382e-19	-1.19074e-19	-8.17833e-20	-3.11591e-19	-3.29509e-20	4.39352e-19	1.55333e-19	1.5825e-19	-2.13534e-19	-6.0526e-20	-3.3074e-19	-6.86154e-19	-1.39423e-18	-4.22691e-19	-6.64926e-19	-6.14469e-19	3.03797e-20	-8.08724e-19	4.07379e-19	-4.79156e-20	1.40409e-19	-1.60321e-19	1.54685e-19	6.64309e-21	4.37717e-19	-5.15118e-19	9.01349e-20	-4.7584e-20	8.60949e-19	5.18845e-20	5.37789e-19	-3.02388e-19	-5.39298e-20	2.60973e-19	5.18736e-20	-1.61349e-19	1.9064e-19	-5.29065e-20	2.08057e-19	1.26483e-19	2.69945e-19
176	-2.63794e-19	-4.48768e-20	-5.56372e-20	-3.34917e-19	4.66102e-19	-9.71127e-19	-1.21398e-18	-6.40667e-19	-6.57146e-19	2.6271e-20	2.76903e-20	-1.70786e-19	7.96165e-20	4.73999e-19	1.67903e-19	1.69356e-19	-1.88184e-19	-1.28352e-19	-3.77844e-19	-8.13887e-19	-1.52091e-18	-5.3327e-19	-8.22237e-19	-7.10698e-19	-8.55197e-20	-8.55679e-19	2.32967e-19	-6.38865e-20	1.51376e-19	-1.86308e-19	7.47202e-20	-2.05795e-20	4.22252e-19	-4.25206e-19	1.31262e-19	-6.67041e-20	8.90002e-19	8.58168e-20	5.23029e-19	-2.54961e-19	-9.39827e-21	2.86272e-19	3.9454e-20	-2.0501e-19	1.73483e-19	-5.56076e-20	2.26642e-19	7.51133e-20	2.91982e-19
177	-2.37106e-19	5.01033e-20	1.14234e-21	-2.28708e-19	5.22803e-19	-1.02751e-18	-1.25793e-18	-5.99887e-19	-5.73919e-19	1.49681e-19	9.72668e-20	-5.83549e-20	1.28787e-19	4.78843e-19	1.59179e-19	1.6826e-19	-1.82728e-19	-2.07784e-19	-3.98465e-19	-9.11081e-19	-1.58235e-18	-6.23991e-19	-9.179e-19	-7.4784e-19	-1.63927e-19	-8.52282e-19	6.94879e-20	-5.76136e-20	1.64141e-19	-1.97409e-19	-8.21345e-21	-4.67454e-20	3.74335e-19	-3.41446e-19	1.3741e-19	-9.89555e-20	8.94034e-19	1.24146e-19	4.7645e-19	-1.98694e-19	2.56905e-20	2.86451e-19	1.84211e-20	-2.21317e-19	1.58312e-19	-3.78868e-20	2.7661e-19	5.51429e-20	3.26698e-19
178	-1.88336e-19	1.42858e-19	7.3645e-20	-1.08766e-19	5.69494e-19	-1.04725e-18	-1.26439e-18	-5.43255e-19	-4.79996e-19	2.48236e-19	1.19789e-19	2.09547e-20	1.22819e-19	4.61318e-19	1.38205e-19	1.60664e-19	-1.86197e-19	-3.03467e-19	-3.89846e-19	-9.6556e-19	-1.54827e-18	-6.74222e-19	-9.35937e-19	-7.21064e-19	-2.01212e-19	-8.007e-19	-6.5244e-20	-3.04864e-20	1.87094e-19	-1.93482e-19	-9.15744e-20	-6.84494e-20	2.96318e-19	-2.72231e-19	9.90497e-20	-1.4068e-19	8.68309e-19	1.58722e-19	3.95994e-19	-1.3958e-19	3.77734e-20	2.58357e-19	-1.24741e-20	-2.04924e-19	1.44461e-19	-7.22085e-21	3.47344e-19	6.63874e-20	3.58546e-19
179	-1.23651e-19	2.16976e-19	1.49984e-19	8.86734e-21	5.95545e-19	-1.02234e-18	-1.22322e-18	-4.68551e-19	-3.69208e-19	3.22167e-19	1.01833e-19	6.50017e-20	7.6929e-20	4.36354e-19	1.13003e-19	1.49977e-19	-1.91485e-19	-3.92303e-19	-3.52923e-19	-9.61389e-19	-1.40963e-18	-6.66394e-19	-8.76786e-19	-6.35684e-19	-2.01229e-19	-7.05146e-19	-1.59426e-19	8.63191e-21	2.23086e-19	-1.79709e-19	-1.74573e-19	-8.57571e-20	1.93224e-19	-2.27227e-19	1.25532e-20	-1.88155e-19	8.07106e-19	1.81495e-19	2.86201e-19	-8.63776e-20	2.22354e-20	2.0477e-19	-5.26178e-20	-1.61418e-19	1.30928e-19	2.62669e-20	4.24231e-19	1.03533e-19	3.75062e-19
180	-5.30802e-20	2.59648e-19	2.16669e-19	1.079e-19	5.95264e-19	-9.51351e-19	-1.13441e-18	-3.7592e-19	-2.42045e-19	3.71703e-19	5.13158e-20	7.18454e-20	8.79272e-21	4.09115e-19	8.0389e-20	1.3661e-19	-1.76566e-19	-4.60028e-19	-2.89072e-19	-8.93388e-19	-1.17505e-18	-5.98639e-19	-7.55673e-19	-5.13078e-19	-1.75852e-19	-5.83607e-19	-2.1321e-19	4.76279e-20	2.69606e-19	-1.61898e-19	-2.54121e-19	-1.00147e-19	7.43786e-20	-2.12408e-19	-1.15338e-19	-2.35236e-19	7.11929e-19	1.86792e-19	1.57747e-19	-4.80412e-20	-1.46408e-20	1.35083e-19	-9.99563e-20	-1.05336e-19	1.15303e-19	5.28716e-20	4.89777e-19	1.54995e-19	3.66822e-19
181	1.17899e-20	2.65999e-19	2.63012e-19	1.76378e-19	5.70423e-19	-8.41918e-19	-1.00904e-18	-2.69181e-19	-1.05483e-19	3.97764e-19	-1.64286e-20	4.7093e-20	-5.80628e-20	3.85788e-19	4.29378e-20	1.18454e-19	-1.38645e-19	-4.89681e-19	-1.96109e-19	-7.68323e-19	-8.75239e-19	-4.8311e-19	-5.96841e-19	-3.71894e-19	-1.35573e-19	-4.51024e-19	-2.36374e-19	7.89773e-20	3.22103e-19	-1.42325e-19	-3.23263e-19	-1.13611e-19	-4.70959e-20	-2.25893e-19	-2.66571e-19	-2.72282e-19	5.95001e-19	1.73853e-19	2.61048e-20	-3.03123e-20	-5.84764e-20	6.25095e-20	-1.50567e-19	-5.31577e-20	9.23718e-20	6.54435e-20	5.27745e-19	2.077e-19	3.30254e-19
182	6.07464e-20	2.40217e-19	2.83746e-19	2.09642e-19	5.28169e-19	-7.09683e-19	-8.65548e-19	-1.55378e-19	2.78789e-20	4.00384e-19	-8.92551e-20	3.37599e-21	-1.10287e-19	3.59204e-19	-8.75477e-22	9.91075e-20	-7.91931e-20	-4.7769e-19	-8.74024e-20	-6.03141e-19	-5.51743e-19	-3.36085e-19	-4.23661e-19	-2.32283e-19	-9.77861e-20	-3.24258e-19	-2.44417e-19	9.65153e-20	3.73e-19	-1.20677e-19	-3.72817e-19	-1.26833e-19	-1.55884e-19	-2.57503e-19	-4.15319e-19	-2.87422e-19	4.75781e-19	1.48049e-19	-9.15521e-20	-3.26249e-20	-9.24249e-20	2.13102e-21	-1.98124e-19	-1.50659e-20	5.62296e-20	6.30595e-20	5.25228e-19	2.45289e-19	2.68389e-19
183	8.72994e-20	1.93169e-19	2.79091e-19	2.10782e-19	4.76731e-19	-5.73096e-19	-7.22513e-19	-4.29693e-20	1.46047e-19	3.81597e-19	-1.55252e-19	-5.39762e-20	-1.37152e-19	3.28435e-19	-5.64931e-20	7.79386e-20	-2.62939e-21	-4.28465e-19	2.70154e-20	-4.2496e-19	-2.50639e-19	-1.84685e-19	-2.63166e-19	-1.084e-19	-7.3342e-20	-2.16808e-19	-2.51938e-19	9.82094e-20	4.1281e-19	-9.55566e-20	-3.95209e-19	-1.3822e-19	-2.3759e-19	-2.93114e-19	-5.35914e-19	-2.70455e-19	3.72593e-19	1.19249e-19	-1.79536e-19	-4.81324e-20	-1.04096e-19	-3.20148e-20	-2.34072e-19	1.04678e-20	3.61365e-21	5.09148e-20	4.81566e-19	2.57702e-19	1.9209e-19
184	8.97221e-20	1.3788e-19	2.53106e-19	1.88959e-19	4.22243e-19	-4.47227e-19	-5.93158e-19	6.04046e-20	2.40497e-19	3.43368e-19	-2.05096e-19	-1.11995e-19	-1.46638e-19	2.80801e-19	-1.17246e-19	5.82949e-20	7.95058e-20	-3.55424e-19	1.3229e-19	-2.59331e-19	-4.90253e-21	-5.37391e-20	-1.34872e-19	-1.30377e-20	-6.75182e-20	-1.38881e-19	-2.66763e-19	8.51687e-20	4.31903e-19	-6.7464e-20	-3.87887e-19	-1.44372e-19	-2.82356e-19	-3.20251e-19	-6.11096e-19	-2.17095e-19	2.95343e-19	9.73694e-20	-2.28396e-19	-6.63119e-20	-9.06379e-20	-3.05359e-20	-2.49844e-19	3.44851e-20	-6.13662e-20	3.7126e-20	4.04332e-19	2.41959e-19	1.1684e-19
185	7.09236e-20	8.55671e-20	2.11899e-19	1.5636e-19	3.68418e-19	-3.40122e-19	-4.82745e-19	1.49704e-19	3.0915e-19	2.9214e-19	-2.30242e-19	-1.65829e-19	-1.40924e-19	2.18031e-19	-1.79143e-19	3.85491e-20	1.57852e-19	-2.77141e-19	2.15133e-19	-1.27918e-19	1.64278e-19	3.64126e-20	-4.4586e-20	5.40473e-20	-7.83248e-20	-9.16316e-20	-2.83703e-19	6.21382e-20	4.23797e-19	-3.88016e-20	-3.54904e-19	-1.41901e-19	-2.87612e-19	-3.31119e-19	-6.3682e-19	-1.31683e-19	2.44116e-19	8.83548e-20	-2.37599e-19	-7.71738e-20	-5.94347e-20	8.0862e-21	-2.40948e-19	7.05259e-20	-1.28356e-19	2.81512e-20	3.11744e-19	2.05045e-19	5.70592e-20
186	3.77539e-20	4.41749e-20	1.62535e-19	1.24624e-19	3.18074e-19	-2.53281e-19	-3.90152e-19	2.21956e-19	3.52642e-19	2.33089e-19	-2.24999e-19	-2.10605e-19	-1.28409e-19	1.42505e-19	-2.22533e-19	2.56444e-20	2.23634e-19	-2.05176e-19	2.67726e-19	-4.2075e-20	2.58849e-19	7.46421e-20	5.95602e-21	9.08851e-20	-9.80537e-20	-6.98814e-20	-2.94574e-19	3.65323e-20	3.90842e-19	-1.21358e-20	-3.04085e-19	-1.28671e-19	-2.58399e-19	-3.21418e-19	-6.21079e-19	-2.65967e-20	2.13528e-19	9.15086e-20	-2.15397e-19	-7.4259e-20	-2.38764e-20	7.60811e-20	-2.08046e-19	1.26213e-19	-1.82389e-19	2.6509e-20	2.20497e-19	1.53853e-19	1.90152e-20
187	4.83477e-23	1.93748e-20	1.12259e-19	1.02041e-19	2.74337e-19	-1.84881e-19	-3.11195e-19	2.7519e-19	3.72754e-19	1.71308e-19	-1.88571e-19	-2.41339e-19	-1.18588e-19	6.19788e-20	-2.45893e-19	1.16896e-20	2.63887e-19	-1.56577e-19	2.83903e-19	-5.86249e-21	2.83055e-19	5.81832e-20	2.66337e-20	1.03066e-19	-1.1633e-19	-6.47782e-20	-2.89881e-19	1.78772e-20	3.44447e-19	1.2341e-20	-2.43222e-19	-1.04091e-19	-2.05052e-19	-2.88096e-19	-5.78372e-19	8.07122e-20	1.98428e-19	1.0023e-19	-1.74022e-19	-5.61919e-20	3.84393e-21	1.58289e-19	-1.58068e-19	1.9796e-19	-2.09549e-19	3.02273e-20	1.42146e-19	9.64125e-20	9.94127e-22
188	-3.11027e-20	1.59277e-20	6.7589e-20	9.2601e-20	2.40147e-19	-1.32336e-19	-2.42287e-19	3.07977e-19	3.69864e-19	1.12312e-19	-1.25293e-19	-2.58477e-19	-1.10447e-19	-1.50757e-20	-2.45257e-19	2.4022e-21	2.79036e-19	-1.40679e-19	2.65362e-19	-1.11935e-20	2.61798e-19	1.8949e-21	3.34669e-20	9.85741e-20	-1.21928e-19	-6.14075e-20	-2.61711e-19	1.65334e-20	3.03293e-19	3.88492e-20	-1.76919e-19	-6.79507e-20	-1.39356e-19	-2.29215e-19	-5.23717e-19	1.71994e-19	1.96245e-19	1.04419e-19	-1.23758e-19	-2.74313e-20	1.81758e-20	2.36764e-19	-1.01416e-19	2.7241e-19	-2.03093e-19	3.42082e-20	7.87268e-20	3.72468e-20	-5.02238e-21
189	-4.60481e-20	3.75625e-20	3.33055e-20	9.72369e-20	2.1667e-19	-9.30606e-20	-1.81969e-19	3.19848e-19	3.43839e-19	5.79137e-20	-4.78968e-20	-2.61879e-19	-1.09276e-19	-8.21027e-20	-2.29597e-19	-1.25924e-20	2.6575e-19	-1.58546e-19	2.19857e-19	-5.18337e-20	2.11313e-19	-7.82309e-20	3.6827e-20	8.26117e-20	-1.1256e-19	-4.80749e-20	-2.10964e-19	3.71037e-20	2.83444e-19	7.37395e-20	-1.08037e-19	-1.95485e-20	-7.234e-20	-1.47185e-19	-4.68524e-19	2.32286e-19	2.05599e-19	9.47674e-20	-6.75421e-20	4.45521e-21	2.20259e-20	2.97587e-19	-4.92286e-20	3.3246e-19	-1.64144e-19	3.38815e-20	2.56069e-20	-2.33571e-20	-6.71442e-21
190	-3.95126e-20	8.51839e-20	1.19809e-20	1.16013e-19	2.02305e-19	-6.36348e-20	-1.31019e-19	3.11888e-19	2.94668e-19	6.45667e-21	2.7057e-20	-2.57984e-19	-1.13087e-19	-1.36941e-19	-2.03026e-19	-3.49751e-20	2.29205e-19	-2.04258e-19	1.5101e-19	-1.10545e-19	1.50049e-19	-1.57525e-19	4.76491e-20	6.08085e-20	-8.84753e-20	-1.49364e-20	-1.40623e-19	7.94199e-20	2.91891e-19	1.22843e-19	-3.95013e-20	4.17392e-20	-1.29413e-20	-5.06984e-20	-4.19773e-19	2.52883e-19	2.23473e-19	6.61808e-20	-1.69655e-21	3.12471e-20	2.36439e-20	3.33852e-19	-9.41298e-21	3.65387e-19	-1.00988e-19	2.77921e-20	-2.15519e-20	-8.07996e-20	-8.0693e-21
191	-1.23055e-20	1.54625e-19	3.87516e-21	1.48807e-19	1.93127e-19	-3.95415e-20	-9.06973e-20	2.87736e-19	2.25618e-19	-4.55471e-20	7.71923e-20	-2.49319e-19	-1.23577e-19	-1.74884e-19	-1.84488e-19	-6.13323e-20	1.71883e-19	-2.67099e-19	6.88266e-20	-1.828e-19	9.35146e-20	-2.23246e-19	5.98565e-20	3.2396e-20	-5.77938e-20	3.65981e-20	-6.16126e-20	1.35453e-19	3.19675e-19	1.86853e-19	2.22853e-20	1.14385e-19	3.0578e-20	4.61819e-20	-3.80845e-19	2.33246e-19	2.44699e-19	2.01241e-20	7.9361e-20	4.88829e-20	3.03427e-20	3.4713e-19	1.3805e-20	3.64943e-19	-2.64199e-20	1.61025e-20	-6.26528e-20	-1.33285e-19	-9.59421e-21
192	2.94218e-20	2.36034e-19	7.16192e-21	1.93852e-19	1.84513e-19	-1.62527e-20	-6.15246e-20	2.52462e-19	1.42183e-19	-1.01612e-19	9.07627e-20	-2.41296e-19	-1.30817e-19	-2.09546e-19	-1.75476e-19	-9.54834e-20	1.09028e-19	-3.31556e-19	-2.34174e-20	-2.50688e-19	3.92653e-20	-2.72866e-19	7.03672e-20	-2.36018e-21	-3.00232e-20	9.06332e-20	1.5548e-20	1.93594e-19	3.49112e-19	2.5907e-19	6.99286e-20	1.93149e-19	5.14297e-20	1.28837e-19	-3.52704e-19	1.80745e-19	2.64053e-19	-3.59623e-20	1.75956e-19	5.89321e-20	4.4135e-20	3.4388e-19	2.00936e-20	3.35687e-19	4.45883e-20	4.76779e-21	-9.44522e-20	-1.756e-19	-9.5549e-21
193	7.6913e-20	3.15622e-19	1.81455e-20	2.45788e-19	1.72805e-19	9.17497e-21	-4.32403e-20	2.11567e-19	5.15332e-20	-1.61166e-19	5.95207e-20	-2.33164e-19	-1.42437e-19	-2.34717e-19	-1.76183e-19	-1.36246e-19	4.27673e-20	-3.85518e-19	-1.18277e-19	-3.12317e-19	-9.2643e-21	-2.98765e-19	6.80962e-20	-4.20085e-20	-1.47861e-20	1.30655e-19	7.73018e-20	2.43309e-19	3.59736e-19	3.28264e-19	9.75773e-20	2.69593e-19	4.50946e-20	1.87178e-19	-3.34562e-19	1.08764e-19	2.78877e-19	-9.08552e-20	2.80151e-19	6.70667e-20	6.02276e-20	3.3144e-19	1.2793e-20	2.88276e-19	9.94868e-20	-5.09933e-22	-1.09401e-19	-2.0331e-19	-9.32778e-21
194	1.21808e-19	3.79059e-19	3.14794e-20	2.95836e-19	1.56021e-19	3.69706e-20	-3.60795e-20	1.68657e-19	-3.93025e-20	-2.22493e-19	-9.50954e-21	-2.35059e-19	-1.58806e-19	-2.64941e-19	-1.88453e-19	-1.73042e-19	-8.31237e-21	-4.21298e-19	-2.01991e-19	-3.55842e-19	-5.43716e-20	-3.1415e-19	4.91616e-20	-8.74879e-20	-2.38958e-20	1.40258e-19	1.12244e-19	2.76976e-19	3.40261e-19	3.83297e-19	1.06205e-19	3.34134e-19	1.17586e-20	2.17845e-19	-3.24211e-19	3.33377e-20	2.89718e-19	-1.3392e-19	3.76972e-19	7.90916e-20	7.09627e-20	3.15902e-19	-2.51711e-21	2.36829e-19	1.30873e-19	7.8101e-21	-1.01987e-19	-2.10431e-19	-9.41108e-21
195	1.57714e-19	4.15063e-19	4.06283e-20	3.34672e-19	1.33304e-19	6.49884e-20	-4.05865e-20	1.25962e-19	-1.24441e-19	-2.81803e-19	-1.07342e-19	-2.48613e-19	-1.79584e-19	-2.8841e-19	-2.02256e-19	-2.23706e-19	-4.60616e-20	-4.40233e-19	-2.75107e-19	-3.79908e-19	-9.72017e-20	-3.17212e-19	1.57509e-20	-1.27346e-19	-4.97317e-20	1.11464e-19	1.12008e-19	2.90875e-19	2.92513e-19	4.15148e-19	1.02505e-19	3.79131e-19	-4.29393e-20	2.23121e-19	-3.18474e-19	-3.0423e-20	2.9868e-19	-1.58203e-19	4.50861e-19	9.57516e-20	6.97443e-20	2.99626e-19	-1.91067e-20	1.9278e-19	1.37971e-19	3.25862e-20	-7.11738e-20	-1.92474e-19	-9.36818e-21
196	1.8044e-19	4.17881e-19	3.8985e-20	3.56114e-19	1.04123e-19	8.9652e-20	-5.72141e-20	8.50863e-20	-1.99171e-19	-3.30402e-19	-2.18043e-19	-2.80738e-19	-2.06686e-19	-3.13679e-19	-2.22538e-19	-2.6643e-19	-6.87656e-20	-4.46998e-19	-3.26514e-19	-3.83849e-19	-1.38335e-19	-3.13322e-19	-2.74584e-20	-1.53443e-19	-8.60221e-20	5.04646e-20	7.99427e-20	2.87586e-19	2.27992e-19	4.20239e-19	9.52302e-20	4.00926e-19	-1.08793e-19	2.08777e-19	-3.14196e-19	-7.11303e-20	3.07005e-19	-1.62193e-19	4.92419e-19	1.11649e-19	5.65593e-20	2.8288e-19	-3.04744e-20	1.62692e-19	1.26524e-19	7.25414e-20	-1.94956e-20	-1.49637e-19	-4.23251e-21
197	1.88108e-19	3.8816e-19	2.16905e-20	3.58945e-19	6.82602e-20	1.07371e-19	-8.41709e-20	4.74597e-20	-2.58735e-19	-3.60663e-19	-3.21641e-19	-3.3423e-19	-2.43373e-19	-3.37511e-19	-2.42177e-19	-3.10026e-19	-6.90572e-20	-4.43879e-19	-3.63128e-19	-3.68538e-19	-1.71567e-19	-2.93032e-19	-6.44494e-20	-1.53278e-19	-1.17408e-19	-2.42666e-20	2.7267e-20	2.69432e-19	1.62112e-19	3.973e-19	9.08185e-20	4.00116e-19	-1.74974e-19	1.80523e-19	-3.08878e-19	-8.30388e-20	3.13441e-19	-1.4977e-19	5.01613e-19	1.18258e-19	3.91741e-20	2.64857e-19	-3.27349e-20	1.46283e-19	1.08261e-19	1.2252e-19	4.79495e-20	-8.96428e-20	1.21442e-20
198	1.81863e-19	3.3218e-19	-1.2289e-20	3.46076e-19	2.70989e-20	1.15596e-19	-1.16398e-19	1.64492e-20	-2.96896e-19	-3.66955e-19	-4.0351e-19	-4.03941e-19	-2.80425e-19	-3.59141e-19	-2.6301e-19	-3.45425e-19	-5.54112e-20	-4.2898e-19	-3.79351e-19	-3.37459e-19	-1.90998e-19	-2.59335e-19	-8.77486e-20	-1.19701e-19	-1.33278e-19	-9.33758e-20	-3.10021e-20	2.38453e-19	1.06285e-19	3.466e-19	9.06452e-20	3.80024e-19	-2.3411e-19	1.42617e-19	-3.01875e-19	-6.75216e-20	3.14033e-19	-1.28652e-19	4.86034e-19	1.08436e-19	3.00289e-20	2.44527e-19	-2.50182e-20	1.38716e-19	9.66259e-20	1.73385e-19	1.21552e-19	-2.43595e-20	4.56408e-20
199	1.66633e-19	2.59804e-19	-5.88406e-20	3.22054e-19	-1.48135e-20	1.13183e-19	-1.46495e-19	-4.56129e-21	-3.10373e-19	-3.45327e-19	-4.54353e-19	-4.77029e-19	-3.08867e-19	-3.72539e-19	-2.84894e-19	-3.74354e-19	-2.52135e-20	-4.03295e-19	-3.81608e-19	-2.98492e-19	-1.9291e-19	-2.11962e-19	-9.06539e-20	-5.55486e-20	-1.27783e-19	-1.40829e-19	-8.0432e-20	1.97262e-19	6.41577e-20	2.69931e-19	9.12013e-20	3.45658e-19	-2.84364e-19	9.7132e-20	-2.94237e-19	-3.35455e-20	3.0356e-19	-1.07898e-19	4.55538e-19	8.06939e-20	3.97479e-20	2.2085e-19	-1.01846e-20	1.32944e-19	1.02361e-19	2.17731e-19	1.93368e-19	3.26402e-20	9.72729e-20
200	1.50427e-19	1.81787e-19	-1.09156e-19	2.90829e-19	-4.931e-20	1.00172e-19	-1.66281e-19	-1.23683e-20	-2.97304e-19	-2.96892e-19	-4.72234e-19	-5.38853e-19	-3.26147e-19	-3.77025e-19	-3.06272e-19	-3.94821e-19	1.00305e-20	-3.63224e-19	-3.69462e-19	-2.58647e-19	-1.73746e-19	-1.5608e-19	-7.43821e-20	3.03264e-20	-1.04007e-19	-1.62526e-19	-1.14667e-19	1.47085e-19	3.33688e-20	1.71903e-19	8.63916e-20	3.02887e-19	-3.28775e-19	4.44808e-20	-2.88362e-19	3.81069e-21	2.77466e-19	-9.49949e-20	4.17667e-19	4.04454e-20	7.13413e-20	1.92641e-19	6.55779e-21	1.23878e-19	1.29175e-19	2.49465e-19	2.54387e-19	7.15069e-20	1.63122e-19
201	1.41663e-19	1.07389e-19	-1.52025e-19	2.54717e-19	-6.65424e-20	7.73679e-20	-1.69264e-19	-5.91848e-21	-2.605e-19	-2.26647e-19	-4.59753e-19	-5.77151e-19	-3.34646e-19	-3.68365e-19	-3.25448e-19	-4.01388e-19	4.84052e-20	-3.1254e-19	-3.44266e-19	-2.20117e-19	-1.37288e-19	-9.79573e-20	-4.19844e-20	1.24709e-19	-6.52416e-20	-1.60699e-19	-1.33592e-19	9.32136e-20	8.02333e-21	6.08912e-20	7.05102e-20	2.5754e-19	-3.71435e-19	-1.5482e-20	-2.86219e-19	2.73264e-20	2.344e-19	-9.35853e-20	3.75847e-19	-5.16692e-22	1.18759e-19	1.60008e-19	1.94762e-20	1.10308e-19	1.71979e-19	2.66312e-19	2.97509e-19	8.87212e-20	2.34024e-19
202	1.45359e-19	4.33233e-20	-1.7757e-19	2.14504e-19	-5.8991e-20	4.60565e-20	-1.52172e-19	1.29676e-20	-2.05608e-19	-1.46943e-19	-4.24848e-19	-5.88115e-19	-3.34545e-19	-3.43387e-19	-3.32932e-19	-3.99536e-19	8.77915e-20	-2.52306e-19	-3.04886e-19	-1.87873e-19	-8.49368e-20	-4.51415e-20	-1.78552e-21	2.10321e-19	-2.02526e-20	-1.48062e-19	-1.40776e-19	3.96479e-20	-1.81206e-20	-5.12991e-20	4.10689e-20	2.13485e-19	-4.1302e-19	-8.25571e-20	-2.87713e-19	2.32122e-20	1.77961e-19	-1.02079e-19	3.31593e-19	-2.7818e-20	1.70061e-19	1.24196e-19	2.52836e-20	9.49175e-20	2.18066e-19	2.66203e-19	3.18858e-19	8.62221e-20	2.97489e-19
203	1.60482e-19	-5.90114e-21	-1.80872e-19	1.70563e-19	-2.58683e-20	8.33723e-21	-1.15479e-19	4.01884e-20	-1.41232e-19	-7.05761e-20	-3.71923e-19	-5.73605e-19	-3.35749e-19	-3.01652e-19	-3.22798e-19	-3.8092e-19	1.30612e-19	-1.83871e-19	-2.54594e-19	-1.59806e-19	-2.44739e-20	-3.04144e-22	4.14875e-20	2.76065e-19	2.84345e-20	-1.32335e-19	-1.40068e-19	-8.66059e-21	-5.01892e-20	-1.52035e-19	1.02306e-21	1.71399e-19	-4.48981e-19	-1.55408e-19	-2.89299e-19	-1.38751e-20	1.17148e-19	-1.14576e-19	2.87278e-19	-2.88875e-20	2.14393e-19	8.87522e-20	2.49095e-20	8.20031e-20	2.52258e-19	2.48465e-19	3.17449e-19	6.90205e-20	3.41017e-19
204	1.8014e-19	-3.73108e-20	-1.64084e-19	1.24249e-19	2.46421e-20	-3.24806e-20	-6.42238e-20	6.93036e-20	-7.7617e-20	-9.95574e-21	-3.08671e-19	-5.39601e-19	-3.36091e-19	-2.44705e-19	-2.96353e-19	-3.51168e-19	1.70543e-19	-1.10976e-19	-1.99983e-19	-1.37655e-19	3.58537e-20	3.6289e-20	8.63347e-20	3.1514e-19	7.60039e-20	-1.2245e-19	-1.35313e-19	-4.71071e-20	-8.95539e-20	-2.30085e-19	-4.05198e-20	1.29285e-19	-4.7037e-19	-2.29685e-19	-2.83864e-19	-7.86216e-20	6.41946e-20	-1.22526e-19	2.47424e-19	2.42678e-21	2.46768e-19	5.81686e-20	2.33974e-20	7.3718e-20	2.62877e-19	2.13165e-19	2.97997e-19	4.495e-20	3.59302e-19
205	1.94692e-19	-4.95868e-20	-1.36013e-19	7.86993e-20	7.72397e-20	-7.15143e-20	-6.83976e-21	9.32519e-20	-2.53044e-20	2.70703e-20	-2.43007e-19	-4.97579e-19	-3.36615e-19	-1.75945e-19	-2.5257e-19	-3.11583e-19	2.01859e-19	-4.11138e-20	-1.47598e-19	-1.23485e-19	8.27227e-20	5.97026e-20	1.24161e-19	3.18476e-19	1.17889e-19	-1.20831e-19	-1.29448e-19	-7.27187e-20	-1.34033e-19	-2.78031e-19	-7.03885e-20	8.54356e-20	-4.67956e-19	-2.96893e-19	-2.62895e-19	-1.57123e-19	2.99089e-20	-1.1816e-19	2.16606e-19	6.27554e-20	2.68519e-19	3.6636e-20	2.82923e-20	6.91205e-20	2.45395e-19	1.64708e-19	2.66635e-19	1.98956e-20	3.50999e-19
206	1.96233e-19	-4.37205e-20	-1.086e-19	3.83413e-20	1.15353e-19	-1.02672e-19	4.73613e-20	1.0588e-19	7.87162e-21	3.90718e-20	-1.83581e-19	-4.56147e-19	-3.32747e-19	-1.03703e-19	-1.95547e-19	-2.64925e-19	2.18894e-19	2.41546e-20	-1.04165e-19	-1.18646e-19	1.07184e-19	7.48643e-20	1.46376e-19	2.93562e-19	1.47981e-19	-1.25766e-19	-1.26643e-19	-8.17546e-20	-1.77112e-19	-2.94702e-19	-7.66873e-20	4.12615e-20	-4.37013e-19	-3.46008e-19	-2.20081e-19	-2.3217e-19	1.86192e-20	-9.68557e-20	1.96551e-19	1.39352e-19	2.82785e-19	2.71422e-20	4.62219e-20	6.32403e-20	2.02092e-19	1.10748e-19	2.34026e-19	-8.93284e-22	3.21518e-19
207	1.82217e-19	-2.28319e-20	-9.15744e-20	6.81934e-21	1.28311e-19	-1.19885e-19	9.14907e-20	1.03098e-19	1.79127e-20	2.85491e-20	-1.38353e-19	-4.21641e-19	-3.26118e-19	-3.79321e-20	-1.35838e-19	-2.18776e-19	2.13892e-19	7.87822e-20	-7.07058e-20	-1.24136e-19	1.05086e-19	8.11252e-20	1.48917e-19	2.40851e-19	1.62228e-19	-1.32504e-19	-1.30871e-19	-7.23862e-20	-2.11375e-19	-2.84729e-19	-5.42515e-20	2.22254e-21	-3.80435e-19	-3.67529e-19	-1.54829e-19	-2.89647e-19	2.56593e-20	-5.94011e-20	1.8429e-19	2.14433e-19	2.90523e-19	3.10447e-20	8.07144e-20	5.13218e-20	1.41929e-19	6.35157e-20	2.08021e-19	-1.60451e-20	2.83603e-19
208	1.56662e-19	9.32344e-21	-8.78575e-20	-1.54374e-20	1.16012e-19	-1.19376e-19	1.23561e-19	8.33975e-20	7.64141e-21	9.12893e-22	-1.11185e-19	-4.01452e-19	-3.17857e-19	1.09233e-20	-8.23879e-20	-1.80107e-19	1.79724e-19	1.19725e-19	-5.06229e-20	-1.37591e-19	7.87863e-20	8.02322e-20	1.23224e-19	1.72996e-19	1.54651e-19	-1.40102e-19	-1.47283e-19	-4.61135e-20	-2.32263e-19	-2.57754e-19	-7.56201e-21	-2.54198e-20	-3.09055e-19	-3.58975e-19	-7.32232e-20	-3.22805e-19	3.93783e-20	-1.1476e-20	1.74386e-19	2.70432e-19	2.88151e-19	4.88152e-20	1.31901e-19	3.21704e-20	7.64676e-20	3.55814e-20	1.95065e-19	-2.71338e-20	2.47526e-19
209	1.28524e-19	4.99836e-20	-9.24404e-20	-3.20077e-20	8.86167e-20	-1.02207e-19	1.45916e-19	4.67036e-20	-1.64592e-20	-3.78732e-20	-1.0534e-19	-3.97035e-19	-3.11513e-19	3.32837e-20	-4.91537e-20	-1.49518e-19	1.23293e-19	1.3749e-19	-3.32626e-20	-1.58254e-19	3.81059e-20	7.03534e-20	6.98821e-20	1.01335e-19	1.20678e-19	-1.46244e-19	-1.74486e-19	-7.18411e-21	-2.40055e-19	-2.24321e-19	5.1904e-20	-3.90408e-20	-2.37724e-19	-3.26541e-19	1.41572e-20	-3.3301e-19	4.65424e-20	3.75203e-20	1.61678e-19	2.95885e-19	2.69864e-19	7.83217e-20	1.97191e-19	1.0469e-20	1.83082e-20	3.56954e-20	1.94023e-19	-3.59666e-20	2.24314e-19
210	1.07947e-19	9.74767e-20	-9.56862e-20	-4.87058e-20	6.13634e-20	-7.53198e-20	1.62798e-19	-5.58371e-21	-4.57995e-20	-8.16134e-20	-1.12663e-19	-4.07772e-19	-2.99796e-19	3.7388e-20	-3.64388e-20	-1.26671e-19	4.39396e-20	1.34019e-19	-2.87651e-20	-1.88571e-19	-9.07495e-21	4.30027e-20	-5.23419e-21	3.39856e-20	5.73796e-20	-1.53999e-19	-2.12775e-19	3.54897e-20	-2.40556e-19	-1.91938e-19	1.09906e-19	-4.24254e-20	-1.79829e-19	-2.83521e-19	9.60624e-20	-3.27344e-19	3.78925e-20	7.70889e-20	1.44946e-19	2.87524e-19	2.30607e-19	1.13871e-19	2.72211e-19	-6.7408e-21	-2.40636e-20	6.26283e-20	1.98291e-19	-4.55051e-20	2.15206e-19
211	1.02035e-19	1.49498e-19	-8.93033e-20	-7.00199e-20	4.74398e-20	-4.95216e-20	1.7681e-19	-7.06711e-20	-7.18142e-20	-1.23658e-19	-1.27628e-19	-4.29918e-19	-2.85474e-19	2.38867e-20	-3.77978e-20	-1.0788e-19	-3.8491e-20	1.11102e-19	-2.06928e-20	-2.2833e-19	-5.19049e-20	-9.94638e-22	-9.0402e-20	-2.4078e-20	-2.75165e-20	-1.63078e-19	-2.55863e-19	7.14506e-20	-2.40818e-19	-1.63569e-19	1.544e-19	-4.42207e-20	-1.42753e-19	-2.44508e-19	1.63831e-19	-3.15232e-19	1.0276e-20	9.72782e-20	1.265e-19	2.48222e-19	1.68193e-19	1.45118e-19	3.4951e-19	-1.57619e-20	-4.94219e-20	1.04366e-19	1.9542e-19	-5.78018e-20	2.17265e-19
212	1.1198e-19	2.01381e-19	-7.13309e-20	-9.65163e-20	5.22609e-20	-3.48969e-20	1.87562e-19	-1.43198e-19	-8.88648e-20	-1.55165e-19	-1.45134e-19	-4.51602e-19	-2.62739e-19	8.69335e-21	-5.2845e-20	-8.89781e-20	-1.08426e-19	7.45809e-20	-2.4201e-20	-2.70662e-19	-8.60799e-20	-6.45648e-20	-1.65714e-19	-7.13291e-20	-1.18678e-19	-1.74614e-19	-2.99175e-19	9.22038e-20	-2.46267e-19	-1.38787e-19	1.77447e-19	-5.36154e-20	-1.26672e-19	-2.20825e-19	2.12178e-19	-3.06034e-19	-3.47834e-20	9.05138e-20	1.10315e-19	1.83934e-19	8.31075e-20	1.57725e-19	4.18412e-19	-2.08406e-20	-6.42552e-20	1.40796e-19	1.72388e-19	-7.51352e-20	2.19365e-19
213	1.32784e-19	2.45972e-19	-4.72703e-20	-1.25295e-19	7.13539e-20	-3.61925e-20	1.91882e-19	-2.1512e-19	-9.53122e-20	-1.69209e-19	-1.61564e-19	-4.58406e-19	-2.33217e-19	3.7287e-21	-6.77641e-20	-6.16804e-20	-1.57846e-19	3.37892e-20	-3.04802e-20	-3.13221e-19	-1.07309e-19	-1.36283e-19	-2.16832e-19	-1.1008e-19	-2.05021e-19	-1.85692e-19	-3.36369e-19	9.26912e-20	-2.5804e-19	-1.16638e-19	1.75199e-19	-7.59328e-20	-1.26679e-19	-2.17545e-19	2.38623e-19	-3.07312e-19	-9.34951e-20	5.30476e-20	9.88608e-20	1.00749e-19	-2.26902e-20	1.37289e-19	4.66502e-19	-3.36497e-20	-8.03845e-20	1.51341e-19	1.20247e-19	-9.8529e-20	2.11993e-19
214	1.55605e-19	2.75157e-19	-2.70444e-20	-1.53045e-19	9.26998e-20	-5.10593e-20	1.86129e-19	-2.77609e-19	-9.39795e-20	-1.62808e-19	-1.75856e-19	-4.40987e-19	-1.98993e-19	8.3149e-21	-8.16211e-20	-1.89872e-20	-1.79986e-19	-2.18274e-21	-4.61087e-20	-3.49675e-19	-1.19093e-19	-2.02895e-19	-2.36118e-19	-1.41438e-19	-2.68798e-19	-1.95447e-19	-3.66593e-19	7.60162e-20	-2.72846e-19	-9.74462e-20	1.47063e-19	-1.10085e-19	-1.35729e-19	-2.33156e-19	2.43378e-19	-3.23169e-19	-1.60537e-19	-1.23402e-20	9.2998e-20	6.04803e-21	-1.44415e-19	7.54939e-20	4.84628e-19	-6.5032e-20	-1.06624e-19	1.26693e-19	3.99819e-20	-1.29142e-19	1.84922e-19
215	1.71343e-19	2.81756e-19	-1.99332e-20	-1.78894e-19	1.02176e-19	-7.21005e-20	1.68108e-19	-3.23553e-19	-9.05324e-20	-1.40282e-19	-1.93522e-19	-3.96865e-19	-1.70872e-19	2.05089e-20	-8.49434e-20	2.75697e-20	-1.78925e-19	-2.94274e-20	-6.59669e-20	-3.74989e-19	-1.20261e-19	-2.50183e-19	-2.25861e-19	-1.64064e-19	-3.01826e-19	-2.00398e-19	-3.86422e-19	4.86392e-20	-2.84442e-19	-8.44996e-20	9.64901e-20	-1.50303e-19	-1.47037e-19	-2.6049e-19	2.29485e-19	-3.5313e-19	-2.28236e-19	-9.51939e-20	9.28373e-20	-9.09989e-20	-2.72318e-19	-2.38325e-20	4.71159e-19	-1.16594e-19	-1.44836e-19	7.37479e-20	-5.70815e-20	-1.6209e-19	1.41264e-19
216	1.73858e-19	2.61094e-19	-3.04083e-20	-2.04215e-19	9.00611e-20	-9.06846e-20	1.38588e-19	-3.48637e-19	-9.05042e-20	-1.11775e-19	-2.14398e-19	-3.30139e-19	-1.58983e-19	2.61784e-20	-9.07831e-20	7.56471e-20	-1.64021e-19	-5.02345e-20	-9.15271e-20	-3.85692e-19	-1.17538e-19	-2.68588e-19	-1.92036e-19	-1.77741e-19	-3.00382e-19	-2.00014e-19	-3.92565e-19	2.20901e-20	-2.8764e-19	-8.15889e-20	3.16323e-20	-1.88826e-19	-1.5457e-19	-2.89423e-19	2.02437e-19	-3.92443e-19	-2.86485e-19	-1.7849e-19	9.98624e-20	-1.79582e-19	-3.90801e-19	-1.44213e-19	4.32174e-19	-1.77433e-19	-1.87134e-19	1.25007e-20	-1.50126e-19	-1.93039e-19	8.53175e-20
217	1.61544e-19	2.12611e-19	-5.65378e-20	-2.29269e-19	5.57628e-20	-9.95253e-20	1.01535e-19	-3.51247e-19	-9.58484e-20	-9.00429e-20	-2.38076e-19	-2.51578e-19	-1.56755e-19	2.03073e-20	-9.55693e-20	1.11308e-19	-1.46863e-19	-6.51698e-20	-1.16646e-19	-3.86232e-19	-1.10822e-19	-2.61181e-19	-1.49851e-19	-1.79205e-19	-2.69748e-19	-1.93988e-19	-3.81129e-19	5.61839e-21	-2.78598e-19	-9.22225e-20	-3.58269e-20	-2.19947e-19	-1.54719e-19	-3.10325e-19	1.67972e-19	-4.34572e-19	-3.25105e-19	-2.43715e-19	1.16349e-19	-2.50979e-19	-4.80155e-19	-2.60694e-19	3.77387e-19	-2.29314e-19	-2.20952e-19	-3.41467e-20	-2.19567e-19	-2.14576e-19	2.95573e-20
218	1.37157e-19	1.41523e-19	-9.1005e-20	-2.49704e-19	8.82476e-21	-9.32093e-20	6.33503e-20	-3.31056e-19	-1.03327e-19	-8.56464e-20	-2.57564e-19	-1.74433e-19	-1.69289e-19	-9.76479e-21	-1.03165e-19	1.31219e-19	-1.38623e-19	-8.27371e-20	-1.47162e-19	-3.78478e-19	-1.06277e-19	-2.3128e-19	-1.0416e-19	-1.66435e-19	-2.118e-19	-1.78875e-19	-3.53474e-19	5.02127e-21	-2.57375e-19	-1.17439e-19	-9.44336e-20	-2.42272e-19	-1.47009e-19	-3.17532e-19	1.29693e-19	-4.74672e-19	-3.37892e-19	-2.77063e-19	1.43706e-19	-3.0224e-19	-5.22804e-19	-3.49855e-19	3.15813e-19	-2.57555e-19	-2.352e-19	-5.27347e-20	-2.52529e-19	-2.22448e-19	-1.66254e-20
219	1.0646e-19	5.93107e-20	-1.23602e-19	-2.56277e-19	-3.4215e-20	-6.78753e-20	3.14128e-20	-2.89307e-19	-1.07764e-19	-1.02209e-19	-2.68745e-19	-1.08933e-19	-1.78924e-19	-5.64948e-20	-1.13297e-19	1.29731e-19	-1.46107e-19	-1.06375e-19	-1.79391e-19	-3.69422e-19	-1.05585e-19	-1.92349e-19	-6.39209e-20	-1.44399e-19	-1.4195e-19	-1.6008e-19	-3.13718e-19	1.59848e-20	-2.27965e-19	-1.56694e-19	-1.37569e-19	-2.59271e-19	-1.35268e-19	-3.1049e-19	8.86707e-20	-5.1097e-19	-3.24754e-19	-2.73596e-19	1.79459e-19	-3.36397e-19	-5.08967e-19	-3.97575e-19	2.53524e-19	-2.61146e-19	-2.26656e-19	-4.25362e-20	-2.49206e-19	-2.17629e-19	-4.65702e-20
220	7.64635e-20	-1.84912e-20	-1.43892e-19	-2.38413e-19	-5.56845e-20	-2.19298e-20	1.30461e-20	-2.29127e-19	-1.03051e-19	-1.35569e-19	-2.68039e-19	-6.56578e-20	-1.83653e-19	-1.148e-19	-1.24459e-19	1.12077e-19	-1.69775e-19	-1.29572e-19	-2.19039e-19	-3.63237e-19	-1.08046e-19	-1.5395e-19	-3.21702e-20	-1.19293e-19	-7.3235e-20	-1.43134e-19	-2.75986e-19	2.80557e-20	-1.97814e-19	-2.07841e-19	-1.663e-19	-2.7696e-19	-1.26106e-19	-2.92915e-19	4.54088e-20	-5.4356e-19	-2.90876e-19	-2.3755e-19	2.16826e-19	-3.5889e-19	-4.40573e-19	-4.03303e-19	1.96361e-19	-2.52149e-19	-2.00316e-19	-1.49889e-20	-2.21738e-19	-2.05034e-19	-6.42207e-20
221	5.39927e-20	-7.71093e-20	-1.43198e-19	-1.89205e-19	-4.27861e-20	4.22518e-20	1.43856e-20	-1.56318e-19	-8.80755e-20	-1.74621e-19	-2.59707e-19	-4.6292e-20	-1.78972e-19	-1.68086e-19	-1.32389e-19	7.3979e-20	-2.04472e-19	-1.45983e-19	-2.59733e-19	-3.62179e-19	-1.11532e-19	-1.20021e-19	-1.15882e-20	-9.99216e-20	-2.27725e-20	-1.35606e-19	-2.53481e-19	2.78041e-20	-1.75929e-19	-2.67725e-19	-1.87701e-19	-3.00802e-19	-1.26585e-19	-2.70083e-19	2.19278e-21	-5.71274e-19	-2.43341e-19	-1.79331e-19	2.46301e-19	-3.72585e-19	-3.30457e-19	-3.77161e-19	1.49646e-19	-2.49936e-19	-1.67899e-19	1.5961e-20	-1.83838e-19	-1.93371e-19	-6.98586e-20
222	4.46709e-20	-1.07784e-19	-1.16141e-19	-1.08885e-19	8.46378e-21	1.17513e-19	3.93868e-20	-7.81259e-20	-6.27656e-20	-2.04244e-19	-2.48961e-19	-4.40075e-20	-1.67363e-19	-2.14419e-19	-1.40274e-19	3.48741e-20	-2.43164e-19	-1.47111e-19	-2.93296e-19	-3.64257e-19	-1.10958e-19	-9.41562e-20	-4.48899e-21	-9.58051e-20	-1.08079e-21	-1.4488e-19	-2.59302e-19	5.85375e-21	-1.68916e-19	-3.33026e-19	-2.09674e-19	-3.32288e-19	-1.40309e-19	-2.46614e-19	-3.63905e-20	-5.89868e-19	-1.88344e-19	-1.11276e-19	2.5921e-19	-3.75665e-19	-1.98351e-19	-3.34182e-19	1.19543e-19	-2.67803e-19	-1.40723e-19	3.99362e-20	-1.47396e-19	-1.89909e-19	-7.08575e-20
223	5.20439e-20	-1.10408e-19	-6.18452e-20	-5.34495e-21	9.23943e-20	1.93069e-19	8.92962e-20	-6.90824e-22	-2.82501e-20	-2.09435e-19	-2.38482e-19	-5.13798e-20	-1.50238e-19	-2.38452e-19	-1.47191e-19	-3.16505e-21	-2.81002e-19	-1.23729e-19	-3.11128e-19	-3.64617e-19	-9.95436e-20	-6.996e-20	-1.56821e-21	-1.11685e-19	-5.12894e-21	-1.74777e-19	-2.95799e-19	-3.70552e-20	-1.78888e-19	-3.98331e-19	-2.35496e-19	-3.67071e-19	-1.65373e-19	-2.24989e-19	-6.55507e-20	-5.9299e-19	-1.30958e-19	-4.41429e-20	2.50651e-19	-3.64846e-19	-6.53346e-20	-2.88705e-19	1.09125e-19	-3.07868e-19	-1.25878e-19	5.22884e-20	-1.16952e-19	-1.96637e-19	-6.98879e-20
224	7.66577e-20	-9.21421e-20	1.51583e-20	1.07576e-19	1.95765e-19	2.57971e-19	1.61706e-19	7.27159e-20	1.67797e-20	-1.79854e-19	-2.29712e-19	-5.6062e-20	-1.24842e-19	-2.35329e-19	-1.51599e-19	-2.47638e-20	-2.8993e-19	-7.27405e-20	-3.02643e-19	-3.54788e-19	-7.52693e-20	-4.53396e-20	-4.71804e-21	-1.43151e-19	-3.0217e-20	-2.19074e-19	-3.59659e-19	-9.05451e-20	-1.9971e-19	-4.56887e-19	-2.62044e-19	-3.96123e-19	-1.94074e-19	-2.05179e-19	-8.2515e-20	-5.75026e-19	-7.69086e-20	1.44489e-20	2.19738e-19	-3.39494e-19	5.13899e-20	-2.50168e-19	1.17118e-19	-3.59586e-19	-1.22233e-19	5.26448e-20	-9.02269e-20	-2.14016e-19	-6.52136e-20
225	1.15506e-19	-6.30481e-20	1.0518e-19	2.12997e-19	3.01771e-19	3.04214e-19	2.5046e-19	1.41431e-19	7.31597e-20	-1.12874e-19	-2.15243e-19	-4.89367e-20	-9.33986e-20	-2.01564e-19	-1.50348e-19	-3.93068e-20	-2.85902e-19	-8.79337e-21	-2.74182e-19	-3.40664e-19	-3.9755e-20	-1.48022e-20	-1.47223e-20	-1.81244e-19	-5.61162e-20	-2.66394e-19	-4.37753e-19	-1.39551e-19	-2.18958e-19	-4.99468e-19	-2.80691e-19	-4.07991e-19	-2.15538e-19	-1.845e-19	-8.7533e-20	-5.34096e-19	-3.36112e-20	6.09468e-20	1.69349e-19	-3.03557e-19	1.41308e-19	-2.22329e-19	1.38512e-19	-4.08075e-19	-1.23715e-19	4.44404e-20	-6.18246e-20	-2.36299e-19	-5.73981e-20
226	1.62655e-19	-3.13552e-20	1.95149e-19	2.94508e-19	3.94621e-19	3.28434e-19	3.45961e-19	2.05056e-19	1.40534e-19	-1.93274e-20	-1.91973e-19	-3.02867e-20	-5.89925e-20	-1.46285e-19	-1.38624e-19	-2.90235e-20	-2.6607e-19	5.70738e-20	-2.33716e-19	-3.08961e-19	2.50947e-21	1.56151e-20	-1.46542e-20	-2.13911e-19	-7.14687e-20	-3.10125e-19	-5.12277e-19	-1.6974e-19	-2.22819e-19	-5.1941e-19	-2.83314e-19	-3.92228e-19	-2.19605e-19	-1.58595e-19	-8.25301e-20	-4.72976e-19	-9.12649e-21	9.44833e-20	1.03727e-19	-2.64923e-19	2.0124e-19	-2.0368e-19	1.66543e-19	-4.39053e-19	-1.21764e-19	2.85896e-20	-2.74571e-20	-2.57892e-19	-4.90089e-20
227	2.1134e-19	-9.86024e-22	2.71688e-19	3.39999e-19	4.63297e-19	3.3071e-19	4.36007e-19	2.6116e-19	2.15208e-19	8.76182e-20	-1.56688e-19	2.86952e-21	-1.77721e-20	-7.67067e-20	-1.1828e-19	-1.2133e-20	-2.33748e-19	1.01729e-19	-1.89139e-19	-2.63503e-19	4.3858e-20	4.97312e-20	-8.91082e-21	-2.32798e-19	-7.13854e-20	-3.37084e-19	-5.69401e-19	-1.75125e-19	-2.03583e-19	-5.12541e-19	-2.65091e-19	-3.42465e-19	-2.00733e-19	-1.23178e-19	-6.92479e-20	-3.97965e-19	-8.32926e-21	1.15486e-19	2.71867e-20	-2.31158e-19	2.33185e-19	-1.90556e-19	1.92214e-19	-4.44819e-19	-1.11045e-19	7.22678e-21	1.58245e-20	-2.71071e-19	-4.54454e-20
228	2.56654e-19	2.79377e-20	3.24474e-19	3.44775e-19	5.03602e-19	3.12724e-19	5.08708e-19	3.03584e-19	2.901e-19	1.82781e-19	-1.10557e-19	3.6401e-20	2.66659e-20	-3.37551e-21	-9.12021e-20	7.85015e-21	-1.95223e-19	1.31763e-19	-1.51599e-19	-2.12062e-19	7.38633e-20	7.82887e-20	5.12125e-21	-2.23131e-19	-5.67569e-20	-3.43298e-19	-5.99158e-19	-1.59692e-19	-1.63944e-19	-4.80307e-19	-2.24821e-19	-2.58496e-19	-1.59774e-19	-7.57214e-20	-4.79754e-20	-3.16646e-19	-3.00935e-20	1.24094e-19	-5.64279e-20	-2.06847e-19	2.40795e-19	-1.79609e-19	2.05705e-19	-4.26283e-19	-9.19074e-20	-1.94866e-20	6.5045e-20	-2.74472e-19	-5.08817e-20
229	2.97182e-19	5.68782e-20	3.48642e-19	3.12763e-19	5.17998e-19	2.76424e-19	5.55786e-19	3.26757e-19	3.55459e-19	2.51231e-19	-5.52478e-20	6.95702e-20	7.37282e-20	5.41044e-20	-6.3528e-20	2.56805e-20	-1.6454e-19	1.3234e-19	-1.26593e-19	-1.62429e-19	8.226e-20	9.46074e-20	2.02853e-20	-1.9958e-19	-4.30067e-20	-3.36245e-19	-6.00845e-19	-1.34718e-19	-1.17638e-19	-4.27292e-19	-1.65018e-19	-1.48306e-19	-1.03512e-19	-1.68317e-20	-1.79686e-20	-2.36119e-19	-6.66509e-20	1.20623e-19	-1.43154e-19	-1.92811e-19	2.26644e-19	-1.70428e-19	1.97392e-19	-3.90772e-19	-6.98024e-20	-4.99818e-20	1.13528e-19	-2.65106e-19	-6.62172e-20
230	3.34401e-19	8.71543e-20	3.45864e-19	2.55458e-19	5.1399e-19	2.24768e-19	5.76358e-19	3.28393e-19	4.03993e-19	2.86104e-19	1.32791e-21	9.79748e-20	1.31287e-19	8.98681e-20	-4.27093e-20	3.16339e-20	-1.45005e-19	1.18272e-19	-1.10167e-19	-1.22699e-19	6.81275e-20	9.32934e-20	2.59047e-20	-1.67628e-19	-3.90876e-20	-3.20569e-19	-5.79574e-19	-1.12494e-19	-8.13981e-20	-3.59515e-19	-9.00772e-20	-2.69727e-20	-4.2491e-20	4.95272e-20	2.11299e-20	-1.62197e-19	-1.07147e-19	1.06989e-19	-2.28251e-19	-1.872e-19	1.91459e-19	-1.65494e-19	1.62622e-19	-3.50251e-19	-5.09863e-20	-8.36344e-20	1.52637e-19	-2.46266e-19	-8.92812e-20
231	3.70004e-19	1.1972e-19	3.23601e-19	1.88929e-19	5.01755e-19	1.63385e-19	5.77594e-19	3.1377e-19	4.31643e-19	2.92145e-19	5.61718e-20	1.22427e-19	1.97263e-19	9.93344e-20	-2.83666e-20	3.11911e-20	-1.28832e-19	9.56719e-20	-1.00566e-19	-9.51211e-20	3.08355e-20	7.26191e-20	1.46289e-20	-1.40584e-19	-5.17458e-20	-3.05408e-19	-5.43394e-19	-1.03959e-19	-6.93821e-20	-2.82486e-19	-6.54032e-21	8.61616e-20	1.07843e-20	1.17017e-19	6.78308e-20	-9.95869e-20	-1.4274e-19	8.84084e-20	-3.0566e-19	-1.86902e-19	1.35051e-19	-1.68255e-19	1.04335e-19	-3.14995e-19	-3.91912e-20	-1.17743e-19	1.74559e-19	-2.20878e-19	-1.15767e-19
232	4.02791e-19	1.5558e-19	2.92528e-19	1.29749e-19	4.9168e-19	1.01364e-19	5.7238e-19	2.93513e-19	4.40327e-19	2.81735e-19	1.07285e-19	1.45718e-19	2.68764e-19	8.22231e-20	-2.39248e-20	2.20845e-20	-1.13328e-19	6.96489e-20	-9.12731e-20	-8.02157e-20	-2.21392e-20	3.94754e-20	-1.90262e-20	-1.25147e-19	-8.10439e-20	-2.9375e-19	-5.00736e-19	-1.13179e-19	-8.59408e-20	-2.01107e-19	7.66781e-20	1.73494e-19	4.52437e-20	1.78883e-19	1.18331e-19	-5.19685e-20	-1.71076e-19	7.2551e-20	-3.69192e-19	-1.88964e-19	5.87863e-20	-1.80256e-19	3.33504e-20	-2.90769e-19	-3.37605e-20	-1.49754e-19	1.76748e-19	-1.90987e-19	-1.4072e-19
233	4.27572e-19	1.95402e-19	2.6294e-19	9.07772e-20	4.92001e-19	4.95932e-20	5.73915e-19	2.79972e-19	4.38166e-19	2.72287e-19	1.53585e-19	1.70116e-19	3.39722e-19	4.80895e-20	-2.22712e-20	9.24496e-21	-9.28244e-20	4.94837e-20	-8.24166e-20	-7.23316e-20	-8.03641e-20	-1.2349e-21	-7.33973e-20	-1.28174e-19	-1.26962e-19	-2.89783e-19	-4.60632e-19	-1.36829e-19	-1.27444e-19	-1.20387e-19	1.4954e-19	2.24786e-19	5.33917e-20	2.30138e-19	1.67342e-19	-2.13152e-20	-1.96623e-19	6.67438e-20	-4.14079e-19	-1.91185e-19	-3.25374e-20	-1.9972e-19	-3.6677e-20	-2.77033e-19	-3.09923e-20	-1.75565e-19	1.61701e-19	-1.61811e-19	-1.60999e-19
234	4.37209e-19	2.38128e-19	2.41526e-19	7.76827e-20	5.06706e-19	1.74185e-20	5.90691e-19	2.82377e-19	4.34855e-19	2.74232e-19	1.9538e-19	1.9636e-19	4.05964e-19	1.1562e-20	-1.96796e-20	2.75532e-21	-6.94582e-20	3.59709e-20	-7.4432e-20	-6.26126e-20	-1.31245e-19	-3.98818e-20	-1.39914e-19	-1.46346e-19	-1.84042e-19	-2.88794e-19	-4.24183e-19	-1.65231e-19	-1.82087e-19	-4.56033e-20	2.02299e-19	2.39656e-19	3.39616e-20	2.6944e-19	2.09442e-19	-6.87736e-21	-2.27361e-19	7.47161e-20	-4.38356e-19	-1.91812e-19	-1.30561e-19	-2.20831e-19	-9.56189e-20	-2.69987e-19	-2.7981e-20	-1.91338e-19	1.35478e-19	-1.35517e-19	-1.72936e-19
235	4.26854e-19	2.79872e-19	2.30132e-19	8.7567e-20	5.34172e-19	9.75361e-21	6.23947e-19	3.01557e-19	4.37209e-19	2.94018e-19	2.31062e-19	2.21076e-19	4.61358e-19	-1.24245e-20	-5.247e-21	-3.29446e-22	-3.83786e-20	2.61928e-20	-6.5374e-20	-4.24458e-20	-1.66295e-19	-7.08088e-20	-2.07251e-19	-1.73926e-19	-2.49374e-19	-2.89485e-19	-3.89642e-19	-1.87183e-19	-2.37839e-19	1.78251e-20	2.28782e-19	2.24266e-19	-8.77001e-21	2.98868e-19	2.40151e-19	-4.9268e-21	-2.69427e-19	9.54025e-20	-4.42761e-19	-1.8983e-19	-2.23522e-19	-2.34582e-19	-1.39625e-19	-2.65255e-19	-2.26669e-20	-1.93862e-19	1.0521e-19	-1.16157e-19	-1.75535e-19
236	3.98042e-19	3.14873e-19	2.26985e-19	1.10656e-19	5.67799e-19	2.61088e-20	6.68276e-19	3.29091e-19	4.46868e-19	3.27064e-19	2.58442e-19	2.38052e-19	5.03301e-19	-1.53073e-20	1.92183e-20	6.01837e-21	-1.35963e-20	1.45999e-20	-5.74125e-20	-7.99059e-21	-1.82378e-19	-9.67393e-20	-2.68289e-19	-2.04706e-19	-3.14729e-19	-2.86624e-19	-3.50868e-19	-1.94798e-19	-2.83191e-19	6.45213e-20	2.27909e-19	1.87228e-19	-6.68337e-20	3.22356e-19	2.56069e-19	-1.05562e-20	-3.2334e-19	1.24162e-19	-4.2989e-19	-1.84419e-19	-2.98198e-19	-2.31886e-19	-1.70454e-19	-2.60469e-19	-1.53358e-20	-1.82681e-19	7.64533e-20	-1.04903e-19	-1.66593e-19
237	3.59877e-19	3.38248e-19	2.29269e-19	1.34688e-19	5.98751e-19	6.17448e-20	7.13932e-19	3.48972e-19	4.58585e-19	3.64458e-19	2.7253e-19	2.40753e-19	5.31703e-19	1.91119e-21	5.9171e-20	2.60422e-20	7.27407e-21	4.34387e-21	-5.17746e-20	3.84373e-20	-1.82131e-19	-1.164e-19	-3.14862e-19	-2.33956e-19	-3.73737e-19	-2.81628e-19	-3.03523e-19	-1.87546e-19	-3.11058e-19	9.03805e-20	2.03236e-19	1.3558e-19	-1.31882e-19	3.43039e-19	2.54539e-19	-2.06359e-20	-3.83843e-19	1.54972e-19	-4.03745e-19	-1.75946e-19	-3.42492e-19	-2.07239e-19	-1.91607e-19	-2.55022e-19	-9.01454e-21	-1.61338e-19	5.2902e-20	-1.02894e-19	-1.53175e-19
238	3.26327e-19	3.48645e-19	2.35347e-19	1.5008e-19	6.20242e-19	1.09421e-19	7.49562e-19	3.43338e-19	4.64227e-19	3.94585e-19	2.689e-19	2.3083e-19	5.45379e-19	3.80585e-20	1.01664e-19	5.58609e-20	2.41923e-20	-9.65174e-21	-4.95597e-20	9.02522e-20	-1.71798e-19	-1.37257e-19	-3.44054e-19	-2.54484e-19	-4.1748e-19	-2.74816e-19	-2.48804e-19	-1.71124e-19	-3.18583e-19	9.33928e-20	1.6161e-19	7.48733e-20	-1.96745e-19	3.61668e-19	2.3387e-19	-3.5387e-20	-4.42764e-19	1.81742e-19	-3.70142e-19	-1.66282e-19	-3.49323e-19	-1.62737e-19	-2.06309e-19	-2.49248e-19	-7.88957e-21	-1.34918e-19	3.49883e-20	-1.06359e-19	-1.37919e-19
239	3.10503e-19	3.48496e-19	2.45074e-19	1.53117e-19	6.30506e-19	1.60924e-19	7.64641e-19	2.99759e-19	4.57348e-19	4.07554e-19	2.44029e-19	2.05601e-19	5.41927e-19	8.05244e-20	1.35668e-19	8.97287e-20	4.08843e-20	-1.99038e-20	-5.04669e-20	1.39172e-19	-1.60848e-19	-1.59391e-19	-3.55942e-19	-2.61531e-19	-4.40213e-19	-2.70515e-19	-1.97346e-19	-1.52685e-19	-3.07625e-19	7.55238e-20	1.09918e-19	9.9702e-21	-2.55902e-19	3.76411e-19	1.94246e-19	-5.6905e-20	-4.92643e-19	1.9916e-19	-3.36901e-19	-1.58791e-19	-3.19785e-19	-1.08131e-19	-2.16043e-19	-2.42739e-19	-1.65524e-20	-1.07365e-19	2.09122e-20	-1.13358e-19	-1.27273e-19
240	3.18492e-19	3.4159e-19	2.58047e-19	1.45687e-19	6.32364e-19	2.07763e-19	7.51458e-19	2.18824e-19	4.36033e-19	3.97946e-19	1.97251e-19	1.74825e-19	5.1851e-19	1.2369e-19	1.56542e-19	1.21459e-19	5.83591e-20	-3.28294e-20	-5.57968e-20	1.77158e-19	-1.57903e-19	-1.80333e-19	-3.55169e-19	-2.60973e-19	-4.41044e-19	-2.68167e-19	-1.60485e-19	-1.36882e-19	-2.83756e-19	4.22967e-20	5.29155e-20	-5.38119e-20	-3.04508e-19	3.83605e-19	1.39054e-19	-8.52533e-20	-5.28717e-19	2.03122e-19	-3.12325e-19	-1.57145e-19	-2.6279e-19	-5.73291e-20	-2.22196e-19	-2.3525e-19	-3.86415e-20	-7.98551e-20	7.86178e-21	-1.1836e-19	-1.21358e-19
241	3.45893e-19	3.29946e-19	2.71335e-19	1.32402e-19	6.29509e-19	2.41755e-19	7.06623e-19	1.14758e-19	4.04496e-19	3.65696e-19	1.3299e-19	1.38374e-19	4.75166e-19	1.54228e-19	1.51699e-19	1.48397e-19	6.8412e-20	-4.24752e-20	-7.56089e-20	1.94683e-19	-1.63634e-19	-1.96896e-19	-3.43584e-19	-2.52233e-19	-4.1807e-19	-2.70334e-19	-1.48223e-19	-1.20309e-19	-2.55352e-19	2.52654e-21	-8.36277e-21	-1.10908e-19	-3.38335e-19	3.7869e-19	7.51406e-20	-1.15223e-19	-5.48993e-19	1.92514e-19	-3.01408e-19	-1.64812e-19	-1.93367e-19	-2.09627e-20	-2.25885e-19	-2.25682e-19	-7.50724e-20	-5.04499e-20	-8.04831e-21	-1.1758e-19	-1.20276e-19
242	3.7885e-19	3.12488e-19	2.78835e-19	1.17272e-19	6.22295e-19	2.55605e-19	6.32448e-19	1.15873e-20	3.68465e-19	3.1615e-19	5.64648e-20	1.02008e-19	4.17237e-19	1.67341e-19	1.19766e-19	1.60115e-19	6.72468e-20	-5.66272e-20	-1.01437e-19	1.91599e-19	-1.76373e-19	-2.08281e-19	-3.21302e-19	-2.44601e-19	-3.79079e-19	-2.68073e-19	-1.60454e-19	-9.76381e-20	-2.31129e-19	-3.50526e-20	-7.50593e-20	-1.57324e-19	-3.54591e-19	3.57492e-19	1.15055e-20	-1.36439e-19	-5.5341e-19	1.70826e-19	-3.02848e-19	-1.82448e-19	-1.26155e-19	-1.49354e-21	-2.2776e-19	-2.12389e-19	-1.22147e-19	-1.43391e-20	-2.92362e-20	-1.08571e-19	-1.20358e-19
243	3.99149e-19	2.86353e-19	2.7345e-19	1.01664e-19	6.06635e-19	2.44518e-19	5.36154e-19	-6.73977e-20	3.33286e-19	2.57562e-19	-2.35328e-20	6.39965e-20	3.46001e-19	1.61211e-19	6.52178e-20	1.49307e-19	5.02166e-20	-7.38869e-20	-1.28961e-19	1.71362e-19	-1.8705e-19	-2.07239e-19	-2.8778e-19	-2.3963e-19	-3.26609e-19	-2.58564e-19	-1.87495e-19	-6.3984e-20	-2.16434e-19	-6.38855e-20	-1.48333e-19	-1.90365e-19	-3.52019e-19	3.17924e-19	-4.31107e-20	-1.37357e-19	-5.43195e-19	1.46408e-19	-3.09212e-19	-2.07722e-19	-7.20413e-20	8.14493e-21	-2.26391e-19	-1.9319e-19	-1.72551e-19	3.06317e-20	-5.44359e-20	-9.13096e-20	-1.19197e-19
244	3.90786e-19	2.49469e-19	2.50965e-19	8.40553e-20	5.76613e-19	2.07913e-19	4.28615e-19	-1.08102e-19	2.99613e-19	1.99085e-19	-1.02503e-19	2.38399e-20	2.65622e-19	1.42694e-19	-4.18711e-21	1.15961e-19	1.07401e-20	-9.37676e-20	-1.54995e-19	1.39725e-19	-1.88868e-19	-1.96648e-19	-2.46725e-19	-2.41474e-19	-2.70767e-19	-2.38197e-19	-2.16624e-19	-1.94001e-20	-2.11479e-19	-8.0618e-20	-2.25976e-19	-2.10123e-19	-3.31521e-19	2.6205e-19	-8.23775e-20	-1.10574e-19	-5.20418e-19	1.30099e-19	-3.09942e-19	-2.34544e-19	-3.51534e-20	2.10428e-20	-2.18926e-19	-1.66217e-19	-2.1551e-19	8.3972e-20	-7.86193e-20	-6.8998e-20	-1.1445e-19
245	3.4531e-19	2.02248e-19	2.13262e-19	6.11101e-20	5.2912e-19	1.50796e-19	3.21785e-19	-1.10646e-19	2.64131e-19	1.47743e-19	-1.76055e-19	-2.08779e-20	1.83304e-19	1.11508e-19	-8.45204e-20	6.61037e-20	-4.03327e-20	-1.15875e-19	-1.78385e-19	1.04817e-19	-1.75969e-19	-1.78097e-19	-2.03305e-19	-2.48446e-19	-2.17368e-19	-2.09806e-19	-2.38984e-19	3.23701e-20	-2.11693e-19	-8.43702e-20	-3.01239e-19	-2.18877e-19	-2.95581e-19	1.97012e-19	-1.03394e-19	-5.68738e-20	-4.8775e-19	1.3068e-19	-2.9699e-19	-2.5514e-19	-1.45828e-20	4.97766e-20	-2.01168e-19	-1.30643e-19	-2.41731e-19	1.40041e-19	-9.41182e-20	-4.55323e-20	-1.05997e-19
246	2.64312e-19	1.47249e-19	1.68402e-19	2.94535e-20	4.6684e-19	8.31758e-20	2.2623e-19	-8.68095e-20	2.21838e-19	1.05333e-19	-2.43241e-19	-7.2783e-20	1.01613e-19	7.74304e-20	-1.67088e-19	8.0469e-21	-9.92372e-20	-1.35649e-19	-1.96632e-19	7.23752e-20	-1.51788e-19	-1.57798e-19	-1.67746e-19	-2.57185e-19	-1.78343e-19	-1.76284e-19	-2.49072e-19	8.4619e-20	-2.11156e-19	-7.5855e-20	-3.6427e-19	-2.20924e-19	-2.48955e-19	1.33427e-19	-1.0633e-19	1.44353e-20	-4.47895e-19	1.50948e-19	-2.6819e-19	-2.62806e-19	-6.48497e-21	1.00564e-19	-1.70107e-19	-8.7813e-20	-2.4522e-19	1.93194e-19	-9.35854e-20	-2.53872e-20	-9.50958e-20
247	1.5909e-19	8.78642e-20	1.27544e-19	-1.22718e-20	3.98023e-19	1.73591e-20	1.49695e-19	-5.37104e-20	1.70091e-19	7.20551e-20	-3.0267e-19	-1.25032e-19	2.57465e-20	3.83164e-20	-2.33608e-19	-5.31392e-20	-1.52472e-19	-1.46855e-19	-2.1533e-19	4.68369e-20	-1.24735e-19	-1.35739e-19	-1.46579e-19	-2.63706e-19	-1.55003e-19	-1.44972e-19	-2.47331e-19	1.33061e-19	-2.05117e-19	-5.71943e-20	-4.04168e-19	-2.20254e-19	-1.97965e-19	8.22737e-20	-9.31769e-20	8.87148e-20	-4.03459e-19	1.85853e-19	-2.27534e-19	-2.54119e-19	-7.03969e-21	1.70364e-19	-1.24565e-19	-4.07995e-20	-2.25537e-19	2.36309e-19	-7.28627e-20	-7.16259e-21	-8.56949e-20
248	4.7757e-20	2.73462e-20	1.00179e-19	-6.21243e-20	3.33241e-19	-3.64672e-20	9.62516e-20	-2.68623e-20	1.10299e-19	4.52924e-20	-3.50242e-19	-1.8049e-19	-3.87969e-20	5.17811e-22	-2.80701e-19	-9.94421e-20	-1.9948e-19	-1.54413e-19	-2.39257e-19	3.09523e-20	-1.0031e-19	-1.13692e-19	-1.39595e-19	-2.66434e-19	-1.46782e-19	-1.17011e-19	-2.35425e-19	1.77973e-19	-1.93362e-19	-3.19211e-20	-4.13678e-19	-2.19415e-19	-1.50085e-19	5.11529e-20	-6.67634e-20	1.51263e-19	-3.5666e-19	2.24469e-19	-1.81687e-19	-2.29325e-19	-1.30222e-20	2.48184e-19	-6.67221e-20	6.44685e-21	-1.878e-19	2.66057e-19	-3.10457e-20	1.15029e-20	-8.15844e-20
249	-4.97032e-20	-3.13706e-20	9.00637e-20	-1.15309e-19	2.81406e-19	-7.38019e-20	6.55404e-20	-1.60942e-20	4.75283e-20	2.32639e-20	-3.83443e-19	-2.27199e-19	-8.62267e-20	-4.51264e-20	-3.04795e-19	-1.34206e-19	-2.41777e-19	-1.57014e-19	-2.73866e-19	2.28756e-20	-8.50688e-20	-9.45735e-20	-1.46759e-19	-2.62529e-19	-1.47788e-19	-9.15166e-20	-2.17381e-19	2.21091e-19	-1.79279e-19	-5.47499e-21	-3.91313e-19	-2.1868e-19	-1.11398e-19	4.28088e-20	-3.05382e-20	1.92064e-19	-3.09083e-19	2.54705e-19	-1.35973e-19	-1.91567e-19	-2.09637e-20	3.19201e-19	-2.38685e-21	4.89255e-20	-1.40039e-19	2.7899e-19	2.64402e-20	3.53499e-20	-8.31434e-20
250	-1.17541e-19	-8.54974e-20	9.36366e-20	-1.66315e-19	2.46843e-19	-9.71883e-20	5.22852e-20	-2.41275e-20	-1.14679e-20	3.63706e-21	-3.99236e-19	-2.68204e-19	-1.15338e-19	-9.22963e-20	-3.09043e-19	-1.47792e-19	-2.84518e-19	-1.64481e-19	-3.13404e-19	2.47557e-20	-7.99576e-20	-8.01968e-20	-1.64861e-19	-2.54246e-19	-1.53827e-19	-6.16443e-20	-1.97334e-19	2.63422e-19	-1.6686e-19	1.61003e-20	-3.43156e-19	-2.17452e-19	-8.55702e-20	5.4857e-20	1.09191e-20	2.08224e-19	-2.6088e-19	2.68478e-19	-9.20127e-20	-1.45786e-19	-2.71586e-20	3.70957e-19	5.92038e-20	8.05461e-20	-9.15841e-20	2.75867e-19	9.31249e-20	6.84926e-20	-8.5421e-20
251	-1.49547e-19	-1.32814e-19	1.01366e-19	-2.11394e-19	2.28361e-19	-1.14626e-19	4.61628e-20	-4.91556e-20	-6.15338e-20	-1.5767e-20	-4.02393e-19	-2.92487e-19	-1.27919e-19	-1.47836e-19	-2.90749e-19	-1.45125e-19	-3.22267e-19	-1.77696e-19	-3.56299e-19	3.40802e-20	-8.41078e-20	-6.66074e-20	-1.83235e-19	-2.36623e-19	-1.54278e-19	-2.02034e-20	-1.75371e-19	3.02822e-19	-1.58536e-19	2.77306e-20	-2.79781e-19	-2.15947e-19	-7.23288e-20	8.11723e-20	5.12937e-20	2.03754e-19	-2.10312e-19	2.65005e-19	-4.84085e-20	-9.69567e-20	-2.55213e-20	3.9829e-19	1.09698e-19	9.60206e-20	-4.89937e-20	2.57693e-19	1.6091e-19	1.10717e-19	-8.00615e-20
252	-1.51147e-19	-1.72769e-19	1.01471e-19	-2.49696e-19	2.20089e-19	-1.36055e-19	3.32985e-20	-8.63268e-20	-1.01948e-19	-4.01098e-20	-4.00136e-19	-3.0258e-19	-1.27968e-19	-2.0329e-19	-2.72904e-19	-1.3092e-19	-3.58284e-19	-1.95279e-19	-3.94644e-19	4.92501e-20	-9.2683e-20	-5.45063e-20	-1.93223e-19	-2.07256e-19	-1.45549e-19	3.6227e-20	-1.58727e-19	3.34724e-19	-1.54966e-19	2.71637e-20	-2.13378e-19	-2.16483e-19	-6.88595e-20	1.12998e-19	8.25408e-20	1.86713e-19	-1.54348e-19	2.5019e-19	-2.82565e-21	-5.08513e-20	-9.90376e-21	4.05957e-19	1.45554e-19	9.15819e-20	-1.61179e-20	2.3085e-19	2.25495e-19	1.60702e-19	-5.64222e-20
253	-1.36948e-19	-2.07476e-19	8.44174e-20	-2.82728e-19	2.13198e-19	-1.69421e-19	-6.67734e-22	-1.31311e-19	-1.35664e-19	-7.38115e-20	-4.03704e-19	-2.99307e-19	-1.22962e-19	-2.52912e-19	-2.58712e-19	-1.087e-19	-3.84768e-19	-2.10283e-19	-4.23813e-19	6.97301e-20	-1.06144e-19	-4.11253e-20	-1.8745e-19	-1.64691e-19	-1.22761e-19	1.04837e-19	-1.49861e-19	3.54051e-19	-1.55165e-19	1.6117e-20	-1.53853e-19	-2.22938e-19	-7.22769e-20	1.40427e-19	9.60219e-20	1.65485e-19	-9.11867e-20	2.32653e-19	4.38271e-20	-1.23498e-20	2.59606e-20	4.0381e-19	1.7096e-19	6.99144e-20	1.14381e-20	2.02245e-19	2.7962e-19	2.08119e-19	-1.09216e-20
254	-1.24286e-19	-2.41365e-19	4.67894e-20	-3.12815e-19	1.98366e-19	-2.17859e-19	-6.55057e-20	-1.79495e-19	-1.67075e-19	-1.21201e-19	-4.21835e-19	-2.85918e-19	-1.21437e-19	-2.93311e-19	-2.52116e-19	-8.08031e-20	-4.0415e-19	-2.14662e-19	-4.29296e-19	9.15398e-20	-1.2129e-19	-1.97029e-20	-1.5995e-19	-1.16217e-19	-9.32216e-20	1.79316e-19	-1.53636e-19	3.55543e-19	-1.60831e-19	-3.03766e-21	-1.06363e-19	-2.37912e-19	-8.199e-20	1.53302e-19	8.45087e-20	1.45001e-19	-2.29244e-20	2.18619e-19	8.72653e-20	1.42271e-20	8.44644e-20	4.02447e-19	1.96541e-19	3.78053e-20	4.0339e-20	1.82522e-19	3.24811e-19	2.45058e-19	5.65951e-20
[truncated: 207 more columns]

## Sheet: figS5B_P(song) - P(silence)
analysis_group	trial	state	song_silence_ratio
male-female	localhost-20200706_122314	2	-0.0463959
male-female	localhost-20200706_122314	3	0.0774558
male-female	localhost-20200706_122314	4	0.0251774
male-female	localhost-20200706_122314	6	-0.0229609
male-female	localhost-20200706_122314	7	-0.0389081
male-female	localhost-20200706_122314	8	0.142666
male-female	localhost-20200706_122314	10	-0.0458097
male-female	localhost-20200706_122314	11	-0.0667402
male-female	localhost-20200707_113229	2	-0.0993604
male-female	localhost-20200707_113229	3	0.474647
male-female	localhost-20200707_113229	4	0.0215293
male-female	localhost-20200707_113229	6	-0.0269443
male-female	localhost-20200707_113229	7	-0.250761
male-female	localhost-20200707_113229	8	0.0408059
male-female	localhost-20200707_113229	10	-0.150247
male-female	localhost-20200707_113229	11	-0.00597685
male-female	localhost-20200708_122011	2	-0.0896555
male-female	localhost-20200708_122011	3	0.0512051
male-female	localhost-20200708_122011	4	0.0669971
male-female	localhost-20200708_122011	6	-0.00915036
male-female	localhost-20200708_122011	7	0.00429399
male-female	localhost-20200708_122011	8	0.119122
male-female	localhost-20200708_122011	10	-0.0305085
male-female	localhost-20200708_122011	11	-0.0524412
male-female	localhost-20200709_115547	2	-0.0296073
male-female	localhost-20200709_115547	3	0.374953
male-female	localhost-20200709_115547	4	-0.101828
male-female	localhost-20200709_115547	6	-0.0610458
male-female	localhost-20200709_115547	7	-0.284993
male-female	localhost-20200709_115547	8	0.111614
male-female	localhost-20200709_115547	10	-0.0116468
male-female	localhost-20200709_115547	11	0.0370685
male-female	localhost-20200709_123809	2	-0.126397
male-female	localhost-20200709_123809	3	0.205773
male-female	localhost-20200709_123809	4	-0.0569188
male-female	localhost-20200709_123809	6	-0.0214714
male-female	localhost-20200709_123809	7	-0.144734
male-female	localhost-20200709_123809	8	0.199296
male-female	localhost-20200709_123809	10	-0.0394702
male-female	localhost-20200709_123809	11	-0.0307907
male-female	localhost-20200710_120433	2	-0.0212188
male-female	localhost-20200710_120433	3	-0.0671918
male-female	localhost-20200710_120433	4	0.198276
male-female	localhost-20200710_120433	6	-0.0133435
male-female	localhost-20200710_120433	7	-0.100579
male-female	localhost-20200710_120433	8	0.0223906
male-female	localhost-20200710_120433	10	0.00147652
male-female	localhost-20200710_120433	11	-0.0171307
male-female	localhost-20200710_131755	2	0.0704169
male-female	localhost-20200710_131755	3	0.0617985
male-female	localhost-20200710_131755	4	-0.0893347
male-female	localhost-20200710_131755	6	-0.0268578
male-female	localhost-20200710_131755	7	-0.0176462
male-female	localhost-20200710_131755	8	0.0680956
male-female	localhost-20200710_131755	10	-0.0109043
male-female	localhost-20200710_131755	11	-0.0740818
male-female	localhost-20200710_134643	2	-0.0130985
male-female	localhost-20200710_134643	3	0.230725
male-female	localhost-20200710_134643	4	0.00816917
male-female	localhost-20200710_134643	6	-0.043318
male-female	localhost-20200710_134643	7	-0.178746
male-female	localhost-20200710_134643	8	0.0544883
male-female	localhost-20200710_134643	10	-0.00148575
male-female	localhost-20200710_134643	11	-0.0557075
male-female	localhost-20210127_145608	2	0.0353227
male-female	localhost-20210127_145608	3	0.214332
male-female	localhost-20210127_145608	4	0.122897
male-female	localhost-20210127_145608	6	-0.0149937
male-female	localhost-20210127_145608	7	-0.156108
male-female	localhost-20210127_145608	8	0.0499091
male-female	localhost-20210127_145608	10	-0.213258
male-female	localhost-20210127_145608	11	-0.041943
male-female	localhost-20210210_094512	2	-0.034152
male-female	localhost-20210210_094512	3	0.18381
male-female	localhost-20210210_094512	4	0.0317692
male-female	localhost-20210210_094512	6	0.0360459
male-female	localhost-20210210_094512	7	-0.276643
male-female	localhost-20210210_094512	8	0.0450212
male-female	localhost-20210210_094512	10	-0.0239198
male-female	localhost-20210210_094512	11	0.0356728
male-female	localhost-20210210_100441	2	-0.116361
male-female	localhost-20210210_100441	3	0.28613
male-female	localhost-20210210_100441	4	-0.0273724
male-female	localhost-20210210_100441	6	-0.0629709
male-female	localhost-20210210_100441	7	-0.219886
male-female	localhost-20210210_100441	8	0.176561
male-female	localhost-20210210_100441	10	-0.0416713
male-female	localhost-20210210_100441	11	-0.000872784
male-female	localhost-20210617_121041	2	0.0481601
male-female	localhost-20210617_121041	3	0.108826
male-female	localhost-20210617_121041	4	0.127792
male-female	localhost-20210617_121041	6	-0.0187448
male-female	localhost-20210617_121041	7	-0.110528
male-female	localhost-20210617_121041	8	0.0314929
male-female	localhost-20210617_121041	10	0.00881696
male-female	localhost-20210617_121041	11	-0.00294324
male-female	localhost-20210617_123045	2	-0.0242747
male-female	localhost-20210617_123045	3	0.0688425
male-female	localhost-20210617_123045	4	0.00281409
male-female	localhost-20210617_123045	6	-0.0395767
male-female	localhost-20210617_123045	7	0.014912
male-female	localhost-20210617_123045	8	0.112594
male-female	localhost-20210617_123045	10	-0.0343768
male-female	localhost-20210617_123045	11	-0.10738
male-female	localhost-20220214_114900	2	0.000263911
male-female	localhost-20220214_114900	3	0.149686
male-female	localhost-20220214_114900	4	-0.0570107
male-female	localhost-20220214_114900	6	-0.0160151
male-female	localhost-20220214_114900	7	-0.0723597
male-female	localhost-20220214_114900	8	0.0686408
male-female	localhost-20220214_114900	10	-0.033359
male-female	localhost-20220214_114900	11	-0.0284062
male-female	localhost-20220214_122614	2	0.0208089
male-female	localhost-20220214_122614	3	0.0607012
male-female	localhost-20220214_122614	4	0.00541478
male-female	localhost-20220214_122614	6	-0.0147871
male-female	localhost-20220214_122614	7	-0.00693967
male-female	localhost-20220214_122614	8	0.00481664
male-female	localhost-20220214_122614	10	-0.00818063
male-female	localhost-20220214_122614	11	-0.0374748
male-female	localhost-20220214_130838	2	0.0979945
male-female	localhost-20220214_130838	3	-0.013079
male-female	localhost-20220214_130838	4	-0.0761629
male-female	localhost-20220214_130838	6	-0.014885
male-female	localhost-20220214_130838	7	-0.0110076
male-female	localhost-20220214_130838	8	0.0251759
male-female	localhost-20220214_130838	10	0.0244431
male-female	localhost-20220214_130838	11	-0.0130077
male-female	localhost-20220214_132737	2	-0.00890289
male-female	localhost-20220214_132737	3	0.070979
male-female	localhost-20220214_132737	4	-0.0616741
male-female	localhost-20220214_132737	6	-0.0196297
male-female	localhost-20220214_132737	7	-0.0132996
male-female	localhost-20220214_132737	8	0.13373
male-female	localhost-20220214_132737	10	-0.0287909
male-female	localhost-20220214_132737	11	-0.075869
male-female	localhost-20220216_093349	2	0.0110741
male-female	localhost-20220216_093349	3	0.0420368
male-female	localhost-20220216_093349	4	0.0217427
male-female	localhost-20220216_093349	6	0.000330338
male-female	localhost-20220216_093349	7	-0.0083324
male-female	localhost-20220216_093349	8	0.030626
male-female	localhost-20220216_093349	10	-0.0137821
male-female	localhost-20220216_093349	11	-0.0762714
male-female	localhost-20220216_101942	2	0.0308201
male-female	localhost-20220216_101942	3	0.0774338
male-female	localhost-20220216_101942	4	0.10022
male-female	localhost-20220216_101942	6	-0.0175783
male-female	localhost-20220216_101942	7	-0.183543
male-female	localhost-20220216_101942	8	0.0928755
male-female	localhost-20220216_101942	10	-0.0572901
male-female	localhost-20220216_101942	11	-0.0292748
male-female	localhost-20220218_114657	2	-0.0175002
male-female	localhost-20220218_114657	3	0.145264
male-female	localhost-20220218_114657	4	0.115177
male-female	localhost-20220218_114657	6	0.00526948
male-female	localhost-20220218_114657	7	-0.0381216
male-female	localhost-20220218_114657	8	0.085364
male-female	localhost-20220218_114657	10	-0.0380171
male-female	localhost-20220218_114657	11	-0.171541
male-female	localhost-20220224_120331	2	-0.00586895
male-female	localhost-20220224_120331	3	-0.0782288
male-female	localhost-20220224_120331	4	0.00198813
male-female	localhost-20220224_120331	6	-0.0122415
male-female	localhost-20220224_120331	7	-0.0139993
male-female	localhost-20220224_120331	8	0.119951
male-female	localhost-20220224_120331	10	0.000706913
male-female	localhost-20220224_120331	11	-0.00820093
male-female	localhost-20220225_121823	2	-0.02294
male-female	localhost-20220225_121823	3	0.0371496
male-female	localhost-20220225_121823	4	0.0782861
male-female	localhost-20220225_121823	6	-0.0389453
male-female	localhost-20220225_121823	7	-0.037763
male-female	localhost-20220225_121823	8	0.0268121
male-female	localhost-20220225_121823	10	-0.00281681
male-female	localhost-20220225_121823	11	-0.024089
male-female	localhost-20220302_113245	2	0.000463301
male-female	localhost-20220302_113245	3	0.0754455
male-female	localhost-20220302_113245	4	0.007657
male-female	localhost-20220302_113245	6	-0.0173754
male-female	localhost-20220302_113245	7	-0.0113117
male-female	localhost-20220302_113245	8	0.0380353
male-female	localhost-20220302_113245	10	-0.00582126
male-female	localhost-20220302_113245	11	-0.019141
male-female	localhost-20220302_125321	2	-0.0131587
male-female	localhost-20220302_125321	3	0.0603322
male-female	localhost-20220302_125321	4	-0.0016922
male-female	localhost-20220302_125321	6	-0.0188809
male-female	localhost-20220302_125321	7	-0.0016064
male-female	localhost-20220302_125321	8	0.14772
male-female	localhost-20220302_125321	10	-0.00518251
male-female	localhost-20220302_125321	11	-0.163192
male-female	localhost-20220502_115227	2	0.0135184
male-female	localhost-20220502_115227	3	0.0721214
male-female	localhost-20220502_115227	4	-0.0515227
male-female	localhost-20220502_115227	6	-0.0353244
male-female	localhost-20220502_115227	7	-0.0117474
male-female	localhost-20220502_115227	8	0.0658472
male-female	localhost-20220502_115227	10	-0.0385992
male-female	localhost-20220502_115227	11	-0.0299915
male-female	localhost-20220502_123531	2	-0.0654172
male-female	localhost-20220502_123531	3	0.107612
male-female	localhost-20220502_123531	4	-0.0631221
male-female	localhost-20220502_123531	6	-0.00499821
male-female	localhost-20220502_123531	7	-0.0192883
male-female	localhost-20220502_123531	8	0.0599786
male-female	localhost-20220502_123531	10	0.0128434
male-female	localhost-20220502_123531	11	-0.0208904
male-female	localhost-20220506_130520	2	0.0205128
male-female	localhost-20220506_130520	3	0.140514
male-female	localhost-20220506_130520	4	-0.0968686
male-female	localhost-20220506_130520	6	0.0102054
male-female	localhost-20220506_130520	7	-0.0464844
male-female	localhost-20220506_130520	8	-0.00210413
male-female	localhost-20220506_130520	10	0.00959992
male-female	localhost-20220506_130520	11	-0.0508254
male-female	localhost-20220509_115048	2	-0.0623181
male-female	localhost-20220509_115048	3	0.0300062
male-female	localhost-20220509_115048	4	-0.0956235
male-female	localhost-20220509_115048	6	-0.0238154
male-female	localhost-20220509_115048	7	0.0147323
male-female	localhost-20220509_115048	8	0.171612
male-female	localhost-20220509_115048	10	0.0200552
male-female	localhost-20220509_115048	11	-0.0544778
male-female	localhost-20220509_124215	2	-0.00688805
male-female	localhost-20220509_124215	3	0.209773
male-female	localhost-20220509_124215	4	-0.0154305
male-female	localhost-20220509_124215	6	-0.0043857
male-female	localhost-20220509_124215	7	0.01884
male-female	localhost-20220509_124215	8	0.0414356
male-female	localhost-20220509_124215	10	-0.0173455
male-female	localhost-20220509_124215	11	-0.0352272
male-female	localhost-20220511_115515	2	-0.0376792
male-female	localhost-20220511_115515	3	0.083063
male-female	localhost-20220511_115515	4	-0.0985398
male-female	localhost-20220511_115515	6	-0.031363
male-female	localhost-20220511_115515	7	-0.0266911
male-female	localhost-20220511_115515	8	0.175538
male-female	localhost-20220511_115515	10	-0.00731354
male-female	localhost-20220511_115515	11	-0.0587501
male-male	localhost-20200706_132556	2	-0.0128583
male-male	localhost-20200706_132556	3	0.313059
male-male	localhost-20200706_132556	4	0.0784847
male-male	localhost-20200706_132556	6	-0.0384453
male-male	localhost-20200706_132556	7	-0.295029
male-male	localhost-20200706_132556	8	0.0344627
male-male	localhost-20200706_132556	10	-0.0614463
male-male	localhost-20200706_132556	11	-0.0231542
male-male	localhost-20200708_120051	2	0.0597555
male-male	localhost-20200708_120051	3	0.339194
male-male	localhost-20200708_120051	4	0.00858554
male-male	localhost-20200708_120051	6	0.000656383
male-male	localhost-20200708_120051	7	-0.174528
male-male	localhost-20200708_120051	8	0.01722
male-male	localhost-20200708_120051	10	-0.0318862
male-male	localhost-20200708_120051	11	-0.0225342
male-male	localhost-20200709_111319	2	0.0781464
male-male	localhost-20200709_111319	3	0.215253
male-male	localhost-20200709_111319	4	-0.00139847
male-male	localhost-20200709_111319	6	-0.0293654
male-male	localhost-20200709_111319	7	-0.180624
male-male	localhost-20200709_111319	8	0.0345776
male-male	localhost-20200709_111319	10	-0.0162444
male-male	localhost-20200709_111319	11	-0.0861558
male-male	localhost-20200812_143257	2	0.00963095
male-male	localhost-20200812_143257	3	0.0886509
male-male	localhost-20200812_143257	4	-0.0969531
male-male	localhost-20200812_143257	6	-0.00611358
male-male	localhost-20200812_143257	7	-0.0285811
male-male	localhost-20200812_143257	8	-0.0362513
male-male	localhost-20200812_143257	10	0.0548732
male-male	localhost-20200812_143257	11	0.0161839
male-male	localhost-20200812_155855	2	0.0205314
male-male	localhost-20200812_155855	3	0.0658378
male-male	localhost-20200812_155855	4	0.0674265
male-male	localhost-20200812_155855	6	-0.00395619
male-male	localhost-20200812_155855	7	-0.0525296
male-male	localhost-20200812_155855	8	-0.0098328
male-male	localhost-20200812_155855	10	-0.034116
male-male	localhost-20200812_155855	11	-0.0158407
male-male	localhost-20210201_124220	2	-4.45991e-05
male-male	localhost-20210201_124220	3	-0.0638579
male-male	localhost-20210201_124220	4	-0.0376604
male-male	localhost-20210201_124220	6	-0.00736803
male-male	localhost-20210201_124220	7	-0.0730805
male-male	localhost-20210201_124220	8	-0.023391
male-male	localhost-20210201_124220	10	0.256468
male-male	localhost-20210201_124220	11	0
male-male	localhost-20210201_132121	2	-0.00665925
male-male	localhost-20210201_132121	3	-0.0719495
male-male	localhost-20210201_132121	4	-0.0661083
male-male	localhost-20210201_132121	6	-0.0112157
male-male	localhost-20210201_132121	7	-0.122638
male-male	localhost-20210201_132121	8	0.0768034
male-male	localhost-20210201_132121	10	0.203783
male-male	localhost-20210201_132121	11	0
male-male	localhost-20210209_114709	2	-0.00114506
male-male	localhost-20210209_114709	3	0.0353078
male-male	localhost-20210209_114709	4	-0.0543144
male-male	localhost-20210209_114709	6	-0.0142759
male-male	localhost-20210209_114709	7	-0.107142
male-male	localhost-20210209_114709	8	-0.0381449
male-male	localhost-20210209_114709	10	0.180655
male-male	localhost-20210209_114709	11	0
male-male	localhost-20210209_122417	2	-0.00634086
male-male	localhost-20210209_122417	3	-0.0654883
male-male	localhost-20210209_122417	4	-0.0729664
male-male	localhost-20210209_122417	6	-0.02619
male-male	localhost-20210209_122417	7	-0.0657662
male-male	localhost-20210209_122417	8	0.0180641
male-male	localhost-20210209_122417	10	0.219695
male-male	localhost-20210209_122417	11	0
male-male	localhost-20210222_144954	2	-0.0761372
male-male	localhost-20210222_144954	3	0.29765
male-male	localhost-20210222_144954	4	-0.0790952
male-male	localhost-20210222_144954	6	0.0391197
male-male	localhost-20210222_144954	7	-0.19295
male-male	localhost-20210222_144954	8	0.0348146
male-male	localhost-20210222_144954	10	-0.0301684
male-male	localhost-20210222_144954	11	0.0200048
male-male	localhost-20210222_152829	2	0.0409229
male-male	localhost-20210222_152829	3	0.239331
male-male	localhost-20210222_152829	4	0.0744606
male-male	localhost-20210222_152829	6	-0.00803105
male-male	localhost-20210222_152829	7	-0.216631
male-male	localhost-20210222_152829	8	-0.025833
male-male	localhost-20210222_152829	10	-0.0232711
male-male	localhost-20210222_152829	11	-0.061767
male-male	localhost-20210308_120623	2	0.105097
male-male	localhost-20210308_120623	3	0.109103
male-male	localhost-20210308_120623	4	-0.0323972
male-male	localhost-20210308_120623	6	-0.0115791
male-male	localhost-20210308_120623	7	-0.127487
male-male	localhost-20210308_120623	8	0.0310488
male-male	localhost-20210308_120623	10	-0.0255227
male-male	localhost-20210308_120623	11	-0.0215236
male-male	localhost-20210308_122507	2	0.0939739
male-male	localhost-20210308_122507	3	0.0566335
male-male	localhost-20210308_122507	4	0.0213836
male-male	localhost-20210308_122507	6	-0.0181827
male-male	localhost-20210308_122507	7	-0.135633
male-male	localhost-20210308_122507	8	0.00813484
male-male	localhost-20210308_122507	10	-0.000560758
male-male	localhost-20210308_122507	11	-0.014643
male-male	localhost-20220214_120801	2	0.0604389
male-male	localhost-20220214_120801	3	0.10563
male-male	localhost-20220214_120801	4	-0.0266289
male-male	localhost-20220214_120801	6	-0.00851667
male-male	localhost-20220214_120801	7	-0.106259
male-male	localhost-20220214_120801	8	0.0426233
male-male	localhost-20220214_120801	10	-0.00372256
male-male	localhost-20220214_120801	11	-0.0651381
male-male	localhost-20220214_135209	2	-0.0306027
male-male	localhost-20220214_135209	3	0.134063
male-male	localhost-20220214_135209	4	0.0103841
male-male	localhost-20220214_135209	6	-0.0193364
male-male	localhost-20220214_135209	7	-0.0542819
male-male	localhost-20220214_135209	8	0.0441966
male-male	localhost-20220214_135209	10	-0.0427414
male-male	localhost-20220214_135209	11	-0.0371804
male-male	localhost-20220222_122109	2	0.0177799
male-male	localhost-20220222_122109	3	0.066065
male-male	localhost-20220222_122109	4	-0.0217175
male-male	localhost-20220222_122109	6	0.0010495
male-male	localhost-20220222_122109	7	-0.0782517
male-male	localhost-20220222_122109	8	0.0185785
male-male	localhost-20220222_122109	10	0.0164562
male-male	localhost-20220222_122109	11	-0.0114524
male-male	localhost-20220223_121135	2	0.259095
male-male	localhost-20220223_121135	3	0.0604245
male-male	localhost-20220223_121135	4	-0.166791
male-male	localhost-20220223_121135	6	-0.0254941
male-male	localhost-20220223_121135	7	-0.153054
male-male	localhost-20220223_121135	8	0.0717302
male-male	localhost-20220223_121135	10	0.0094758
male-male	localhost-20220223_121135	11	-0.014741
male-male	localhost-20220224_124055	2	-0.0281016
male-male	localhost-20220224_124055	3	0.0405813
male-male	localhost-20220224_124055	4	0.0268342
male-male	localhost-20220224_124055	6	-0.0198963
male-male	localhost-20220224_124055	7	-0.013429
male-male	localhost-20220224_124055	8	0.0430073
male-male	localhost-20220224_124055	10	0.0256277
male-male	localhost-20220224_124055	11	-0.0370278
male-male	localhost-20220224_130031	2	-0.0572646
male-male	localhost-20220224_130031	3	0.0103686
male-male	localhost-20220224_130031	4	0.0165499
male-male	localhost-20220224_130031	6	-0.0237213
male-male	localhost-20220224_130031	7	-0.0180856
male-male	localhost-20220224_130031	8	0.115352
male-male	localhost-20220224_130031	10	-0.0226143
male-male	localhost-20220224_130031	11	0.00941283
male-male	localhost-20220225_123838	2	-0.00356893
male-male	localhost-20220225_123838	3	-0.150985
male-male	localhost-20220225_123838	4	-0.0756102
male-male	localhost-20220225_123838	6	-0.0291572
male-male	localhost-20220225_123838	7	-0.0785193
male-male	localhost-20220225_123838	8	-0.0226513
male-male	localhost-20220225_123838	10	0.389491
male-male	localhost-20220225_123838	11	0
male-male	localhost-20220225_125855	2	0.0388759
male-male	localhost-20220225_125855	3	0.201689
male-male	localhost-20220225_125855	4	0.0925758
male-male	localhost-20220225_125855	6	-0.0299477
male-male	localhost-20220225_125855	7	-0.203016
male-male	localhost-20220225_125855	8	0.0107624
male-male	localhost-20220225_125855	10	-0.0462831
male-male	localhost-20220225_125855	11	0.0125645
male-male	localhost-20220302_115211	2	-0.00706826
male-male	localhost-20220302_115211	3	0.0602295
male-male	localhost-20220302_115211	4	-0.0420375
male-male	localhost-20220302_115211	6	-0.0130171
male-male	localhost-20220302_115211	7	-0.0139582
male-male	localhost-20220302_115211	8	0.00652107
male-male	localhost-20220302_115211	10	0.110571
male-male	localhost-20220302_115211	11	0
male-male	localhost-20220302_131417	2	0.025015
male-male	localhost-20220302_131417	3	0.0342832
male-male	localhost-20220302_131417	4	-0.109596
male-male	localhost-20220302_131417	6	0.000534819
male-male	localhost-20220302_131417	7	-0.152247
male-male	localhost-20220302_131417	8	0.00425317
male-male	localhost-20220302_131417	10	0.20664
male-male	localhost-20220302_131417	11	0
male-male	localhost-20220302_133433	2	-0.00224695
male-male	localhost-20220302_133433	3	-0.0545083
male-male	localhost-20220302_133433	4	-0.145357
male-male	localhost-20220302_133433	6	-0.0140117
male-male	localhost-20220302_133433	7	-0.0445283
male-male	localhost-20220302_133433	8	-0.0179548
male-male	localhost-20220302_133433	10	0.279389
male-male	localhost-20220302_133433	11	-9.20006e-05
male-male	localhost-20220304_121729	2	-0.00771146
male-male	localhost-20220304_121729	3	-0.00804378
male-male	localhost-20220304_121729	4	-0.199948
male-male	localhost-20220304_121729	6	-0.00732426
male-male	localhost-20220304_121729	7	-0.125088
male-male	localhost-20220304_121729	8	-0.0164971
male-male	localhost-20220304_121729	10	0.365206
male-male	localhost-20220304_121729	11	0
male-male	localhost-20220304_123618	2	-0.00821639
male-male	localhost-20220304_123618	3	0.0177297
male-male	localhost-20220304_123618	4	-0.10982
male-male	localhost-20220304_123618	6	-0.0135654
male-male	localhost-20220304_123618	7	-0.150969
male-male	localhost-20220304_123618	8	-0.0130485
male-male	localhost-20220304_123618	10	0.365498
male-male	localhost-20220304_123618	11	0
male-male	localhost-20220502_125611	2	-0.0129201
male-male	localhost-20220502_125611	3	-0.0612156
male-male	localhost-20220502_125611	4	-0.00873801
male-male	localhost-20220502_125611	6	-0.0264925
male-male	localhost-20220502_125611	7	-0.000564948
male-male	localhost-20220502_125611	8	0.0433035
male-male	localhost-20220502_125611	10	0.0773403
male-male	localhost-20220502_125611	11	0.000289169
male-male	localhost-20220502_133927	2	0.0172759
male-male	localhost-20220502_133927	3	0.0631633
male-male	localhost-20220502_133927	4	0.00246045
male-male	localhost-20220502_133927	6	-0.0295283
male-male	localhost-20220502_133927	7	-0.0943354
male-male	localhost-20220502_133927	8	0.0773861
male-male	localhost-20220502_133927	10	-0.0183683
male-male	localhost-20220502_133927	11	-0.0201724
male-male	localhost-20220509_121352	2	-0.00014511
male-male	localhost-20220509_121352	3	-0.0764893
male-male	localhost-20220509_121352	4	-0.0479101
male-male	localhost-20220509_121352	6	-0.0109012
male-male	localhost-20220509_121352	7	-0.0350639
male-male	localhost-20220509_121352	8	0.0577551
male-male	localhost-20220509_121352	10	0.124516
male-male	localhost-20220509_121352	11	0
male-male	localhost-20220509_130538	2	-4.09836e-05
male-male	localhost-20220509_130538	3	-0.0686064
male-male	localhost-20220509_130538	4	-0.0597098
male-male	localhost-20220509_130538	6	-0.0151307
male-male	localhost-20220509_130538	7	-0.129384
male-male	localhost-20220509_130538	8	0.0810625
male-male	localhost-20220509_130538	10	0.211523
male-male	localhost-20220509_130538	11	0

## Sheet: figS5C_P(pulse) - P(sine)
analysis_group	trial	state	pulse_sine_ratio
male-female	localhost-20200706_122314	2	-0.0814015
male-female	localhost-20200706_122314	3	-0.138735
male-female	localhost-20200706_122314	4	0.121966
male-female	localhost-20200706_122314	6	-0.0255775
male-female	localhost-20200706_122314	7	0.00307328
male-female	localhost-20200706_122314	8	0.0838832
male-female	localhost-20200706_122314	10	-0.00207045
male-female	localhost-20200706_122314	11	0.0327549
male-female	localhost-20200707_113229	2	0
male-female	localhost-20200707_113229	3	-0.272594
male-female	localhost-20200707_113229	4	0.0319242
male-female	localhost-20200707_113229	6	0.095999
male-female	localhost-20200707_113229	7	0
male-female	localhost-20200707_113229	8	0.051645
male-female	localhost-20200707_113229	10	0.0930257
male-female	localhost-20200707_113229	11	0
male-female	localhost-20200708_122011	2	0.00848855
male-female	localhost-20200708_122011	3	-0.0245916
male-female	localhost-20200708_122011	4	-0.0107382
male-female	localhost-20200708_122011	6	-0.0283567
male-female	localhost-20200708_122011	7	0.0165932
male-female	localhost-20200708_122011	8	0.00929401
male-female	localhost-20200708_122011	10	-0.000526826
male-female	localhost-20200708_122011	11	0.00284781
male-female	localhost-20200709_115547	2	-0.239
male-female	localhost-20200709_115547	3	-0.0545476
male-female	localhost-20200709_115547	4	-0.0105344
male-female	localhost-20200709_115547	6	0.00204082
male-female	localhost-20200709_115547	7	0
male-female	localhost-20200709_115547	8	0.193878
male-female	localhost-20200709_115547	10	0.0306122
male-female	localhost-20200709_115547	11	0.0693878
male-female	localhost-20200709_123809	2	0.0720413
male-female	localhost-20200709_123809	3	-0.106607
male-female	localhost-20200709_123809	4	0.10306
male-female	localhost-20200709_123809	6	-0.0049505
male-female	localhost-20200709_123809	7	0
male-female	localhost-20200709_123809	8	0.0239633
male-female	localhost-20200709_123809	10	-0.0387749
male-female	localhost-20200709_123809	11	-0.071276
male-female	localhost-20200710_120433	2	-0.236812
male-female	localhost-20200710_120433	3	-0.027262
male-female	localhost-20200710_120433	4	0.34217
male-female	localhost-20200710_120433	6	-0.0126487
male-female	localhost-20200710_120433	7	0
male-female	localhost-20200710_120433	8	0.00844954
male-female	localhost-20200710_120433	10	-0.0559626
male-female	localhost-20200710_120433	11	-0.0190513
male-female	localhost-20200710_131755	2	-0.0647147
male-female	localhost-20200710_131755	3	-0.0126096
male-female	localhost-20200710_131755	4	0.129584
male-female	localhost-20200710_131755	6	0.00358373
male-female	localhost-20200710_131755	7	0.00141862
male-female	localhost-20200710_131755	8	0.0239091
male-female	localhost-20200710_131755	10	-0.00725729
male-female	localhost-20200710_131755	11	-0.0563671
male-female	localhost-20200710_134643	2	-0.137558
male-female	localhost-20200710_134643	3	0.0315927
male-female	localhost-20200710_134643	4	0.104782
male-female	localhost-20200710_134643	6	0.000307406
male-female	localhost-20200710_134643	7	0
male-female	localhost-20200710_134643	8	0.065032
male-female	localhost-20200710_134643	10	-0.00925925
male-female	localhost-20200710_134643	11	-0.0548968
male-female	localhost-20210127_145608	2	-0.15172
male-female	localhost-20210127_145608	3	0.0219574
male-female	localhost-20210127_145608	4	0.134985
male-female	localhost-20210127_145608	6	0.00702905
male-female	localhost-20210127_145608	7	-0.0130673
male-female	localhost-20210127_145608	8	-0.00751105
male-female	localhost-20210127_145608	10	0.0135493
male-female	localhost-20210127_145608	11	0.0142589
male-female	localhost-20210210_094512	2	-0.017033
male-female	localhost-20210210_094512	3	-0.0236832
male-female	localhost-20210210_094512	4	0.130077
male-female	localhost-20210210_094512	6	0.0137536
male-female	localhost-20210210_094512	7	-0.0195416
male-female	localhost-20210210_094512	8	-0.00210429
male-female	localhost-20210210_094512	10	-0.0469038
male-female	localhost-20210210_094512	11	-0.0367301
male-female	localhost-20210210_100441	2	0.019232
male-female	localhost-20210210_100441	3	-0.23063
male-female	localhost-20210210_100441	4	0.0548551
male-female	localhost-20210210_100441	6	-0.0170341
male-female	localhost-20210210_100441	7	-0.0210421
male-female	localhost-20210210_100441	8	0.154386
male-female	localhost-20210210_100441	10	0.0580059
male-female	localhost-20210210_100441	11	-0.00274262
male-female	localhost-20210617_121041	2	0.0603632
male-female	localhost-20210617_121041	3	0.0508272
male-female	localhost-20210617_121041	4	0.29539
male-female	localhost-20210617_121041	6	0.0145191
male-female	localhost-20210617_121041	7	0.0235935
male-female	localhost-20210617_121041	8	0.0287269
male-female	localhost-20210617_121041	10	-0.0164214
male-female	localhost-20210617_121041	11	-0.00949753
male-female	localhost-20210617_123045	2	-0.0440382
male-female	localhost-20210617_123045	3	-0.010118
male-female	localhost-20210617_123045	4	0.0517279
male-female	localhost-20210617_123045	6	0.00643815
male-female	localhost-20210617_123045	7	0.0219209
male-female	localhost-20210617_123045	8	-0.023564
male-female	localhost-20210617_123045	10	-0.00117057
male-female	localhost-20210617_123045	11	0.0106443
male-female	localhost-20220214_114900	2	-0.00060423
male-female	localhost-20220214_114900	3	-0.167792
male-female	localhost-20220214_114900	4	0.151728
male-female	localhost-20220214_114900	6	-0.0175006
male-female	localhost-20220214_114900	7	-0.0289907
male-female	localhost-20220214_114900	8	0.0794144
male-female	localhost-20220214_114900	10	-0.0104463
male-female	localhost-20220214_114900	11	-0.0513374
male-female	localhost-20220214_122614	2	-0.0305223
male-female	localhost-20220214_122614	3	-0.138259
male-female	localhost-20220214_122614	4	0.166106
male-female	localhost-20220214_122614	6	-0.0238929
male-female	localhost-20220214_122614	7	0.0383463
male-female	localhost-20220214_122614	8	0.0218064
male-female	localhost-20220214_122614	10	-0.03239
male-female	localhost-20220214_122614	11	-0.000942253
male-female	localhost-20220214_130838	2	-0.146184
male-female	localhost-20220214_130838	3	-0.136149
male-female	localhost-20220214_130838	4	0.248336
male-female	localhost-20220214_130838	6	-0.0172304
male-female	localhost-20220214_130838	7	0.0270155
male-female	localhost-20220214_130838	8	0.0662168
male-female	localhost-20220214_130838	10	-0.0630612
male-female	localhost-20220214_130838	11	0.0252622
male-female	localhost-20220214_132737	2	-0.0476254
male-female	localhost-20220214_132737	3	-0.104995
male-female	localhost-20220214_132737	4	0.146649
male-female	localhost-20220214_132737	6	-0.0173895
male-female	localhost-20220214_132737	7	0.00468544
male-female	localhost-20220214_132737	8	-0.0220954
male-female	localhost-20220214_132737	10	0.0108034
male-female	localhost-20220214_132737	11	0.0283588
male-female	localhost-20220216_093349	2	-0.0841991
male-female	localhost-20220216_093349	3	-0.149294
male-female	localhost-20220216_093349	4	0.236895
male-female	localhost-20220216_093349	6	-0.0537057
male-female	localhost-20220216_093349	7	0.0245355
male-female	localhost-20220216_093349	8	0.0606768
male-female	localhost-20220216_093349	10	-0.0193375
male-female	localhost-20220216_093349	11	-0.0108984
male-female	localhost-20220216_101942	2	-0.146273
male-female	localhost-20220216_101942	3	-0.153815
male-female	localhost-20220216_101942	4	0.167439
male-female	localhost-20220216_101942	6	-0.0166742
male-female	localhost-20220216_101942	7	-0.00308381
male-female	localhost-20220216_101942	8	0.148255
male-female	localhost-20220216_101942	10	0.0163972
male-female	localhost-20220216_101942	11	-0.0122449
male-female	localhost-20220218_114657	2	-0.0380193
male-female	localhost-20220218_114657	3	-0.0657922
male-female	localhost-20220218_114657	4	0.075464
male-female	localhost-20220218_114657	6	-0.0340408
male-female	localhost-20220218_114657	7	-0.00480757
male-female	localhost-20220218_114657	8	0.0582195
male-female	localhost-20220218_114657	10	-0.0192288
male-female	localhost-20220218_114657	11	0.0167845
male-female	localhost-20220224_120331	2	0.00144928
male-female	localhost-20220224_120331	3	-0.0487099
male-female	localhost-20220224_120331	4	0.0855792
male-female	localhost-20220224_120331	6	0.00211793
male-female	localhost-20220224_120331	7	-0.0453938
male-female	localhost-20220224_120331	8	0.0719271
male-female	localhost-20220224_120331	10	-0.0125236
male-female	localhost-20220224_120331	11	0.0164403
male-female	localhost-20220225_121823	2	-0.0636095
male-female	localhost-20220225_121823	3	-0.0986517
male-female	localhost-20220225_121823	4	0.202025
male-female	localhost-20220225_121823	6	-0.0330959
male-female	localhost-20220225_121823	7	0.041722
male-female	localhost-20220225_121823	8	0.0514152
male-female	localhost-20220225_121823	10	-0.0604201
male-female	localhost-20220225_121823	11	-0.0288674
male-female	localhost-20220302_113245	2	5.2775e-05
male-female	localhost-20220302_113245	3	-0.106102
male-female	localhost-20220302_113245	4	-0.0214807
male-female	localhost-20220302_113245	6	-0.00697801
male-female	localhost-20220302_113245	7	0.0386575
male-female	localhost-20220302_113245	8	0.0420301
male-female	localhost-20220302_113245	10	-0.0113761
male-female	localhost-20220302_113245	11	0.0325346
male-female	localhost-20220302_125321	2	-0.0182933
male-female	localhost-20220302_125321	3	-0.0425901
male-female	localhost-20220302_125321	4	-0.0177047
male-female	localhost-20220302_125321	6	-0.0445376
male-female	localhost-20220302_125321	7	0.0101339
male-female	localhost-20220302_125321	8	0.10278
male-female	localhost-20220302_125321	10	0.0205693
male-female	localhost-20220302_125321	11	-0.0193581
male-female	localhost-20220502_115227	2	-0.000511947
male-female	localhost-20220502_115227	3	-0.17304
male-female	localhost-20220502_115227	4	0.136526
male-female	localhost-20220502_115227	6	-0.00593509
male-female	localhost-20220502_115227	7	0.0300979
male-female	localhost-20220502_115227	8	0.0447097
male-female	localhost-20220502_115227	10	0.00932977
male-female	localhost-20220502_115227	11	-0.0300317
male-female	localhost-20220502_123531	2	0.000936948
male-female	localhost-20220502_123531	3	-0.0694819
male-female	localhost-20220502_123531	4	0.174367
male-female	localhost-20220502_123531	6	-0.021674
male-female	localhost-20220502_123531	7	0.00355622
male-female	localhost-20220502_123531	8	-0.0228679
male-female	localhost-20220502_123531	10	-0.0171267
male-female	localhost-20220502_123531	11	-0.046575
male-female	localhost-20220506_130520	2	-0.0079461
male-female	localhost-20220506_130520	3	-0.00457627
male-female	localhost-20220506_130520	4	0.137407
male-female	localhost-20220506_130520	6	-0.0476994
male-female	localhost-20220506_130520	7	-0.0154846
male-female	localhost-20220506_130520	8	-0.00303334
male-female	localhost-20220506_130520	10	-0.0189799
male-female	localhost-20220506_130520	11	0.00166445
male-female	localhost-20220509_115048	2	-0.03549
male-female	localhost-20220509_115048	3	-0.155111
male-female	localhost-20220509_115048	4	0.154805
male-female	localhost-20220509_115048	6	-0.0240788
male-female	localhost-20220509_115048	7	-0.00359328
male-female	localhost-20220509_115048	8	0.147215
male-female	localhost-20220509_115048	10	-0.0787248
male-female	localhost-20220509_115048	11	0.00246328
male-female	localhost-20220509_124215	2	-0.00980716
male-female	localhost-20220509_124215	3	-0.0267832
male-female	localhost-20220509_124215	4	0.0115326
male-female	localhost-20220509_124215	6	-0.0418077
male-female	localhost-20220509_124215	7	0.00627113
male-female	localhost-20220509_124215	8	0.050528
male-female	localhost-20220509_124215	10	-0.0192994
male-female	localhost-20220509_124215	11	0.01123
male-female	localhost-20220511_115515	2	0.0122312
male-female	localhost-20220511_115515	3	0.0107971
male-female	localhost-20220511_115515	4	-0.0163496
male-female	localhost-20220511_115515	6	-0.0377084
male-female	localhost-20220511_115515	7	0.0216965
male-female	localhost-20220511_115515	8	0.0251067
male-female	localhost-20220511_115515	10	0.00224382
male-female	localhost-20220511_115515	11	-0.00670415
male-male	localhost-20200706_132556	2	-0.00358175
male-male	localhost-20200706_132556	3	-0.24081
male-male	localhost-20200706_132556	4	0.292042
male-male	localhost-20200706_132556	6	-0.0175173
male-male	localhost-20200706_132556	7	0
male-male	localhost-20200706_132556	8	0.0777906
male-male	localhost-20200706_132556	10	-0.0169092
male-male	localhost-20200706_132556	11	-0.0770785
male-male	localhost-20200708_120051	2	0.000667356
male-male	localhost-20200708_120051	3	-0.0228408
male-male	localhost-20200708_120051	4	-0.00142082
male-male	localhost-20200708_120051	6	0.00682425
male-male	localhost-20200708_120051	7	-0.016361
male-male	localhost-20200708_120051	8	0.0696203
male-male	localhost-20200708_120051	10	0.0128735
male-male	localhost-20200708_120051	11	-0.0503746
male-male	localhost-20200709_111319	2	-0.115596
male-male	localhost-20200709_111319	3	-0.0678986
male-male	localhost-20200709_111319	4	0.176328
male-male	localhost-20200709_111319	6	-0.0115075
male-male	localhost-20200709_111319	7	0.00582072
male-male	localhost-20200709_111319	8	0.0297662
male-male	localhost-20200709_111319	10	-0.0256443
male-male	localhost-20200709_111319	11	0.00407451
male-male	localhost-20200812_143257	2	-0.0744074
male-male	localhost-20200812_143257	3	0.0281118
male-male	localhost-20200812_143257	4	0.138276
male-male	localhost-20200812_143257	6	-0.0522759
male-male	localhost-20200812_143257	7	0.0329875
male-male	localhost-20200812_143257	8	0.00733992
male-male	localhost-20200812_143257	10	-0.0810955
male-male	localhost-20200812_143257	11	0.00106324
male-male	localhost-20200812_155855	2	0.00856744
male-male	localhost-20200812_155855	3	0.0675119
male-male	localhost-20200812_155855	4	0.106887
male-male	localhost-20200812_155855	6	0.0112399
male-male	localhost-20200812_155855	7	-0.152448
male-male	localhost-20200812_155855	8	0.0344054
male-male	localhost-20200812_155855	10	0.00020767
male-male	localhost-20200812_155855	11	-0.0240964
male-male	localhost-20210201_124220	2	0
male-male	localhost-20210201_124220	3	0.055257
male-male	localhost-20210201_124220	4	0.0241268
male-male	localhost-20210201_124220	6	0.0424769
male-male	localhost-20210201_124220	7	0.00870126
male-male	localhost-20210201_124220	8	-0.00154417
male-male	localhost-20210201_124220	10	-0.129018
male-male	localhost-20210201_124220	11	0
male-male	localhost-20210201_132121	2	-0.0205497
male-male	localhost-20210201_132121	3	0.0170146
male-male	localhost-20210201_132121	4	0.0435418
male-male	localhost-20210201_132121	6	-0.00186791
male-male	localhost-20210201_132121	7	0
male-male	localhost-20210201_132121	8	-0.0343503
male-male	localhost-20210201_132121	10	-0.00378857
male-male	localhost-20210201_132121	11	0
male-male	localhost-20210209_114709	2	0.0051471
male-male	localhost-20210209_114709	3	0.0370912
male-male	localhost-20210209_114709	4	0.0913621
male-male	localhost-20210209_114709	6	-0.0169664
male-male	localhost-20210209_114709	7	-0.000443297
male-male	localhost-20210209_114709	8	-0.00834524
male-male	localhost-20210209_114709	10	-0.107845
male-male	localhost-20210209_114709	11	0
male-male	localhost-20210209_122417	2	0
male-male	localhost-20210209_122417	3	0.00779927
male-male	localhost-20210209_122417	4	0.0118512
male-male	localhost-20210209_122417	6	0.0428162
male-male	localhost-20210209_122417	7	0.00194987
male-male	localhost-20210209_122417	8	0.0182627
male-male	localhost-20210209_122417	10	-0.090575
male-male	localhost-20210209_122417	11	0
male-male	localhost-20210222_144954	2	-0.0100905
male-male	localhost-20210222_144954	3	-0.149
male-male	localhost-20210222_144954	4	0.0965594
male-male	localhost-20210222_144954	6	-0.0625132
male-male	localhost-20210222_144954	7	0
male-male	localhost-20210222_144954	8	0.0349334
male-male	localhost-20210222_144954	10	0.00160844
male-male	localhost-20210222_144954	11	0.0855994
male-male	localhost-20210222_152829	2	-0.0413281
male-male	localhost-20210222_152829	3	-0.0988984
male-male	localhost-20210222_152829	4	0.103511
male-male	localhost-20210222_152829	6	0.00869468
male-male	localhost-20210222_152829	7	0.00964114
male-male	localhost-20210222_152829	8	0.0085699
male-male	localhost-20210222_152829	10	0.0099915
male-male	localhost-20210222_152829	11	0.0258345
male-male	localhost-20210308_120623	2	-0.0846296
male-male	localhost-20210308_120623	3	-0.0867911
male-male	localhost-20210308_120623	4	0.179116
male-male	localhost-20210308_120623	6	-0.0287877
male-male	localhost-20210308_120623	7	-0.00372501
male-male	localhost-20210308_120623	8	0.00980713
male-male	localhost-20210308_120623	10	-0.0158692
male-male	localhost-20210308_120623	11	0.0162247
male-male	localhost-20210308_122507	2	-0.227126
male-male	localhost-20210308_122507	3	0.0503903
male-male	localhost-20210308_122507	4	0.177757
male-male	localhost-20210308_122507	6	0.0136274
male-male	localhost-20210308_122507	7	0.013882
male-male	localhost-20210308_122507	8	-0.0324734
male-male	localhost-20210308_122507	10	0.0334868
male-male	localhost-20210308_122507	11	-0.0330147
male-male	localhost-20220214_120801	2	-0.126218
male-male	localhost-20220214_120801	3	0.0447133
male-male	localhost-20220214_120801	4	0.152332
male-male	localhost-20220214_120801	6	-0.00974877
male-male	localhost-20220214_120801	7	-0.0221772
male-male	localhost-20220214_120801	8	-0.0102052
male-male	localhost-20220214_120801	10	-0.0179905
male-male	localhost-20220214_120801	11	-0.000911175
male-male	localhost-20220214_135209	2	-0.130431
male-male	localhost-20220214_135209	3	-0.00227205
male-male	localhost-20220214_135209	4	0.0673621
male-male	localhost-20220214_135209	6	-0.0226925
male-male	localhost-20220214_135209	7	0.0244037
male-male	localhost-20220214_135209	8	0.0264846
male-male	localhost-20220214_135209	10	-0.0101
male-male	localhost-20220214_135209	11	0.0474462
male-male	localhost-20220222_122109	2	-0.04751
male-male	localhost-20220222_122109	3	-0.0498058
male-male	localhost-20220222_122109	4	0.207105
male-male	localhost-20220222_122109	6	-0.0691399
male-male	localhost-20220222_122109	7	0.0188685
male-male	localhost-20220222_122109	8	-0.00130746
male-male	localhost-20220222_122109	10	-0.0288708
male-male	localhost-20220222_122109	11	-0.0287718
male-male	localhost-20220223_121135	2	-0.120328
male-male	localhost-20220223_121135	3	0.107188
male-male	localhost-20220223_121135	4	0.0785332
male-male	localhost-20220223_121135	6	0.00466769
male-male	localhost-20220223_121135	7	-0.00944776
male-male	localhost-20220223_121135	8	-0.0249195
male-male	localhost-20220223_121135	10	-0.0163169
male-male	localhost-20220223_121135	11	-0.00458302
male-male	localhost-20220224_124055	2	-0.016757
male-male	localhost-20220224_124055	3	0.0058674
male-male	localhost-20220224_124055	4	0.178964
male-male	localhost-20220224_124055	6	-0.0286389
male-male	localhost-20220224_124055	7	0.00905069
male-male	localhost-20220224_124055	8	-0.0429605
male-male	localhost-20220224_124055	10	-0.0853608
male-male	localhost-20220224_124055	11	-0.0243942
male-male	localhost-20220224_130031	2	-0.0591577
male-male	localhost-20220224_130031	3	0.0709932
male-male	localhost-20220224_130031	4	0.194044
male-male	localhost-20220224_130031	6	-0.0198197
male-male	localhost-20220224_130031	7	-0.0111389
male-male	localhost-20220224_130031	8	-0.0588679
male-male	localhost-20220224_130031	10	-0.0399756
male-male	localhost-20220224_130031	11	-0.0736875
male-male	localhost-20220225_123838	2	0.0070028
male-male	localhost-20220225_123838	3	0.105473
male-male	localhost-20220225_123838	4	0.0386653
male-male	localhost-20220225_123838	6	-0.0389274
male-male	localhost-20220225_123838	7	0.00373483
male-male	localhost-20220225_123838	8	0.0652821
male-male	localhost-20220225_123838	10	-0.182165
male-male	localhost-20220225_123838	11	0
male-male	localhost-20220225_125855	2	-0.0490628
male-male	localhost-20220225_125855	3	-0.0797204
male-male	localhost-20220225_125855	4	0.231116
male-male	localhost-20220225_125855	6	0.00731824
male-male	localhost-20220225_125855	7	-0.02155
male-male	localhost-20220225_125855	8	-0.0121764
male-male	localhost-20220225_125855	10	-0.0104239
male-male	localhost-20220225_125855	11	-0.0168372
male-male	localhost-20220302_115211	2	-0.000863063
male-male	localhost-20220302_115211	3	0.0839224
male-male	localhost-20220302_115211	4	0.013428
male-male	localhost-20220302_115211	6	0.00377617
male-male	localhost-20220302_115211	7	0.0208482
male-male	localhost-20220302_115211	8	-0.00989461
male-male	localhost-20220302_115211	10	-0.132872
male-male	localhost-20220302_115211	11	0
male-male	localhost-20220302_131417	2	-0.00243884
male-male	localhost-20220302_131417	3	1.85527e-05
male-male	localhost-20220302_131417	4	0.0970108
male-male	localhost-20220302_131417	6	-0.00031399
male-male	localhost-20220302_131417	7	0.0158409
male-male	localhost-20220302_131417	8	0.0165097
male-male	localhost-20220302_131417	10	-0.127975
male-male	localhost-20220302_131417	11	0
male-male	localhost-20220302_133433	2	-0.00488765
male-male	localhost-20220302_133433	3	0.0874126
male-male	localhost-20220302_133433	4	0.187096
male-male	localhost-20220302_133433	6	-0.010142
male-male	localhost-20220302_133433	7	0
male-male	localhost-20220302_133433	8	0.00331136
male-male	localhost-20220302_133433	10	-0.26279
male-male	localhost-20220302_133433	11	0
male-male	localhost-20220304_121729	2	-0.00331053
male-male	localhost-20220304_121729	3	0.00980382
male-male	localhost-20220304_121729	4	0.0670101
male-male	localhost-20220304_121729	6	0.00113544
male-male	localhost-20220304_121729	7	-0.000225979
male-male	localhost-20220304_121729	8	0.0254949
male-male	localhost-20220304_121729	10	-0.0999077
male-male	localhost-20220304_121729	11	0
male-male	localhost-20220304_123618	2	-0.0088968
male-male	localhost-20220304_123618	3	0.0900597
male-male	localhost-20220304_123618	4	0.0516814
male-male	localhost-20220304_123618	6	0.0048387
male-male	localhost-20220304_123618	7	0.00691178
male-male	localhost-20220304_123618	8	0.0166728
male-male	localhost-20220304_123618	10	-0.161268
male-male	localhost-20220304_123618	11	0
male-male	localhost-20220502_125611	2	0.000969887
male-male	localhost-20220502_125611	3	0.0301552
male-male	localhost-20220502_125611	4	0.303695
male-male	localhost-20220502_125611	6	-0.0238225
male-male	localhost-20220502_125611	7	0.0165294
male-male	localhost-20220502_125611	8	0.00204084
male-male	localhost-20220502_125611	10	-0.331047
male-male	localhost-20220502_125611	11	-0.000147779
male-male	localhost-20220502_133927	2	-0.145179
male-male	localhost-20220502_133927	3	0.0548154
male-male	localhost-20220502_133927	4	0.181213
male-male	localhost-20220502_133927	6	-0.0228621
male-male	localhost-20220502_133927	7	0.000583431
male-male	localhost-20220502_133927	8	0.0512589
male-male	localhost-20220502_133927	10	0.00649722
male-male	localhost-20220502_133927	11	-0.128253
male-male	localhost-20220509_121352	2	0
male-male	localhost-20220509_121352	3	0.0156837
male-male	localhost-20220509_121352	4	0.0188025
male-male	localhost-20220509_121352	6	-0.0376229
male-male	localhost-20220509_121352	7	-0.00159835
male-male	localhost-20220509_121352	8	0.00958581
male-male	localhost-20220509_121352	10	-0.00221826
male-male	localhost-20220509_121352	11	0
male-male	localhost-20220509_130538	2	0
male-male	localhost-20220509_130538	3	-0.0499209
male-male	localhost-20220509_130538	4	0.00657895
male-male	localhost-20220509_130538	6	0.00493421
male-male	localhost-20220509_130538	7	0.00780657
male-male	localhost-20220509_130538	8	0.00911896
male-male	localhost-20220509_130538	10	0.0214822
male-male	localhost-20220509_130538	11	0
