# Supplementary material for: Sex-specific behavioral feedback modulates sensorimotor processing and drives flexible social behavior
Source: Nat Commun. 2026 May 4;17:4026. doi: 10.1038/s41467-026-72057-9 (PMC13139495; doi:10.1038/s41467-026-72057-9)
Supplement: Supplementary file 15 — Source Data [file 41467_2026_72057_MOESM15_ESM.zip › source_data/figS6.xlsx]

## Sheet: figS6A_statewise_cue_mean
experimental_group	state	feature	rel_mean
male-female	0	courter_velocity_forward	0.214822
male-female	0	target_velocity_forward	0.0166041
male-female	0	courter_abs_velocity_lateral	0.572619
male-female	0	target_abs_velocity_lateral	0.055287
male-female	0	courter_angles_speed	0.18553
male-female	0	target_angles_speed	0.0149894
male-female	0	distance_target	-0.189283
male-female	0	relative_angle_abs_target	-0.188717
male-female	0	relative_angle_abs_courter	0.251688
male-female	0	relative_orientation_abs_target_wrap	-0.293208
male-female	1	courter_velocity_forward	-0.00501522
male-female	1	target_velocity_forward	0.0164243
male-female	1	courter_abs_velocity_lateral	-0.110343
male-female	1	target_abs_velocity_lateral	-0.014751
male-female	1	courter_angles_speed	-0.0607908
male-female	1	target_angles_speed	-0.00978038
male-female	1	distance_target	0.0478494
male-female	1	relative_angle_abs_target	0.00528366
male-female	1	relative_angle_abs_courter	-0.036541
male-female	1	relative_orientation_abs_target_wrap	0.0427671
male-female	2	courter_velocity_forward	-0.176634
male-female	2	target_velocity_forward	-0.158133
male-female	2	courter_abs_velocity_lateral	0.362567
male-female	2	target_abs_velocity_lateral	0.0702177
male-female	2	courter_angles_speed	0.33266
male-female	2	target_angles_speed	0.0687196
male-female	2	distance_target	-0.217603
male-female	2	relative_angle_abs_target	0.147625
male-female	2	relative_angle_abs_courter	0.0565948
male-female	2	relative_orientation_abs_target_wrap	-0.0676269
male-male	0	courter_velocity_forward	0.0600454
male-male	0	target_velocity_forward	-0.0321003
male-male	0	courter_abs_velocity_lateral	0.251128
male-male	0	target_abs_velocity_lateral	0.020903
male-male	0	courter_angles_speed	0.02896
male-male	0	target_angles_speed	-0.00422427
male-male	0	distance_target	-0.165998
male-male	0	relative_angle_abs_target	-0.244095
male-male	0	relative_angle_abs_courter	0.0369028
male-male	0	relative_orientation_abs_target_wrap	-0.0865484
male-male	1	courter_velocity_forward	0.00531436
male-male	1	target_velocity_forward	0.019991
male-male	1	courter_abs_velocity_lateral	-0.0953001
male-male	1	target_abs_velocity_lateral	-0.0202722
male-male	1	courter_angles_speed	-0.0567141
male-male	1	target_angles_speed	-0.0271001
male-male	1	distance_target	0.0643876
male-male	1	relative_angle_abs_target	0.0261052
male-male	1	relative_angle_abs_courter	0.0376637
male-male	1	relative_orientation_abs_target_wrap	-0.036526
male-male	2	courter_velocity_forward	-0.0889647
male-male	2	target_velocity_forward	-0.0955211
male-male	2	courter_abs_velocity_lateral	0.36442
male-male	2	target_abs_velocity_lateral	0.107662
male-male	2	courter_angles_speed	0.328565
male-male	2	target_angles_speed	0.173744
male-male	2	distance_target	-0.249618
male-male	2	relative_angle_abs_target	0.0626828
male-male	2	relative_angle_abs_courter	-0.270238
male-male	2	relative_orientation_abs_target_wrap	0.309131

## Sheet: figS6B_statewise_feature_import
feature	group	state	del_LL
courter_velocity_forward	male-female	0	-0.383938
courter_velocity_forward	male-female	1	-0.455527
courter_velocity_forward	male-female	2	-0.453733
courter_velocity_forward	male-female	0	-0.0555077
courter_velocity_forward	male-female	1	-0.196333
courter_velocity_forward	male-female	2	-0.990824
courter_velocity_forward	male-female	0	-0.0830326
courter_velocity_forward	male-female	1	-0.292632
courter_velocity_forward	male-female	2	-0.924853
courter_velocity_forward	male-female	0	-0.0346486
courter_velocity_forward	male-female	1	-0.446415
courter_velocity_forward	male-female	2	-0.301916
courter_velocity_forward	male-female	0	-0.141911
courter_velocity_forward	male-female	1	-0.59577
courter_velocity_forward	male-female	2	-1.08524
courter_velocity_forward	male-female	0	0.0069379
courter_velocity_forward	male-female	1	-0.773907
courter_velocity_forward	male-female	2	-1.01903
courter_velocity_forward	male-female	0	-0.0739169
courter_velocity_forward	male-female	1	-0.576719
courter_velocity_forward	male-female	2	-0.318076
courter_velocity_forward	male-female	0	-0.201292
courter_velocity_forward	male-female	1	-0.118343
courter_velocity_forward	male-female	2	-0.676217
courter_velocity_forward	male-female	0	-0.490417
courter_velocity_forward	male-female	1	-0.496643
courter_velocity_forward	male-female	2	-0.669547
courter_velocity_forward	male-female	0	-0.240907
courter_velocity_forward	male-female	1	-0.634761
courter_velocity_forward	male-female	2	-0.718039
courter_velocity_forward	male-female	0	-0.654321
courter_velocity_forward	male-female	1	-0.568602
courter_velocity_forward	male-female	2	-0.811065
courter_velocity_forward	male-female	0	-0.3036
courter_velocity_forward	male-female	1	-0.693844
courter_velocity_forward	male-female	2	-0.671936
courter_velocity_forward	male-female	0	-0.0919303
courter_velocity_forward	male-female	1	-0.461061
courter_velocity_forward	male-female	2	-0.89256
courter_velocity_forward	male-female	0	-0.562993
courter_velocity_forward	male-female	1	-0.686712
courter_velocity_forward	male-female	2	-0.477787
courter_velocity_forward	male-female	0	-0.182701
courter_velocity_forward	male-female	1	-0.387952
courter_velocity_forward	male-female	2	-0.866285
courter_velocity_forward	male-female	0	-0.291763
courter_velocity_forward	male-female	1	-0.654639
courter_velocity_forward	male-female	2	-0.527645
courter_velocity_forward	male-female	0	-0.100832
courter_velocity_forward	male-female	1	-0.331711
courter_velocity_forward	male-female	2	-1.0989
courter_velocity_forward	male-female	0	-0.405825
courter_velocity_forward	male-female	1	-0.559879
courter_velocity_forward	male-female	2	-0.612064
courter_velocity_forward	male-female	0	-0.161174
courter_velocity_forward	male-female	1	-0.522157
courter_velocity_forward	male-female	2	-0.325626
courter_velocity_forward	male-female	0	-0.0207643
courter_velocity_forward	male-female	1	-0.508176
courter_velocity_forward	male-female	2	-0.471847
courter_velocity_forward	male-female	0	-0.0211523
courter_velocity_forward	male-female	1	-0.39613
courter_velocity_forward	male-female	2	-0.469759
courter_velocity_forward	male-female	0	-0.641307
courter_velocity_forward	male-female	1	-0.370921
courter_velocity_forward	male-female	2	-0.588832
courter_velocity_forward	male-female	0	-0.0739942
courter_velocity_forward	male-female	1	-0.469235
courter_velocity_forward	male-female	2	-0.775618
courter_velocity_forward	male-female	0	-0.142661
courter_velocity_forward	male-female	1	-0.516902
courter_velocity_forward	male-female	2	-0.547427
courter_velocity_forward	male-male	0	-0.0783395
courter_velocity_forward	male-male	1	-0.689095
courter_velocity_forward	male-male	2	-0.564636
courter_velocity_forward	male-male	0	-0.17793
courter_velocity_forward	male-male	1	-0.600163
courter_velocity_forward	male-male	2	-0.670011
courter_velocity_forward	male-male	0	-0.0891832
courter_velocity_forward	male-male	1	-0.605135
courter_velocity_forward	male-male	2	-0.410753
courter_velocity_forward	male-male	0	-0.425357
courter_velocity_forward	male-male	1	-0.723943
courter_velocity_forward	male-male	2	-0.772415
courter_velocity_forward	male-male	0	-0.365364
courter_velocity_forward	male-male	1	-0.623371
courter_velocity_forward	male-male	2	-0.632361
courter_velocity_forward	male-male	0	0.00707766
courter_velocity_forward	male-male	1	-0.61721
courter_velocity_forward	male-male	2	-0.866702
courter_velocity_forward	male-male	0	-0.190511
courter_velocity_forward	male-male	1	-0.560481
courter_velocity_forward	male-male	2	-0.751911
courter_velocity_forward	male-male	0	-0.119269
courter_velocity_forward	male-male	1	-0.472531
courter_velocity_forward	male-male	2	-0.821219
courter_velocity_forward	male-male	0	-0.295594
courter_velocity_forward	male-male	1	-0.374621
courter_velocity_forward	male-male	2	-0.510439
courter_velocity_forward	male-male	0	-0.281083
courter_velocity_forward	male-male	1	-0.621839
courter_velocity_forward	male-male	2	-0.455805
courter_velocity_forward	male-male	0	-0.448573
courter_velocity_forward	male-male	1	-0.633606
courter_velocity_forward	male-male	2	-0.545164
courter_velocity_forward	male-male	0	-0.332145
courter_velocity_forward	male-male	1	-0.720065
courter_velocity_forward	male-male	2	-0.384626
courter_velocity_forward	male-male	0	-0.376387
courter_velocity_forward	male-male	1	-0.442308
courter_velocity_forward	male-male	2	-0.653481
courter_velocity_forward	male-male	0	-0.446327
courter_velocity_forward	male-male	1	-0.55578
courter_velocity_forward	male-male	2	-0.617923
courter_velocity_forward	male-male	0	-0.328428
courter_velocity_forward	male-male	1	-0.590627
courter_velocity_forward	male-male	2	-0.327103
courter_velocity_forward	male-male	0	-0.358802
courter_velocity_forward	male-male	1	-0.803704
courter_velocity_forward	male-male	2	-0.775791
courter_velocity_forward	male-male	0	-0.497143
courter_velocity_forward	male-male	1	-0.622739
courter_velocity_forward	male-male	2	-0.464829
courter_velocity_forward	male-male	0	-0.293141
courter_velocity_forward	male-male	1	-0.697939
courter_velocity_forward	male-male	2	-0.715888
courter_velocity_forward	male-male	0	-0.182271
courter_velocity_forward	male-male	1	-0.390933
courter_velocity_forward	male-male	2	-0.315957
courter_velocity_forward	male-male	0	-0.304807
courter_velocity_forward	male-male	1	-0.5393
courter_velocity_forward	male-male	2	-0.398543
courter_velocity_forward	male-male	0	-0.0535942
courter_velocity_forward	male-male	1	-0.470127
courter_velocity_forward	male-male	2	-0.284841
courter_velocity_forward	male-male	0	-0.295801
courter_velocity_forward	male-male	1	-0.671092
courter_velocity_forward	male-male	2	-0.446232
courter_velocity_forward	male-male	0	-0.156849
courter_velocity_forward	male-male	1	-0.567607
courter_velocity_forward	male-male	2	-0.462612
courter_velocity_forward	male-male	0	-0.393623
courter_velocity_forward	male-male	1	-0.581776
courter_velocity_forward	male-male	2	-0.418366
target_velocity_forward	male-female	0	-0.291022
target_velocity_forward	male-female	1	-0.304473
target_velocity_forward	male-female	2	-0.78436
target_velocity_forward	male-female	0	-0.388274
target_velocity_forward	male-female	1	-0.360136
target_velocity_forward	male-female	2	-0.26518
target_velocity_forward	male-female	0	-0.061496
target_velocity_forward	male-female	1	-0.144401
target_velocity_forward	male-female	2	-0.296844
target_velocity_forward	male-female	0	-0.01184
target_velocity_forward	male-female	1	-0.142561
target_velocity_forward	male-female	2	-0.088624
target_velocity_forward	male-female	0	-0.14588
target_velocity_forward	male-female	1	-0.188258
target_velocity_forward	male-female	2	-0.240049
target_velocity_forward	male-female	0	-0.0292366
target_velocity_forward	male-female	1	-0.186412
target_velocity_forward	male-female	2	-0.0976916
target_velocity_forward	male-female	0	-0.190485
target_velocity_forward	male-female	1	-0.32334
target_velocity_forward	male-female	2	-0.0332324
target_velocity_forward	male-female	0	-0.586711
target_velocity_forward	male-female	1	-0.190047
target_velocity_forward	male-female	2	-0.173563
target_velocity_forward	male-female	0	-0.852219
target_velocity_forward	male-female	1	-0.33413
target_velocity_forward	male-female	2	-0.30786
target_velocity_forward	male-female	0	-0.473149
target_velocity_forward	male-female	1	-0.364699
target_velocity_forward	male-female	2	-0.534865
target_velocity_forward	male-female	0	-0.37374
target_velocity_forward	male-female	1	-0.327666
target_velocity_forward	male-female	2	-0.317375
target_velocity_forward	male-female	0	-0.58192
target_velocity_forward	male-female	1	-0.455503
target_velocity_forward	male-female	2	-0.351788
target_velocity_forward	male-female	0	-0.440997
target_velocity_forward	male-female	1	-0.181435
target_velocity_forward	male-female	2	-0.907078
target_velocity_forward	male-female	0	-0.522899
target_velocity_forward	male-female	1	-0.34832
target_velocity_forward	male-female	2	-0.787982
target_velocity_forward	male-female	0	-0.498984
target_velocity_forward	male-female	1	-0.767762
target_velocity_forward	male-female	2	-0.747609
target_velocity_forward	male-female	0	-0.566635
target_velocity_forward	male-female	1	-0.201902
target_velocity_forward	male-female	2	-0.699579
target_velocity_forward	male-female	0	-0.275529
target_velocity_forward	male-female	1	-0.215053
target_velocity_forward	male-female	2	-1.21467
target_velocity_forward	male-female	0	-0.549449
target_velocity_forward	male-female	1	-0.274109
target_velocity_forward	male-female	2	-0.637775
target_velocity_forward	male-female	0	-0.174909
target_velocity_forward	male-female	1	-0.612801
target_velocity_forward	male-female	2	0.00539713
target_velocity_forward	male-female	0	-0.865868
target_velocity_forward	male-female	1	-0.0818856
target_velocity_forward	male-female	2	-0.692624
target_velocity_forward	male-female	0	-0.847752
target_velocity_forward	male-female	1	-0.136139
target_velocity_forward	male-female	2	-0.0992021
target_velocity_forward	male-female	0	-0.202494
target_velocity_forward	male-female	1	-0.248147
target_velocity_forward	male-female	2	-0.152428
target_velocity_forward	male-female	0	-0.0551851
target_velocity_forward	male-female	1	-0.243969
target_velocity_forward	male-female	2	-0.267168
target_velocity_forward	male-female	0	-0.186278
target_velocity_forward	male-female	1	-0.326317
target_velocity_forward	male-female	2	-0.485792
target_velocity_forward	male-male	0	-0.40804
target_velocity_forward	male-male	1	-0.175142
target_velocity_forward	male-male	2	-0.208982
target_velocity_forward	male-male	0	-0.111915
target_velocity_forward	male-male	1	-0.368834
target_velocity_forward	male-male	2	-0.310811
target_velocity_forward	male-male	0	-0.0492771
target_velocity_forward	male-male	1	-0.143782
target_velocity_forward	male-male	2	-0.1522
target_velocity_forward	male-male	0	-0.181062
target_velocity_forward	male-male	1	-0.19695
target_velocity_forward	male-male	2	-0.291323
target_velocity_forward	male-male	0	-0.514624
target_velocity_forward	male-male	1	-0.179448
target_velocity_forward	male-male	2	-0.350465
target_velocity_forward	male-male	0	-0.0455532
target_velocity_forward	male-male	1	-0.163238
target_velocity_forward	male-male	2	-0.0813143
target_velocity_forward	male-male	0	-0.105108
target_velocity_forward	male-male	1	-0.125214
target_velocity_forward	male-male	2	-0.177737
target_velocity_forward	male-male	0	0.0195062
target_velocity_forward	male-male	1	-0.137912
target_velocity_forward	male-male	2	-0.195064
target_velocity_forward	male-male	0	-0.295131
target_velocity_forward	male-male	1	-0.228644
target_velocity_forward	male-male	2	-0.575558
target_velocity_forward	male-male	0	-0.0856618
target_velocity_forward	male-male	1	-0.195346
target_velocity_forward	male-male	2	-0.27717
target_velocity_forward	male-male	0	-0.346832
target_velocity_forward	male-male	1	-0.221518
target_velocity_forward	male-male	2	-0.242267
target_velocity_forward	male-male	0	-0.398115
target_velocity_forward	male-male	1	-0.297166
target_velocity_forward	male-male	2	-0.371412
target_velocity_forward	male-male	0	-0.546542
target_velocity_forward	male-male	1	-0.326626
target_velocity_forward	male-male	2	-0.635323
target_velocity_forward	male-male	0	-0.50935
target_velocity_forward	male-male	1	-0.363783
target_velocity_forward	male-male	2	-0.366289
target_velocity_forward	male-male	0	-0.240032
target_velocity_forward	male-male	1	-0.561123
target_velocity_forward	male-male	2	-0.302847
target_velocity_forward	male-male	0	-0.194808
target_velocity_forward	male-male	1	-0.180893
target_velocity_forward	male-male	2	-0.393599
target_velocity_forward	male-male	0	-0.447968
target_velocity_forward	male-male	1	-0.314509
target_velocity_forward	male-male	2	-0.408392
target_velocity_forward	male-male	0	-0.380219
target_velocity_forward	male-male	1	-0.342303
target_velocity_forward	male-male	2	-0.466156
target_velocity_forward	male-male	0	-0.521314
target_velocity_forward	male-male	1	-0.343057
target_velocity_forward	male-male	2	-0.461916
target_velocity_forward	male-male	0	-0.235716
target_velocity_forward	male-male	1	-0.3229
target_velocity_forward	male-male	2	-0.419588
target_velocity_forward	male-male	0	-0.299927
target_velocity_forward	male-male	1	-0.378281
target_velocity_forward	male-male	2	-0.372942
target_velocity_forward	male-male	0	-0.422684
target_velocity_forward	male-male	1	-0.433088
target_velocity_forward	male-male	2	-0.228492
target_velocity_forward	male-male	0	-0.343829
target_velocity_forward	male-male	1	-0.25867
target_velocity_forward	male-male	2	-0.474021
target_velocity_forward	male-male	0	-0.184516
target_velocity_forward	male-male	1	-0.290437
target_velocity_forward	male-male	2	-0.050301
courter_abs_velocity_lateral	male-female	0	-0.872083
courter_abs_velocity_lateral	male-female	1	-1.12788
courter_abs_velocity_lateral	male-female	2	-1.17039
courter_abs_velocity_lateral	male-female	0	-0.944156
courter_abs_velocity_lateral	male-female	1	-1.14548
courter_abs_velocity_lateral	male-female	2	-1.36178
courter_abs_velocity_lateral	male-female	0	-0.2637
courter_abs_velocity_lateral	male-female	1	-1.09715
courter_abs_velocity_lateral	male-female	2	-1.50004
courter_abs_velocity_lateral	male-female	0	-0.927036
courter_abs_velocity_lateral	male-female	1	-1.17644
courter_abs_velocity_lateral	male-female	2	-1.59927
courter_abs_velocity_lateral	male-female	0	-1.04233
courter_abs_velocity_lateral	male-female	1	-1.45082
courter_abs_velocity_lateral	male-female	2	-1.49546
courter_abs_velocity_lateral	male-female	0	-0.174027
courter_abs_velocity_lateral	male-female	1	-1.49795
courter_abs_velocity_lateral	male-female	2	-1.54947
courter_abs_velocity_lateral	male-female	0	-0.76984
courter_abs_velocity_lateral	male-female	1	-1.25487
courter_abs_velocity_lateral	male-female	2	-1.5551
courter_abs_velocity_lateral	male-female	0	-0.951206
courter_abs_velocity_lateral	male-female	1	-0.690279
courter_abs_velocity_lateral	male-female	2	-1.07375
courter_abs_velocity_lateral	male-female	0	-0.886515
courter_abs_velocity_lateral	male-female	1	-1.05798
courter_abs_velocity_lateral	male-female	2	-1.13467
courter_abs_velocity_lateral	male-female	0	-0.509249
courter_abs_velocity_lateral	male-female	1	-1.03358
courter_abs_velocity_lateral	male-female	2	-1.56545
courter_abs_velocity_lateral	male-female	0	-1.10309
courter_abs_velocity_lateral	male-female	1	-1.01149
courter_abs_velocity_lateral	male-female	2	-1.41415
courter_abs_velocity_lateral	male-female	0	-0.61726
courter_abs_velocity_lateral	male-female	1	-1.07841
courter_abs_velocity_lateral	male-female	2	-1.31596
courter_abs_velocity_lateral	male-female	0	-0.582368
courter_abs_velocity_lateral	male-female	1	-1.13602
courter_abs_velocity_lateral	male-female	2	-1.51203
courter_abs_velocity_lateral	male-female	0	-1.07441
courter_abs_velocity_lateral	male-female	1	-1.21046
courter_abs_velocity_lateral	male-female	2	-1.22091
courter_abs_velocity_lateral	male-female	0	-0.888147
courter_abs_velocity_lateral	male-female	1	-1.28863
courter_abs_velocity_lateral	male-female	2	-1.43544
courter_abs_velocity_lateral	male-female	0	-0.639883
courter_abs_velocity_lateral	male-female	1	-1.00619
courter_abs_velocity_lateral	male-female	2	-1.18728
courter_abs_velocity_lateral	male-female	0	-0.561756
courter_abs_velocity_lateral	male-female	1	-0.68471
courter_abs_velocity_lateral	male-female	2	-1.39662
courter_abs_velocity_lateral	male-female	0	-1.13591
courter_abs_velocity_lateral	male-female	1	-1.18016
courter_abs_velocity_lateral	male-female	2	-1.24919
courter_abs_velocity_lateral	male-female	0	-0.643798
courter_abs_velocity_lateral	male-female	1	-1.08565
courter_abs_velocity_lateral	male-female	2	-1.04932
courter_abs_velocity_lateral	male-female	0	-0.472481
courter_abs_velocity_lateral	male-female	1	-0.981025
courter_abs_velocity_lateral	male-female	2	-1.21114
courter_abs_velocity_lateral	male-female	0	-0.70641
courter_abs_velocity_lateral	male-female	1	-1.02717
courter_abs_velocity_lateral	male-female	2	-1.18177
courter_abs_velocity_lateral	male-female	0	-1.20058
courter_abs_velocity_lateral	male-female	1	-1.23319
courter_abs_velocity_lateral	male-female	2	-1.41482
courter_abs_velocity_lateral	male-female	0	-0.271734
courter_abs_velocity_lateral	male-female	1	-1.21879
courter_abs_velocity_lateral	male-female	2	-1.6155
courter_abs_velocity_lateral	male-female	0	-0.882104
courter_abs_velocity_lateral	male-female	1	-0.879676
courter_abs_velocity_lateral	male-female	2	-1.40883
courter_abs_velocity_lateral	male-male	0	-0.145654
courter_abs_velocity_lateral	male-male	1	-1.60471
courter_abs_velocity_lateral	male-male	2	-1.63672
courter_abs_velocity_lateral	male-male	0	-0.411008
courter_abs_velocity_lateral	male-male	1	-1.0248
courter_abs_velocity_lateral	male-male	2	-1.58562
courter_abs_velocity_lateral	male-male	0	-0.826166
courter_abs_velocity_lateral	male-male	1	-1.19543
courter_abs_velocity_lateral	male-male	2	-1.63578
courter_abs_velocity_lateral	male-male	0	-0.913965
courter_abs_velocity_lateral	male-male	1	-1.37008
courter_abs_velocity_lateral	male-male	2	-1.53485
courter_abs_velocity_lateral	male-male	0	-0.409566
courter_abs_velocity_lateral	male-male	1	-1.50125
courter_abs_velocity_lateral	male-male	2	-1.43922
courter_abs_velocity_lateral	male-male	0	0.104244
courter_abs_velocity_lateral	male-male	1	-1.39232
courter_abs_velocity_lateral	male-male	2	-1.64476
courter_abs_velocity_lateral	male-male	0	-0.584565
courter_abs_velocity_lateral	male-male	1	-1.10249
courter_abs_velocity_lateral	male-male	2	-1.50433
courter_abs_velocity_lateral	male-male	0	-0.601446
courter_abs_velocity_lateral	male-male	1	-1.10921
courter_abs_velocity_lateral	male-male	2	-1.5548
courter_abs_velocity_lateral	male-male	0	-0.839788
courter_abs_velocity_lateral	male-male	1	-0.764367
courter_abs_velocity_lateral	male-male	2	-1.49775
courter_abs_velocity_lateral	male-male	0	-0.767381
courter_abs_velocity_lateral	male-male	1	-1.02996
courter_abs_velocity_lateral	male-male	2	-1.21789
courter_abs_velocity_lateral	male-male	0	-0.897971
courter_abs_velocity_lateral	male-male	1	-1.1366
courter_abs_velocity_lateral	male-male	2	-1.27619
courter_abs_velocity_lateral	male-male	0	-0.866011
courter_abs_velocity_lateral	male-male	1	-1.41245
courter_abs_velocity_lateral	male-male	2	-1.23186
courter_abs_velocity_lateral	male-male	0	-0.815811
courter_abs_velocity_lateral	male-male	1	-0.946524
courter_abs_velocity_lateral	male-male	2	-1.08805
courter_abs_velocity_lateral	male-male	0	-1.11963
courter_abs_velocity_lateral	male-male	1	-1.06583
courter_abs_velocity_lateral	male-male	2	-1.33921
courter_abs_velocity_lateral	male-male	0	-0.748599
courter_abs_velocity_lateral	male-male	1	-1.04583
courter_abs_velocity_lateral	male-male	2	-1.32958
courter_abs_velocity_lateral	male-male	0	-0.542019
courter_abs_velocity_lateral	male-male	1	-1.39939
courter_abs_velocity_lateral	male-male	2	-1.51573
courter_abs_velocity_lateral	male-male	0	-0.661035
courter_abs_velocity_lateral	male-male	1	-0.651771
courter_abs_velocity_lateral	male-male	2	-1.0729
courter_abs_velocity_lateral	male-male	0	-0.780526
courter_abs_velocity_lateral	male-male	1	-1.1463
courter_abs_velocity_lateral	male-male	2	-1.46742
courter_abs_velocity_lateral	male-male	0	-0.739351
courter_abs_velocity_lateral	male-male	1	-0.48383
courter_abs_velocity_lateral	male-male	2	-1.46354
courter_abs_velocity_lateral	male-male	0	-0.752544
courter_abs_velocity_lateral	male-male	1	-0.836265
courter_abs_velocity_lateral	male-male	2	-1.14803
courter_abs_velocity_lateral	male-male	0	-0.495672
courter_abs_velocity_lateral	male-male	1	-1.02088
courter_abs_velocity_lateral	male-male	2	-1.41515
courter_abs_velocity_lateral	male-male	0	-0.972209
courter_abs_velocity_lateral	male-male	1	-0.968965
courter_abs_velocity_lateral	male-male	2	-1.387
courter_abs_velocity_lateral	male-male	0	-0.348205
courter_abs_velocity_lateral	male-male	1	-1.16828
courter_abs_velocity_lateral	male-male	2	-1.4837
courter_abs_velocity_lateral	male-male	0	-0.566697
courter_abs_velocity_lateral	male-male	1	-0.964818
courter_abs_velocity_lateral	male-male	2	-1.19351
target_abs_velocity_lateral	male-female	0	-0.0341178
target_abs_velocity_lateral	male-female	1	-0.0105732
target_abs_velocity_lateral	male-female	2	-0.0638625
target_abs_velocity_lateral	male-female	0	0.00540426
target_abs_velocity_lateral	male-female	1	-0.0107877
target_abs_velocity_lateral	male-female	2	0.00777585
target_abs_velocity_lateral	male-female	0	-0.0453897
target_abs_velocity_lateral	male-female	1	-0.0919981
target_abs_velocity_lateral	male-female	2	-0.0962221
target_abs_velocity_lateral	male-female	0	0.000688992
target_abs_velocity_lateral	male-female	1	-0.0225058
target_abs_velocity_lateral	male-female	2	-0.013838
target_abs_velocity_lateral	male-female	0	-0.026176
target_abs_velocity_lateral	male-female	1	-0.0826843
target_abs_velocity_lateral	male-female	2	-0.0203452
target_abs_velocity_lateral	male-female	0	0.0109988
target_abs_velocity_lateral	male-female	1	-0.0370107
target_abs_velocity_lateral	male-female	2	-0.0221192
target_abs_velocity_lateral	male-female	0	-0.0107729
target_abs_velocity_lateral	male-female	1	-0.0164823
target_abs_velocity_lateral	male-female	2	-0.0152573
target_abs_velocity_lateral	male-female	0	-0.0346249
target_abs_velocity_lateral	male-female	1	-0.0242651
target_abs_velocity_lateral	male-female	2	-0.00977426
target_abs_velocity_lateral	male-female	0	-0.0298794
target_abs_velocity_lateral	male-female	1	-0.050038
target_abs_velocity_lateral	male-female	2	-0.0616243
target_abs_velocity_lateral	male-female	0	-0.0370504
target_abs_velocity_lateral	male-female	1	-0.0562754
target_abs_velocity_lateral	male-female	2	-0.0086452
target_abs_velocity_lateral	male-female	0	-0.0339582
target_abs_velocity_lateral	male-female	1	-0.0152485
target_abs_velocity_lateral	male-female	2	-0.0472886
target_abs_velocity_lateral	male-female	0	-0.0608377
target_abs_velocity_lateral	male-female	1	-0.077789
target_abs_velocity_lateral	male-female	2	-0.0553337
target_abs_velocity_lateral	male-female	0	-0.00423811
target_abs_velocity_lateral	male-female	1	-0.0320099
target_abs_velocity_lateral	male-female	2	-0.394434
target_abs_velocity_lateral	male-female	0	-0.0301565
target_abs_velocity_lateral	male-female	1	-0.0380631
target_abs_velocity_lateral	male-female	2	-0.0389786
target_abs_velocity_lateral	male-female	0	-0.0618275
target_abs_velocity_lateral	male-female	1	-0.0321444
target_abs_velocity_lateral	male-female	2	-0.122055
target_abs_velocity_lateral	male-female	0	-0.0127026
target_abs_velocity_lateral	male-female	1	-0.0139183
target_abs_velocity_lateral	male-female	2	0.0789243
target_abs_velocity_lateral	male-female	0	-0.0263395
target_abs_velocity_lateral	male-female	1	0.126888
target_abs_velocity_lateral	male-female	2	-0.105512
target_abs_velocity_lateral	male-female	0	-0.0149834
target_abs_velocity_lateral	male-female	1	-0.0466087
target_abs_velocity_lateral	male-female	2	-0.114204
target_abs_velocity_lateral	male-female	0	0.00612783
target_abs_velocity_lateral	male-female	1	0.0439036
target_abs_velocity_lateral	male-female	2	-0.0109877
target_abs_velocity_lateral	male-female	0	-0.0113659
target_abs_velocity_lateral	male-female	1	-0.0361537
target_abs_velocity_lateral	male-female	2	0.025545
target_abs_velocity_lateral	male-female	0	0.0075642
target_abs_velocity_lateral	male-female	1	-0.00635904
target_abs_velocity_lateral	male-female	2	-0.219108
target_abs_velocity_lateral	male-female	0	-0.0144232
target_abs_velocity_lateral	male-female	1	-0.041912
target_abs_velocity_lateral	male-female	2	-0.0105764
target_abs_velocity_lateral	male-female	0	-0.00394789
target_abs_velocity_lateral	male-female	1	-0.0320934
target_abs_velocity_lateral	male-female	2	-0.0388204
target_abs_velocity_lateral	male-female	0	0.00408074
target_abs_velocity_lateral	male-female	1	-0.0328549
target_abs_velocity_lateral	male-female	2	-0.0873039
target_abs_velocity_lateral	male-male	0	-0.00927319
target_abs_velocity_lateral	male-male	1	-0.0458922
target_abs_velocity_lateral	male-male	2	-0.104464
target_abs_velocity_lateral	male-male	0	-0.019383
target_abs_velocity_lateral	male-male	1	-0.131246
target_abs_velocity_lateral	male-male	2	-0.045673
target_abs_velocity_lateral	male-male	0	-0.00193393
target_abs_velocity_lateral	male-male	1	-0.0432833
target_abs_velocity_lateral	male-male	2	-0.0220246
target_abs_velocity_lateral	male-male	0	-0.045176
target_abs_velocity_lateral	male-male	1	-0.0903233
target_abs_velocity_lateral	male-male	2	-0.0614585
target_abs_velocity_lateral	male-male	0	-0.0699096
target_abs_velocity_lateral	male-male	1	-0.0811243
target_abs_velocity_lateral	male-male	2	-0.0875871
target_abs_velocity_lateral	male-male	0	0.0152213
target_abs_velocity_lateral	male-male	1	-0.0339207
target_abs_velocity_lateral	male-male	2	-0.0349171
target_abs_velocity_lateral	male-male	0	-0.00702487
target_abs_velocity_lateral	male-male	1	-0.0541069
target_abs_velocity_lateral	male-male	2	-0.0787592
target_abs_velocity_lateral	male-male	0	-0.036359
target_abs_velocity_lateral	male-male	1	-0.0280261
target_abs_velocity_lateral	male-male	2	-0.00733814
target_abs_velocity_lateral	male-male	0	0.00873352
target_abs_velocity_lateral	male-male	1	-0.0421669
target_abs_velocity_lateral	male-male	2	-0.06213
target_abs_velocity_lateral	male-male	0	-0.0118099
target_abs_velocity_lateral	male-male	1	-0.0609099
target_abs_velocity_lateral	male-male	2	-0.0517298
target_abs_velocity_lateral	male-male	0	-0.114893
target_abs_velocity_lateral	male-male	1	0.0301899
target_abs_velocity_lateral	male-male	2	0.0340449
target_abs_velocity_lateral	male-male	0	0.0596596
target_abs_velocity_lateral	male-male	1	0.0488316
target_abs_velocity_lateral	male-male	2	-0.0731638
target_abs_velocity_lateral	male-male	0	-0.0383819
target_abs_velocity_lateral	male-male	1	-0.0325637
target_abs_velocity_lateral	male-male	2	-0.119393
target_abs_velocity_lateral	male-male	0	0.00458695
target_abs_velocity_lateral	male-male	1	-0.0853822
target_abs_velocity_lateral	male-male	2	-0.0872064
target_abs_velocity_lateral	male-male	0	-0.0309592
target_abs_velocity_lateral	male-male	1	-0.094399
target_abs_velocity_lateral	male-male	2	-0.030488
target_abs_velocity_lateral	male-male	0	-0.041466
target_abs_velocity_lateral	male-male	1	-0.0418972
target_abs_velocity_lateral	male-male	2	-0.0226573
target_abs_velocity_lateral	male-male	0	-0.0394513
target_abs_velocity_lateral	male-male	1	-0.0230653
target_abs_velocity_lateral	male-male	2	-0.0508615
target_abs_velocity_lateral	male-male	0	-0.00405101
target_abs_velocity_lateral	male-male	1	-0.0494171
target_abs_velocity_lateral	male-male	2	0.000829443
target_abs_velocity_lateral	male-male	0	-0.019009
target_abs_velocity_lateral	male-male	1	-0.0284235
target_abs_velocity_lateral	male-male	2	-0.0936734
target_abs_velocity_lateral	male-male	0	0.0498616
target_abs_velocity_lateral	male-male	1	-0.0533559
target_abs_velocity_lateral	male-male	2	-0.0400147
target_abs_velocity_lateral	male-male	0	-0.0419265
target_abs_velocity_lateral	male-male	1	-0.0708035
target_abs_velocity_lateral	male-male	2	0.0067701
target_abs_velocity_lateral	male-male	0	-0.0365934
target_abs_velocity_lateral	male-male	1	-0.035824
target_abs_velocity_lateral	male-male	2	-0.0363157
target_abs_velocity_lateral	male-male	0	0.00899795
target_abs_velocity_lateral	male-male	1	-0.0860439
target_abs_velocity_lateral	male-male	2	-0.0802437
target_abs_velocity_lateral	male-male	0	6.22584e-05
target_abs_velocity_lateral	male-male	1	-0.0521456
target_abs_velocity_lateral	male-male	2	-0.0249782
courter_angles_speed	male-female	0	-0.136861
courter_angles_speed	male-female	1	-0.0835151
courter_angles_speed	male-female	2	-0.44424
courter_angles_speed	male-female	0	-0.0958977
courter_angles_speed	male-female	1	-0.0745081
courter_angles_speed	male-female	2	-0.427008
courter_angles_speed	male-female	0	-0.0256646
courter_angles_speed	male-female	1	-0.170914
courter_angles_speed	male-female	2	-0.481846
courter_angles_speed	male-female	0	-0.0134803
courter_angles_speed	male-female	1	-0.0749043
courter_angles_speed	male-female	2	-0.656041
courter_angles_speed	male-female	0	-0.0576846
courter_angles_speed	male-female	1	-0.153554
courter_angles_speed	male-female	2	-0.203723
courter_angles_speed	male-female	0	-0.0097855
courter_angles_speed	male-female	1	-0.0876328
courter_angles_speed	male-female	2	-0.121334
courter_angles_speed	male-female	0	-0.116583
courter_angles_speed	male-female	1	-0.184797
courter_angles_speed	male-female	2	-0.480105
courter_angles_speed	male-female	0	-0.0641806
courter_angles_speed	male-female	1	-0.0413104
courter_angles_speed	male-female	2	-0.490559
courter_angles_speed	male-female	0	-0.198875
courter_angles_speed	male-female	1	-0.293938
courter_angles_speed	male-female	2	-0.138414
courter_angles_speed	male-female	0	-0.0237619
courter_angles_speed	male-female	1	-0.164695
courter_angles_speed	male-female	2	-0.569522
courter_angles_speed	male-female	0	-0.0249193
courter_angles_speed	male-female	1	-0.024748
courter_angles_speed	male-female	2	-0.450225
courter_angles_speed	male-female	0	-0.122448
courter_angles_speed	male-female	1	-0.19322
courter_angles_speed	male-female	2	-0.372047
courter_angles_speed	male-female	0	-0.0952209
courter_angles_speed	male-female	1	-0.209661
courter_angles_speed	male-female	2	-0.333811
courter_angles_speed	male-female	0	-0.193006
courter_angles_speed	male-female	1	-0.207631
courter_angles_speed	male-female	2	-0.307255
courter_angles_speed	male-female	0	-0.125882
courter_angles_speed	male-female	1	-0.0452835
courter_angles_speed	male-female	2	-0.524202
courter_angles_speed	male-female	0	-0.150928
courter_angles_speed	male-female	1	-0.22273
courter_angles_speed	male-female	2	-0.346895
courter_angles_speed	male-female	0	0.0270696
courter_angles_speed	male-female	1	0.0385378
courter_angles_speed	male-female	2	-0.28477
courter_angles_speed	male-female	0	-0.21055
courter_angles_speed	male-female	1	-0.18224
courter_angles_speed	male-female	2	-0.483653
courter_angles_speed	male-female	0	-0.0475776
courter_angles_speed	male-female	1	-0.263593
courter_angles_speed	male-female	2	-0.182196
courter_angles_speed	male-female	0	-0.00030574
courter_angles_speed	male-female	1	-0.0131331
courter_angles_speed	male-female	2	-0.12664
courter_angles_speed	male-female	0	-0.0164878
courter_angles_speed	male-female	1	-0.163536
courter_angles_speed	male-female	2	-0.301589
courter_angles_speed	male-female	0	-0.183317
courter_angles_speed	male-female	1	-0.164932
courter_angles_speed	male-female	2	-0.146789
courter_angles_speed	male-female	0	0.0106964
courter_angles_speed	male-female	1	-0.0778498
courter_angles_speed	male-female	2	-0.35581
courter_angles_speed	male-female	0	-0.00357418
courter_angles_speed	male-female	1	-0.188414
courter_angles_speed	male-female	2	-0.332519
courter_angles_speed	male-male	0	-0.141296
courter_angles_speed	male-male	1	-0.19112
courter_angles_speed	male-male	2	-0.480419
courter_angles_speed	male-male	0	-0.0242027
courter_angles_speed	male-male	1	-0.325525
courter_angles_speed	male-male	2	-0.347404
courter_angles_speed	male-male	0	0.00326364
courter_angles_speed	male-male	1	-0.187105
courter_angles_speed	male-male	2	-0.284156
courter_angles_speed	male-male	0	-0.0925548
courter_angles_speed	male-male	1	-0.15773
courter_angles_speed	male-male	2	-0.280519
courter_angles_speed	male-male	0	-0.188347
courter_angles_speed	male-male	1	-0.209746
courter_angles_speed	male-male	2	-0.356788
courter_angles_speed	male-male	0	0.0122409
courter_angles_speed	male-male	1	-0.177408
courter_angles_speed	male-male	2	-0.135906
courter_angles_speed	male-male	0	-0.121783
courter_angles_speed	male-male	1	-0.147334
courter_angles_speed	male-male	2	-0.40013
courter_angles_speed	male-male	0	-0.0101712
courter_angles_speed	male-male	1	-0.170069
courter_angles_speed	male-male	2	-0.305642
courter_angles_speed	male-male	0	-0.187639
courter_angles_speed	male-male	1	-0.0355915
courter_angles_speed	male-male	2	-0.457823
courter_angles_speed	male-male	0	-0.0553949
courter_angles_speed	male-male	1	-0.230609
courter_angles_speed	male-male	2	-0.184286
courter_angles_speed	male-male	0	-0.0682431
courter_angles_speed	male-male	1	-0.212477
courter_angles_speed	male-male	2	-0.362747
courter_angles_speed	male-male	0	-0.427203
courter_angles_speed	male-male	1	-0.14643
courter_angles_speed	male-male	2	-0.262085
courter_angles_speed	male-male	0	-0.118053
courter_angles_speed	male-male	1	-0.171347
courter_angles_speed	male-male	2	-0.296735
courter_angles_speed	male-male	0	-0.0573522
courter_angles_speed	male-male	1	-0.160592
courter_angles_speed	male-male	2	-0.458541
courter_angles_speed	male-male	0	-0.0987854
courter_angles_speed	male-male	1	-0.258416
courter_angles_speed	male-male	2	-0.231215
courter_angles_speed	male-male	0	-0.081006
courter_angles_speed	male-male	1	-0.21062
courter_angles_speed	male-male	2	-0.443421
courter_angles_speed	male-male	0	-0.0606348
courter_angles_speed	male-male	1	-0.14224
courter_angles_speed	male-male	2	-0.309116
courter_angles_speed	male-male	0	-0.0802435
courter_angles_speed	male-male	1	-0.15194
courter_angles_speed	male-male	2	-0.401804
courter_angles_speed	male-male	0	-0.152662
courter_angles_speed	male-male	1	-0.0615527
courter_angles_speed	male-male	2	-0.479529
courter_angles_speed	male-male	0	-0.0282572
courter_angles_speed	male-male	1	-0.212254
courter_angles_speed	male-male	2	-0.304283
courter_angles_speed	male-male	0	-0.140222
courter_angles_speed	male-male	1	-0.167698
courter_angles_speed	male-male	2	-0.529542
courter_angles_speed	male-male	0	-0.0647546
courter_angles_speed	male-male	1	-0.144561
courter_angles_speed	male-male	2	-0.438889
courter_angles_speed	male-male	0	-0.104349
courter_angles_speed	male-male	1	-0.168783
courter_angles_speed	male-male	2	-0.151295
courter_angles_speed	male-male	0	-0.0475483
courter_angles_speed	male-male	1	-0.0555394
courter_angles_speed	male-male	2	-0.274129
target_angles_speed	male-female	0	-0.671411
target_angles_speed	male-female	1	-0.784314
target_angles_speed	male-female	2	-0.637917
target_angles_speed	male-female	0	-1.24384
target_angles_speed	male-female	1	-0.952792
target_angles_speed	male-female	2	-0.144407
target_angles_speed	male-female	0	-0.432873
target_angles_speed	male-female	1	-1.02874
target_angles_speed	male-female	2	-0.529395
target_angles_speed	male-female	0	-0.164265
target_angles_speed	male-female	1	-0.880921
target_angles_speed	male-female	2	-0.921418
target_angles_speed	male-female	0	-0.796313
target_angles_speed	male-female	1	-1.13358
target_angles_speed	male-female	2	-0.222362
target_angles_speed	male-female	0	-0.897196
target_angles_speed	male-female	1	-0.910891
target_angles_speed	male-female	2	-0.203531
target_angles_speed	male-female	0	-0.935232
target_angles_speed	male-female	1	-0.764887
target_angles_speed	male-female	2	-0.590216
target_angles_speed	male-female	0	-0.556298
target_angles_speed	male-female	1	-0.548838
target_angles_speed	male-female	2	-0.614232
target_angles_speed	male-female	0	-0.746539
target_angles_speed	male-female	1	-0.875505
target_angles_speed	male-female	2	-0.510114
target_angles_speed	male-female	0	-0.863284
target_angles_speed	male-female	1	-0.577834
target_angles_speed	male-female	2	-0.624552
target_angles_speed	male-female	0	-0.68516
target_angles_speed	male-female	1	-0.468113
target_angles_speed	male-female	2	-0.549062
target_angles_speed	male-female	0	-0.676076
target_angles_speed	male-female	1	-0.529431
target_angles_speed	male-female	2	-0.665119
target_angles_speed	male-female	0	-0.895572
target_angles_speed	male-female	1	-0.856882
target_angles_speed	male-female	2	-0.736802
target_angles_speed	male-female	0	-0.497714
target_angles_speed	male-female	1	-0.675993
target_angles_speed	male-female	2	-0.877394
target_angles_speed	male-female	0	-0.828321
target_angles_speed	male-female	1	-0.658725
target_angles_speed	male-female	2	-0.597427
target_angles_speed	male-female	0	-0.588513
target_angles_speed	male-female	1	-0.688144
target_angles_speed	male-female	2	-0.484804
target_angles_speed	male-female	0	-0.436339
target_angles_speed	male-female	1	-0.445758
target_angles_speed	male-female	2	-1.15637
target_angles_speed	male-female	0	-0.656983
target_angles_speed	male-female	1	-0.848335
target_angles_speed	male-female	2	-0.853313
target_angles_speed	male-female	0	-0.535747
target_angles_speed	male-female	1	-0.81585
target_angles_speed	male-female	2	-0.192371
target_angles_speed	male-female	0	-0.848546
target_angles_speed	male-female	1	-0.922854
target_angles_speed	male-female	2	-0.174331
target_angles_speed	male-female	0	-1.01168
target_angles_speed	male-female	1	-0.665056
target_angles_speed	male-female	2	-0.340506
target_angles_speed	male-female	0	-0.868816
target_angles_speed	male-female	1	-0.951438
target_angles_speed	male-female	2	-0.215836
target_angles_speed	male-female	0	-1.18642
target_angles_speed	male-female	1	-0.963277
target_angles_speed	male-female	2	-0.754922
target_angles_speed	male-female	0	-0.425957
target_angles_speed	male-female	1	-0.724778
target_angles_speed	male-female	2	-0.801492
target_angles_speed	male-male	0	-1.29101
target_angles_speed	male-male	1	-0.733465
target_angles_speed	male-male	2	-0.384007
target_angles_speed	male-male	0	-0.469713
target_angles_speed	male-male	1	-0.764836
target_angles_speed	male-male	2	-0.695096
target_angles_speed	male-male	0	-0.36991
target_angles_speed	male-male	1	-0.992267
target_angles_speed	male-male	2	-0.474448
target_angles_speed	male-male	0	-0.664667
target_angles_speed	male-male	1	-0.668958
target_angles_speed	male-male	2	-0.64213
target_angles_speed	male-male	0	-0.709118
target_angles_speed	male-male	1	-1.03991
target_angles_speed	male-male	2	-0.679644
target_angles_speed	male-male	0	-0.792472
target_angles_speed	male-male	1	-0.58564
target_angles_speed	male-male	2	-0.730796
target_angles_speed	male-male	0	-0.83087
target_angles_speed	male-male	1	-0.621338
target_angles_speed	male-male	2	-0.674591
target_angles_speed	male-male	0	-0.335687
target_angles_speed	male-male	1	-0.584541
target_angles_speed	male-male	2	-0.45138
target_angles_speed	male-male	0	-0.387575
target_angles_speed	male-male	1	-0.349271
target_angles_speed	male-male	2	-0.979337
target_angles_speed	male-male	0	-0.42669
target_angles_speed	male-male	1	-0.634875
target_angles_speed	male-male	2	-0.554893
target_angles_speed	male-male	0	-0.483952
target_angles_speed	male-male	1	-0.551974
target_angles_speed	male-male	2	-0.687271
target_angles_speed	male-male	0	-0.684076
target_angles_speed	male-male	1	-0.673112
target_angles_speed	male-male	2	-0.639999
target_angles_speed	male-male	0	-0.510571
target_angles_speed	male-male	1	-0.596861
target_angles_speed	male-male	2	-0.945643
target_angles_speed	male-male	0	-0.230255
target_angles_speed	male-male	1	-0.493083
target_angles_speed	male-male	2	-0.897584
target_angles_speed	male-male	0	-0.409679
target_angles_speed	male-male	1	-0.935747
target_angles_speed	male-male	2	-0.459487
target_angles_speed	male-male	0	-0.654693
target_angles_speed	male-male	1	-0.834035
target_angles_speed	male-male	2	-0.538648
target_angles_speed	male-male	0	-0.308076
target_angles_speed	male-male	1	-0.474363
target_angles_speed	male-male	2	-0.526674
target_angles_speed	male-male	0	-0.629193
target_angles_speed	male-male	1	-0.662135
target_angles_speed	male-male	2	-0.702391
target_angles_speed	male-male	0	-0.558362
target_angles_speed	male-male	1	-0.635094
target_angles_speed	male-male	2	-0.907713
target_angles_speed	male-male	0	-0.380996
target_angles_speed	male-male	1	-0.879648
target_angles_speed	male-male	2	-0.580457
target_angles_speed	male-male	0	-0.4825
target_angles_speed	male-male	1	-0.552743
target_angles_speed	male-male	2	-0.469596
target_angles_speed	male-male	0	-0.613166
target_angles_speed	male-male	1	-0.713488
target_angles_speed	male-male	2	-0.592074
target_angles_speed	male-male	0	-0.430274
target_angles_speed	male-male	1	-0.687537
target_angles_speed	male-male	2	-0.757322
target_angles_speed	male-male	0	-0.286402
target_angles_speed	male-male	1	-0.748074
target_angles_speed	male-male	2	-0.143009
distance_target	male-female	0	-0.617375
distance_target	male-female	1	-0.820592
distance_target	male-female	2	-0.720536
distance_target	male-female	0	-1.34904
distance_target	male-female	1	-1.26044
distance_target	male-female	2	-1.00763
distance_target	male-female	0	-0.017831
distance_target	male-female	1	-1.46222
distance_target	male-female	2	-0.827714
distance_target	male-female	0	0.000187469
distance_target	male-female	1	-1.4233
distance_target	male-female	2	-0.693613
distance_target	male-female	0	-0.614397
distance_target	male-female	1	-1.52905
distance_target	male-female	2	-0.776109
distance_target	male-female	0	-0.0126909
distance_target	male-female	1	-1.35027
distance_target	male-female	2	-0.647995
distance_target	male-female	0	-1.17366
distance_target	male-female	1	-0.72752
distance_target	male-female	2	-0.78916
distance_target	male-female	0	-1.26159
distance_target	male-female	1	-0.395211
distance_target	male-female	2	-0.409742
distance_target	male-female	0	-0.884662
distance_target	male-female	1	-0.759906
distance_target	male-female	2	-0.647308
distance_target	male-female	0	-1.00117
distance_target	male-female	1	-0.677464
distance_target	male-female	2	-0.645851
distance_target	male-female	0	-0.752069
distance_target	male-female	1	-0.634641
distance_target	male-female	2	-0.474124
distance_target	male-female	0	-0.798738
distance_target	male-female	1	-0.639229
distance_target	male-female	2	-0.51706
distance_target	male-female	0	-0.0187009
distance_target	male-female	1	-1.39442
distance_target	male-female	2	-0.445194
distance_target	male-female	0	-0.983029
distance_target	male-female	1	-0.911606
distance_target	male-female	2	-0.566155
distance_target	male-female	0	-0.994916
distance_target	male-female	1	-1.10076
distance_target	male-female	2	0.00756871
distance_target	male-female	0	-1.12416
distance_target	male-female	1	-0.961334
distance_target	male-female	2	-0.270665
distance_target	male-female	0	-0.824861
distance_target	male-female	1	-0.377125
distance_target	male-female	2	-0.347578
distance_target	male-female	0	-0.850548
distance_target	male-female	1	-0.821956
distance_target	male-female	2	-0.777739
distance_target	male-female	0	-0.662512
distance_target	male-female	1	-0.803398
distance_target	male-female	2	-0.461787
distance_target	male-female	0	0.0319994
distance_target	male-female	1	-1.37715
distance_target	male-female	2	-0.0316718
distance_target	male-female	0	-0.392854
distance_target	male-female	1	-1.11917
distance_target	male-female	2	-0.562665
distance_target	male-female	0	-0.96025
distance_target	male-female	1	-1.25426
distance_target	male-female	2	-0.136897
distance_target	male-female	0	-0.00208976
distance_target	male-female	1	-1.32435
distance_target	male-female	2	-0.616222
distance_target	male-female	0	-0.914223
distance_target	male-female	1	-0.823881
distance_target	male-female	2	-0.678646
distance_target	male-male	0	-0.755572
distance_target	male-male	1	-1.08011
distance_target	male-male	2	-0.847756
distance_target	male-male	0	-1.09647
distance_target	male-male	1	-0.84611
distance_target	male-male	2	-0.459677
distance_target	male-male	0	-0.0218999
distance_target	male-male	1	-1.36069
distance_target	male-male	2	-0.684669
distance_target	male-male	0	-0.862323
distance_target	male-male	1	-1.16365
distance_target	male-male	2	-0.933807
distance_target	male-male	0	-1.07207
distance_target	male-male	1	-1.13101
distance_target	male-male	2	-0.415524
distance_target	male-male	0	-0.951976
distance_target	male-male	1	-1.12795
distance_target	male-male	2	-1.29934
distance_target	male-male	0	-1.02111
distance_target	male-male	1	-1.04054
distance_target	male-male	2	-1.23737
distance_target	male-male	0	-0.0252467
distance_target	male-male	1	-1.38113
distance_target	male-male	2	-0.697982
distance_target	male-male	0	-0.403352
distance_target	male-male	1	-1.11119
distance_target	male-male	2	-0.527682
distance_target	male-male	0	-0.651621
distance_target	male-male	1	-1.30495
distance_target	male-male	2	-0.357836
distance_target	male-male	0	-0.0540948
distance_target	male-male	1	-1.44025
distance_target	male-male	2	-0.264829
distance_target	male-male	0	-0.052269
distance_target	male-male	1	-1.18739
distance_target	male-male	2	-1.05668
distance_target	male-male	0	-1.1173
distance_target	male-male	1	-0.721507
distance_target	male-male	2	-0.306261
distance_target	male-male	0	-0.414988
distance_target	male-male	1	-1.31593
distance_target	male-male	2	-0.404584
distance_target	male-male	0	-0.92172
distance_target	male-male	1	-1.05696
distance_target	male-male	2	-0.0211819
distance_target	male-male	0	-0.413161
distance_target	male-male	1	-1.09795
distance_target	male-male	2	-0.768912
distance_target	male-male	0	-0.914157
distance_target	male-male	1	-0.623651
distance_target	male-male	2	-0.484611
distance_target	male-male	0	-0.671362
distance_target	male-male	1	-1.36016
distance_target	male-male	2	-0.138146
distance_target	male-male	0	-0.812141
distance_target	male-male	1	-0.744755
distance_target	male-male	2	-0.0618013
distance_target	male-male	0	-0.798083
distance_target	male-male	1	-0.421523
distance_target	male-male	2	-0.528681
distance_target	male-male	0	-0.890549
distance_target	male-male	1	-0.950046
distance_target	male-male	2	-0.0698244
distance_target	male-male	0	-0.332489
distance_target	male-male	1	-1.23582
distance_target	male-male	2	-0.223403
distance_target	male-male	0	-0.870838
distance_target	male-male	1	-1.15108
distance_target	male-male	2	-0.0482052
distance_target	male-male	0	-0.84582
distance_target	male-male	1	-0.210565
distance_target	male-male	2	-0.153091
relative_angle_abs_target	male-female	0	-0.384732
relative_angle_abs_target	male-female	1	-0.536929
relative_angle_abs_target	male-female	2	-0.631162
relative_angle_abs_target	male-female	0	-0.156331
relative_angle_abs_target	male-female	1	-0.466943
relative_angle_abs_target	male-female	2	-1.21481
relative_angle_abs_target	male-female	0	-0.0693604
relative_angle_abs_target	male-female	1	-0.843031
relative_angle_abs_target	male-female	2	-1.16518
relative_angle_abs_target	male-female	0	-0.000645283
relative_angle_abs_target	male-female	1	-0.799237
relative_angle_abs_target	male-female	2	-0.614565
relative_angle_abs_target	male-female	0	-0.0657831
relative_angle_abs_target	male-female	1	-1.02579
relative_angle_abs_target	male-female	2	-0.807636
relative_angle_abs_target	male-female	0	-0.00741717
relative_angle_abs_target	male-female	1	-0.797038
relative_angle_abs_target	male-female	2	-0.8157
relative_angle_abs_target	male-female	0	-0.0918237
relative_angle_abs_target	male-female	1	-0.612872
relative_angle_abs_target	male-female	2	-0.919112
relative_angle_abs_target	male-female	0	-0.116937
relative_angle_abs_target	male-female	1	-0.328078
relative_angle_abs_target	male-female	2	-1.34213
relative_angle_abs_target	male-female	0	-0.413699
relative_angle_abs_target	male-female	1	-0.65749
relative_angle_abs_target	male-female	2	-0.951489
relative_angle_abs_target	male-female	0	-0.293332
relative_angle_abs_target	male-female	1	-0.649443
relative_angle_abs_target	male-female	2	-0.995879
relative_angle_abs_target	male-female	0	-0.298427
relative_angle_abs_target	male-female	1	-0.524788
relative_angle_abs_target	male-female	2	-0.720752
relative_angle_abs_target	male-female	0	-0.259633
relative_angle_abs_target	male-female	1	-0.631931
relative_angle_abs_target	male-female	2	-0.679559
relative_angle_abs_target	male-female	0	-0.0200789
relative_angle_abs_target	male-female	1	-0.983238
relative_angle_abs_target	male-female	2	-0.609906
relative_angle_abs_target	male-female	0	-0.417157
relative_angle_abs_target	male-female	1	-0.914077
relative_angle_abs_target	male-female	2	-0.551034
relative_angle_abs_target	male-female	0	-0.599731
relative_angle_abs_target	male-female	1	-1.12453
relative_angle_abs_target	male-female	2	-0.67092
relative_angle_abs_target	male-female	0	-0.363963
relative_angle_abs_target	male-female	1	-0.647964
relative_angle_abs_target	male-female	2	-0.731176
relative_angle_abs_target	male-female	0	-0.0260848
relative_angle_abs_target	male-female	1	-0.209124
relative_angle_abs_target	male-female	2	-1.16293
relative_angle_abs_target	male-female	0	-0.431139
relative_angle_abs_target	male-female	1	-0.550938
relative_angle_abs_target	male-female	2	-0.881174
relative_angle_abs_target	male-female	0	-0.193439
relative_angle_abs_target	male-female	1	-0.694457
relative_angle_abs_target	male-female	2	-0.69112
relative_angle_abs_target	male-female	0	0.00412046
relative_angle_abs_target	male-female	1	-0.645199
relative_angle_abs_target	male-female	2	-0.262861
relative_angle_abs_target	male-female	0	-0.0602743
relative_angle_abs_target	male-female	1	-0.663829
relative_angle_abs_target	male-female	2	-0.670265
relative_angle_abs_target	male-female	0	-0.274888
relative_angle_abs_target	male-female	1	-0.721164
relative_angle_abs_target	male-female	2	-0.529177
relative_angle_abs_target	male-female	0	-0.00247
relative_angle_abs_target	male-female	1	-0.59454
relative_angle_abs_target	male-female	2	-0.815773
relative_angle_abs_target	male-female	0	-0.191009
relative_angle_abs_target	male-female	1	-0.463794
relative_angle_abs_target	male-female	2	-1.05592
relative_angle_abs_target	male-male	0	-0.0980892
relative_angle_abs_target	male-male	1	-0.789089
relative_angle_abs_target	male-male	2	-0.614117
relative_angle_abs_target	male-male	0	-0.606136
relative_angle_abs_target	male-male	1	-0.840011
relative_angle_abs_target	male-male	2	-0.936433
relative_angle_abs_target	male-male	0	0.015188
relative_angle_abs_target	male-male	1	-1.01492
relative_angle_abs_target	male-male	2	-1.02534
relative_angle_abs_target	male-male	0	-0.537209
relative_angle_abs_target	male-male	1	-0.62319
relative_angle_abs_target	male-male	2	-0.80348
relative_angle_abs_target	male-male	0	-0.00948242
relative_angle_abs_target	male-male	1	-0.882903
relative_angle_abs_target	male-male	2	-0.818376
relative_angle_abs_target	male-male	0	0.110453
relative_angle_abs_target	male-male	1	-0.914817
relative_angle_abs_target	male-male	2	-1.02066
relative_angle_abs_target	male-male	0	-0.174817
relative_angle_abs_target	male-male	1	-0.951502
relative_angle_abs_target	male-male	2	-1.08345
relative_angle_abs_target	male-male	0	-0.0511668
relative_angle_abs_target	male-male	1	-0.924521
relative_angle_abs_target	male-male	2	-1.23543
relative_angle_abs_target	male-male	0	-0.113556
relative_angle_abs_target	male-male	1	-0.902746
relative_angle_abs_target	male-male	2	-0.775655
relative_angle_abs_target	male-male	0	-0.0630389
relative_angle_abs_target	male-male	1	-0.696456
relative_angle_abs_target	male-male	2	-1.27648
relative_angle_abs_target	male-male	0	-0.158142
relative_angle_abs_target	male-male	1	-1.07081
relative_angle_abs_target	male-male	2	-0.906085
relative_angle_abs_target	male-male	0	-0.163346
relative_angle_abs_target	male-male	1	-0.779839
relative_angle_abs_target	male-male	2	-0.834226
relative_angle_abs_target	male-male	0	-0.228528
relative_angle_abs_target	male-male	1	-0.621425
relative_angle_abs_target	male-male	2	-0.912196
relative_angle_abs_target	male-male	0	-0.0440958
relative_angle_abs_target	male-male	1	-1.13405
relative_angle_abs_target	male-male	2	-0.796683
relative_angle_abs_target	male-male	0	-0.522434
relative_angle_abs_target	male-male	1	-1.18965
relative_angle_abs_target	male-male	2	-0.186684
relative_angle_abs_target	male-male	0	-0.0387053
relative_angle_abs_target	male-male	1	-0.952947
relative_angle_abs_target	male-male	2	-0.704033
relative_angle_abs_target	male-male	0	-0.213616
relative_angle_abs_target	male-male	1	-0.532782
relative_angle_abs_target	male-male	2	-0.778583
relative_angle_abs_target	male-male	0	-0.24345
relative_angle_abs_target	male-male	1	-0.997575
relative_angle_abs_target	male-male	2	-0.305305
relative_angle_abs_target	male-male	0	-0.67917
relative_angle_abs_target	male-male	1	-1.11323
relative_angle_abs_target	male-male	2	-0.891762
relative_angle_abs_target	male-male	0	-0.0837711
relative_angle_abs_target	male-male	1	-0.662124
relative_angle_abs_target	male-male	2	-0.747544
relative_angle_abs_target	male-male	0	-0.708105
relative_angle_abs_target	male-male	1	-1.13914
relative_angle_abs_target	male-male	2	-0.652531
relative_angle_abs_target	male-male	0	-0.0423134
relative_angle_abs_target	male-male	1	-0.992344
relative_angle_abs_target	male-male	2	-0.622368
relative_angle_abs_target	male-male	0	-0.352401
relative_angle_abs_target	male-male	1	-1.08022
relative_angle_abs_target	male-male	2	-0.771459
relative_angle_abs_target	male-male	0	-0.527849
relative_angle_abs_target	male-male	1	-0.209922
relative_angle_abs_target	male-male	2	-0.84681
relative_angle_abs_courter	male-female	0	-0.23147
relative_angle_abs_courter	male-female	1	-0.143569
relative_angle_abs_courter	male-female	2	-0.291655
relative_angle_abs_courter	male-female	0	-0.0648351
relative_angle_abs_courter	male-female	1	-0.150776
relative_angle_abs_courter	male-female	2	-0.107643
relative_angle_abs_courter	male-female	0	-0.202701
relative_angle_abs_courter	male-female	1	-0.182349
relative_angle_abs_courter	male-female	2	-0.403727
relative_angle_abs_courter	male-female	0	-0.018613
relative_angle_abs_courter	male-female	1	-0.0850995
relative_angle_abs_courter	male-female	2	-0.174726
relative_angle_abs_courter	male-female	0	-0.0944421
relative_angle_abs_courter	male-female	1	-0.0733899
relative_angle_abs_courter	male-female	2	-0.567336
relative_angle_abs_courter	male-female	0	-0.373393
relative_angle_abs_courter	male-female	1	-0.296984
relative_angle_abs_courter	male-female	2	-0.594694
relative_angle_abs_courter	male-female	0	-0.148323
relative_angle_abs_courter	male-female	1	-0.114907
relative_angle_abs_courter	male-female	2	-0.494275
relative_angle_abs_courter	male-female	0	-0.213199
relative_angle_abs_courter	male-female	1	-0.167778
relative_angle_abs_courter	male-female	2	-0.179246
relative_angle_abs_courter	male-female	0	-0.154025
relative_angle_abs_courter	male-female	1	-0.341021
relative_angle_abs_courter	male-female	2	-0.291139
relative_angle_abs_courter	male-female	0	-0.230906
relative_angle_abs_courter	male-female	1	-0.340695
relative_angle_abs_courter	male-female	2	-0.484976
relative_angle_abs_courter	male-female	0	-0.0787239
relative_angle_abs_courter	male-female	1	-0.153241
relative_angle_abs_courter	male-female	2	-0.152732
relative_angle_abs_courter	male-female	0	-0.0551751
relative_angle_abs_courter	male-female	1	-0.231339
relative_angle_abs_courter	male-female	2	-0.260028
relative_angle_abs_courter	male-female	0	-0.112075
relative_angle_abs_courter	male-female	1	-0.20238
relative_angle_abs_courter	male-female	2	-0.208631
relative_angle_abs_courter	male-female	0	-0.18068
relative_angle_abs_courter	male-female	1	-0.182122
relative_angle_abs_courter	male-female	2	-0.302412
relative_angle_abs_courter	male-female	0	-0.146776
relative_angle_abs_courter	male-female	1	-0.133611
relative_angle_abs_courter	male-female	2	-0.203645
relative_angle_abs_courter	male-female	0	-0.246537
relative_angle_abs_courter	male-female	1	-0.200041
relative_angle_abs_courter	male-female	2	-0.47204
relative_angle_abs_courter	male-female	0	0.0322356
relative_angle_abs_courter	male-female	1	-0.0233155
relative_angle_abs_courter	male-female	2	-0.434674
relative_angle_abs_courter	male-female	0	-0.138747
relative_angle_abs_courter	male-female	1	-0.204759
relative_angle_abs_courter	male-female	2	-0.39807
relative_angle_abs_courter	male-female	0	-0.0946371
relative_angle_abs_courter	male-female	1	-0.204489
relative_angle_abs_courter	male-female	2	-0.230608
relative_angle_abs_courter	male-female	0	-0.117667
relative_angle_abs_courter	male-female	1	-0.0944989
relative_angle_abs_courter	male-female	2	-0.0870646
relative_angle_abs_courter	male-female	0	-0.152135
relative_angle_abs_courter	male-female	1	-0.231584
relative_angle_abs_courter	male-female	2	-0.129452
relative_angle_abs_courter	male-female	0	-0.361332
relative_angle_abs_courter	male-female	1	-0.256817
relative_angle_abs_courter	male-female	2	-0.223615
relative_angle_abs_courter	male-female	0	-0.204139
relative_angle_abs_courter	male-female	1	-0.223541
relative_angle_abs_courter	male-female	2	-0.341811
relative_angle_abs_courter	male-female	0	-0.207682
relative_angle_abs_courter	male-female	1	-0.16584
relative_angle_abs_courter	male-female	2	-0.416011
relative_angle_abs_courter	male-male	0	-0.252994
relative_angle_abs_courter	male-male	1	-0.176352
relative_angle_abs_courter	male-male	2	-0.11443
relative_angle_abs_courter	male-male	0	0.0481359
relative_angle_abs_courter	male-male	1	-0.127523
relative_angle_abs_courter	male-male	2	-0.205593
relative_angle_abs_courter	male-male	0	-0.021353
relative_angle_abs_courter	male-male	1	-0.236052
relative_angle_abs_courter	male-male	2	-0.238831
relative_angle_abs_courter	male-male	0	-0.14312
relative_angle_abs_courter	male-male	1	-0.158944
relative_angle_abs_courter	male-male	2	-0.27906
relative_angle_abs_courter	male-male	0	-0.787805
relative_angle_abs_courter	male-male	1	-0.281724
relative_angle_abs_courter	male-male	2	-0.407573
relative_angle_abs_courter	male-male	0	-0.0832729
relative_angle_abs_courter	male-male	1	-0.0920417
relative_angle_abs_courter	male-male	2	-0.132282
relative_angle_abs_courter	male-male	0	-0.235193
relative_angle_abs_courter	male-male	1	-0.313353
relative_angle_abs_courter	male-male	2	-0.379389
relative_angle_abs_courter	male-male	0	-0.00247206
relative_angle_abs_courter	male-male	1	-0.339319
relative_angle_abs_courter	male-male	2	-0.141971
relative_angle_abs_courter	male-male	0	-0.199123
relative_angle_abs_courter	male-male	1	-0.0828556
relative_angle_abs_courter	male-male	2	-0.34862
relative_angle_abs_courter	male-male	0	-0.12112
relative_angle_abs_courter	male-male	1	-0.191076
relative_angle_abs_courter	male-male	2	-0.224857
relative_angle_abs_courter	male-male	0	-0.108459
relative_angle_abs_courter	male-male	1	-0.249013
relative_angle_abs_courter	male-male	2	-0.256593
relative_angle_abs_courter	male-male	0	-5.48962e-05
relative_angle_abs_courter	male-male	1	-0.172694
relative_angle_abs_courter	male-male	2	-0.293088
relative_angle_abs_courter	male-male	0	-0.262739
relative_angle_abs_courter	male-male	1	-0.186937
relative_angle_abs_courter	male-male	2	-0.161515
relative_angle_abs_courter	male-male	0	-0.164085
relative_angle_abs_courter	male-male	1	-0.199828
relative_angle_abs_courter	male-male	2	-0.42436
relative_angle_abs_courter	male-male	0	-0.343543
relative_angle_abs_courter	male-male	1	-0.174813
relative_angle_abs_courter	male-male	2	-0.163847
relative_angle_abs_courter	male-male	0	-0.397958
relative_angle_abs_courter	male-male	1	-0.319925
relative_angle_abs_courter	male-male	2	-0.53609
relative_angle_abs_courter	male-male	0	-0.316173
relative_angle_abs_courter	male-male	1	-0.263567
relative_angle_abs_courter	male-male	2	-0.482135
relative_angle_abs_courter	male-male	0	-0.160647
relative_angle_abs_courter	male-male	1	-0.12245
relative_angle_abs_courter	male-male	2	-0.267626
relative_angle_abs_courter	male-male	0	-0.243941
relative_angle_abs_courter	male-male	1	-0.0346033
relative_angle_abs_courter	male-male	2	-0.10626
relative_angle_abs_courter	male-male	0	-0.110167
relative_angle_abs_courter	male-male	1	-0.185814
relative_angle_abs_courter	male-male	2	-0.315445
relative_angle_abs_courter	male-male	0	-0.439834
relative_angle_abs_courter	male-male	1	-0.139484
relative_angle_abs_courter	male-male	2	-0.300358
relative_angle_abs_courter	male-male	0	-0.186964
relative_angle_abs_courter	male-male	1	-0.0605909
relative_angle_abs_courter	male-male	2	-0.12432
relative_angle_abs_courter	male-male	0	-0.120328
relative_angle_abs_courter	male-male	1	-0.125232
relative_angle_abs_courter	male-male	2	-0.0893257
relative_angle_abs_courter	male-male	0	-0.305779
relative_angle_abs_courter	male-male	1	-0.122059
relative_angle_abs_courter	male-male	2	-0.478159
relative_orientation_abs_target_wrap	male-female	0	-0.358394
relative_orientation_abs_target_wrap	male-female	1	-0.15632
relative_orientation_abs_target_wrap	male-female	2	-0.257823
relative_orientation_abs_target_wrap	male-female	0	-0.523273
relative_orientation_abs_target_wrap	male-female	1	-0.5484
relative_orientation_abs_target_wrap	male-female	2	-0.14401
relative_orientation_abs_target_wrap	male-female	0	-0.0303774
relative_orientation_abs_target_wrap	male-female	1	-0.616132
relative_orientation_abs_target_wrap	male-female	2	-0.132937
relative_orientation_abs_target_wrap	male-female	0	-0.0126935
relative_orientation_abs_target_wrap	male-female	1	-0.246731
relative_orientation_abs_target_wrap	male-female	2	-0.100174
relative_orientation_abs_target_wrap	male-female	0	-0.155349
relative_orientation_abs_target_wrap	male-female	1	-0.133192
relative_orientation_abs_target_wrap	male-female	2	-0.208428
relative_orientation_abs_target_wrap	male-female	0	-0.43537
relative_orientation_abs_target_wrap	male-female	1	-0.384702
relative_orientation_abs_target_wrap	male-female	2	-0.145417
relative_orientation_abs_target_wrap	male-female	0	-0.359215
relative_orientation_abs_target_wrap	male-female	1	-0.207221
relative_orientation_abs_target_wrap	male-female	2	-0.236576
relative_orientation_abs_target_wrap	male-female	0	-0.562037
relative_orientation_abs_target_wrap	male-female	1	-0.378477
relative_orientation_abs_target_wrap	male-female	2	-0.2082
relative_orientation_abs_target_wrap	male-female	0	-0.610376
relative_orientation_abs_target_wrap	male-female	1	-0.210528
relative_orientation_abs_target_wrap	male-female	2	-0.291609
relative_orientation_abs_target_wrap	male-female	0	-0.510348
relative_orientation_abs_target_wrap	male-female	1	-0.206412
relative_orientation_abs_target_wrap	male-female	2	-0.285502
relative_orientation_abs_target_wrap	male-female	0	-0.341814
relative_orientation_abs_target_wrap	male-female	1	-0.143963
relative_orientation_abs_target_wrap	male-female	2	-0.251233
relative_orientation_abs_target_wrap	male-female	0	-0.404643
relative_orientation_abs_target_wrap	male-female	1	-0.127206
relative_orientation_abs_target_wrap	male-female	2	-0.168261
relative_orientation_abs_target_wrap	male-female	0	-0.153157
relative_orientation_abs_target_wrap	male-female	1	-0.30239
relative_orientation_abs_target_wrap	male-female	2	-0.356026
relative_orientation_abs_target_wrap	male-female	0	-0.456623
relative_orientation_abs_target_wrap	male-female	1	-0.208161
relative_orientation_abs_target_wrap	male-female	2	-0.316216
relative_orientation_abs_target_wrap	male-female	0	-0.347124
relative_orientation_abs_target_wrap	male-female	1	-0.162369
relative_orientation_abs_target_wrap	male-female	2	-0.200052
relative_orientation_abs_target_wrap	male-female	0	-0.393662
relative_orientation_abs_target_wrap	male-female	1	-0.252883
relative_orientation_abs_target_wrap	male-female	2	-0.217043
relative_orientation_abs_target_wrap	male-female	0	-0.278114
relative_orientation_abs_target_wrap	male-female	1	-0.150142
relative_orientation_abs_target_wrap	male-female	2	-0.200791
relative_orientation_abs_target_wrap	male-female	0	-0.483381
relative_orientation_abs_target_wrap	male-female	1	-0.258242
relative_orientation_abs_target_wrap	male-female	2	-0.302458
relative_orientation_abs_target_wrap	male-female	0	-0.281461
relative_orientation_abs_target_wrap	male-female	1	-0.217508
relative_orientation_abs_target_wrap	male-female	2	-0.146434
relative_orientation_abs_target_wrap	male-female	0	-0.51628
relative_orientation_abs_target_wrap	male-female	1	-0.255885
relative_orientation_abs_target_wrap	male-female	2	-0.0365449
relative_orientation_abs_target_wrap	male-female	0	-0.516752
relative_orientation_abs_target_wrap	male-female	1	-0.409161
relative_orientation_abs_target_wrap	male-female	2	-0.307464
relative_orientation_abs_target_wrap	male-female	0	-0.299961
relative_orientation_abs_target_wrap	male-female	1	-0.420618
relative_orientation_abs_target_wrap	male-female	2	-0.294877
relative_orientation_abs_target_wrap	male-female	0	-0.512974
relative_orientation_abs_target_wrap	male-female	1	-0.396599
relative_orientation_abs_target_wrap	male-female	2	-0.0624621
relative_orientation_abs_target_wrap	male-female	0	-0.345355
relative_orientation_abs_target_wrap	male-female	1	-0.14
relative_orientation_abs_target_wrap	male-female	2	-0.309536
relative_orientation_abs_target_wrap	male-male	0	-0.611318
relative_orientation_abs_target_wrap	male-male	1	-0.398302
relative_orientation_abs_target_wrap	male-male	2	-0.197246
relative_orientation_abs_target_wrap	male-male	0	-0.384248
relative_orientation_abs_target_wrap	male-male	1	-0.193477
relative_orientation_abs_target_wrap	male-male	2	-0.281983
relative_orientation_abs_target_wrap	male-male	0	-0.0341034
relative_orientation_abs_target_wrap	male-male	1	-0.455897
relative_orientation_abs_target_wrap	male-male	2	-0.285668
relative_orientation_abs_target_wrap	male-male	0	-0.5634
relative_orientation_abs_target_wrap	male-male	1	-0.204524
relative_orientation_abs_target_wrap	male-male	2	-0.105662
relative_orientation_abs_target_wrap	male-male	0	-0.996867
relative_orientation_abs_target_wrap	male-male	1	-0.464973
relative_orientation_abs_target_wrap	male-male	2	-0.452553
relative_orientation_abs_target_wrap	male-male	0	-0.154837
relative_orientation_abs_target_wrap	male-male	1	-0.347377
relative_orientation_abs_target_wrap	male-male	2	-0.365169
relative_orientation_abs_target_wrap	male-male	0	-0.390797
relative_orientation_abs_target_wrap	male-male	1	-0.436931
relative_orientation_abs_target_wrap	male-male	2	-0.420488
relative_orientation_abs_target_wrap	male-male	0	-0.195206
relative_orientation_abs_target_wrap	male-male	1	-0.0679441
relative_orientation_abs_target_wrap	male-male	2	-0.194779
relative_orientation_abs_target_wrap	male-male	0	-0.24862
relative_orientation_abs_target_wrap	male-male	1	-0.152638
relative_orientation_abs_target_wrap	male-male	2	-0.485472
relative_orientation_abs_target_wrap	male-male	0	-0.155082
relative_orientation_abs_target_wrap	male-male	1	-0.227789
relative_orientation_abs_target_wrap	male-male	2	-0.268307
relative_orientation_abs_target_wrap	male-male	0	-0.30124
relative_orientation_abs_target_wrap	male-male	1	-0.222946
relative_orientation_abs_target_wrap	male-male	2	-0.23723
relative_orientation_abs_target_wrap	male-male	0	-0.375327
relative_orientation_abs_target_wrap	male-male	1	-0.293538
relative_orientation_abs_target_wrap	male-male	2	-0.343953
relative_orientation_abs_target_wrap	male-male	0	-0.772151
relative_orientation_abs_target_wrap	male-male	1	-0.118152
relative_orientation_abs_target_wrap	male-male	2	-0.182896
relative_orientation_abs_target_wrap	male-male	0	-0.425809
relative_orientation_abs_target_wrap	male-male	1	-0.202746
relative_orientation_abs_target_wrap	male-male	2	-0.284642
relative_orientation_abs_target_wrap	male-male	0	-0.678434
relative_orientation_abs_target_wrap	male-male	1	-0.419533
relative_orientation_abs_target_wrap	male-male	2	-0.123762
relative_orientation_abs_target_wrap	male-male	0	-0.285556
relative_orientation_abs_target_wrap	male-male	1	-0.439469
relative_orientation_abs_target_wrap	male-male	2	-0.269169
relative_orientation_abs_target_wrap	male-male	0	-0.999071
relative_orientation_abs_target_wrap	male-male	1	-0.349587
relative_orientation_abs_target_wrap	male-male	2	-0.315891
relative_orientation_abs_target_wrap	male-male	0	-0.451083
relative_orientation_abs_target_wrap	male-male	1	-0.304863
relative_orientation_abs_target_wrap	male-male	2	-0.241119
relative_orientation_abs_target_wrap	male-male	0	-0.423173
relative_orientation_abs_target_wrap	male-male	1	-0.0982181
relative_orientation_abs_target_wrap	male-male	2	-0.0917911
relative_orientation_abs_target_wrap	male-male	0	-0.384194
relative_orientation_abs_target_wrap	male-male	1	-0.309278
relative_orientation_abs_target_wrap	male-male	2	-0.199898
relative_orientation_abs_target_wrap	male-male	0	-0.738809
relative_orientation_abs_target_wrap	male-male	1	-0.577148
relative_orientation_abs_target_wrap	male-male	2	-0.252361
relative_orientation_abs_target_wrap	male-male	0	-0.793356
relative_orientation_abs_target_wrap	male-male	1	-0.4281
relative_orientation_abs_target_wrap	male-male	2	-0.0593508
relative_orientation_abs_target_wrap	male-male	0	-0.473646
relative_orientation_abs_target_wrap	male-male	1	-0.340511
relative_orientation_abs_target_wrap	male-male	2	-0.14985
relative_orientation_abs_target_wrap	male-male	0	-1.20685
relative_orientation_abs_target_wrap	male-male	1	-0.409954
relative_orientation_abs_target_wrap	male-male	2	-0.248668

## Sheet: figS6C_delta_song_vs_cpos_allso
delta_pos	mean	min	max
0	0.00886403	0	0.0465098
1	0.00827404	0	0.0444504
2	0.00753861	0	0.0357131
3	0.00754814	0	0.0418008
4	0.00765356	0	0.042973
5	0.0075263	0	0.0362115
6	0.00753981	0	0.0328882
7	0.00812313	0	0.0324122
8	0.00702999	0	0.0280127
9	0.00728258	0	0.0307891
10	0.00700931	0	0.0284088
11	0.00760328	0	0.035835
12	0.00690365	0	0.0307724
13	0.00768512	0	0.0314788
14	0.00644515	0	0.0235994
15	0.00651158	0	0.0276852
16	0.00587414	0	0.0170368
17	0.0063031	0	0.0201781
18	0.00791341	0	0.0320771
19	0.00755801	0	0.0289227
20	0.00695622	0	0.0378954
21	0.0067922	0	0.0284145
22	0.00546818	0	0.0172318
23	0.00566697	0	0.0159104
24	0.00633074	0	0.0212133
25	0.00742643	0	0.0251471
26	0.00602957	0	0.0136515
27	0.00469815	0	0.0108011
28	0.00514887	0	0.00920147
29	0.00564033	0	0.0158767
30	0.00616454	0	0.0161497
31	0.00484449	0	0.0127452
32	0.00537543	0	0.0135891
33	0.00565197	0	0.0162117
34	0.00502182	0	0.012403
35	0.00439769	0	0.0099577
36	0.00444099	0	0.00807781
37	0.00530845	0	0.0160525
38	0.00616698	0	0.0178602
39	0.00493688	0	0.0119383
40	0.00352539	0	0.0100401
41	0.00409384	0	0.0113853
42	0.00494354	0	0.0105742
43	0.00591681	0	0.0122871
44	0.00440215	0	0.0115153
45	0.00543575	0	0.0153385
46	0.00370411	0	0.00574289
47	0.00405372	0	0.00732121
48	0.00395778	0	0.00776628
49	0.00446538	0	0.0105264
50	0.00442548	0	0.0113389
51	0.0036956	0	0.0037626
52	0.00436962	0	0.0091663
53	0.00434914	0	0.00973799
54	0.00446159	0	0.00972961
55	0.00508842	0	0.0225732
56	0.00359752	0	0.00976506
57	0.0045261	0	0.0123566
58	0.00416108	0	0.00800818
59	0.00447414	0	0.00567866
60	0.00381886	0	0.00433358
61	0.00439728	0	0.00982324
62	0.00520729	0	0.0127296
63	0.00649605	0	0.0232245
64	0.00511868	0	0.0156939
65	0.00402536	0	0.00824225
66	0.00349415	0	0.00508409
67	0.00323692	0	0.00431196
68	0.00353356	0	0.00515876
69	0.00369199	0	0.00635556
70	0.00356764	0	0.0107438
71	0.00343155	0	0.00713644
72	0.00414379	0	0.00826818
73	0.00419253	0	0.00671684
74	0.00442698	0	0.00711298
75	0.0037651	0	0.00611651
76	0.00409414	0	0.00840374
77	0.00417556	0	0.00560332
78	0.00316313	0	0.00477661
79	0.00461531	0	0.00842868
80	0.00358671	0	0.00385867
81	0.00466831	0	0.0129083
82	0.00430606	0	0.00865989
83	0.00421533	0	0.0108391
84	0.00378312	0	0.00797591
85	0.00396229	0	0.0049579
86	0.00441835	0	0.00716768
87	0.00452983	0	0.010932
88	0.00438023	0	0.00810582
89	0.00421249	0	0.00758988
90	0.00446353	0	0.0100891
91	0.00397383	0	0.00652947
92	0.00346142	0	0.00632675
93	0.00301024	0	0.00593807
94	0.00361192	0	0.00732449
95	0.00299508	0	0.0031685
96	0.00340968	0	0.00393247
97	0.00476336	0	0.00889281
98	0.00386057	0	0.00787194
99	0.00351627	0	0.00453126
100	0.00440944	0	0.00713984
101	0.00588887	0	0.0110488
102	0.00482849	0	0.0105996
103	0.00367886	0	0.00897194
104	0.00517117	0	0.0123262
105	0.00591891	0	0.0135509
106	0.0049196	0	0.00952457
107	0.00528703	0	0.0116678
108	0.00414319	0	0.0087282
109	0.0033408	0	0.00459715
110	0.00406523	0	0.006247
111	0.00388242	0	0.00524466
112	0.00361526	0	0.005332
113	0.00457076	0	0.00895322
114	0.0032845	0	0.0046675
115	0.00390595	0	0.00493688
116	0.00454159	0	0.00794069
117	0.0055539	0	0.012743
118	0.00532116	0	0.0151484
119	0.00489122	0	0.014206
120	0.00586947	0	0.0203725
121	0.00498865	0	0.0166964
122	0.00477496	0	0.0121192
123	0.00453432	0	0.0129514
124	0.00402245	0	0.00899029
125	0.00487755	0	0.0126038
126	0.00404757	0	0.00826621
127	0.00384659	0	0.00658565
128	0.00420224	0	0.0085946
129	0.00358257	0	0.00786616
130	0.00383878	0	0.0081326
131	0.00390728	0	0.00694926
132	0.00394002	0	0.00736238
133	0.00445018	0	0.00974248
134	0.00425702	0	0.0104503
135	0.00522224	0	0.0144732
136	0.0058346	0	0.019642
137	0.00401678	0	0.0091576
138	0.0045588	0	0.0112907
139	0.00511126	0	0.0120944
140	0.00406782	0	0.00744739
141	0.00507028	0	0.0108905
142	0.00446361	0	0.00944278
143	0.00419352	0	0.00822854
144	0.00406043	0	0.00986824
145	0.00353425	0	0.00885657
146	0.00373892	0	0.00741311
147	0.00365947	0	0.00722693
148	0.00394488	0	0.00806216
149	0.00407191	0	0.00915545
150	0.00482291	0	0.0101656
151	0.0042068	0	0.00943501
152	0.00435949	0	0.00858199
153	0.00398467	0	0.00662732
154	0.00386441	0	0.00790645
155	0.00403763	0	0.00858508
156	0.00429014	0	0.00751096
157	0.00419354	0	0.00795782
158	0.00419378	0	0.00856853
159	0.00419272	0	0.00889087
160	0.00430303	0	0.0100629
161	0.0044491	0	0.00996885
162	0.00445607	0	0.0102731
163	0.00431419	0	0.0089186
164	0.0042038	0	0.00927866
165	0.00451691	0	0.0107323
166	0.00419472	0	0.0097041
167	0.00401451	0	0.00848782
168	0.00383885	0	0.00795137
169	0.0037009	0	0.0074078
170	0.00377125	0	0.00713414
171	0.00405866	0	0.00824844
172	0.00378466	0	0.00686366
173	0.00366948	0	0.00681565
174	0.00376562	0	0.0074958
175	0.00395591	0	0.00701482
176	0.00397995	0	0.0073099
177	0.00418427	0	0.00830106
178	0.00405891	0	0.00885395
179	0.00464334	0	0.01047

## Sheet: figS6C_delta_song_vs_tpos_allso
delta_pos	mean	min	max
0	0.0206263	2.6561e-32	0.251102
1	0.0206668	5.15257e-32	0.253632
2	0.0203651	7.0882e-34	0.236709
3	0.0197947	2.01705e-34	0.223901
4	0.0185028	1.83955e-33	0.186084
5	0.0174018	8.44102e-37	0.14998
6	0.0165019	2.78017e-37	0.133077
7	0.0176214	2.18318e-34	0.149338
8	0.0166349	2.14958e-34	0.136563
9	0.0176566	2.22799e-38	0.165737
10	0.0169045	4.58633e-38	0.143253
11	0.0179241	8.50947e-34	0.167795
12	0.0188664	9.96303e-36	0.186648
13	0.0178404	1.63905e-37	0.164562
14	0.0175682	4.87037e-38	0.157663
15	0.0194573	4.00658e-35	0.198924
16	0.0185295	3.38558e-36	0.171764
17	0.015849	5.24049e-36	0.120167
18	0.0157362	4.06567e-34	0.113663
19	0.0159059	1.38063e-38	0.127802
20	0.0153416	5.4938e-34	0.114811
21	0.0145406	2.4021e-36	0.10566
22	0.0129037	3.13789e-37	0.0718547
23	0.0152988	0	0.111047
24	0.0142055	9.44276e-36	0.0863298
25	0.0170363	0	0.16623
26	0.0133623	8.80583e-34	0.066918
27	0.0122617	1.09158e-34	0.0520392
28	0.0118935	2.40884e-38	0.0506467
29	0.0129346	5.61833e-37	0.0679868
30	0.0107397	3.92086e-36	0.0446297
31	0.0132111	1.92945e-35	0.0635674
32	0.0124323	5.26515e-32	0.0503552
33	0.0126097	2.97281e-35	0.0632432
34	0.0131782	9.66493e-36	0.062653
35	0.0117904	1.06079e-38	0.0539474
36	0.011525	1.23689e-42	0.0425876
37	0.0117725	0	0.0554831
38	0.0122157	2.77544e-41	0.0611695
39	0.0120222	0	0.0550831
40	0.00992228	0	0.0413251
41	0.0111782	0	0.052309
42	0.0101027	0	0.046722
43	0.0128593	0	0.0727442
44	0.0109983	1.54143e-44	0.0484645
45	0.0123124	0	0.0655652
46	0.0114998	0	0.047199
47	0.0117011	1.12104e-44	0.0585527
48	0.0134576	1.11555e-36	0.0779472
49	0.0114182	5.39157e-35	0.0621131
50	0.0114302	0	0.0503735
51	0.00979201	3.21557e-34	0.0294906
52	0.0124634	5.09115e-32	0.0584434
53	0.0111177	3.20216e-41	0.0564423
54	0.0116225	0	0.054832
55	0.0113987	5.32504e-37	0.0736817
56	0.00954979	0	0.0470786
57	0.00965596	0	0.0384763
58	0.0142051	3.89005e-35	0.0818208
59	0.0106768	9.07901e-42	0.0430123
60	0.0118499	1.64304e-34	0.0519391
61	0.0108014	0	0.0469486
62	0.0105394	0	0.0444017
63	0.0128326	0	0.0713059
64	0.0119195	0	0.0608916
65	0.0110586	0	0.0524581
66	0.00928269	0	0.0354693
67	0.00907547	0	0.0327095
68	0.0108394	0	0.0405605
69	0.0091941	0	0.0374365
70	0.0108703	0	0.046585
71	0.0100271	2.8026e-45	0.0385896
72	0.00929436	1.12104e-44	0.0401106
73	0.0111725	1.53508e-40	0.0496743
74	0.00946179	0	0.0318101
75	0.00891475	0	0.0318147
76	0.00927219	0	0.0372083
77	0.00796835	0	0.0285094
78	0.00976028	0	0.0405121
79	0.0109302	0	0.0573817
80	0.00810727	0	0.0239867
81	0.0109149	9.01462e-42	0.0563974
82	0.00980174	2.72671e-39	0.0392766
83	0.00969737	2.86289e-42	0.0411657
84	0.0114898	9.17414e-38	0.0515884
85	0.012032	1.78213e-38	0.054587
86	0.0121418	1.1165e-33	0.0584341
87	0.013071	1.66703e-36	0.0726896
88	0.0119724	4.45405e-32	0.0577303
89	0.0122161	9.83314e-35	0.0606074
90	0.0111256	1.76784e-36	0.047965
91	0.0110368	1.4575e-39	0.0462298
92	0.00935299	4.76441e-44	0.0339004
93	0.0111303	2.08992e-34	0.0425474
94	0.00973011	1.63317e-37	0.0376005
95	0.0107301	7.40897e-40	0.0369185
96	0.014159	2.90188e-34	0.0753623
97	0.0105653	3.14802e-42	0.0584223
98	0.0105247	2.30189e-39	0.0417751
99	0.00972758	6.96628e-41	0.0333444
100	0.0111284	0	0.0450729
101	0.0114414	2.06411e-40	0.0498357
102	0.0121506	9.00106e-38	0.0622975
103	0.0114263	2.33239e-34	0.0451611
104	0.0128096	2.18071e-41	0.0748812
105	0.0106637	0	0.05805
106	0.0112325	4.36392e-38	0.0498436
107	0.0138102	0	0.083221
108	0.0115525	0	0.0568051
109	0.0105199	1.7285e-43	0.0436856
110	0.0119323	1.11136e-40	0.0575858
111	0.0113395	5.95658e-35	0.0466733
112	0.00998613	1.03944e-35	0.0383194
113	0.00993543	0	0.0467907
114	0.0086849	0	0.0320078
115	0.0092911	6.61196e-42	0.0338235
116	0.011614	4.28098e-38	0.0513138
117	0.0123579	3.56586e-41	0.0668958
118	0.0131708	5.54107e-35	0.0810668
119	0.0109857	0	0.0531854
120	0.0115812	2.12956e-34	0.0695068
121	0.0105844	6.50178e-42	0.0662277
122	0.0110632	9.86173e-37	0.0607261
123	0.0114784	1.56704e-33	0.0629637
124	0.0109254	9.75178e-42	0.0464598
125	0.0124759	1.96659e-37	0.0659103
126	0.0109013	9.23331e-38	0.0455519
127	0.011629	2.69148e-38	0.0535558
128	0.013581	1.4161e-38	0.0830871
129	0.013631	2.02247e-36	0.0866047
130	0.0112886	7.96019e-35	0.057212
131	0.0109909	2.3367e-35	0.0456748
132	0.0109264	3.08753e-36	0.0455824
133	0.011718	1.83246e-36	0.0554999
134	0.0117761	8.30707e-38	0.0596981
135	0.0125081	5.22307e-41	0.0707488
136	0.0117131	2.22125e-40	0.0731925
137	0.010762	4.21355e-40	0.0449019
138	0.0113911	4.89053e-43	0.057326
139	0.0122166	2.73541e-37	0.0639661
140	0.0116922	1.57191e-37	0.0616498
141	0.0122968	5.99501e-38	0.0595553
142	0.0121651	3.88067e-37	0.0596412
143	0.0108593	3.25721e-40	0.0480578
144	0.0106066	1.08108e-39	0.0490879
145	0.00990241	0	0.0417818
146	0.011106	1.51454e-40	0.0502887
147	0.0111614	1.09986e-41	0.0497286
148	0.0107307	2.00997e-41	0.0475627
149	0.0119345	3.35008e-41	0.0603375
150	0.0112324	2.17635e-38	0.0562613
151	0.0107929	2.77749e-39	0.0486028
152	0.0111912	5.80488e-44	0.0499233
153	0.0102384	5.60519e-45	0.04328
154	0.0107613	7.00649e-45	0.0497735
155	0.0103723	0	0.0447072
156	0.010666	1.4013e-45	0.0443253
157	0.0109355	1.4013e-44	0.0523075
158	0.0111569	0	0.0566126
159	0.0116437	0	0.0596474
160	0.0106911	4.2039e-45	0.0516914
161	0.0108504	0	0.0527749
162	0.0109187	1.4013e-44	0.0511839
163	0.0112901	4.32286e-39	0.0550912
164	0.0110796	1.56383e-39	0.0525474
165	0.0116201	2.79934e-42	0.0612585
166	0.0118842	0	0.0622293
167	0.0111268	1.82169e-44	0.0518327
168	0.0106869	0	0.046629
169	0.0106081	6.67978e-42	0.0452088
170	0.0103375	1.4013e-45	0.0435746
171	0.0104203	1.64437e-41	0.0445526
172	0.0104246	4.2039e-44	0.0436714
173	0.0101267	3.50325e-44	0.0413709
174	0.0101611	1.4013e-45	0.0432062
175	0.0101202	1.4013e-45	0.0448547
176	0.0106679	5.60519e-45	0.0482663
177	0.0113061	3.0769e-43	0.0533351
178	0.0106106	1.59748e-43	0.0482244
179	0.0105966	4.90454e-44	0.0485475

## Sheet: figS6D_filters
state	song	feature	filter
chasing	pulse	cLS	0.0349059
chasing	pulse	cLS	0.0335205
chasing	pulse	cLS	0.0320217
chasing	pulse	cLS	0.0304098
chasing	pulse	cLS	0.0286848
chasing	pulse	cLS	0.0268474
chasing	pulse	cLS	0.0248981
chasing	pulse	cLS	0.0228381
chasing	pulse	cLS	0.0206685
chasing	pulse	cLS	0.0183908
chasing	pulse	cLS	0.0160068
chasing	pulse	cLS	0.0135187
chasing	pulse	cLS	0.0109289
chasing	pulse	cLS	0.00824007
chasing	pulse	cLS	0.00545535
chasing	pulse	cLS	0.00246777
chasing	pulse	cLS	-0.000832748
chasing	pulse	cLS	-0.00444701
chasing	pulse	cLS	-0.0083751
chasing	pulse	cLS	-0.0126163
chasing	pulse	cLS	-0.0171692
chasing	pulse	cLS	-0.0220314
chasing	pulse	cLS	-0.0271995
chasing	pulse	cLS	-0.0326695
chasing	pulse	cLS	-0.0384361
chasing	pulse	cLS	-0.0444929
chasing	pulse	cLS	-0.0508328
chasing	pulse	cLS	-0.057447
chasing	pulse	cLS	-0.064326
chasing	pulse	cLS	-0.0714587
chasing	pulse	cLS	-0.0788331
chasing	pulse	cLS	-0.0864354
chasing	pulse	cLS	-0.0942508
chasing	pulse	cLS	-0.102263
chasing	pulse	cLS	-0.110454
chasing	pulse	cLS	-0.118805
chasing	pulse	cLS	-0.127295
chasing	pulse	cLS	-0.135901
chasing	pulse	cLS	-0.1446
chasing	pulse	cLS	-0.153366
chasing	pulse	cLS	-0.162172
chasing	pulse	cLS	-0.17099
chasing	pulse	cLS	-0.179789
chasing	pulse	cLS	-0.188537
chasing	pulse	cLS	-0.197201
chasing	pulse	cLS	-0.205878
chasing	pulse	cLS	-0.215028
chasing	pulse	cLS	-0.22468
chasing	pulse	cLS	-0.234812
chasing	pulse	cLS	-0.245401
chasing	pulse	cLS	-0.256418
chasing	pulse	cLS	-0.267832
chasing	pulse	cLS	-0.279607
chasing	pulse	cLS	-0.291704
chasing	pulse	cLS	-0.30408
chasing	pulse	cLS	-0.316688
chasing	pulse	cLS	-0.329475
chasing	pulse	cLS	-0.342386
chasing	pulse	cLS	-0.35536
chasing	pulse	cLS	-0.368332
chasing	pulse	cLS	-0.381234
chasing	pulse	cLS	-0.393991
chasing	pulse	cLS	-0.406528
chasing	pulse	cLS	-0.418761
chasing	pulse	cLS	-0.430605
chasing	pulse	cLS	-0.441973
chasing	pulse	cLS	-0.452771
chasing	pulse	cLS	-0.462905
chasing	pulse	cLS	-0.472755
chasing	pulse	cLS	-0.482996
chasing	pulse	cLS	-0.493585
chasing	pulse	cLS	-0.50446
chasing	pulse	cLS	-0.515554
chasing	pulse	cLS	-0.526791
chasing	pulse	cLS	-0.538087
chasing	pulse	cLS	-0.549354
chasing	pulse	cLS	-0.560492
chasing	pulse	cLS	-0.571396
chasing	pulse	cLS	-0.581956
chasing	pulse	cLS	-0.592051
chasing	pulse	cLS	-0.601558
chasing	pulse	cLS	-0.610347
chasing	pulse	cLS	-0.618285
chasing	pulse	cLS	-0.625236
chasing	pulse	cLS	-0.631063
chasing	pulse	cLS	-0.635276
chasing	pulse	cLS	-0.637081
chasing	pulse	cLS	-0.636292
chasing	pulse	cLS	-0.632755
chasing	pulse	cLS	-0.626338
chasing	pulse	cLS	-0.616946
chasing	pulse	cLS	-0.604517
chasing	pulse	cLS	-0.58904
chasing	pulse	cLS	-0.570555
chasing	pulse	cLS	-0.549167
chasing	pulse	cLS	-0.525051
chasing	pulse	cLS	-0.498464
chasing	pulse	cLS	-0.469749
chasing	pulse	cLS	-0.439162
chasing	pulse	cLS	-0.407094
chasing	pulse	cLS	-0.374184
chasing	pulse	cLS	-0.341188
chasing	pulse	cLS	-0.308982
chasing	pulse	cLS	-0.278556
chasing	pulse	cLS	-0.250999
chasing	pulse	cLS	-0.227487
chasing	pulse	cLS	-0.209244
chasing	pulse	cLS	-0.195725
chasing	pulse	cLS	-0.177838
chasing	pulse	cLS	-0.154228
chasing	pulse	cLS	-0.125297
chasing	pulse	cLS	-0.091823
chasing	pulse	cLS	-0.0550259
chasing	pulse	cLS	-0.0166194
chasing	pulse	cLS	0.0218251
chasing	pulse	cLS	0.0653971
chasing	pulse	cLS	0.113794
chasing	pulse	cLS	0.163629
chasing	pulse	cLS	0.21035
chasing	pulse	cLS	0.248335
chasing	sine	cLS	0.103468
chasing	sine	cLS	0.107209
chasing	sine	cLS	0.111004
chasing	sine	cLS	0.114847
chasing	sine	cLS	0.118733
chasing	sine	cLS	0.122656
chasing	sine	cLS	0.12661
chasing	sine	cLS	0.130588
chasing	sine	cLS	0.134583
chasing	sine	cLS	0.138588
chasing	sine	cLS	0.142595
chasing	sine	cLS	0.146597
chasing	sine	cLS	0.150586
chasing	sine	cLS	0.154553
chasing	sine	cLS	0.15849
chasing	sine	cLS	0.162583
chasing	sine	cLS	0.167027
chasing	sine	cLS	0.17182
chasing	sine	cLS	0.176961
chasing	sine	cLS	0.182447
chasing	sine	cLS	0.188275
chasing	sine	cLS	0.194441
chasing	sine	cLS	0.200938
chasing	sine	cLS	0.20776
chasing	sine	cLS	0.2149
chasing	sine	cLS	0.222347
chasing	sine	cLS	0.230092
chasing	sine	cLS	0.238123
chasing	sine	cLS	0.246426
chasing	sine	cLS	0.254988
chasing	sine	cLS	0.263792
chasing	sine	cLS	0.272821
chasing	sine	cLS	0.282055
chasing	sine	cLS	0.291474
chasing	sine	cLS	0.301056
chasing	sine	cLS	0.310777
chasing	sine	cLS	0.320611
chasing	sine	cLS	0.33053
chasing	sine	cLS	0.340507
chasing	sine	cLS	0.350509
chasing	sine	cLS	0.360505
chasing	sine	cLS	0.37046
chasing	sine	cLS	0.380338
chasing	sine	cLS	0.390103
chasing	sine	cLS	0.399714
chasing	sine	cLS	0.409291
chasing	sine	cLS	0.419399
chasing	sine	cLS	0.430074
chasing	sine	cLS	0.441294
chasing	sine	cLS	0.453033
chasing	sine	cLS	0.465258
chasing	sine	cLS	0.477937
chasing	sine	cLS	0.491031
chasing	sine	cLS	0.504495
chasing	sine	cLS	0.518282
chasing	sine	cLS	0.53234
chasing	sine	cLS	0.546612
chasing	sine	cLS	0.561036
chasing	sine	cLS	0.575544
chasing	sine	cLS	0.590065
chasing	sine	cLS	0.604522
chasing	sine	cLS	0.618833
chasing	sine	cLS	0.632913
chasing	sine	cLS	0.64667
chasing	sine	cLS	0.660009
chasing	sine	cLS	0.672831
chasing	sine	cLS	0.685032
chasing	sine	cLS	0.696508
chasing	sine	cLS	0.707715
chasing	sine	cLS	0.719462
chasing	sine	cLS	0.731704
chasing	sine	cLS	0.744374
chasing	sine	cLS	0.757397
chasing	sine	cLS	0.77069
chasing	sine	cLS	0.78416
chasing	sine	cLS	0.797703
chasing	sine	cLS	0.811207
chasing	sine	cLS	0.824553
chasing	sine	cLS	0.837608
chasing	sine	cLS	0.850233
chasing	sine	cLS	0.862282
chasing	sine	cLS	0.873599
chasing	sine	cLS	0.884025
chasing	sine	cLS	0.893392
chasing	sine	cLS	0.901532
chasing	sine	cLS	0.908887
chasing	sine	cLS	0.916437
chasing	sine	cLS	0.924119
chasing	sine	cLS	0.931838
chasing	sine	cLS	0.93949
chasing	sine	cLS	0.946958
chasing	sine	cLS	0.954116
chasing	sine	cLS	0.960829
chasing	sine	cLS	0.966953
chasing	sine	cLS	0.972337
chasing	sine	cLS	0.976828
chasing	sine	cLS	0.980269
chasing	sine	cLS	0.982512
chasing	sine	cLS	0.983855
chasing	sine	cLS	0.984531
chasing	sine	cLS	0.984467
chasing	sine	cLS	0.983599
chasing	sine	cLS	0.981879
chasing	sine	cLS	0.979274
chasing	sine	cLS	0.975779
chasing	sine	cLS	0.971418
chasing	sine	cLS	0.966252
chasing	sine	cLS	0.959773
chasing	sine	cLS	0.94859
chasing	sine	cLS	0.932084
chasing	sine	cLS	0.910378
chasing	sine	cLS	0.883908
chasing	sine	cLS	0.853485
chasing	sine	cLS	0.820364
chasing	sine	cLS	0.785168
chasing	sine	cLS	0.736987
chasing	sine	cLS	0.673705
chasing	sine	cLS	0.598307
chasing	sine	cLS	0.515953
chasing	sine	cLS	0.434261
close	sine	cLS	-0.0248984
close	sine	cLS	-0.0316334
close	sine	cLS	-0.0386711
close	sine	cLS	-0.046006
close	sine	cLS	-0.0536321
close	sine	cLS	-0.0615424
close	sine	cLS	-0.0697293
close	sine	cLS	-0.0781841
close	sine	cLS	-0.0868973
close	sine	cLS	-0.0958585
close	sine	cLS	-0.105056
close	sine	cLS	-0.114479
close	sine	cLS	-0.124112
close	sine	cLS	-0.133942
close	sine	cLS	-0.143953
close	sine	cLS	-0.154388
close	sine	cLS	-0.165494
close	sine	cLS	-0.177266
close	sine	cLS	-0.189694
close	sine	cLS	-0.202767
close	sine	cLS	-0.216473
close	sine	cLS	-0.230796
close	sine	cLS	-0.245719
close	sine	cLS	-0.261222
close	sine	cLS	-0.277283
close	sine	cLS	-0.293877
close	sine	cLS	-0.310976
close	sine	cLS	-0.328552
close	sine	cLS	-0.346569
close	sine	cLS	-0.364994
close	sine	cLS	-0.383787
close	sine	cLS	-0.402907
close	sine	cLS	-0.422308
close	sine	cLS	-0.441944
close	sine	cLS	-0.461762
close	sine	cLS	-0.481709
close	sine	cLS	-0.501729
close	sine	cLS	-0.521759
close	sine	cLS	-0.541737
close	sine	cLS	-0.561595
close	sine	cLS	-0.581264
close	sine	cLS	-0.600672
close	sine	cLS	-0.619741
close	sine	cLS	-0.638393
close	sine	cLS	-0.656548
close	sine	cLS	-0.674453
close	sine	cLS	-0.693286
close	sine	cLS	-0.713123
close	sine	cLS	-0.733922
close	sine	cLS	-0.755631
close	sine	cLS	-0.778192
close	sine	cLS	-0.80154
close	sine	cLS	-0.825602
close	sine	cLS	-0.850296
close	sine	cLS	-0.875533
close	sine	cLS	-0.901215
close	sine	cLS	-0.927236
close	sine	cLS	-0.953481
close	sine	cLS	-0.979825
close	sine	cLS	-1.00614
close	sine	cLS	-1.03228
close	sine	cLS	-1.05809
close	sine	cLS	-1.08342
close	sine	cLS	-1.10811
close	sine	cLS	-1.13197
close	sine	cLS	-1.15483
close	sine	cLS	-1.1765
close	sine	cLS	-1.19679
close	sine	cLS	-1.2164
close	sine	cLS	-1.23662
close	sine	cLS	-1.25736
close	sine	cLS	-1.27847
close	sine	cLS	-1.29983
close	sine	cLS	-1.32127
close	sine	cLS	-1.34263
close	sine	cLS	-1.36374
close	sine	cLS	-1.38439
close	sine	cLS	-1.40438
close	sine	cLS	-1.42349
close	sine	cLS	-1.44149
close	sine	cLS	-1.45816
close	sine	cLS	-1.47323
close	sine	cLS	-1.48648
close	sine	cLS	-1.49763
close	sine	cLS	-1.50645
close	sine	cLS	-1.51298
close	sine	cLS	-1.51755
close	sine	cLS	-1.51997
close	sine	cLS	-1.52009
close	sine	cLS	-1.51776
close	sine	cLS	-1.51283
close	sine	cLS	-1.50521
close	sine	cLS	-1.49484
close	sine	cLS	-1.48169
close	sine	cLS	-1.46579
close	sine	cLS	-1.44723
close	sine	cLS	-1.42615
close	sine	cLS	-1.4028
close	sine	cLS	-1.37821
close	sine	cLS	-1.35336
close	sine	cLS	-1.32882
close	sine	cLS	-1.30525
close	sine	cLS	-1.28337
close	sine	cLS	-1.26394
close	sine	cLS	-1.2478
close	sine	cLS	-1.23579
close	sine	cLS	-1.22876
close	sine	cLS	-1.22531
close	sine	cLS	-1.21356
close	sine	cLS	-1.19111
close	sine	cLS	-1.15769
close	sine	cLS	-1.11361
close	sine	cLS	-1.05987
close	sine	cLS	-0.998324
close	sine	cLS	-0.930447
close	sine	cLS	-0.843993
close	sine	cLS	-0.73807
close	sine	cLS	-0.61863
close	sine	cLS	-0.49483
close	sine	cLS	-0.37925
close	pulse	cLS	-0.464896
close	pulse	cLS	-0.474286
close	pulse	cLS	-0.48355
close	pulse	cLS	-0.492669
close	pulse	cLS	-0.501623
close	pulse	cLS	-0.510393
close	pulse	cLS	-0.518958
close	pulse	cLS	-0.527299
close	pulse	cLS	-0.535393
close	pulse	cLS	-0.54322
close	pulse	cLS	-0.550759
close	pulse	cLS	-0.557986
close	pulse	cLS	-0.564882
close	pulse	cLS	-0.571422
close	pulse	cLS	-0.577586
close	pulse	cLS	-0.583735
close	pulse	cLS	-0.590246
close	pulse	cLS	-0.597112
close	pulse	cLS	-0.604328
close	pulse	cLS	-0.611888
close	pulse	cLS	-0.619781
close	pulse	cLS	-0.628
close	pulse	cLS	-0.636533
close	pulse	cLS	-0.645368
close	pulse	cLS	-0.654492
close	pulse	cLS	-0.66389
close	pulse	cLS	-0.673545
close	pulse	cLS	-0.68344
close	pulse	cLS	-0.693556
close	pulse	cLS	-0.703872
close	pulse	cLS	-0.714364
close	pulse	cLS	-0.72501
close	pulse	cLS	-0.735783
close	pulse	cLS	-0.746657
close	pulse	cLS	-0.757601
close	pulse	cLS	-0.768585
close	pulse	cLS	-0.779577
close	pulse	cLS	-0.790542
close	pulse	cLS	-0.801445
close	pulse	cLS	-0.812248
close	pulse	cLS	-0.822912
close	pulse	cLS	-0.833396
close	pulse	cLS	-0.843658
close	pulse	cLS	-0.853654
close	pulse	cLS	-0.86334
close	pulse	cLS	-0.872944
close	pulse	cLS	-0.883464
close	pulse	cLS	-0.894988
close	pulse	cLS	-0.907507
close	pulse	cLS	-0.921002
close	pulse	cLS	-0.935454
close	pulse	cLS	-0.950835
close	pulse	cLS	-0.967111
close	pulse	cLS	-0.984243
close	pulse	cLS	-1.00218
close	pulse	cLS	-1.02088
close	pulse	cLS	-1.04027
close	pulse	cLS	-1.06028
close	pulse	cLS	-1.08085
close	pulse	cLS	-1.10188
close	pulse	cLS	-1.12327
close	pulse	cLS	-1.14494
close	pulse	cLS	-1.16676
close	pulse	cLS	-1.18863
close	pulse	cLS	-1.2104
close	pulse	cLS	-1.23195
close	pulse	cLS	-1.25313
close	pulse	cLS	-1.27378
close	pulse	cLS	-1.2931
close	pulse	cLS	-1.30988
close	pulse	cLS	-1.32386
close	pulse	cLS	-1.33482
close	pulse	cLS	-1.34252
close	pulse	cLS	-1.34675
close	pulse	cLS	-1.34731
close	pulse	cLS	-1.34401
close	pulse	cLS	-1.33667
close	pulse	cLS	-1.32516
close	pulse	cLS	-1.30936
close	pulse	cLS	-1.2892
close	pulse	cLS	-1.26463
close	pulse	cLS	-1.23565
close	pulse	cLS	-1.20233
close	pulse	cLS	-1.16479
close	pulse	cLS	-1.12319
close	pulse	cLS	-1.07867
close	pulse	cLS	-1.0332
close	pulse	cLS	-0.987328
close	pulse	cLS	-0.94165
close	pulse	cLS	-0.896814
close	pulse	cLS	-0.85353
close	pulse	cLS	-0.812563
close	pulse	cLS	-0.774727
close	pulse	cLS	-0.740876
close	pulse	cLS	-0.711894
close	pulse	cLS	-0.688677
close	pulse	cLS	-0.672115
close	pulse	cLS	-0.66307
close	pulse	cLS	-0.662584
close	pulse	cLS	-0.671564
close	pulse	cLS	-0.690602
close	pulse	cLS	-0.720103
close	pulse	cLS	-0.760223
close	pulse	cLS	-0.810812
close	pulse	cLS	-0.87135
close	pulse	cLS	-0.940875
close	pulse	cLS	-1.01792
close	pulse	cLS	-1.09768
close	pulse	cLS	-1.16162
close	pulse	cLS	-1.20269
close	pulse	cLS	-1.21628
close	pulse	cLS	-1.19831
close	pulse	cLS	-1.14568
close	pulse	cLS	-1.0568
close	pulse	cLS	-0.932394
close	pulse	cLS	-0.777712
close	pulse	cLS	-0.600586
close	pulse	cLS	-0.412629
close	pulse	cLS	-0.230065
close	pulse	cLS	-0.0736201
chasing	pulse	dis	-0.415612
chasing	pulse	dis	-0.428562
chasing	pulse	dis	-0.441625
chasing	pulse	dis	-0.454781
chasing	pulse	dis	-0.46801
chasing	pulse	dis	-0.481288
chasing	pulse	dis	-0.494594
chasing	pulse	dis	-0.507903
chasing	pulse	dis	-0.521191
chasing	pulse	dis	-0.534432
chasing	pulse	dis	-0.547599
chasing	pulse	dis	-0.560664
chasing	pulse	dis	-0.573599
chasing	pulse	dis	-0.586375
chasing	pulse	dis	-0.598961
chasing	pulse	dis	-0.611507
chasing	pulse	dis	-0.624166
chasing	pulse	dis	-0.636913
chasing	pulse	dis	-0.649724
chasing	pulse	dis	-0.662571
chasing	pulse	dis	-0.675425
chasing	pulse	dis	-0.688257
chasing	pulse	dis	-0.701037
chasing	pulse	dis	-0.713731
chasing	pulse	dis	-0.726307
chasing	pulse	dis	-0.73873
chasing	pulse	dis	-0.750965
chasing	pulse	dis	-0.762974
chasing	pulse	dis	-0.77472
chasing	pulse	dis	-0.786164
chasing	pulse	dis	-0.797266
chasing	pulse	dis	-0.807985
chasing	pulse	dis	-0.81828
chasing	pulse	dis	-0.828108
chasing	pulse	dis	-0.837427
chasing	pulse	dis	-0.846193
chasing	pulse	dis	-0.854362
chasing	pulse	dis	-0.861892
chasing	pulse	dis	-0.868737
chasing	pulse	dis	-0.874855
chasing	pulse	dis	-0.880201
chasing	pulse	dis	-0.884734
chasing	pulse	dis	-0.888411
chasing	pulse	dis	-0.891191
chasing	pulse	dis	-0.893035
chasing	pulse	dis	-0.893982
chasing	pulse	dis	-0.894293
chasing	pulse	dis	-0.893972
chasing	pulse	dis	-0.892999
chasing	pulse	dis	-0.891356
chasing	pulse	dis	-0.889025
chasing	pulse	dis	-0.885992
chasing	pulse	dis	-0.882244
chasing	pulse	dis	-0.877773
chasing	pulse	dis	-0.872571
chasing	pulse	dis	-0.866637
chasing	pulse	dis	-0.85997
chasing	pulse	dis	-0.852575
chasing	pulse	dis	-0.844461
chasing	pulse	dis	-0.835642
chasing	pulse	dis	-0.826137
chasing	pulse	dis	-0.81597
chasing	pulse	dis	-0.80517
chasing	pulse	dis	-0.793774
chasing	pulse	dis	-0.781824
chasing	pulse	dis	-0.769369
chasing	pulse	dis	-0.756466
chasing	pulse	dis	-0.743178
chasing	pulse	dis	-0.729221
chasing	pulse	dis	-0.714099
chasing	pulse	dis	-0.697857
chasing	pulse	dis	-0.680562
chasing	pulse	dis	-0.662292
chasing	pulse	dis	-0.643143
chasing	pulse	dis	-0.623224
chasing	pulse	dis	-0.602663
chasing	pulse	dis	-0.581601
chasing	pulse	dis	-0.5602
chasing	pulse	dis	-0.538638
chasing	pulse	dis	-0.517109
chasing	pulse	dis	-0.495829
chasing	pulse	dis	-0.475025
chasing	pulse	dis	-0.454947
chasing	pulse	dis	-0.435855
chasing	pulse	dis	-0.418025
chasing	pulse	dis	-0.401126
chasing	pulse	dis	-0.384295
chasing	pulse	dis	-0.36773
chasing	pulse	dis	-0.351668
chasing	pulse	dis	-0.336368
chasing	pulse	dis	-0.322103
chasing	pulse	dis	-0.30916
chasing	pulse	dis	-0.297838
chasing	pulse	dis	-0.288441
chasing	pulse	dis	-0.281274
chasing	pulse	dis	-0.276635
chasing	pulse	dis	-0.274809
chasing	pulse	dis	-0.276032
chasing	pulse	dis	-0.276709
chasing	pulse	dis	-0.273881
chasing	pulse	dis	-0.267316
chasing	pulse	dis	-0.25685
chasing	pulse	dis	-0.242412
chasing	pulse	dis	-0.224041
chasing	pulse	dis	-0.201913
chasing	pulse	dis	-0.176368
chasing	pulse	dis	-0.147934
chasing	pulse	dis	-0.117839
chasing	pulse	dis	-0.0898622
chasing	pulse	dis	-0.06588
chasing	pulse	dis	-0.0474692
chasing	pulse	dis	-0.0362354
chasing	pulse	dis	-0.0337123
chasing	pulse	dis	-0.0412243
chasing	pulse	dis	-0.0596226
chasing	pulse	dis	-0.0882436
chasing	pulse	dis	-0.126163
chasing	pulse	dis	-0.171633
chasing	pulse	dis	-0.221584
chasing	pulse	dis	-0.271442
chasing	sine	dis	-0.264378
chasing	sine	dis	-0.268512
chasing	sine	dis	-0.272514
chasing	sine	dis	-0.276374
chasing	sine	dis	-0.280083
chasing	sine	dis	-0.28363
chasing	sine	dis	-0.287005
chasing	sine	dis	-0.290198
chasing	sine	dis	-0.293198
chasing	sine	dis	-0.295996
chasing	sine	dis	-0.29858
chasing	sine	dis	-0.300941
chasing	sine	dis	-0.303069
chasing	sine	dis	-0.304954
chasing	sine	dis	-0.306585
chasing	sine	dis	-0.308223
chasing	sine	dis	-0.31014
chasing	sine	dis	-0.312337
chasing	sine	dis	-0.314817
chasing	sine	dis	-0.317582
chasing	sine	dis	-0.320632
chasing	sine	dis	-0.323969
chasing	sine	dis	-0.327591
chasing	sine	dis	-0.331499
chasing	sine	dis	-0.33569
chasing	sine	dis	-0.340161
chasing	sine	dis	-0.344908
chasing	sine	dis	-0.349928
chasing	sine	dis	-0.355215
chasing	sine	dis	-0.360761
chasing	sine	dis	-0.36656
chasing	sine	dis	-0.372602
chasing	sine	dis	-0.378877
chasing	sine	dis	-0.385374
chasing	sine	dis	-0.392081
chasing	sine	dis	-0.398984
chasing	sine	dis	-0.406067
chasing	sine	dis	-0.413313
chasing	sine	dis	-0.420705
chasing	sine	dis	-0.428223
chasing	sine	dis	-0.435846
chasing	sine	dis	-0.443552
chasing	sine	dis	-0.451315
chasing	sine	dis	-0.459111
chasing	sine	dis	-0.466913
chasing	sine	dis	-0.474954
chasing	sine	dis	-0.4842
chasing	sine	dis	-0.494751
chasing	sine	dis	-0.50661
chasing	sine	dis	-0.519775
chasing	sine	dis	-0.534236
chasing	sine	dis	-0.54998
chasing	sine	dis	-0.566982
chasing	sine	dis	-0.585214
chasing	sine	dis	-0.604639
chasing	sine	dis	-0.625208
chasing	sine	dis	-0.646869
chasing	sine	dis	-0.669555
chasing	sine	dis	-0.693192
chasing	sine	dis	-0.717694
chasing	sine	dis	-0.742968
chasing	sine	dis	-0.768904
chasing	sine	dis	-0.795386
chasing	sine	dis	-0.822283
chasing	sine	dis	-0.849453
chasing	sine	dis	-0.876742
chasing	sine	dis	-0.903984
chasing	sine	dis	-0.931
chasing	sine	dis	-0.958356
chasing	sine	dis	-0.987075
chasing	sine	dis	-1.01703
chasing	sine	dis	-1.04807
chasing	sine	dis	-1.08
chasing	sine	dis	-1.11263
chasing	sine	dis	-1.14572
chasing	sine	dis	-1.17902
chasing	sine	dis	-1.21227
chasing	sine	dis	-1.24516
chasing	sine	dis	-1.27737
chasing	sine	dis	-1.30857
chasing	sine	dis	-1.33839
chasing	sine	dis	-1.36645
chasing	sine	dis	-1.39235
chasing	sine	dis	-1.41569
chasing	sine	dis	-1.43605
chasing	sine	dis	-1.45402
chasing	sine	dis	-1.47105
chasing	sine	dis	-1.48692
chasing	sine	dis	-1.50132
chasing	sine	dis	-1.51397
chasing	sine	dis	-1.52456
chasing	sine	dis	-1.53279
chasing	sine	dis	-1.53838
chasing	sine	dis	-1.54103
chasing	sine	dis	-1.54048
chasing	sine	dis	-1.53651
chasing	sine	dis	-1.52893
chasing	sine	dis	-1.51762
chasing	sine	dis	-1.50431
chasing	sine	dis	-1.4905
chasing	sine	dis	-1.47648
chasing	sine	dis	-1.46257
chasing	sine	dis	-1.44918
chasing	sine	dis	-1.43671
chasing	sine	dis	-1.42564
chasing	sine	dis	-1.41646
chasing	sine	dis	-1.40969
chasing	sine	dis	-1.40353
chasing	sine	dis	-1.38511
chasing	sine	dis	-1.35173
chasing	sine	dis	-1.30314
chasing	sine	dis	-1.23986
chasing	sine	dis	-1.16341
chasing	sine	dis	-1.07652
chasing	sine	dis	-0.981393
chasing	sine	dis	-0.86165
chasing	sine	dis	-0.716339
chasing	sine	dis	-0.553813
chasing	sine	dis	-0.38674
chasing	sine	dis	-0.232338
close	sine	dis	-0.278705
close	sine	dis	-0.285109
close	sine	dis	-0.291476
close	sine	dis	-0.297793
close	sine	dis	-0.304049
close	sine	dis	-0.310231
close	sine	dis	-0.316326
close	sine	dis	-0.322321
close	sine	dis	-0.328202
close	sine	dis	-0.333956
close	sine	dis	-0.339568
close	sine	dis	-0.345023
close	sine	dis	-0.350308
close	sine	dis	-0.355407
close	sine	dis	-0.360305
close	sine	dis	-0.364931
close	sine	dis	-0.369213
close	sine	dis	-0.373134
close	sine	dis	-0.376674
close	sine	dis	-0.379816
close	sine	dis	-0.382543
close	sine	dis	-0.384837
close	sine	dis	-0.386681
close	sine	dis	-0.38806
close	sine	dis	-0.388957
close	sine	dis	-0.389357
close	sine	dis	-0.389244
close	sine	dis	-0.388606
close	sine	dis	-0.387428
close	sine	dis	-0.3857
close	sine	dis	-0.38341
close	sine	dis	-0.380547
close	sine	dis	-0.377104
close	sine	dis	-0.373074
close	sine	dis	-0.368451
close	sine	dis	-0.36323
close	sine	dis	-0.357411
close	sine	dis	-0.350992
close	sine	dis	-0.343976
close	sine	dis	-0.336367
close	sine	dis	-0.328172
close	sine	dis	-0.3194
close	sine	dis	-0.310062
close	sine	dis	-0.300174
close	sine	dis	-0.289753
close	sine	dis	-0.278669
close	sine	dis	-0.266373
close	sine	dis	-0.252817
close	sine	dis	-0.238012
close	sine	dis	-0.221974
close	sine	dis	-0.204726
close	sine	dis	-0.186298
close	sine	dis	-0.166728
close	sine	dis	-0.146062
close	sine	dis	-0.124352
close	sine	dis	-0.101662
close	sine	dis	-0.0780641
close	sine	dis	-0.0536385
close	sine	dis	-0.0284768
close	sine	dis	-0.00268021
close	sine	dis	0.0236393
close	sine	dis	0.0503591
close	sine	dis	0.0773457
close	sine	dis	0.104455
close	sine	dis	0.13153
close	sine	dis	0.158406
close	sine	dis	0.184904
close	sine	dis	0.210838
close	sine	dis	0.237369
close	sine	dis	0.266509
close	sine	dis	0.298197
close	sine	dis	0.332323
close	sine	dis	0.368745
close	sine	dis	0.407294
close	sine	dis	0.447764
close	sine	dis	0.489916
close	sine	dis	0.533476
close	sine	dis	0.578132
close	sine	dis	0.623532
close	sine	dis	0.669286
close	sine	dis	0.714964
close	sine	dis	0.760096
close	sine	dis	0.804175
close	sine	dis	0.846657
close	sine	dis	0.886965
close	sine	dis	0.925711
close	sine	dis	0.964556
close	sine	dis	1.00305
close	sine	dis	1.04066
close	sine	dis	1.0768
close	sine	dis	1.11085
close	sine	dis	1.14214
close	sine	dis	1.16999
close	sine	dis	1.19369
close	sine	dis	1.21251
close	sine	dis	1.22574
close	sine	dis	1.23271
close	sine	dis	1.23279
close	sine	dis	1.22572
close	sine	dis	1.21131
close	sine	dis	1.1893
close	sine	dis	1.15955
close	sine	dis	1.12217
close	sine	dis	1.07751
close	sine	dis	1.02622
close	sine	dis	0.969294
close	sine	dis	0.908106
close	sine	dis	0.844328
close	sine	dis	0.779435
close	sine	dis	0.715941
close	sine	dis	0.656929
close	sine	dis	0.605886
close	sine	dis	0.566597
close	sine	dis	0.542958
close	sine	dis	0.53691
close	sine	dis	0.530659
close	sine	dis	0.518539
close	sine	dis	0.50063
close	sine	dis	0.477655
close	sine	dis	0.451162
close	pulse	dis	0.0743862
close	pulse	dis	0.0823464
close	pulse	dis	0.090607
close	pulse	dis	0.0991604
close	pulse	dis	0.107998
close	pulse	dis	0.117112
close	pulse	dis	0.12649
close	pulse	dis	0.136122
close	pulse	dis	0.145997
close	pulse	dis	0.156101
close	pulse	dis	0.166419
close	pulse	dis	0.176938
close	pulse	dis	0.18764
close	pulse	dis	0.19851
close	pulse	dis	0.209528
close	pulse	dis	0.221013
close	pulse	dis	0.233295
close	pulse	dis	0.246367
close	pulse	dis	0.26022
close	pulse	dis	0.274844
close	pulse	dis	0.290226
close	pulse	dis	0.306349
close	pulse	dis	0.323195
close	pulse	dis	0.340744
close	pulse	dis	0.358971
close	pulse	dis	0.37785
close	pulse	dis	0.397349
close	pulse	dis	0.417438
close	pulse	dis	0.438078
close	pulse	dis	0.459231
close	pulse	dis	0.480853
close	pulse	dis	0.502897
close	pulse	dis	0.525314
close	pulse	dis	0.54805
close	pulse	dis	0.571046
close	pulse	dis	0.594242
close	pulse	dis	0.617572
close	pulse	dis	0.640968
close	pulse	dis	0.664357
close	pulse	dis	0.687662
close	pulse	dis	0.710803
close	pulse	dis	0.733696
close	pulse	dis	0.756254
close	pulse	dis	0.778385
close	pulse	dis	0.799996
close	pulse	dis	0.821328
close	pulse	dis	0.843571
close	pulse	dis	0.866792
close	pulse	dis	0.890932
close	pulse	dis	0.915925
close	pulse	dis	0.941697
close	pulse	dis	0.968168
close	pulse	dis	0.995246
close	pulse	dis	1.02283
close	pulse	dis	1.05082
close	pulse	dis	1.0791
close	pulse	dis	1.10754
close	pulse	dis	1.136
close	pulse	dis	1.16435
close	pulse	dis	1.19244
close	pulse	dis	1.22009
close	pulse	dis	1.24715
close	pulse	dis	1.27345
close	pulse	dis	1.29878
close	pulse	dis	1.32297
close	pulse	dis	1.34582
close	pulse	dis	1.36712
close	pulse	dis	1.38668
close	pulse	dis	1.40487
close	pulse	dis	1.42247
close	pulse	dis	1.43934
close	pulse	dis	1.45531
close	pulse	dis	1.47023
close	pulse	dis	1.48393
close	pulse	dis	1.49623
close	pulse	dis	1.50698
close	pulse	dis	1.51599
close	pulse	dis	1.5231
close	pulse	dis	1.52814
close	pulse	dis	1.53096
close	pulse	dis	1.5314
close	pulse	dis	1.52933
close	pulse	dis	1.52463
close	pulse	dis	1.5172
close	pulse	dis	1.50696
close	pulse	dis	1.49387
close	pulse	dis	1.47793
close	pulse	dis	1.45917
close	pulse	dis	1.43765
close	pulse	dis	1.4135
close	pulse	dis	1.38689
close	pulse	dis	1.35806
close	pulse	dis	1.32732
close	pulse	dis	1.29504
close	pulse	dis	1.26168
close	pulse	dis	1.22777
close	pulse	dis	1.19392
close	pulse	dis	1.16081
close	pulse	dis	1.1281
close	pulse	dis	1.0957
close	pulse	dis	1.06441
close	pulse	dis	1.03512
close	pulse	dis	1.0088
close	pulse	dis	0.986465
close	pulse	dis	0.969179
close	pulse	dis	0.958
close	pulse	dis	0.953942
close	pulse	dis	0.956168
close	pulse	dis	0.955332
close	pulse	dis	0.949535
close	pulse	dis	0.938452
close	pulse	dis	0.921979
close	pulse	dis	0.900306
close	pulse	dis	0.874007
close	pulse	dis	0.843172
close	pulse	dis	0.798292
close	pulse	dis	0.737437
close	pulse	dis	0.66324
close	pulse	dis	0.580532
close	pulse	dis	0.496684

## Sheet: figS6E_filtered_courter_abs_vel
feat	group	state	song	value	probability
courter_abs_velocity_lateral	male-female	chasing	pulse	-14.9081	0.0395223
courter_abs_velocity_lateral	male-female	chasing	pulse	-14.7119	0.0776292
courter_abs_velocity_lateral	male-female	chasing	pulse	-14.5158	0.137282
courter_abs_velocity_lateral	male-female	chasing	pulse	-14.3197	0.186573
courter_abs_velocity_lateral	male-female	chasing	pulse	-14.1236	0.185033
courter_abs_velocity_lateral	male-female	chasing	pulse	-13.9275	0.135256
courter_abs_velocity_lateral	male-female	chasing	pulse	-13.7314	0.079278
courter_abs_velocity_lateral	male-female	chasing	pulse	-13.5352	0.0481712
courter_abs_velocity_lateral	male-female	chasing	pulse	-13.3391	0.0378868
courter_abs_velocity_lateral	male-female	chasing	pulse	-13.143	0.0352507
courter_abs_velocity_lateral	male-female	chasing	pulse	-12.9469	0.0325795
courter_abs_velocity_lateral	male-female	chasing	pulse	-12.7508	0.031456
courter_abs_velocity_lateral	male-female	chasing	pulse	-12.5547	0.0320359
courter_abs_velocity_lateral	male-female	chasing	pulse	-12.3585	0.0293918
courter_abs_velocity_lateral	male-female	chasing	pulse	-12.1624	0.0252328
courter_abs_velocity_lateral	male-female	chasing	pulse	-11.9663	0.0242669
courter_abs_velocity_lateral	male-female	chasing	pulse	-11.7702	0.0254365
courter_abs_velocity_lateral	male-female	chasing	pulse	-11.5741	0.024099
courter_abs_velocity_lateral	male-female	chasing	pulse	-11.378	0.0217996
courter_abs_velocity_lateral	male-female	chasing	pulse	-11.1818	0.020628
courter_abs_velocity_lateral	male-female	chasing	pulse	-10.9857	0.018185
courter_abs_velocity_lateral	male-female	chasing	pulse	-10.7896	0.0145317
courter_abs_velocity_lateral	male-female	chasing	pulse	-10.5935	0.0134625
courter_abs_velocity_lateral	male-female	chasing	pulse	-10.3974	0.0173427
courter_abs_velocity_lateral	male-female	chasing	pulse	-10.2013	0.0285266
courter_abs_velocity_lateral	male-female	chasing	pulse	-10.0051	0.0500397
courter_abs_velocity_lateral	male-female	chasing	pulse	-9.80903	0.0721376
courter_abs_velocity_lateral	male-female	chasing	pulse	-9.61292	0.0863053
courter_abs_velocity_lateral	male-female	chasing	pulse	-9.4168	0.110902
courter_abs_velocity_lateral	male-female	chasing	pulse	-9.22068	0.158394
courter_abs_velocity_lateral	male-female	chasing	pulse	-9.02457	0.192546
courter_abs_velocity_lateral	male-female	chasing	pulse	-8.82845	0.175852
courter_abs_velocity_lateral	male-female	chasing	pulse	-8.63233	0.134329
courter_abs_velocity_lateral	male-female	chasing	pulse	-8.43622	0.126938
courter_abs_velocity_lateral	male-female	chasing	pulse	-8.2401	0.151766
courter_abs_velocity_lateral	male-female	chasing	pulse	-8.04398	0.162786
courter_abs_velocity_lateral	male-female	chasing	pulse	-7.84787	0.146355
courter_abs_velocity_lateral	male-female	chasing	pulse	-7.65175	0.124238
courter_abs_velocity_lateral	male-female	chasing	pulse	-7.45563	0.112809
courter_abs_velocity_lateral	male-female	chasing	pulse	-7.25952	0.11426
courter_abs_velocity_lateral	male-female	chasing	pulse	-7.0634	0.13058
courter_abs_velocity_lateral	male-female	chasing	pulse	-6.86728	0.174871
courter_abs_velocity_lateral	male-female	chasing	pulse	-6.67117	0.258606
courter_abs_velocity_lateral	male-female	chasing	pulse	-6.47505	0.34
courter_abs_velocity_lateral	male-female	chasing	pulse	-6.27893	0.368575
courter_abs_velocity_lateral	male-female	chasing	pulse	-6.08282	0.357227
courter_abs_velocity_lateral	male-female	chasing	pulse	-5.8867	0.347896
courter_abs_velocity_lateral	male-female	chasing	pulse	-5.69058	0.346764
courter_abs_velocity_lateral	male-female	chasing	pulse	-5.49447	0.348048
courter_abs_velocity_lateral	male-female	chasing	pulse	-5.29835	0.362268
courter_abs_velocity_lateral	male-female	chasing	pulse	-5.10223	0.387955
courter_abs_velocity_lateral	male-female	chasing	pulse	-4.90612	0.414376
courter_abs_velocity_lateral	male-female	chasing	pulse	-4.71	0.438273
courter_abs_velocity_lateral	male-female	chasing	pulse	-4.51388	0.458504
courter_abs_velocity_lateral	male-female	chasing	pulse	-4.31777	0.476712
courter_abs_velocity_lateral	male-female	chasing	pulse	-4.12165	0.495179
courter_abs_velocity_lateral	male-female	chasing	pulse	-3.92553	0.51361
courter_abs_velocity_lateral	male-female	chasing	pulse	-3.72942	0.528496
courter_abs_velocity_lateral	male-female	chasing	pulse	-3.5333	0.534693
courter_abs_velocity_lateral	male-female	chasing	pulse	-3.33718	0.533449
courter_abs_velocity_lateral	male-female	chasing	pulse	-3.14107	0.536863
courter_abs_velocity_lateral	male-female	chasing	pulse	-2.94495	0.5553
courter_abs_velocity_lateral	male-female	chasing	pulse	-2.74884	0.580523
courter_abs_velocity_lateral	male-female	chasing	pulse	-2.55272	0.59793
courter_abs_velocity_lateral	male-female	chasing	pulse	-2.3566	0.608812
courter_abs_velocity_lateral	male-female	chasing	pulse	-2.16049	0.624056
courter_abs_velocity_lateral	male-female	chasing	pulse	-1.96437	0.643773
courter_abs_velocity_lateral	male-female	chasing	pulse	-1.76825	0.66131
courter_abs_velocity_lateral	male-female	chasing	pulse	-1.57214	0.673008
courter_abs_velocity_lateral	male-female	chasing	pulse	-1.37602	0.680455
courter_abs_velocity_lateral	male-female	chasing	pulse	-1.1799	0.68656
courter_abs_velocity_lateral	male-female	chasing	pulse	-0.983786	0.690429
courter_abs_velocity_lateral	male-female	chasing	pulse	-0.787669	0.692431
courter_abs_velocity_lateral	male-female	chasing	pulse	-0.591552	0.693797
courter_abs_velocity_lateral	male-female	chasing	pulse	-0.395436	0.698602
courter_abs_velocity_lateral	male-female	chasing	pulse	-0.199319	0.712766
courter_abs_velocity_lateral	male-female	chasing	pulse	-0.00320263	0.733439
courter_abs_velocity_lateral	male-female	chasing	pulse	0.192914	0.754944
courter_abs_velocity_lateral	male-female	chasing	pulse	0.389031	0.776671
courter_abs_velocity_lateral	male-female	chasing	pulse	0.585147	0.79867
courter_abs_velocity_lateral	male-female	chasing	pulse	0.781264	0.818744
courter_abs_velocity_lateral	male-female	chasing	pulse	0.97738	0.834864
courter_abs_velocity_lateral	male-female	chasing	pulse	1.1735	0.849211
courter_abs_velocity_lateral	male-female	chasing	pulse	1.36961	0.865934
courter_abs_velocity_lateral	male-female	chasing	pulse	1.56573	0.884524
courter_abs_velocity_lateral	male-female	chasing	pulse	1.76185	0.901001
courter_abs_velocity_lateral	male-female	chasing	pulse	1.95796	0.912049
courter_abs_velocity_lateral	male-female	chasing	pulse	2.15408	0.916257
courter_abs_velocity_lateral	male-female	chasing	pulse	2.3502	0.914983
courter_abs_velocity_lateral	male-female	chasing	pulse	2.54631	0.912867
courter_abs_velocity_lateral	male-female	chasing	pulse	2.74243	0.915444
courter_abs_velocity_lateral	male-female	chasing	pulse	2.93855	0.92269
courter_abs_velocity_lateral	male-female	chasing	pulse	3.13466	0.929712
courter_abs_velocity_lateral	male-female	chasing	pulse	3.33078	0.934885
courter_abs_velocity_lateral	male-female	chasing	pulse	3.5269	0.939652
courter_abs_velocity_lateral	male-female	chasing	pulse	3.72301	0.944544
courter_abs_velocity_lateral	male-female	chasing	pulse	3.91913	0.949388
courter_abs_velocity_lateral	male-female	chasing	pulse	4.11525	0.954798
courter_abs_velocity_lateral	male-female	chasing	pulse	4.31136	0.959115
courter_abs_velocity_lateral	male-female	chasing	pulse	4.50748	0.956536
courter_abs_velocity_lateral	male-male	chasing	pulse	-11.7176	0.0551642
courter_abs_velocity_lateral	male-male	chasing	pulse	-11.5541	0.0789778
courter_abs_velocity_lateral	male-male	chasing	pulse	-11.3906	0.0969494
courter_abs_velocity_lateral	male-male	chasing	pulse	-11.2272	0.10411
courter_abs_velocity_lateral	male-male	chasing	pulse	-11.0637	0.100445
courter_abs_velocity_lateral	male-male	chasing	pulse	-10.9002	0.0908595
courter_abs_velocity_lateral	male-male	chasing	pulse	-10.7367	0.0816096
courter_abs_velocity_lateral	male-male	chasing	pulse	-10.5732	0.0779466
courter_abs_velocity_lateral	male-male	chasing	pulse	-10.4097	0.0857956
courter_abs_velocity_lateral	male-male	chasing	pulse	-10.2462	0.110216
courter_abs_velocity_lateral	male-male	chasing	pulse	-10.0828	0.144316
courter_abs_velocity_lateral	male-male	chasing	pulse	-9.91927	0.17007
courter_abs_velocity_lateral	male-male	chasing	pulse	-9.75579	0.180543
courter_abs_velocity_lateral	male-male	chasing	pulse	-9.5923	0.187337
courter_abs_velocity_lateral	male-male	chasing	pulse	-9.42881	0.199813
courter_abs_velocity_lateral	male-male	chasing	pulse	-9.26533	0.211483
courter_abs_velocity_lateral	male-male	chasing	pulse	-9.10184	0.214725
courter_abs_velocity_lateral	male-male	chasing	pulse	-8.93836	0.215717
courter_abs_velocity_lateral	male-male	chasing	pulse	-8.77487	0.227996
courter_abs_velocity_lateral	male-male	chasing	pulse	-8.61138	0.252278
courter_abs_velocity_lateral	male-male	chasing	pulse	-8.4479	0.273647
courter_abs_velocity_lateral	male-male	chasing	pulse	-8.28441	0.282087
courter_abs_velocity_lateral	male-male	chasing	pulse	-8.12093	0.282126
courter_abs_velocity_lateral	male-male	chasing	pulse	-7.95744	0.281391
courter_abs_velocity_lateral	male-male	chasing	pulse	-7.79395	0.278696
courter_abs_velocity_lateral	male-male	chasing	pulse	-7.63047	0.269811
courter_abs_velocity_lateral	male-male	chasing	pulse	-7.46698	0.259236
courter_abs_velocity_lateral	male-male	chasing	pulse	-7.30349	0.259674
courter_abs_velocity_lateral	male-male	chasing	pulse	-7.14001	0.278258
courter_abs_velocity_lateral	male-male	chasing	pulse	-6.97652	0.307254
courter_abs_velocity_lateral	male-male	chasing	pulse	-6.81304	0.336503
courter_abs_velocity_lateral	male-male	chasing	pulse	-6.64955	0.367012
courter_abs_velocity_lateral	male-male	chasing	pulse	-6.48606	0.399946
courter_abs_velocity_lateral	male-male	chasing	pulse	-6.32258	0.424425
courter_abs_velocity_lateral	male-male	chasing	pulse	-6.15909	0.431961
courter_abs_velocity_lateral	male-male	chasing	pulse	-5.99561	0.429061
courter_abs_velocity_lateral	male-male	chasing	pulse	-5.83212	0.426053
courter_abs_velocity_lateral	male-male	chasing	pulse	-5.66863	0.424591
courter_abs_velocity_lateral	male-male	chasing	pulse	-5.50515	0.425068
courter_abs_velocity_lateral	male-male	chasing	pulse	-5.34166	0.431666
courter_abs_velocity_lateral	male-male	chasing	pulse	-5.17817	0.443828
courter_abs_velocity_lateral	male-male	chasing	pulse	-5.01469	0.454513
courter_abs_velocity_lateral	male-male	chasing	pulse	-4.8512	0.458162
courter_abs_velocity_lateral	male-male	chasing	pulse	-4.68772	0.454061
courter_abs_velocity_lateral	male-male	chasing	pulse	-4.52423	0.44479
courter_abs_velocity_lateral	male-male	chasing	pulse	-4.36074	0.436103
courter_abs_velocity_lateral	male-male	chasing	pulse	-4.19726	0.434509
courter_abs_velocity_lateral	male-male	chasing	pulse	-4.03377	0.441463
courter_abs_velocity_lateral	male-male	chasing	pulse	-3.87029	0.453687
courter_abs_velocity_lateral	male-male	chasing	pulse	-3.7068	0.467862
courter_abs_velocity_lateral	male-male	chasing	pulse	-3.54331	0.482959
courter_abs_velocity_lateral	male-male	chasing	pulse	-3.37983	0.499284
courter_abs_velocity_lateral	male-male	chasing	pulse	-3.21634	0.514787
courter_abs_velocity_lateral	male-male	chasing	pulse	-3.05285	0.527204
courter_abs_velocity_lateral	male-male	chasing	pulse	-2.88937	0.540427
courter_abs_velocity_lateral	male-male	chasing	pulse	-2.72588	0.560022
courter_abs_velocity_lateral	male-male	chasing	pulse	-2.5624	0.584336
courter_abs_velocity_lateral	male-male	chasing	pulse	-2.39891	0.608549
courter_abs_velocity_lateral	male-male	chasing	pulse	-2.23542	0.631099
courter_abs_velocity_lateral	male-male	chasing	pulse	-2.07194	0.65099
courter_abs_velocity_lateral	male-male	chasing	pulse	-1.90845	0.665425
courter_abs_velocity_lateral	male-male	chasing	pulse	-1.74497	0.672891
courter_abs_velocity_lateral	male-male	chasing	pulse	-1.58148	0.675979
courter_abs_velocity_lateral	male-male	chasing	pulse	-1.41799	0.678629
courter_abs_velocity_lateral	male-male	chasing	pulse	-1.25451	0.681089
courter_abs_velocity_lateral	male-male	chasing	pulse	-1.09102	0.682286
courter_abs_velocity_lateral	male-male	chasing	pulse	-0.927534	0.684625
courter_abs_velocity_lateral	male-male	chasing	pulse	-0.764048	0.69074
courter_abs_velocity_lateral	male-male	chasing	pulse	-0.600562	0.698961
courter_abs_velocity_lateral	male-male	chasing	pulse	-0.437076	0.706243
courter_abs_velocity_lateral	male-male	chasing	pulse	-0.27359	0.711912
courter_abs_velocity_lateral	male-male	chasing	pulse	-0.110104	0.717469
courter_abs_velocity_lateral	male-male	chasing	pulse	0.0533825	0.72512
courter_abs_velocity_lateral	male-male	chasing	pulse	0.216869	0.735596
courter_abs_velocity_lateral	male-male	chasing	pulse	0.380355	0.74667
courter_abs_velocity_lateral	male-male	chasing	pulse	0.543841	0.756037
courter_abs_velocity_lateral	male-male	chasing	pulse	0.707327	0.764023
courter_abs_velocity_lateral	male-male	chasing	pulse	0.870813	0.771202
courter_abs_velocity_lateral	male-male	chasing	pulse	1.0343	0.777029
courter_abs_velocity_lateral	male-male	chasing	pulse	1.19779	0.781969
courter_abs_velocity_lateral	male-male	chasing	pulse	1.36127	0.787519
courter_abs_velocity_lateral	male-male	chasing	pulse	1.52476	0.794258
courter_abs_velocity_lateral	male-male	chasing	pulse	1.68824	0.801628
courter_abs_velocity_lateral	male-male	chasing	pulse	1.85173	0.809545
courter_abs_velocity_lateral	male-male	chasing	pulse	2.01522	0.818883
courter_abs_velocity_lateral	male-male	chasing	pulse	2.1787	0.829656
courter_abs_velocity_lateral	male-male	chasing	pulse	2.34219	0.840292
courter_abs_velocity_lateral	male-male	chasing	pulse	2.50567	0.849272
courter_abs_velocity_lateral	male-male	chasing	pulse	2.66916	0.856077
courter_abs_velocity_lateral	male-male	chasing	pulse	2.83265	0.860462
courter_abs_velocity_lateral	male-male	chasing	pulse	2.99613	0.862157
courter_abs_velocity_lateral	male-male	chasing	pulse	3.15962	0.861226
courter_abs_velocity_lateral	male-male	chasing	pulse	3.32311	0.857852
courter_abs_velocity_lateral	male-male	chasing	pulse	3.48659	0.851987
courter_abs_velocity_lateral	male-male	chasing	pulse	3.65008	0.843229
courter_abs_velocity_lateral	male-male	chasing	pulse	3.81356	0.831105
courter_abs_velocity_lateral	male-male	chasing	pulse	3.97705	0.816599
courter_abs_velocity_lateral	male-male	chasing	pulse	4.14054	0.802665
courter_abs_velocity_lateral	male-male	chasing	pulse	4.30402	0.787965
courter_abs_velocity_lateral	male-male	chasing	pulse	4.46751	0.75897
courter_abs_velocity_lateral	both	chasing	pulse	-13.0887	0.0439462
courter_abs_velocity_lateral	both	chasing	pulse	-12.9112	0.0510648
courter_abs_velocity_lateral	both	chasing	pulse	-12.7337	0.0508465
courter_abs_velocity_lateral	both	chasing	pulse	-12.5563	0.0526964
courter_abs_velocity_lateral	both	chasing	pulse	-12.3788	0.0547518
courter_abs_velocity_lateral	both	chasing	pulse	-12.2014	0.0540862
courter_abs_velocity_lateral	both	chasing	pulse	-12.0239	0.0494357
courter_abs_velocity_lateral	both	chasing	pulse	-11.8464	0.0431171
courter_abs_velocity_lateral	both	chasing	pulse	-11.669	0.040632
courter_abs_velocity_lateral	both	chasing	pulse	-11.4915	0.0464739
courter_abs_velocity_lateral	both	chasing	pulse	-11.314	0.0572116
courter_abs_velocity_lateral	both	chasing	pulse	-11.1366	0.0620985
courter_abs_velocity_lateral	both	chasing	pulse	-10.9591	0.058141
courter_abs_velocity_lateral	both	chasing	pulse	-10.7816	0.0509355
courter_abs_velocity_lateral	both	chasing	pulse	-10.6042	0.0468522
courter_abs_velocity_lateral	both	chasing	pulse	-10.4267	0.0501654
courter_abs_velocity_lateral	both	chasing	pulse	-10.2493	0.0680233
courter_abs_velocity_lateral	both	chasing	pulse	-10.0718	0.101402
courter_abs_velocity_lateral	both	chasing	pulse	-9.89432	0.128873
courter_abs_velocity_lateral	both	chasing	pulse	-9.71686	0.136808
courter_abs_velocity_lateral	both	chasing	pulse	-9.53939	0.144202
courter_abs_velocity_lateral	both	chasing	pulse	-9.36193	0.167478
courter_abs_velocity_lateral	both	chasing	pulse	-9.18447	0.195949
courter_abs_velocity_lateral	both	chasing	pulse	-9.007	0.208033
courter_abs_velocity_lateral	both	chasing	pulse	-8.82954	0.199318
courter_abs_velocity_lateral	both	chasing	pulse	-8.65207	0.1959
courter_abs_velocity_lateral	both	chasing	pulse	-8.47461	0.211555
courter_abs_velocity_lateral	both	chasing	pulse	-8.29714	0.228777
courter_abs_velocity_lateral	both	chasing	pulse	-8.11968	0.236229
courter_abs_velocity_lateral	both	chasing	pulse	-7.94222	0.234473
courter_abs_velocity_lateral	both	chasing	pulse	-7.76475	0.225535
courter_abs_velocity_lateral	both	chasing	pulse	-7.58729	0.210481
courter_abs_velocity_lateral	both	chasing	pulse	-7.40982	0.197978
courter_abs_velocity_lateral	both	chasing	pulse	-7.23236	0.203068
courter_abs_velocity_lateral	both	chasing	pulse	-7.0549	0.227974
courter_abs_velocity_lateral	both	chasing	pulse	-6.87743	0.260734
courter_abs_velocity_lateral	both	chasing	pulse	-6.69997	0.305578
courter_abs_velocity_lateral	both	chasing	pulse	-6.5225	0.365881
courter_abs_velocity_lateral	both	chasing	pulse	-6.34504	0.405576
courter_abs_velocity_lateral	both	chasing	pulse	-6.16757	0.405131
courter_abs_velocity_lateral	both	chasing	pulse	-5.99011	0.392252
courter_abs_velocity_lateral	both	chasing	pulse	-5.81265	0.390157
courter_abs_velocity_lateral	both	chasing	pulse	-5.63518	0.388306
courter_abs_velocity_lateral	both	chasing	pulse	-5.45772	0.387215
courter_abs_velocity_lateral	both	chasing	pulse	-5.28025	0.39968
courter_abs_velocity_lateral	both	chasing	pulse	-5.10279	0.420111
courter_abs_velocity_lateral	both	chasing	pulse	-4.92533	0.43601
courter_abs_velocity_lateral	both	chasing	pulse	-4.74786	0.445658
courter_abs_velocity_lateral	both	chasing	pulse	-4.5704	0.44975
courter_abs_velocity_lateral	both	chasing	pulse	-4.39293	0.451299
courter_abs_velocity_lateral	both	chasing	pulse	-4.21547	0.457692
courter_abs_velocity_lateral	both	chasing	pulse	-4.038	0.470388
courter_abs_velocity_lateral	both	chasing	pulse	-3.86054	0.486012
courter_abs_velocity_lateral	both	chasing	pulse	-3.68308	0.500204
courter_abs_velocity_lateral	both	chasing	pulse	-3.50561	0.509932
courter_abs_velocity_lateral	both	chasing	pulse	-3.32815	0.517824
courter_abs_velocity_lateral	both	chasing	pulse	-3.15068	0.527291
courter_abs_velocity_lateral	both	chasing	pulse	-2.97322	0.5411
courter_abs_velocity_lateral	both	chasing	pulse	-2.79576	0.562905
courter_abs_velocity_lateral	both	chasing	pulse	-2.61829	0.587125
courter_abs_velocity_lateral	both	chasing	pulse	-2.44083	0.605991
courter_abs_velocity_lateral	both	chasing	pulse	-2.26336	0.623873
courter_abs_velocity_lateral	both	chasing	pulse	-2.0859	0.644501
courter_abs_velocity_lateral	both	chasing	pulse	-1.90843	0.662547
courter_abs_velocity_lateral	both	chasing	pulse	-1.73097	0.673535
courter_abs_velocity_lateral	both	chasing	pulse	-1.55351	0.67861
courter_abs_velocity_lateral	both	chasing	pulse	-1.37604	0.682516
courter_abs_velocity_lateral	both	chasing	pulse	-1.19858	0.685725
courter_abs_velocity_lateral	both	chasing	pulse	-1.02111	0.685962
courter_abs_velocity_lateral	both	chasing	pulse	-0.843649	0.687163
courter_abs_velocity_lateral	both	chasing	pulse	-0.666185	0.691427
courter_abs_velocity_lateral	both	chasing	pulse	-0.488721	0.696039
courter_abs_velocity_lateral	both	chasing	pulse	-0.311257	0.702759
courter_abs_velocity_lateral	both	chasing	pulse	-0.133793	0.713768
courter_abs_velocity_lateral	both	chasing	pulse	0.0436715	0.727725
courter_abs_velocity_lateral	both	chasing	pulse	0.221136	0.744043
courter_abs_velocity_lateral	both	chasing	pulse	0.3986	0.761123
courter_abs_velocity_lateral	both	chasing	pulse	0.576064	0.776485
courter_abs_velocity_lateral	both	chasing	pulse	0.753528	0.790502
courter_abs_velocity_lateral	both	chasing	pulse	0.930992	0.801911
courter_abs_velocity_lateral	both	chasing	pulse	1.10846	0.8099
courter_abs_velocity_lateral	both	chasing	pulse	1.28592	0.81839
courter_abs_velocity_lateral	both	chasing	pulse	1.46338	0.830126
courter_abs_velocity_lateral	both	chasing	pulse	1.64085	0.843516
courter_abs_velocity_lateral	both	chasing	pulse	1.81831	0.855716
courter_abs_velocity_lateral	both	chasing	pulse	1.99578	0.864948
courter_abs_velocity_lateral	both	chasing	pulse	2.17324	0.870391
courter_abs_velocity_lateral	both	chasing	pulse	2.35071	0.872905
courter_abs_velocity_lateral	both	chasing	pulse	2.52817	0.874983
courter_abs_velocity_lateral	both	chasing	pulse	2.70563	0.878884
courter_abs_velocity_lateral	both	chasing	pulse	2.8831	0.883944
courter_abs_velocity_lateral	both	chasing	pulse	3.06056	0.887057
courter_abs_velocity_lateral	both	chasing	pulse	3.23803	0.887068
courter_abs_velocity_lateral	both	chasing	pulse	3.41549	0.884848
courter_abs_velocity_lateral	both	chasing	pulse	3.59295	0.881166
courter_abs_velocity_lateral	both	chasing	pulse	3.77042	0.875307
courter_abs_velocity_lateral	both	chasing	pulse	3.94788	0.867509
courter_abs_velocity_lateral	both	chasing	pulse	4.12535	0.862512
courter_abs_velocity_lateral	both	chasing	pulse	4.30281	0.859563
courter_abs_velocity_lateral	both	chasing	pulse	4.48028	0.837852
courter_abs_velocity_lateral	male-female	chasing	sine	-8.36438	0.00394031
courter_abs_velocity_lateral	male-female	chasing	sine	-7.95928	0.00254411
courter_abs_velocity_lateral	male-female	chasing	sine	-7.55418	0.00187063
courter_abs_velocity_lateral	male-female	chasing	sine	-7.14908	0.00151477
courter_abs_velocity_lateral	male-female	chasing	sine	-6.74397	0.00130555
courter_abs_velocity_lateral	male-female	chasing	sine	-6.33887	0.00116296
courter_abs_velocity_lateral	male-female	chasing	sine	-5.93377	0.00107242
courter_abs_velocity_lateral	male-female	chasing	sine	-5.52866	0.00105503
courter_abs_velocity_lateral	male-female	chasing	sine	-5.12356	0.00113229
courter_abs_velocity_lateral	male-female	chasing	sine	-4.71846	0.0013232
courter_abs_velocity_lateral	male-female	chasing	sine	-4.31335	0.00165405
courter_abs_velocity_lateral	male-female	chasing	sine	-3.90825	0.00215563
courter_abs_velocity_lateral	male-female	chasing	sine	-3.50315	0.00284025
courter_abs_velocity_lateral	male-female	chasing	sine	-3.09804	0.00368347
courter_abs_velocity_lateral	male-female	chasing	sine	-2.69294	0.0046496
courter_abs_velocity_lateral	male-female	chasing	sine	-2.28784	0.00572298
courter_abs_velocity_lateral	male-female	chasing	sine	-1.88273	0.00689795
courter_abs_velocity_lateral	male-female	chasing	sine	-1.47763	0.00818383
courter_abs_velocity_lateral	male-female	chasing	sine	-1.07253	0.00963209
courter_abs_velocity_lateral	male-female	chasing	sine	-0.667425	0.011334
courter_abs_velocity_lateral	male-female	chasing	sine	-0.262322	0.0134355
courter_abs_velocity_lateral	male-female	chasing	sine	0.142781	0.01611
courter_abs_velocity_lateral	male-female	chasing	sine	0.547884	0.0193667
courter_abs_velocity_lateral	male-female	chasing	sine	0.952987	0.0230143
courter_abs_velocity_lateral	male-female	chasing	sine	1.35809	0.027054
courter_abs_velocity_lateral	male-female	chasing	sine	1.76319	0.0317651
courter_abs_velocity_lateral	male-female	chasing	sine	2.1683	0.0372585
courter_abs_velocity_lateral	male-female	chasing	sine	2.5734	0.0433491
courter_abs_velocity_lateral	male-female	chasing	sine	2.9785	0.0496527
courter_abs_velocity_lateral	male-female	chasing	sine	3.38361	0.0557126
courter_abs_velocity_lateral	male-female	chasing	sine	3.78871	0.061849
courter_abs_velocity_lateral	male-female	chasing	sine	4.19381	0.0696233
courter_abs_velocity_lateral	male-female	chasing	sine	4.59892	0.080347
courter_abs_velocity_lateral	male-female	chasing	sine	5.00402	0.0930718
courter_abs_velocity_lateral	male-female	chasing	sine	5.40912	0.105238
courter_abs_velocity_lateral	male-female	chasing	sine	5.81422	0.116582
courter_abs_velocity_lateral	male-female	chasing	sine	6.21933	0.129473
courter_abs_velocity_lateral	male-female	chasing	sine	6.62443	0.144361
courter_abs_velocity_lateral	male-female	chasing	sine	7.02953	0.158172
courter_abs_velocity_lateral	male-female	chasing	sine	7.43464	0.168847
courter_abs_velocity_lateral	male-female	chasing	sine	7.83974	0.178612
courter_abs_velocity_lateral	male-female	chasing	sine	8.24484	0.190583
courter_abs_velocity_lateral	male-female	chasing	sine	8.64995	0.205399
courter_abs_velocity_lateral	male-female	chasing	sine	9.05505	0.221092
courter_abs_velocity_lateral	male-female	chasing	sine	9.46015	0.234344
courter_abs_velocity_lateral	male-female	chasing	sine	9.86526	0.242151
courter_abs_velocity_lateral	male-female	chasing	sine	10.2704	0.244489
courter_abs_velocity_lateral	male-female	chasing	sine	10.6755	0.246152
courter_abs_velocity_lateral	male-female	chasing	sine	11.0806	0.25309
courter_abs_velocity_lateral	male-female	chasing	sine	11.4857	0.267284
courter_abs_velocity_lateral	male-female	chasing	sine	11.8908	0.286114
courter_abs_velocity_lateral	male-female	chasing	sine	12.2959	0.304731
courter_abs_velocity_lateral	male-female	chasing	sine	12.701	0.319548
courter_abs_velocity_lateral	male-female	chasing	sine	13.1061	0.332387
courter_abs_velocity_lateral	male-female	chasing	sine	13.5112	0.349228
courter_abs_velocity_lateral	male-female	chasing	sine	13.9163	0.373149
courter_abs_velocity_lateral	male-female	chasing	sine	14.3214	0.401172
courter_abs_velocity_lateral	male-female	chasing	sine	14.7265	0.42708
courter_abs_velocity_lateral	male-female	chasing	sine	15.1316	0.445256
courter_abs_velocity_lateral	male-female	chasing	sine	15.5367	0.455231
courter_abs_velocity_lateral	male-female	chasing	sine	15.9418	0.464969
courter_abs_velocity_lateral	male-female	chasing	sine	16.3469	0.48426
courter_abs_velocity_lateral	male-female	chasing	sine	16.752	0.513307
courter_abs_velocity_lateral	male-female	chasing	sine	17.1571	0.540906
courter_abs_velocity_lateral	male-female	chasing	sine	17.5622	0.556665
courter_abs_velocity_lateral	male-female	chasing	sine	17.9673	0.562898
courter_abs_velocity_lateral	male-female	chasing	sine	18.3724	0.57031
courter_abs_velocity_lateral	male-female	chasing	sine	18.7775	0.585719
courter_abs_velocity_lateral	male-female	chasing	sine	19.1826	0.605664
courter_abs_velocity_lateral	male-female	chasing	sine	19.5877	0.621802
courter_abs_velocity_lateral	male-female	chasing	sine	19.9928	0.631356
courter_abs_velocity_lateral	male-female	chasing	sine	20.3979	0.63443
courter_abs_velocity_lateral	male-female	chasing	sine	20.803	0.626269
courter_abs_velocity_lateral	male-female	chasing	sine	21.2081	0.605353
courter_abs_velocity_lateral	male-female	chasing	sine	21.6132	0.582178
courter_abs_velocity_lateral	male-female	chasing	sine	22.0183	0.571205
courter_abs_velocity_lateral	male-female	chasing	sine	22.4235	0.580232
courter_abs_velocity_lateral	male-female	chasing	sine	22.8286	0.607723
courter_abs_velocity_lateral	male-female	chasing	sine	23.2337	0.645706
courter_abs_velocity_lateral	male-female	chasing	sine	23.6388	0.685614
courter_abs_velocity_lateral	male-female	chasing	sine	24.0439	0.724293
courter_abs_velocity_lateral	male-female	chasing	sine	24.449	0.763871
courter_abs_velocity_lateral	male-female	chasing	sine	24.8541	0.803051
courter_abs_velocity_lateral	male-female	chasing	sine	25.2592	0.832933
courter_abs_velocity_lateral	male-female	chasing	sine	25.6643	0.84815
courter_abs_velocity_lateral	male-female	chasing	sine	26.0694	0.85648
courter_abs_velocity_lateral	male-female	chasing	sine	26.4745	0.868076
courter_abs_velocity_lateral	male-female	chasing	sine	26.8796	0.882494
courter_abs_velocity_lateral	male-female	chasing	sine	27.2847	0.894087
courter_abs_velocity_lateral	male-female	chasing	sine	27.6898	0.903412
courter_abs_velocity_lateral	male-female	chasing	sine	28.0949	0.915008
courter_abs_velocity_lateral	male-female	chasing	sine	28.5	0.928269
courter_abs_velocity_lateral	male-female	chasing	sine	28.9051	0.936843
courter_abs_velocity_lateral	male-female	chasing	sine	29.3102	0.937556
courter_abs_velocity_lateral	male-female	chasing	sine	29.7153	0.935534
courter_abs_velocity_lateral	male-female	chasing	sine	30.1204	0.936294
courter_abs_velocity_lateral	male-female	chasing	sine	30.5255	0.937251
courter_abs_velocity_lateral	male-female	chasing	sine	30.9306	0.93401
courter_abs_velocity_lateral	male-female	chasing	sine	31.3357	0.931653
courter_abs_velocity_lateral	male-female	chasing	sine	31.7408	0.939643
courter_abs_velocity_lateral	male-male	chasing	sine	-9.11232	0.00352356
courter_abs_velocity_lateral	male-male	chasing	sine	-8.76905	0.0023748
courter_abs_velocity_lateral	male-male	chasing	sine	-8.42578	0.00174431
courter_abs_velocity_lateral	male-male	chasing	sine	-8.08251	0.00134271
courter_abs_velocity_lateral	male-male	chasing	sine	-7.73924	0.00105065
courter_abs_velocity_lateral	male-male	chasing	sine	-7.39597	0.000818914
courter_abs_velocity_lateral	male-male	chasing	sine	-7.05269	0.00063052
courter_abs_velocity_lateral	male-male	chasing	sine	-6.70942	0.000481296
courter_abs_velocity_lateral	male-male	chasing	sine	-6.36615	0.00036978
courter_abs_velocity_lateral	male-male	chasing	sine	-6.02288	0.000293411
courter_abs_velocity_lateral	male-male	chasing	sine	-5.67961	0.000247156
courter_abs_velocity_lateral	male-male	chasing	sine	-5.33634	0.00022499
courter_abs_velocity_lateral	male-male	chasing	sine	-4.99307	0.000223747
courter_abs_velocity_lateral	male-male	chasing	sine	-4.6498	0.000247028
courter_abs_velocity_lateral	male-male	chasing	sine	-4.30653	0.000306877
courter_abs_velocity_lateral	male-male	chasing	sine	-3.96326	0.000423154
courter_abs_velocity_lateral	male-male	chasing	sine	-3.61999	0.000622688
courter_abs_velocity_lateral	male-male	chasing	sine	-3.27671	0.000939722
courter_abs_velocity_lateral	male-male	chasing	sine	-2.93344	0.00141548
courter_abs_velocity_lateral	male-male	chasing	sine	-2.59017	0.00208283
courter_abs_velocity_lateral	male-male	chasing	sine	-2.2469	0.00292406
courter_abs_velocity_lateral	male-male	chasing	sine	-1.90363	0.00384662
courter_abs_velocity_lateral	male-male	chasing	sine	-1.56036	0.00475168
courter_abs_velocity_lateral	male-male	chasing	sine	-1.21709	0.0056238
courter_abs_velocity_lateral	male-male	chasing	sine	-0.873818	0.00650915
courter_abs_velocity_lateral	male-male	chasing	sine	-0.530547	0.0074301
courter_abs_velocity_lateral	male-male	chasing	sine	-0.187276	0.00833846
courter_abs_velocity_lateral	male-male	chasing	sine	0.155995	0.00915604
courter_abs_velocity_lateral	male-male	chasing	sine	0.499266	0.00988733
courter_abs_velocity_lateral	male-male	chasing	sine	0.842537	0.0106741
courter_abs_velocity_lateral	male-male	chasing	sine	1.18581	0.0117065
courter_abs_velocity_lateral	male-male	chasing	sine	1.52908	0.0130855
courter_abs_velocity_lateral	male-male	chasing	sine	1.87235	0.0147604
courter_abs_velocity_lateral	male-male	chasing	sine	2.21562	0.0166302
courter_abs_velocity_lateral	male-male	chasing	sine	2.55889	0.0187726
courter_abs_velocity_lateral	male-male	chasing	sine	2.90216	0.0215032
courter_abs_velocity_lateral	male-male	chasing	sine	3.24543	0.0251725
courter_abs_velocity_lateral	male-male	chasing	sine	3.5887	0.0300042
courter_abs_velocity_lateral	male-male	chasing	sine	3.93198	0.0361379
courter_abs_velocity_lateral	male-male	chasing	sine	4.27525	0.043695
courter_abs_velocity_lateral	male-male	chasing	sine	4.61852	0.0525837
courter_abs_velocity_lateral	male-male	chasing	sine	4.96179	0.0621558
courter_abs_velocity_lateral	male-male	chasing	sine	5.30506	0.0713914
courter_abs_velocity_lateral	male-male	chasing	sine	5.64833	0.079575
courter_abs_velocity_lateral	male-male	chasing	sine	5.9916	0.0863477
courter_abs_velocity_lateral	male-male	chasing	sine	6.33487	0.0914057
courter_abs_velocity_lateral	male-male	chasing	sine	6.67814	0.0949067
courter_abs_velocity_lateral	male-male	chasing	sine	7.02141	0.0977988
courter_abs_velocity_lateral	male-male	chasing	sine	7.36469	0.101235
courter_abs_velocity_lateral	male-male	chasing	sine	7.70796	0.105908
courter_abs_velocity_lateral	male-male	chasing	sine	8.05123	0.111929
courter_abs_velocity_lateral	male-male	chasing	sine	8.3945	0.11896
courter_abs_velocity_lateral	male-male	chasing	sine	8.73777	0.126554
courter_abs_velocity_lateral	male-male	chasing	sine	9.08104	0.134916
courter_abs_velocity_lateral	male-male	chasing	sine	9.42431	0.144975
courter_abs_velocity_lateral	male-male	chasing	sine	9.76758	0.156979
courter_abs_velocity_lateral	male-male	chasing	sine	10.1109	0.169514
courter_abs_velocity_lateral	male-male	chasing	sine	10.4541	0.180682
courter_abs_velocity_lateral	male-male	chasing	sine	10.7974	0.189832
courter_abs_velocity_lateral	male-male	chasing	sine	11.1407	0.197736
courter_abs_velocity_lateral	male-male	chasing	sine	11.4839	0.205821
courter_abs_velocity_lateral	male-male	chasing	sine	11.8272	0.215175
courter_abs_velocity_lateral	male-male	chasing	sine	12.1705	0.225385
courter_abs_velocity_lateral	male-male	chasing	sine	12.5137	0.235198
courter_abs_velocity_lateral	male-male	chasing	sine	12.857	0.245468
courter_abs_velocity_lateral	male-male	chasing	sine	13.2003	0.259366
courter_abs_velocity_lateral	male-male	chasing	sine	13.5436	0.278734
courter_abs_velocity_lateral	male-male	chasing	sine	13.8868	0.302461
courter_abs_velocity_lateral	male-male	chasing	sine	14.2301	0.328792
courter_abs_velocity_lateral	male-male	chasing	sine	14.5734	0.357578
courter_abs_velocity_lateral	male-male	chasing	sine	14.9166	0.389258
courter_abs_velocity_lateral	male-male	chasing	sine	15.2599	0.421966
courter_abs_velocity_lateral	male-male	chasing	sine	15.6032	0.450967
courter_abs_velocity_lateral	male-male	chasing	sine	15.9465	0.472874
courter_abs_velocity_lateral	male-male	chasing	sine	16.2897	0.489312
courter_abs_velocity_lateral	male-male	chasing	sine	16.633	0.503726
courter_abs_velocity_lateral	male-male	chasing	sine	16.9763	0.516196
courter_abs_velocity_lateral	male-male	chasing	sine	17.3195	0.523865
courter_abs_velocity_lateral	male-male	chasing	sine	17.6628	0.526378
courter_abs_velocity_lateral	male-male	chasing	sine	18.0061	0.527976
courter_abs_velocity_lateral	male-male	chasing	sine	18.3494	0.53342
courter_abs_velocity_lateral	male-male	chasing	sine	18.6926	0.545609
courter_abs_velocity_lateral	male-male	chasing	sine	19.0359	0.566793
courter_abs_velocity_lateral	male-male	chasing	sine	19.3792	0.59733
courter_abs_velocity_lateral	male-male	chasing	sine	19.7224	0.632384
courter_abs_velocity_lateral	male-male	chasing	sine	20.0657	0.664306
courter_abs_velocity_lateral	male-male	chasing	sine	20.409	0.690912
courter_abs_velocity_lateral	male-male	chasing	sine	20.7523	0.716146
courter_abs_velocity_lateral	male-male	chasing	sine	21.0955	0.741364
courter_abs_velocity_lateral	male-male	chasing	sine	21.4388	0.762551
courter_abs_velocity_lateral	male-male	chasing	sine	21.7821	0.775929
courter_abs_velocity_lateral	male-male	chasing	sine	22.1253	0.781176
courter_abs_velocity_lateral	male-male	chasing	sine	22.4686	0.779392
courter_abs_velocity_lateral	male-male	chasing	sine	22.8119	0.771692
courter_abs_velocity_lateral	male-male	chasing	sine	23.1551	0.760897
courter_abs_velocity_lateral	male-male	chasing	sine	23.4984	0.752362
courter_abs_velocity_lateral	male-male	chasing	sine	23.8417	0.751098
courter_abs_velocity_lateral	male-male	chasing	sine	24.185	0.759855
courter_abs_velocity_lateral	male-male	chasing	sine	24.5282	0.781256
courter_abs_velocity_lateral	male-male	chasing	sine	24.8715	0.818444
courter_abs_velocity_lateral	both	chasing	sine	-8.88079	0.00355177
courter_abs_velocity_lateral	both	chasing	sine	-8.50749	0.0023542
courter_abs_velocity_lateral	both	chasing	sine	-8.13419	0.00175827
courter_abs_velocity_lateral	both	chasing	sine	-7.76089	0.00137405
courter_abs_velocity_lateral	both	chasing	sine	-7.38759	0.00107403
courter_abs_velocity_lateral	both	chasing	sine	-7.01429	0.000831653
courter_abs_velocity_lateral	both	chasing	sine	-6.641	0.000642128
courter_abs_velocity_lateral	both	chasing	sine	-6.2677	0.000506462
courter_abs_velocity_lateral	both	chasing	sine	-5.8944	0.00043243
courter_abs_velocity_lateral	both	chasing	sine	-5.5211	0.000421893
courter_abs_velocity_lateral	both	chasing	sine	-5.1478	0.000468845
courter_abs_velocity_lateral	both	chasing	sine	-4.7745	0.000568453
courter_abs_velocity_lateral	both	chasing	sine	-4.4012	0.000727698
courter_abs_velocity_lateral	both	chasing	sine	-4.0279	0.000969653
courter_abs_velocity_lateral	both	chasing	sine	-3.6546	0.00132523
courter_abs_velocity_lateral	both	chasing	sine	-3.2813	0.00182679
courter_abs_velocity_lateral	both	chasing	sine	-2.90801	0.00251451
courter_abs_velocity_lateral	both	chasing	sine	-2.53471	0.00341976
courter_abs_velocity_lateral	both	chasing	sine	-2.16141	0.00450168
courter_abs_velocity_lateral	both	chasing	sine	-1.78811	0.00563627
courter_abs_velocity_lateral	both	chasing	sine	-1.41481	0.00675087
courter_abs_velocity_lateral	both	chasing	sine	-1.04151	0.00790236
courter_abs_velocity_lateral	both	chasing	sine	-0.668212	0.00917222
courter_abs_velocity_lateral	both	chasing	sine	-0.294913	0.010612
courter_abs_velocity_lateral	both	chasing	sine	0.0783859	0.0122766
courter_abs_velocity_lateral	both	chasing	sine	0.451685	0.0141803
courter_abs_velocity_lateral	both	chasing	sine	0.824984	0.0162952
courter_abs_velocity_lateral	both	chasing	sine	1.19828	0.0187285
courter_abs_velocity_lateral	both	chasing	sine	1.57158	0.0216672
courter_abs_velocity_lateral	both	chasing	sine	1.94488	0.0249876
courter_abs_velocity_lateral	both	chasing	sine	2.31818	0.0283678
courter_abs_velocity_lateral	both	chasing	sine	2.69148	0.0319376
courter_abs_velocity_lateral	both	chasing	sine	3.06478	0.0361246
courter_abs_velocity_lateral	both	chasing	sine	3.43808	0.0410576
courter_abs_velocity_lateral	both	chasing	sine	3.81138	0.0469242
courter_abs_velocity_lateral	both	chasing	sine	4.18467	0.0546304
courter_abs_velocity_lateral	both	chasing	sine	4.55797	0.0651245
courter_abs_velocity_lateral	both	chasing	sine	4.93127	0.0776011
courter_abs_velocity_lateral	both	chasing	sine	5.30457	0.0893755
courter_abs_velocity_lateral	both	chasing	sine	5.67787	0.099312
courter_abs_velocity_lateral	both	chasing	sine	6.05117	0.109024
courter_abs_velocity_lateral	both	chasing	sine	6.42447	0.119397
courter_abs_velocity_lateral	both	chasing	sine	6.79777	0.128824
courter_abs_velocity_lateral	both	chasing	sine	7.17107	0.135776
courter_abs_velocity_lateral	both	chasing	sine	7.54437	0.141466
courter_abs_velocity_lateral	both	chasing	sine	7.91766	0.14819
courter_abs_velocity_lateral	both	chasing	sine	8.29096	0.15685
courter_abs_velocity_lateral	both	chasing	sine	8.66426	0.166691
courter_abs_velocity_lateral	both	chasing	sine	9.03756	0.176665
courter_abs_velocity_lateral	both	chasing	sine	9.41086	0.186972
courter_abs_velocity_lateral	both	chasing	sine	9.78416	0.197364
courter_abs_velocity_lateral	both	chasing	sine	10.1575	0.205416
courter_abs_velocity_lateral	both	chasing	sine	10.5308	0.210656
courter_abs_velocity_lateral	both	chasing	sine	10.9041	0.216571
courter_abs_velocity_lateral	both	chasing	sine	11.2774	0.226119
courter_abs_velocity_lateral	both	chasing	sine	11.6507	0.239574
courter_abs_velocity_lateral	both	chasing	sine	12.024	0.255477
courter_abs_velocity_lateral	both	chasing	sine	12.3973	0.270311
courter_abs_velocity_lateral	both	chasing	sine	12.7706	0.281607
courter_abs_velocity_lateral	both	chasing	sine	13.1439	0.293622
courter_abs_velocity_lateral	both	chasing	sine	13.5171	0.312244
courter_abs_velocity_lateral	both	chasing	sine	13.8904	0.337491
courter_abs_velocity_lateral	both	chasing	sine	14.2637	0.365712
courter_abs_velocity_lateral	both	chasing	sine	14.637	0.394802
courter_abs_velocity_lateral	both	chasing	sine	15.0103	0.423228
courter_abs_velocity_lateral	both	chasing	sine	15.3836	0.446599
courter_abs_velocity_lateral	both	chasing	sine	15.7569	0.46236
courter_abs_velocity_lateral	both	chasing	sine	16.1302	0.476797
courter_abs_velocity_lateral	both	chasing	sine	16.5035	0.497348
courter_abs_velocity_lateral	both	chasing	sine	16.8768	0.520826
courter_abs_velocity_lateral	both	chasing	sine	17.2501	0.536667
courter_abs_velocity_lateral	both	chasing	sine	17.6234	0.540589
courter_abs_velocity_lateral	both	chasing	sine	17.9967	0.540039
courter_abs_velocity_lateral	both	chasing	sine	18.37	0.545003
courter_abs_velocity_lateral	both	chasing	sine	18.7433	0.560424
courter_abs_velocity_lateral	both	chasing	sine	19.1166	0.585863
courter_abs_velocity_lateral	both	chasing	sine	19.4899	0.615425
courter_abs_velocity_lateral	both	chasing	sine	19.8632	0.641443
courter_abs_velocity_lateral	both	chasing	sine	20.2365	0.661145
courter_abs_velocity_lateral	both	chasing	sine	20.6098	0.675352
courter_abs_velocity_lateral	both	chasing	sine	20.9831	0.68225
courter_abs_velocity_lateral	both	chasing	sine	21.3564	0.680014
courter_abs_velocity_lateral	both	chasing	sine	21.7297	0.673444
courter_abs_velocity_lateral	both	chasing	sine	22.103	0.671623
courter_abs_velocity_lateral	both	chasing	sine	22.4763	0.679403
courter_abs_velocity_lateral	both	chasing	sine	22.8496	0.693966
courter_abs_velocity_lateral	both	chasing	sine	23.2229	0.711244
courter_abs_velocity_lateral	both	chasing	sine	23.5962	0.731036
courter_abs_velocity_lateral	both	chasing	sine	23.9695	0.753587
courter_abs_velocity_lateral	both	chasing	sine	24.3428	0.777304
courter_abs_velocity_lateral	both	chasing	sine	24.7161	0.799999
courter_abs_velocity_lateral	both	chasing	sine	25.0894	0.818528
courter_abs_velocity_lateral	both	chasing	sine	25.4627	0.830876
courter_abs_velocity_lateral	both	chasing	sine	25.836	0.839605
courter_abs_velocity_lateral	both	chasing	sine	26.2093	0.848168
courter_abs_velocity_lateral	both	chasing	sine	26.5826	0.854557
courter_abs_velocity_lateral	both	chasing	sine	26.9559	0.853103
courter_abs_velocity_lateral	both	chasing	sine	27.3292	0.845787
courter_abs_velocity_lateral	both	chasing	sine	27.7025	0.846613
courter_abs_velocity_lateral	both	chasing	sine	28.0758	0.869593
courter_abs_velocity_lateral	male-female	close	pulse	-69.9067	0.000400421
courter_abs_velocity_lateral	male-female	close	pulse	-69.083	0.000600811
courter_abs_velocity_lateral	male-female	close	pulse	-68.2592	0.000915042
courter_abs_velocity_lateral	male-female	close	pulse	-67.4355	0.00139736
courter_abs_velocity_lateral	male-female	close	pulse	-66.6118	0.00211163
courter_abs_velocity_lateral	male-female	close	pulse	-65.7881	0.00311657
courter_abs_velocity_lateral	male-female	close	pulse	-64.9644	0.0044419
courter_abs_velocity_lateral	male-female	close	pulse	-64.1407	0.00606814
courter_abs_velocity_lateral	male-female	close	pulse	-63.3169	0.00792826
courter_abs_velocity_lateral	male-female	close	pulse	-62.4932	0.00993286
courter_abs_velocity_lateral	male-female	close	pulse	-61.6695	0.0119933
courter_abs_velocity_lateral	male-female	close	pulse	-60.8458	0.0140156
courter_abs_velocity_lateral	male-female	close	pulse	-60.0221	0.0158705
courter_abs_velocity_lateral	male-female	close	pulse	-59.1983	0.0173792
courter_abs_velocity_lateral	male-female	close	pulse	-58.3746	0.0183575
courter_abs_velocity_lateral	male-female	close	pulse	-57.5509	0.0187083
courter_abs_velocity_lateral	male-female	close	pulse	-56.7272	0.0184785
courter_abs_velocity_lateral	male-female	close	pulse	-55.9035	0.0178246
courter_abs_velocity_lateral	male-female	close	pulse	-55.0797	0.0169272
courter_abs_velocity_lateral	male-female	close	pulse	-54.256	0.0159268
courter_abs_velocity_lateral	male-female	close	pulse	-53.4323	0.0149041
courter_abs_velocity_lateral	male-female	close	pulse	-52.6086	0.0138836
courter_abs_velocity_lateral	male-female	close	pulse	-51.7849	0.012848
courter_abs_velocity_lateral	male-female	close	pulse	-50.9611	0.0117579
courter_abs_velocity_lateral	male-female	close	pulse	-50.1374	0.0105769
courter_abs_velocity_lateral	male-female	close	pulse	-49.3137	0.00929486
courter_abs_velocity_lateral	male-female	close	pulse	-48.49	0.00793809
courter_abs_velocity_lateral	male-female	close	pulse	-47.6663	0.00656081
courter_abs_velocity_lateral	male-female	close	pulse	-46.8425	0.00522821
courter_abs_velocity_lateral	male-female	close	pulse	-46.0188	0.00400186
courter_abs_velocity_lateral	male-female	close	pulse	-45.1951	0.00293128
courter_abs_velocity_lateral	male-female	close	pulse	-44.3714	0.00204839
courter_abs_velocity_lateral	male-female	close	pulse	-43.5477	0.0013634
courter_abs_velocity_lateral	male-female	close	pulse	-42.7239	0.000864655
courter_abs_velocity_lateral	male-female	close	pulse	-41.9002	0.000524202
courter_abs_velocity_lateral	male-female	close	pulse	-41.0765	0.000307232
courter_abs_velocity_lateral	male-female	close	pulse	-40.2528	0.000181272
courter_abs_velocity_lateral	male-female	close	pulse	-39.4291	0.000122173
courter_abs_velocity_lateral	male-female	close	pulse	-38.6053	0.000116594
courter_abs_velocity_lateral	male-female	close	pulse	-37.7816	0.000162041
courter_abs_velocity_lateral	male-female	close	pulse	-36.9579	0.000265392
courter_abs_velocity_lateral	male-female	close	pulse	-36.1342	0.000440068
courter_abs_velocity_lateral	male-female	close	pulse	-35.3105	0.00070141
courter_abs_velocity_lateral	male-female	close	pulse	-34.4867	0.00106031
courter_abs_velocity_lateral	male-female	close	pulse	-33.663	0.00151726
courter_abs_velocity_lateral	male-female	close	pulse	-32.8393	0.00206048
courter_abs_velocity_lateral	male-female	close	pulse	-32.0156	0.00266931
courter_abs_velocity_lateral	male-female	close	pulse	-31.1919	0.00331887
courter_abs_velocity_lateral	male-female	close	pulse	-30.3681	0.00398148
courter_abs_velocity_lateral	male-female	close	pulse	-29.5444	0.00462595
courter_abs_velocity_lateral	male-female	close	pulse	-28.7207	0.00521959
courter_abs_velocity_lateral	male-female	close	pulse	-27.897	0.005736
courter_abs_velocity_lateral	male-female	close	pulse	-27.0733	0.00616588
courter_abs_velocity_lateral	male-female	close	pulse	-26.2495	0.00652342
courter_abs_velocity_lateral	male-female	close	pulse	-25.4258	0.00684141
courter_abs_velocity_lateral	male-female	close	pulse	-24.6021	0.00715397
courter_abs_velocity_lateral	male-female	close	pulse	-23.7784	0.00747364
courter_abs_velocity_lateral	male-female	close	pulse	-22.9547	0.00777422
courter_abs_velocity_lateral	male-female	close	pulse	-22.131	0.00799095
courter_abs_velocity_lateral	male-female	close	pulse	-21.3072	0.00804394
courter_abs_velocity_lateral	male-female	close	pulse	-20.4835	0.00787839
courter_abs_velocity_lateral	male-female	close	pulse	-19.6598	0.00750082
courter_abs_velocity_lateral	male-female	close	pulse	-18.8361	0.0069889
courter_abs_velocity_lateral	male-female	close	pulse	-18.0124	0.00646983
courter_abs_velocity_lateral	male-female	close	pulse	-17.1886	0.00608392
courter_abs_velocity_lateral	male-female	close	pulse	-16.3649	0.00595406
courter_abs_velocity_lateral	male-female	close	pulse	-15.5412	0.00616926
courter_abs_velocity_lateral	male-female	close	pulse	-14.7175	0.00677844
courter_abs_velocity_lateral	male-female	close	pulse	-13.8938	0.00778848
courter_abs_velocity_lateral	male-female	close	pulse	-13.07	0.00916728
courter_abs_velocity_lateral	male-female	close	pulse	-12.2463	0.0108544
courter_abs_velocity_lateral	male-female	close	pulse	-11.4226	0.0127771
courter_abs_velocity_lateral	male-female	close	pulse	-10.5989	0.0148678
courter_abs_velocity_lateral	male-female	close	pulse	-9.77516	0.017081
courter_abs_velocity_lateral	male-female	close	pulse	-8.95144	0.0194048
courter_abs_velocity_lateral	male-female	close	pulse	-8.12772	0.0218451
courter_abs_velocity_lateral	male-female	close	pulse	-7.304	0.0243755
courter_abs_velocity_lateral	male-female	close	pulse	-6.48028	0.0268835
courter_abs_velocity_lateral	male-female	close	pulse	-5.65656	0.0291803
courter_abs_velocity_lateral	male-female	close	pulse	-4.83284	0.0310985
courter_abs_velocity_lateral	male-female	close	pulse	-4.00912	0.032592
courter_abs_velocity_lateral	male-female	close	pulse	-3.1854	0.0337295
courter_abs_velocity_lateral	male-female	close	pulse	-2.36168	0.0346025
courter_abs_velocity_lateral	male-female	close	pulse	-1.53796	0.0352474
courter_abs_velocity_lateral	male-female	close	pulse	-0.714242	0.0356334
courter_abs_velocity_lateral	male-female	close	pulse	0.109478	0.035693
courter_abs_velocity_lateral	male-female	close	pulse	0.933198	0.035357
courter_abs_velocity_lateral	male-female	close	pulse	1.75692	0.0345746
courter_abs_velocity_lateral	male-female	close	pulse	2.58064	0.0333216
courter_abs_velocity_lateral	male-female	close	pulse	3.40436	0.0316128
courter_abs_velocity_lateral	male-female	close	pulse	4.22808	0.0295207
courter_abs_velocity_lateral	male-female	close	pulse	5.0518	0.0271809
courter_abs_velocity_lateral	male-female	close	pulse	5.87552	0.024767
courter_abs_velocity_lateral	male-female	close	pulse	6.69923	0.0224396
courter_abs_velocity_lateral	male-female	close	pulse	7.52295	0.0203049
courter_abs_velocity_lateral	male-female	close	pulse	8.34667	0.0184069
courter_abs_velocity_lateral	male-female	close	pulse	9.17039	0.0167515
courter_abs_velocity_lateral	male-female	close	pulse	9.99411	0.0153417
courter_abs_velocity_lateral	male-female	close	pulse	10.8178	0.014204
courter_abs_velocity_lateral	male-female	close	pulse	11.6416	0.0133937
courter_abs_velocity_lateral	male-male	close	pulse	-59.4303	1.36414e-77
courter_abs_velocity_lateral	male-male	close	pulse	-58.7052	1.32671e-73
courter_abs_velocity_lateral	male-male	close	pulse	-57.98	1.05219e-69
courter_abs_velocity_lateral	male-male	close	pulse	-57.2549	6.69046e-66
courter_abs_velocity_lateral	male-male	close	pulse	-56.5297	3.35898e-62
courter_abs_velocity_lateral	male-male	close	pulse	-55.8046	1.31638e-58
courter_abs_velocity_lateral	male-male	close	pulse	-55.0794	4.0007e-55
courter_abs_velocity_lateral	male-male	close	pulse	-54.3543	9.40706e-52
courter_abs_velocity_lateral	male-male	close	pulse	-53.6292	1.71113e-48
courter_abs_velocity_lateral	male-male	close	pulse	-52.904	2.40795e-45
courter_abs_velocity_lateral	male-male	close	pulse	-52.1789	2.6187e-42
courter_abs_velocity_lateral	male-male	close	pulse	-51.4537	2.19573e-39
courter_abs_velocity_lateral	male-male	close	pulse	-50.7286	1.41551e-36
courter_abs_velocity_lateral	male-male	close	pulse	-50.0035	6.99986e-34
courter_abs_velocity_lateral	male-male	close	pulse	-49.2783	2.65177e-31
courter_abs_velocity_lateral	male-male	close	pulse	-48.5532	7.69185e-29
courter_abs_velocity_lateral	male-male	close	pulse	-47.828	1.70832e-26
courter_abs_velocity_lateral	male-male	close	pulse	-47.1029	2.90549e-24
courter_abs_velocity_lateral	male-male	close	pulse	-46.3777	3.78311e-22
courter_abs_velocity_lateral	male-male	close	pulse	-45.6526	3.76562e-20
courter_abs_velocity_lateral	male-male	close	pulse	-44.9275	2.85798e-18
courter_abs_velocity_lateral	male-male	close	pulse	-44.2023	1.64985e-16
courter_abs_velocity_lateral	male-male	close	pulse	-43.4772	7.24174e-15
courter_abs_velocity_lateral	male-male	close	pulse	-42.752	2.4243e-13
courter_abs_velocity_lateral	male-male	close	pulse	-42.0269	6.22647e-12
courter_abs_velocity_lateral	male-male	close	pulse	-41.3018	1.235e-10
courter_abs_velocity_lateral	male-male	close	pulse	-40.5766	1.90088e-09
courter_abs_velocity_lateral	male-male	close	pulse	-39.8515	2.27409e-08
courter_abs_velocity_lateral	male-male	close	pulse	-39.1263	2.11184e-07
courter_abs_velocity_lateral	male-male	close	pulse	-38.4012	1.51853e-06
courter_abs_velocity_lateral	male-male	close	pulse	-37.676	8.44438e-06
courter_abs_velocity_lateral	male-male	close	pulse	-36.9509	3.639e-05
courter_abs_velocity_lateral	male-male	close	pulse	-36.2258	0.000122267
courter_abs_velocity_lateral	male-male	close	pulse	-35.5006	0.000323605
courter_abs_velocity_lateral	male-male	close	pulse	-34.7755	0.000684884
courter_abs_velocity_lateral	male-male	close	pulse	-34.0503	0.00118354
courter_abs_velocity_lateral	male-male	close	pulse	-33.3252	0.0017175
courter_abs_velocity_lateral	male-male	close	pulse	-32.6001	0.00216932
courter_abs_velocity_lateral	male-male	close	pulse	-31.8749	0.00248731
courter_abs_velocity_lateral	male-male	close	pulse	-31.1498	0.0026999
courter_abs_velocity_lateral	male-male	close	pulse	-30.4246	0.00286052
courter_abs_velocity_lateral	male-male	close	pulse	-29.6995	0.00298836
courter_abs_velocity_lateral	male-male	close	pulse	-28.9744	0.00305578
courter_abs_velocity_lateral	male-male	close	pulse	-28.2492	0.00302419
courter_abs_velocity_lateral	male-male	close	pulse	-27.5241	0.00289673
courter_abs_velocity_lateral	male-male	close	pulse	-26.7989	0.00273883
courter_abs_velocity_lateral	male-male	close	pulse	-26.0738	0.00264147
courter_abs_velocity_lateral	male-male	close	pulse	-25.3486	0.00267262
courter_abs_velocity_lateral	male-male	close	pulse	-24.6235	0.00287049
courter_abs_velocity_lateral	male-male	close	pulse	-23.8984	0.00324884
courter_abs_velocity_lateral	male-male	close	pulse	-23.1732	0.00376941
courter_abs_velocity_lateral	male-male	close	pulse	-22.4481	0.00432289
courter_abs_velocity_lateral	male-male	close	pulse	-21.7229	0.00478069
courter_abs_velocity_lateral	male-male	close	pulse	-20.9978	0.00507698
courter_abs_velocity_lateral	male-male	close	pulse	-20.2727	0.00522121
courter_abs_velocity_lateral	male-male	close	pulse	-19.5475	0.00523686
courter_abs_velocity_lateral	male-male	close	pulse	-18.8224	0.00513034
courter_abs_velocity_lateral	male-male	close	pulse	-18.0972	0.00493932
courter_abs_velocity_lateral	male-male	close	pulse	-17.3721	0.00476167
courter_abs_velocity_lateral	male-male	close	pulse	-16.6469	0.00467335
courter_abs_velocity_lateral	male-male	close	pulse	-15.9218	0.00463512
courter_abs_velocity_lateral	male-male	close	pulse	-15.1967	0.0045394
courter_abs_velocity_lateral	male-male	close	pulse	-14.4715	0.00434428
courter_abs_velocity_lateral	male-male	close	pulse	-13.7464	0.00411969
courter_abs_velocity_lateral	male-male	close	pulse	-13.0212	0.00398037
courter_abs_velocity_lateral	male-male	close	pulse	-12.2961	0.0040479
courter_abs_velocity_lateral	male-male	close	pulse	-11.571	0.00452983
courter_abs_velocity_lateral	male-male	close	pulse	-10.8458	0.00578707
courter_abs_velocity_lateral	male-male	close	pulse	-10.1207	0.00812391
courter_abs_velocity_lateral	male-male	close	pulse	-9.39553	0.0113159
courter_abs_velocity_lateral	male-male	close	pulse	-8.67039	0.0145287
courter_abs_velocity_lateral	male-male	close	pulse	-7.94525	0.0171326
courter_abs_velocity_lateral	male-male	close	pulse	-7.22011	0.0194983
courter_abs_velocity_lateral	male-male	close	pulse	-6.49497	0.0224379
courter_abs_velocity_lateral	male-male	close	pulse	-5.76982	0.0258791
courter_abs_velocity_lateral	male-male	close	pulse	-5.04468	0.028698
courter_abs_velocity_lateral	male-male	close	pulse	-4.31954	0.0299217
courter_abs_velocity_lateral	male-male	close	pulse	-3.5944	0.0295134
courter_abs_velocity_lateral	male-male	close	pulse	-2.86926	0.0279986
courter_abs_velocity_lateral	male-male	close	pulse	-2.14412	0.0260186
courter_abs_velocity_lateral	male-male	close	pulse	-1.41898	0.0243571
courter_abs_velocity_lateral	male-male	close	pulse	-0.693834	0.0238014
courter_abs_velocity_lateral	male-male	close	pulse	0.0313074	0.0246734
courter_abs_velocity_lateral	male-male	close	pulse	0.756449	0.0267123
courter_abs_velocity_lateral	male-male	close	pulse	1.48159	0.0295333
courter_abs_velocity_lateral	male-male	close	pulse	2.20673	0.0330152
courter_abs_velocity_lateral	male-male	close	pulse	2.93187	0.0371326
courter_abs_velocity_lateral	male-male	close	pulse	3.65701	0.0416379
courter_abs_velocity_lateral	male-male	close	pulse	4.38216	0.0461898
courter_abs_velocity_lateral	male-male	close	pulse	5.1073	0.0507249
courter_abs_velocity_lateral	male-male	close	pulse	5.83244	0.0553831
courter_abs_velocity_lateral	male-male	close	pulse	6.55758	0.0599441
courter_abs_velocity_lateral	male-male	close	pulse	7.28272	0.0634733
courter_abs_velocity_lateral	male-male	close	pulse	8.00786	0.0647865
courter_abs_velocity_lateral	male-male	close	pulse	8.73301	0.0635243
courter_abs_velocity_lateral	male-male	close	pulse	9.45815	0.0607051
courter_abs_velocity_lateral	male-male	close	pulse	10.1833	0.057888
courter_abs_velocity_lateral	male-male	close	pulse	10.9084	0.0557163
courter_abs_velocity_lateral	male-male	close	pulse	11.6336	0.0534205
courter_abs_velocity_lateral	male-male	close	pulse	12.3587	0.049625
courter_abs_velocity_lateral	both	close	pulse	-64.2503	0.00212916
courter_abs_velocity_lateral	both	close	pulse	-63.4802	0.0031925
courter_abs_velocity_lateral	both	close	pulse	-62.7101	0.00460734
courter_abs_velocity_lateral	both	close	pulse	-61.9401	0.00632042
courter_abs_velocity_lateral	both	close	pulse	-61.17	0.00817185
courter_abs_velocity_lateral	both	close	pulse	-60.3999	0.00992208
courter_abs_velocity_lateral	both	close	pulse	-59.6299	0.0113119
courter_abs_velocity_lateral	both	close	pulse	-58.8598	0.0121278
courter_abs_velocity_lateral	both	close	pulse	-58.0897	0.0122737
courter_abs_velocity_lateral	both	close	pulse	-57.3197	0.0118229
courter_abs_velocity_lateral	both	close	pulse	-56.5496	0.0109867
courter_abs_velocity_lateral	both	close	pulse	-55.7795	0.0100106
courter_abs_velocity_lateral	both	close	pulse	-55.0095	0.0090861
courter_abs_velocity_lateral	both	close	pulse	-54.2394	0.00831588
courter_abs_velocity_lateral	both	close	pulse	-53.4693	0.00771783
courter_abs_velocity_lateral	both	close	pulse	-52.6993	0.00724855
courter_abs_velocity_lateral	both	close	pulse	-51.9292	0.0068296
courter_abs_velocity_lateral	both	close	pulse	-51.1591	0.00637215
courter_abs_velocity_lateral	both	close	pulse	-50.3891	0.00580471
courter_abs_velocity_lateral	both	close	pulse	-49.619	0.00509951
courter_abs_velocity_lateral	both	close	pulse	-48.8489	0.00428082
courter_abs_velocity_lateral	both	close	pulse	-48.0789	0.00340887
courter_abs_velocity_lateral	both	close	pulse	-47.3088	0.00255478
courter_abs_velocity_lateral	both	close	pulse	-46.5387	0.00178309
courter_abs_velocity_lateral	both	close	pulse	-45.7687	0.00114307
courter_abs_velocity_lateral	both	close	pulse	-44.9986	0.000662458
courter_abs_velocity_lateral	both	close	pulse	-44.2285	0.000341819
courter_abs_velocity_lateral	both	close	pulse	-43.4585	0.000155256
courter_abs_velocity_lateral	both	close	pulse	-42.6884	6.17463e-05
courter_abs_velocity_lateral	both	close	pulse	-41.9183	2.15299e-05
courter_abs_velocity_lateral	both	close	pulse	-41.1483	6.74425e-06
courter_abs_velocity_lateral	both	close	pulse	-40.3782	2.53789e-06
courter_abs_velocity_lateral	both	close	pulse	-39.6081	3.34042e-06
courter_abs_velocity_lateral	both	close	pulse	-38.8381	9.67161e-06
courter_abs_velocity_lateral	both	close	pulse	-38.068	2.72909e-05
courter_abs_velocity_lateral	both	close	pulse	-37.2979	6.74767e-05
courter_abs_velocity_lateral	both	close	pulse	-36.5279	0.000146046
courter_abs_velocity_lateral	both	close	pulse	-35.7578	0.000279696
courter_abs_velocity_lateral	both	close	pulse	-34.9878	0.000481119
courter_abs_velocity_lateral	both	close	pulse	-34.2177	0.000757343
courter_abs_velocity_lateral	both	close	pulse	-33.4476	0.0011146
courter_abs_velocity_lateral	both	close	pulse	-32.6776	0.00156467
courter_abs_velocity_lateral	both	close	pulse	-31.9075	0.0021203
courter_abs_velocity_lateral	both	close	pulse	-31.1374	0.00277451
courter_abs_velocity_lateral	both	close	pulse	-30.3674	0.00347859
courter_abs_velocity_lateral	both	close	pulse	-29.5973	0.00414252
courter_abs_velocity_lateral	both	close	pulse	-28.8272	0.00466348
courter_abs_velocity_lateral	both	close	pulse	-28.0572	0.00496121
courter_abs_velocity_lateral	both	close	pulse	-27.2871	0.00500264
courter_abs_velocity_lateral	both	close	pulse	-26.517	0.00482224
courter_abs_velocity_lateral	both	close	pulse	-25.747	0.00454025
courter_abs_velocity_lateral	both	close	pulse	-24.9769	0.00435076
courter_abs_velocity_lateral	both	close	pulse	-24.2068	0.00445418
courter_abs_velocity_lateral	both	close	pulse	-23.4368	0.00495469
courter_abs_velocity_lateral	both	close	pulse	-22.6667	0.0057763
courter_abs_velocity_lateral	both	close	pulse	-21.8966	0.0066581
courter_abs_velocity_lateral	both	close	pulse	-21.1266	0.00726534
courter_abs_velocity_lateral	both	close	pulse	-20.3565	0.00736615
courter_abs_velocity_lateral	both	close	pulse	-19.5864	0.00694659
courter_abs_velocity_lateral	both	close	pulse	-18.8164	0.00618898
courter_abs_velocity_lateral	both	close	pulse	-18.0463	0.00535625
courter_abs_velocity_lateral	both	close	pulse	-17.2762	0.00467151
courter_abs_velocity_lateral	both	close	pulse	-16.5062	0.00425332
courter_abs_velocity_lateral	both	close	pulse	-15.7361	0.00411816
courter_abs_velocity_lateral	both	close	pulse	-14.966	0.0042292
courter_abs_velocity_lateral	both	close	pulse	-14.196	0.00456451
courter_abs_velocity_lateral	both	close	pulse	-13.4259	0.0051746
courter_abs_velocity_lateral	both	close	pulse	-12.6558	0.00618527
courter_abs_velocity_lateral	both	close	pulse	-11.8858	0.00771845
courter_abs_velocity_lateral	both	close	pulse	-11.1157	0.00977296
courter_abs_velocity_lateral	both	close	pulse	-10.3456	0.0121635
courter_abs_velocity_lateral	both	close	pulse	-9.57558	0.0145988
courter_abs_velocity_lateral	both	close	pulse	-8.80551	0.0168774
courter_abs_velocity_lateral	both	close	pulse	-8.03545	0.0190333
courter_abs_velocity_lateral	both	close	pulse	-7.26538	0.0212561
courter_abs_velocity_lateral	both	close	pulse	-6.49532	0.0236354
courter_abs_velocity_lateral	both	close	pulse	-5.72525	0.0259695
courter_abs_velocity_lateral	both	close	pulse	-4.95519	0.0278517
courter_abs_velocity_lateral	both	close	pulse	-4.18512	0.028992
courter_abs_velocity_lateral	both	close	pulse	-3.41505	0.0294509
courter_abs_velocity_lateral	both	close	pulse	-2.64499	0.0295633
courter_abs_velocity_lateral	both	close	pulse	-1.87492	0.0297086
courter_abs_velocity_lateral	both	close	pulse	-1.10486	0.0301597
courter_abs_velocity_lateral	both	close	pulse	-0.334791	0.0310521
courter_abs_velocity_lateral	both	close	pulse	0.435275	0.0324128
courter_abs_velocity_lateral	both	close	pulse	1.20534	0.0341915
courter_abs_velocity_lateral	both	close	pulse	1.97541	0.0362609
courter_abs_velocity_lateral	both	close	pulse	2.74547	0.0384007
courter_abs_velocity_lateral	both	close	pulse	3.51554	0.0403191
courter_abs_velocity_lateral	both	close	pulse	4.2856	0.0417493
courter_abs_velocity_lateral	both	close	pulse	5.05567	0.0425751
courter_abs_velocity_lateral	both	close	pulse	5.82574	0.0428721
courter_abs_velocity_lateral	both	close	pulse	6.5958	0.0428087
courter_abs_velocity_lateral	both	close	pulse	7.36587	0.0424981
courter_abs_velocity_lateral	both	close	pulse	8.13593	0.0419496
courter_abs_velocity_lateral	both	close	pulse	8.906	0.0411609
courter_abs_velocity_lateral	both	close	pulse	9.67606	0.0402528
courter_abs_velocity_lateral	both	close	pulse	10.4461	0.0395094
courter_abs_velocity_lateral	both	close	pulse	11.2162	0.0392996
courter_abs_velocity_lateral	both	close	pulse	11.9863	0.0399772
courter_abs_velocity_lateral	male-female	close	sine	-75.7589	8.18974e-13
courter_abs_velocity_lateral	male-female	close	sine	-74.8765	1.59254e-10
courter_abs_velocity_lateral	male-female	close	sine	-73.994	1.5487e-08
courter_abs_velocity_lateral	male-female	close	sine	-73.1116	7.47917e-07
courter_abs_velocity_lateral	male-female	close	sine	-72.2292	1.78223e-05
courter_abs_velocity_lateral	male-female	close	sine	-71.3468	0.000209015
courter_abs_velocity_lateral	male-female	close	sine	-70.4644	0.00121743
courter_abs_velocity_lateral	male-female	close	sine	-69.5819	0.00365999
courter_abs_velocity_lateral	male-female	close	sine	-68.6995	0.00626109
courter_abs_velocity_lateral	male-female	close	sine	-67.8171	0.00725952
courter_abs_velocity_lateral	male-female	close	sine	-66.9347	0.00700609
courter_abs_velocity_lateral	male-female	close	sine	-66.0522	0.00644538
courter_abs_velocity_lateral	male-female	close	sine	-65.1698	0.00591548
courter_abs_velocity_lateral	male-female	close	sine	-64.2874	0.00546989
courter_abs_velocity_lateral	male-female	close	sine	-63.405	0.00511289
courter_abs_velocity_lateral	male-female	close	sine	-62.5226	0.00483914
courter_abs_velocity_lateral	male-female	close	sine	-61.6401	0.0046397
courter_abs_velocity_lateral	male-female	close	sine	-60.7577	0.0045034
courter_abs_velocity_lateral	male-female	close	sine	-59.8753	0.00441599
courter_abs_velocity_lateral	male-female	close	sine	-58.9929	0.0043619
courter_abs_velocity_lateral	male-female	close	sine	-58.1104	0.00436889
courter_abs_velocity_lateral	male-female	close	sine	-57.228	0.00476382
courter_abs_velocity_lateral	male-female	close	sine	-56.3456	0.00645577
courter_abs_velocity_lateral	male-female	close	sine	-55.4632	0.00964745
courter_abs_velocity_lateral	male-female	close	sine	-54.5808	0.0123951
courter_abs_velocity_lateral	male-female	close	sine	-53.6983	0.013297
courter_abs_velocity_lateral	male-female	close	sine	-52.8159	0.0130569
courter_abs_velocity_lateral	male-female	close	sine	-51.9335	0.0125432
courter_abs_velocity_lateral	male-female	close	sine	-51.0511	0.0123623
courter_abs_velocity_lateral	male-female	close	sine	-50.1686	0.0141109
courter_abs_velocity_lateral	male-female	close	sine	-49.2862	0.0188819
courter_abs_velocity_lateral	male-female	close	sine	-48.4038	0.021431
courter_abs_velocity_lateral	male-female	close	sine	-47.5214	0.0169182
courter_abs_velocity_lateral	male-female	close	sine	-46.639	0.010539
courter_abs_velocity_lateral	male-female	close	sine	-45.7565	0.00680795
courter_abs_velocity_lateral	male-female	close	sine	-44.8741	0.00614113
courter_abs_velocity_lateral	male-female	close	sine	-43.9917	0.00809364
courter_abs_velocity_lateral	male-female	close	sine	-43.1093	0.0102699
courter_abs_velocity_lateral	male-female	close	sine	-42.2268	0.0111386
courter_abs_velocity_lateral	male-female	close	sine	-41.3444	0.0112093
courter_abs_velocity_lateral	male-female	close	sine	-40.462	0.0111288
courter_abs_velocity_lateral	male-female	close	sine	-39.5796	0.0111235
courter_abs_velocity_lateral	male-female	close	sine	-38.6972	0.0112696
courter_abs_velocity_lateral	male-female	close	sine	-37.8147	0.0117751
courter_abs_velocity_lateral	male-female	close	sine	-36.9323	0.0140711
courter_abs_velocity_lateral	male-female	close	sine	-36.0499	0.0220504
courter_abs_velocity_lateral	male-female	close	sine	-35.1675	0.0381978
courter_abs_velocity_lateral	male-female	close	sine	-34.285	0.0604047
courter_abs_velocity_lateral	male-female	close	sine	-33.4026	0.0846611
courter_abs_velocity_lateral	male-female	close	sine	-32.5202	0.0955635
courter_abs_velocity_lateral	male-female	close	sine	-31.6378	0.0852233
courter_abs_velocity_lateral	male-female	close	sine	-30.7554	0.0722532
courter_abs_velocity_lateral	male-female	close	sine	-29.8729	0.0654142
courter_abs_velocity_lateral	male-female	close	sine	-28.9905	0.0585251
courter_abs_velocity_lateral	male-female	close	sine	-28.1081	0.0520596
courter_abs_velocity_lateral	male-female	close	sine	-27.2257	0.050963
courter_abs_velocity_lateral	male-female	close	sine	-26.3432	0.0571257
courter_abs_velocity_lateral	male-female	close	sine	-25.4608	0.0673555
courter_abs_velocity_lateral	male-female	close	sine	-24.5784	0.0791145
courter_abs_velocity_lateral	male-female	close	sine	-23.696	0.0940857
courter_abs_velocity_lateral	male-female	close	sine	-22.8136	0.105288
courter_abs_velocity_lateral	male-female	close	sine	-21.9311	0.111868
courter_abs_velocity_lateral	male-female	close	sine	-21.0487	0.135387
courter_abs_velocity_lateral	male-female	close	sine	-20.1663	0.17258
courter_abs_velocity_lateral	male-female	close	sine	-19.2839	0.190275
courter_abs_velocity_lateral	male-female	close	sine	-18.4014	0.181947
courter_abs_velocity_lateral	male-female	close	sine	-17.519	0.173954
courter_abs_velocity_lateral	male-female	close	sine	-16.6366	0.188315
courter_abs_velocity_lateral	male-female	close	sine	-15.7542	0.225499
courter_abs_velocity_lateral	male-female	close	sine	-14.8718	0.272084
courter_abs_velocity_lateral	male-female	close	sine	-13.9893	0.31444
courter_abs_velocity_lateral	male-female	close	sine	-13.1069	0.351239
courter_abs_velocity_lateral	male-female	close	sine	-12.2245	0.386973
courter_abs_velocity_lateral	male-female	close	sine	-11.3421	0.413628
courter_abs_velocity_lateral	male-female	close	sine	-10.4596	0.423043
courter_abs_velocity_lateral	male-female	close	sine	-9.57722	0.429468
courter_abs_velocity_lateral	male-female	close	sine	-8.6948	0.454433
courter_abs_velocity_lateral	male-female	close	sine	-7.81238	0.497848
courter_abs_velocity_lateral	male-female	close	sine	-6.92996	0.55213
courter_abs_velocity_lateral	male-female	close	sine	-6.04754	0.606348
courter_abs_velocity_lateral	male-female	close	sine	-5.16511	0.643802
courter_abs_velocity_lateral	male-female	close	sine	-4.28269	0.668007
courter_abs_velocity_lateral	male-female	close	sine	-3.40027	0.693021
courter_abs_velocity_lateral	male-female	close	sine	-2.51785	0.719689
courter_abs_velocity_lateral	male-female	close	sine	-1.63542	0.744052
courter_abs_velocity_lateral	male-female	close	sine	-0.753002	0.768286
courter_abs_velocity_lateral	male-female	close	sine	0.12942	0.788816
courter_abs_velocity_lateral	male-female	close	sine	1.01184	0.804087
courter_abs_velocity_lateral	male-female	close	sine	1.89426	0.821203
courter_abs_velocity_lateral	male-female	close	sine	2.77669	0.840759
courter_abs_velocity_lateral	male-female	close	sine	3.65911	0.858439
courter_abs_velocity_lateral	male-female	close	sine	4.54153	0.875857
courter_abs_velocity_lateral	male-female	close	sine	5.42395	0.896944
courter_abs_velocity_lateral	male-female	close	sine	6.30638	0.917217
courter_abs_velocity_lateral	male-female	close	sine	7.1888	0.92907
courter_abs_velocity_lateral	male-female	close	sine	8.07122	0.931438
courter_abs_velocity_lateral	male-female	close	sine	8.95364	0.929815
courter_abs_velocity_lateral	male-female	close	sine	9.83606	0.931272
courter_abs_velocity_lateral	male-female	close	sine	10.7185	0.930838
courter_abs_velocity_lateral	male-female	close	sine	11.6009	0.913236
courter_abs_velocity_lateral	male-male	close	sine	-65.3743	5.65125e-151
courter_abs_velocity_lateral	male-male	close	sine	-64.5864	1.44703e-141
courter_abs_velocity_lateral	male-male	close	sine	-63.7985	1.89914e-132
courter_abs_velocity_lateral	male-male	close	sine	-63.0107	1.26432e-123
courter_abs_velocity_lateral	male-male	close	sine	-62.2228	4.22216e-115
courter_abs_velocity_lateral	male-male	close	sine	-61.4349	6.99698e-107
courter_abs_velocity_lateral	male-male	close	sine	-60.647	5.70145e-99
courter_abs_velocity_lateral	male-male	close	sine	-59.8591	2.26873e-91
courter_abs_velocity_lateral	male-male	close	sine	-59.0712	4.38849e-84
courter_abs_velocity_lateral	male-male	close	sine	-58.2833	4.11401e-77
courter_abs_velocity_lateral	male-male	close	sine	-57.4955	1.8648e-70
courter_abs_velocity_lateral	male-male	close	sine	-56.7076	4.07932e-64
courter_abs_velocity_lateral	male-male	close	sine	-55.9197	4.30078e-58
courter_abs_velocity_lateral	male-male	close	sine	-55.1318	2.18429e-52
courter_abs_velocity_lateral	male-male	close	sine	-54.3439	5.34689e-47
courter_abs_velocity_lateral	male-male	close	sine	-53.556	6.31571e-42
courter_abs_velocity_lateral	male-male	close	sine	-52.7681	3.60416e-37
courter_abs_velocity_lateral	male-male	close	sine	-51.9802	9.94384e-33
courter_abs_velocity_lateral	male-male	close	sine	-51.1924	1.32628e-28
courter_abs_velocity_lateral	male-male	close	sine	-50.4045	8.54669e-25
courter_abs_velocity_lateral	male-male	close	sine	-49.6166	2.65995e-21
courter_abs_velocity_lateral	male-male	close	sine	-48.8287	4.0007e-18
courter_abs_velocity_lateral	male-male	close	sine	-48.0408	2.91403e-15
courter_abs_velocity_lateral	male-male	close	sine	-47.2529	1.03151e-12
courter_abs_velocity_lateral	male-male	close	sine	-46.465	1.78278e-10
courter_abs_velocity_lateral	male-male	close	sine	-45.6772	1.51303e-08
courter_abs_velocity_lateral	male-male	close	sine	-44.8893	6.35082e-07
courter_abs_velocity_lateral	male-male	close	sine	-44.1014	1.3315e-05
courter_abs_velocity_lateral	male-male	close	sine	-43.3135	0.000141589
courter_abs_velocity_lateral	male-male	close	sine	-42.5256	0.000784005
courter_abs_velocity_lateral	male-male	close	sine	-41.7377	0.00237336
courter_abs_velocity_lateral	male-male	close	sine	-40.9498	0.00430733
courter_abs_velocity_lateral	male-male	close	sine	-40.162	0.0055539
courter_abs_velocity_lateral	male-male	close	sine	-39.3741	0.00677685
courter_abs_velocity_lateral	male-male	close	sine	-38.5862	0.00966711
courter_abs_velocity_lateral	male-male	close	sine	-37.7983	0.0130096
courter_abs_velocity_lateral	male-male	close	sine	-37.0104	0.0133362
courter_abs_velocity_lateral	male-male	close	sine	-36.2225	0.01213
courter_abs_velocity_lateral	male-male	close	sine	-35.4346	0.0124107
courter_abs_velocity_lateral	male-male	close	sine	-34.6468	0.0118181
courter_abs_velocity_lateral	male-male	close	sine	-33.8589	0.0113701
courter_abs_velocity_lateral	male-male	close	sine	-33.071	0.0194922
courter_abs_velocity_lateral	male-male	close	sine	-32.2831	0.03462
courter_abs_velocity_lateral	male-male	close	sine	-31.4952	0.0432695
courter_abs_velocity_lateral	male-male	close	sine	-30.7073	0.0424765
courter_abs_velocity_lateral	male-male	close	sine	-29.9194	0.0386495
courter_abs_velocity_lateral	male-male	close	sine	-29.1316	0.0380404
courter_abs_velocity_lateral	male-male	close	sine	-28.3437	0.0450104
courter_abs_velocity_lateral	male-male	close	sine	-27.5558	0.0586867
courter_abs_velocity_lateral	male-male	close	sine	-26.7679	0.0742467
courter_abs_velocity_lateral	male-male	close	sine	-25.98	0.0855772
courter_abs_velocity_lateral	male-male	close	sine	-25.1921	0.0912763
courter_abs_velocity_lateral	male-male	close	sine	-24.4042	0.0992403
courter_abs_velocity_lateral	male-male	close	sine	-23.6164	0.114937
courter_abs_velocity_lateral	male-male	close	sine	-22.8285	0.135798
courter_abs_velocity_lateral	male-male	close	sine	-22.0406	0.158991
courter_abs_velocity_lateral	male-male	close	sine	-21.2527	0.181813
courter_abs_velocity_lateral	male-male	close	sine	-20.4648	0.208308
courter_abs_velocity_lateral	male-male	close	sine	-19.6769	0.242234
courter_abs_velocity_lateral	male-male	close	sine	-18.889	0.277605
courter_abs_velocity_lateral	male-male	close	sine	-18.1012	0.306749
courter_abs_velocity_lateral	male-male	close	sine	-17.3133	0.329665
courter_abs_velocity_lateral	male-male	close	sine	-16.5254	0.351342
courter_abs_velocity_lateral	male-male	close	sine	-15.7375	0.373907
courter_abs_velocity_lateral	male-male	close	sine	-14.9496	0.398497
courter_abs_velocity_lateral	male-male	close	sine	-14.1617	0.420291
courter_abs_velocity_lateral	male-male	close	sine	-13.3738	0.435995
courter_abs_velocity_lateral	male-male	close	sine	-12.5859	0.45244
courter_abs_velocity_lateral	male-male	close	sine	-11.7981	0.474344
courter_abs_velocity_lateral	male-male	close	sine	-11.0102	0.503295
courter_abs_velocity_lateral	male-male	close	sine	-10.2223	0.537395
courter_abs_velocity_lateral	male-male	close	sine	-9.4344	0.570288
courter_abs_velocity_lateral	male-male	close	sine	-8.64652	0.595853
courter_abs_velocity_lateral	male-male	close	sine	-7.85863	0.610761
courter_abs_velocity_lateral	male-male	close	sine	-7.07075	0.623977
courter_abs_velocity_lateral	male-male	close	sine	-6.28286	0.654233
courter_abs_velocity_lateral	male-male	close	sine	-5.49497	0.695489
courter_abs_velocity_lateral	male-male	close	sine	-4.70709	0.725226
courter_abs_velocity_lateral	male-male	close	sine	-3.9192	0.739865
courter_abs_velocity_lateral	male-male	close	sine	-3.13132	0.7501
courter_abs_velocity_lateral	male-male	close	sine	-2.34343	0.762992
courter_abs_velocity_lateral	male-male	close	sine	-1.55554	0.777194
courter_abs_velocity_lateral	male-male	close	sine	-0.767658	0.793734
courter_abs_velocity_lateral	male-male	close	sine	0.0202279	0.81464
courter_abs_velocity_lateral	male-male	close	sine	0.808114	0.839702
courter_abs_velocity_lateral	male-male	close	sine	1.596	0.864005
courter_abs_velocity_lateral	male-male	close	sine	2.38389	0.881095
courter_abs_velocity_lateral	male-male	close	sine	3.17177	0.890464
courter_abs_velocity_lateral	male-male	close	sine	3.95966	0.895553
courter_abs_velocity_lateral	male-male	close	sine	4.74754	0.899232
courter_abs_velocity_lateral	male-male	close	sine	5.53543	0.902499
courter_abs_velocity_lateral	male-male	close	sine	6.32332	0.90679
courter_abs_velocity_lateral	male-male	close	sine	7.1112	0.91268
courter_abs_velocity_lateral	male-male	close	sine	7.89909	0.919106
courter_abs_velocity_lateral	male-male	close	sine	8.68697	0.924985
courter_abs_velocity_lateral	male-male	close	sine	9.47486	0.929401
courter_abs_velocity_lateral	male-male	close	sine	10.2627	0.931376
courter_abs_velocity_lateral	male-male	close	sine	11.0506	0.929295
courter_abs_velocity_lateral	male-male	close	sine	11.8385	0.919348
courter_abs_velocity_lateral	male-male	close	sine	12.6264	0.89057
courter_abs_velocity_lateral	both	close	sine	-70.015	0.00181782
courter_abs_velocity_lateral	both	close	sine	-69.1848	0.00389944
courter_abs_velocity_lateral	both	close	sine	-68.3546	0.00468725
courter_abs_velocity_lateral	both	close	sine	-67.5244	0.00427857
courter_abs_velocity_lateral	both	close	sine	-66.6942	0.0037342
courter_abs_velocity_lateral	both	close	sine	-65.864	0.00332721
courter_abs_velocity_lateral	both	close	sine	-65.0338	0.00302661
courter_abs_velocity_lateral	both	close	sine	-64.2036	0.00279612
courter_abs_velocity_lateral	both	close	sine	-63.3735	0.00261517
courter_abs_velocity_lateral	both	close	sine	-62.5433	0.00247111
courter_abs_velocity_lateral	both	close	sine	-61.7131	0.00235596
courter_abs_velocity_lateral	both	close	sine	-60.8829	0.00226492
courter_abs_velocity_lateral	both	close	sine	-60.0527	0.00219289
courter_abs_velocity_lateral	both	close	sine	-59.2225	0.00213367
courter_abs_velocity_lateral	both	close	sine	-58.3923	0.00208328
courter_abs_velocity_lateral	both	close	sine	-57.5621	0.00206752
courter_abs_velocity_lateral	both	close	sine	-56.7319	0.00235252
courter_abs_velocity_lateral	both	close	sine	-55.9017	0.00354277
courter_abs_velocity_lateral	both	close	sine	-55.0715	0.00523014
courter_abs_velocity_lateral	both	close	sine	-54.2413	0.00604847
courter_abs_velocity_lateral	both	close	sine	-53.4111	0.006033
courter_abs_velocity_lateral	both	close	sine	-52.581	0.00580371
courter_abs_velocity_lateral	both	close	sine	-51.7508	0.00555977
courter_abs_velocity_lateral	both	close	sine	-50.9206	0.00539769
courter_abs_velocity_lateral	both	close	sine	-50.0904	0.00599356
courter_abs_velocity_lateral	both	close	sine	-49.2602	0.00871062
courter_abs_velocity_lateral	both	close	sine	-48.43	0.0107686
courter_abs_velocity_lateral	both	close	sine	-47.5998	0.00809195
courter_abs_velocity_lateral	both	close	sine	-46.7696	0.0047406
courter_abs_velocity_lateral	both	close	sine	-45.9394	0.00301509
courter_abs_velocity_lateral	both	close	sine	-45.1092	0.0023
courter_abs_velocity_lateral	both	close	sine	-44.279	0.00306187
courter_abs_velocity_lateral	both	close	sine	-43.4488	0.00435012
courter_abs_velocity_lateral	both	close	sine	-42.6186	0.00513853
courter_abs_velocity_lateral	both	close	sine	-41.7885	0.00608466
courter_abs_velocity_lateral	both	close	sine	-40.9583	0.00730216
courter_abs_velocity_lateral	both	close	sine	-40.1281	0.00794018
courter_abs_velocity_lateral	both	close	sine	-39.2979	0.00854871
courter_abs_velocity_lateral	both	close	sine	-38.4677	0.0106335
courter_abs_velocity_lateral	both	close	sine	-37.6375	0.0129893
courter_abs_velocity_lateral	both	close	sine	-36.8073	0.0131116
courter_abs_velocity_lateral	both	close	sine	-35.9771	0.0154909
courter_abs_velocity_lateral	both	close	sine	-35.1469	0.0232544
courter_abs_velocity_lateral	both	close	sine	-34.3167	0.0314186
courter_abs_velocity_lateral	both	close	sine	-33.4865	0.0445997
courter_abs_velocity_lateral	both	close	sine	-32.6563	0.0615138
courter_abs_velocity_lateral	both	close	sine	-31.8261	0.0635194
courter_abs_velocity_lateral	both	close	sine	-30.996	0.056412
courter_abs_velocity_lateral	both	close	sine	-30.1658	0.0517104
courter_abs_velocity_lateral	both	close	sine	-29.3356	0.0474073
courter_abs_velocity_lateral	both	close	sine	-28.5054	0.0468223
courter_abs_velocity_lateral	both	close	sine	-27.6752	0.0528457
courter_abs_velocity_lateral	both	close	sine	-26.845	0.064179
courter_abs_velocity_lateral	both	close	sine	-26.0148	0.0756779
courter_abs_velocity_lateral	both	close	sine	-25.1846	0.0827874
courter_abs_velocity_lateral	both	close	sine	-24.3544	0.0916548
courter_abs_velocity_lateral	both	close	sine	-23.5242	0.109345
courter_abs_velocity_lateral	both	close	sine	-22.694	0.126719
courter_abs_velocity_lateral	both	close	sine	-21.8638	0.140646
courter_abs_velocity_lateral	both	close	sine	-21.0336	0.163072
courter_abs_velocity_lateral	both	close	sine	-20.2035	0.198824
courter_abs_velocity_lateral	both	close	sine	-19.3733	0.229453
courter_abs_velocity_lateral	both	close	sine	-18.5431	0.244456
courter_abs_velocity_lateral	both	close	sine	-17.7129	0.253919
courter_abs_velocity_lateral	both	close	sine	-16.8827	0.270066
courter_abs_velocity_lateral	both	close	sine	-16.0525	0.295979
courter_abs_velocity_lateral	both	close	sine	-15.2223	0.328934
courter_abs_velocity_lateral	both	close	sine	-14.3921	0.362197
courter_abs_velocity_lateral	both	close	sine	-13.5619	0.386149
courter_abs_velocity_lateral	both	close	sine	-12.7317	0.409425
courter_abs_velocity_lateral	both	close	sine	-11.9015	0.437824
courter_abs_velocity_lateral	both	close	sine	-11.0713	0.464644
courter_abs_velocity_lateral	both	close	sine	-10.2411	0.487435
courter_abs_velocity_lateral	both	close	sine	-9.41096	0.512271
courter_abs_velocity_lateral	both	close	sine	-8.58077	0.541035
courter_abs_velocity_lateral	both	close	sine	-7.75057	0.565404
courter_abs_velocity_lateral	both	close	sine	-6.92038	0.592629
courter_abs_velocity_lateral	both	close	sine	-6.09019	0.638343
courter_abs_velocity_lateral	both	close	sine	-5.26	0.681025
courter_abs_velocity_lateral	both	close	sine	-4.4298	0.70487
courter_abs_velocity_lateral	both	close	sine	-3.59961	0.720257
courter_abs_velocity_lateral	both	close	sine	-2.76942	0.738549
courter_abs_velocity_lateral	both	close	sine	-1.93923	0.756813
courter_abs_velocity_lateral	both	close	sine	-1.10904	0.774452
courter_abs_velocity_lateral	both	close	sine	-0.278843	0.794944
courter_abs_velocity_lateral	both	close	sine	0.551349	0.814336
courter_abs_velocity_lateral	both	close	sine	1.38154	0.834318
courter_abs_velocity_lateral	both	close	sine	2.21173	0.853234
courter_abs_velocity_lateral	both	close	sine	3.04193	0.867093
courter_abs_velocity_lateral	both	close	sine	3.87212	0.877057
courter_abs_velocity_lateral	both	close	sine	4.70231	0.887107
courter_abs_velocity_lateral	both	close	sine	5.5325	0.899657
courter_abs_velocity_lateral	both	close	sine	6.36269	0.912842
courter_abs_velocity_lateral	both	close	sine	7.19289	0.921737
courter_abs_velocity_lateral	both	close	sine	8.02308	0.925255
courter_abs_velocity_lateral	both	close	sine	8.85327	0.927293
courter_abs_velocity_lateral	both	close	sine	9.68346	0.930956
courter_abs_velocity_lateral	both	close	sine	10.5137	0.933482
courter_abs_velocity_lateral	both	close	sine	11.3438	0.928585
courter_abs_velocity_lateral	both	close	sine	12.174	0.901611

## Sheet: figS6E_filtered_distance_target
feat	group	state	song	value	probability
distance_target	male-female	chasing	pulse	-42.0307	4.99357e-11
distance_target	male-female	chasing	pulse	-41.4984	5.77326e-09
distance_target	male-female	chasing	pulse	-40.966	3.49619e-07
distance_target	male-female	chasing	pulse	-40.4337	1.11187e-05
distance_target	male-female	chasing	pulse	-39.9013	0.000186654
distance_target	male-female	chasing	pulse	-39.3689	0.00166834
distance_target	male-female	chasing	pulse	-38.8366	0.00804909
distance_target	male-female	chasing	pulse	-38.3042	0.0215622
distance_target	male-female	chasing	pulse	-37.7718	0.0340506
distance_target	male-female	chasing	pulse	-37.2395	0.0344801
distance_target	male-female	chasing	pulse	-36.7071	0.023773
distance_target	male-female	chasing	pulse	-36.1748	0.0110101
distance_target	male-female	chasing	pulse	-35.6424	0.00319977
distance_target	male-female	chasing	pulse	-35.11	0.00077839
distance_target	male-female	chasing	pulse	-34.5777	0.00164271
distance_target	male-female	chasing	pulse	-34.0453	0.00563938
distance_target	male-female	chasing	pulse	-33.5129	0.0116862
distance_target	male-female	chasing	pulse	-32.9806	0.0159204
distance_target	male-female	chasing	pulse	-32.4482	0.0169932
distance_target	male-female	chasing	pulse	-31.9159	0.0184726
distance_target	male-female	chasing	pulse	-31.3835	0.0280437
distance_target	male-female	chasing	pulse	-30.8511	0.0534822
distance_target	male-female	chasing	pulse	-30.3188	0.0828045
distance_target	male-female	chasing	pulse	-29.7864	0.0848717
distance_target	male-female	chasing	pulse	-29.254	0.0560466
distance_target	male-female	chasing	pulse	-28.7217	0.0263151
distance_target	male-female	chasing	pulse	-28.1893	0.0125389
distance_target	male-female	chasing	pulse	-27.657	0.00917731
distance_target	male-female	chasing	pulse	-27.1246	0.0103362
distance_target	male-female	chasing	pulse	-26.5922	0.0156138
distance_target	male-female	chasing	pulse	-26.0599	0.0280781
distance_target	male-female	chasing	pulse	-25.5275	0.0539133
distance_target	male-female	chasing	pulse	-24.9951	0.0886217
distance_target	male-female	chasing	pulse	-24.4628	0.112054
distance_target	male-female	chasing	pulse	-23.9304	0.126203
distance_target	male-female	chasing	pulse	-23.3981	0.153639
distance_target	male-female	chasing	pulse	-22.8657	0.192787
distance_target	male-female	chasing	pulse	-22.3333	0.242116
distance_target	male-female	chasing	pulse	-21.801	0.324974
distance_target	male-female	chasing	pulse	-21.2686	0.419678
distance_target	male-female	chasing	pulse	-20.7362	0.497117
distance_target	male-female	chasing	pulse	-20.2039	0.553306
distance_target	male-female	chasing	pulse	-19.6715	0.569306
distance_target	male-female	chasing	pulse	-19.1392	0.545613
distance_target	male-female	chasing	pulse	-18.6068	0.510433
distance_target	male-female	chasing	pulse	-18.0744	0.508696
distance_target	male-female	chasing	pulse	-17.5421	0.568805
distance_target	male-female	chasing	pulse	-17.0097	0.648723
distance_target	male-female	chasing	pulse	-16.4773	0.706357
distance_target	male-female	chasing	pulse	-15.945	0.732235
distance_target	male-female	chasing	pulse	-15.4126	0.719706
distance_target	male-female	chasing	pulse	-14.8803	0.676328
distance_target	male-female	chasing	pulse	-14.3479	0.66713
distance_target	male-female	chasing	pulse	-13.8155	0.717647
distance_target	male-female	chasing	pulse	-13.2832	0.764692
distance_target	male-female	chasing	pulse	-12.7508	0.787867
distance_target	male-female	chasing	pulse	-12.2185	0.802133
distance_target	male-female	chasing	pulse	-11.6861	0.827712
distance_target	male-female	chasing	pulse	-11.1537	0.860314
distance_target	male-female	chasing	pulse	-10.6214	0.882552
distance_target	male-female	chasing	pulse	-10.089	0.890522
distance_target	male-female	chasing	pulse	-9.55664	0.88853
distance_target	male-female	chasing	pulse	-9.02428	0.883254
distance_target	male-female	chasing	pulse	-8.49191	0.878195
distance_target	male-female	chasing	pulse	-7.95955	0.870255
distance_target	male-female	chasing	pulse	-7.42719	0.8609
distance_target	male-female	chasing	pulse	-6.89483	0.860478
distance_target	male-female	chasing	pulse	-6.36246	0.866978
distance_target	male-female	chasing	pulse	-5.8301	0.871372
distance_target	male-female	chasing	pulse	-5.29774	0.871715
distance_target	male-female	chasing	pulse	-4.76538	0.868727
distance_target	male-female	chasing	pulse	-4.23302	0.866211
distance_target	male-female	chasing	pulse	-3.70065	0.868784
distance_target	male-female	chasing	pulse	-3.16829	0.871842
distance_target	male-female	chasing	pulse	-2.63593	0.867138
distance_target	male-female	chasing	pulse	-2.10357	0.857829
distance_target	male-female	chasing	pulse	-1.5712	0.857815
distance_target	male-female	chasing	pulse	-1.03884	0.866407
distance_target	male-female	chasing	pulse	-0.506479	0.872694
distance_target	male-female	chasing	pulse	0.0258834	0.874374
distance_target	male-female	chasing	pulse	0.558246	0.872525
distance_target	male-female	chasing	pulse	1.09061	0.869075
distance_target	male-female	chasing	pulse	1.62297	0.866933
distance_target	male-female	chasing	pulse	2.15533	0.867997
distance_target	male-female	chasing	pulse	2.6877	0.873139
distance_target	male-female	chasing	pulse	3.22006	0.880305
distance_target	male-female	chasing	pulse	3.75242	0.884709
distance_target	male-female	chasing	pulse	4.28478	0.882937
distance_target	male-female	chasing	pulse	4.81714	0.871902
distance_target	male-female	chasing	pulse	5.34951	0.850255
distance_target	male-female	chasing	pulse	5.88187	0.825723
distance_target	male-female	chasing	pulse	6.41423	0.805785
distance_target	male-female	chasing	pulse	6.94659	0.778164
distance_target	male-female	chasing	pulse	7.47896	0.728955
distance_target	male-female	chasing	pulse	8.01132	0.664906
distance_target	male-female	chasing	pulse	8.54368	0.61621
distance_target	male-female	chasing	pulse	9.07604	0.603056
distance_target	male-female	chasing	pulse	9.60841	0.616873
distance_target	male-female	chasing	pulse	10.1408	0.626903
distance_target	male-female	chasing	pulse	10.6731	0.578487
distance_target	male-male	chasing	pulse	-47.8301	0
distance_target	male-male	chasing	pulse	-47.2664	0
distance_target	male-male	chasing	pulse	-46.7026	0
distance_target	male-male	chasing	pulse	-46.1389	0
distance_target	male-male	chasing	pulse	-45.5752	0
distance_target	male-male	chasing	pulse	-45.0114	0
distance_target	male-male	chasing	pulse	-44.4477	0
distance_target	male-male	chasing	pulse	-43.8839	0
distance_target	male-male	chasing	pulse	-43.3202	0
distance_target	male-male	chasing	pulse	-42.7564	8.64284e-306
distance_target	male-male	chasing	pulse	-42.1927	2.72437e-281
distance_target	male-male	chasing	pulse	-41.629	8.13588e-258
distance_target	male-male	chasing	pulse	-41.0652	2.29014e-235
distance_target	male-male	chasing	pulse	-40.5015	6.04023e-214
distance_target	male-male	chasing	pulse	-39.9377	1.48443e-193
distance_target	male-male	chasing	pulse	-39.374	3.38633e-174
distance_target	male-male	chasing	pulse	-38.8103	7.16155e-156
distance_target	male-male	chasing	pulse	-38.2465	1.40532e-138
distance_target	male-male	chasing	pulse	-37.6828	2.5633e-122
distance_target	male-male	chasing	pulse	-37.119	4.35166e-107
distance_target	male-male	chasing	pulse	-36.5553	6.87798e-93
distance_target	male-male	chasing	pulse	-35.9916	1.01164e-79
distance_target	male-male	chasing	pulse	-35.4278	1.38447e-67
distance_target	male-male	chasing	pulse	-34.8641	1.76492e-56
distance_target	male-male	chasing	pulse	-34.3003	2.10191e-46
distance_target	male-male	chasing	pulse	-33.7366	2.34912e-37
distance_target	male-male	chasing	pulse	-33.1728	2.47725e-29
distance_target	male-male	chasing	pulse	-32.6091	2.4789e-22
distance_target	male-male	chasing	pulse	-32.0454	2.36622e-16
distance_target	male-male	chasing	pulse	-31.4816	2.16414e-11
distance_target	male-male	chasing	pulse	-30.9179	1.90277e-07
distance_target	male-male	chasing	pulse	-30.3541	0.000161118
distance_target	male-male	chasing	pulse	-29.7904	0.0129804
distance_target	male-male	chasing	pulse	-29.2267	0.0936346
distance_target	male-male	chasing	pulse	-28.6629	0.0722742
distance_target	male-male	chasing	pulse	-28.0992	0.00558594
distance_target	male-male	chasing	pulse	-27.5354	3.85422e-05
distance_target	male-male	chasing	pulse	-26.9717	2.50426e-08
distance_target	male-male	chasing	pulse	-26.4079	1.53369e-12
distance_target	male-male	chasing	pulse	-25.8442	8.82079e-18
distance_target	male-male	chasing	pulse	-25.2805	4.86549e-24
distance_target	male-male	chasing	pulse	-24.7167	3.20962e-19
distance_target	male-male	chasing	pulse	-24.153	8.34342e-14
distance_target	male-male	chasing	pulse	-23.5892	2.03976e-09
distance_target	male-male	chasing	pulse	-23.0255	4.72598e-06
distance_target	male-male	chasing	pulse	-22.4618	0.00106006
distance_target	male-male	chasing	pulse	-21.898	0.0241015
distance_target	male-male	chasing	pulse	-21.3343	0.0714158
distance_target	male-male	chasing	pulse	-20.7705	0.0696947
distance_target	male-male	chasing	pulse	-20.2068	0.0497571
distance_target	male-male	chasing	pulse	-19.6431	0.0306746
distance_target	male-male	chasing	pulse	-19.0793	0.0270371
distance_target	male-male	chasing	pulse	-18.5156	0.0586038
distance_target	male-male	chasing	pulse	-17.9518	0.047344
distance_target	male-male	chasing	pulse	-17.3881	0.167145
distance_target	male-male	chasing	pulse	-16.8243	0.315488
distance_target	male-male	chasing	pulse	-16.2606	0.302642
distance_target	male-male	chasing	pulse	-15.6969	0.195163
distance_target	male-male	chasing	pulse	-15.1331	0.12736
distance_target	male-male	chasing	pulse	-14.5694	0.194221
distance_target	male-male	chasing	pulse	-14.0056	0.298063
distance_target	male-male	chasing	pulse	-13.4419	0.257877
distance_target	male-male	chasing	pulse	-12.8782	0.170463
distance_target	male-male	chasing	pulse	-12.3144	0.142961
distance_target	male-male	chasing	pulse	-11.7507	0.197276
distance_target	male-male	chasing	pulse	-11.1869	0.297634
distance_target	male-male	chasing	pulse	-10.6232	0.35176
distance_target	male-male	chasing	pulse	-10.0594	0.467605
distance_target	male-male	chasing	pulse	-9.49571	0.511132
distance_target	male-male	chasing	pulse	-8.93197	0.499163
distance_target	male-male	chasing	pulse	-8.36823	0.472031
distance_target	male-male	chasing	pulse	-7.80448	0.438298
distance_target	male-male	chasing	pulse	-7.24074	0.508761
distance_target	male-male	chasing	pulse	-6.677	0.594288
distance_target	male-male	chasing	pulse	-6.11326	0.627746
distance_target	male-male	chasing	pulse	-5.54952	0.659029
distance_target	male-male	chasing	pulse	-4.98578	0.702501
distance_target	male-male	chasing	pulse	-4.42204	0.68514
distance_target	male-male	chasing	pulse	-3.85829	0.611338
distance_target	male-male	chasing	pulse	-3.29455	0.615488
distance_target	male-male	chasing	pulse	-2.73081	0.617171
distance_target	male-male	chasing	pulse	-2.16707	0.651157
distance_target	male-male	chasing	pulse	-1.60333	0.666959
distance_target	male-male	chasing	pulse	-1.03959	0.669026
distance_target	male-male	chasing	pulse	-0.475846	0.669329
distance_target	male-male	chasing	pulse	0.087895	0.693918
distance_target	male-male	chasing	pulse	0.651636	0.733747
distance_target	male-male	chasing	pulse	1.21538	0.773976
distance_target	male-male	chasing	pulse	1.77912	0.838952
distance_target	male-male	chasing	pulse	2.34286	0.898884
distance_target	male-male	chasing	pulse	2.9066	0.911382
distance_target	male-male	chasing	pulse	3.47034	0.885318
distance_target	male-male	chasing	pulse	4.03408	0.851404
distance_target	male-male	chasing	pulse	4.59783	0.860564
distance_target	male-male	chasing	pulse	5.16157	0.854127
distance_target	male-male	chasing	pulse	5.72531	0.803772
distance_target	male-male	chasing	pulse	6.28905	0.802882
distance_target	male-male	chasing	pulse	6.85279	0.848393
distance_target	male-male	chasing	pulse	7.41653	0.875988
distance_target	male-male	chasing	pulse	7.98027	0.852116
distance_target	both	chasing	pulse	-46.0483	3.11203e-73
distance_target	both	chasing	pulse	-45.4892	6.70503e-64
distance_target	both	chasing	pulse	-44.9302	3.19432e-55
distance_target	both	chasing	pulse	-44.3712	3.35467e-47
distance_target	both	chasing	pulse	-43.8121	7.7421e-40
distance_target	both	chasing	pulse	-43.2531	3.91291e-33
distance_target	both	chasing	pulse	-42.694	4.31282e-27
distance_target	both	chasing	pulse	-42.135	1.03134e-21
distance_target	both	chasing	pulse	-41.5759	5.31899e-17
distance_target	both	chasing	pulse	-41.0169	5.88352e-13
distance_target	both	chasing	pulse	-40.4579	1.39249e-09
distance_target	both	chasing	pulse	-39.8988	7.08743e-07
distance_target	both	chasing	pulse	-39.3398	7.89899e-05
distance_target	both	chasing	pulse	-38.7807	0.00200348
distance_target	both	chasing	pulse	-38.2217	0.0125113
distance_target	both	chasing	pulse	-37.6626	0.0235941
distance_target	both	chasing	pulse	-37.1036	0.0202925
distance_target	both	chasing	pulse	-36.5445	0.010451
distance_target	both	chasing	pulse	-35.9855	0.00232034
distance_target	both	chasing	pulse	-35.4265	0.000149021
distance_target	both	chasing	pulse	-34.8674	3.58228e-05
distance_target	both	chasing	pulse	-34.3084	0.000739911
distance_target	both	chasing	pulse	-33.7493	0.00405955
distance_target	both	chasing	pulse	-33.1903	0.00735693
distance_target	both	chasing	pulse	-32.6312	0.00741371
distance_target	both	chasing	pulse	-32.0722	0.00665664
distance_target	both	chasing	pulse	-31.5132	0.00731427
distance_target	both	chasing	pulse	-30.9541	0.0148486
distance_target	both	chasing	pulse	-30.3951	0.0383775
distance_target	both	chasing	pulse	-29.836	0.0582355
distance_target	both	chasing	pulse	-29.277	0.065775
distance_target	both	chasing	pulse	-28.7179	0.0473798
distance_target	both	chasing	pulse	-28.1589	0.0125329
distance_target	both	chasing	pulse	-27.5999	0.00440858
distance_target	both	chasing	pulse	-27.0408	0.00478732
distance_target	both	chasing	pulse	-26.4818	0.00811941
distance_target	both	chasing	pulse	-25.9227	0.0144827
distance_target	both	chasing	pulse	-25.3637	0.0332281
distance_target	both	chasing	pulse	-24.8046	0.0630195
distance_target	both	chasing	pulse	-24.2456	0.0627038
distance_target	both	chasing	pulse	-23.6866	0.0656138
distance_target	both	chasing	pulse	-23.1275	0.0901422
distance_target	both	chasing	pulse	-22.5685	0.102899
distance_target	both	chasing	pulse	-22.0094	0.128858
distance_target	both	chasing	pulse	-21.4504	0.212972
distance_target	both	chasing	pulse	-20.8913	0.241561
distance_target	both	chasing	pulse	-20.3323	0.271419
distance_target	both	chasing	pulse	-19.7733	0.277398
distance_target	both	chasing	pulse	-19.2142	0.238719
distance_target	both	chasing	pulse	-18.6552	0.220135
distance_target	both	chasing	pulse	-18.0961	0.211507
distance_target	both	chasing	pulse	-17.5371	0.30461
distance_target	both	chasing	pulse	-16.978	0.452611
distance_target	both	chasing	pulse	-16.419	0.527287
distance_target	both	chasing	pulse	-15.8599	0.550506
distance_target	both	chasing	pulse	-15.3009	0.511899
distance_target	both	chasing	pulse	-14.7419	0.422646
distance_target	both	chasing	pulse	-14.1828	0.470369
distance_target	both	chasing	pulse	-13.6238	0.547265
distance_target	both	chasing	pulse	-13.0647	0.572261
distance_target	both	chasing	pulse	-12.5057	0.559772
distance_target	both	chasing	pulse	-11.9466	0.559955
distance_target	both	chasing	pulse	-11.3876	0.620938
distance_target	both	chasing	pulse	-10.8286	0.682801
distance_target	both	chasing	pulse	-10.2695	0.716385
distance_target	both	chasing	pulse	-9.71047	0.726833
distance_target	both	chasing	pulse	-9.15143	0.718824
distance_target	both	chasing	pulse	-8.59239	0.718862
distance_target	both	chasing	pulse	-8.03334	0.716076
distance_target	both	chasing	pulse	-7.4743	0.711181
distance_target	both	chasing	pulse	-6.91526	0.740818
distance_target	both	chasing	pulse	-6.35622	0.778048
distance_target	both	chasing	pulse	-5.79717	0.795375
distance_target	both	chasing	pulse	-5.23813	0.811105
distance_target	both	chasing	pulse	-4.67909	0.811873
distance_target	both	chasing	pulse	-4.12004	0.798187
distance_target	both	chasing	pulse	-3.561	0.79899
distance_target	both	chasing	pulse	-3.00196	0.80561
distance_target	both	chasing	pulse	-2.44291	0.792596
distance_target	both	chasing	pulse	-1.88387	0.777135
distance_target	both	chasing	pulse	-1.32483	0.783397
distance_target	both	chasing	pulse	-0.765783	0.78804
distance_target	both	chasing	pulse	-0.20674	0.787264
distance_target	both	chasing	pulse	0.352303	0.793674
distance_target	both	chasing	pulse	0.911346	0.802051
distance_target	both	chasing	pulse	1.47039	0.825189
distance_target	both	chasing	pulse	2.02943	0.866119
distance_target	both	chasing	pulse	2.58848	0.892338
distance_target	both	chasing	pulse	3.14752	0.890919
distance_target	both	chasing	pulse	3.70656	0.872653
distance_target	both	chasing	pulse	4.26561	0.864205
distance_target	both	chasing	pulse	4.82465	0.862941
distance_target	both	chasing	pulse	5.38369	0.837468
distance_target	both	chasing	pulse	5.94274	0.806895
distance_target	both	chasing	pulse	6.50178	0.811821
distance_target	both	chasing	pulse	7.06082	0.813649
distance_target	both	chasing	pulse	7.61986	0.802356
distance_target	both	chasing	pulse	8.17891	0.759391
distance_target	both	chasing	pulse	8.73795	0.683348
distance_target	both	chasing	pulse	9.29699	0.586325
distance_target	male-female	chasing	sine	-65.3721	0
distance_target	male-female	chasing	sine	-64.5278	0
distance_target	male-female	chasing	sine	-63.6834	0
distance_target	male-female	chasing	sine	-62.8391	0
distance_target	male-female	chasing	sine	-61.9947	0
distance_target	male-female	chasing	sine	-61.1504	0
distance_target	male-female	chasing	sine	-60.306	4.62222e-296
distance_target	male-female	chasing	sine	-59.4617	8.49782e-283
distance_target	male-female	chasing	sine	-58.6173	7.51632e-270
distance_target	male-female	chasing	sine	-57.773	3.08212e-257
distance_target	male-female	chasing	sine	-56.9286	5.82498e-245
distance_target	male-female	chasing	sine	-56.0843	5.20218e-233
distance_target	male-female	chasing	sine	-55.2399	2.2719e-221
distance_target	male-female	chasing	sine	-54.3956	4.98487e-210
distance_target	male-female	chasing	sine	-53.5512	5.58562e-199
distance_target	male-female	chasing	sine	-52.7069	3.20138e-188
distance_target	male-female	chasing	sine	-51.8625	9.11683e-178
distance_target	male-female	chasing	sine	-51.0182	1.19505e-167
distance_target	male-female	chasing	sine	-50.1738	6.66838e-158
distance_target	male-female	chasing	sine	-49.3295	1.64245e-148
distance_target	male-female	chasing	sine	-48.4851	2.04035e-139
distance_target	male-female	chasing	sine	-47.6408	1.42509e-130
distance_target	male-female	chasing	sine	-46.7964	5.87123e-122
distance_target	male-female	chasing	sine	-45.9521	1.4263e-113
distance_target	male-female	chasing	sine	-45.1077	1.94524e-105
distance_target	male-female	chasing	sine	-44.2634	1.33567e-97
distance_target	male-female	chasing	sine	-43.4191	4.06377e-90
distance_target	male-female	chasing	sine	-42.5747	5.32549e-83
distance_target	male-female	chasing	sine	-41.7304	3.24914e-76
distance_target	male-female	chasing	sine	-40.886	9.96715e-70
distance_target	male-female	chasing	sine	-40.0417	1.59966e-63
distance_target	male-female	chasing	sine	-39.1973	1.36257e-57
distance_target	male-female	chasing	sine	-38.353	6.12102e-52
distance_target	male-female	chasing	sine	-37.5086	1.40771e-46
distance_target	male-female	chasing	sine	-36.6643	1.58459e-41
distance_target	male-female	chasing	sine	-35.8199	8.45066e-37
distance_target	male-female	chasing	sine	-34.9756	2.12432e-32
distance_target	male-female	chasing	sine	-34.1312	2.52758e-28
distance_target	male-female	chasing	sine	-33.2869	1.42823e-24
distance_target	male-female	chasing	sine	-32.4425	3.88993e-21
distance_target	male-female	chasing	sine	-31.5982	5.24046e-18
distance_target	male-female	chasing	sine	-30.7538	3.5645e-15
distance_target	male-female	chasing	sine	-29.9095	1.23389e-12
distance_target	male-female	chasing	sine	-29.0651	2.18062e-10
distance_target	male-female	chasing	sine	-28.2208	1.98318e-08
distance_target	male-female	chasing	sine	-27.3764	9.3847e-07
distance_target	male-female	chasing	sine	-26.5321	2.32073e-05
distance_target	male-female	chasing	sine	-25.6877	0.000297182
distance_target	male-female	chasing	sine	-24.8434	0.00193925
distance_target	male-female	chasing	sine	-23.999	0.00650143
distance_target	male-female	chasing	sine	-23.1547	0.0121369
distance_target	male-female	chasing	sine	-22.3103	0.0151214
distance_target	male-female	chasing	sine	-21.466	0.0163227
distance_target	male-female	chasing	sine	-20.6217	0.0178714
distance_target	male-female	chasing	sine	-19.7773	0.0178596
distance_target	male-female	chasing	sine	-18.933	0.0143583
distance_target	male-female	chasing	sine	-18.0886	0.0093485
distance_target	male-female	chasing	sine	-17.2443	0.00514063
distance_target	male-female	chasing	sine	-16.3999	0.00310964
distance_target	male-female	chasing	sine	-15.5556	0.00362042
distance_target	male-female	chasing	sine	-14.7112	0.00539362
distance_target	male-female	chasing	sine	-13.8669	0.00746418
distance_target	male-female	chasing	sine	-13.0225	0.00979435
distance_target	male-female	chasing	sine	-12.1782	0.0116284
distance_target	male-female	chasing	sine	-11.3338	0.012255
distance_target	male-female	chasing	sine	-10.4895	0.0128251
distance_target	male-female	chasing	sine	-9.64513	0.0160119
distance_target	male-female	chasing	sine	-8.80078	0.0233685
distance_target	male-female	chasing	sine	-7.95643	0.0299384
distance_target	male-female	chasing	sine	-7.11208	0.0303018
distance_target	male-female	chasing	sine	-6.26773	0.0276769
distance_target	male-female	chasing	sine	-5.42338	0.0268175
distance_target	male-female	chasing	sine	-4.57904	0.0290874
distance_target	male-female	chasing	sine	-3.73469	0.0343519
distance_target	male-female	chasing	sine	-2.89034	0.042653
distance_target	male-female	chasing	sine	-2.04599	0.0521319
distance_target	male-female	chasing	sine	-1.20164	0.0572728
distance_target	male-female	chasing	sine	-0.357296	0.0567673
distance_target	male-female	chasing	sine	0.487052	0.0541808
distance_target	male-female	chasing	sine	1.3314	0.0511387
distance_target	male-female	chasing	sine	2.17575	0.0499769
distance_target	male-female	chasing	sine	3.0201	0.0538893
distance_target	male-female	chasing	sine	3.86444	0.0610065
distance_target	male-female	chasing	sine	4.70879	0.0677168
distance_target	male-female	chasing	sine	5.55314	0.0751908
distance_target	male-female	chasing	sine	6.39749	0.0900727
distance_target	male-female	chasing	sine	7.24184	0.11865
distance_target	male-female	chasing	sine	8.08619	0.155178
distance_target	male-female	chasing	sine	8.93053	0.176441
distance_target	male-female	chasing	sine	9.77488	0.172279
distance_target	male-female	chasing	sine	10.6192	0.167893
distance_target	male-female	chasing	sine	11.4636	0.183318
distance_target	male-female	chasing	sine	12.3079	0.206968
distance_target	male-female	chasing	sine	13.1523	0.224537
distance_target	male-female	chasing	sine	13.9966	0.23956
distance_target	male-female	chasing	sine	14.841	0.266144
distance_target	male-female	chasing	sine	15.6853	0.296825
distance_target	male-female	chasing	sine	16.5297	0.307456
distance_target	male-female	chasing	sine	17.374	0.29474
distance_target	male-female	chasing	sine	18.2184	0.258944
distance_target	male-male	chasing	sine	-77.4558	0
distance_target	male-male	chasing	sine	-76.5372	0
distance_target	male-male	chasing	sine	-75.6187	0
distance_target	male-male	chasing	sine	-74.7001	0
distance_target	male-male	chasing	sine	-73.7815	0
distance_target	male-male	chasing	sine	-72.8629	0
distance_target	male-male	chasing	sine	-71.9443	0
distance_target	male-male	chasing	sine	-71.0257	0
distance_target	male-male	chasing	sine	-70.1071	0
distance_target	male-male	chasing	sine	-69.1885	0
distance_target	male-male	chasing	sine	-68.2699	0
distance_target	male-male	chasing	sine	-67.3513	0
distance_target	male-male	chasing	sine	-66.4327	0
distance_target	male-male	chasing	sine	-65.5141	0
distance_target	male-male	chasing	sine	-64.5955	0
distance_target	male-male	chasing	sine	-63.6769	0
distance_target	male-male	chasing	sine	-62.7583	0
distance_target	male-male	chasing	sine	-61.8397	1.73759e-306
distance_target	male-male	chasing	sine	-60.9212	2.31661e-290
distance_target	male-male	chasing	sine	-60.0026	1.07731e-274
distance_target	male-male	chasing	sine	-59.084	1.74306e-259
distance_target	male-male	chasing	sine	-58.1654	9.92642e-245
distance_target	male-male	chasing	sine	-57.2468	2.03311e-230
distance_target	male-male	chasing	sine	-56.3282	1.51957e-216
distance_target	male-male	chasing	sine	-55.4096	4.12922e-203
distance_target	male-male	chasing	sine	-54.491	4.05662e-190
distance_target	male-male	chasing	sine	-53.5724	1.46632e-177
distance_target	male-male	chasing	sine	-52.6538	2.01787e-165
distance_target	male-male	chasing	sine	-51.7352	1.07964e-153
distance_target	male-male	chasing	sine	-50.8166	2.23423e-142
distance_target	male-male	chasing	sine	-49.898	1.75639e-131
distance_target	male-male	chasing	sine	-48.9794	5.1787e-121
distance_target	male-male	chasing	sine	-48.0608	5.67005e-111
distance_target	male-male	chasing	sine	-47.1422	2.2549e-101
distance_target	male-male	chasing	sine	-46.2236	3.14942e-92
distance_target	male-male	chasing	sine	-45.3051	1.50545e-83
distance_target	male-male	chasing	sine	-44.3865	2.47405e-75
distance_target	male-male	chasing	sine	-43.4679	1.44873e-67
distance_target	male-male	chasing	sine	-42.5493	3.13351e-60
distance_target	male-male	chasing	sine	-41.6307	2.539e-53
distance_target	male-male	chasing	sine	-40.7121	7.74247e-47
distance_target	male-male	chasing	sine	-39.7935	8.96186e-41
distance_target	male-male	chasing	sine	-38.8749	3.92663e-35
distance_target	male-male	chasing	sine	-37.9563	6.30872e-30
distance_target	male-male	chasing	sine	-37.0377	3.52796e-25
distance_target	male-male	chasing	sine	-36.1191	6.46347e-21
distance_target	male-male	chasing	sine	-35.2005	3.72944e-17
distance_target	male-male	chasing	sine	-34.2819	7.25951e-14
distance_target	male-male	chasing	sine	-33.3633	5.53891e-11
distance_target	male-male	chasing	sine	-32.4447	1.84828e-08
distance_target	male-male	chasing	sine	-31.5261	2.78543e-06
distance_target	male-male	chasing	sine	-30.6076	0.000181192
distance_target	male-male	chasing	sine	-29.689	0.00446411
distance_target	male-male	chasing	sine	-28.7704	0.0362593
distance_target	male-male	chasing	sine	-27.8518	0.103992
distance_target	male-male	chasing	sine	-26.9332	0.14352
distance_target	male-male	chasing	sine	-26.0146	0.130466
distance_target	male-male	chasing	sine	-25.096	0.0905326
distance_target	male-male	chasing	sine	-24.1774	0.0408221
distance_target	male-male	chasing	sine	-23.2588	0.00896594
distance_target	male-male	chasing	sine	-22.3402	0.000813608
distance_target	male-male	chasing	sine	-21.4216	2.83824e-05
distance_target	male-male	chasing	sine	-20.503	3.63858e-07
distance_target	male-male	chasing	sine	-19.5844	2.09702e-07
distance_target	male-male	chasing	sine	-18.6658	1.25095e-05
distance_target	male-male	chasing	sine	-17.7472	0.000295264
distance_target	male-male	chasing	sine	-16.8286	0.00277011
distance_target	male-male	chasing	sine	-15.91	0.0104461
distance_target	male-male	chasing	sine	-14.9915	0.017488
distance_target	male-male	chasing	sine	-14.0729	0.0177545
distance_target	male-male	chasing	sine	-13.1543	0.0154157
distance_target	male-male	chasing	sine	-12.2357	0.0124553
distance_target	male-male	chasing	sine	-11.3171	0.0104957
distance_target	male-male	chasing	sine	-10.3985	0.00766563
distance_target	male-male	chasing	sine	-9.47989	0.00613707
distance_target	male-male	chasing	sine	-8.5613	0.00734214
distance_target	male-male	chasing	sine	-7.6427	0.00900964
distance_target	male-male	chasing	sine	-6.72411	0.01279
distance_target	male-male	chasing	sine	-5.80552	0.0189382
distance_target	male-male	chasing	sine	-4.88692	0.0237929
distance_target	male-male	chasing	sine	-3.96833	0.0262446
distance_target	male-male	chasing	sine	-3.04973	0.0252834
distance_target	male-male	chasing	sine	-2.13114	0.0237629
distance_target	male-male	chasing	sine	-1.21255	0.0248728
distance_target	male-male	chasing	sine	-0.293953	0.0291069
distance_target	male-male	chasing	sine	0.624641	0.0340184
distance_target	male-male	chasing	sine	1.54324	0.0420875
distance_target	male-male	chasing	sine	2.46183	0.0606882
distance_target	male-male	chasing	sine	3.38042	0.0835325
distance_target	male-male	chasing	sine	4.29902	0.093668
distance_target	male-male	chasing	sine	5.21761	0.0918899
distance_target	male-male	chasing	sine	6.1362	0.0862324
distance_target	male-male	chasing	sine	7.0548	0.0797151
distance_target	male-male	chasing	sine	7.97339	0.0846818
distance_target	male-male	chasing	sine	8.89199	0.0990679
distance_target	male-male	chasing	sine	9.81058	0.10337
distance_target	male-male	chasing	sine	10.7292	0.092814
distance_target	male-male	chasing	sine	11.6478	0.0808492
distance_target	male-male	chasing	sine	12.5664	0.0752341
distance_target	male-male	chasing	sine	13.485	0.0589466
distance_target	both	chasing	sine	-72.9598	0
distance_target	both	chasing	sine	-72.0639	0
distance_target	both	chasing	sine	-71.1679	0
distance_target	both	chasing	sine	-70.272	0
distance_target	both	chasing	sine	-69.3761	0
distance_target	both	chasing	sine	-68.4802	0
distance_target	both	chasing	sine	-67.5843	0
distance_target	both	chasing	sine	-66.6883	0
distance_target	both	chasing	sine	-65.7924	0
distance_target	both	chasing	sine	-64.8965	0
distance_target	both	chasing	sine	-64.0006	0
distance_target	both	chasing	sine	-63.1047	0
distance_target	both	chasing	sine	-62.2087	0
distance_target	both	chasing	sine	-61.3128	0
distance_target	both	chasing	sine	-60.4169	0
distance_target	both	chasing	sine	-59.521	0
distance_target	both	chasing	sine	-58.6251	6.69222e-293
distance_target	both	chasing	sine	-57.7292	2.25355e-276
distance_target	both	chasing	sine	-56.8332	2.39457e-260
distance_target	both	chasing	sine	-55.9373	8.25453e-245
distance_target	both	chasing	sine	-55.0414	9.22343e-230
distance_target	both	chasing	sine	-54.1455	3.32863e-215
distance_target	both	chasing	sine	-53.2496	3.99065e-201
distance_target	both	chasing	sine	-52.3536	1.65746e-187
distance_target	both	chasing	sine	-51.4577	2.39985e-174
distance_target	both	chasing	sine	-50.5618	1.15344e-161
distance_target	both	chasing	sine	-49.6659	1.70759e-149
distance_target	both	chasing	sine	-48.77	7.57423e-138
distance_target	both	chasing	sine	-47.874	1.0816e-126
distance_target	both	chasing	sine	-46.9781	5.56472e-116
distance_target	both	chasing	sine	-46.0822	1.08739e-105
distance_target	both	chasing	sine	-45.1863	7.62382e-96
distance_target	both	chasing	sine	-44.2904	1.66078e-86
distance_target	both	chasing	sine	-43.3944	1.037e-77
distance_target	both	chasing	sine	-42.4985	1.96445e-69
distance_target	both	chasing	sine	-41.6026	1.207e-61
distance_target	both	chasing	sine	-40.7067	2.49117e-54
distance_target	both	chasing	sine	-39.8108	1.78263e-47
distance_target	both	chasing	sine	-38.9148	4.4877e-41
distance_target	both	chasing	sine	-38.0189	3.86691e-35
distance_target	both	chasing	sine	-37.123	1.07374e-29
distance_target	both	chasing	sine	-36.2271	9.09058e-25
distance_target	both	chasing	sine	-35.3312	2.24783e-20
distance_target	both	chasing	sine	-34.4353	1.60215e-16
distance_target	both	chasing	sine	-33.5393	3.63475e-13
distance_target	both	chasing	sine	-32.6434	3.03747e-10
distance_target	both	chasing	sine	-31.7475	9.8913e-08
distance_target	both	chasing	sine	-30.8516	1.18043e-05
distance_target	both	chasing	sine	-29.9557	0.000460265
distance_target	both	chasing	sine	-29.0597	0.00570948
distance_target	both	chasing	sine	-28.1638	0.0252868
distance_target	both	chasing	sine	-27.2679	0.0491581
distance_target	both	chasing	sine	-26.372	0.0548689
distance_target	both	chasing	sine	-25.4761	0.0451708
distance_target	both	chasing	sine	-24.5801	0.0267873
distance_target	both	chasing	sine	-23.6842	0.0122631
distance_target	both	chasing	sine	-22.7883	0.00991951
distance_target	both	chasing	sine	-21.8924	0.00984936
distance_target	both	chasing	sine	-20.9965	0.010566
distance_target	both	chasing	sine	-20.1005	0.0114668
distance_target	both	chasing	sine	-19.2046	0.00937883
distance_target	both	chasing	sine	-18.3087	0.00588968
distance_target	both	chasing	sine	-17.4128	0.00325149
distance_target	both	chasing	sine	-16.5169	0.00333381
distance_target	both	chasing	sine	-15.6209	0.00792269
distance_target	both	chasing	sine	-14.725	0.0112546
distance_target	both	chasing	sine	-13.8291	0.0116845
distance_target	both	chasing	sine	-12.9332	0.0120718
distance_target	both	chasing	sine	-12.0373	0.0121608
distance_target	both	chasing	sine	-11.1414	0.0115298
distance_target	both	chasing	sine	-10.2454	0.010447
distance_target	both	chasing	sine	-9.34951	0.012753
distance_target	both	chasing	sine	-8.45359	0.0204222
distance_target	both	chasing	sine	-7.55768	0.0247422
distance_target	both	chasing	sine	-6.66176	0.0237553
distance_target	both	chasing	sine	-5.76584	0.0240117
distance_target	both	chasing	sine	-4.86992	0.0261691
distance_target	both	chasing	sine	-3.974	0.0300868
distance_target	both	chasing	sine	-3.07808	0.034073
distance_target	both	chasing	sine	-2.18216	0.0397516
distance_target	both	chasing	sine	-1.28624	0.0434632
distance_target	both	chasing	sine	-0.390322	0.0436314
distance_target	both	chasing	sine	0.505597	0.0438365
distance_target	both	chasing	sine	1.40152	0.0448173
distance_target	both	chasing	sine	2.29744	0.0536338
distance_target	both	chasing	sine	3.19335	0.071689
distance_target	both	chasing	sine	4.08927	0.0831052
distance_target	both	chasing	sine	4.98519	0.0837017
distance_target	both	chasing	sine	5.88111	0.0833767
distance_target	both	chasing	sine	6.77703	0.0870214
distance_target	both	chasing	sine	7.67295	0.107112
distance_target	both	chasing	sine	8.56887	0.138699
distance_target	both	chasing	sine	9.46479	0.145975
distance_target	both	chasing	sine	10.3607	0.135117
distance_target	both	chasing	sine	11.2566	0.136493
distance_target	both	chasing	sine	12.1525	0.148548
distance_target	both	chasing	sine	13.0485	0.159915
distance_target	both	chasing	sine	13.9444	0.17072
distance_target	both	chasing	sine	14.8403	0.18439
distance_target	both	chasing	sine	15.7362	0.180213

## Sheet: figS6E_filtered_relative_angle_
feat	group	state	song	value	probability
relative_angle_abs_target	male-female	close	pulse	-51.3906	3.41099e-84
relative_angle_abs_target	male-female	close	pulse	-50.774	9.56326e-81
relative_angle_abs_target	male-female	close	pulse	-50.1574	2.48895e-77
relative_angle_abs_target	male-female	close	pulse	-49.5408	5.79936e-74
relative_angle_abs_target	male-female	close	pulse	-48.9242	1.15758e-70
relative_angle_abs_target	male-female	close	pulse	-48.3076	1.89209e-67
relative_angle_abs_target	male-female	close	pulse	-47.6911	2.44606e-64
relative_angle_abs_target	male-female	close	pulse	-47.0745	2.47022e-61
relative_angle_abs_target	male-female	close	pulse	-46.4579	1.97832e-58
relative_angle_abs_target	male-female	close	pulse	-45.8413	1.2997e-55
relative_angle_abs_target	male-female	close	pulse	-45.2247	7.24804e-53
relative_angle_abs_target	male-female	close	pulse	-44.6082	3.50179e-50
relative_angle_abs_target	male-female	close	pulse	-43.9916	1.47108e-47
relative_angle_abs_target	male-female	close	pulse	-43.375	5.33293e-45
relative_angle_abs_target	male-female	close	pulse	-42.7584	1.65251e-42
relative_angle_abs_target	male-female	close	pulse	-42.1418	4.35899e-40
relative_angle_abs_target	male-female	close	pulse	-41.5252	9.80484e-38
relative_angle_abs_target	male-female	close	pulse	-40.9087	1.88467e-35
relative_angle_abs_target	male-female	close	pulse	-40.2921	3.08658e-33
relative_angle_abs_target	male-female	close	pulse	-39.6755	4.2676e-31
relative_angle_abs_target	male-female	close	pulse	-39.0589	4.92213e-29
relative_angle_abs_target	male-female	close	pulse	-38.4423	4.68792e-27
relative_angle_abs_target	male-female	close	pulse	-37.8257	3.66408e-25
relative_angle_abs_target	male-female	close	pulse	-37.2092	2.34129e-23
relative_angle_abs_target	male-female	close	pulse	-36.5926	1.21696e-21
relative_angle_abs_target	male-female	close	pulse	-35.976	5.10077e-20
relative_angle_abs_target	male-female	close	pulse	-35.3594	1.70869e-18
relative_angle_abs_target	male-female	close	pulse	-34.7428	4.58161e-17
relative_angle_abs_target	male-female	close	pulse	-34.1263	1.00242e-15
relative_angle_abs_target	male-female	close	pulse	-33.5097	1.84459e-14
relative_angle_abs_target	male-female	close	pulse	-32.8931	2.93444e-13
relative_angle_abs_target	male-female	close	pulse	-32.2765	4.10072e-12
relative_angle_abs_target	male-female	close	pulse	-31.6599	5.04427e-11
relative_angle_abs_target	male-female	close	pulse	-31.0433	5.39855e-10
relative_angle_abs_target	male-female	close	pulse	-30.4268	4.90869e-09
relative_angle_abs_target	male-female	close	pulse	-29.8102	3.68311e-08
relative_angle_abs_target	male-female	close	pulse	-29.1936	2.23758e-07
relative_angle_abs_target	male-female	close	pulse	-28.577	1.10679e-06
relative_angle_abs_target	male-female	close	pulse	-27.9604	4.57462e-06
relative_angle_abs_target	male-female	close	pulse	-27.3439	1.624e-05
relative_angle_abs_target	male-female	close	pulse	-26.7273	5.0252e-05
relative_angle_abs_target	male-female	close	pulse	-26.1107	0.000135527
relative_angle_abs_target	male-female	close	pulse	-25.4941	0.000315992
relative_angle_abs_target	male-female	close	pulse	-24.8775	0.00063337
relative_angle_abs_target	male-female	close	pulse	-24.2609	0.00109679
relative_angle_abs_target	male-female	close	pulse	-23.6444	0.00166721
relative_angle_abs_target	male-female	close	pulse	-23.0278	0.00227334
relative_angle_abs_target	male-female	close	pulse	-22.4112	0.00284542
relative_angle_abs_target	male-female	close	pulse	-21.7946	0.00334817
relative_angle_abs_target	male-female	close	pulse	-21.178	0.00379933
relative_angle_abs_target	male-female	close	pulse	-20.5615	0.00426583
relative_angle_abs_target	male-female	close	pulse	-19.9449	0.00483975
relative_angle_abs_target	male-female	close	pulse	-19.3283	0.00560096
relative_angle_abs_target	male-female	close	pulse	-18.7117	0.00657491
relative_angle_abs_target	male-female	close	pulse	-18.0951	0.00770449
relative_angle_abs_target	male-female	close	pulse	-17.4785	0.0088535
relative_angle_abs_target	male-female	close	pulse	-16.862	0.00983845
relative_angle_abs_target	male-female	close	pulse	-16.2454	0.0104818
relative_angle_abs_target	male-female	close	pulse	-15.6288	0.0106782
relative_angle_abs_target	male-female	close	pulse	-15.0122	0.0104357
relative_angle_abs_target	male-female	close	pulse	-14.3956	0.00986472
relative_angle_abs_target	male-female	close	pulse	-13.7791	0.00914556
relative_angle_abs_target	male-female	close	pulse	-13.1625	0.00850692
relative_angle_abs_target	male-female	close	pulse	-12.5459	0.00817472
relative_angle_abs_target	male-female	close	pulse	-11.9293	0.00825082
relative_angle_abs_target	male-female	close	pulse	-11.3127	0.00860728
relative_angle_abs_target	male-female	close	pulse	-10.6961	0.00894441
relative_angle_abs_target	male-female	close	pulse	-10.0796	0.00898024
relative_angle_abs_target	male-female	close	pulse	-9.46298	0.00857789
relative_angle_abs_target	male-female	close	pulse	-8.8464	0.00774513
relative_angle_abs_target	male-female	close	pulse	-8.22981	0.00660649
relative_angle_abs_target	male-female	close	pulse	-7.61323	0.00540472
relative_angle_abs_target	male-female	close	pulse	-6.99665	0.00447413
relative_angle_abs_target	male-female	close	pulse	-6.38007	0.00413253
relative_angle_abs_target	male-female	close	pulse	-5.76349	0.00455643
relative_angle_abs_target	male-female	close	pulse	-5.1469	0.00574355
relative_angle_abs_target	male-female	close	pulse	-4.53032	0.00753919
relative_angle_abs_target	male-female	close	pulse	-3.91374	0.00964053
relative_angle_abs_target	male-female	close	pulse	-3.29716	0.0116051
relative_angle_abs_target	male-female	close	pulse	-2.68058	0.0129673
relative_angle_abs_target	male-female	close	pulse	-2.064	0.0134662
relative_angle_abs_target	male-female	close	pulse	-1.44741	0.0132176
relative_angle_abs_target	male-female	close	pulse	-0.830831	0.0126492
relative_angle_abs_target	male-female	close	pulse	-0.214249	0.012237
relative_angle_abs_target	male-female	close	pulse	0.402333	0.0122791
relative_angle_abs_target	male-female	close	pulse	1.01891	0.0128696
relative_angle_abs_target	male-female	close	pulse	1.6355	0.0140266
relative_angle_abs_target	male-female	close	pulse	2.25208	0.0158201
relative_angle_abs_target	male-female	close	pulse	2.86866	0.0183578
relative_angle_abs_target	male-female	close	pulse	3.48524	0.0216153
relative_angle_abs_target	male-female	close	pulse	4.10182	0.0252586
relative_angle_abs_target	male-female	close	pulse	4.71841	0.0286791
relative_angle_abs_target	male-female	close	pulse	5.33499	0.0313137
relative_angle_abs_target	male-female	close	pulse	5.95157	0.0330247
relative_angle_abs_target	male-female	close	pulse	6.56815	0.0342051
relative_angle_abs_target	male-female	close	pulse	7.18473	0.0355471
relative_angle_abs_target	male-female	close	pulse	7.80132	0.0376886
relative_angle_abs_target	male-female	close	pulse	8.4179	0.0409417
relative_angle_abs_target	male-female	close	pulse	9.03448	0.0451934
relative_angle_abs_target	male-female	close	pulse	9.65106	0.05001
relative_angle_abs_target	male-male	close	pulse	-42.4012	2.55881e-43
relative_angle_abs_target	male-male	close	pulse	-41.8912	8.34117e-41
relative_angle_abs_target	male-male	close	pulse	-41.3813	2.47068e-38
relative_angle_abs_target	male-male	close	pulse	-40.8713	6.46828e-36
relative_angle_abs_target	male-male	close	pulse	-40.3613	1.45002e-33
relative_angle_abs_target	male-male	close	pulse	-39.8513	2.70026e-31
relative_angle_abs_target	male-male	close	pulse	-39.3414	4.09303e-29
relative_angle_abs_target	male-male	close	pulse	-38.8314	5.02291e-27
relative_angle_abs_target	male-male	close	pulse	-38.3214	5.01578e-25
relative_angle_abs_target	male-male	close	pulse	-37.8114	4.09959e-23
relative_angle_abs_target	male-male	close	pulse	-37.3015	2.74622e-21
relative_angle_abs_target	male-male	close	pulse	-36.7915	1.50524e-19
relative_angle_abs_target	male-male	close	pulse	-36.2815	6.74117e-18
relative_angle_abs_target	male-male	close	pulse	-35.7715	2.4622e-16
relative_angle_abs_target	male-male	close	pulse	-35.2615	7.29881e-15
relative_angle_abs_target	male-male	close	pulse	-34.7516	1.74534e-13
relative_angle_abs_target	male-male	close	pulse	-34.2416	3.36517e-12
relative_angle_abs_target	male-male	close	pulse	-33.7316	5.2749e-11
relative_angle_abs_target	male-male	close	pulse	-33.2216	6.78979e-10
relative_angle_abs_target	male-male	close	pulse	-32.7117	7.18365e-09
relative_angle_abs_target	male-male	close	pulse	-32.2017	6.1722e-08
relative_angle_abs_target	male-male	close	pulse	-31.6917	4.2426e-07
relative_angle_abs_target	male-male	close	pulse	-31.1817	2.33552e-06
relative_angle_abs_target	male-male	close	pulse	-30.6718	1.05491e-05
relative_angle_abs_target	male-male	close	pulse	-30.1618	4.04054e-05
relative_angle_abs_target	male-male	close	pulse	-29.6518	0.000134259
relative_angle_abs_target	male-male	close	pulse	-29.1418	0.000388706
relative_angle_abs_target	male-male	close	pulse	-28.6318	0.000969331
relative_angle_abs_target	male-male	close	pulse	-28.1219	0.00204782
relative_angle_abs_target	male-male	close	pulse	-27.6119	0.00363898
relative_angle_abs_target	male-male	close	pulse	-27.1019	0.00549425
relative_angle_abs_target	male-male	close	pulse	-26.5919	0.00721068
relative_angle_abs_target	male-male	close	pulse	-26.082	0.00845202
relative_angle_abs_target	male-male	close	pulse	-25.572	0.00910065
relative_angle_abs_target	male-male	close	pulse	-25.062	0.00927107
relative_angle_abs_target	male-male	close	pulse	-24.552	0.00919479
relative_angle_abs_target	male-male	close	pulse	-24.0421	0.00906777
relative_angle_abs_target	male-male	close	pulse	-23.5321	0.0089884
relative_angle_abs_target	male-male	close	pulse	-23.0221	0.00901499
relative_angle_abs_target	male-male	close	pulse	-22.5121	0.00926485
relative_angle_abs_target	male-male	close	pulse	-22.0021	0.0099716
relative_angle_abs_target	male-male	close	pulse	-21.4922	0.0114326
relative_angle_abs_target	male-male	close	pulse	-20.9822	0.0137648
relative_angle_abs_target	male-male	close	pulse	-20.4722	0.0165206
relative_angle_abs_target	male-male	close	pulse	-19.9622	0.018628
relative_angle_abs_target	male-male	close	pulse	-19.4523	0.0190954
relative_angle_abs_target	male-male	close	pulse	-18.9423	0.0178416
relative_angle_abs_target	male-male	close	pulse	-18.4323	0.0156301
relative_angle_abs_target	male-male	close	pulse	-17.9223	0.0133293
relative_angle_abs_target	male-male	close	pulse	-17.4124	0.0113865
relative_angle_abs_target	male-male	close	pulse	-16.9024	0.00982856
relative_angle_abs_target	male-male	close	pulse	-16.3924	0.00853526
relative_angle_abs_target	male-male	close	pulse	-15.8824	0.00746576
relative_angle_abs_target	male-male	close	pulse	-15.3724	0.00669764
relative_angle_abs_target	male-male	close	pulse	-14.8625	0.00632679
relative_angle_abs_target	male-male	close	pulse	-14.3525	0.00636567
relative_angle_abs_target	male-male	close	pulse	-13.8425	0.00672482
relative_angle_abs_target	male-male	close	pulse	-13.3325	0.00726981
relative_angle_abs_target	male-male	close	pulse	-12.8226	0.00789999
relative_angle_abs_target	male-male	close	pulse	-12.3126	0.00861212
relative_angle_abs_target	male-male	close	pulse	-11.8026	0.00954018
relative_angle_abs_target	male-male	close	pulse	-11.2926	0.0109095
relative_angle_abs_target	male-male	close	pulse	-10.7827	0.0128074
relative_angle_abs_target	male-male	close	pulse	-10.2727	0.0149215
relative_angle_abs_target	male-male	close	pulse	-9.7627	0.0166266
relative_angle_abs_target	male-male	close	pulse	-9.25272	0.0174222
relative_angle_abs_target	male-male	close	pulse	-8.74275	0.0172172
relative_angle_abs_target	male-male	close	pulse	-8.23277	0.0161925
relative_angle_abs_target	male-male	close	pulse	-7.72279	0.0145105
relative_angle_abs_target	male-male	close	pulse	-7.21282	0.0122368
relative_angle_abs_target	male-male	close	pulse	-6.70284	0.0095335
relative_angle_abs_target	male-male	close	pulse	-6.19286	0.00684683
relative_angle_abs_target	male-male	close	pulse	-5.68289	0.00477869
relative_angle_abs_target	male-male	close	pulse	-5.17291	0.00376844
relative_angle_abs_target	male-male	close	pulse	-4.66293	0.00391102
relative_angle_abs_target	male-male	close	pulse	-4.15296	0.00495714
relative_angle_abs_target	male-male	close	pulse	-3.64298	0.00643015
relative_angle_abs_target	male-male	close	pulse	-3.133	0.00786926
relative_angle_abs_target	male-male	close	pulse	-2.62303	0.00912332
relative_angle_abs_target	male-male	close	pulse	-2.11305	0.010507
relative_angle_abs_target	male-male	close	pulse	-1.60307	0.0126681
relative_angle_abs_target	male-male	close	pulse	-1.09309	0.0161304
relative_angle_abs_target	male-male	close	pulse	-0.583118	0.0207293
relative_angle_abs_target	male-male	close	pulse	-0.0731409	0.0255182
relative_angle_abs_target	male-male	close	pulse	0.436836	0.0294292
relative_angle_abs_target	male-male	close	pulse	0.946813	0.0320462
relative_angle_abs_target	male-male	close	pulse	1.45679	0.0337357
relative_angle_abs_target	male-male	close	pulse	1.96677	0.0351537
relative_angle_abs_target	male-male	close	pulse	2.47674	0.0366886
relative_angle_abs_target	male-male	close	pulse	2.98672	0.0383115
relative_angle_abs_target	male-male	close	pulse	3.4967	0.0397795
relative_angle_abs_target	male-male	close	pulse	4.00667	0.0408533
relative_angle_abs_target	male-male	close	pulse	4.51665	0.0413905
relative_angle_abs_target	male-male	close	pulse	5.02663	0.0414086
relative_angle_abs_target	male-male	close	pulse	5.5366	0.0411591
relative_angle_abs_target	male-male	close	pulse	6.04658	0.0411334
relative_angle_abs_target	male-male	close	pulse	6.55656	0.0419249
relative_angle_abs_target	male-male	close	pulse	7.06654	0.0439708
relative_angle_abs_target	male-male	close	pulse	7.57651	0.04731
relative_angle_abs_target	male-male	close	pulse	8.08649	0.0515448
relative_angle_abs_target	both	close	pulse	-46.4816	2.52515e-73
relative_angle_abs_target	both	close	pulse	-45.923	1.66204e-69
relative_angle_abs_target	both	close	pulse	-45.3645	9.52941e-66
relative_angle_abs_target	both	close	pulse	-44.8059	4.61282e-62
relative_angle_abs_target	both	close	pulse	-44.2473	1.81539e-58
relative_angle_abs_target	both	close	pulse	-43.6888	5.586e-55
relative_angle_abs_target	both	close	pulse	-43.1302	1.31064e-51
relative_angle_abs_target	both	close	pulse	-42.5717	2.34817e-48
relative_angle_abs_target	both	close	pulse	-42.0131	3.27508e-45
relative_angle_abs_target	both	close	pulse	-41.4546	3.61699e-42
relative_angle_abs_target	both	close	pulse	-40.896	3.17011e-39
relative_angle_abs_target	both	close	pulse	-40.3374	2.17504e-36
relative_angle_abs_target	both	close	pulse	-39.7789	1.14314e-33
relative_angle_abs_target	both	close	pulse	-39.2203	4.53096e-31
relative_angle_abs_target	both	close	pulse	-38.6618	1.35351e-28
relative_angle_abs_target	both	close	pulse	-38.1032	3.07178e-26
relative_angle_abs_target	both	close	pulse	-37.5447	5.32328e-24
relative_angle_abs_target	both	close	pulse	-36.9861	7.04222e-22
relative_angle_abs_target	both	close	pulse	-36.4275	7.10231e-20
relative_angle_abs_target	both	close	pulse	-35.869	5.44428e-18
relative_angle_abs_target	both	close	pulse	-35.3104	3.13981e-16
relative_angle_abs_target	both	close	pulse	-34.7519	1.34359e-14
relative_angle_abs_target	both	close	pulse	-34.1933	4.26135e-13
relative_angle_abs_target	both	close	pulse	-33.6348	1.02193e-11
relative_angle_abs_target	both	close	pulse	-33.0762	1.90435e-10
relative_angle_abs_target	both	close	pulse	-32.5177	2.80194e-09
relative_angle_abs_target	both	close	pulse	-31.9591	3.25139e-08
relative_angle_abs_target	both	close	pulse	-31.4005	2.9458e-07
relative_angle_abs_target	both	close	pulse	-30.842	2.07427e-06
relative_angle_abs_target	both	close	pulse	-30.2834	1.1438e-05
relative_angle_abs_target	both	close	pulse	-29.7249	4.98921e-05
relative_angle_abs_target	both	close	pulse	-29.1663	0.000171955
relative_angle_abs_target	both	close	pulse	-28.6078	0.000464241
relative_angle_abs_target	both	close	pulse	-28.0492	0.000987286
relative_angle_abs_target	both	close	pulse	-27.4906	0.00170585
relative_angle_abs_target	both	close	pulse	-26.9321	0.00249678
relative_angle_abs_target	both	close	pulse	-26.3735	0.00321045
relative_angle_abs_target	both	close	pulse	-25.815	0.00374134
relative_angle_abs_target	both	close	pulse	-25.2564	0.00409606
relative_angle_abs_target	both	close	pulse	-24.6979	0.00439448
relative_angle_abs_target	both	close	pulse	-24.1393	0.00475817
relative_angle_abs_target	both	close	pulse	-23.5807	0.00520267
relative_angle_abs_target	both	close	pulse	-23.0222	0.00566911
relative_angle_abs_target	both	close	pulse	-22.4636	0.00615566
relative_angle_abs_target	both	close	pulse	-21.9051	0.00681768
relative_angle_abs_target	both	close	pulse	-21.3465	0.00792472
relative_angle_abs_target	both	close	pulse	-20.788	0.00960073
relative_angle_abs_target	both	close	pulse	-20.2294	0.0114649
relative_angle_abs_target	both	close	pulse	-19.6708	0.0126889
relative_angle_abs_target	both	close	pulse	-19.1123	0.0127408
relative_angle_abs_target	both	close	pulse	-18.5537	0.0119305
relative_angle_abs_target	both	close	pulse	-17.9952	0.0109741
relative_angle_abs_target	both	close	pulse	-17.4366	0.0102796
relative_angle_abs_target	both	close	pulse	-16.8781	0.00980746
relative_angle_abs_target	both	close	pulse	-16.3195	0.00937705
relative_angle_abs_target	both	close	pulse	-15.761	0.00892785
relative_angle_abs_target	both	close	pulse	-15.2024	0.00852129
relative_angle_abs_target	both	close	pulse	-14.6438	0.00820982
relative_angle_abs_target	both	close	pulse	-14.0853	0.00797567
relative_angle_abs_target	both	close	pulse	-13.5267	0.00777925
relative_angle_abs_target	both	close	pulse	-12.9682	0.00765326
relative_angle_abs_target	both	close	pulse	-12.4096	0.00776019
relative_angle_abs_target	both	close	pulse	-11.8511	0.00832037
relative_angle_abs_target	both	close	pulse	-11.2925	0.00941898
relative_angle_abs_target	both	close	pulse	-10.7339	0.0108631
relative_angle_abs_target	both	close	pulse	-10.1754	0.0122208
relative_angle_abs_target	both	close	pulse	-9.61683	0.0130196
relative_angle_abs_target	both	close	pulse	-9.05827	0.0129756
relative_angle_abs_target	both	close	pulse	-8.49972	0.012085
relative_angle_abs_target	both	close	pulse	-7.94116	0.0105443
relative_angle_abs_target	both	close	pulse	-7.3826	0.00862911
relative_angle_abs_target	both	close	pulse	-6.82405	0.00665514
relative_angle_abs_target	both	close	pulse	-6.26549	0.00499529
relative_angle_abs_target	both	close	pulse	-5.70693	0.00401563
relative_angle_abs_target	both	close	pulse	-5.14838	0.0039582
relative_angle_abs_target	both	close	pulse	-4.58982	0.00489055
relative_angle_abs_target	both	close	pulse	-4.03126	0.00664516
relative_angle_abs_target	both	close	pulse	-3.47271	0.00876067
relative_angle_abs_target	both	close	pulse	-2.91415	0.0106394
relative_angle_abs_target	both	close	pulse	-2.35559	0.0119208
relative_angle_abs_target	both	close	pulse	-1.79704	0.012783
relative_angle_abs_target	both	close	pulse	-1.23848	0.0138763
relative_angle_abs_target	both	close	pulse	-0.679922	0.0157988
relative_angle_abs_target	both	close	pulse	-0.121365	0.0184912
relative_angle_abs_target	both	close	pulse	0.437191	0.0212708
relative_angle_abs_target	both	close	pulse	0.995748	0.0235543
relative_angle_abs_target	both	close	pulse	1.5543	0.0253936
relative_angle_abs_target	both	close	pulse	2.11286	0.0272447
relative_angle_abs_target	both	close	pulse	2.67142	0.0294147
relative_angle_abs_target	both	close	pulse	3.22997	0.0318792
relative_angle_abs_target	both	close	pulse	3.78853	0.0344068
relative_angle_abs_target	both	close	pulse	4.34709	0.0366145
relative_angle_abs_target	both	close	pulse	4.90564	0.038049
relative_angle_abs_target	both	close	pulse	5.4642	0.0385134
relative_angle_abs_target	both	close	pulse	6.02276	0.0383975
relative_angle_abs_target	both	close	pulse	6.58131	0.0385632
relative_angle_abs_target	both	close	pulse	7.13987	0.039718
relative_angle_abs_target	both	close	pulse	7.69843	0.0417881
relative_angle_abs_target	both	close	pulse	8.25698	0.0439506
relative_angle_abs_target	both	close	pulse	8.81554	0.0453046
relative_angle_abs_target	male-female	close	sine	-44.1337	1.9047e-121
relative_angle_abs_target	male-female	close	sine	-43.6035	6.21873e-113
relative_angle_abs_target	male-female	close	sine	-43.0733	1.02068e-104
relative_angle_abs_target	male-female	close	sine	-42.543	8.30254e-97
relative_angle_abs_target	male-female	close	sine	-42.0128	3.29393e-89
relative_angle_abs_target	male-female	close	sine	-41.4826	6.27489e-82
relative_angle_abs_target	male-female	close	sine	-40.9523	5.67384e-75
relative_angle_abs_target	male-female	close	sine	-40.4221	2.42557e-68
relative_angle_abs_target	male-female	close	sine	-39.8919	4.92286e-62
relative_angle_abs_target	male-female	close	sine	-39.3616	4.78618e-56
relative_angle_abs_target	male-female	close	sine	-38.8314	2.24954e-50
relative_angle_abs_target	male-female	close	sine	-38.3012	5.14223e-45
relative_angle_abs_target	male-female	close	sine	-37.7709	5.72857e-40
relative_angle_abs_target	male-female	close	sine	-37.2407	3.10675e-35
relative_angle_abs_target	male-female	close	sine	-36.7105	8.18053e-31
relative_angle_abs_target	male-female	close	sine	-36.1802	1.04287e-26
relative_angle_abs_target	male-female	close	sine	-35.65	6.42072e-23
relative_angle_abs_target	male-female	close	sine	-35.1198	1.90478e-19
relative_angle_abs_target	male-female	close	sine	-34.5895	2.71545e-16
relative_angle_abs_target	male-female	close	sine	-34.0593	1.85372e-13
relative_angle_abs_target	male-female	close	sine	-33.5291	6.03399e-11
relative_angle_abs_target	male-female	close	sine	-32.9988	9.32503e-09
relative_angle_abs_target	male-female	close	sine	-32.4686	6.81952e-07
relative_angle_abs_target	male-female	close	sine	-31.9384	2.35882e-05
relative_angle_abs_target	male-female	close	sine	-31.4081	0.00038789
relative_angle_abs_target	male-female	close	sine	-30.8779	0.00307795
relative_angle_abs_target	male-female	close	sine	-30.3477	0.0121695
relative_angle_abs_target	male-female	close	sine	-29.8174	0.0256145
relative_angle_abs_target	male-female	close	sine	-29.2872	0.0319534
relative_angle_abs_target	male-female	close	sine	-28.757	0.026616
relative_angle_abs_target	male-female	close	sine	-28.2267	0.0165932
relative_angle_abs_target	male-female	close	sine	-27.6965	0.00969548
relative_angle_abs_target	male-female	close	sine	-27.1663	0.00830808
relative_angle_abs_target	male-female	close	sine	-26.636	0.010431
relative_angle_abs_target	male-female	close	sine	-26.1058	0.0157504
relative_angle_abs_target	male-female	close	sine	-25.5756	0.0242712
relative_angle_abs_target	male-female	close	sine	-25.0453	0.0289734
relative_angle_abs_target	male-female	close	sine	-24.5151	0.0257828
relative_angle_abs_target	male-female	close	sine	-23.9849	0.0217212
relative_angle_abs_target	male-female	close	sine	-23.4546	0.0233945
relative_angle_abs_target	male-female	close	sine	-22.9244	0.031887
relative_angle_abs_target	male-female	close	sine	-22.3942	0.0437777
relative_angle_abs_target	male-female	close	sine	-21.8639	0.0539503
relative_angle_abs_target	male-female	close	sine	-21.3337	0.0627052
relative_angle_abs_target	male-female	close	sine	-20.8035	0.074746
relative_angle_abs_target	male-female	close	sine	-20.2732	0.0908248
relative_angle_abs_target	male-female	close	sine	-19.743	0.102134
relative_angle_abs_target	male-female	close	sine	-19.2128	0.0956919
relative_angle_abs_target	male-female	close	sine	-18.6825	0.0749208
relative_angle_abs_target	male-female	close	sine	-18.1523	0.0628836
relative_angle_abs_target	male-female	close	sine	-17.6221	0.0774455
relative_angle_abs_target	male-female	close	sine	-17.0918	0.113162
relative_angle_abs_target	male-female	close	sine	-16.5616	0.138344
relative_angle_abs_target	male-female	close	sine	-16.0314	0.135148
relative_angle_abs_target	male-female	close	sine	-15.5011	0.121282
relative_angle_abs_target	male-female	close	sine	-14.9709	0.117074
relative_angle_abs_target	male-female	close	sine	-14.4407	0.123919
relative_angle_abs_target	male-female	close	sine	-13.9104	0.135011
relative_angle_abs_target	male-female	close	sine	-13.3802	0.147677
relative_angle_abs_target	male-female	close	sine	-12.85	0.169743
relative_angle_abs_target	male-female	close	sine	-12.3197	0.208405
relative_angle_abs_target	male-female	close	sine	-11.7895	0.235973
relative_angle_abs_target	male-female	close	sine	-11.2593	0.215564
relative_angle_abs_target	male-female	close	sine	-10.729	0.170034
relative_angle_abs_target	male-female	close	sine	-10.1988	0.153047
relative_angle_abs_target	male-female	close	sine	-9.66857	0.16186
relative_angle_abs_target	male-female	close	sine	-9.13833	0.191559
relative_angle_abs_target	male-female	close	sine	-8.6081	0.246534
relative_angle_abs_target	male-female	close	sine	-8.07787	0.282267
relative_angle_abs_target	male-female	close	sine	-7.54763	0.275543
relative_angle_abs_target	male-female	close	sine	-7.0174	0.262514
relative_angle_abs_target	male-female	close	sine	-6.48717	0.278302
relative_angle_abs_target	male-female	close	sine	-5.95693	0.312013
relative_angle_abs_target	male-female	close	sine	-5.4267	0.34582
relative_angle_abs_target	male-female	close	sine	-4.89647	0.368552
relative_angle_abs_target	male-female	close	sine	-4.36623	0.375576
relative_angle_abs_target	male-female	close	sine	-3.836	0.38208
relative_angle_abs_target	male-female	close	sine	-3.30577	0.402695
relative_angle_abs_target	male-female	close	sine	-2.77553	0.431501
relative_angle_abs_target	male-female	close	sine	-2.2453	0.465926
relative_angle_abs_target	male-female	close	sine	-1.71507	0.505332
relative_angle_abs_target	male-female	close	sine	-1.18483	0.536589
relative_angle_abs_target	male-female	close	sine	-0.654601	0.559609
relative_angle_abs_target	male-female	close	sine	-0.124368	0.588014
relative_angle_abs_target	male-female	close	sine	0.405866	0.618247
relative_angle_abs_target	male-female	close	sine	0.936099	0.640838
relative_angle_abs_target	male-female	close	sine	1.46633	0.660231
relative_angle_abs_target	male-female	close	sine	1.99657	0.686536
relative_angle_abs_target	male-female	close	sine	2.5268	0.718677
relative_angle_abs_target	male-female	close	sine	3.05703	0.748255
relative_angle_abs_target	male-female	close	sine	3.58727	0.775953
relative_angle_abs_target	male-female	close	sine	4.1175	0.799398
relative_angle_abs_target	male-female	close	sine	4.64773	0.815664
relative_angle_abs_target	male-female	close	sine	5.17797	0.830266
relative_angle_abs_target	male-female	close	sine	5.7082	0.845457
relative_angle_abs_target	male-female	close	sine	6.23843	0.855255
relative_angle_abs_target	male-female	close	sine	6.76867	0.855953
relative_angle_abs_target	male-female	close	sine	7.2989	0.854342
relative_angle_abs_target	male-female	close	sine	7.82913	0.855796
relative_angle_abs_target	male-female	close	sine	8.35937	0.842414
relative_angle_abs_target	male-male	close	sine	-36.7588	0.00205768
relative_angle_abs_target	male-male	close	sine	-36.317	0.00583621
relative_angle_abs_target	male-male	close	sine	-35.8751	0.0071907
relative_angle_abs_target	male-male	close	sine	-35.4332	0.00674933
relative_angle_abs_target	male-male	close	sine	-34.9913	0.00618455
relative_angle_abs_target	male-male	close	sine	-34.5495	0.00588538
relative_angle_abs_target	male-male	close	sine	-34.1076	0.00555127
relative_angle_abs_target	male-male	close	sine	-33.6657	0.00546577
relative_angle_abs_target	male-male	close	sine	-33.2239	0.00536175
relative_angle_abs_target	male-male	close	sine	-32.782	0.00540349
relative_angle_abs_target	male-male	close	sine	-32.3401	0.00546916
relative_angle_abs_target	male-male	close	sine	-31.8983	0.00551058
relative_angle_abs_target	male-male	close	sine	-31.4564	0.00557431
relative_angle_abs_target	male-male	close	sine	-31.0145	0.00559854
relative_angle_abs_target	male-male	close	sine	-30.5727	0.00559604
relative_angle_abs_target	male-male	close	sine	-30.1308	0.00557033
relative_angle_abs_target	male-male	close	sine	-29.6889	0.00542175
relative_angle_abs_target	male-male	close	sine	-29.2471	0.00520583
relative_angle_abs_target	male-male	close	sine	-28.8052	0.0049716
relative_angle_abs_target	male-male	close	sine	-28.3633	0.0046585
relative_angle_abs_target	male-male	close	sine	-27.9215	0.00443841
relative_angle_abs_target	male-male	close	sine	-27.4796	0.00412822
relative_angle_abs_target	male-male	close	sine	-27.0377	0.00389927
relative_angle_abs_target	male-male	close	sine	-26.5959	0.00368234
relative_angle_abs_target	male-male	close	sine	-26.154	0.00353476
relative_angle_abs_target	male-male	close	sine	-25.7121	0.0035182
relative_angle_abs_target	male-male	close	sine	-25.2703	0.00351993
relative_angle_abs_target	male-male	close	sine	-24.8284	0.00363553
relative_angle_abs_target	male-male	close	sine	-24.3865	0.00372145
relative_angle_abs_target	male-male	close	sine	-23.9447	0.00382767
relative_angle_abs_target	male-male	close	sine	-23.5028	0.00393167
relative_angle_abs_target	male-male	close	sine	-23.0609	0.00397912
relative_angle_abs_target	male-male	close	sine	-22.6191	0.00455291
relative_angle_abs_target	male-male	close	sine	-22.1772	0.0120627
relative_angle_abs_target	male-male	close	sine	-21.7353	0.0452986
relative_angle_abs_target	male-male	close	sine	-21.2935	0.0912955
relative_angle_abs_target	male-male	close	sine	-20.8516	0.121051
relative_angle_abs_target	male-male	close	sine	-20.4097	0.110388
relative_angle_abs_target	male-male	close	sine	-19.9679	0.0691477
relative_angle_abs_target	male-male	close	sine	-19.526	0.0459215
relative_angle_abs_target	male-male	close	sine	-19.0841	0.04232
relative_angle_abs_target	male-male	close	sine	-18.6423	0.0483721
relative_angle_abs_target	male-male	close	sine	-18.2004	0.0501183
relative_angle_abs_target	male-male	close	sine	-17.7585	0.0410269
relative_angle_abs_target	male-male	close	sine	-17.3167	0.0335808
relative_angle_abs_target	male-male	close	sine	-16.8748	0.0377542
relative_angle_abs_target	male-male	close	sine	-16.4329	0.0450941
relative_angle_abs_target	male-male	close	sine	-15.9911	0.0648989
relative_angle_abs_target	male-male	close	sine	-15.5492	0.0952636
relative_angle_abs_target	male-male	close	sine	-15.1073	0.105895
relative_angle_abs_target	male-male	close	sine	-14.6654	0.106919
relative_angle_abs_target	male-male	close	sine	-14.2236	0.113907
relative_angle_abs_target	male-male	close	sine	-13.7817	0.0971212
relative_angle_abs_target	male-male	close	sine	-13.3398	0.0703202
relative_angle_abs_target	male-male	close	sine	-12.898	0.0590641
relative_angle_abs_target	male-male	close	sine	-12.4561	0.0636436
relative_angle_abs_target	male-male	close	sine	-12.0142	0.0877062
relative_angle_abs_target	male-male	close	sine	-11.5724	0.110719
relative_angle_abs_target	male-male	close	sine	-11.1305	0.118933
relative_angle_abs_target	male-male	close	sine	-10.6886	0.122214
relative_angle_abs_target	male-male	close	sine	-10.2468	0.116176
relative_angle_abs_target	male-male	close	sine	-9.80491	0.116881
relative_angle_abs_target	male-male	close	sine	-9.36304	0.134324
relative_angle_abs_target	male-male	close	sine	-8.92117	0.153416
relative_angle_abs_target	male-male	close	sine	-8.4793	0.173213
relative_angle_abs_target	male-male	close	sine	-8.03744	0.192158
relative_angle_abs_target	male-male	close	sine	-7.59557	0.212935
relative_angle_abs_target	male-male	close	sine	-7.1537	0.228604
relative_angle_abs_target	male-male	close	sine	-6.71183	0.239694
relative_angle_abs_target	male-male	close	sine	-6.26997	0.262857
relative_angle_abs_target	male-male	close	sine	-5.8281	0.281861
relative_angle_abs_target	male-male	close	sine	-5.38623	0.277631
relative_angle_abs_target	male-male	close	sine	-4.94436	0.259553
relative_angle_abs_target	male-male	close	sine	-4.5025	0.256875
relative_angle_abs_target	male-male	close	sine	-4.06063	0.272981
relative_angle_abs_target	male-male	close	sine	-3.61876	0.30624
relative_angle_abs_target	male-male	close	sine	-3.1769	0.359453
relative_angle_abs_target	male-male	close	sine	-2.73503	0.401184
relative_angle_abs_target	male-male	close	sine	-2.29316	0.426293
relative_angle_abs_target	male-male	close	sine	-1.85129	0.449029
relative_angle_abs_target	male-male	close	sine	-1.40943	0.464455
relative_angle_abs_target	male-male	close	sine	-0.967558	0.481503
relative_angle_abs_target	male-male	close	sine	-0.525691	0.51179
relative_angle_abs_target	male-male	close	sine	-0.0838233	0.560167
relative_angle_abs_target	male-male	close	sine	0.358044	0.602901
relative_angle_abs_target	male-male	close	sine	0.799912	0.637504
relative_angle_abs_target	male-male	close	sine	1.24178	0.669043
relative_angle_abs_target	male-male	close	sine	1.68365	0.699534
relative_angle_abs_target	male-male	close	sine	2.12551	0.736052
relative_angle_abs_target	male-male	close	sine	2.56738	0.770451
relative_angle_abs_target	male-male	close	sine	3.00925	0.798934
relative_angle_abs_target	male-male	close	sine	3.45112	0.824238
relative_angle_abs_target	male-male	close	sine	3.89298	0.843981
relative_angle_abs_target	male-male	close	sine	4.33485	0.861244
relative_angle_abs_target	male-male	close	sine	4.77672	0.876654
relative_angle_abs_target	male-male	close	sine	5.21859	0.880176
relative_angle_abs_target	male-male	close	sine	5.66045	0.870289
relative_angle_abs_target	male-male	close	sine	6.10232	0.859656
relative_angle_abs_target	male-male	close	sine	6.54419	0.843315
relative_angle_abs_target	male-male	close	sine	6.98606	0.775772
relative_angle_abs_target	both	close	sine	-39.3937	0.00797531
relative_angle_abs_target	both	close	sine	-38.9186	0.00978655
relative_angle_abs_target	both	close	sine	-38.4435	0.00715126
relative_angle_abs_target	both	close	sine	-37.9684	0.00464246
relative_angle_abs_target	both	close	sine	-37.4933	0.00385231
relative_angle_abs_target	both	close	sine	-37.0182	0.00355922
relative_angle_abs_target	both	close	sine	-36.5431	0.00339762
relative_angle_abs_target	both	close	sine	-36.068	0.0033466
relative_angle_abs_target	both	close	sine	-35.5929	0.00329882
relative_angle_abs_target	both	close	sine	-35.1178	0.00330392
relative_angle_abs_target	both	close	sine	-34.6427	0.00331029
relative_angle_abs_target	both	close	sine	-34.1676	0.00328819
relative_angle_abs_target	both	close	sine	-33.6925	0.00332653
relative_angle_abs_target	both	close	sine	-33.2174	0.00334769
relative_angle_abs_target	both	close	sine	-32.7423	0.0034149
relative_angle_abs_target	both	close	sine	-32.2672	0.00347536
relative_angle_abs_target	both	close	sine	-31.7921	0.00349272
relative_angle_abs_target	both	close	sine	-31.317	0.00347283
relative_angle_abs_target	both	close	sine	-30.8419	0.00368083
relative_angle_abs_target	both	close	sine	-30.3668	0.00633698
relative_angle_abs_target	both	close	sine	-29.8917	0.0145645
relative_angle_abs_target	both	close	sine	-29.4166	0.0211354
relative_angle_abs_target	both	close	sine	-28.9415	0.0193685
relative_angle_abs_target	both	close	sine	-28.4664	0.013247
relative_angle_abs_target	both	close	sine	-27.9913	0.00774839
relative_angle_abs_target	both	close	sine	-27.5161	0.00528108
relative_angle_abs_target	both	close	sine	-27.041	0.00590564
relative_angle_abs_target	both	close	sine	-26.5659	0.00671985
relative_angle_abs_target	both	close	sine	-26.0908	0.00834336
relative_angle_abs_target	both	close	sine	-25.6157	0.0137638
relative_angle_abs_target	both	close	sine	-25.1406	0.0187351
relative_angle_abs_target	both	close	sine	-24.6655	0.016382
relative_angle_abs_target	both	close	sine	-24.1904	0.0127128
relative_angle_abs_target	both	close	sine	-23.7153	0.0119912
relative_angle_abs_target	both	close	sine	-23.2402	0.0144973
relative_angle_abs_target	both	close	sine	-22.7651	0.0207556
relative_angle_abs_target	both	close	sine	-22.29	0.0305024
relative_angle_abs_target	both	close	sine	-21.8149	0.0478047
relative_angle_abs_target	both	close	sine	-21.3398	0.0736697
relative_angle_abs_target	both	close	sine	-20.8647	0.0947876
relative_angle_abs_target	both	close	sine	-20.3896	0.0970261
relative_angle_abs_target	both	close	sine	-19.9145	0.0860923
relative_angle_abs_target	both	close	sine	-19.4394	0.0783379
relative_angle_abs_target	both	close	sine	-18.9643	0.0659324
relative_angle_abs_target	both	close	sine	-18.4892	0.0550315
relative_angle_abs_target	both	close	sine	-18.0141	0.0501361
relative_angle_abs_target	both	close	sine	-17.539	0.0520978
relative_angle_abs_target	both	close	sine	-17.0639	0.0745512
relative_angle_abs_target	both	close	sine	-16.5888	0.0953204
relative_angle_abs_target	both	close	sine	-16.1137	0.0977141
relative_angle_abs_target	both	close	sine	-15.6385	0.102915
relative_angle_abs_target	both	close	sine	-15.1634	0.107803
relative_angle_abs_target	both	close	sine	-14.6883	0.112116
relative_angle_abs_target	both	close	sine	-14.2132	0.120448
relative_angle_abs_target	both	close	sine	-13.7381	0.116397
relative_angle_abs_target	both	close	sine	-13.263	0.107496
relative_angle_abs_target	both	close	sine	-12.7879	0.110231
relative_angle_abs_target	both	close	sine	-12.3128	0.13788
relative_angle_abs_target	both	close	sine	-11.8377	0.179994
relative_angle_abs_target	both	close	sine	-11.3626	0.180193
relative_angle_abs_target	both	close	sine	-10.8875	0.144103
relative_angle_abs_target	both	close	sine	-10.4124	0.129257
relative_angle_abs_target	both	close	sine	-9.9373	0.137117
relative_angle_abs_target	both	close	sine	-9.4622	0.144433
relative_angle_abs_target	both	close	sine	-8.98709	0.166679
relative_angle_abs_target	both	close	sine	-8.51199	0.21921
relative_angle_abs_target	both	close	sine	-8.03688	0.250545
relative_angle_abs_target	both	close	sine	-7.56178	0.245926
relative_angle_abs_target	both	close	sine	-7.08668	0.237838
relative_angle_abs_target	both	close	sine	-6.61157	0.254376
relative_angle_abs_target	both	close	sine	-6.13647	0.285478
relative_angle_abs_target	both	close	sine	-5.66136	0.30769
relative_angle_abs_target	both	close	sine	-5.18626	0.318338
relative_angle_abs_target	both	close	sine	-4.71116	0.319714
relative_angle_abs_target	both	close	sine	-4.23605	0.319131
relative_angle_abs_target	both	close	sine	-3.76095	0.332533
relative_angle_abs_target	both	close	sine	-3.28584	0.370922
relative_angle_abs_target	both	close	sine	-2.81074	0.409102
relative_angle_abs_target	both	close	sine	-2.33564	0.43538
relative_angle_abs_target	both	close	sine	-1.86053	0.46734
relative_angle_abs_target	both	close	sine	-1.38543	0.495912
relative_angle_abs_target	both	close	sine	-0.910324	0.514322
relative_angle_abs_target	both	close	sine	-0.43522	0.540073
relative_angle_abs_target	both	close	sine	0.0398844	0.58385
relative_angle_abs_target	both	close	sine	0.514988	0.620378
relative_angle_abs_target	both	close	sine	0.990092	0.647913
relative_angle_abs_target	both	close	sine	1.4652	0.672803
relative_angle_abs_target	both	close	sine	1.9403	0.703458
relative_angle_abs_target	both	close	sine	2.4154	0.741404
relative_angle_abs_target	both	close	sine	2.89051	0.772464
relative_angle_abs_target	both	close	sine	3.36561	0.799351
relative_angle_abs_target	both	close	sine	3.84072	0.823645
relative_angle_abs_target	both	close	sine	4.31582	0.842356
relative_angle_abs_target	both	close	sine	4.79092	0.856533
relative_angle_abs_target	both	close	sine	5.26603	0.861359
relative_angle_abs_target	both	close	sine	5.74113	0.858888
relative_angle_abs_target	both	close	sine	6.21624	0.858179
relative_angle_abs_target	both	close	sine	6.69134	0.85241
relative_angle_abs_target	both	close	sine	7.16644	0.836454
relative_angle_abs_target	both	close	sine	7.64155	0.787722

## Sheet: figS6F_statewise_cue_distributi
group	state	feature	value	density
male-female	chasing	courter_velocity_forward	-0.0894102	0.000691035
male-female	chasing	courter_velocity_forward	-0.0866661	0.00204326
male-female	chasing	courter_velocity_forward	-0.083922	0.0054155
male-female	chasing	courter_velocity_forward	-0.0811778	0.0128958
male-female	chasing	courter_velocity_forward	-0.0784337	0.027671
male-female	chasing	courter_velocity_forward	-0.0756896	0.0537011
male-female	chasing	courter_velocity_forward	-0.0729454	0.0947067
male-female	chasing	courter_velocity_forward	-0.0702013	0.152699
male-female	chasing	courter_velocity_forward	-0.0674572	0.226805
male-female	chasing	courter_velocity_forward	-0.064713	0.31326
male-female	chasing	courter_velocity_forward	-0.0619689	0.406851
male-female	chasing	courter_velocity_forward	-0.0592248	0.503093
male-female	chasing	courter_velocity_forward	-0.0564806	0.599896
male-female	chasing	courter_velocity_forward	-0.0537365	0.697898
male-female	chasing	courter_velocity_forward	-0.0509924	0.799699
male-female	chasing	courter_velocity_forward	-0.0482483	0.908991
male-female	chasing	courter_velocity_forward	-0.0455041	1.0304
male-female	chasing	courter_velocity_forward	-0.04276	1.17014
male-female	chasing	courter_velocity_forward	-0.0400159	1.33687
male-female	chasing	courter_velocity_forward	-0.0372717	1.54253
male-female	chasing	courter_velocity_forward	-0.0345276	1.80308
male-female	chasing	courter_velocity_forward	-0.0317835	2.14032
male-female	chasing	courter_velocity_forward	-0.0290393	2.58509
male-female	chasing	courter_velocity_forward	-0.0262952	3.18219
male-female	chasing	courter_velocity_forward	-0.0235511	3.99515
male-female	chasing	courter_velocity_forward	-0.0208069	5.1068
male-female	chasing	courter_velocity_forward	-0.0180628	6.60837
male-female	chasing	courter_velocity_forward	-0.0153187	8.56871
male-female	chasing	courter_velocity_forward	-0.0125745	10.9816
male-female	chasing	courter_velocity_forward	-0.00983042	13.7064
male-female	chasing	courter_velocity_forward	-0.00708629	16.4375
male-female	chasing	courter_velocity_forward	-0.00434216	18.7436
male-female	chasing	courter_velocity_forward	-0.00159802	20.1874
male-female	chasing	courter_velocity_forward	0.00114611	20.4836
male-female	chasing	courter_velocity_forward	0.00389024	19.6137
male-female	chasing	courter_velocity_forward	0.00663437	17.8291
male-female	chasing	courter_velocity_forward	0.0093785	15.5428
male-female	chasing	courter_velocity_forward	0.0121226	13.1739
male-female	chasing	courter_velocity_forward	0.0148668	11.0279
male-female	chasing	courter_velocity_forward	0.0176109	9.25399
male-female	chasing	courter_velocity_forward	0.020355	7.87148
male-female	chasing	courter_velocity_forward	0.0230992	6.82465
male-female	chasing	courter_velocity_forward	0.0258433	6.0328
male-female	chasing	courter_velocity_forward	0.0285874	5.42083
male-female	chasing	courter_velocity_forward	0.0313315	4.93164
male-female	chasing	courter_velocity_forward	0.0340757	4.52725
male-female	chasing	courter_velocity_forward	0.0368198	4.18461
male-female	chasing	courter_velocity_forward	0.0395639	3.88994
male-female	chasing	courter_velocity_forward	0.0423081	3.63419
male-female	chasing	courter_velocity_forward	0.0450522	3.41043
male-female	chasing	courter_velocity_forward	0.0477963	3.21313
male-female	chasing	courter_velocity_forward	0.0505405	3.03808
male-female	chasing	courter_velocity_forward	0.0532846	2.88236
male-female	chasing	courter_velocity_forward	0.0560287	2.74399
male-female	chasing	courter_velocity_forward	0.0587729	2.62163
male-female	chasing	courter_velocity_forward	0.061517	2.514
male-female	chasing	courter_velocity_forward	0.0642611	2.41915
male-female	chasing	courter_velocity_forward	0.0670053	2.3337
male-female	chasing	courter_velocity_forward	0.0697494	2.25273
male-female	chasing	courter_velocity_forward	0.0724935	2.17088
male-female	chasing	courter_velocity_forward	0.0752376	2.08411
male-female	chasing	courter_velocity_forward	0.0779818	1.99104
male-female	chasing	courter_velocity_forward	0.0807259	1.89302
male-female	chasing	courter_velocity_forward	0.08347	1.79307
male-female	chasing	courter_velocity_forward	0.0862142	1.69465
male-female	chasing	courter_velocity_forward	0.0889583	1.60094
male-female	chasing	courter_velocity_forward	0.0917024	1.51465
male-female	chasing	courter_velocity_forward	0.0944466	1.43784
male-female	chasing	courter_velocity_forward	0.0971907	1.3714
male-female	chasing	courter_velocity_forward	0.0999348	1.31472
male-female	chasing	courter_velocity_forward	0.102679	1.26592
male-female	chasing	courter_velocity_forward	0.105423	1.22283
male-female	chasing	courter_velocity_forward	0.108167	1.18398
male-female	chasing	courter_velocity_forward	0.110911	1.14877
male-female	chasing	courter_velocity_forward	0.113655	1.11662
male-female	chasing	courter_velocity_forward	0.1164	1.0861
male-female	chasing	courter_velocity_forward	0.119144	1.05472
male-female	chasing	courter_velocity_forward	0.121888	1.02013
male-female	chasing	courter_velocity_forward	0.124632	0.981587
male-female	chasing	courter_velocity_forward	0.127376	0.940698
male-female	chasing	courter_velocity_forward	0.13012	0.900864
male-female	chasing	courter_velocity_forward	0.132864	0.865835
male-female	chasing	courter_velocity_forward	0.135609	0.838256
male-female	chasing	courter_velocity_forward	0.138353	0.818794
male-female	chasing	courter_velocity_forward	0.141097	0.806014
male-female	chasing	courter_velocity_forward	0.143841	0.796887
male-female	chasing	courter_velocity_forward	0.146585	0.787743
male-female	chasing	courter_velocity_forward	0.149329	0.775322
male-female	chasing	courter_velocity_forward	0.152073	0.75749
male-female	chasing	courter_velocity_forward	0.154817	0.733397
male-female	chasing	courter_velocity_forward	0.157562	0.703259
male-female	chasing	courter_velocity_forward	0.160306	0.668156
male-female	chasing	courter_velocity_forward	0.16305	0.629989
male-female	chasing	courter_velocity_forward	0.165794	0.591313
male-female	chasing	courter_velocity_forward	0.168538	0.554727
male-female	chasing	courter_velocity_forward	0.171282	0.521959
male-female	chasing	courter_velocity_forward	0.174026	0.493302
male-female	chasing	courter_velocity_forward	0.17677	0.467938
male-female	chasing	courter_velocity_forward	0.179515	0.444976
male-female	chasing	courter_velocity_forward	0.182259	0.424433
male-female	chasing	courter_velocity_forward	0.185003	0.407408
male-female	chasing	courter_velocity_forward	0.187747	0.395328
male-female	chasing	courter_velocity_forward	0.190491	0.388815
male-female	chasing	courter_velocity_forward	0.193235	0.386946
male-female	chasing	courter_velocity_forward	0.195979	0.387413
male-female	chasing	courter_velocity_forward	0.198724	0.387444
male-female	chasing	courter_velocity_forward	0.201468	0.384933
male-female	chasing	courter_velocity_forward	0.204212	0.379108
male-female	chasing	courter_velocity_forward	0.206956	0.370474
male-female	chasing	courter_velocity_forward	0.2097	0.360169
male-female	chasing	courter_velocity_forward	0.212444	0.349215
male-female	chasing	courter_velocity_forward	0.215188	0.338094
male-female	chasing	courter_velocity_forward	0.217932	0.326816
male-female	chasing	courter_velocity_forward	0.220677	0.315309
male-female	chasing	courter_velocity_forward	0.223421	0.303755
male-female	chasing	courter_velocity_forward	0.226165	0.292587
male-female	chasing	courter_velocity_forward	0.228909	0.282133
male-female	chasing	courter_velocity_forward	0.231653	0.272211
male-female	chasing	courter_velocity_forward	0.234397	0.262034
male-female	chasing	courter_velocity_forward	0.237141	0.250604
male-female	chasing	courter_velocity_forward	0.239886	0.237433
male-female	chasing	courter_velocity_forward	0.24263	0.223115
male-female	chasing	courter_velocity_forward	0.245374	0.209317
male-female	chasing	courter_velocity_forward	0.248118	0.198084
male-female	chasing	courter_velocity_forward	0.250862	0.190852
male-female	chasing	courter_velocity_forward	0.253606	0.187813
male-female	chasing	courter_velocity_forward	0.25635	0.187987
male-female	chasing	courter_velocity_forward	0.259094	0.189848
male-female	chasing	courter_velocity_forward	0.261839	0.191987
male-female	chasing	courter_velocity_forward	0.264583	0.193431
male-female	chasing	courter_velocity_forward	0.267327	0.193614
male-female	chasing	courter_velocity_forward	0.270071	0.192279
male-female	chasing	courter_velocity_forward	0.272815	0.189472
male-female	chasing	courter_velocity_forward	0.275559	0.185549
male-female	chasing	courter_velocity_forward	0.278303	0.181048
male-female	chasing	courter_velocity_forward	0.281047	0.176415
male-female	chasing	courter_velocity_forward	0.283792	0.171781
male-female	chasing	courter_velocity_forward	0.286536	0.16697
male-female	chasing	courter_velocity_forward	0.28928	0.161754
male-female	chasing	courter_velocity_forward	0.292024	0.156151
male-female	chasing	courter_velocity_forward	0.294768	0.150545
male-female	chasing	courter_velocity_forward	0.297512	0.145532
male-female	chasing	courter_velocity_forward	0.300256	0.141593
male-female	chasing	courter_velocity_forward	0.303001	0.138837
male-female	chasing	courter_velocity_forward	0.305745	0.136989
male-female	chasing	courter_velocity_forward	0.308489	0.135632
male-female	chasing	courter_velocity_forward	0.311233	0.134483
male-female	chasing	courter_velocity_forward	0.313977	0.1335
male-female	chasing	courter_velocity_forward	0.316721	0.132722
male-female	chasing	courter_velocity_forward	0.319465	0.132039
male-female	chasing	courter_velocity_forward	0.322209	0.1311
male-female	chasing	courter_velocity_forward	0.324954	0.129461
male-female	chasing	courter_velocity_forward	0.327698	0.126834
male-female	chasing	courter_velocity_forward	0.330442	0.123246
male-female	chasing	courter_velocity_forward	0.333186	0.119017
male-female	chasing	courter_velocity_forward	0.33593	0.114591
male-female	chasing	courter_velocity_forward	0.338674	0.110341
male-female	chasing	courter_velocity_forward	0.341418	0.106434
male-female	chasing	courter_velocity_forward	0.344162	0.102831
male-female	chasing	courter_velocity_forward	0.346907	0.0994067
male-female	chasing	courter_velocity_forward	0.349651	0.0961164
male-female	chasing	courter_velocity_forward	0.352395	0.0931065
male-female	chasing	courter_velocity_forward	0.355139	0.0906913
male-female	chasing	courter_velocity_forward	0.357883	0.0892182
male-female	chasing	courter_velocity_forward	0.360627	0.0888938
male-female	chasing	courter_velocity_forward	0.363371	0.089644
male-female	chasing	courter_velocity_forward	0.366116	0.0910479
male-female	chasing	courter_velocity_forward	0.36886	0.0923739
male-female	chasing	courter_velocity_forward	0.371604	0.092742
male-female	chasing	courter_velocity_forward	0.374348	0.0914066
male-female	chasing	courter_velocity_forward	0.377092	0.0880624
male-female	chasing	courter_velocity_forward	0.379836	0.0830112
male-female	chasing	courter_velocity_forward	0.38258	0.0770665
male-female	chasing	courter_velocity_forward	0.385324	0.071219
male-female	chasing	courter_velocity_forward	0.388069	0.0662323
male-female	chasing	courter_velocity_forward	0.390813	0.0623883
male-female	chasing	courter_velocity_forward	0.393557	0.0595145
male-female	chasing	courter_velocity_forward	0.396301	0.0572515
male-female	chasing	courter_velocity_forward	0.399045	0.0553708
male-female	chasing	courter_velocity_forward	0.401789	0.0539303
male-female	chasing	courter_velocity_forward	0.404533	0.0531753
male-female	chasing	courter_velocity_forward	0.407278	0.0532692
male-female	chasing	courter_velocity_forward	0.410022	0.0540496
male-female	chasing	courter_velocity_forward	0.412766	0.0549758
male-female	chasing	courter_velocity_forward	0.41551	0.0553017
male-female	chasing	courter_velocity_forward	0.418254	0.0543558
male-female	chasing	courter_velocity_forward	0.420998	0.0517551
male-female	chasing	courter_velocity_forward	0.423742	0.0474577
male-female	chasing	courter_velocity_forward	0.426486	0.0416918
male-female	chasing	courter_velocity_forward	0.429231	0.0348698
male-female	chasing	courter_velocity_forward	0.431975	0.0275427
male-female	chasing	courter_velocity_forward	0.434719	0.0203562
male-female	chasing	courter_velocity_forward	0.437463	0.0139451
male-female	chasing	courter_velocity_forward	0.440207	0.00877848
male-female	chasing	courter_velocity_forward	0.442951	0.00504089
male-female	chasing	courter_velocity_forward	0.445695	0.00262492
male-female	chasing	courter_velocity_forward	0.448439	0.0012338
male-female	chasing	courter_velocity_forward	0.451184	0.000521619
male-female	chasing	courter_velocity_forward	0.453928	0.000197819
male-female	chasing	courter_velocity_forward	0.456672	6.71565e-05
male-female	whatever	courter_velocity_forward	-0.0836727	0.000414664
male-female	whatever	courter_velocity_forward	-0.0809865	0.00166294
male-female	whatever	courter_velocity_forward	-0.0783003	0.00555846
male-female	whatever	courter_velocity_forward	-0.075614	0.0155638
male-female	whatever	courter_velocity_forward	-0.0729278	0.0367513
male-female	whatever	courter_velocity_forward	-0.0702416	0.0738513
male-female	whatever	courter_velocity_forward	-0.0675554	0.127842
male-female	whatever	courter_velocity_forward	-0.0648691	0.193788
male-female	whatever	courter_velocity_forward	-0.0621829	0.262784
male-female	whatever	courter_velocity_forward	-0.0594967	0.327332
male-female	whatever	courter_velocity_forward	-0.0568104	0.385823
male-female	whatever	courter_velocity_forward	-0.0541242	0.442636
male-female	whatever	courter_velocity_forward	-0.051438	0.50455
male-female	whatever	courter_velocity_forward	-0.0487517	0.576914
male-female	whatever	courter_velocity_forward	-0.0460655	0.662286
male-female	whatever	courter_velocity_forward	-0.0433793	0.761849
male-female	whatever	courter_velocity_forward	-0.0406931	0.878083
male-female	whatever	courter_velocity_forward	-0.0380068	1.01691
male-female	whatever	courter_velocity_forward	-0.0353206	1.18871
male-female	whatever	courter_velocity_forward	-0.0326344	1.40885
male-female	whatever	courter_velocity_forward	-0.0299481	1.69883
male-female	whatever	courter_velocity_forward	-0.0272619	2.08902
male-female	whatever	courter_velocity_forward	-0.0245757	2.62471
male-female	whatever	courter_velocity_forward	-0.0218894	3.37973
male-female	whatever	courter_velocity_forward	-0.0192032	4.4837
male-female	whatever	courter_velocity_forward	-0.016517	6.16317
male-female	whatever	courter_velocity_forward	-0.0138308	8.76483
male-female	whatever	courter_velocity_forward	-0.0111445	12.6625
male-female	whatever	courter_velocity_forward	-0.0084583	17.9323
male-female	whatever	courter_velocity_forward	-0.00577207	23.88
male-female	whatever	courter_velocity_forward	-0.00308584	28.883
male-female	whatever	courter_velocity_forward	-0.000399614	31.0477
male-female	whatever	courter_velocity_forward	0.00228662	29.4323
male-female	whatever	courter_velocity_forward	0.00497285	24.7626
male-female	whatever	courter_velocity_forward	0.00765907	18.8971
male-female	whatever	courter_velocity_forward	0.0103453	13.5863
male-female	whatever	courter_velocity_forward	0.0130315	9.66465
male-female	whatever	courter_velocity_forward	0.0157178	7.10996
male-female	whatever	courter_velocity_forward	0.018404	5.52957
male-female	whatever	courter_velocity_forward	0.0210902	4.53991
male-female	whatever	courter_velocity_forward	0.0237765	3.89008
male-female	whatever	courter_velocity_forward	0.0264627	3.4403
male-female	whatever	courter_velocity_forward	0.0291489	3.11343
male-female	whatever	courter_velocity_forward	0.0318351	2.86416
male-female	whatever	courter_velocity_forward	0.0345214	2.66577
male-female	whatever	courter_velocity_forward	0.0372076	2.50368
male-female	whatever	courter_velocity_forward	0.0398938	2.36988
male-female	whatever	courter_velocity_forward	0.0425801	2.2583
male-female	whatever	courter_velocity_forward	0.0452663	2.16306
male-female	whatever	courter_velocity_forward	0.0479525	2.07886
male-female	whatever	courter_velocity_forward	0.0506387	2.00166
male-female	whatever	courter_velocity_forward	0.053325	1.92887
male-female	whatever	courter_velocity_forward	0.0560112	1.85935
male-female	whatever	courter_velocity_forward	0.0586974	1.79312
male-female	whatever	courter_velocity_forward	0.0613837	1.73041
male-female	whatever	courter_velocity_forward	0.0640699	1.67116
male-female	whatever	courter_velocity_forward	0.0667561	1.61542
male-female	whatever	courter_velocity_forward	0.0694424	1.56371
male-female	whatever	courter_velocity_forward	0.0721286	1.5166
male-female	whatever	courter_velocity_forward	0.0748148	1.47378
male-female	whatever	courter_velocity_forward	0.077501	1.43392
male-female	whatever	courter_velocity_forward	0.0801873	1.39547
male-female	whatever	courter_velocity_forward	0.0828735	1.35781
male-female	whatever	courter_velocity_forward	0.0855597	1.32146
male-female	whatever	courter_velocity_forward	0.088246	1.28712
male-female	whatever	courter_velocity_forward	0.0909322	1.25469
male-female	whatever	courter_velocity_forward	0.0936184	1.22325
male-female	whatever	courter_velocity_forward	0.0963046	1.19206
male-female	whatever	courter_velocity_forward	0.0989909	1.16147
male-female	whatever	courter_velocity_forward	0.101677	1.13267
male-female	whatever	courter_velocity_forward	0.104363	1.10637
male-female	whatever	courter_velocity_forward	0.10705	1.08186
male-female	whatever	courter_velocity_forward	0.109736	1.05761
male-female	whatever	courter_velocity_forward	0.112422	1.03294
male-female	whatever	courter_velocity_forward	0.115108	1.00874
male-female	whatever	courter_velocity_forward	0.117794	0.986211
male-female	whatever	courter_velocity_forward	0.120481	0.964968
male-female	whatever	courter_velocity_forward	0.123167	0.94293
male-female	whatever	courter_velocity_forward	0.125853	0.918344
male-female	whatever	courter_velocity_forward	0.128539	0.891663
male-female	whatever	courter_velocity_forward	0.131226	0.865256
male-female	whatever	courter_velocity_forward	0.133912	0.841506
male-female	whatever	courter_velocity_forward	0.136598	0.821444
male-female	whatever	courter_velocity_forward	0.139284	0.804847
male-female	whatever	courter_velocity_forward	0.141971	0.790923
male-female	whatever	courter_velocity_forward	0.144657	0.778711
male-female	whatever	courter_velocity_forward	0.147343	0.767276
male-female	whatever	courter_velocity_forward	0.150029	0.755944
male-female	whatever	courter_velocity_forward	0.152715	0.74437
male-female	whatever	courter_velocity_forward	0.155402	0.732314
male-female	whatever	courter_velocity_forward	0.158088	0.719504
male-female	whatever	courter_velocity_forward	0.160774	0.705835
male-female	whatever	courter_velocity_forward	0.16346	0.691571
male-female	whatever	courter_velocity_forward	0.166147	0.677196
male-female	whatever	courter_velocity_forward	0.168833	0.663033
male-female	whatever	courter_velocity_forward	0.171519	0.649031
male-female	whatever	courter_velocity_forward	0.174205	0.634875
male-female	whatever	courter_velocity_forward	0.176892	0.620392
male-female	whatever	courter_velocity_forward	0.179578	0.606076
male-female	whatever	courter_velocity_forward	0.182264	0.593051
male-female	whatever	courter_velocity_forward	0.18495	0.582135
male-female	whatever	courter_velocity_forward	0.187636	0.572845
male-female	whatever	courter_velocity_forward	0.190323	0.563592
male-female	whatever	courter_velocity_forward	0.193009	0.553011
male-female	whatever	courter_velocity_forward	0.195695	0.541035
male-female	whatever	courter_velocity_forward	0.198381	0.528714
male-female	whatever	courter_velocity_forward	0.201068	0.517207
male-female	whatever	courter_velocity_forward	0.203754	0.506998
male-female	whatever	courter_velocity_forward	0.20644	0.497793
male-female	whatever	courter_velocity_forward	0.209126	0.488941
male-female	whatever	courter_velocity_forward	0.211813	0.480012
male-female	whatever	courter_velocity_forward	0.214499	0.471138
male-female	whatever	courter_velocity_forward	0.217185	0.46276
male-female	whatever	courter_velocity_forward	0.219871	0.45499
male-female	whatever	courter_velocity_forward	0.222557	0.447301
male-female	whatever	courter_velocity_forward	0.225244	0.438906
male-female	whatever	courter_velocity_forward	0.22793	0.429395
male-female	whatever	courter_velocity_forward	0.230616	0.418993
male-female	whatever	courter_velocity_forward	0.233302	0.408289
male-female	whatever	courter_velocity_forward	0.235989	0.397878
male-female	whatever	courter_velocity_forward	0.238675	0.388257
male-female	whatever	courter_velocity_forward	0.241361	0.379826
male-female	whatever	courter_velocity_forward	0.244047	0.37272
male-female	whatever	courter_velocity_forward	0.246733	0.366667
male-female	whatever	courter_velocity_forward	0.24942	0.361177
male-female	whatever	courter_velocity_forward	0.252106	0.355894
male-female	whatever	courter_velocity_forward	0.254792	0.3506
male-female	whatever	courter_velocity_forward	0.257478	0.344892
male-female	whatever	courter_velocity_forward	0.260165	0.338127
male-female	whatever	courter_velocity_forward	0.262851	0.329945
male-female	whatever	courter_velocity_forward	0.265537	0.320821
male-female	whatever	courter_velocity_forward	0.268223	0.311881
male-female	whatever	courter_velocity_forward	0.27091	0.304098
male-female	whatever	courter_velocity_forward	0.273596	0.297732
male-female	whatever	courter_velocity_forward	0.276282	0.292547
male-female	whatever	courter_velocity_forward	0.278968	0.288375
male-female	whatever	courter_velocity_forward	0.281654	0.285239
male-female	whatever	courter_velocity_forward	0.284341	0.282834
male-female	whatever	courter_velocity_forward	0.287027	0.280086
male-female	whatever	courter_velocity_forward	0.289713	0.275601
male-female	whatever	courter_velocity_forward	0.292399	0.268738
male-female	whatever	courter_velocity_forward	0.295086	0.260155
male-female	whatever	courter_velocity_forward	0.297772	0.251313
male-female	whatever	courter_velocity_forward	0.300458	0.243624
male-female	whatever	courter_velocity_forward	0.303144	0.237931
male-female	whatever	courter_velocity_forward	0.305831	0.234237
male-female	whatever	courter_velocity_forward	0.308517	0.231606
male-female	whatever	courter_velocity_forward	0.311203	0.22855
male-female	whatever	courter_velocity_forward	0.313889	0.223904
male-female	whatever	courter_velocity_forward	0.316575	0.217512
male-female	whatever	courter_velocity_forward	0.319262	0.210181
male-female	whatever	courter_velocity_forward	0.321948	0.203065
male-female	whatever	courter_velocity_forward	0.324634	0.197063
male-female	whatever	courter_velocity_forward	0.32732	0.192556
male-female	whatever	courter_velocity_forward	0.330007	0.189396
male-female	whatever	courter_velocity_forward	0.332693	0.186963
male-female	whatever	courter_velocity_forward	0.335379	0.184347
male-female	whatever	courter_velocity_forward	0.338065	0.180769
male-female	whatever	courter_velocity_forward	0.340752	0.176082
male-female	whatever	courter_velocity_forward	0.343438	0.170925
male-female	whatever	courter_velocity_forward	0.346124	0.166286
male-female	whatever	courter_velocity_forward	0.34881	0.162755
male-female	whatever	courter_velocity_forward	0.351496	0.160117
male-female	whatever	courter_velocity_forward	0.354183	0.157687
male-female	whatever	courter_velocity_forward	0.356869	0.155017
male-female	whatever	courter_velocity_forward	0.359555	0.152147
male-female	whatever	courter_velocity_forward	0.362241	0.149157
male-female	whatever	courter_velocity_forward	0.364928	0.145739
male-female	whatever	courter_velocity_forward	0.367614	0.14147
male-female	whatever	courter_velocity_forward	0.3703	0.136448
male-female	whatever	courter_velocity_forward	0.372986	0.13146
male-female	whatever	courter_velocity_forward	0.375673	0.127447
male-female	whatever	courter_velocity_forward	0.378359	0.124786
male-female	whatever	courter_velocity_forward	0.381045	0.123032
male-female	whatever	courter_velocity_forward	0.383731	0.121316
male-female	whatever	courter_velocity_forward	0.386417	0.119079
male-female	whatever	courter_velocity_forward	0.389104	0.116498
male-female	whatever	courter_velocity_forward	0.39179	0.114192
male-female	whatever	courter_velocity_forward	0.394476	0.112514
male-female	whatever	courter_velocity_forward	0.397162	0.111194
male-female	whatever	courter_velocity_forward	0.399849	0.109654
male-female	whatever	courter_velocity_forward	0.402535	0.107548
male-female	whatever	courter_velocity_forward	0.405221	0.104953
male-female	whatever	courter_velocity_forward	0.407907	0.10216
male-female	whatever	courter_velocity_forward	0.410593	0.099378
male-female	whatever	courter_velocity_forward	0.41328	0.096641
male-female	whatever	courter_velocity_forward	0.415966	0.093902
male-female	whatever	courter_velocity_forward	0.418652	0.0911052
male-female	whatever	courter_velocity_forward	0.421338	0.0879666
male-female	whatever	courter_velocity_forward	0.424025	0.0835768
male-female	whatever	courter_velocity_forward	0.426711	0.0764309
male-female	whatever	courter_velocity_forward	0.429397	0.0653381
male-female	whatever	courter_velocity_forward	0.432083	0.0506836
male-female	whatever	courter_velocity_forward	0.43477	0.0347804
male-female	whatever	courter_velocity_forward	0.437456	0.0207026
male-female	whatever	courter_velocity_forward	0.440142	0.010535
male-female	whatever	courter_velocity_forward	0.442828	0.00453513
male-female	whatever	courter_velocity_forward	0.445514	0.00163893
male-female	whatever	courter_velocity_forward	0.448201	0.000494434
male-female	whatever	courter_velocity_forward	0.450887	0.000123999
male-female	close	courter_velocity_forward	-0.0988309	0.000371558
male-female	close	courter_velocity_forward	-0.0959921	0.000843704
male-female	close	courter_velocity_forward	-0.0931534	0.00180371
male-female	close	courter_velocity_forward	-0.0903147	0.00363375
male-female	close	courter_velocity_forward	-0.087476	0.0069064
male-female	close	courter_velocity_forward	-0.0846373	0.0124011
male-female	close	courter_velocity_forward	-0.0817985	0.0210728
male-female	close	courter_velocity_forward	-0.0789598	0.033958
male-female	close	courter_velocity_forward	-0.0761211	0.0520264
male-female	close	courter_velocity_forward	-0.0732824	0.0760134
male-female	close	courter_velocity_forward	-0.0704436	0.106295
male-female	close	courter_velocity_forward	-0.0676049	0.142862
male-female	close	courter_velocity_forward	-0.0647662	0.185435
male-female	close	courter_velocity_forward	-0.0619275	0.233693
male-female	close	courter_velocity_forward	-0.0590887	0.28758
male-female	close	courter_velocity_forward	-0.05625	0.34762
male-female	close	courter_velocity_forward	-0.0534113	0.415193
male-female	close	courter_velocity_forward	-0.0505726	0.49276
male-female	close	courter_velocity_forward	-0.0477339	0.584088
male-female	close	courter_velocity_forward	-0.0448951	0.69451
male-female	close	courter_velocity_forward	-0.0420564	0.831311
male-female	close	courter_velocity_forward	-0.0392177	1.00429
male-female	close	courter_velocity_forward	-0.036379	1.22649
male-female	close	courter_velocity_forward	-0.0335402	1.51489
male-female	close	courter_velocity_forward	-0.0307015	1.89074
male-female	close	courter_velocity_forward	-0.0278628	2.37867
male-female	close	courter_velocity_forward	-0.0250241	3.00399
male-female	close	courter_velocity_forward	-0.0221854	3.78741
male-female	close	courter_velocity_forward	-0.0193466	4.7374
male-female	close	courter_velocity_forward	-0.0165079	5.84152
male-female	close	courter_velocity_forward	-0.0136692	7.05928
male-female	close	courter_velocity_forward	-0.0108305	8.31979
male-female	close	courter_velocity_forward	-0.00799175	9.52711
male-female	close	courter_velocity_forward	-0.00515303	10.5737
male-female	close	courter_velocity_forward	-0.0023143	11.3601
male-female	close	courter_velocity_forward	0.000524417	11.815
male-female	close	courter_velocity_forward	0.00336314	11.9103
male-female	close	courter_velocity_forward	0.00620186	11.6664
male-female	close	courter_velocity_forward	0.00904058	11.1445
male-female	close	courter_velocity_forward	0.0118793	10.4319
male-female	close	courter_velocity_forward	0.014718	9.62206
male-female	close	courter_velocity_forward	0.0175568	8.7977
male-female	close	courter_velocity_forward	0.0203955	8.0198
male-female	close	courter_velocity_forward	0.0232342	7.32415
male-female	close	courter_velocity_forward	0.0260729	6.7241
male-female	close	courter_velocity_forward	0.0289116	6.21673
male-female	close	courter_velocity_forward	0.0317504	5.78992
male-female	close	courter_velocity_forward	0.0345891	5.42828
male-female	close	courter_velocity_forward	0.0374278	5.11709
male-female	close	courter_velocity_forward	0.0402665	4.84434
male-female	close	courter_velocity_forward	0.0431053	4.60123
male-female	close	courter_velocity_forward	0.045944	4.38172
male-female	close	courter_velocity_forward	0.0487827	4.18175
male-female	close	courter_velocity_forward	0.0516214	3.99849
male-female	close	courter_velocity_forward	0.0544601	3.82972
male-female	close	courter_velocity_forward	0.0572989	3.67353
male-female	close	courter_velocity_forward	0.0601376	3.52823
male-female	close	courter_velocity_forward	0.0629763	3.39222
male-female	close	courter_velocity_forward	0.065815	3.26399
male-female	close	courter_velocity_forward	0.0686538	3.14212
male-female	close	courter_velocity_forward	0.0714925	3.02538
male-female	close	courter_velocity_forward	0.0743312	2.91291
male-female	close	courter_velocity_forward	0.0771699	2.80438
male-female	close	courter_velocity_forward	0.0800086	2.70003
male-female	close	courter_velocity_forward	0.0828474	2.60052
male-female	close	courter_velocity_forward	0.0856861	2.50656
male-female	close	courter_velocity_forward	0.0885248	2.41861
male-female	close	courter_velocity_forward	0.0913635	2.33669
male-female	close	courter_velocity_forward	0.0942023	2.26035
male-female	close	courter_velocity_forward	0.097041	2.189
male-female	close	courter_velocity_forward	0.0998797	2.12214
male-female	close	courter_velocity_forward	0.102718	2.0595
male-female	close	courter_velocity_forward	0.105557	2.00106
male-female	close	courter_velocity_forward	0.108396	1.94681
male-female	close	courter_velocity_forward	0.111235	1.89646
male-female	close	courter_velocity_forward	0.114073	1.8494
male-female	close	courter_velocity_forward	0.116912	1.80465
male-female	close	courter_velocity_forward	0.119751	1.76118
male-female	close	courter_velocity_forward	0.122589	1.71812
male-female	close	courter_velocity_forward	0.125428	1.67504
male-female	close	courter_velocity_forward	0.128267	1.63197
male-female	close	courter_velocity_forward	0.131106	1.58934
male-female	close	courter_velocity_forward	0.133944	1.54775
male-female	close	courter_velocity_forward	0.136783	1.50773
male-female	close	courter_velocity_forward	0.139622	1.46954
male-female	close	courter_velocity_forward	0.142461	1.43318
male-female	close	courter_velocity_forward	0.145299	1.39843
male-female	close	courter_velocity_forward	0.148138	1.36506
male-female	close	courter_velocity_forward	0.150977	1.33292
male-female	close	courter_velocity_forward	0.153815	1.3021
male-female	close	courter_velocity_forward	0.156654	1.27282
male-female	close	courter_velocity_forward	0.159493	1.24532
male-female	close	courter_velocity_forward	0.162332	1.21969
male-female	close	courter_velocity_forward	0.16517	1.19574
male-female	close	courter_velocity_forward	0.168009	1.173
male-female	close	courter_velocity_forward	0.170848	1.15081
male-female	close	courter_velocity_forward	0.173686	1.12853
male-female	close	courter_velocity_forward	0.176525	1.10573
male-female	close	courter_velocity_forward	0.179364	1.0823
male-female	close	courter_velocity_forward	0.182203	1.05849
male-female	close	courter_velocity_forward	0.185041	1.03474
male-female	close	courter_velocity_forward	0.18788	1.01153
male-female	close	courter_velocity_forward	0.190719	0.989258
male-female	close	courter_velocity_forward	0.193558	0.968159
male-female	close	courter_velocity_forward	0.196396	0.948351
male-female	close	courter_velocity_forward	0.199235	0.929907
male-female	close	courter_velocity_forward	0.202074	0.912888
male-female	close	courter_velocity_forward	0.204912	0.897309
male-female	close	courter_velocity_forward	0.207751	0.883029
male-female	close	courter_velocity_forward	0.21059	0.869657
male-female	close	courter_velocity_forward	0.213429	0.85653
male-female	close	courter_velocity_forward	0.216267	0.842816
male-female	close	courter_velocity_forward	0.219106	0.827732
male-female	close	courter_velocity_forward	0.221945	0.810772
male-female	close	courter_velocity_forward	0.224783	0.791859
male-female	close	courter_velocity_forward	0.227622	0.77134
male-female	close	courter_velocity_forward	0.230461	0.74983
male-female	close	courter_velocity_forward	0.2333	0.727974
male-female	close	courter_velocity_forward	0.236138	0.706242
male-female	close	courter_velocity_forward	0.238977	0.684855
male-female	close	courter_velocity_forward	0.241816	0.663848
male-female	close	courter_velocity_forward	0.244655	0.643243
male-female	close	courter_velocity_forward	0.247493	0.623225
male-female	close	courter_velocity_forward	0.250332	0.604238
male-female	close	courter_velocity_forward	0.253171	0.58695
male-female	close	courter_velocity_forward	0.256009	0.572091
male-female	close	courter_velocity_forward	0.258848	0.560224
male-female	close	courter_velocity_forward	0.261687	0.551551
male-female	close	courter_velocity_forward	0.264526	0.545807
male-female	close	courter_velocity_forward	0.267364	0.542313
male-female	close	courter_velocity_forward	0.270203	0.540142
male-female	close	courter_velocity_forward	0.273042	0.538335
male-female	close	courter_velocity_forward	0.27588	0.536084
male-female	close	courter_velocity_forward	0.278719	0.532807
male-female	close	courter_velocity_forward	0.281558	0.528132
male-female	close	courter_velocity_forward	0.284397	0.521829
male-female	close	courter_velocity_forward	0.287235	0.513759
male-female	close	courter_velocity_forward	0.290074	0.503887
male-female	close	courter_velocity_forward	0.292913	0.492328
male-female	close	courter_velocity_forward	0.295752	0.479394
male-female	close	courter_velocity_forward	0.29859	0.465597
male-female	close	courter_velocity_forward	0.301429	0.451571
male-female	close	courter_velocity_forward	0.304268	0.437968
male-female	close	courter_velocity_forward	0.307106	0.42534
male-female	close	courter_velocity_forward	0.309945	0.414054
male-female	close	courter_velocity_forward	0.312784	0.404254
male-female	close	courter_velocity_forward	0.315623	0.395854
male-female	close	courter_velocity_forward	0.318461	0.38856
male-female	close	courter_velocity_forward	0.3213	0.381908
male-female	close	courter_velocity_forward	0.324139	0.37534
male-female	close	courter_velocity_forward	0.326977	0.368305
male-female	close	courter_velocity_forward	0.329816	0.360366
male-female	close	courter_velocity_forward	0.332655	0.351301
male-female	close	courter_velocity_forward	0.335494	0.341132
male-female	close	courter_velocity_forward	0.338332	0.330111
male-female	close	courter_velocity_forward	0.341171	0.31864
male-female	close	courter_velocity_forward	0.34401	0.307187
male-female	close	courter_velocity_forward	0.346849	0.296208
male-female	close	courter_velocity_forward	0.349687	0.286094
male-female	close	courter_velocity_forward	0.352526	0.27714
male-female	close	courter_velocity_forward	0.355365	0.269519
male-female	close	courter_velocity_forward	0.358203	0.263268
male-female	close	courter_velocity_forward	0.361042	0.258289
male-female	close	courter_velocity_forward	0.363881	0.254379
male-female	close	courter_velocity_forward	0.36672	0.251282
male-female	close	courter_velocity_forward	0.369558	0.248753
male-female	close	courter_velocity_forward	0.372397	0.246612
male-female	close	courter_velocity_forward	0.375236	0.244761
male-female	close	courter_velocity_forward	0.378074	0.24318
male-female	close	courter_velocity_forward	0.380913	0.241878
male-female	close	courter_velocity_forward	0.383752	0.240839
male-female	close	courter_velocity_forward	0.386591	0.239974
male-female	close	courter_velocity_forward	0.389429	0.239086
male-female	close	courter_velocity_forward	0.392268	0.237871
male-female	close	courter_velocity_forward	0.395107	0.235962
male-female	close	courter_velocity_forward	0.397946	0.232981
male-female	close	courter_velocity_forward	0.400784	0.228611
male-female	close	courter_velocity_forward	0.403623	0.222637
male-female	close	courter_velocity_forward	0.406462	0.214965
male-female	close	courter_velocity_forward	0.4093	0.205609
male-female	close	courter_velocity_forward	0.412139	0.194663
male-female	close	courter_velocity_forward	0.414978	0.182258
male-female	close	courter_velocity_forward	0.417817	0.168526
male-female	close	courter_velocity_forward	0.420655	0.153589
male-female	close	courter_velocity_forward	0.423494	0.137575
male-female	close	courter_velocity_forward	0.426333	0.120673
male-female	close	courter_velocity_forward	0.429171	0.103196
male-female	close	courter_velocity_forward	0.43201	0.0856254
male-female	close	courter_velocity_forward	0.434849	0.0685961
male-female	close	courter_velocity_forward	0.437688	0.0528097
male-female	close	courter_velocity_forward	0.440526	0.0389042
male-female	close	courter_velocity_forward	0.443365	0.0273237
male-female	close	courter_velocity_forward	0.446204	0.0182383
male-female	close	courter_velocity_forward	0.449043	0.0115402
male-female	close	courter_velocity_forward	0.451881	0.00690743
male-female	close	courter_velocity_forward	0.45472	0.00390444
male-female	close	courter_velocity_forward	0.457559	0.00208137
male-female	close	courter_velocity_forward	0.460397	0.00104524
male-female	close	courter_velocity_forward	0.463236	0.000494051
male-female	close	courter_velocity_forward	0.466075	0.000219638
male-female	chasing	courter_abs_velocity_lateral	-0.00826802	0.132534
male-female	chasing	courter_abs_velocity_lateral	-0.00749624	0.32057
male-female	chasing	courter_abs_velocity_lateral	-0.00672447	0.719902
male-female	chasing	courter_abs_velocity_lateral	-0.00595269	1.50197
male-female	chasing	courter_abs_velocity_lateral	-0.00518091	2.91354
male-female	chasing	courter_abs_velocity_lateral	-0.00440914	5.25969
male-female	chasing	courter_abs_velocity_lateral	-0.00363736	8.84633
male-female	chasing	courter_abs_velocity_lateral	-0.00286558	13.881
male-female	chasing	courter_abs_velocity_lateral	-0.00209381	20.3542
male-female	chasing	courter_abs_velocity_lateral	-0.00132203	27.9475
male-female	chasing	courter_abs_velocity_lateral	-0.000550253	36.0221
male-female	chasing	courter_abs_velocity_lateral	0.000221524	43.7172
male-female	chasing	courter_abs_velocity_lateral	0.000993301	50.1426
male-female	chasing	courter_abs_velocity_lateral	0.00176508	54.598
male-female	chasing	courter_abs_velocity_lateral	0.00253685	56.7375
male-female	chasing	courter_abs_velocity_lateral	0.00330863	56.6189
male-female	chasing	courter_abs_velocity_lateral	0.00408041	54.6312
male-female	chasing	courter_abs_velocity_lateral	0.00485219	51.3461
male-female	chasing	courter_abs_velocity_lateral	0.00562396	47.3568
male-female	chasing	courter_abs_velocity_lateral	0.00639574	43.1602
male-female	chasing	courter_abs_velocity_lateral	0.00716752	39.1021
male-female	chasing	courter_abs_velocity_lateral	0.00793929	35.3777
male-female	chasing	courter_abs_velocity_lateral	0.00871107	32.0649
male-female	chasing	courter_abs_velocity_lateral	0.00948285	29.1668
male-female	chasing	courter_abs_velocity_lateral	0.0102546	26.6489
male-female	chasing	courter_abs_velocity_lateral	0.0110264	24.4636
male-female	chasing	courter_abs_velocity_lateral	0.0117982	22.5639
male-female	chasing	courter_abs_velocity_lateral	0.01257	20.9078
male-female	chasing	courter_abs_velocity_lateral	0.0133417	19.4582
male-female	chasing	courter_abs_velocity_lateral	0.0141135	18.1814
male-female	chasing	courter_abs_velocity_lateral	0.0148853	17.0465
male-female	chasing	courter_abs_velocity_lateral	0.0156571	16.0271
male-female	chasing	courter_abs_velocity_lateral	0.0164288	15.1024
male-female	chasing	courter_abs_velocity_lateral	0.0172006	14.2588
male-female	chasing	courter_abs_velocity_lateral	0.0179724	13.4892
male-female	chasing	courter_abs_velocity_lateral	0.0187442	12.7905
male-female	chasing	courter_abs_velocity_lateral	0.0195159	12.1609
male-female	chasing	courter_abs_velocity_lateral	0.0202877	11.5972
male-female	chasing	courter_abs_velocity_lateral	0.0210595	11.0936
male-female	chasing	courter_abs_velocity_lateral	0.0218313	10.6424
male-female	chasing	courter_abs_velocity_lateral	0.0226031	10.2347
male-female	chasing	courter_abs_velocity_lateral	0.0233748	9.8621
male-female	chasing	courter_abs_velocity_lateral	0.0241466	9.51716
male-female	chasing	courter_abs_velocity_lateral	0.0249184	9.19296
male-female	chasing	courter_abs_velocity_lateral	0.0256902	8.8826
male-female	chasing	courter_abs_velocity_lateral	0.0264619	8.57882
male-female	chasing	courter_abs_velocity_lateral	0.0272337	8.27443
male-female	chasing	courter_abs_velocity_lateral	0.0280055	7.96365
male-female	chasing	courter_abs_velocity_lateral	0.0287773	7.64375
male-female	chasing	courter_abs_velocity_lateral	0.029549	7.31608
male-female	chasing	courter_abs_velocity_lateral	0.0303208	6.98585
male-female	chasing	courter_abs_velocity_lateral	0.0310926	6.66047
male-female	chasing	courter_abs_velocity_lateral	0.0318644	6.34734
male-female	chasing	courter_abs_velocity_lateral	0.0326362	6.05192
male-female	chasing	courter_abs_velocity_lateral	0.0334079	5.77695
male-female	chasing	courter_abs_velocity_lateral	0.0341797	5.52286
male-female	chasing	courter_abs_velocity_lateral	0.0349515	5.28867
male-female	chasing	courter_abs_velocity_lateral	0.0357233	5.07296
male-female	chasing	courter_abs_velocity_lateral	0.036495	4.8744
male-female	chasing	courter_abs_velocity_lateral	0.0372668	4.69209
male-female	chasing	courter_abs_velocity_lateral	0.0380386	4.5256
male-female	chasing	courter_abs_velocity_lateral	0.0388104	4.37498
male-female	chasing	courter_abs_velocity_lateral	0.0395821	4.2405
male-female	chasing	courter_abs_velocity_lateral	0.0403539	4.12203
male-female	chasing	courter_abs_velocity_lateral	0.0411257	4.01826
male-female	chasing	courter_abs_velocity_lateral	0.0418975	3.92602
male-female	chasing	courter_abs_velocity_lateral	0.0426693	3.84031
male-female	chasing	courter_abs_velocity_lateral	0.043441	3.75506
male-female	chasing	courter_abs_velocity_lateral	0.0442128	3.66444
male-female	chasing	courter_abs_velocity_lateral	0.0449846	3.56439
male-female	chasing	courter_abs_velocity_lateral	0.0457564	3.45349
male-female	chasing	courter_abs_velocity_lateral	0.0465281	3.33304
male-female	chasing	courter_abs_velocity_lateral	0.0472999	3.20631
male-female	chasing	courter_abs_velocity_lateral	0.0480717	3.07732
male-female	chasing	courter_abs_velocity_lateral	0.0488435	2.94979
male-female	chasing	courter_abs_velocity_lateral	0.0496152	2.82663
male-female	chasing	courter_abs_velocity_lateral	0.050387	2.71002
male-female	chasing	courter_abs_velocity_lateral	0.0511588	2.60181
male-female	chasing	courter_abs_velocity_lateral	0.0519306	2.50371
male-female	chasing	courter_abs_velocity_lateral	0.0527024	2.41716
male-female	chasing	courter_abs_velocity_lateral	0.0534741	2.3428
male-female	chasing	courter_abs_velocity_lateral	0.0542459	2.27996
male-female	chasing	courter_abs_velocity_lateral	0.0550177	2.22663
male-female	chasing	courter_abs_velocity_lateral	0.0557895	2.17979
male-female	chasing	courter_abs_velocity_lateral	0.0565612	2.13623
male-female	chasing	courter_abs_velocity_lateral	0.057333	2.09323
male-female	chasing	courter_abs_velocity_lateral	0.0581048	2.04914
male-female	chasing	courter_abs_velocity_lateral	0.0588766	2.00343
male-female	chasing	courter_abs_velocity_lateral	0.0596483	1.95656
male-female	chasing	courter_abs_velocity_lateral	0.0604201	1.90957
male-female	chasing	courter_abs_velocity_lateral	0.0611919	1.86373
male-female	chasing	courter_abs_velocity_lateral	0.0619637	1.82015
male-female	chasing	courter_abs_velocity_lateral	0.0627354	1.77964
male-female	chasing	courter_abs_velocity_lateral	0.0635072	1.74267
male-female	chasing	courter_abs_velocity_lateral	0.064279	1.70953
male-female	chasing	courter_abs_velocity_lateral	0.0650508	1.68049
male-female	chasing	courter_abs_velocity_lateral	0.0658226	1.65596
male-female	chasing	courter_abs_velocity_lateral	0.0665943	1.63647
male-female	chasing	courter_abs_velocity_lateral	0.0673661	1.62252
male-female	chasing	courter_abs_velocity_lateral	0.0681379	1.61433
male-female	chasing	courter_abs_velocity_lateral	0.0689097	1.61157
male-female	chasing	courter_abs_velocity_lateral	0.0696814	1.61306
male-female	chasing	courter_abs_velocity_lateral	0.0704532	1.61658
male-female	chasing	courter_abs_velocity_lateral	0.071225	1.61896
male-female	chasing	courter_abs_velocity_lateral	0.0719968	1.61634
male-female	chasing	courter_abs_velocity_lateral	0.0727685	1.60495
male-female	chasing	courter_abs_velocity_lateral	0.0735403	1.58201
male-female	chasing	courter_abs_velocity_lateral	0.0743121	1.54661
male-female	chasing	courter_abs_velocity_lateral	0.0750839	1.50014
male-female	chasing	courter_abs_velocity_lateral	0.0758557	1.44603
male-female	chasing	courter_abs_velocity_lateral	0.0766274	1.38884
male-female	chasing	courter_abs_velocity_lateral	0.0773992	1.33304
male-female	chasing	courter_abs_velocity_lateral	0.078171	1.28183
male-female	chasing	courter_abs_velocity_lateral	0.0789428	1.23657
male-female	chasing	courter_abs_velocity_lateral	0.0797145	1.19689
male-female	chasing	courter_abs_velocity_lateral	0.0804863	1.16136
male-female	chasing	courter_abs_velocity_lateral	0.0812581	1.12848
male-female	chasing	courter_abs_velocity_lateral	0.0820299	1.09737
male-female	chasing	courter_abs_velocity_lateral	0.0828016	1.06805
male-female	chasing	courter_abs_velocity_lateral	0.0835734	1.04117
male-female	chasing	courter_abs_velocity_lateral	0.0843452	1.01737
male-female	chasing	courter_abs_velocity_lateral	0.085117	0.996738
male-female	chasing	courter_abs_velocity_lateral	0.0858888	0.978553
male-female	chasing	courter_abs_velocity_lateral	0.0866605	0.961553
male-female	chasing	courter_abs_velocity_lateral	0.0874323	0.944491
male-female	chasing	courter_abs_velocity_lateral	0.0882041	0.926709
male-female	chasing	courter_abs_velocity_lateral	0.0889759	0.908359
male-female	chasing	courter_abs_velocity_lateral	0.0897476	0.890185
male-female	chasing	courter_abs_velocity_lateral	0.0905194	0.872989
male-female	chasing	courter_abs_velocity_lateral	0.0912912	0.857138
male-female	chasing	courter_abs_velocity_lateral	0.092063	0.842354
male-female	chasing	courter_abs_velocity_lateral	0.0928347	0.827862
male-female	chasing	courter_abs_velocity_lateral	0.0936065	0.812743
male-female	chasing	courter_abs_velocity_lateral	0.0943783	0.796277
male-female	chasing	courter_abs_velocity_lateral	0.0951501	0.778128
male-female	chasing	courter_abs_velocity_lateral	0.0959219	0.758365
male-female	chasing	courter_abs_velocity_lateral	0.0966936	0.737378
male-female	chasing	courter_abs_velocity_lateral	0.0974654	0.715784
male-female	chasing	courter_abs_velocity_lateral	0.0982372	0.694319
male-female	chasing	courter_abs_velocity_lateral	0.099009	0.673711
male-female	chasing	courter_abs_velocity_lateral	0.0997807	0.654545
male-female	chasing	courter_abs_velocity_lateral	0.100553	0.637123
male-female	chasing	courter_abs_velocity_lateral	0.101324	0.621412
male-female	chasing	courter_abs_velocity_lateral	0.102096	0.607091
male-female	chasing	courter_abs_velocity_lateral	0.102868	0.593697
male-female	chasing	courter_abs_velocity_lateral	0.10364	0.58079
male-female	chasing	courter_abs_velocity_lateral	0.104411	0.568071
male-female	chasing	courter_abs_velocity_lateral	0.105183	0.555413
male-female	chasing	courter_abs_velocity_lateral	0.105955	0.542795
male-female	chasing	courter_abs_velocity_lateral	0.106727	0.530197
male-female	chasing	courter_abs_velocity_lateral	0.107499	0.517536
male-female	chasing	courter_abs_velocity_lateral	0.10827	0.504674
male-female	chasing	courter_abs_velocity_lateral	0.109042	0.491523
male-female	chasing	courter_abs_velocity_lateral	0.109814	0.478157
male-female	chasing	courter_abs_velocity_lateral	0.110586	0.464861
male-female	chasing	courter_abs_velocity_lateral	0.111357	0.452055
male-female	chasing	courter_abs_velocity_lateral	0.112129	0.440117
male-female	chasing	courter_abs_velocity_lateral	0.112901	0.429207
male-female	chasing	courter_abs_velocity_lateral	0.113673	0.4192
male-female	chasing	courter_abs_velocity_lateral	0.114444	0.409771
male-female	chasing	courter_abs_velocity_lateral	0.115216	0.400589
male-female	chasing	courter_abs_velocity_lateral	0.115988	0.391525
male-female	chasing	courter_abs_velocity_lateral	0.11676	0.382778
male-female	chasing	courter_abs_velocity_lateral	0.117532	0.374861
male-female	chasing	courter_abs_velocity_lateral	0.118303	0.368453
male-female	chasing	courter_abs_velocity_lateral	0.119075	0.364166
male-female	chasing	courter_abs_velocity_lateral	0.119847	0.362296
male-female	chasing	courter_abs_velocity_lateral	0.120619	0.362651
male-female	chasing	courter_abs_velocity_lateral	0.12139	0.364517
male-female	chasing	courter_abs_velocity_lateral	0.122162	0.366767
male-female	chasing	courter_abs_velocity_lateral	0.122934	0.368126
male-female	chasing	courter_abs_velocity_lateral	0.123706	0.367495
male-female	chasing	courter_abs_velocity_lateral	0.124478	0.364269
male-female	chasing	courter_abs_velocity_lateral	0.125249	0.358535
male-female	chasing	courter_abs_velocity_lateral	0.126021	0.351076
male-female	chasing	courter_abs_velocity_lateral	0.126793	0.343155
male-female	chasing	courter_abs_velocity_lateral	0.127565	0.336124
male-female	chasing	courter_abs_velocity_lateral	0.128336	0.330983
male-female	chasing	courter_abs_velocity_lateral	0.129108	0.328023
male-female	chasing	courter_abs_velocity_lateral	0.12988	0.326666
male-female	chasing	courter_abs_velocity_lateral	0.130652	0.325528
male-female	chasing	courter_abs_velocity_lateral	0.131424	0.322675
male-female	chasing	courter_abs_velocity_lateral	0.132195	0.316009
male-female	chasing	courter_abs_velocity_lateral	0.132967	0.303706
male-female	chasing	courter_abs_velocity_lateral	0.133739	0.284626
male-female	chasing	courter_abs_velocity_lateral	0.134511	0.258632
male-female	chasing	courter_abs_velocity_lateral	0.135282	0.226709
male-female	chasing	courter_abs_velocity_lateral	0.136054	0.190847
male-female	chasing	courter_abs_velocity_lateral	0.136826	0.153673
male-female	chasing	courter_abs_velocity_lateral	0.137598	0.117938
male-female	chasing	courter_abs_velocity_lateral	0.13837	0.0859892
male-female	chasing	courter_abs_velocity_lateral	0.139141	0.0593858
male-female	chasing	courter_abs_velocity_lateral	0.139913	0.0387422
male-female	chasing	courter_abs_velocity_lateral	0.140685	0.0238152
male-female	chasing	courter_abs_velocity_lateral	0.141457	0.0137622
male-female	chasing	courter_abs_velocity_lateral	0.142228	0.00746047
male-female	chasing	courter_abs_velocity_lateral	0.143	0.0037867
male-female	chasing	courter_abs_velocity_lateral	0.143772	0.0017965
male-female	chasing	courter_abs_velocity_lateral	0.144544	0.000795435
male-female	chasing	courter_abs_velocity_lateral	0.145316	0.000328258
male-female	whatever	courter_abs_velocity_lateral	-0.00386018	0.415722
male-female	whatever	courter_abs_velocity_lateral	-0.00313229	2.21728
male-female	whatever	courter_abs_velocity_lateral	-0.0024044	8.67186
male-female	whatever	courter_abs_velocity_lateral	-0.00167651	25.0296
male-female	whatever	courter_abs_velocity_lateral	-0.000948619	53.8491
male-female	whatever	courter_abs_velocity_lateral	-0.000220728	87.7518
male-female	whatever	courter_abs_velocity_lateral	0.000507162	111.2
male-female	whatever	courter_abs_velocity_lateral	0.00123505	114.313
male-female	whatever	courter_abs_velocity_lateral	0.00196294	101.477
male-female	whatever	courter_abs_velocity_lateral	0.00269083	83.9109
male-female	whatever	courter_abs_velocity_lateral	0.00341872	68.8983
male-female	whatever	courter_abs_velocity_lateral	0.00414662	57.8234
male-female	whatever	courter_abs_velocity_lateral	0.00487451	49.6127
male-female	whatever	courter_abs_velocity_lateral	0.0056024	43.2152
male-female	whatever	courter_abs_velocity_lateral	0.00633029	38.0696
male-female	whatever	courter_abs_velocity_lateral	0.00705818	33.8598
male-female	whatever	courter_abs_velocity_lateral	0.00778607	30.3361
male-female	whatever	courter_abs_velocity_lateral	0.00851396	27.3024
male-female	whatever	courter_abs_velocity_lateral	0.00924185	24.6426
male-female	whatever	courter_abs_velocity_lateral	0.00996974	22.3126
male-female	whatever	courter_abs_velocity_lateral	0.0106976	20.302
male-female	whatever	courter_abs_velocity_lateral	0.0114255	18.5812
male-female	whatever	courter_abs_velocity_lateral	0.0121534	17.0846
male-female	whatever	courter_abs_velocity_lateral	0.0128813	15.7546
male-female	whatever	courter_abs_velocity_lateral	0.0136092	14.5756
male-female	whatever	courter_abs_velocity_lateral	0.0143371	13.5511
male-female	whatever	courter_abs_velocity_lateral	0.015065	12.6646
male-female	whatever	courter_abs_velocity_lateral	0.0157929	11.8751
male-female	whatever	courter_abs_velocity_lateral	0.0165208	11.1475
male-female	whatever	courter_abs_velocity_lateral	0.0172486	10.4787
male-female	whatever	courter_abs_velocity_lateral	0.0179765	9.88381
male-female	whatever	courter_abs_velocity_lateral	0.0187044	9.36514
male-female	whatever	courter_abs_velocity_lateral	0.0194323	8.90191
male-female	whatever	courter_abs_velocity_lateral	0.0201602	8.46266
male-female	whatever	courter_abs_velocity_lateral	0.0208881	8.02704
male-female	whatever	courter_abs_velocity_lateral	0.021616	7.60019
male-female	whatever	courter_abs_velocity_lateral	0.0223439	7.20242
male-female	whatever	courter_abs_velocity_lateral	0.0230718	6.84852
male-female	whatever	courter_abs_velocity_lateral	0.0237997	6.53782
male-female	whatever	courter_abs_velocity_lateral	0.0245276	6.25585
male-female	whatever	courter_abs_velocity_lateral	0.0252554	5.98516
male-female	whatever	courter_abs_velocity_lateral	0.0259833	5.71823
male-female	whatever	courter_abs_velocity_lateral	0.0267112	5.45965
male-female	whatever	courter_abs_velocity_lateral	0.0274391	5.21723
male-female	whatever	courter_abs_velocity_lateral	0.028167	4.99469
male-female	whatever	courter_abs_velocity_lateral	0.0288949	4.79165
male-female	whatever	courter_abs_velocity_lateral	0.0296228	4.60596
male-female	whatever	courter_abs_velocity_lateral	0.0303507	4.43476
male-female	whatever	courter_abs_velocity_lateral	0.0310786	4.27523
male-female	whatever	courter_abs_velocity_lateral	0.0318065	4.12456
male-female	whatever	courter_abs_velocity_lateral	0.0325344	3.97769
male-female	whatever	courter_abs_velocity_lateral	0.0332622	3.82592
male-female	whatever	courter_abs_velocity_lateral	0.0339901	3.66123
male-female	whatever	courter_abs_velocity_lateral	0.034718	3.48495
male-female	whatever	courter_abs_velocity_lateral	0.0354459	3.31058
male-female	whatever	courter_abs_velocity_lateral	0.0361738	3.15432
male-female	whatever	courter_abs_velocity_lateral	0.0369017	3.02332
male-female	whatever	courter_abs_velocity_lateral	0.0376296	2.91263
male-female	whatever	courter_abs_velocity_lateral	0.0383575	2.8107
male-female	whatever	courter_abs_velocity_lateral	0.0390854	2.70796
male-female	whatever	courter_abs_velocity_lateral	0.0398133	2.60247
male-female	whatever	courter_abs_velocity_lateral	0.0405411	2.49756
male-female	whatever	courter_abs_velocity_lateral	0.041269	2.39608
male-female	whatever	courter_abs_velocity_lateral	0.0419969	2.30044
male-female	whatever	courter_abs_velocity_lateral	0.0427248	2.21583
male-female	whatever	courter_abs_velocity_lateral	0.0434527	2.14671
male-female	whatever	courter_abs_velocity_lateral	0.0441806	2.09013
male-female	whatever	courter_abs_velocity_lateral	0.0449085	2.03597
male-female	whatever	courter_abs_velocity_lateral	0.0456364	1.97359
male-female	whatever	courter_abs_velocity_lateral	0.0463643	1.8996
male-female	whatever	courter_abs_velocity_lateral	0.0470922	1.82157
male-female	whatever	courter_abs_velocity_lateral	0.0478201	1.75221
male-female	whatever	courter_abs_velocity_lateral	0.0485479	1.69707
male-female	whatever	courter_abs_velocity_lateral	0.0492758	1.64948
male-female	whatever	courter_abs_velocity_lateral	0.0500037	1.59877
male-female	whatever	courter_abs_velocity_lateral	0.0507316	1.54044
male-female	whatever	courter_abs_velocity_lateral	0.0514595	1.47748
male-female	whatever	courter_abs_velocity_lateral	0.0521874	1.41597
male-female	whatever	courter_abs_velocity_lateral	0.0529153	1.36115
male-female	whatever	courter_abs_velocity_lateral	0.0536432	1.31563
male-female	whatever	courter_abs_velocity_lateral	0.0543711	1.27845
male-female	whatever	courter_abs_velocity_lateral	0.055099	1.24673
male-female	whatever	courter_abs_velocity_lateral	0.0558269	1.21868
male-female	whatever	courter_abs_velocity_lateral	0.0565547	1.19312
male-female	whatever	courter_abs_velocity_lateral	0.0572826	1.16793
male-female	whatever	courter_abs_velocity_lateral	0.0580105	1.14143
male-female	whatever	courter_abs_velocity_lateral	0.0587384	1.11211
male-female	whatever	courter_abs_velocity_lateral	0.0594663	1.07637
male-female	whatever	courter_abs_velocity_lateral	0.0601942	1.03116
male-female	whatever	courter_abs_velocity_lateral	0.0609221	0.980144
male-female	whatever	courter_abs_velocity_lateral	0.06165	0.933666
male-female	whatever	courter_abs_velocity_lateral	0.0623779	0.901147
male-female	whatever	courter_abs_velocity_lateral	0.0631058	0.884784
male-female	whatever	courter_abs_velocity_lateral	0.0638336	0.878462
male-female	whatever	courter_abs_velocity_lateral	0.0645615	0.871097
male-female	whatever	courter_abs_velocity_lateral	0.0652894	0.854064
male-female	whatever	courter_abs_velocity_lateral	0.0660173	0.826537
male-female	whatever	courter_abs_velocity_lateral	0.0667452	0.792478
male-female	whatever	courter_abs_velocity_lateral	0.0674731	0.75613
male-female	whatever	courter_abs_velocity_lateral	0.068201	0.721377
male-female	whatever	courter_abs_velocity_lateral	0.0689289	0.689778
male-female	whatever	courter_abs_velocity_lateral	0.0696568	0.659445
male-female	whatever	courter_abs_velocity_lateral	0.0703847	0.629593
male-female	whatever	courter_abs_velocity_lateral	0.0711126	0.603272
male-female	whatever	courter_abs_velocity_lateral	0.0718404	0.583791
male-female	whatever	courter_abs_velocity_lateral	0.0725683	0.572662
male-female	whatever	courter_abs_velocity_lateral	0.0732962	0.571787
male-female	whatever	courter_abs_velocity_lateral	0.0740241	0.582336
male-female	whatever	courter_abs_velocity_lateral	0.074752	0.599693
male-female	whatever	courter_abs_velocity_lateral	0.0754799	0.613167
male-female	whatever	courter_abs_velocity_lateral	0.0762078	0.612026
male-female	whatever	courter_abs_velocity_lateral	0.0769357	0.59093
male-female	whatever	courter_abs_velocity_lateral	0.0776636	0.552331
male-female	whatever	courter_abs_velocity_lateral	0.0783915	0.50619
male-female	whatever	courter_abs_velocity_lateral	0.0791194	0.464129
male-female	whatever	courter_abs_velocity_lateral	0.0798472	0.432038
male-female	whatever	courter_abs_velocity_lateral	0.0805751	0.410742
male-female	whatever	courter_abs_velocity_lateral	0.081303	0.400281
male-female	whatever	courter_abs_velocity_lateral	0.0820309	0.397899
male-female	whatever	courter_abs_velocity_lateral	0.0827588	0.395987
male-female	whatever	courter_abs_velocity_lateral	0.0834867	0.387896
male-female	whatever	courter_abs_velocity_lateral	0.0842146	0.374425
male-female	whatever	courter_abs_velocity_lateral	0.0849425	0.361909
male-female	whatever	courter_abs_velocity_lateral	0.0856704	0.354378
male-female	whatever	courter_abs_velocity_lateral	0.0863983	0.349577
male-female	whatever	courter_abs_velocity_lateral	0.0871262	0.343061
male-female	whatever	courter_abs_velocity_lateral	0.087854	0.333519
male-female	whatever	courter_abs_velocity_lateral	0.0885819	0.322401
male-female	whatever	courter_abs_velocity_lateral	0.0893098	0.311072
male-female	whatever	courter_abs_velocity_lateral	0.0900377	0.300702
male-female	whatever	courter_abs_velocity_lateral	0.0907656	0.292709
male-female	whatever	courter_abs_velocity_lateral	0.0914935	0.28727
male-female	whatever	courter_abs_velocity_lateral	0.0922214	0.282223
male-female	whatever	courter_abs_velocity_lateral	0.0929493	0.27448
male-female	whatever	courter_abs_velocity_lateral	0.0936772	0.262999
male-female	whatever	courter_abs_velocity_lateral	0.0944051	0.2506
male-female	whatever	courter_abs_velocity_lateral	0.0951329	0.242338
male-female	whatever	courter_abs_velocity_lateral	0.0958608	0.241264
male-female	whatever	courter_abs_velocity_lateral	0.0965887	0.245642
male-female	whatever	courter_abs_velocity_lateral	0.0973166	0.25004
male-female	whatever	courter_abs_velocity_lateral	0.0980445	0.248637
male-female	whatever	courter_abs_velocity_lateral	0.0987724	0.238449
male-female	whatever	courter_abs_velocity_lateral	0.0995003	0.221118
male-female	whatever	courter_abs_velocity_lateral	0.100228	0.202189
male-female	whatever	courter_abs_velocity_lateral	0.100956	0.187641
male-female	whatever	courter_abs_velocity_lateral	0.101684	0.180431
male-female	whatever	courter_abs_velocity_lateral	0.102412	0.179896
male-female	whatever	courter_abs_velocity_lateral	0.10314	0.182808
male-female	whatever	courter_abs_velocity_lateral	0.103868	0.184971
male-female	whatever	courter_abs_velocity_lateral	0.104596	0.18368
male-female	whatever	courter_abs_velocity_lateral	0.105323	0.178966
male-female	whatever	courter_abs_velocity_lateral	0.106051	0.172235
male-female	whatever	courter_abs_velocity_lateral	0.106779	0.164509
male-female	whatever	courter_abs_velocity_lateral	0.107507	0.156393
male-female	whatever	courter_abs_velocity_lateral	0.108235	0.14888
male-female	whatever	courter_abs_velocity_lateral	0.108963	0.142923
male-female	whatever	courter_abs_velocity_lateral	0.109691	0.138438
male-female	whatever	courter_abs_velocity_lateral	0.110419	0.134635
male-female	whatever	courter_abs_velocity_lateral	0.111147	0.130908
male-female	whatever	courter_abs_velocity_lateral	0.111874	0.126865
male-female	whatever	courter_abs_velocity_lateral	0.112602	0.122207
male-female	whatever	courter_abs_velocity_lateral	0.11333	0.117602
male-female	whatever	courter_abs_velocity_lateral	0.114058	0.115447
male-female	whatever	courter_abs_velocity_lateral	0.114786	0.117516
male-female	whatever	courter_abs_velocity_lateral	0.115514	0.120911
male-female	whatever	courter_abs_velocity_lateral	0.116242	0.119835
male-female	whatever	courter_abs_velocity_lateral	0.11697	0.112974
male-female	whatever	courter_abs_velocity_lateral	0.117698	0.105202
male-female	whatever	courter_abs_velocity_lateral	0.118425	0.101054
male-female	whatever	courter_abs_velocity_lateral	0.119153	0.100457
male-female	whatever	courter_abs_velocity_lateral	0.119881	0.101226
male-female	whatever	courter_abs_velocity_lateral	0.120609	0.102084
male-female	whatever	courter_abs_velocity_lateral	0.121337	0.101973
male-female	whatever	courter_abs_velocity_lateral	0.122065	0.0991644
male-female	whatever	courter_abs_velocity_lateral	0.122793	0.0935105
male-female	whatever	courter_abs_velocity_lateral	0.123521	0.08791
male-female	whatever	courter_abs_velocity_lateral	0.124249	0.0851196
male-female	whatever	courter_abs_velocity_lateral	0.124976	0.084282
male-female	whatever	courter_abs_velocity_lateral	0.125704	0.0826046
male-female	whatever	courter_abs_velocity_lateral	0.126432	0.0794572
male-female	whatever	courter_abs_velocity_lateral	0.12716	0.0766159
male-female	whatever	courter_abs_velocity_lateral	0.127888	0.0752667
male-female	whatever	courter_abs_velocity_lateral	0.128616	0.0752193
male-female	whatever	courter_abs_velocity_lateral	0.129344	0.0765154
male-female	whatever	courter_abs_velocity_lateral	0.130072	0.0793793
male-female	whatever	courter_abs_velocity_lateral	0.1308	0.0825581
male-female	whatever	courter_abs_velocity_lateral	0.131527	0.0835892
male-female	whatever	courter_abs_velocity_lateral	0.132255	0.0815174
male-female	whatever	courter_abs_velocity_lateral	0.132983	0.0784084
male-female	whatever	courter_abs_velocity_lateral	0.133711	0.0771811
male-female	whatever	courter_abs_velocity_lateral	0.134439	0.078039
male-female	whatever	courter_abs_velocity_lateral	0.135167	0.0773902
male-female	whatever	courter_abs_velocity_lateral	0.135895	0.070595
male-female	whatever	courter_abs_velocity_lateral	0.136623	0.0561301
male-female	whatever	courter_abs_velocity_lateral	0.137351	0.0373143
male-female	whatever	courter_abs_velocity_lateral	0.138078	0.0200272
male-female	whatever	courter_abs_velocity_lateral	0.138806	0.0084232
male-female	whatever	courter_abs_velocity_lateral	0.139534	0.00271112
male-female	whatever	courter_abs_velocity_lateral	0.140262	0.000656254
male-female	whatever	courter_abs_velocity_lateral	0.14099	0.000118032
male-female	close	courter_abs_velocity_lateral	-0.00977195	0.0727781
male-female	close	courter_abs_velocity_lateral	-0.00898513	0.157282
male-female	close	courter_abs_velocity_lateral	-0.00819832	0.321805
male-female	close	courter_abs_velocity_lateral	-0.0074115	0.623647
male-female	close	courter_abs_velocity_lateral	-0.00662469	1.14537
male-female	close	courter_abs_velocity_lateral	-0.00583787	1.99466
male-female	close	courter_abs_velocity_lateral	-0.00505106	3.29625
male-female	close	courter_abs_velocity_lateral	-0.00426424	5.17312
male-female	close	courter_abs_velocity_lateral	-0.00347743	7.71759
male-female	close	courter_abs_velocity_lateral	-0.00269061	10.9572
male-female	close	courter_abs_velocity_lateral	-0.0019038	14.8245
male-female	close	courter_abs_velocity_lateral	-0.00111698	19.1429
male-female	close	courter_abs_velocity_lateral	-0.000330169	23.6367
male-female	close	courter_abs_velocity_lateral	0.000456646	27.968
male-female	close	courter_abs_velocity_lateral	0.00124346	31.7942
male-female	close	courter_abs_velocity_lateral	0.00203028	34.829
male-female	close	courter_abs_velocity_lateral	0.00281709	36.8922
male-female	close	courter_abs_velocity_lateral	0.0036039	37.9327
male-female	close	courter_abs_velocity_lateral	0.00439072	38.0224
male-female	close	courter_abs_velocity_lateral	0.00517753	37.3246
male-female	close	courter_abs_velocity_lateral	0.00596435	36.0501
male-female	close	courter_abs_velocity_lateral	0.00675116	34.4134
male-female	close	courter_abs_velocity_lateral	0.00753798	32.6002
male-female	close	courter_abs_velocity_lateral	0.00832479	30.7501
male-female	close	courter_abs_velocity_lateral	0.00911161	28.9534
male-female	close	courter_abs_velocity_lateral	0.00989842	27.2582
male-female	close	courter_abs_velocity_lateral	0.0106852	25.683
male-female	close	courter_abs_velocity_lateral	0.0114721	24.2288
male-female	close	courter_abs_velocity_lateral	0.0122589	22.8895
male-female	close	courter_abs_velocity_lateral	0.0130457	21.6584
male-female	close	courter_abs_velocity_lateral	0.0138325	20.5307
male-female	close	courter_abs_velocity_lateral	0.0146193	19.5033
male-female	close	courter_abs_velocity_lateral	0.0154061	18.5731
male-female	close	courter_abs_velocity_lateral	0.0161929	17.7352
male-female	close	courter_abs_velocity_lateral	0.0169798	16.9813
male-female	close	courter_abs_velocity_lateral	0.0177666	16.3007
male-female	close	courter_abs_velocity_lateral	0.0185534	15.681
male-female	close	courter_abs_velocity_lateral	0.0193402	15.11
male-female	close	courter_abs_velocity_lateral	0.020127	14.5776
male-female	close	courter_abs_velocity_lateral	0.0209138	14.0767
male-female	close	courter_abs_velocity_lateral	0.0217006	13.6026
male-female	close	courter_abs_velocity_lateral	0.0224875	13.1528
male-female	close	courter_abs_velocity_lateral	0.0232743	12.7257
male-female	close	courter_abs_velocity_lateral	0.0240611	12.3195
male-female	close	courter_abs_velocity_lateral	0.0248479	11.9319
male-female	close	courter_abs_velocity_lateral	0.0256347	11.5599
male-female	close	courter_abs_velocity_lateral	0.0264215	11.1999
male-female	close	courter_abs_velocity_lateral	0.0272083	10.8483
male-female	close	courter_abs_velocity_lateral	0.0279952	10.5021
male-female	close	courter_abs_velocity_lateral	0.028782	10.1593
male-female	close	courter_abs_velocity_lateral	0.0295688	9.81988
male-female	close	courter_abs_velocity_lateral	0.0303556	9.48525
male-female	close	courter_abs_velocity_lateral	0.0311424	9.15842
male-female	close	courter_abs_velocity_lateral	0.0319292	8.84312
male-female	close	courter_abs_velocity_lateral	0.032716	8.54287
male-female	close	courter_abs_velocity_lateral	0.0335029	8.26021
male-female	close	courter_abs_velocity_lateral	0.0342897	7.99619
male-female	close	courter_abs_velocity_lateral	0.0350765	7.75035
male-female	close	courter_abs_velocity_lateral	0.0358633	7.52099
male-female	close	courter_abs_velocity_lateral	0.0366501	7.30569
male-female	close	courter_abs_velocity_lateral	0.0374369	7.10174
male-female	close	courter_abs_velocity_lateral	0.0382238	6.90654
male-female	close	courter_abs_velocity_lateral	0.0390106	6.71792
male-female	close	courter_abs_velocity_lateral	0.0397974	6.53435
male-female	close	courter_abs_velocity_lateral	0.0405842	6.35506
male-female	close	courter_abs_velocity_lateral	0.041371	6.17995
male-female	close	courter_abs_velocity_lateral	0.0421578	6.00935
male-female	close	courter_abs_velocity_lateral	0.0429446	5.84358
male-female	close	courter_abs_velocity_lateral	0.0437315	5.6826
male-female	close	courter_abs_velocity_lateral	0.0445183	5.52586
male-female	close	courter_abs_velocity_lateral	0.0453051	5.37245
male-female	close	courter_abs_velocity_lateral	0.0460919	5.22147
male-female	close	courter_abs_velocity_lateral	0.0468787	5.07248
male-female	close	courter_abs_velocity_lateral	0.0476655	4.92582
male-female	close	courter_abs_velocity_lateral	0.0484523	4.78247
male-female	close	courter_abs_velocity_lateral	0.0492392	4.64377
male-female	close	courter_abs_velocity_lateral	0.050026	4.51091
male-female	close	courter_abs_velocity_lateral	0.0508128	4.38458
male-female	close	courter_abs_velocity_lateral	0.0515996	4.26475
male-female	close	courter_abs_velocity_lateral	0.0523864	4.15084
male-female	close	courter_abs_velocity_lateral	0.0531732	4.04198
male-female	close	courter_abs_velocity_lateral	0.05396	3.93726
male-female	close	courter_abs_velocity_lateral	0.0547469	3.83597
male-female	close	courter_abs_velocity_lateral	0.0555337	3.73761
male-female	close	courter_abs_velocity_lateral	0.0563205	3.64195
male-female	close	courter_abs_velocity_lateral	0.0571073	3.54898
male-female	close	courter_abs_velocity_lateral	0.0578941	3.45903
male-female	close	courter_abs_velocity_lateral	0.0586809	3.37269
male-female	close	courter_abs_velocity_lateral	0.0594677	3.29077
male-female	close	courter_abs_velocity_lateral	0.0602546	3.21406
male-female	close	courter_abs_velocity_lateral	0.0610414	3.14299
male-female	close	courter_abs_velocity_lateral	0.0618282	3.07748
male-female	close	courter_abs_velocity_lateral	0.062615	3.01685
male-female	close	courter_abs_velocity_lateral	0.0634018	2.96003
male-female	close	courter_abs_velocity_lateral	0.0641886	2.90584
male-female	close	courter_abs_velocity_lateral	0.0649754	2.85324
male-female	close	courter_abs_velocity_lateral	0.0657623	2.80142
male-female	close	courter_abs_velocity_lateral	0.0665491	2.74971
male-female	close	courter_abs_velocity_lateral	0.0673359	2.69743
male-female	close	courter_abs_velocity_lateral	0.0681227	2.64381
male-female	close	courter_abs_velocity_lateral	0.0689095	2.58811
male-female	close	courter_abs_velocity_lateral	0.0696963	2.52974
male-female	close	courter_abs_velocity_lateral	0.0704832	2.46847
male-female	close	courter_abs_velocity_lateral	0.07127	2.40454
male-female	close	courter_abs_velocity_lateral	0.0720568	2.33856
male-female	close	courter_abs_velocity_lateral	0.0728436	2.27139
male-female	close	courter_abs_velocity_lateral	0.0736304	2.20397
male-female	close	courter_abs_velocity_lateral	0.0744172	2.13727
male-female	close	courter_abs_velocity_lateral	0.075204	2.07222
male-female	close	courter_abs_velocity_lateral	0.0759909	2.00978
male-female	close	courter_abs_velocity_lateral	0.0767777	1.95087
male-female	close	courter_abs_velocity_lateral	0.0775645	1.89622
male-female	close	courter_abs_velocity_lateral	0.0783513	1.84618
male-female	close	courter_abs_velocity_lateral	0.0791381	1.80055
male-female	close	courter_abs_velocity_lateral	0.0799249	1.75851
male-female	close	courter_abs_velocity_lateral	0.0807117	1.71874
male-female	close	courter_abs_velocity_lateral	0.0814986	1.67969
male-female	close	courter_abs_velocity_lateral	0.0822854	1.63999
male-female	close	courter_abs_velocity_lateral	0.0830722	1.59883
male-female	close	courter_abs_velocity_lateral	0.083859	1.55621
male-female	close	courter_abs_velocity_lateral	0.0846458	1.51299
male-female	close	courter_abs_velocity_lateral	0.0854326	1.47074
male-female	close	courter_abs_velocity_lateral	0.0862194	1.43142
male-female	close	courter_abs_velocity_lateral	0.0870063	1.39689
male-female	close	courter_abs_velocity_lateral	0.0877931	1.36852
male-female	close	courter_abs_velocity_lateral	0.0885799	1.3468
male-female	close	courter_abs_velocity_lateral	0.0893667	1.33124
male-female	close	courter_abs_velocity_lateral	0.0901535	1.32047
male-female	close	courter_abs_velocity_lateral	0.0909403	1.31258
male-female	close	courter_abs_velocity_lateral	0.0917271	1.30558
male-female	close	courter_abs_velocity_lateral	0.092514	1.29778
male-female	close	courter_abs_velocity_lateral	0.0933008	1.28815
male-female	close	courter_abs_velocity_lateral	0.0940876	1.27637
male-female	close	courter_abs_velocity_lateral	0.0948744	1.26268
male-female	close	courter_abs_velocity_lateral	0.0956612	1.24771
male-female	close	courter_abs_velocity_lateral	0.096448	1.2321
male-female	close	courter_abs_velocity_lateral	0.0972349	1.21632
male-female	close	courter_abs_velocity_lateral	0.0980217	1.20052
male-female	close	courter_abs_velocity_lateral	0.0988085	1.18451
male-female	close	courter_abs_velocity_lateral	0.0995953	1.16787
male-female	close	courter_abs_velocity_lateral	0.100382	1.15015
male-female	close	courter_abs_velocity_lateral	0.101169	1.13106
male-female	close	courter_abs_velocity_lateral	0.101956	1.11059
male-female	close	courter_abs_velocity_lateral	0.102743	1.08909
male-female	close	courter_abs_velocity_lateral	0.103529	1.06717
male-female	close	courter_abs_velocity_lateral	0.104316	1.04557
male-female	close	courter_abs_velocity_lateral	0.105103	1.0249
male-female	close	courter_abs_velocity_lateral	0.10589	1.00547
male-female	close	courter_abs_velocity_lateral	0.106677	0.987202
male-female	close	courter_abs_velocity_lateral	0.107463	0.969707
male-female	close	courter_abs_velocity_lateral	0.10825	0.952444
male-female	close	courter_abs_velocity_lateral	0.109037	0.934995
male-female	close	courter_abs_velocity_lateral	0.109824	0.917263
male-female	close	courter_abs_velocity_lateral	0.110611	0.899547
male-female	close	courter_abs_velocity_lateral	0.111398	0.882428
male-female	close	courter_abs_velocity_lateral	0.112184	0.866531
male-female	close	courter_abs_velocity_lateral	0.112971	0.852264
male-female	close	courter_abs_velocity_lateral	0.113758	0.839645
male-female	close	courter_abs_velocity_lateral	0.114545	0.828294
male-female	close	courter_abs_velocity_lateral	0.115332	0.817594
male-female	close	courter_abs_velocity_lateral	0.116118	0.80694
male-female	close	courter_abs_velocity_lateral	0.116905	0.795978
male-female	close	courter_abs_velocity_lateral	0.117692	0.784747
male-female	close	courter_abs_velocity_lateral	0.118479	0.77367
male-female	close	courter_abs_velocity_lateral	0.119266	0.763422
male-female	close	courter_abs_velocity_lateral	0.120052	0.754717
male-female	close	courter_abs_velocity_lateral	0.120839	0.748083
male-female	close	courter_abs_velocity_lateral	0.121626	0.743704
male-female	close	courter_abs_velocity_lateral	0.122413	0.741354
male-female	close	courter_abs_velocity_lateral	0.1232	0.740445
male-female	close	courter_abs_velocity_lateral	0.123987	0.740164
male-female	close	courter_abs_velocity_lateral	0.124773	0.739653
male-female	close	courter_abs_velocity_lateral	0.12556	0.738176
male-female	close	courter_abs_velocity_lateral	0.126347	0.735222
male-female	close	courter_abs_velocity_lateral	0.127134	0.730533
male-female	close	courter_abs_velocity_lateral	0.127921	0.724027
male-female	close	courter_abs_velocity_lateral	0.128707	0.715662
male-female	close	courter_abs_velocity_lateral	0.129494	0.705259
male-female	close	courter_abs_velocity_lateral	0.130281	0.692328
male-female	close	courter_abs_velocity_lateral	0.131068	0.675965
male-female	close	courter_abs_velocity_lateral	0.131855	0.654874
male-female	close	courter_abs_velocity_lateral	0.132642	0.627532
male-female	close	courter_abs_velocity_lateral	0.133428	0.592519
male-female	close	courter_abs_velocity_lateral	0.134215	0.54894
male-female	close	courter_abs_velocity_lateral	0.135002	0.496836
male-female	close	courter_abs_velocity_lateral	0.135789	0.437438
male-female	close	courter_abs_velocity_lateral	0.136576	0.373164
male-female	close	courter_abs_velocity_lateral	0.137362	0.307319
male-female	close	courter_abs_velocity_lateral	0.138149	0.243553
male-female	close	courter_abs_velocity_lateral	0.138936	0.185223
male-female	close	courter_abs_velocity_lateral	0.139723	0.134851
male-female	close	courter_abs_velocity_lateral	0.14051	0.0937935
male-female	close	courter_abs_velocity_lateral	0.141296	0.0622149
male-female	close	courter_abs_velocity_lateral	0.142083	0.0392981
male-female	close	courter_abs_velocity_lateral	0.14287	0.0236078
male-female	close	courter_abs_velocity_lateral	0.143657	0.0134735
male-female	close	courter_abs_velocity_lateral	0.144444	0.00729877
male-female	close	courter_abs_velocity_lateral	0.145231	0.00374991
male-female	close	courter_abs_velocity_lateral	0.146017	0.00182601
male-female	close	courter_abs_velocity_lateral	0.146804	0.000842255
male-female	chasing	distance_target	1.26937	0.000344999
male-female	chasing	distance_target	1.43005	0.00211138
male-female	chasing	distance_target	1.59073	0.00971641
male-female	chasing	distance_target	1.75141	0.0340715
male-female	chasing	distance_target	1.91209	0.0925883
male-female	chasing	distance_target	2.07277	0.199161
male-female	chasing	distance_target	2.23345	0.347871
male-female	chasing	distance_target	2.39413	0.507584
male-female	chasing	distance_target	2.5548	0.636052
male-female	chasing	distance_target	2.71548	0.700594
male-female	chasing	distance_target	2.87616	0.690752
male-female	chasing	distance_target	3.03684	0.620063
male-female	chasing	distance_target	3.19752	0.517517
male-female	chasing	distance_target	3.3582	0.412188
male-female	chasing	distance_target	3.51888	0.321202
male-female	chasing	distance_target	3.67956	0.248496
male-female	chasing	distance_target	3.84024	0.191017
male-female	chasing	distance_target	4.00092	0.144634
male-female	chasing	distance_target	4.1616	0.106521
male-female	chasing	distance_target	4.32228	0.0754641
male-female	chasing	distance_target	4.48296	0.0514618
male-female	chasing	distance_target	4.64364	0.0346405
male-female	chasing	distance_target	4.80432	0.0241304
male-female	chasing	distance_target	4.965	0.0180016
male-female	chasing	distance_target	5.12568	0.0141891
male-female	chasing	distance_target	5.28636	0.0113243
male-female	chasing	distance_target	5.44704	0.00889449
male-female	chasing	distance_target	5.60772	0.00695193
male-female	chasing	distance_target	5.7684	0.00569029
male-female	chasing	distance_target	5.92907	0.00512985
male-female	chasing	distance_target	6.08975	0.00500256
male-female	chasing	distance_target	6.25043	0.00486508
male-female	chasing	distance_target	6.41111	0.0044431
male-female	chasing	distance_target	6.57179	0.0038448
male-female	chasing	distance_target	6.73247	0.00334469
male-female	chasing	distance_target	6.89315	0.00307641
male-female	chasing	distance_target	7.05383	0.00298693
male-female	chasing	distance_target	7.21451	0.00295223
male-female	chasing	distance_target	7.37519	0.00288041
male-female	chasing	distance_target	7.53587	0.00273376
male-female	chasing	distance_target	7.69655	0.00250425
male-female	chasing	distance_target	7.85723	0.00222712
male-female	chasing	distance_target	8.01791	0.0019701
male-female	chasing	distance_target	8.17859	0.00176529
male-female	chasing	distance_target	8.33927	0.0016205
male-female	chasing	distance_target	8.49995	0.00157816
male-female	chasing	distance_target	8.66063	0.00165933
male-female	chasing	distance_target	8.82131	0.00178232
male-female	chasing	distance_target	8.98199	0.00183999
male-female	chasing	distance_target	9.14266	0.00183434
male-female	chasing	distance_target	9.30334	0.00184604
male-female	chasing	distance_target	9.46402	0.00189558
male-female	chasing	distance_target	9.6247	0.00193944
male-female	chasing	distance_target	9.78538	0.00199485
male-female	chasing	distance_target	9.94606	0.00213679
male-female	chasing	distance_target	10.1067	0.00234743
male-female	chasing	distance_target	10.2674	0.00250798
male-female	chasing	distance_target	10.4281	0.00257299
male-female	chasing	distance_target	10.5888	0.00260978
male-female	chasing	distance_target	10.7495	0.00264167
male-female	chasing	distance_target	10.9101	0.00260243
male-female	chasing	distance_target	11.0708	0.00246774
male-female	chasing	distance_target	11.2315	0.00229915
male-female	chasing	distance_target	11.3922	0.00214344
male-female	chasing	distance_target	11.5529	0.00199811
male-female	chasing	distance_target	11.7135	0.0018812
male-female	chasing	distance_target	11.8742	0.00183344
male-female	chasing	distance_target	12.0349	0.00184997
male-female	chasing	distance_target	12.1956	0.00190153
male-female	chasing	distance_target	12.3563	0.00201231
male-female	chasing	distance_target	12.5169	0.00221278
male-female	chasing	distance_target	12.6776	0.00240486
male-female	chasing	distance_target	12.8383	0.00239829
male-female	chasing	distance_target	12.999	0.0021441
male-female	chasing	distance_target	13.1597	0.00182187
male-female	chasing	distance_target	13.3203	0.00162471
male-female	chasing	distance_target	13.481	0.00155206
male-female	chasing	distance_target	13.6417	0.00146838
male-female	chasing	distance_target	13.8024	0.00129887
male-female	chasing	distance_target	13.9631	0.00111801
male-female	chasing	distance_target	14.1237	0.00106449
male-female	chasing	distance_target	14.2844	0.00120499
male-female	chasing	distance_target	14.4451	0.00147309
male-female	chasing	distance_target	14.6058	0.00170067
male-female	chasing	distance_target	14.7664	0.00172477
male-female	chasing	distance_target	14.9271	0.00151942
male-female	chasing	distance_target	15.0878	0.00121387
male-female	chasing	distance_target	15.2485	0.000957426
male-female	chasing	distance_target	15.4092	0.000802675
male-female	chasing	distance_target	15.5698	0.000723237
male-female	chasing	distance_target	15.7305	0.000679506
male-female	chasing	distance_target	15.8912	0.000644401
male-female	chasing	distance_target	16.0519	0.000605462
male-female	chasing	distance_target	16.2126	0.000559999
male-female	chasing	distance_target	16.3732	0.000501253
male-female	chasing	distance_target	16.5339	0.000419042
male-female	chasing	distance_target	16.6946	0.000316582
male-female	chasing	distance_target	16.8553	0.000216715
male-female	chasing	distance_target	17.016	0.000153804
male-female	chasing	distance_target	17.1766	0.000158602
male-female	chasing	distance_target	17.3373	0.000240832
male-female	chasing	distance_target	17.498	0.000383095
male-female	chasing	distance_target	17.6587	0.000549506
male-female	chasing	distance_target	17.8194	0.000694655
male-female	chasing	distance_target	17.98	0.00077121
male-female	chasing	distance_target	18.1407	0.000752607
male-female	chasing	distance_target	18.3014	0.000661358
male-female	chasing	distance_target	18.4621	0.000557158
male-female	chasing	distance_target	18.6228	0.000481712
male-female	chasing	distance_target	18.7834	0.000431018
male-female	chasing	distance_target	18.9441	0.000383553
male-female	chasing	distance_target	19.1048	0.000328423
male-female	chasing	distance_target	19.2655	0.000265253
male-female	chasing	distance_target	19.4262	0.000200348
male-female	chasing	distance_target	19.5868	0.000145442
male-female	chasing	distance_target	19.7475	0.000110271
male-female	chasing	distance_target	19.9082	9.7172e-05
male-female	chasing	distance_target	20.0689	0.000104215
male-female	chasing	distance_target	20.2296	0.000128804
male-female	chasing	distance_target	20.3902	0.000169531
male-female	chasing	distance_target	20.5509	0.000242445
male-female	chasing	distance_target	20.7116	0.000423223
male-female	chasing	distance_target	20.8723	0.000875716
male-female	chasing	distance_target	21.0329	0.00175312
male-female	chasing	distance_target	21.1936	0.00291537
male-female	chasing	distance_target	21.3543	0.00377549
male-female	chasing	distance_target	21.515	0.00373674
male-female	chasing	distance_target	21.6757	0.00284629
male-female	chasing	distance_target	21.8363	0.00172125
male-female	chasing	distance_target	21.997	0.000884593
male-female	chasing	distance_target	22.1577	0.000448028
male-female	chasing	distance_target	22.3184	0.000284713
male-female	chasing	distance_target	22.4791	0.000239242
male-female	chasing	distance_target	22.6397	0.000211333
male-female	chasing	distance_target	22.8004	0.000179385
male-female	chasing	distance_target	22.9611	0.000195829
male-female	chasing	distance_target	23.1218	0.000350046
male-female	chasing	distance_target	23.2825	0.000674964
male-female	chasing	distance_target	23.4431	0.0010314
male-female	chasing	distance_target	23.6038	0.00115913
male-female	chasing	distance_target	23.7645	0.000946689
male-female	chasing	distance_target	23.9252	0.000565867
male-female	chasing	distance_target	24.0859	0.000258489
male-female	chasing	distance_target	24.2465	0.00010601
male-female	chasing	distance_target	24.4072	5.36977e-05
male-female	chasing	distance_target	24.5679	4.08582e-05
male-female	chasing	distance_target	24.7286	5.27381e-05
male-female	chasing	distance_target	24.8893	9.51306e-05
male-female	chasing	distance_target	25.0499	0.000158002
male-female	chasing	distance_target	25.2106	0.000215179
male-female	chasing	distance_target	25.3713	0.000262395
male-female	chasing	distance_target	25.532	0.000328499
male-female	chasing	distance_target	25.6927	0.000421904
male-female	chasing	distance_target	25.8533	0.000496213
male-female	chasing	distance_target	26.014	0.000501377
male-female	chasing	distance_target	26.1747	0.000441145
male-female	chasing	distance_target	26.3354	0.000356171
male-female	chasing	distance_target	26.4961	0.000278473
male-female	chasing	distance_target	26.6567	0.000221106
male-female	chasing	distance_target	26.8174	0.00018795
male-female	chasing	distance_target	26.9781	0.000175992
male-female	chasing	distance_target	27.1388	0.0001768
male-female	chasing	distance_target	27.2995	0.000180649
male-female	chasing	distance_target	27.4601	0.000179378
male-female	chasing	distance_target	27.6208	0.000169957
male-female	chasing	distance_target	27.7815	0.000155528
male-female	chasing	distance_target	27.9422	0.000140129
male-female	chasing	distance_target	28.1028	0.000124271
male-female	chasing	distance_target	28.2635	0.000108121
male-female	chasing	distance_target	28.4242	9.52711e-05
male-female	chasing	distance_target	28.5849	9.08218e-05
male-female	chasing	distance_target	28.7456	9.92042e-05
male-female	chasing	distance_target	28.9062	0.000122773
male-female	chasing	distance_target	29.0669	0.000157402
male-female	chasing	distance_target	29.2276	0.000194326
male-female	chasing	distance_target	29.3883	0.000240567
male-female	chasing	distance_target	29.549	0.000347236
male-female	chasing	distance_target	29.7096	0.000604936
male-female	chasing	distance_target	29.8703	0.00105321
male-female	chasing	distance_target	30.031	0.00154308
male-female	chasing	distance_target	30.1917	0.00176762
male-female	chasing	distance_target	30.3524	0.00154899
male-female	chasing	distance_target	30.513	0.00103692
male-female	chasing	distance_target	30.6737	0.000535574
male-female	chasing	distance_target	30.8344	0.000223208
male-female	chasing	distance_target	30.9951	9.66674e-05
male-female	chasing	distance_target	31.1558	8.47562e-05
male-female	chasing	distance_target	31.3164	0.000139769
male-female	chasing	distance_target	31.4771	0.000246265
male-female	chasing	distance_target	31.6378	0.000382599
male-female	chasing	distance_target	31.7985	0.000501281
male-female	chasing	distance_target	31.9592	0.000559061
male-female	chasing	distance_target	32.1198	0.000542348
male-female	chasing	distance_target	32.2805	0.000455588
male-female	chasing	distance_target	32.4412	0.00031976
male-female	chasing	distance_target	32.6019	0.000179682
male-female	chasing	distance_target	32.7626	7.82571e-05
male-female	chasing	distance_target	32.9232	2.58649e-05
male-female	chasing	distance_target	33.0839	6.3967e-06
male-female	chasing	distance_target	33.2446	1.17174e-06
male-female	whatever	distance_target	0.993564	0.000145893
male-female	whatever	distance_target	1.15706	0.000604305
male-female	whatever	distance_target	1.32056	0.00212451
male-female	whatever	distance_target	1.48406	0.0063879
male-female	whatever	distance_target	1.64755	0.0165779
male-female	whatever	distance_target	1.81105	0.0375237
male-female	whatever	distance_target	1.97455	0.0749016
male-female	whatever	distance_target	2.13805	0.133271
male-female	whatever	distance_target	2.30154	0.213321
male-female	whatever	distance_target	2.46504	0.309324
male-female	whatever	distance_target	2.62854	0.408291
male-female	whatever	distance_target	2.79204	0.492355
male-female	whatever	distance_target	2.95553	0.544529
male-female	whatever	distance_target	3.11903	0.555421
male-female	whatever	distance_target	3.28253	0.526838
male-female	whatever	distance_target	3.44603	0.469901
male-female	whatever	distance_target	3.60952	0.399132
male-female	whatever	distance_target	3.77302	0.326602
male-female	whatever	distance_target	3.93652	0.25938
male-female	whatever	distance_target	4.10002	0.200415
male-female	whatever	distance_target	4.26351	0.150657
male-female	whatever	distance_target	4.42701	0.110385
male-female	whatever	distance_target	4.59051	0.0793865
male-female	whatever	distance_target	4.75401	0.0567644
male-female	whatever	distance_target	4.9175	0.0410289
male-female	whatever	distance_target	5.081	0.0304584
male-female	whatever	distance_target	5.2445	0.0234661
male-female	whatever	distance_target	5.408	0.0188056
male-female	whatever	distance_target	5.57149	0.0156116
male-female	whatever	distance_target	5.73499	0.0133347
male-female	whatever	distance_target	5.89849	0.0116405
male-female	whatever	distance_target	6.06199	0.0103225
male-female	whatever	distance_target	6.22548	0.00924666
male-female	whatever	distance_target	6.38898	0.00833101
male-female	whatever	distance_target	6.55248	0.00754876
male-female	whatever	distance_target	6.71598	0.00691543
male-female	whatever	distance_target	6.87947	0.00643785
male-female	whatever	distance_target	7.04297	0.00607195
male-female	whatever	distance_target	7.20647	0.00574793
male-female	whatever	distance_target	7.36997	0.00543786
male-female	whatever	distance_target	7.53346	0.00518196
male-female	whatever	distance_target	7.69696	0.00504067
male-female	whatever	distance_target	7.86046	0.00502395
male-female	whatever	distance_target	8.02396	0.00506259
male-female	whatever	distance_target	8.18745	0.00504274
male-female	whatever	distance_target	8.35095	0.00487884
male-female	whatever	distance_target	8.51445	0.00457089
male-female	whatever	distance_target	8.67795	0.00419922
male-female	whatever	distance_target	8.84144	0.00386405
male-female	whatever	distance_target	9.00494	0.00362608
male-female	whatever	distance_target	9.16844	0.00349234
male-female	whatever	distance_target	9.33194	0.00344293
male-female	whatever	distance_target	9.49543	0.00346681
male-female	whatever	distance_target	9.65893	0.00357451
male-female	whatever	distance_target	9.82243	0.00376932
male-female	whatever	distance_target	9.98593	0.00399612
male-female	whatever	distance_target	10.1494	0.00413203
male-female	whatever	distance_target	10.3129	0.00406363
male-female	whatever	distance_target	10.4764	0.00379816
male-female	whatever	distance_target	10.6399	0.00350091
male-female	whatever	distance_target	10.8034	0.00342256
male-female	whatever	distance_target	10.9669	0.00377446
male-female	whatever	distance_target	11.1304	0.00460743
male-female	whatever	distance_target	11.2939	0.00571995
male-female	whatever	distance_target	11.4574	0.00667062
male-female	whatever	distance_target	11.6209	0.00698347
male-female	whatever	distance_target	11.7844	0.00646107
male-female	whatever	distance_target	11.9479	0.00533
male-female	whatever	distance_target	12.1114	0.00406175
male-female	whatever	distance_target	12.2749	0.00304916
male-female	whatever	distance_target	12.4384	0.00243351
male-female	whatever	distance_target	12.6019	0.00215572
male-female	whatever	distance_target	12.7654	0.00208875
male-female	whatever	distance_target	12.9289	0.00212361
male-female	whatever	distance_target	13.0924	0.00219816
male-female	whatever	distance_target	13.2559	0.00229989
male-female	whatever	distance_target	13.4194	0.00245063
male-female	whatever	distance_target	13.5829	0.00267187
male-female	whatever	distance_target	13.7464	0.00294838
male-female	whatever	distance_target	13.9099	0.00322012
male-female	whatever	distance_target	14.0734	0.00342448
male-female	whatever	distance_target	14.2369	0.00357788
male-female	whatever	distance_target	14.4004	0.00382994
male-female	whatever	distance_target	14.5639	0.00440732
male-female	whatever	distance_target	14.7274	0.00544689
male-female	whatever	distance_target	14.8909	0.00684352
male-female	whatever	distance_target	15.0543	0.00825427
male-female	whatever	distance_target	15.2178	0.00926729
male-female	whatever	distance_target	15.3813	0.00959863
male-female	whatever	distance_target	15.5448	0.00919427
male-female	whatever	distance_target	15.7083	0.0082379
male-female	whatever	distance_target	15.8718	0.00709851
male-female	whatever	distance_target	16.0353	0.0061868
male-female	whatever	distance_target	16.1988	0.0057277
male-female	whatever	distance_target	16.3623	0.00561074
male-female	whatever	distance_target	16.5258	0.00549491
male-female	whatever	distance_target	16.6893	0.00510982
male-female	whatever	distance_target	16.8528	0.00447265
male-female	whatever	distance_target	17.0163	0.00382393
male-female	whatever	distance_target	17.1798	0.00338573
male-female	whatever	distance_target	17.3433	0.00319652
male-female	whatever	distance_target	17.5068	0.00313948
male-female	whatever	distance_target	17.6703	0.00307634
male-female	whatever	distance_target	17.8338	0.00294616
male-female	whatever	distance_target	17.9973	0.00277183
male-female	whatever	distance_target	18.1608	0.00260803
male-female	whatever	distance_target	18.3243	0.00249096
male-female	whatever	distance_target	18.4878	0.00242142
male-female	whatever	distance_target	18.6513	0.00237791
male-female	whatever	distance_target	18.8148	0.00234165
male-female	whatever	distance_target	18.9783	0.00231419
male-female	whatever	distance_target	19.1418	0.00231272
male-female	whatever	distance_target	19.3053	0.00234787
male-female	whatever	distance_target	19.4688	0.00240941
male-female	whatever	distance_target	19.6323	0.00247547
male-female	whatever	distance_target	19.7958	0.00252953
male-female	whatever	distance_target	19.9593	0.00256319
male-female	whatever	distance_target	20.1228	0.00256651
male-female	whatever	distance_target	20.2863	0.00252542
male-female	whatever	distance_target	20.4498	0.00243434
male-female	whatever	distance_target	20.6133	0.00230906
male-female	whatever	distance_target	20.7768	0.00218144
male-female	whatever	distance_target	20.9403	0.00208046
male-female	whatever	distance_target	21.1038	0.00202018
male-female	whatever	distance_target	21.2673	0.00200318
male-female	whatever	distance_target	21.4307	0.00202766
male-female	whatever	distance_target	21.5942	0.00208528
male-female	whatever	distance_target	21.7577	0.0021523
male-female	whatever	distance_target	21.9212	0.0021898
male-female	whatever	distance_target	22.0847	0.00216287
male-female	whatever	distance_target	22.2482	0.00206963
male-female	whatever	distance_target	22.4117	0.0019586
male-female	whatever	distance_target	22.5752	0.00192031
male-female	whatever	distance_target	22.7387	0.00205331
male-female	whatever	distance_target	22.9022	0.00241327
male-female	whatever	distance_target	23.0657	0.00296573
male-female	whatever	distance_target	23.2292	0.0035812
male-female	whatever	distance_target	23.3927	0.00410179
male-female	whatever	distance_target	23.5562	0.00444019
male-female	whatever	distance_target	23.7197	0.00461191
male-female	whatever	distance_target	23.8832	0.00465893
male-female	whatever	distance_target	24.0467	0.00456076
male-female	whatever	distance_target	24.2102	0.00425629
male-female	whatever	distance_target	24.3737	0.0037526
male-female	whatever	distance_target	24.5372	0.0031764
male-female	whatever	distance_target	24.7007	0.0026993
male-female	whatever	distance_target	24.8642	0.00242217
male-female	whatever	distance_target	25.0277	0.00232936
male-female	whatever	distance_target	25.1912	0.00232944
male-female	whatever	distance_target	25.3547	0.00232553
male-female	whatever	distance_target	25.5182	0.00226385
male-female	whatever	distance_target	25.6817	0.00214482
male-female	whatever	distance_target	25.8452	0.00200439
male-female	whatever	distance_target	26.0087	0.00188348
male-female	whatever	distance_target	26.1722	0.00180509
male-female	whatever	distance_target	26.3357	0.00177002
male-female	whatever	distance_target	26.4992	0.00176677
male-female	whatever	distance_target	26.6627	0.00178422
male-female	whatever	distance_target	26.8262	0.00182098
male-female	whatever	distance_target	26.9897	0.00189179
male-female	whatever	distance_target	27.1532	0.00202869
male-female	whatever	distance_target	27.3167	0.00226989
male-female	whatever	distance_target	27.4802	0.002632
male-female	whatever	distance_target	27.6437	0.00307405
male-female	whatever	distance_target	27.8072	0.00348087
male-female	whatever	distance_target	27.9706	0.0036985
male-female	whatever	distance_target	28.1341	0.00362092
male-female	whatever	distance_target	28.2976	0.0032689
male-female	whatever	distance_target	28.4611	0.00278869
male-female	whatever	distance_target	28.6246	0.00236573
male-female	whatever	distance_target	28.7881	0.00212479
male-female	whatever	distance_target	28.9516	0.00208739
male-female	whatever	distance_target	29.1151	0.00219486
male-female	whatever	distance_target	29.2786	0.00235873
male-female	whatever	distance_target	29.4421	0.00250417
male-female	whatever	distance_target	29.6056	0.00259662
male-female	whatever	distance_target	29.7691	0.00265075
male-female	whatever	distance_target	29.9326	0.00271468
male-female	whatever	distance_target	30.0961	0.00282816
male-female	whatever	distance_target	30.2596	0.00297934
male-female	whatever	distance_target	30.4231	0.00309962
male-female	whatever	distance_target	30.5866	0.00311205
male-female	whatever	distance_target	30.7501	0.00300053
male-female	whatever	distance_target	30.9136	0.00284046
male-female	whatever	distance_target	31.0771	0.00275415
male-female	whatever	distance_target	31.2406	0.00281393
male-female	whatever	distance_target	31.4041	0.00296832
male-female	whatever	distance_target	31.5676	0.00306323
male-female	whatever	distance_target	31.7311	0.00295187
male-female	whatever	distance_target	31.8946	0.00259829
male-female	whatever	distance_target	32.0581	0.00208434
male-female	whatever	distance_target	32.2216	0.00153327
male-female	whatever	distance_target	32.3851	0.00103753
male-female	whatever	distance_target	32.5486	0.000641328
male-female	whatever	distance_target	32.7121	0.000356201
male-female	whatever	distance_target	32.8756	0.00017423
male-female	whatever	distance_target	33.0391	7.37013e-05
male-female	whatever	distance_target	33.2026	2.65881e-05
male-female	whatever	distance_target	33.3661	8.10013e-06
male-female	whatever	distance_target	33.5296	2.07009e-06
male-female	close	distance_target	1.01657	0.000293371
male-female	close	distance_target	1.17969	0.00127602
male-female	close	distance_target	1.34282	0.00465651
male-female	close	distance_target	1.50595	0.0143195
male-female	close	distance_target	1.66907	0.0372952
male-female	close	distance_target	1.8322	0.0827534
male-female	close	distance_target	1.99532	0.157499
male-female	close	distance_target	2.15845	0.259157
male-female	close	distance_target	2.32158	0.372118
male-female	close	distance_target	2.4847	0.47145
male-female	close	distance_target	2.64783	0.534072
male-female	close	distance_target	2.81096	0.549701
male-female	close	distance_target	2.97408	0.523813
male-female	close	distance_target	3.13721	0.471724
male-female	close	distance_target	3.30034	0.409578
male-female	close	distance_target	3.46346	0.348481
male-female	close	distance_target	3.62659	0.293568
male-female	close	distance_target	3.78972	0.245898
male-female	close	distance_target	3.95284	0.204663
male-female	close	distance_target	4.11597	0.168719
male-female	close	distance_target	4.27909	0.137387
male-female	close	distance_target	4.44222	0.110615
male-female	close	distance_target	4.60535	0.0886211
male-female	close	distance_target	4.76847	0.0713061
male-female	close	distance_target	4.9316	0.0579101
male-female	close	distance_target	5.09473	0.0472701
male-female	close	distance_target	5.25785	0.0384574
male-female	close	distance_target	5.42098	0.0311402
male-female	close	distance_target	5.58411	0.0253464
male-female	close	distance_target	5.74723	0.0210159
male-female	close	distance_target	5.91036	0.017848
male-female	close	distance_target	6.07348	0.0154574
male-female	close	distance_target	6.23661	0.0135339
male-female	close	distance_target	6.39974	0.0118721
male-female	close	distance_target	6.56286	0.010361
male-female	close	distance_target	6.72599	0.0089927
male-female	close	distance_target	6.88912	0.00783395
male-female	close	distance_target	7.05224	0.00694743
male-female	close	distance_target	7.21537	0.00633018
male-female	close	distance_target	7.3785	0.00591272
male-female	close	distance_target	7.54162	0.00559308
male-female	close	distance_target	7.70475	0.00527597
male-female	close	distance_target	7.86788	0.00491056
male-female	close	distance_target	8.031	0.00451077
male-female	close	distance_target	8.19413	0.00413518
male-female	close	distance_target	8.35725	0.00383832
male-female	close	distance_target	8.52038	0.00363588
male-female	close	distance_target	8.68351	0.00350805
male-female	close	distance_target	8.84663	0.00342471
male-female	close	distance_target	9.00976	0.00336074
male-female	close	distance_target	9.17289	0.0032902
male-female	close	distance_target	9.33601	0.00317942
male-female	close	distance_target	9.49914	0.00300196
male-female	close	distance_target	9.66227	0.00276823
male-female	close	distance_target	9.82539	0.00253756
male-female	close	distance_target	9.98852	0.00239568
male-female	close	distance_target	10.1516	0.00240892
male-female	close	distance_target	10.3148	0.00257813
male-female	close	distance_target	10.4779	0.00281921
male-female	close	distance_target	10.641	0.00299894
male-female	close	distance_target	10.8042	0.0030201
male-female	close	distance_target	10.9673	0.00289096
male-female	close	distance_target	11.1304	0.00271145
male-female	close	distance_target	11.2935	0.00259313
male-female	close	distance_target	11.4567	0.00260058
male-female	close	distance_target	11.6198	0.0027622
male-female	close	distance_target	11.7829	0.00309894
male-female	close	distance_target	11.946	0.0035929
male-female	close	distance_target	12.1092	0.00411266
male-female	close	distance_target	12.2723	0.00441661
male-female	close	distance_target	12.4354	0.00430075
male-female	close	distance_target	12.5985	0.00376924
male-female	close	distance_target	12.7617	0.00304159
male-female	close	distance_target	12.9248	0.00238881
male-female	close	distance_target	13.0879	0.00196913
male-female	close	distance_target	13.251	0.00178751
male-female	close	distance_target	13.4142	0.00175406
male-female	close	distance_target	13.5773	0.00176177
male-female	close	distance_target	13.7404	0.00173998
male-female	close	distance_target	13.9036	0.00167411
male-female	close	distance_target	14.0667	0.00159294
male-female	close	distance_target	14.2298	0.00153349
male-female	close	distance_target	14.3929	0.0015059
male-female	close	distance_target	14.5561	0.00148613
male-female	close	distance_target	14.7192	0.00144097
male-female	close	distance_target	14.8823	0.00135565
male-female	close	distance_target	15.0454	0.00123546
male-female	close	distance_target	15.2086	0.00109114
male-female	close	distance_target	15.3717	0.000934385
male-female	close	distance_target	15.5348	0.000785239
male-female	close	distance_target	15.6979	0.000673458
male-female	close	distance_target	15.8611	0.000628088
male-female	close	distance_target	16.0242	0.000664588
male-female	close	distance_target	16.1873	0.000777554
male-female	close	distance_target	16.3504	0.000942241
male-female	close	distance_target	16.5136	0.0011247
male-female	close	distance_target	16.6767	0.00129338
male-female	close	distance_target	16.8398	0.00142435
male-female	close	distance_target	17.003	0.00150363
male-female	close	distance_target	17.1661	0.00153219
male-female	close	distance_target	17.3292	0.00152553
male-female	close	distance_target	17.4923	0.00149808
male-female	close	distance_target	17.6555	0.00144516
male-female	close	distance_target	17.8186	0.00134666
male-female	close	distance_target	17.9817	0.00119374
male-female	close	distance_target	18.1448	0.00100984
male-female	close	distance_target	18.308	0.000841106
male-female	close	distance_target	18.4711	0.000725152
male-female	close	distance_target	18.6342	0.000669897
male-female	close	distance_target	18.7973	0.00066008
male-female	close	distance_target	18.9605	0.00067734
male-female	close	distance_target	19.1236	0.000710788
male-female	close	distance_target	19.2867	0.000752755
male-female	close	distance_target	19.4498	0.000791516
male-female	close	distance_target	19.613	0.000812713
male-female	close	distance_target	19.7761	0.000810233
male-female	close	distance_target	19.9392	0.000796178
male-female	close	distance_target	20.1024	0.000798242
male-female	close	distance_target	20.2655	0.000845022
male-female	close	distance_target	20.4286	0.00095219
male-female	close	distance_target	20.5917	0.00111865
male-female	close	distance_target	20.7549	0.00132828
male-female	close	distance_target	20.918	0.00155012
male-female	close	distance_target	21.0811	0.00173957
male-female	close	distance_target	21.2442	0.00185053
male-female	close	distance_target	21.4074	0.00186028
male-female	close	distance_target	21.5705	0.001792
male-female	close	distance_target	21.7336	0.00170945
male-female	close	distance_target	21.8967	0.00167574
male-female	close	distance_target	22.0599	0.00170449
male-female	close	distance_target	22.223	0.00174909
male-female	close	distance_target	22.3861	0.00174421
male-female	close	distance_target	22.5493	0.00166165
male-female	close	distance_target	22.7124	0.00152903
male-female	close	distance_target	22.8755	0.0014019
male-female	close	distance_target	23.0386	0.00132332
male-female	close	distance_target	23.2018	0.00130088
male-female	close	distance_target	23.3649	0.00130417
male-female	close	distance_target	23.528	0.00128
male-female	close	distance_target	23.6911	0.00118655
male-female	close	distance_target	23.8543	0.00102929
male-female	close	distance_target	24.0174	0.000864363
male-female	close	distance_target	24.1805	0.000758037
male-female	close	distance_target	24.3436	0.000736246
male-female	close	distance_target	24.5068	0.000770007
male-female	close	distance_target	24.6699	0.000806303
male-female	close	distance_target	24.833	0.000810484
male-female	close	distance_target	24.9961	0.000781707
male-female	close	distance_target	25.1593	0.00073676
male-female	close	distance_target	25.3224	0.000688365
male-female	close	distance_target	25.4855	0.000640117
male-female	close	distance_target	25.6487	0.000594332
male-female	close	distance_target	25.8118	0.000555485
male-female	close	distance_target	25.9749	0.000523354
male-female	close	distance_target	26.138	0.000487853
male-female	close	distance_target	26.3012	0.000437376
male-female	close	distance_target	26.4643	0.000374111
male-female	close	distance_target	26.6274	0.000317674
male-female	close	distance_target	26.7905	0.000290577
male-female	close	distance_target	26.9537	0.000300932
male-female	close	distance_target	27.1168	0.000341852
male-female	close	distance_target	27.2799	0.0004093
male-female	close	distance_target	27.443	0.000521742
male-female	close	distance_target	27.6062	0.000721817
male-female	close	distance_target	27.7693	0.00105065
male-female	close	distance_target	27.9324	0.00150363
male-female	close	distance_target	28.0955	0.00199749
male-female	close	distance_target	28.2587	0.00238762
male-female	close	distance_target	28.4218	0.00254549
male-female	close	distance_target	28.5849	0.00244294
male-female	close	distance_target	28.7481	0.00216438
male-female	close	distance_target	28.9112	0.0018352
male-female	close	distance_target	29.0743	0.00154122
male-female	close	distance_target	29.2374	0.00130658
male-female	close	distance_target	29.4006	0.0011193
male-female	close	distance_target	29.5637	0.000959179
male-female	close	distance_target	29.7268	0.000810952
male-female	close	distance_target	29.8899	0.000672283
male-female	close	distance_target	30.0531	0.000558752
male-female	close	distance_target	30.2162	0.00049776
male-female	close	distance_target	30.3793	0.000509732
male-female	close	distance_target	30.5424	0.000588503
male-female	close	distance_target	30.7056	0.000697152
male-female	close	distance_target	30.8687	0.00078514
male-female	close	distance_target	31.0318	0.00081547
male-female	close	distance_target	31.195	0.000782386
male-female	close	distance_target	31.3581	0.000707745
male-female	close	distance_target	31.5212	0.00062073
male-female	close	distance_target	31.6843	0.000538245
male-female	close	distance_target	31.8475	0.0004607
male-female	close	distance_target	32.0106	0.000381817
male-female	close	distance_target	32.1737	0.000299292
male-female	close	distance_target	32.3368	0.000217448
male-female	close	distance_target	32.5	0.000143825
male-female	close	distance_target	32.6631	8.50333e-05
male-female	close	distance_target	32.8262	4.4109e-05
male-female	close	distance_target	32.9893	1.97315e-05
male-female	close	distance_target	33.1525	7.5036e-06
male-female	close	distance_target	33.3156	2.39938e-06
male-female	close	distance_target	33.4787	6.40002e-07
male-female	chasing	relative_angle_abs_courter	-11.443	9.72951e-07
male-female	chasing	relative_angle_abs_courter	-10.4181	2.01423e-06
male-female	chasing	relative_angle_abs_courter	-9.39321	3.9706e-06
male-female	chasing	relative_angle_abs_courter	-8.36831	7.45548e-06
male-female	chasing	relative_angle_abs_courter	-7.34341	1.33394e-05
male-female	chasing	relative_angle_abs_courter	-6.31852	2.27532e-05
male-female	chasing	relative_angle_abs_courter	-5.29362	3.70197e-05
male-female	chasing	relative_angle_abs_courter	-4.26872	5.7491e-05
male-female	chasing	relative_angle_abs_courter	-3.24382	8.52898e-05
male-female	chasing	relative_angle_abs_courter	-2.21892	0.000120993
male-female	chasing	relative_angle_abs_courter	-1.19402	0.000164333
male-female	chasing	relative_angle_abs_courter	-0.169125	0.000214022
male-female	chasing	relative_angle_abs_courter	0.855773	0.00026779
male-female	chasing	relative_angle_abs_courter	1.88067	0.000322672
male-female	chasing	relative_angle_abs_courter	2.90557	0.000375512
male-female	chasing	relative_angle_abs_courter	3.93047	0.000423558
male-female	chasing	relative_angle_abs_courter	4.95537	0.000464974
male-female	chasing	relative_angle_abs_courter	5.98027	0.000499117
male-female	chasing	relative_angle_abs_courter	7.00516	0.000526514
male-female	chasing	relative_angle_abs_courter	8.03006	0.000548541
male-female	chasing	relative_angle_abs_courter	9.05496	0.000566955
male-female	chasing	relative_angle_abs_courter	10.0799	0.000583423
male-female	chasing	relative_angle_abs_courter	11.1048	0.000599202
male-female	chasing	relative_angle_abs_courter	12.1297	0.000615047
male-female	chasing	relative_angle_abs_courter	13.1546	0.000631326
male-female	chasing	relative_angle_abs_courter	14.1795	0.000648252
male-female	chasing	relative_angle_abs_courter	15.2044	0.000666106
male-female	chasing	relative_angle_abs_courter	16.2293	0.000685336
male-female	chasing	relative_angle_abs_courter	17.2541	0.000706471
male-female	chasing	relative_angle_abs_courter	18.279	0.000729871
male-female	chasing	relative_angle_abs_courter	19.3039	0.000755394
male-female	chasing	relative_angle_abs_courter	20.3288	0.00078215
male-female	chasing	relative_angle_abs_courter	21.3537	0.000808457
male-female	chasing	relative_angle_abs_courter	22.3786	0.0008321
male-female	chasing	relative_angle_abs_courter	23.4035	0.000850871
male-female	chasing	relative_angle_abs_courter	24.4284	0.000863234
male-female	chasing	relative_angle_abs_courter	25.4533	0.000868929
male-female	chasing	relative_angle_abs_courter	26.4782	0.000869264
male-female	chasing	relative_angle_abs_courter	27.5031	0.000866981
male-female	chasing	relative_angle_abs_courter	28.528	0.000865662
male-female	chasing	relative_angle_abs_courter	29.5529	0.000868863
male-female	chasing	relative_angle_abs_courter	30.5778	0.000879194
male-female	chasing	relative_angle_abs_courter	31.6027	0.000897691
male-female	chasing	relative_angle_abs_courter	32.6276	0.000923652
male-female	chasing	relative_angle_abs_courter	33.6525	0.000955023
male-female	chasing	relative_angle_abs_courter	34.6774	0.000989185
male-female	chasing	relative_angle_abs_courter	35.7023	0.00102383
male-female	chasing	relative_angle_abs_courter	36.7272	0.00105762
male-female	chasing	relative_angle_abs_courter	37.7521	0.00109029
male-female	chasing	relative_angle_abs_courter	38.777	0.00112228
male-female	chasing	relative_angle_abs_courter	39.8019	0.00115394
male-female	chasing	relative_angle_abs_courter	40.8268	0.0011847
male-female	chasing	relative_angle_abs_courter	41.8517	0.00121264
male-female	chasing	relative_angle_abs_courter	42.8766	0.00123458
male-female	chasing	relative_angle_abs_courter	43.9015	0.00124681
male-female	chasing	relative_angle_abs_courter	44.9264	0.00124624
male-female	chasing	relative_angle_abs_courter	45.9513	0.00123156
male-female	chasing	relative_angle_abs_courter	46.9762	0.001204
male-female	chasing	relative_angle_abs_courter	48.0011	0.00116751
male-female	chasing	relative_angle_abs_courter	49.026	0.00112817
male-female	chasing	relative_angle_abs_courter	50.0509	0.001093
male-female	chasing	relative_angle_abs_courter	51.0758	0.00106849
male-female	chasing	relative_angle_abs_courter	52.1007	0.00105926
male-female	chasing	relative_angle_abs_courter	53.1256	0.00106717
male-female	chasing	relative_angle_abs_courter	54.1505	0.0010912
male-female	chasing	relative_angle_abs_courter	55.1754	0.00112819
male-female	chasing	relative_angle_abs_courter	56.2003	0.00117401
male-female	chasing	relative_angle_abs_courter	57.2252	0.00122519
male-female	chasing	relative_angle_abs_courter	58.2501	0.00128016
male-female	chasing	relative_angle_abs_courter	59.275	0.0013399
male-female	chasing	relative_angle_abs_courter	60.2999	0.00140761
male-female	chasing	relative_angle_abs_courter	61.3248	0.00148752
male-female	chasing	relative_angle_abs_courter	62.3497	0.00158298
male-female	chasing	relative_angle_abs_courter	63.3746	0.00169452
male-female	chasing	relative_angle_abs_courter	64.3995	0.00181853
male-female	chasing	relative_angle_abs_courter	65.4244	0.00194705
male-female	chasing	relative_angle_abs_courter	66.4493	0.00206889
male-female	chasing	relative_angle_abs_courter	67.4742	0.00217195
male-female	chasing	relative_angle_abs_courter	68.4991	0.00224601
male-female	chasing	relative_angle_abs_courter	69.524	0.00228524
male-female	chasing	relative_angle_abs_courter	70.5489	0.00228957
male-female	chasing	relative_angle_abs_courter	71.5738	0.00226458
male-female	chasing	relative_angle_abs_courter	72.5987	0.00221982
male-female	chasing	relative_angle_abs_courter	73.6236	0.00216628
male-female	chasing	relative_angle_abs_courter	74.6485	0.00211362
male-female	chasing	relative_angle_abs_courter	75.6734	0.00206818
male-female	chasing	relative_angle_abs_courter	76.6983	0.00203209
male-female	chasing	relative_angle_abs_courter	77.7232	0.00200377
male-female	chasing	relative_angle_abs_courter	78.7481	0.0019793
male-female	chasing	relative_angle_abs_courter	79.773	0.00195415
male-female	chasing	relative_angle_abs_courter	80.7979	0.00192457
male-female	chasing	relative_angle_abs_courter	81.8228	0.00188844
male-female	chasing	relative_angle_abs_courter	82.8476	0.00184536
male-female	chasing	relative_angle_abs_courter	83.8725	0.00179632
male-female	chasing	relative_angle_abs_courter	84.8974	0.0017432
male-female	chasing	relative_angle_abs_courter	85.9223	0.00168837
male-female	chasing	relative_angle_abs_courter	86.9472	0.00163447
male-female	chasing	relative_angle_abs_courter	87.9721	0.00158409
male-female	chasing	relative_angle_abs_courter	88.997	0.00153951
male-female	chasing	relative_angle_abs_courter	90.0219	0.00150227
male-female	chasing	relative_angle_abs_courter	91.0468	0.00147277
male-female	chasing	relative_angle_abs_courter	92.0717	0.00145013
male-female	chasing	relative_angle_abs_courter	93.0966	0.00143235
male-female	chasing	relative_angle_abs_courter	94.1215	0.00141681
male-female	chasing	relative_angle_abs_courter	95.1464	0.00140105
male-female	chasing	relative_angle_abs_courter	96.1713	0.00138343
male-female	chasing	relative_angle_abs_courter	97.1962	0.00136372
male-female	chasing	relative_angle_abs_courter	98.2211	0.00134323
male-female	chasing	relative_angle_abs_courter	99.246	0.00132472
male-female	chasing	relative_angle_abs_courter	100.271	0.00131195
male-female	chasing	relative_angle_abs_courter	101.296	0.0013091
male-female	chasing	relative_angle_abs_courter	102.321	0.00131997
male-female	chasing	relative_angle_abs_courter	103.346	0.00134733
male-female	chasing	relative_angle_abs_courter	104.371	0.00139232
male-female	chasing	relative_angle_abs_courter	105.395	0.00145425
male-female	chasing	relative_angle_abs_courter	106.42	0.00153077
male-female	chasing	relative_angle_abs_courter	107.445	0.00161857
male-female	chasing	relative_angle_abs_courter	108.47	0.00171409
male-female	chasing	relative_angle_abs_courter	109.495	0.00181436
male-female	chasing	relative_angle_abs_courter	110.52	0.0019173
male-female	chasing	relative_angle_abs_courter	111.545	0.00202172
male-female	chasing	relative_angle_abs_courter	112.57	0.00212689
male-female	chasing	relative_angle_abs_courter	113.595	0.00223206
male-female	chasing	relative_angle_abs_courter	114.62	0.00233619
male-female	chasing	relative_angle_abs_courter	115.644	0.00243802
male-female	chasing	relative_angle_abs_courter	116.669	0.00253638
male-female	chasing	relative_angle_abs_courter	117.694	0.00263069
male-female	chasing	relative_angle_abs_courter	118.719	0.00272111
male-female	chasing	relative_angle_abs_courter	119.744	0.00280858
male-female	chasing	relative_angle_abs_courter	120.769	0.00289448
male-female	chasing	relative_angle_abs_courter	121.794	0.00298018
male-female	chasing	relative_angle_abs_courter	122.819	0.00306677
male-female	chasing	relative_angle_abs_courter	123.844	0.00315489
male-female	chasing	relative_angle_abs_courter	124.868	0.00324483
male-female	chasing	relative_angle_abs_courter	125.893	0.00333668
male-female	chasing	relative_angle_abs_courter	126.918	0.00343053
male-female	chasing	relative_angle_abs_courter	127.943	0.00352664
male-female	chasing	relative_angle_abs_courter	128.968	0.00362558
male-female	chasing	relative_angle_abs_courter	129.993	0.00372855
male-female	chasing	relative_angle_abs_courter	131.018	0.00383777
male-female	chasing	relative_angle_abs_courter	132.043	0.00395695
male-female	chasing	relative_angle_abs_courter	133.068	0.00409153
male-female	chasing	relative_angle_abs_courter	134.093	0.00424865
male-female	chasing	relative_angle_abs_courter	135.117	0.00443647
male-female	chasing	relative_angle_abs_courter	136.142	0.00466312
male-female	chasing	relative_angle_abs_courter	137.167	0.00493536
male-female	chasing	relative_angle_abs_courter	138.192	0.00525747
male-female	chasing	relative_angle_abs_courter	139.217	0.00563065
male-female	chasing	relative_angle_abs_courter	140.242	0.00605322
male-female	chasing	relative_angle_abs_courter	141.267	0.00652151
male-female	chasing	relative_angle_abs_courter	142.292	0.0070312
male-female	chasing	relative_angle_abs_courter	143.317	0.00757878
male-female	chasing	relative_angle_abs_courter	144.342	0.00816267
male-female	chasing	relative_angle_abs_courter	145.366	0.00878373
male-female	chasing	relative_angle_abs_courter	146.391	0.00944514
male-female	chasing	relative_angle_abs_courter	147.416	0.0101516
male-female	chasing	relative_angle_abs_courter	148.441	0.0109079
male-female	chasing	relative_angle_abs_courter	149.466	0.0117181
male-female	chasing	relative_angle_abs_courter	150.491	0.0125839
male-female	chasing	relative_angle_abs_courter	151.516	0.013504
male-female	chasing	relative_angle_abs_courter	152.541	0.0144738
male-female	chasing	relative_angle_abs_courter	153.566	0.0154851
male-female	chasing	relative_angle_abs_courter	154.591	0.0165264
male-female	chasing	relative_angle_abs_courter	155.615	0.0175829
male-female	chasing	relative_angle_abs_courter	156.64	0.0186372
male-female	chasing	relative_angle_abs_courter	157.665	0.01967
male-female	chasing	relative_angle_abs_courter	158.69	0.020662
male-female	chasing	relative_angle_abs_courter	159.715	0.021595
male-female	chasing	relative_angle_abs_courter	160.74	0.0224548
male-female	chasing	relative_angle_abs_courter	161.765	0.0232323
male-female	chasing	relative_angle_abs_courter	162.79	0.0239245
male-female	chasing	relative_angle_abs_courter	163.815	0.0245339
male-female	chasing	relative_angle_abs_courter	164.84	0.0250666
male-female	chasing	relative_angle_abs_courter	165.864	0.0255286
male-female	chasing	relative_angle_abs_courter	166.889	0.0259214
male-female	chasing	relative_angle_abs_courter	167.914	0.0262368
male-female	chasing	relative_angle_abs_courter	168.939	0.0264529
male-female	chasing	relative_angle_abs_courter	169.964	0.0265314
male-female	chasing	relative_angle_abs_courter	170.989	0.0264186
male-female	chasing	relative_angle_abs_courter	172.014	0.0260497
male-female	chasing	relative_angle_abs_courter	173.039	0.0253583
male-female	chasing	relative_angle_abs_courter	174.064	0.0242894
male-female	chasing	relative_angle_abs_courter	175.089	0.0228133
male-female	chasing	relative_angle_abs_courter	176.113	0.0209387
male-female	chasing	relative_angle_abs_courter	177.138	0.0187189
male-female	chasing	relative_angle_abs_courter	178.163	0.0162503
male-female	chasing	relative_angle_abs_courter	179.188	0.0136613
male-female	chasing	relative_angle_abs_courter	180.213	0.0110944
male-female	chasing	relative_angle_abs_courter	181.238	0.00868471
male-female	chasing	relative_angle_abs_courter	182.263	0.00654063
male-female	chasing	relative_angle_abs_courter	183.288	0.00473128
male-female	chasing	relative_angle_abs_courter	184.313	0.00328255
male-female	chasing	relative_angle_abs_courter	185.337	0.00218162
male-female	chasing	relative_angle_abs_courter	186.362	0.00138745
male-female	chasing	relative_angle_abs_courter	187.387	0.000843572
male-female	chasing	relative_angle_abs_courter	188.412	0.000489946
male-female	chasing	relative_angle_abs_courter	189.437	0.000271639
male-female	chasing	relative_angle_abs_courter	190.462	0.000143678
male-female	chasing	relative_angle_abs_courter	191.487	7.24632e-05
[truncated: 2,801 more rows]

## Sheet: figS6H_mf_chasing_umap
	2.218142601092721462e-16	2.221651137829404266e-16	2.226502117858831629e-16	2.221706207648763841e-16	2.220575538758549674e-16	2.219088914239267885e-16	2.220748471384073542e-16	2.222304188563864104e-16	2.225722332507925764e-16	2.223233519650561337e-16	2.224962721726585654e-16	2.223051146136979695e-16	2.219194531927752705e-16	2.213817023004344605e-16	2.220308850827251750e-16	2.216965894128754614e-16	2.221864881722948329e-16	2.220820835186480715e-16	2.219726594104990861e-16	2.223926204371871301e-16	2.219045621444185889e-16	2.221101924638606933e-16	2.220364064826776411e-16	2.218613530069117359e-16	2.218271788875089453e-16	2.219688895910239763e-16	2.222519057816749391e-16	2.224706448509805031e-16	2.221126208210485953e-16	2.217305537347658680e-16	2.221686194371266629e-16	2.217542347106747178e-16	2.214229141133373026e-16	2.211418142040145456e-16	2.215947363152673465e-16	2.211353307419491298e-16	2.222529122868745641e-16	2.214303910091062696e-16	2.209485233768904762e-16	2.216944143159245026e-16	2.211076400846117303e-16	2.221729356451387641e-16	2.214365816696590421e-16	2.219766749741008998e-16	2.225813519264716585e-16	2.211220291875181697e-16	2.219077411322700319e-16	2.218083559331255191e-16	2.213776867368326714e-16
0	2.21697e-16	2.22128e-16	2.22646e-16	2.22121e-16	2.22005e-16	2.21913e-16	2.22096e-16	2.22184e-16	2.22534e-16	2.22303e-16	2.22492e-16	2.22268e-16	2.21979e-16	2.21438e-16	2.22023e-16	2.21636e-16	2.22207e-16	2.22047e-16	2.21984e-16	2.22314e-16	2.21883e-16	2.22131e-16	2.21967e-16	2.2183e-16	2.21797e-16	2.22094e-16	2.22288e-16	2.2255e-16	2.22166e-16	2.21811e-16	2.2229e-16	2.21867e-16	2.21481e-16	2.21179e-16	2.21626e-16	2.21158e-16	2.22339e-16	2.21412e-16	2.20993e-16	2.217e-16	2.21149e-16	2.22091e-16	2.21345e-16	2.21856e-16	2.22611e-16	2.21056e-16	2.21917e-16	2.21811e-16	2.21448e-16
1	2.21577e-16	2.22095e-16	2.2265e-16	2.2208e-16	2.21925e-16	2.21932e-16	2.22094e-16	2.22161e-16	2.22503e-16	2.22299e-16	2.22489e-16	2.22263e-16	2.22056e-16	2.21504e-16	2.22048e-16	2.21612e-16	2.22241e-16	2.2202e-16	2.21998e-16	2.22232e-16	2.21875e-16	2.22134e-16	2.21898e-16	2.2178e-16	2.21775e-16	2.2221e-16	2.22303e-16	2.22611e-16	2.22189e-16	2.21873e-16	2.22373e-16	2.21951e-16	2.21499e-16	2.21223e-16	2.21675e-16	2.21194e-16	2.22412e-16	2.21417e-16	2.21075e-16	2.21702e-16	2.21216e-16	2.22028e-16	2.21274e-16	2.21757e-16	2.2265e-16	2.20994e-16	2.2193e-16	2.21789e-16	2.21516e-16
2	2.21468e-16	2.22066e-16	2.22668e-16	2.2205e-16	2.21828e-16	2.21961e-16	2.2207e-16	2.22153e-16	2.22479e-16	2.22304e-16	2.22499e-16	2.22276e-16	2.22151e-16	2.21561e-16	2.22101e-16	2.21622e-16	2.22284e-16	2.22021e-16	2.22016e-16	2.22156e-16	2.21886e-16	2.22123e-16	2.21827e-16	2.21713e-16	2.21769e-16	2.22319e-16	2.22301e-16	2.22652e-16	2.22188e-16	2.2192e-16	2.22414e-16	2.22004e-16	2.21484e-16	2.21275e-16	2.21735e-16	2.21237e-16	2.22469e-16	2.21445e-16	2.21183e-16	2.21698e-16	2.21315e-16	2.21999e-16	2.21236e-16	2.2169e-16	2.22685e-16	2.20937e-16	2.21945e-16	2.21744e-16	2.2158e-16
3	2.21381e-16	2.22036e-16	2.22703e-16	2.22024e-16	2.21729e-16	2.21998e-16	2.22032e-16	2.22143e-16	2.22462e-16	2.22311e-16	2.22531e-16	2.22286e-16	2.22251e-16	2.2161e-16	2.22158e-16	2.21653e-16	2.22327e-16	2.22055e-16	2.22043e-16	2.22096e-16	2.21926e-16	2.2211e-16	2.21758e-16	2.21634e-16	2.21785e-16	2.22423e-16	2.22291e-16	2.2268e-16	2.22177e-16	2.21965e-16	2.22419e-16	2.22029e-16	2.21456e-16	2.2134e-16	2.21798e-16	2.21282e-16	2.22509e-16	2.21495e-16	2.21307e-16	2.21688e-16	2.21446e-16	2.22016e-16	2.21237e-16	2.21662e-16	2.22707e-16	2.209e-16	2.21964e-16	2.21696e-16	2.21644e-16
4	2.21315e-16	2.22e-16	2.22752e-16	2.21991e-16	2.21637e-16	2.22035e-16	2.21987e-16	2.22118e-16	2.22449e-16	2.22314e-16	2.22585e-16	2.22274e-16	2.22345e-16	2.21639e-16	2.22211e-16	2.21691e-16	2.22357e-16	2.22123e-16	2.22083e-16	2.22057e-16	2.21999e-16	2.22104e-16	2.21701e-16	2.21555e-16	2.21827e-16	2.22523e-16	2.22287e-16	2.22705e-16	2.22177e-16	2.22019e-16	2.22402e-16	2.22029e-16	2.21435e-16	2.21418e-16	2.21851e-16	2.2133e-16	2.22537e-16	2.21562e-16	2.21443e-16	2.21676e-16	2.21606e-16	2.22081e-16	2.2128e-16	2.2167e-16	2.22715e-16	2.20896e-16	2.21998e-16	2.21665e-16	2.21717e-16
5	2.21266e-16	2.21958e-16	2.22808e-16	2.21939e-16	2.21561e-16	2.22061e-16	2.21945e-16	2.22072e-16	2.22443e-16	2.22304e-16	2.22659e-16	2.22231e-16	2.22413e-16	2.21645e-16	2.22248e-16	2.21728e-16	2.22365e-16	2.22212e-16	2.22147e-16	2.22044e-16	2.22104e-16	2.22113e-16	2.2167e-16	2.21487e-16	2.21892e-16	2.22619e-16	2.22298e-16	2.22739e-16	2.22202e-16	2.22094e-16	2.22375e-16	2.22005e-16	2.21434e-16	2.21506e-16	2.21886e-16	2.2138e-16	2.22556e-16	2.21638e-16	2.21587e-16	2.21667e-16	2.21782e-16	2.22185e-16	2.21359e-16	2.21705e-16	2.2271e-16	2.20942e-16	2.2205e-16	2.21671e-16	2.21802e-16
6	2.21227e-16	2.21912e-16	2.22863e-16	2.21863e-16	2.21508e-16	2.22069e-16	2.2191e-16	2.22008e-16	2.22442e-16	2.22275e-16	2.22745e-16	2.22156e-16	2.22442e-16	2.21623e-16	2.22263e-16	2.21753e-16	2.22348e-16	2.22306e-16	2.22231e-16	2.2205e-16	2.22229e-16	2.22135e-16	2.21671e-16	2.21439e-16	2.21975e-16	2.22709e-16	2.22331e-16	2.22788e-16	2.22256e-16	2.2219e-16	2.22351e-16	2.21958e-16	2.21454e-16	2.21596e-16	2.21897e-16	2.21433e-16	2.2257e-16	2.21715e-16	2.21732e-16	2.21665e-16	2.21955e-16	2.2231e-16	2.21464e-16	2.21758e-16	2.22701e-16	2.21049e-16	2.22119e-16	2.21721e-16	2.21894e-16
7	2.21197e-16	2.21875e-16	2.22917e-16	2.21767e-16	2.21481e-16	2.22053e-16	2.21892e-16	2.21936e-16	2.22447e-16	2.22224e-16	2.22838e-16	2.2206e-16	2.22424e-16	2.21573e-16	2.22261e-16	2.21766e-16	2.22302e-16	2.22386e-16	2.22332e-16	2.22072e-16	2.22362e-16	2.22162e-16	2.21705e-16	2.21414e-16	2.22062e-16	2.22786e-16	2.22381e-16	2.2285e-16	2.22334e-16	2.22297e-16	2.22334e-16	2.2189e-16	2.21491e-16	2.21677e-16	2.21886e-16	2.21486e-16	2.22582e-16	2.21784e-16	2.2187e-16	2.2167e-16	2.22106e-16	2.2244e-16	2.21579e-16	2.21818e-16	2.22698e-16	2.21215e-16	2.222e-16	2.21809e-16	2.21982e-16
8	2.2118e-16	2.21859e-16	2.22969e-16	2.21661e-16	2.21482e-16	2.22017e-16	2.21895e-16	2.21872e-16	2.22452e-16	2.22153e-16	2.22932e-16	2.21962e-16	2.22362e-16	2.21508e-16	2.22248e-16	2.21763e-16	2.22232e-16	2.22443e-16	2.2244e-16	2.22099e-16	2.22489e-16	2.22188e-16	2.21767e-16	2.21405e-16	2.22144e-16	2.22845e-16	2.22442e-16	2.22921e-16	2.22423e-16	2.22398e-16	2.22328e-16	2.21811e-16	2.21538e-16	2.21741e-16	2.2186e-16	2.21537e-16	2.22596e-16	2.2184e-16	2.21986e-16	2.21678e-16	2.22217e-16	2.22563e-16	2.21694e-16	2.21879e-16	2.22715e-16	2.21424e-16	2.22282e-16	2.21922e-16	2.22056e-16
9	2.21185e-16	2.21874e-16	2.23025e-16	2.2156e-16	2.21505e-16	2.21971e-16	2.21922e-16	2.21823e-16	2.22453e-16	2.22077e-16	2.23019e-16	2.21877e-16	2.22266e-16	2.2144e-16	2.22234e-16	2.21745e-16	2.2215e-16	2.22469e-16	2.22541e-16	2.22125e-16	2.22603e-16	2.22206e-16	2.21847e-16	2.21407e-16	2.22217e-16	2.22883e-16	2.22506e-16	2.22995e-16	2.22511e-16	2.22477e-16	2.22334e-16	2.21733e-16	2.2159e-16	2.21787e-16	2.2183e-16	2.21581e-16	2.22612e-16	2.21883e-16	2.22068e-16	2.21683e-16	2.22281e-16	2.22674e-16	2.218e-16	2.21935e-16	2.22757e-16	2.21652e-16	2.22357e-16	2.22034e-16	2.22106e-16
10	2.21217e-16	2.21922e-16	2.23086e-16	2.21474e-16	2.21539e-16	2.21925e-16	2.21971e-16	2.2179e-16	2.22443e-16	2.22011e-16	2.2309e-16	2.21816e-16	2.22159e-16	2.21395e-16	2.2223e-16	2.21709e-16	2.22065e-16	2.22475e-16	2.22626e-16	2.22145e-16	2.22699e-16	2.22211e-16	2.21936e-16	2.21419e-16	2.2228e-16	2.22903e-16	2.22567e-16	2.23072e-16	2.22593e-16	2.22526e-16	2.22357e-16	2.21673e-16	2.21652e-16	2.2182e-16	2.21811e-16	2.21616e-16	2.22632e-16	2.21914e-16	2.22108e-16	2.21679e-16	2.22307e-16	2.22776e-16	2.21894e-16	2.21987e-16	2.22825e-16	2.21873e-16	2.22418e-16	2.22137e-16	2.22136e-16
[truncated: 244 more rows]
[truncated: 207 more columns]

[truncated: 4 more sheets: figS6H_mm_chasing_umap, figS6J_P(state_song_socialmodes, figS6I_mf_close_umap, figS6I_mm_close_umap]
