# Supplementary material for: Sex-specific behavioral feedback modulates sensorimotor processing and drives flexible social behavior
Source: Nat Commun. 2026 May 4;17:4026. doi: 10.1038/s41467-026-72057-9 (PMC13139495; doi:10.1038/s41467-026-72057-9)
Supplement: Supplementary file 15 — Source Data [file 41467_2026_72057_MOESM15_ESM.zip › source_data/figS7.xlsx]

## Sheet: figS7A_kde_mf_target_h2t
	2.206204186917666549e-16	2.216553452872342757e-16	2.213391800752762513e-16	2.217153824178470390e-16	2.212465417759009288e-16	2.230442393280629215e-16	2.215641949424029767e-16	2.212300076927705337e-16	2.206542240590358897e-16	2.216276930496382051e-16	2.212368020263847799e-16	2.207007724723079509e-16	2.219382085518380571e-16	2.234809559631401095e-16	2.218410640371833605e-16	2.213460896053713229e-16	2.225442052861126475e-16	2.215265008468729095e-16	2.211009153540999304e-16	2.201017146319372763e-16	2.214894934127187416e-16	2.229327833447314341e-16	2.216375231493354129e-16	2.226737313056522101e-16	2.218595677542604444e-16	2.227847536081147629e-16	2.230808130813481053e-16	2.222666495299563149e-16	2.230067982130397697e-16	2.220446049250313081e-16	2.229327833447314341e-16.1	2.221926346616479793e-16	2.227847536081147629e-16.1	2.223406643982646999e-16	2.221926346616479793e-16.1	2.227847536081147629e-16.2	2.224886941348813711e-16	2.242650509742816231e-16	2.224886941348813711e-16.1	2.218965751884146122e-16	2.221926346616479793e-16.2	2.216005157151812451e-16	2.235249022911981684e-16	2.211564265053311821e-16	2.216005157151812451e-16.1	2.223406643982646999e-16.1	2.216005157151812451e-16.2	2.223406643982646999e-16.2	2.220446049250313081e-16.1
0	2.20519e-16	2.21617e-16	2.21277e-16	2.21699e-16	2.21212e-16	2.23018e-16	2.21504e-16	2.21211e-16	2.20631e-16	2.21626e-16	2.21227e-16	2.2063e-16	2.21865e-16	2.23416e-16	2.21823e-16	2.21341e-16	2.22489e-16	2.21527e-16	2.20999e-16	2.2012e-16	2.21415e-16	2.23007e-16	2.21675e-16	2.226e-16	2.22119e-16	2.22711e-16	2.22933e-16	2.22045e-16	2.23007e-16	2.22193e-16	2.22785e-16	2.21897e-16	2.22933e-16	2.23081e-16	2.22933e-16	2.22637e-16	2.23081e-16	2.23969e-16	2.22785e-16	2.22341e-16	2.22193e-16	2.21601e-16	2.24117e-16	2.21304e-16	2.21452e-16	2.22045e-16	2.21008e-16	2.21897e-16	2.22785e-16
1	2.20418e-16	2.21573e-16	2.21219e-16	2.21684e-16	2.21176e-16	2.22987e-16	2.21444e-16	2.21191e-16	2.20614e-16	2.21627e-16	2.21218e-16	2.2057e-16	2.21786e-16	2.2334e-16	2.21809e-16	2.21374e-16	2.22424e-16	2.21601e-16	2.20953e-16	2.20102e-16	2.21527e-16	2.23081e-16	2.21749e-16	2.22526e-16	2.21675e-16	2.22637e-16	2.23155e-16	2.22045e-16	2.23081e-16	2.21601e-16	2.23377e-16	2.21008e-16	2.23081e-16	2.21601e-16	2.21304e-16	2.23377e-16	2.21156e-16	2.23525e-16	2.22637e-16	2.22341e-16	2.21897e-16	2.21749e-16	2.23229e-16	2.21749e-16	2.21897e-16	2.22489e-16	2.21304e-16	2.22785e-16	2.22341e-16
2	2.2032e-16	2.21523e-16	2.21164e-16	2.2167e-16	2.21138e-16	2.22949e-16	2.21387e-16	2.21171e-16	2.206e-16	2.21629e-16	2.21222e-16	2.20515e-16	2.21721e-16	2.2327e-16	2.21781e-16	2.21406e-16	2.22378e-16	2.21591e-16	2.20823e-16	2.2012e-16	2.21545e-16	2.2297e-16	2.21452e-16	2.22304e-16	2.21897e-16	2.22415e-16	2.22711e-16	2.21749e-16	2.22341e-16	2.21897e-16	2.22933e-16	2.21749e-16	2.22489e-16	2.21601e-16	2.22341e-16	2.22341e-16	2.21304e-16	2.23969e-16	2.22933e-16	2.22341e-16	2.22341e-16	2.22045e-16	2.24265e-16	2.21601e-16	2.22341e-16	2.21897e-16	2.2086e-16	2.23081e-16	2.21749e-16
3	2.20226e-16	2.21469e-16	2.21114e-16	2.21659e-16	2.211e-16	2.22906e-16	2.21333e-16	2.21152e-16	2.20592e-16	2.2163e-16	2.21231e-16	2.20467e-16	2.21638e-16	2.23201e-16	2.21758e-16	2.21425e-16	2.22257e-16	2.21628e-16	2.20777e-16	2.20046e-16	2.21601e-16	2.23007e-16	2.21341e-16	2.22156e-16	2.21564e-16	2.22045e-16	2.22341e-16	2.21601e-16	2.22193e-16	2.22193e-16	2.22193e-16	2.21156e-16	2.21897e-16	2.22045e-16	2.21304e-16	2.22785e-16	2.21304e-16	2.22933e-16	2.21897e-16	2.21304e-16	2.21897e-16	2.21601e-16	2.22193e-16	2.20416e-16	2.21749e-16	2.21897e-16	2.21304e-16	2.21897e-16	2.21601e-16
4	2.20138e-16	2.2141e-16	2.21069e-16	2.2165e-16	2.21062e-16	2.22856e-16	2.21282e-16	2.21135e-16	2.20591e-16	2.21635e-16	2.21253e-16	2.20435e-16	2.2157e-16	2.23122e-16	2.21758e-16	2.21485e-16	2.22183e-16	2.21702e-16	2.20768e-16	2.20009e-16	2.21397e-16	2.22896e-16	2.21341e-16	2.22119e-16	2.21601e-16	2.21897e-16	2.22489e-16	2.21675e-16	2.21971e-16	2.21897e-16	2.21897e-16	2.21452e-16	2.22193e-16	2.21601e-16	2.21452e-16	2.22489e-16	2.21749e-16	2.23525e-16	2.22193e-16	2.22341e-16	2.21897e-16	2.21452e-16	2.22341e-16	2.21008e-16	2.21897e-16	2.22045e-16	2.2086e-16	2.21304e-16	2.21601e-16
5	2.20057e-16	2.21347e-16	2.21031e-16	2.21643e-16	2.21027e-16	2.22801e-16	2.21234e-16	2.21118e-16	2.20595e-16	2.21638e-16	2.21284e-16	2.20412e-16	2.21507e-16	2.23053e-16	2.2173e-16	2.21517e-16	2.221e-16	2.21702e-16	2.20675e-16	2.19991e-16	2.21564e-16	2.22822e-16	2.21415e-16	2.21897e-16	2.2123e-16	2.21601e-16	2.22341e-16	2.21749e-16	2.21971e-16	2.21378e-16	2.22193e-16	2.21008e-16	2.22341e-16	2.20712e-16	2.20564e-16	2.22045e-16	2.21008e-16	2.22933e-16	2.22045e-16	2.21452e-16	2.21601e-16	2.2086e-16	2.22341e-16	2.2086e-16	2.21156e-16	2.21749e-16	2.20712e-16	2.22193e-16	2.21452e-16
6	2.19983e-16	2.2128e-16	2.20998e-16	2.21639e-16	2.20995e-16	2.22741e-16	2.21191e-16	2.21105e-16	2.20606e-16	2.21644e-16	2.21329e-16	2.20397e-16	2.21437e-16	2.22984e-16	2.21728e-16	2.21573e-16	2.22045e-16	2.21684e-16	2.20638e-16	2.20102e-16	2.21545e-16	2.22859e-16	2.21193e-16	2.21712e-16	2.21489e-16	2.21452e-16	2.22193e-16	2.21452e-16	2.21675e-16	2.21675e-16	2.22045e-16	2.21304e-16	2.21897e-16	2.21897e-16	2.21156e-16	2.21452e-16	2.20564e-16	2.22933e-16	2.23081e-16	2.2086e-16	2.21897e-16	2.21749e-16	2.22341e-16	2.21008e-16	2.21601e-16	2.21452e-16	2.2086e-16	2.21749e-16	2.21008e-16
7	2.19916e-16	2.2121e-16	2.20973e-16	2.21636e-16	2.20966e-16	2.22676e-16	2.21152e-16	2.21093e-16	2.20622e-16	2.21646e-16	2.21381e-16	2.20386e-16	2.21372e-16	2.2291e-16	2.21732e-16	2.21628e-16	2.22012e-16	2.21702e-16	2.20601e-16	2.20046e-16	2.21601e-16	2.22822e-16	2.21341e-16	2.2186e-16	2.21267e-16	2.21415e-16	2.21897e-16	2.21897e-16	2.21897e-16	2.21452e-16	2.21823e-16	2.20712e-16	2.21749e-16	2.21304e-16	2.2086e-16	2.21749e-16	2.21304e-16	2.22341e-16	2.22489e-16	2.21897e-16	2.21452e-16	2.21749e-16	2.22933e-16	2.21008e-16	2.21601e-16	2.21749e-16	2.21452e-16	2.21601e-16	2.21008e-16
8	2.19858e-16	2.21138e-16	2.20954e-16	2.21635e-16	2.20943e-16	2.22607e-16	2.21118e-16	2.21083e-16	2.20643e-16	2.21647e-16	2.21446e-16	2.20385e-16	2.21317e-16	2.22822e-16	2.21714e-16	2.21661e-16	2.21947e-16	2.21684e-16	2.20555e-16	2.20176e-16	2.21601e-16	2.22748e-16	2.2123e-16	2.21601e-16	2.21267e-16	2.21193e-16	2.21971e-16	2.21452e-16	2.21823e-16	2.2123e-16	2.21527e-16	2.21527e-16	2.21749e-16	2.21452e-16	2.21304e-16	2.21897e-16	2.21452e-16	2.22193e-16	2.22933e-16	2.21156e-16	2.21601e-16	2.21452e-16	2.22933e-16	2.2012e-16	2.21156e-16	2.21601e-16	2.2086e-16	2.22341e-16	2.21452e-16
9	2.19807e-16	2.21065e-16	2.20941e-16	2.21636e-16	2.20924e-16	2.22536e-16	2.21089e-16	2.21074e-16	2.20668e-16	2.21649e-16	2.21517e-16	2.20387e-16	2.21259e-16	2.22755e-16	2.21709e-16	2.21725e-16	2.21897e-16	2.21684e-16	2.20546e-16	2.20102e-16	2.21656e-16	2.22711e-16	2.21249e-16	2.21601e-16	2.21008e-16	2.21008e-16	2.21971e-16	2.21601e-16	2.21378e-16	2.21082e-16	2.21823e-16	2.2086e-16	2.21008e-16	2.2086e-16	2.19824e-16	2.21156e-16	2.20416e-16	2.22785e-16	2.21156e-16	2.2086e-16	2.2086e-16	2.2086e-16	2.22637e-16	2.21156e-16	2.2086e-16	2.21304e-16	2.20564e-16	2.21452e-16	2.20712e-16
10	2.19764e-16	2.2099e-16	2.20933e-16	2.21637e-16	2.20912e-16	2.22463e-16	2.21064e-16	2.21067e-16	2.20697e-16	2.21647e-16	2.21597e-16	2.20394e-16	2.21208e-16	2.22676e-16	2.21691e-16	2.21776e-16	2.2185e-16	2.21638e-16	2.20527e-16	2.20194e-16	2.21601e-16	2.22692e-16	2.21193e-16	2.21452e-16	2.21193e-16	2.21304e-16	2.21823e-16	2.21638e-16	2.21304e-16	2.20712e-16	2.21897e-16	2.2086e-16	2.21897e-16	2.21156e-16	2.20416e-16	2.21452e-16	2.20712e-16	2.21897e-16	2.22341e-16	2.20712e-16	2.20416e-16	2.2086e-16	2.22637e-16	2.2086e-16	2.21897e-16	2.21304e-16	2.21008e-16	2.21749e-16	2.2086e-16
11	2.19729e-16	2.20915e-16	2.2093e-16	2.21638e-16	2.20906e-16	2.22389e-16	2.21043e-16	2.2106e-16	2.20729e-16	2.21643e-16	2.21681e-16	2.20397e-16	2.21155e-16	2.22608e-16	2.217e-16	2.21811e-16	2.21804e-16	2.21633e-16	2.20463e-16	2.20194e-16	2.21601e-16	2.22655e-16	2.21138e-16	2.21323e-16	2.21119e-16	2.20971e-16	2.21564e-16	2.21564e-16	2.21675e-16	2.21008e-16	2.21378e-16	2.20564e-16	2.21675e-16	2.2123e-16	2.19972e-16	2.21452e-16	2.20564e-16	2.21452e-16	2.22193e-16	2.21749e-16	2.2012e-16	2.21156e-16	2.22637e-16	2.2086e-16	2.2123e-16	2.21304e-16	2.20564e-16	2.21378e-16	2.20342e-16
12	2.19701e-16	2.20839e-16	2.20931e-16	2.21639e-16	2.20906e-16	2.22314e-16	2.21025e-16	2.21052e-16	2.20763e-16	2.21639e-16	2.21766e-16	2.20405e-16	2.21105e-16	2.22518e-16	2.217e-16	2.21841e-16	2.2179e-16	2.2161e-16	2.2049e-16	2.20324e-16	2.21628e-16	2.22526e-16	2.21119e-16	2.21267e-16	2.21027e-16	2.20897e-16	2.21675e-16	2.21601e-16	2.2123e-16	2.20749e-16	2.21601e-16	2.20564e-16	2.21527e-16	2.2123e-16	2.19824e-16	2.22119e-16	2.20712e-16	2.21675e-16	2.21971e-16	2.22045e-16	2.21452e-16	2.21452e-16	2.21527e-16	2.20342e-16	2.21527e-16	2.21378e-16	2.20712e-16	2.21749e-16	2.20786e-16
13	2.1968e-16	2.20765e-16	2.20935e-16	2.21639e-16	2.20912e-16	2.22241e-16	2.21011e-16	2.21043e-16	2.20799e-16	2.21633e-16	2.21851e-16	2.20407e-16	2.21057e-16	2.22449e-16	2.21687e-16	2.21878e-16	2.21735e-16	2.21527e-16	2.20486e-16	2.2024e-16	2.21647e-16	2.22489e-16	2.21045e-16	2.21156e-16	2.20953e-16	2.20712e-16	2.21415e-16	2.21564e-16	2.21119e-16	2.20897e-16	2.21378e-16	2.2012e-16	2.21082e-16	2.21082e-16	2.2012e-16	2.21527e-16	2.19972e-16	2.21082e-16	2.21749e-16	2.21008e-16	2.20342e-16	2.20564e-16	2.22045e-16	2.20786e-16	2.20638e-16	2.20934e-16	2.20268e-16	2.20934e-16	2.19972e-16
14	2.19666e-16	2.20691e-16	2.2094e-16	2.21638e-16	2.20924e-16	2.2217e-16	2.21e-16	2.21033e-16	2.20836e-16	2.21626e-16	2.21936e-16	2.20409e-16	2.21007e-16	2.22372e-16	2.21693e-16	2.21915e-16	2.21709e-16	2.21489e-16	2.20504e-16	2.20264e-16	2.21638e-16	2.2247e-16	2.21036e-16	2.21175e-16	2.21008e-16	2.20712e-16	2.21527e-16	2.21527e-16	2.21156e-16	2.21045e-16	2.21638e-16	2.20453e-16	2.21601e-16	2.2123e-16	2.20046e-16	2.2086e-16	2.20046e-16	2.21452e-16	2.21971e-16	2.21156e-16	2.20564e-16	2.20564e-16	2.22267e-16	2.20342e-16	2.21008e-16	2.21082e-16	2.2086e-16	2.21601e-16	2.20712e-16
15	2.19658e-16	2.2062e-16	2.20947e-16	2.21635e-16	2.20942e-16	2.22102e-16	2.20991e-16	2.21021e-16	2.20875e-16	2.21619e-16	2.22013e-16	2.20401e-16	2.20955e-16	2.22312e-16	2.21688e-16	2.21956e-16	2.2167e-16	2.21459e-16	2.20532e-16	2.20264e-16	2.2161e-16	2.22415e-16	2.21073e-16	2.2111e-16	2.20879e-16	2.20472e-16	2.21397e-16	2.21434e-16	2.21045e-16	2.20971e-16	2.21489e-16	2.20268e-16	2.21489e-16	2.20675e-16	2.19861e-16	2.21601e-16	2.20712e-16	2.21452e-16	2.21749e-16	2.21675e-16	2.20268e-16	2.2086e-16	2.22119e-16	2.20638e-16	2.2123e-16	2.21378e-16	2.2086e-16	2.21675e-16	2.20342e-16
16	2.19658e-16	2.20551e-16	2.20953e-16	2.21632e-16	2.20965e-16	2.22038e-16	2.20983e-16	2.21007e-16	2.20913e-16	2.21612e-16	2.22088e-16	2.20395e-16	2.20904e-16	2.22241e-16	2.21689e-16	2.21958e-16	2.21633e-16	2.21409e-16	2.205e-16	2.20338e-16	2.21601e-16	2.22299e-16	2.21082e-16	2.20981e-16	2.2099e-16	2.20657e-16	2.21564e-16	2.21415e-16	2.20971e-16	2.20675e-16	2.21638e-16	2.2086e-16	2.20897e-16	2.21156e-16	2.20046e-16	2.21415e-16	2.20305e-16	2.21045e-16	2.21897e-16	2.21601e-16	2.2049e-16	2.2123e-16	2.22193e-16	2.20342e-16	2.21156e-16	2.21304e-16	2.20564e-16	2.21527e-16	2.20638e-16
17	2.19666e-16	2.20484e-16	2.2096e-16	2.21626e-16	2.20993e-16	2.21979e-16	2.20977e-16	2.2099e-16	2.20952e-16	2.21607e-16	2.22152e-16	2.20381e-16	2.20852e-16	2.22178e-16	2.21677e-16	2.21959e-16	2.21603e-16	2.21348e-16	2.20555e-16	2.20252e-16	2.21614e-16	2.22244e-16	2.21059e-16	2.21018e-16	2.20638e-16	2.20416e-16	2.21175e-16	2.21415e-16	2.21175e-16	2.20823e-16	2.2173e-16	2.20379e-16	2.21119e-16	2.21119e-16	2.19861e-16	2.21267e-16	2.20416e-16	2.21045e-16	2.21378e-16	2.21304e-16	2.20268e-16	2.20009e-16	2.22341e-16	2.20675e-16	2.20786e-16	2.21489e-16	2.20786e-16	2.21119e-16	2.2049e-16
18	2.19681e-16	2.20421e-16	2.20965e-16	2.21619e-16	2.21026e-16	2.21925e-16	2.20973e-16	2.20971e-16	2.20991e-16	2.21604e-16	2.22211e-16	2.20365e-16	2.208e-16	2.22118e-16	2.21666e-16	2.21965e-16	2.21551e-16	2.21303e-16	2.20564e-16	2.20268e-16	2.21607e-16	2.22271e-16	2.20958e-16	2.20948e-16	2.20777e-16	2.20537e-16	2.2123e-16	2.21499e-16	2.2099e-16	2.20675e-16	2.21452e-16	2.20416e-16	2.21582e-16	2.20805e-16	2.19898e-16	2.21082e-16	2.19713e-16	2.20934e-16	2.21601e-16	2.21378e-16	2.20009e-16	2.20453e-16	2.22193e-16	2.20601e-16	2.21267e-16	2.2123e-16	2.21119e-16	2.21527e-16	2.20342e-16
19	2.19705e-16	2.20361e-16	2.20969e-16	2.2161e-16	2.21064e-16	2.21878e-16	2.20969e-16	2.20952e-16	2.21032e-16	2.21602e-16	2.22258e-16	2.20341e-16	2.20748e-16	2.22067e-16	2.21653e-16	2.21956e-16	2.21528e-16	2.2128e-16	2.20633e-16	2.20176e-16	2.21612e-16	2.22181e-16	2.21082e-16	2.20902e-16	2.20791e-16	2.205e-16	2.21184e-16	2.21369e-16	2.21018e-16	2.20749e-16	2.21489e-16	2.20546e-16	2.21489e-16	2.21286e-16	2.19732e-16	2.21341e-16	2.20342e-16	2.20897e-16	2.21341e-16	2.21601e-16	2.20194e-16	2.20934e-16	2.22045e-16	2.20527e-16	2.21156e-16	2.21304e-16	2.20971e-16	2.21638e-16	2.20231e-16
20	2.19737e-16	2.20306e-16	2.20973e-16	2.21599e-16	2.21105e-16	2.21838e-16	2.20967e-16	2.20931e-16	2.21072e-16	2.21605e-16	2.22298e-16	2.20316e-16	2.20699e-16	2.22019e-16	2.21638e-16	2.21943e-16	2.21489e-16	2.21247e-16	2.20635e-16	2.20231e-16	2.21545e-16	2.22095e-16	2.21057e-16	2.20777e-16	2.20759e-16	2.20412e-16	2.21244e-16	2.21573e-16	2.2074e-16	2.20574e-16	2.21425e-16	2.20851e-16	2.21267e-16	2.21249e-16	2.19954e-16	2.21304e-16	2.20028e-16	2.20694e-16	2.21508e-16	2.22193e-16	2.20379e-16	2.20823e-16	2.21712e-16	2.2049e-16	2.21304e-16	2.21527e-16	2.20971e-16	2.21489e-16	2.20638e-16
21	2.19779e-16	2.20254e-16	2.20975e-16	2.21586e-16	2.2115e-16	2.21805e-16	2.20966e-16	2.20911e-16	2.21114e-16	2.21611e-16	2.2233e-16	2.2029e-16	2.20652e-16	2.21982e-16	2.21614e-16	2.21917e-16	2.21437e-16	2.21204e-16	2.20628e-16	2.20148e-16	2.2154e-16	2.22048e-16	2.21057e-16	2.20835e-16	2.2065e-16	2.20259e-16	2.2117e-16	2.21559e-16	2.20833e-16	2.20981e-16	2.21702e-16	2.205e-16	2.21129e-16	2.20934e-16	2.20009e-16	2.21119e-16	2.20176e-16	2.20305e-16	2.21601e-16	2.21212e-16	2.20194e-16	2.19972e-16	2.21749e-16	2.20416e-16	2.21082e-16	2.2123e-16	2.20934e-16	2.21304e-16	2.20305e-16
22	2.1983e-16	2.20208e-16	2.20978e-16	2.21571e-16	2.21198e-16	2.21779e-16	2.20967e-16	2.20891e-16	2.21157e-16	2.21621e-16	2.22355e-16	2.20262e-16	2.20611e-16	2.21944e-16	2.21592e-16	2.21886e-16	2.21387e-16	2.21167e-16	2.2068e-16	2.20106e-16	2.21484e-16	2.22049e-16	2.20947e-16	2.20692e-16	2.20745e-16	2.2031e-16	2.2111e-16	2.21675e-16	2.20583e-16	2.20796e-16	2.21452e-16	2.20194e-16	2.21378e-16	2.21147e-16	2.1975e-16	2.20851e-16	2.19584e-16	2.20527e-16	2.21712e-16	2.2123e-16	2.20305e-16	2.20379e-16	2.21804e-16	2.20416e-16	2.21249e-16	2.21156e-16	2.21119e-16	2.21304e-16	2.2025e-16
23	2.19891e-16	2.20166e-16	2.20981e-16	2.21554e-16	2.21249e-16	2.21761e-16	2.20971e-16	2.20874e-16	2.21202e-16	2.21634e-16	2.22373e-16	2.20231e-16	2.2057e-16	2.21917e-16	2.21569e-16	2.2186e-16	2.21344e-16	2.21164e-16	2.20741e-16	2.20017e-16	2.21495e-16	2.22035e-16	2.21078e-16	2.20667e-16	2.2072e-16	2.20208e-16	2.21228e-16	2.21496e-16	2.20671e-16	2.20846e-16	2.2185e-16	2.20379e-16	2.21675e-16	2.2123e-16	2.20296e-16	2.21092e-16	2.2024e-16	2.20897e-16	2.21601e-16	2.21823e-16	2.19565e-16	2.20379e-16	2.21804e-16	2.20675e-16	2.21304e-16	2.21323e-16	2.20897e-16	2.2136e-16	2.20305e-16
24	2.19961e-16	2.20131e-16	2.20986e-16	2.21534e-16	2.21303e-16	2.2175e-16	2.20978e-16	2.2086e-16	2.21248e-16	2.21651e-16	2.22387e-16	2.20206e-16	2.20542e-16	2.21885e-16	2.21549e-16	2.21829e-16	2.21292e-16	2.21137e-16	2.20735e-16	2.2004e-16	2.21459e-16	2.21993e-16	2.2104e-16	2.20537e-16	2.20695e-16	2.20249e-16	2.21249e-16	2.21681e-16	2.20486e-16	2.21062e-16	2.21707e-16	2.20962e-16	2.21013e-16	2.21318e-16	2.20319e-16	2.21175e-16	2.19889e-16	2.2087e-16	2.21323e-16	2.22082e-16	2.20129e-16	2.20537e-16	2.21749e-16	2.20342e-16	2.21415e-16	2.21452e-16	2.21193e-16	2.21397e-16	2.20268e-16
25	2.20041e-16	2.20101e-16	2.20994e-16	2.21512e-16	2.21359e-16	2.21747e-16	2.20988e-16	2.20849e-16	2.21297e-16	2.21672e-16	2.22399e-16	2.20182e-16	2.20516e-16	2.21874e-16	2.21533e-16	2.21784e-16	2.2126e-16	2.21144e-16	2.20747e-16	2.19947e-16	2.2143e-16	2.21953e-16	2.20989e-16	2.20548e-16	2.20606e-16	2.20009e-16	2.21174e-16	2.21681e-16	2.20546e-16	2.20705e-16	2.22035e-16	2.20347e-16	2.21415e-16	2.21119e-16	2.19796e-16	2.20782e-16	2.20449e-16	2.2099e-16	2.21564e-16	2.21304e-16	2.19732e-16	2.20046e-16	2.21989e-16	2.20601e-16	2.21425e-16	2.21314e-16	2.20879e-16	2.21064e-16	2.20352e-16
26	2.2013e-16	2.20078e-16	2.21005e-16	2.21489e-16	2.21418e-16	2.2175e-16	2.21002e-16	2.20844e-16	2.21348e-16	2.21696e-16	2.2241e-16	2.2016e-16	2.20505e-16	2.21856e-16	2.2151e-16	2.21734e-16	2.21196e-16	2.21134e-16	2.20807e-16	2.19921e-16	2.2139e-16	2.21934e-16	2.2091e-16	2.20504e-16	2.20598e-16	2.20225e-16	2.21136e-16	2.21897e-16	2.20481e-16	2.20561e-16	2.21788e-16	2.20058e-16	2.21469e-16	2.20883e-16	2.19852e-16	2.21355e-16	2.19931e-16	2.20435e-16	2.21143e-16	2.21323e-16	2.20009e-16	2.19972e-16	2.22322e-16	2.20527e-16	2.21628e-16	2.21304e-16	2.20712e-16	2.20833e-16	2.20028e-16
27	2.20227e-16	2.20063e-16	2.2102e-16	2.21464e-16	2.21478e-16	2.2176e-16	2.21019e-16	2.20845e-16	2.21403e-16	2.21722e-16	2.22421e-16	2.20145e-16	2.20502e-16	2.21844e-16	2.21497e-16	2.2169e-16	2.21161e-16	2.21152e-16	2.20827e-16	2.1989e-16	2.2139e-16	2.21955e-16	2.20964e-16	2.20408e-16	2.20681e-16	2.20257e-16	2.21251e-16	2.21465e-16	2.20692e-16	2.20686e-16	2.21864e-16	2.20476e-16	2.21485e-16	2.21316e-16	2.19734e-16	2.21043e-16	2.19975e-16	2.20722e-16	2.21392e-16	2.22114e-16	2.19597e-16	2.20726e-16	2.22017e-16	2.20361e-16	2.21545e-16	2.21323e-16	2.20916e-16	2.21786e-16	2.20259e-16
28	2.20331e-16	2.20056e-16	2.2104e-16	2.21439e-16	2.2154e-16	2.21777e-16	2.21042e-16	2.20852e-16	2.2146e-16	2.21752e-16	2.22432e-16	2.20137e-16	2.20503e-16	2.21836e-16	2.21492e-16	2.2166e-16	2.21149e-16	2.21159e-16	2.20856e-16	2.19929e-16	2.21397e-16	2.21883e-16	2.21031e-16	2.20322e-16	2.20735e-16	2.20098e-16	2.21339e-16	2.21738e-16	2.20398e-16	2.20615e-16	2.21978e-16	2.2046e-16	2.21654e-16	2.21218e-16	2.19689e-16	2.21501e-16	2.20134e-16	2.2055e-16	2.21656e-16	2.22207e-16	2.20379e-16	2.21156e-16	2.21934e-16	2.20703e-16	2.2148e-16	2.21115e-16	2.21101e-16	2.21383e-16	2.20569e-16
29	2.20441e-16	2.20059e-16	2.21065e-16	2.21414e-16	2.21603e-16	2.21799e-16	2.21068e-16	2.20866e-16	2.2152e-16	2.21784e-16	2.22448e-16	2.20136e-16	2.20519e-16	2.21839e-16	2.21487e-16	2.21619e-16	2.21101e-16	2.21184e-16	2.2087e-16	2.19914e-16	2.21382e-16	2.21999e-16	2.20869e-16	2.20382e-16	2.2069e-16	2.20176e-16	2.21333e-16	2.21579e-16	2.20696e-16	2.20831e-16	2.22086e-16	2.2058e-16	2.20924e-16	2.21661e-16	2.20289e-16	2.20925e-16	2.20436e-16	2.20277e-16	2.21628e-16	2.21855e-16	2.2049e-16	2.20277e-16	2.22146e-16	2.20851e-16	2.21767e-16	2.21443e-16	2.20726e-16	2.2152e-16	2.20231e-16
30	2.20555e-16	2.2007e-16	2.21095e-16	2.2139e-16	2.21666e-16	2.21826e-16	2.21097e-16	2.20887e-16	2.21581e-16	2.21817e-16	2.22468e-16	2.20138e-16	2.20539e-16	2.21836e-16	2.21493e-16	2.21571e-16	2.21098e-16	2.21206e-16	2.20924e-16	2.19906e-16	2.21402e-16	2.21898e-16	2.20943e-16	2.20269e-16	2.20752e-16	2.20136e-16	2.21414e-16	2.21742e-16	2.20209e-16	2.2088e-16	2.22005e-16	2.20134e-16	2.21542e-16	2.21022e-16	2.20007e-16	2.20825e-16	2.1987e-16	2.2052e-16	2.21779e-16	2.21846e-16	2.20622e-16	2.20458e-16	2.22116e-16	2.2089e-16	2.21527e-16	2.21221e-16	2.20768e-16	2.21531e-16	2.20303e-16
31	2.20674e-16	2.20091e-16	2.2113e-16	2.21368e-16	2.21729e-16	2.21857e-16	2.2113e-16	2.20915e-16	2.21646e-16	2.21852e-16	2.22489e-16	2.20154e-16	2.20573e-16	2.21851e-16	2.21505e-16	2.21568e-16	2.21078e-16	2.21219e-16	2.20977e-16	2.19929e-16	2.21437e-16	2.21975e-16	2.21022e-16	2.20187e-16	2.20636e-16	2.20428e-16	2.21664e-16	2.21566e-16	2.20568e-16	2.2067e-16	2.22284e-16	2.2062e-16	2.22043e-16	2.21254e-16	2.20174e-16	2.21315e-16	2.2013e-16	2.21007e-16	2.21724e-16	2.22117e-16	2.20111e-16	2.20853e-16	2.21958e-16	2.20391e-16	2.21591e-16	2.2173e-16	2.20944e-16	2.21683e-16	2.20663e-16
32	2.20794e-16	2.20122e-16	2.2117e-16	2.21348e-16	2.21791e-16	2.21892e-16	2.21166e-16	2.20949e-16	2.2171e-16	2.21888e-16	2.22514e-16	2.20175e-16	2.20615e-16	2.21855e-16	2.21516e-16	2.21542e-16	2.21083e-16	2.21271e-16	2.21032e-16	2.20004e-16	2.21472e-16	2.22039e-16	2.20986e-16	2.20251e-16	2.20829e-16	2.20177e-16	2.21633e-16	2.2179e-16	2.2047e-16	2.21148e-16	2.2217e-16	2.21052e-16	2.21732e-16	2.21657e-16	2.2008e-16	2.21378e-16	2.20275e-16	2.20778e-16	2.2142e-16	2.22276e-16	2.19965e-16	2.21103e-16	2.22185e-16	2.20785e-16	2.21714e-16	2.21423e-16	2.21542e-16	2.21441e-16	2.20732e-16
33	2.20915e-16	2.20162e-16	2.21213e-16	2.21331e-16	2.21852e-16	2.2193e-16	2.21204e-16	2.20989e-16	2.21776e-16	2.21925e-16	2.22539e-16	2.20206e-16	2.2066e-16	2.21875e-16	2.21538e-16	2.21532e-16	2.21088e-16	2.21324e-16	2.21063e-16	2.20088e-16	2.21578e-16	2.22148e-16	2.21023e-16	2.20294e-16	2.20887e-16	2.20443e-16	2.21547e-16	2.21784e-16	2.20636e-16	2.20936e-16	2.22489e-16	2.20634e-16	2.21573e-16	2.21447e-16	2.2082e-16	2.21182e-16	2.20465e-16	2.21064e-16	2.22026e-16	2.21811e-16	2.20629e-16	2.20571e-16	2.22412e-16	2.20946e-16	2.21936e-16	2.21494e-16	2.20816e-16	2.22024e-16	2.20497e-16
34	2.21035e-16	2.20209e-16	2.21257e-16	2.21317e-16	2.2191e-16	2.21968e-16	2.21242e-16	2.21033e-16	2.2184e-16	2.2196e-16	2.22567e-16	2.20239e-16	2.2071e-16	2.21893e-16	2.21558e-16	2.2152e-16	2.21105e-16	2.21402e-16	2.21149e-16	2.20092e-16	2.21586e-16	2.22045e-16	2.2097e-16	2.2036e-16	2.20882e-16	2.20411e-16	2.21522e-16	2.21795e-16	2.20442e-16	2.20839e-16	2.22107e-16	2.20575e-16	2.21448e-16	2.21332e-16	2.20234e-16	2.213e-16	2.1987e-16	2.20671e-16	2.21323e-16	2.21869e-16	2.20407e-16	2.20435e-16	2.22271e-16	2.2099e-16	2.21702e-16	2.21203e-16	2.21193e-16	2.21494e-16	2.21022e-16
35	2.21153e-16	2.20263e-16	2.21303e-16	2.21307e-16	2.21966e-16	2.22008e-16	2.21281e-16	2.2108e-16	2.21905e-16	2.21995e-16	2.22593e-16	2.20284e-16	2.20756e-16	2.21913e-16	2.21577e-16	2.21533e-16	2.21114e-16	2.21427e-16	2.2117e-16	2.20158e-16	2.21707e-16	2.22145e-16	2.21059e-16	2.20264e-16	2.2086e-16	2.20552e-16	2.21573e-16	2.21749e-16	2.20299e-16	2.21051e-16	2.223e-16	2.20828e-16	2.21821e-16	2.21422e-16	2.20393e-16	2.21107e-16	2.20421e-16	2.21533e-16	2.21478e-16	2.21649e-16	2.20592e-16	2.21089e-16	2.22248e-16	2.20756e-16	2.21802e-16	2.2173e-16	2.20914e-16	2.22128e-16	2.20761e-16
36	2.21267e-16	2.20321e-16	2.21348e-16	2.21299e-16	2.22019e-16	2.22047e-16	2.21319e-16	2.21131e-16	2.21968e-16	2.22031e-16	2.22616e-16	2.20334e-16	2.20808e-16	2.21948e-16	2.21606e-16	2.21543e-16	2.21152e-16	2.21458e-16	2.21259e-16	2.20272e-16	2.21706e-16	2.22122e-16	2.21164e-16	2.2025e-16	2.21034e-16	2.20641e-16	2.2178e-16	2.2151e-16	2.20424e-16	2.21361e-16	2.22056e-16	2.20881e-16	2.2121e-16	2.21764e-16	2.20552e-16	2.21298e-16	2.20277e-16	2.21045e-16	2.21432e-16	2.22005e-16	2.20294e-16	2.21399e-16	2.22403e-16	2.21006e-16	2.21668e-16	2.21709e-16	2.21365e-16	2.21927e-16	2.21286e-16
37	2.21377e-16	2.20382e-16	2.2139e-16	2.21296e-16	2.22069e-16	2.22085e-16	2.21356e-16	2.21183e-16	2.2203e-16	2.22066e-16	2.22635e-16	2.20392e-16	2.20864e-16	2.21977e-16	2.21632e-16	2.21565e-16	2.21183e-16	2.21528e-16	2.21338e-16	2.20332e-16	2.21797e-16	2.22154e-16	2.21155e-16	2.20428e-16	2.21013e-16	2.20774e-16	2.2184e-16	2.217e-16	2.20609e-16	2.21201e-16	2.22242e-16	2.20948e-16	2.2174e-16	2.21805e-16	2.20863e-16	2.21036e-16	2.20587e-16	2.21182e-16	2.2167e-16	2.21947e-16	2.21101e-16	2.21235e-16	2.2216e-16	2.20985e-16	2.2173e-16	2.21355e-16	2.21096e-16	2.22008e-16	2.2118e-16
38	2.21482e-16	2.20445e-16	2.21429e-16	2.21295e-16	2.22116e-16	2.22121e-16	2.21391e-16	2.21236e-16	2.2209e-16	2.22098e-16	2.22649e-16	2.20454e-16	2.20918e-16	2.22009e-16	2.21654e-16	2.21562e-16	2.21224e-16	2.21529e-16	2.21392e-16	2.20426e-16	2.21926e-16	2.22231e-16	2.21158e-16	2.20409e-16	2.21103e-16	2.20682e-16	2.21715e-16	2.21816e-16	2.20235e-16	2.21244e-16	2.21865e-16	2.20667e-16	2.21928e-16	2.21769e-16	2.20412e-16	2.21175e-16	2.2012e-16	2.20763e-16	2.21813e-16	2.21522e-16	2.21013e-16	2.21346e-16	2.22244e-16	2.21027e-16	2.21499e-16	2.21489e-16	2.21272e-16	2.21675e-16	2.21101e-16
39	2.21581e-16	2.20506e-16	2.21464e-16	2.21297e-16	2.22159e-16	2.22157e-16	2.21425e-16	2.21289e-16	2.2215e-16	2.2213e-16	2.22655e-16	2.20524e-16	2.20979e-16	2.22051e-16	2.21665e-16	2.21595e-16	2.21254e-16	2.21603e-16	2.2144e-16	2.20525e-16	2.21961e-16	2.22245e-16	2.21228e-16	2.20412e-16	2.21109e-16	2.20919e-16	2.2169e-16	2.21686e-16	2.20387e-16	2.21248e-16	2.22393e-16	2.21035e-16	2.2191e-16	2.21705e-16	2.20923e-16	2.21314e-16	2.20463e-16	2.213e-16	2.2192e-16	2.22035e-16	2.20213e-16	2.21055e-16	2.22341e-16	2.20911e-16	2.21809e-16	2.21716e-16	2.20865e-16	2.21906e-16	2.21189e-16
40	2.21672e-16	2.20564e-16	2.21494e-16	2.21302e-16	2.22199e-16	2.2219e-16	2.21456e-16	2.21343e-16	2.22208e-16	2.22163e-16	2.22654e-16	2.206e-16	2.21037e-16	2.22087e-16	2.21682e-16	2.21631e-16	2.21306e-16	2.21619e-16	2.21536e-16	2.20658e-16	2.2209e-16	2.22232e-16	2.21315e-16	2.20425e-16	2.21159e-16	2.21132e-16	2.21882e-16	2.21908e-16	2.20269e-16	2.21537e-16	2.22037e-16	2.21251e-16	2.21783e-16	2.21612e-16	2.20361e-16	2.20967e-16	2.20384e-16	2.20999e-16	2.21082e-16	2.2247e-16	2.20777e-16	2.21147e-16	2.22035e-16	2.20916e-16	2.21776e-16	2.21267e-16	2.21369e-16	2.21628e-16	2.20916e-16
41	2.21757e-16	2.20618e-16	2.21519e-16	2.21309e-16	2.22236e-16	2.22222e-16	2.21487e-16	2.21396e-16	2.22267e-16	2.22195e-16	2.22647e-16	2.20681e-16	2.21096e-16	2.22134e-16	2.21704e-16	2.21668e-16	2.21345e-16	2.21681e-16	2.21627e-16	2.20708e-16	2.22195e-16	2.2232e-16	2.21364e-16	2.20512e-16	2.21299e-16	2.21094e-16	2.21775e-16	2.21931e-16	2.20427e-16	2.21485e-16	2.21913e-16	2.20958e-16	2.22031e-16	2.21873e-16	2.20934e-16	2.21138e-16	2.20971e-16	2.21036e-16	2.21934e-16	2.21906e-16	2.20833e-16	2.21452e-16	2.22313e-16	2.21332e-16	2.22498e-16	2.21471e-16	2.21267e-16	2.21934e-16	2.21138e-16
42	2.21836e-16	2.20664e-16	2.21538e-16	2.21318e-16	2.22271e-16	2.22252e-16	2.21515e-16	2.21448e-16	2.22326e-16	2.22227e-16	2.2263e-16	2.20763e-16	2.21154e-16	2.22168e-16	2.217e-16	2.21685e-16	2.21392e-16	2.21713e-16	2.21708e-16	2.20825e-16	2.22268e-16	2.22249e-16	2.21323e-16	2.20642e-16	2.21245e-16	2.20998e-16	2.21831e-16	2.21946e-16	2.20163e-16	2.2142e-16	2.2188e-16	2.21013e-16	2.22035e-16	2.21638e-16	2.20749e-16	2.21452e-16	2.20444e-16	2.21064e-16	2.21971e-16	2.21934e-16	2.21036e-16	2.21073e-16	2.22211e-16	2.21184e-16	2.21582e-16	2.21508e-16	2.21258e-16	2.2161e-16	2.21323e-16
43	2.21908e-16	2.20703e-16	2.21551e-16	2.21329e-16	2.22305e-16	2.2228e-16	2.21543e-16	2.21501e-16	2.22386e-16	2.22262e-16	2.22606e-16	2.20853e-16	2.21221e-16	2.22211e-16	2.21715e-16	2.21743e-16	2.21422e-16	2.2175e-16	2.21769e-16	2.20967e-16	2.22423e-16	2.22363e-16	2.21317e-16	2.2077e-16	2.21384e-16	2.21366e-16	2.22046e-16	2.21944e-16	2.20569e-16	2.21751e-16	2.22086e-16	2.21448e-16	2.22503e-16	2.21924e-16	2.21193e-16	2.21527e-16	2.20777e-16	2.2186e-16	2.21758e-16	2.22563e-16	2.21119e-16	2.22008e-16	2.22729e-16	2.21156e-16	2.22082e-16	2.21712e-16	2.21582e-16	2.22267e-16	2.21193e-16
44	2.21975e-16	2.20733e-16	2.21559e-16	2.21341e-16	2.22337e-16	2.22307e-16	2.2157e-16	2.21554e-16	2.22447e-16	2.22297e-16	2.22575e-16	2.20944e-16	2.21283e-16	2.22253e-16	2.21723e-16	2.21778e-16	2.21482e-16	2.21765e-16	2.2182e-16	2.21089e-16	2.22473e-16	2.22328e-16	2.21501e-16	2.20754e-16	2.21452e-16	2.21517e-16	2.22049e-16	2.21949e-16	2.20453e-16	2.21887e-16	2.21799e-16	2.21166e-16	2.2222e-16	2.22387e-16	2.21119e-16	2.21675e-16	2.20564e-16	2.2186e-16	2.22045e-16	2.22359e-16	2.20897e-16	2.221e-16	2.22748e-16	2.21971e-16	2.21878e-16	2.22156e-16	2.21897e-16	2.21878e-16	2.21601e-16
45	2.22038e-16	2.20754e-16	2.21561e-16	2.21356e-16	2.2237e-16	2.22332e-16	2.21596e-16	2.21609e-16	2.2251e-16	2.22334e-16	2.22538e-16	2.21041e-16	2.21348e-16	2.22285e-16	2.21738e-16	2.2181e-16	2.21521e-16	2.21808e-16	2.21928e-16	2.21153e-16	2.22583e-16	2.22395e-16	2.21439e-16	2.20975e-16	2.21466e-16	2.21492e-16	2.22119e-16	2.21786e-16	2.20791e-16	2.21813e-16	2.22197e-16	2.21679e-16	2.22461e-16	2.22627e-16	2.21323e-16	2.21212e-16	2.20657e-16	2.21749e-16	2.22119e-16	2.22359e-16	2.21434e-16	2.22193e-16	2.23044e-16	2.21915e-16	2.22396e-16	2.21934e-16	2.21527e-16	2.22526e-16	2.21582e-16
46	2.22099e-16	2.20765e-16	2.21558e-16	2.21372e-16	2.22403e-16	2.22355e-16	2.21623e-16	2.21665e-16	2.22575e-16	2.22374e-16	2.22495e-16	2.21138e-16	2.21413e-16	2.22313e-16	2.21736e-16	2.21842e-16	2.21572e-16	2.21804e-16	2.21993e-16	2.21235e-16	2.22684e-16	2.22381e-16	2.215e-16	2.2096e-16	2.21463e-16	2.21461e-16	2.22352e-16	2.21964e-16	2.20407e-16	2.21651e-16	2.21781e-16	2.21323e-16	2.22285e-16	2.22313e-16	2.21082e-16	2.21712e-16	2.2086e-16	2.21508e-16	2.21989e-16	2.22637e-16	2.21138e-16	2.22378e-16	2.22415e-16	2.22026e-16	2.22063e-16	2.21971e-16	2.21508e-16	2.2247e-16	2.21452e-16
47	2.22159e-16	2.20766e-16	2.21551e-16	2.21389e-16	2.22437e-16	2.22376e-16	2.21651e-16	2.21724e-16	2.22641e-16	2.22417e-16	2.22451e-16	2.21235e-16	2.21479e-16	2.22335e-16	2.21747e-16	2.21873e-16	2.21581e-16	2.21828e-16	2.22049e-16	2.21342e-16	2.22794e-16	2.22344e-16	2.21489e-16	2.2101e-16	2.21493e-16	2.21624e-16	2.2229e-16	2.21961e-16	2.20458e-16	2.21522e-16	2.21693e-16	2.21351e-16	2.22794e-16	2.2173e-16	2.20953e-16	2.21193e-16	2.20472e-16	2.21989e-16	2.21749e-16	2.22156e-16	2.21156e-16	2.22193e-16	2.22378e-16	2.21489e-16	2.22452e-16	2.21934e-16	2.21452e-16	2.2223e-16	2.21934e-16
48	2.22219e-16	2.20757e-16	2.21539e-16	2.21407e-16	2.22473e-16	2.22395e-16	2.21678e-16	2.21786e-16	2.2271e-16	2.22464e-16	2.22404e-16	2.2133e-16	2.21551e-16	2.2236e-16	2.21757e-16	2.21905e-16	2.21633e-16	2.21862e-16	2.22113e-16	2.21476e-16	2.22828e-16	2.22315e-16	2.21468e-16	2.21027e-16	2.21607e-16	2.21601e-16	2.22447e-16	2.22031e-16	2.20532e-16	2.21767e-16	2.21823e-16	2.21564e-16	2.22563e-16	2.21952e-16	2.21082e-16	2.21341e-16	2.20971e-16	2.22119e-16	2.21712e-16	2.22489e-16	2.21193e-16	2.21786e-16	2.22415e-16	2.21934e-16	2.22008e-16	2.22193e-16	2.21934e-16	2.22489e-16	2.21712e-16
49	2.22282e-16	2.2074e-16	2.21522e-16	2.21426e-16	2.22511e-16	2.22412e-16	2.21706e-16	2.2185e-16	2.22779e-16	2.2251e-16	2.22356e-16	2.21426e-16	2.21618e-16	2.22367e-16	2.21771e-16	2.21947e-16	2.21671e-16	2.21896e-16	2.22206e-16	2.21564e-16	2.22937e-16	2.22365e-16	2.21561e-16	2.21224e-16	2.21776e-16	2.2173e-16	2.22285e-16	2.21952e-16	2.20694e-16	2.21897e-16	2.21832e-16	2.21878e-16	2.22526e-16	2.21934e-16	2.21267e-16	2.21452e-16	2.20823e-16	2.2186e-16	2.21786e-16	2.22785e-16	2.21527e-16	2.22304e-16	2.22563e-16	2.22082e-16	2.22415e-16	2.21749e-16	2.2123e-16	2.22822e-16	2.21452e-16
50	2.22347e-16	2.20715e-16	2.21502e-16	2.21445e-16	2.22551e-16	2.22424e-16	2.21733e-16	2.21919e-16	2.22849e-16	2.22559e-16	2.22305e-16	2.21518e-16	2.21684e-16	2.22371e-16	2.21767e-16	2.21968e-16	2.217e-16	2.21948e-16	2.22259e-16	2.21613e-16	2.23065e-16	2.22287e-16	2.21538e-16	2.21339e-16	2.21651e-16	2.21721e-16	2.22327e-16	2.2223e-16	2.20574e-16	2.21508e-16	2.21767e-16	2.21489e-16	2.226e-16	2.22193e-16	2.21156e-16	2.21675e-16	2.21119e-16	2.21786e-16	2.21971e-16	2.23192e-16	2.21378e-16	2.22415e-16	2.226e-16	2.22008e-16	2.22193e-16	2.2186e-16	2.21527e-16	2.22119e-16	2.22267e-16
51	2.22415e-16	2.20684e-16	2.21479e-16	2.21465e-16	2.22594e-16	2.22433e-16	2.2176e-16	2.2199e-16	2.22918e-16	2.2261e-16	2.22257e-16	2.21604e-16	2.21747e-16	2.22367e-16	2.21781e-16	2.22004e-16	2.21727e-16	2.21968e-16	2.22322e-16	2.21739e-16	2.23103e-16	2.22348e-16	2.21413e-16	2.213e-16	2.2185e-16	2.21804e-16	2.22267e-16	2.22128e-16	2.20555e-16	2.21786e-16	2.21582e-16	2.2173e-16	2.22674e-16	2.21897e-16	2.21304e-16	2.21712e-16	2.20749e-16	2.22267e-16	2.21564e-16	2.22933e-16	2.21119e-16	2.22415e-16	2.22267e-16	2.21934e-16	2.22637e-16	2.22082e-16	2.21415e-16	2.22452e-16	2.21638e-16
52	2.22487e-16	2.20648e-16	2.21453e-16	2.21484e-16	2.22638e-16	2.22439e-16	2.21786e-16	2.22064e-16	2.22986e-16	2.22658e-16	2.22207e-16	2.21682e-16	2.21808e-16	2.2236e-16	2.21799e-16	2.22035e-16	2.21757e-16	2.2199e-16	2.22361e-16	2.21899e-16	2.23194e-16	2.22311e-16	2.21554e-16	2.21351e-16	2.21818e-16	2.2186e-16	2.22526e-16	2.22091e-16	2.20527e-16	2.21897e-16	2.2186e-16	2.21527e-16	2.22415e-16	2.2186e-16	2.21008e-16	2.21564e-16	2.21082e-16	2.21823e-16	2.21749e-16	2.23007e-16	2.21082e-16	2.22489e-16	2.22415e-16	2.22563e-16	2.22193e-16	2.22785e-16	2.21823e-16	2.22563e-16	2.22193e-16
53	2.22562e-16	2.2061e-16	2.21425e-16	2.21503e-16	2.22684e-16	2.2244e-16	2.21809e-16	2.2214e-16	2.23051e-16	2.22703e-16	2.22161e-16	2.21755e-16	2.21867e-16	2.22333e-16	2.21824e-16	2.22061e-16	2.21779e-16	2.22021e-16	2.22454e-16	2.21959e-16	2.23284e-16	2.22327e-16	2.21513e-16	2.21587e-16	2.21841e-16	2.2198e-16	2.22507e-16	2.22082e-16	2.20657e-16	2.21841e-16	2.21749e-16	2.21564e-16	2.22822e-16	2.22119e-16	2.21823e-16	2.21304e-16	2.20638e-16	2.21971e-16	2.22119e-16	2.23007e-16	2.21156e-16	2.22711e-16	2.22859e-16	2.22341e-16	2.22785e-16	2.22193e-16	2.21971e-16	2.22637e-16	2.21897e-16
54	2.22638e-16	2.2057e-16	2.21395e-16	2.2152e-16	2.2273e-16	2.22436e-16	2.21829e-16	2.22216e-16	2.23113e-16	2.22746e-16	2.22111e-16	2.2182e-16	2.21917e-16	2.22307e-16	2.21827e-16	2.2208e-16	2.21811e-16	2.22035e-16	2.22489e-16	2.22003e-16	2.23333e-16	2.22327e-16	2.21522e-16	2.21554e-16	2.21887e-16	2.21998e-16	2.22581e-16	2.22248e-16	2.20897e-16	2.21749e-16	2.21675e-16	2.21675e-16	2.2297e-16	2.21489e-16	2.21304e-16	2.21897e-16	2.21082e-16	2.22045e-16	2.21971e-16	2.23081e-16	2.21156e-16	2.23007e-16	2.22267e-16	2.22785e-16	2.22045e-16	2.22193e-16	2.21971e-16	2.22637e-16	2.21527e-16
55	2.22715e-16	2.20532e-16	2.21364e-16	2.21536e-16	2.22777e-16	2.22429e-16	2.21845e-16	2.22291e-16	2.23171e-16	2.22784e-16	2.22062e-16	2.21876e-16	2.21967e-16	2.22264e-16	2.2185e-16	2.22117e-16	2.21821e-16	2.22055e-16	2.22514e-16	2.22102e-16	2.23326e-16	2.22308e-16	2.21452e-16	2.21656e-16	2.21924e-16	2.21934e-16	2.22267e-16	2.22211e-16	2.20527e-16	2.21527e-16	2.21601e-16	2.21749e-16	2.22563e-16	2.21823e-16	2.21008e-16	2.21749e-16	2.2086e-16	2.21897e-16	2.21008e-16	2.23081e-16	2.21156e-16	2.22415e-16	2.22637e-16	2.22341e-16	2.22341e-16	2.22045e-16	2.21527e-16	2.22933e-16	2.22045e-16
56	2.22791e-16	2.20496e-16	2.21333e-16	2.21551e-16	2.22822e-16	2.22418e-16	2.21857e-16	2.22364e-16	2.23224e-16	2.22816e-16	2.22012e-16	2.21925e-16	2.22006e-16	2.22224e-16	2.21873e-16	2.2215e-16	2.21849e-16	2.221e-16	2.22556e-16	2.22239e-16	2.23423e-16	2.2222e-16	2.21489e-16	2.2161e-16	2.2186e-16	2.22119e-16	2.22618e-16	2.22341e-16	2.20638e-16	2.21638e-16	2.21489e-16	2.21601e-16	2.22415e-16	2.21452e-16	2.2123e-16	2.21527e-16	2.21008e-16	2.21749e-16	2.21601e-16	2.23007e-16	2.21527e-16	2.22415e-16	2.22415e-16	2.22785e-16	2.22489e-16	2.22193e-16	2.21527e-16	2.22859e-16	2.22193e-16
57	2.22863e-16	2.20465e-16	2.21303e-16	2.21564e-16	2.22865e-16	2.22404e-16	2.21863e-16	2.22433e-16	2.2327e-16	2.2284e-16	2.21961e-16	2.21963e-16	2.22044e-16	2.22173e-16	2.21892e-16	2.22171e-16	2.21878e-16	2.22123e-16	2.22586e-16	2.22308e-16	2.23469e-16	2.22267e-16	2.21406e-16	2.21749e-16	2.22082e-16	2.22378e-16	2.226e-16	2.2223e-16	2.20379e-16	2.21415e-16	2.21675e-16	2.22045e-16	2.22785e-16	2.21897e-16	2.21675e-16	2.21008e-16	2.20934e-16	2.21156e-16	2.21675e-16	2.23525e-16	2.22119e-16	2.23155e-16	2.22119e-16	2.22341e-16	2.22341e-16	2.22489e-16	2.21749e-16	2.22489e-16	2.22119e-16
58	2.22931e-16	2.20441e-16	2.21273e-16	2.21576e-16	2.22906e-16	2.22388e-16	2.21864e-16	2.22496e-16	2.23312e-16	2.22859e-16	2.21904e-16	2.22e-16	2.22074e-16	2.22116e-16	2.21902e-16	2.22215e-16	2.21927e-16	2.22151e-16	2.22604e-16	2.22355e-16	2.23571e-16	2.22304e-16	2.21425e-16	2.21656e-16	2.22008e-16	2.22267e-16	2.22489e-16	2.22008e-16	2.20342e-16	2.21267e-16	2.21452e-16	2.21601e-16	2.22637e-16	2.21897e-16	2.2086e-16	2.21452e-16	2.20786e-16	2.2123e-16	2.21971e-16	2.23821e-16	2.21527e-16	2.22859e-16	2.21675e-16	2.22859e-16	2.22489e-16	2.22193e-16	2.2123e-16	2.22489e-16	2.22341e-16
59	2.22992e-16	2.20424e-16	2.21244e-16	2.21586e-16	2.22943e-16	2.22369e-16	2.2186e-16	2.22553e-16	2.23347e-16	2.22871e-16	2.21848e-16	2.22028e-16	2.22102e-16	2.22052e-16	2.21931e-16	2.22237e-16	2.21922e-16	2.22174e-16	2.22674e-16	2.22438e-16	2.23525e-16	2.22322e-16	2.2136e-16	2.21841e-16	2.22119e-16	2.2223e-16	2.22674e-16	2.22341e-16	2.20268e-16	2.2123e-16	2.21304e-16	2.21527e-16	2.22711e-16	2.22119e-16	2.21749e-16	2.21452e-16	2.21601e-16	2.22341e-16	2.21601e-16	2.23673e-16	2.22341e-16	2.22785e-16	2.22119e-16	2.22785e-16	2.22711e-16	2.22711e-16	2.21601e-16	2.22637e-16	2.22341e-16
60	2.23045e-16	2.20416e-16	2.21216e-16	2.21595e-16	2.22975e-16	2.2235e-16	2.2185e-16	2.22602e-16	2.23375e-16	2.22875e-16	2.21786e-16	2.2205e-16	2.22117e-16	2.21994e-16	2.21954e-16	2.22285e-16	2.21934e-16	2.22207e-16	2.22609e-16	2.22609e-16	2.2359e-16	2.22276e-16	2.21452e-16	2.21971e-16	2.22063e-16	2.22341e-16	2.22822e-16	2.22563e-16	2.2086e-16	2.21378e-16	2.21378e-16	2.21527e-16	2.22563e-16	2.21378e-16	2.21008e-16	2.21601e-16	2.21008e-16	2.22045e-16	2.22341e-16	2.22933e-16	2.21156e-16	2.23229e-16	2.22637e-16	2.23155e-16	2.22193e-16	2.22859e-16	2.21971e-16	2.23081e-16	2.22415e-16
61	2.23089e-16	2.20418e-16	2.21189e-16	2.21603e-16	2.23003e-16	2.22331e-16	2.21833e-16	2.22642e-16	2.23397e-16	2.22873e-16	2.2172e-16	2.22065e-16	2.22137e-16	2.2192e-16	2.2198e-16	2.22322e-16	2.21961e-16	2.22197e-16	2.22604e-16	2.22618e-16	2.23599e-16	2.2223e-16	2.21286e-16	2.21971e-16	2.22156e-16	2.22415e-16	2.22711e-16	2.22341e-16	2.20712e-16	2.21675e-16	2.21304e-16	2.21601e-16	2.22711e-16	2.22193e-16	2.22341e-16	2.21749e-16	2.21304e-16	2.21749e-16	2.21452e-16	2.23673e-16	2.21452e-16	2.22933e-16	2.22489e-16	2.22637e-16	2.22933e-16	2.22785e-16	2.22193e-16	2.23525e-16	2.22193e-16
62	2.23123e-16	2.2043e-16	2.21164e-16	2.21611e-16	2.23025e-16	2.22313e-16	2.21812e-16	2.22673e-16	2.23414e-16	2.22867e-16	2.21649e-16	2.2208e-16	2.22146e-16	2.21864e-16	2.22001e-16	2.22334e-16	2.2198e-16	2.22216e-16	2.22646e-16	2.22637e-16	2.23534e-16	2.22211e-16	2.21286e-16	2.22119e-16	2.21934e-16	2.22378e-16	2.22785e-16	2.22193e-16	2.20934e-16	2.21897e-16	2.21601e-16	2.21749e-16	2.22119e-16	2.21897e-16	2.20712e-16	2.22045e-16	2.21897e-16	2.21156e-16	2.22341e-16	2.23673e-16	2.21452e-16	2.23229e-16	2.22193e-16	2.22785e-16	2.23081e-16	2.22193e-16	2.22193e-16	2.23081e-16	2.22045e-16
63	2.23149e-16	2.20452e-16	2.21139e-16	2.21619e-16	2.23042e-16	2.22295e-16	2.21786e-16	2.22696e-16	2.23426e-16	2.22857e-16	2.21575e-16	2.2209e-16	2.22154e-16	2.21789e-16	2.22017e-16	2.22359e-16	2.21938e-16	2.22253e-16	2.22581e-16	2.22748e-16	2.23562e-16	2.22285e-16	2.21212e-16	2.22119e-16	2.2223e-16	2.22489e-16	2.22637e-16	2.22341e-16	2.20638e-16	2.21452e-16	2.21378e-16	2.21675e-16	2.22785e-16	2.21452e-16	2.21008e-16	2.20416e-16	2.20416e-16	2.21008e-16	2.21452e-16	2.22785e-16	2.20416e-16	2.23229e-16	2.22341e-16	2.21749e-16	2.22785e-16	2.22341e-16	2.21601e-16	2.22933e-16	2.22045e-16
64	2.23165e-16	2.20483e-16	2.21114e-16	2.21627e-16	2.23055e-16	2.2228e-16	2.21756e-16	2.22711e-16	2.23436e-16	2.22846e-16	2.21498e-16	2.22101e-16	2.2216e-16	2.21731e-16	2.22033e-16	2.22368e-16	2.21961e-16	2.2223e-16	2.22553e-16	2.22738e-16	2.2358e-16	2.22248e-16	2.21304e-16	2.22304e-16	2.22119e-16	2.22452e-16	2.22711e-16	2.22193e-16	2.20934e-16	2.21082e-16	2.21601e-16	2.20786e-16	2.22489e-16	2.21452e-16	2.2086e-16	2.21749e-16	2.20564e-16	2.20712e-16	2.21008e-16	2.23081e-16	2.21008e-16	2.22193e-16	2.21601e-16	2.21897e-16	2.22489e-16	2.22193e-16	2.21452e-16	2.23081e-16	2.22045e-16
65	2.23174e-16	2.20523e-16	2.21089e-16	2.21637e-16	2.23065e-16	2.22267e-16	2.21723e-16	2.22719e-16	2.23442e-16	2.22831e-16	2.21418e-16	2.22111e-16	2.22173e-16	2.21677e-16	2.22049e-16	2.22415e-16	2.21952e-16	2.22313e-16	2.22553e-16	2.22776e-16	2.23525e-16	2.22156e-16	2.21212e-16	2.22156e-16	2.22341e-16	2.22304e-16	2.22822e-16	2.22341e-16	2.2049e-16	2.21823e-16	2.21378e-16	2.21823e-16	2.22933e-16	2.21008e-16	2.22341e-16	2.20416e-16	2.20564e-16	2.21452e-16	2.21452e-16	2.23821e-16	2.20712e-16	2.23081e-16	2.22785e-16	2.21749e-16	2.22933e-16	2.22785e-16	2.21304e-16	2.22933e-16	2.21452e-16
66	2.23176e-16	2.20571e-16	2.21063e-16	2.21648e-16	2.23071e-16	2.22257e-16	2.21688e-16	2.22722e-16	2.2345e-16	2.2282e-16	2.21332e-16	2.22128e-16	2.22174e-16	2.21638e-16	2.22091e-16	2.22415e-16	2.21957e-16	2.22276e-16	2.22479e-16	2.22803e-16	2.23469e-16	2.22211e-16	2.2123e-16	2.22119e-16	2.22341e-16	2.22378e-16	2.22563e-16	2.22489e-16	2.20934e-16	2.21304e-16	2.21156e-16	2.2086e-16	2.22489e-16	2.21452e-16	2.21156e-16	2.20712e-16	2.21156e-16	2.22933e-16	2.21601e-16	2.22785e-16	2.22193e-16	2.22785e-16	2.22341e-16	2.22489e-16	2.22045e-16	2.21601e-16	2.2086e-16	2.23229e-16	2.22045e-16
67	2.23172e-16	2.20626e-16	2.21037e-16	2.21662e-16	2.23077e-16	2.22249e-16	2.21653e-16	2.22721e-16	2.23457e-16	2.2281e-16	2.21251e-16	2.22139e-16	2.22186e-16	2.21587e-16	2.22116e-16	2.22442e-16	2.21966e-16	2.22396e-16	2.22535e-16	2.22896e-16	2.23543e-16	2.22211e-16	2.21267e-16	2.22637e-16	2.22378e-16	2.22896e-16	2.22711e-16	2.22933e-16	2.21304e-16	2.21378e-16	2.20934e-16	2.22045e-16	2.22933e-16	2.22193e-16	2.21601e-16	2.22341e-16	2.21452e-16	2.21897e-16	2.22341e-16	2.24265e-16	2.21452e-16	2.22933e-16	2.22489e-16	2.22489e-16	2.22785e-16	2.21897e-16	2.21749e-16	2.23377e-16	2.22785e-16
68	2.23165e-16	2.20686e-16	2.2101e-16	2.21678e-16	2.23081e-16	2.22243e-16	2.2162e-16	2.22719e-16	2.23467e-16	2.22803e-16	2.21167e-16	2.22159e-16	2.22197e-16	2.21566e-16	2.22128e-16	2.22452e-16	2.21952e-16	2.2235e-16	2.22461e-16	2.22859e-16	2.23469e-16	2.22304e-16	2.21267e-16	2.226e-16	2.22341e-16	2.22822e-16	2.22859e-16	2.22711e-16	2.2123e-16	2.21527e-16	2.21675e-16	2.21527e-16	2.21897e-16	2.21897e-16	2.21452e-16	2.21601e-16	2.21304e-16	2.22637e-16	2.21156e-16	2.23525e-16	2.21452e-16	2.22637e-16	2.22489e-16	2.22193e-16	2.23377e-16	2.22045e-16	2.22193e-16	2.23229e-16	2.22489e-16
69	2.23155e-16	2.20749e-16	2.20982e-16	2.21696e-16	2.23087e-16	2.22238e-16	2.21588e-16	2.22715e-16	2.23479e-16	2.22799e-16	2.21084e-16	2.2218e-16	2.22213e-16	2.21527e-16	2.22156e-16	2.22466e-16	2.21957e-16	2.22368e-16	2.22479e-16	2.22877e-16	2.23488e-16	2.22341e-16	2.21193e-16	2.22563e-16	2.22415e-16	2.226e-16	2.22933e-16	2.22711e-16	2.21156e-16	2.21304e-16	2.21452e-16	2.21082e-16	2.22933e-16	2.22193e-16	2.22193e-16	2.22341e-16	2.21156e-16	2.22193e-16	2.22637e-16	2.23377e-16	2.21897e-16	2.22933e-16	2.22933e-16	2.22933e-16	2.21897e-16	2.22193e-16	2.22489e-16	2.23377e-16	2.22341e-16
70	2.23143e-16	2.20814e-16	2.20954e-16	2.21718e-16	2.23094e-16	2.22235e-16	2.21561e-16	2.22713e-16	2.23496e-16	2.22799e-16	2.21e-16	2.22205e-16	2.22233e-16	2.2151e-16	2.22176e-16	2.22429e-16	2.21938e-16	2.22415e-16	2.22405e-16	2.22859e-16	2.23599e-16	2.22341e-16	2.21249e-16	2.22637e-16	2.22526e-16	2.22637e-16	2.22933e-16	2.22785e-16	2.21452e-16	2.21527e-16	2.21156e-16	2.21082e-16	2.23377e-16	2.21452e-16	2.2086e-16	2.22341e-16	2.22489e-16	2.22193e-16	2.22637e-16	2.23081e-16	2.21897e-16	2.23229e-16	2.22193e-16	2.22193e-16	2.22489e-16	2.21452e-16	2.21749e-16	2.23821e-16	2.22933e-16
71	2.23131e-16	2.2088e-16	2.20926e-16	2.21743e-16	2.23104e-16	2.22232e-16	2.21539e-16	2.22713e-16	2.23516e-16	2.22805e-16	2.20921e-16	2.22234e-16	2.22261e-16	2.21503e-16	2.22188e-16	2.22424e-16	2.21938e-16	2.22489e-16	2.22387e-16	2.22924e-16	2.23451e-16	2.22359e-16	2.21249e-16	2.22748e-16	2.22526e-16	2.22785e-16	2.22378e-16	2.22563e-16	2.21082e-16	2.21156e-16	2.21082e-16	2.21378e-16	2.22785e-16	2.21304e-16	2.21452e-16	2.21749e-16	2.21897e-16	2.21897e-16	2.21897e-16	2.22933e-16	2.21749e-16	2.23229e-16	2.22341e-16	2.22785e-16	2.22489e-16	2.22193e-16	2.21897e-16	2.23081e-16	2.22933e-16
72	2.23119e-16	2.20944e-16	2.20899e-16	2.2177e-16	2.23116e-16	2.22228e-16	2.21523e-16	2.22715e-16	2.2354e-16	2.22813e-16	2.20847e-16	2.2227e-16	2.22281e-16	2.21509e-16	2.22211e-16	2.22424e-16	2.21924e-16	2.22507e-16	2.22387e-16	2.22914e-16	2.23562e-16	2.22359e-16	2.21267e-16	2.22785e-16	2.226e-16	2.22785e-16	2.2297e-16	2.22415e-16	2.21156e-16	2.21527e-16	2.2123e-16	2.21156e-16	2.22859e-16	2.21527e-16	2.21749e-16	2.22193e-16	2.21304e-16	2.22193e-16	2.21897e-16	2.24265e-16	2.22045e-16	2.22489e-16	2.21749e-16	2.22933e-16	2.23525e-16	2.22563e-16	2.21749e-16	2.23673e-16	2.22711e-16
73	2.23107e-16	2.21005e-16	2.20874e-16	2.218e-16	2.23131e-16	2.22223e-16	2.21514e-16	2.2272e-16	2.23567e-16	2.22824e-16	2.20777e-16	2.22305e-16	2.22323e-16	2.21502e-16	2.22211e-16	2.22387e-16	2.21952e-16	2.22526e-16	2.22405e-16	2.22998e-16	2.23599e-16	2.22378e-16	2.21119e-16	2.22711e-16	2.22415e-16	2.23007e-16	2.22674e-16	2.22489e-16	2.21156e-16	2.21527e-16	2.2123e-16	2.21527e-16	2.22859e-16	2.21823e-16	2.21675e-16	2.21601e-16	2.21749e-16	2.21452e-16	2.22045e-16	2.23673e-16	2.22637e-16	2.23969e-16	2.22267e-16	2.22193e-16	2.23155e-16	2.22637e-16	2.22341e-16	2.23525e-16	2.22119e-16
74	2.23094e-16	2.21062e-16	2.2085e-16	2.21831e-16	2.23148e-16	2.22217e-16	2.21511e-16	2.22729e-16	2.23596e-16	2.22838e-16	2.20712e-16	2.22344e-16	2.22356e-16	2.21514e-16	2.22237e-16	2.22378e-16	2.21943e-16	2.2259e-16	2.22331e-16	2.22988e-16	2.23608e-16	2.22396e-16	2.21193e-16	2.22803e-16	2.22452e-16	2.22674e-16	2.22637e-16	2.22378e-16	2.21415e-16	2.21527e-16	2.21008e-16	2.21082e-16	2.22637e-16	2.21971e-16	2.21601e-16	2.21823e-16	2.21452e-16	2.22563e-16	2.22563e-16	2.23155e-16	2.21897e-16	2.23525e-16	2.22415e-16	2.22563e-16	2.22563e-16	2.21897e-16	2.22193e-16	2.23081e-16	2.22711e-16
75	2.23082e-16	2.21115e-16	2.20829e-16	2.21863e-16	2.23167e-16	2.22208e-16	2.21516e-16	2.22739e-16	2.23626e-16	2.22853e-16	2.20649e-16	2.22386e-16	2.22398e-16	2.21515e-16	2.22249e-16	2.22355e-16	2.21957e-16	2.22664e-16	2.22382e-16	2.22988e-16	2.23553e-16	2.22433e-16	2.21156e-16	2.23062e-16	2.2247e-16	2.22822e-16	2.22785e-16	2.22748e-16	2.21489e-16	2.21415e-16	2.21008e-16	2.21304e-16	2.22859e-16	2.22489e-16	2.21675e-16	2.22045e-16	2.21675e-16	2.22267e-16	2.22489e-16	2.23599e-16	2.23081e-16	2.23303e-16	1.30593e-13	3.69734e-13	7.99262e-13	1.66223e-12	3.3255e-12	6.39983e-12	1.18474e-11
76	2.23068e-16	2.21163e-16	2.2081e-16	2.21896e-16	2.23187e-16	2.22196e-16	2.21527e-16	2.2275e-16	2.23653e-16	2.22865e-16	2.20593e-16	2.22424e-16	2.22436e-16	2.21522e-16	2.22253e-16	2.22322e-16	2.21973e-16	2.22678e-16	2.22359e-16	2.22924e-16	2.2359e-16	2.22526e-16	2.21304e-16	2.23099e-16	2.22526e-16	2.2297e-16	2.22637e-16	2.22489e-16	2.21341e-16	2.21378e-16	2.21082e-16	2.21082e-16	2.23155e-16	2.21601e-16	2.22045e-16	2.22045e-16	2.21971e-16	2.22341e-16	2.21897e-16	2.23525e-16	7.80657e-15	6.21562e-13	2.55464e-12	5.91781e-12	1.27253e-11	2.58694e-11	5.05805e-11	9.5181e-11	1.72399e-10
77	2.23053e-16	2.21205e-16	2.20793e-16	2.21929e-16	2.23206e-16	2.22183e-16	2.21543e-16	2.22761e-16	2.23678e-16	2.22875e-16	2.20541e-16	2.22463e-16	2.22482e-16	2.21507e-16	2.2226e-16	2.22306e-16	2.21982e-16	2.22683e-16	2.22368e-16	2.22951e-16	2.23664e-16	2.22609e-16	2.21267e-16	2.22951e-16	2.2247e-16	2.22951e-16	2.22711e-16	2.22711e-16	2.21712e-16	2.21489e-16	2.2123e-16	2.21415e-16	2.22711e-16	2.21823e-16	2.22119e-16	2.22119e-16	2.22119e-16	2.22563e-16	1.14374e-13	7.11016e-13	1.81433e-12	6.00929e-12	1.78863e-11	3.92511e-11	8.08237e-11	1.58889e-10	3.01143e-10	5.50389e-10	9.70666e-10
78	2.23036e-16	2.21241e-16	2.2078e-16	2.21962e-16	2.23224e-16	2.22167e-16	2.21564e-16	2.22771e-16	2.23699e-16	2.2288e-16	2.20492e-16	2.22496e-16	2.22521e-16	2.21509e-16	2.22268e-16	2.22263e-16	2.21984e-16	2.22776e-16	2.22382e-16	2.22979e-16	2.23701e-16	2.22609e-16	2.21341e-16	2.23044e-16	2.22563e-16	2.23044e-16	2.22618e-16	2.22507e-16	2.21601e-16	2.21638e-16	2.21267e-16	2.21452e-16	2.22637e-16	2.21934e-16	2.2186e-16	2.22267e-16	2.21749e-16	2.22415e-16	2.97654e-13	2.14818e-12	5.91551e-12	1.69568e-11	4.59243e-11	9.93673e-11	2.02386e-10	3.9423e-10	7.41453e-10	1.34341e-09	2.34914e-09
79	2.23017e-16	2.21272e-16	2.20769e-16	2.21994e-16	2.23239e-16	2.2215e-16	2.21588e-16	2.22779e-16	2.23715e-16	2.22881e-16	2.20443e-16	2.22526e-16	2.22562e-16	2.21488e-16	2.2225e-16	2.22222e-16	2.22015e-16	2.22766e-16	2.2238e-16	2.2297e-16	2.23585e-16	2.22526e-16	2.21249e-16	2.23025e-16	2.22378e-16	2.22988e-16	2.22415e-16	2.22544e-16	2.21323e-16	2.21175e-16	2.20823e-16	2.21527e-16	2.22637e-16	2.21971e-16	2.21341e-16	2.21934e-16	7.07878e-15	1.37457e-13	9.28539e-13	4.85053e-12	1.31942e-11	3.69346e-11	9.67675e-11	2.0744e-10	4.19335e-10	8.12065e-10	1.51929e-09	2.73977e-09	4.77075e-09
80	2.22995e-16	2.21298e-16	2.20761e-16	2.22025e-16	2.23252e-16	2.22132e-16	2.21614e-16	2.22784e-16	2.23725e-16	2.22876e-16	2.20399e-16	2.2255e-16	2.22597e-16	2.21459e-16	2.2224e-16	2.22188e-16	2.22002e-16	2.22794e-16	2.22371e-16	2.22884e-16	2.23659e-16	2.22637e-16	2.2123e-16	2.23109e-16	2.22322e-16	2.22951e-16	2.22452e-16	3.09883e-14	1.2307e-13	2.68269e-13	5.62863e-13	1.13635e-12	2.20723e-12	4.12459e-12	7.66009e-12	1.37497e-11	2.3847e-11	4.03468e-11	6.73983e-11	1.13331e-10	1.86864e-10	3.17088e-10	5.54319e-10	9.42617e-10	1.59771e-09	2.69704e-09	4.52394e-09	7.48756e-09	1.21813e-08
81	2.22971e-16	2.21319e-16	2.20756e-16	2.22056e-16	2.23262e-16	2.22115e-16	2.21642e-16	2.22788e-16	2.23729e-16	2.22867e-16	2.20358e-16	2.2257e-16	2.22638e-16	2.2142e-16	2.22234e-16	2.22167e-16	2.22039e-16	2.22785e-16	2.22394e-16	2.22866e-16	2.23641e-16	2.22683e-16	2.213e-16	2.23127e-16	2.22248e-16	2.2297e-16	2.22359e-16	1.42685e-13	5.6907e-13	1.24267e-12	2.64507e-12	5.349e-12	1.04652e-11	2.00797e-11	3.76042e-11	6.74464e-11	1.16652e-10	1.95758e-10	3.20684e-10	5.17337e-10	8.15439e-10	1.28365e-09	2.03151e-09	3.15886e-09	4.89427e-09	7.57363e-09	1.17146e-08	1.80483e-08	2.76173e-08
82	2.22945e-16	2.21337e-16	2.20754e-16	2.22087e-16	2.23268e-16	2.22101e-16	2.2167e-16	2.22789e-16	2.23727e-16	2.22853e-16	2.20317e-16	2.22588e-16	2.22675e-16	2.21383e-16	2.22235e-16	2.22129e-16	2.22037e-16	2.22809e-16	1.09581e-13	2.93058e-13	6.32304e-13	1.31251e-12	2.62078e-12	5.03373e-12	9.29981e-12	1.65264e-11	2.82492e-11	4.67094e-11	7.45051e-11	1.14046e-10	1.68688e-10	2.409e-10	3.33389e-10	4.49138e-10	5.91483e-10	7.64561e-10	9.78506e-10	1.25225e-09	1.61929e-09	2.13898e-09	2.88838e-09	4.02253e-09	5.77747e-09	8.37968e-09	1.22754e-08	1.80857e-08	2.67222e-08	3.94306e-08	5.79529e-08
83	2.22917e-16	2.21351e-16	2.20755e-16	2.22119e-16	2.23272e-16	2.2209e-16	2.21697e-16	2.22789e-16	2.23721e-16	2.22836e-16	2.20281e-16	2.22601e-16	2.22711e-16	2.21342e-16	2.22221e-16	2.22126e-16	2.22057e-16	2.22831e-16	9.36945e-13	3.71019e-12	8.22224e-12	1.72723e-11	3.4907e-11	6.78701e-11	1.26955e-10	2.28467e-10	3.95553e-10	6.59333e-10	1.05772e-09	1.63213e-09	2.42453e-09	3.46676e-09	4.77391e-09	6.33524e-09	8.10801e-09	1.00163e-08	1.1967e-08	1.38674e-08	1.5655e-08	1.73388e-08	1.90067e-08	2.09369e-08	2.36046e-08	2.75207e-08	3.35915e-08	4.302e-08	5.74719e-08	7.91247e-08	1.10933e-07
84	2.22888e-16	2.21363e-16	2.20759e-16	2.22152e-16	2.23274e-16	2.22085e-16	2.21724e-16	2.2279e-16	2.2371e-16	2.22816e-16	2.20246e-16	2.22611e-16	2.22744e-16	2.21294e-16	2.22212e-16	2.22101e-16	2.22066e-16	2.22825e-16	5.79214e-12	2.43861e-11	5.42654e-11	1.14162e-10	2.31059e-10	4.49914e-10	8.42837e-10	1.51902e-09	2.63387e-09	4.39455e-09	7.05541e-09	1.08976e-08	1.61966e-08	2.31632e-08	3.1881e-08	4.22394e-08	5.38844e-08	6.62068e-08	7.84009e-08	8.95659e-08	9.8865e-08	1.05717e-07	1.09916e-07	1.11886e-07	1.12696e-07	1.13748e-07	1.17258e-07	1.25968e-07	1.43294e-07	1.73319e-07	2.21184e-07
85	2.22859e-16	2.21372e-16	2.20766e-16	2.22187e-16	2.23274e-16	2.22086e-16	2.2175e-16	2.22792e-16	2.23698e-16	2.22798e-16	2.20217e-16	2.2262e-16	2.22782e-16	2.21232e-16	2.22216e-16	2.22096e-16	2.22083e-16	2.228e-16	1.12301e-11	4.69818e-11	1.05026e-10	2.20984e-10	4.47338e-10	8.71209e-10	1.63238e-09	2.94263e-09	5.10348e-09	8.517e-09	1.36773e-08	2.11315e-08	3.14156e-08	4.49416e-08	6.18744e-08	8.20013e-08	1.04635e-07	1.28592e-07	1.52296e-07	1.73981e-07	1.91991e-07	2.05143e-07	2.12975e-07	2.16178e-07	2.16634e-07	2.1689e-07	2.20871e-07	2.3337e-07	2.60217e-07	3.08212e-07	3.85741e-07
86	2.22831e-16	2.2138e-16	2.20775e-16	2.22224e-16	2.23274e-16	2.22094e-16	2.21774e-16	2.22798e-16	2.23686e-16	2.22782e-16	2.2019e-16	2.22629e-16	2.22812e-16	2.21191e-16	2.22228e-16	2.2209e-16	2.22084e-16	2.22844e-16	2.02864e-11	8.49756e-11	1.90209e-10	4.00257e-10	8.10325e-10	1.57831e-09	2.95762e-09	5.33222e-09	9.24896e-09	1.5437e-08	2.4793e-08	3.83101e-08	5.69618e-08	8.14968e-08	1.12216e-07	1.48734e-07	1.89804e-07	2.33273e-07	2.76275e-07	3.1559e-07	3.48182e-07	3.71859e-07	3.85733e-07	3.90934e-07	3.90687e-07	3.89449e-07	3.9396e-07	4.12342e-07	4.54288e-07	5.30863e-07	6.55434e-07
87	2.22804e-16	2.21386e-16	2.20787e-16	2.22264e-16	2.23274e-16	2.22109e-16	2.21798e-16	2.22809e-16	2.23675e-16	2.22771e-16	2.20171e-16	2.22644e-16	2.22848e-16	2.21145e-16	2.2223e-16	2.22087e-16	2.22088e-16	2.2284e-16	3.58362e-11	1.50204e-10	3.36296e-10	7.07687e-10	1.43276e-09	2.79074e-09	5.22978e-09	9.42927e-09	1.63564e-08	2.73009e-08	4.38492e-08	6.77597e-08	1.00756e-07	1.44164e-07	1.98521e-07	2.63148e-07	3.35841e-07	4.12796e-07	4.8894e-07	5.58558e-07	6.16254e-07	6.58086e-07	6.82401e-07	6.91007e-07	6.89299e-07	6.84879e-07	6.89043e-07	7.15257e-07	7.79279e-07	8.9874e-07	1.0945e-06
88	2.2278e-16	2.2139e-16	2.20801e-16	2.22307e-16	2.23274e-16	2.22133e-16	2.21821e-16	2.22825e-16	2.23667e-16	2.22765e-16	2.20159e-16	2.22655e-16	2.22882e-16	2.21107e-16	2.22244e-16	2.22109e-16	2.22109e-16	2.22838e-16	6.19063e-11	2.59627e-10	5.81426e-10	1.22356e-09	2.47724e-09	4.82538e-09	9.04334e-09	1.63064e-08	2.82875e-08	4.7218e-08	7.58435e-08	1.1721e-07	1.74301e-07	2.49421e-07	3.43505e-07	4.55389e-07	5.81271e-07	7.14579e-07	8.46534e-07	9.67234e-07	1.0673e-06	1.1398e-06	1.18176e-06	1.196e-06	1.19137e-06	1.18059e-06	1.18225e-06	1.21826e-06	1.31378e-06	1.49638e-06	1.79793e-06
89	2.22758e-16	2.21393e-16	2.20817e-16	2.22353e-16	2.23276e-16	2.22164e-16	2.21843e-16	2.2285e-16	2.23664e-16	2.22768e-16	2.20155e-16	2.22673e-16	2.22921e-16	2.21068e-16	2.22267e-16	2.22137e-16	2.22115e-16	2.22834e-16	1.04578e-10	4.3883e-10	9.82987e-10	2.06866e-09	4.18865e-09	8.16026e-09	1.52946e-08	2.75805e-08	4.78493e-08	7.98777e-08	1.28315e-07	1.98323e-07	2.94961e-07	4.22144e-07	5.81473e-07	7.71e-07	9.84309e-07	1.21029e-06	1.43407e-06	1.63884e-06	1.80862e-06	1.93149e-06	2.00213e-06	2.02483e-06	2.01379e-06	1.98985e-06	1.98302e-06	2.02838e-06	2.1655e-06	2.4368e-06	2.89016e-06
90	2.22741e-16	2.21394e-16	2.20832e-16	2.22401e-16	2.23279e-16	2.22201e-16	2.21865e-16	2.22882e-16	2.23668e-16	2.22779e-16	2.20158e-16	2.22697e-16	2.22962e-16	2.21051e-16	2.22299e-16	2.22172e-16	2.22137e-16	4.06905e-13	1.73944e-10	7.27873e-10	1.63045e-09	3.43111e-09	6.94747e-09	1.35353e-08	2.53681e-08	4.57447e-08	7.93614e-08	1.32483e-07	2.12823e-07	3.28953e-07	4.89277e-07	7.00313e-07	9.64749e-07	1.27939e-06	1.63363e-06	2.00908e-06	2.38106e-06	2.72163e-06	3.00408e-06	3.20833e-06	3.32512e-06	3.36071e-06	3.33743e-06	3.28868e-06	3.26205e-06	3.31272e-06	3.50186e-06	3.89369e-06	4.55897e-06
91	2.22727e-16	2.21394e-16	2.20848e-16	2.22452e-16	2.23283e-16	2.22244e-16	2.21887e-16	2.22921e-16	2.23679e-16	2.22798e-16	2.20172e-16	2.22727e-16	2.23004e-16	2.21037e-16	2.22328e-16	2.22207e-16	1.23058e-13	3.78345e-12	2.90788e-10	1.19769e-09	2.68028e-09	5.63694e-09	1.14067e-08	2.22103e-08	4.16035e-08	7.49811e-08	1.30019e-07	2.16947e-07	3.48363e-07	5.38253e-07	8.00329e-07	1.14522e-06	1.57731e-06	2.09139e-06	2.67019e-06	3.28371e-06	3.89173e-06	4.44861e-06	4.91064e-06	5.24466e-06	5.435e-06	5.49061e-06	5.44603e-06	5.35386e-06	5.28825e-06	5.33447e-06	5.58553e-06	6.13705e-06	7.09171e-06
92	2.22718e-16	2.21391e-16	2.20862e-16	2.22505e-16	2.23288e-16	2.22291e-16	2.21909e-16	2.22969e-16	2.23698e-16	2.22825e-16	2.20192e-16	2.22757e-16	2.23055e-16	2.21033e-16	2.22374e-16	2.22256e-16	4.18041e-13	1.25214e-11	4.78933e-10	1.93565e-09	4.32665e-09	9.09127e-09	1.83811e-08	3.57624e-08	6.69386e-08	1.20557e-07	2.08911e-07	3.48366e-07	5.59062e-07	8.63351e-07	1.28311e-06	1.83528e-06	2.52682e-06	3.34937e-06	4.27528e-06	5.25672e-06	6.22943e-06	7.12052e-06	7.86002e-06	8.39452e-06	8.69824e-06	8.78377e-06	8.7035e-06	8.5386e-06	8.40231e-06	8.42383e-06	8.74183e-06	9.49603e-06	1.08324e-05
93	2.22713e-16	2.21386e-16	2.20874e-16	2.22559e-16	2.23294e-16	2.22341e-16	2.21931e-16	2.23022e-16	2.23727e-16	2.22861e-16	2.20224e-16	2.22796e-16	2.23103e-16	1.27526e-14	1.25653e-13	3.16011e-13	1.83377e-12	2.6602e-11	7.58972e-10	3.03216e-09	6.77226e-09	1.4221e-08	2.87345e-08	5.5875e-08	1.04532e-07	1.88179e-07	3.25957e-07	5.43342e-07	8.7168e-07	1.34576e-06	1.99962e-06	2.85965e-06	3.93671e-06	5.21786e-06	6.66023e-06	8.18953e-06	9.70589e-06	1.10959e-05	1.22503e-05	1.30853e-05	1.35595e-05	1.36898e-05	1.35539e-05	1.32741e-05	1.30199e-05	1.29831e-05	1.33669e-05	1.43719e-05	1.62022e-05
94	2.22712e-16	2.21378e-16	2.20882e-16	2.22612e-16	2.233e-16	2.22391e-16	2.21954e-16	2.2308e-16	2.23764e-16	2.22901e-16	2.20264e-16	3.88255e-13	1.27431e-12	3.21066e-12	7.94103e-12	1.70664e-11	3.74977e-11	1.14736e-10	1.29536e-09	4.86117e-09	1.07432e-08	2.23879e-08	4.49593e-08	8.69962e-08	1.62112e-07	2.90903e-07	5.02589e-07	8.3601e-07	1.33891e-06	2.06424e-06	3.06375e-06	4.37753e-06	6.02201e-06	7.97741e-06	1.01784e-05	1.2512e-05	1.4826e-05	1.69478e-05	1.87106e-05	1.99856e-05	2.07081e-05	2.09006e-05	2.06762e-05	2.02158e-05	1.97683e-05	1.96139e-05	2.00451e-05	2.13454e-05	2.37954e-05
95	2.22713e-16	2.21366e-16	2.20886e-16	2.22664e-16	2.23306e-16	2.2244e-16	2.21977e-16	2.23142e-16	2.23809e-16	4.44203e-14	4.14178e-13	2.68078e-12	9.62872e-12	2.42799e-11	5.45109e-11	1.13447e-10	2.3061e-10	5.14603e-10	2.56084e-09	8.3441e-09	1.78898e-08	3.64633e-08	7.19338e-08	1.37229e-07	2.52838e-07	4.49641e-07	7.71296e-07	1.27568e-06	2.03382e-06	3.12434e-06	4.6239e-06	6.59176e-06	9.05188e-06	1.19744e-05	1.52617e-05	1.87455e-05	2.21995e-05	2.53663e-05	2.79974e-05	2.98999e-05	3.09753e-05	3.1253e-05	3.08948e-05	3.01632e-05	2.94167e-05	2.90569e-05	2.94977e-05	3.11329e-05	3.43418e-05
96	2.22716e-16	2.2135e-16	2.20884e-16	2.22714e-16	2.2331e-16	2.22486e-16	2.22e-16	2.23204e-16	2.23862e-16	5.06382e-13	2.26965e-12	1.02181e-11	3.32333e-11	8.07998e-11	1.74906e-10	3.56721e-10	7.06743e-10	1.45816e-09	5.00743e-09	1.43512e-08	2.97471e-08	5.90911e-08	1.14138e-07	2.1405e-07	3.88994e-07	6.84231e-07	1.16352e-06	1.91115e-06	3.03036e-06	4.63526e-06	6.83689e-06	9.72089e-06	1.33215e-05	1.75948e-05	2.23985e-05	2.74878e-05	3.25334e-05	3.7161e-05	4.10086e-05	4.37935e-05	4.537e-05	4.57747e-05	4.5234e-05	4.41207e-05	4.29408e-05	4.22584e-05	4.26484e-05	4.46488e-05	4.87636e-05
97	2.22718e-16	2.21329e-16	2.20875e-16	2.2276e-16	2.23312e-16	2.22527e-16	2.22023e-16	2.23267e-16	5.84308e-14	1.56443e-12	6.35678e-12	2.66668e-11	8.23658e-11	1.96306e-10	4.18824e-10	8.46955e-10	1.6603e-09	3.31938e-09	9.36735e-09	2.42822e-08	4.88023e-08	9.45705e-08	1.78837e-07	3.29476e-07	5.90037e-07	1.02551e-06	1.72706e-06	2.81486e-06	4.43572e-06	6.75164e-06	9.91991e-06	1.40615e-05	1.92241e-05	2.53444e-05	3.22195e-05	3.95007e-05	4.67196e-05	5.33433e-05	5.88559e-05	6.28531e-05	6.51234e-05	6.57114e-05	6.49275e-05	6.32897e-05	6.14982e-05	6.03307e-05	6.05718e-05	6.29445e-05	6.81089e-05
98	2.22718e-16	2.21301e-16	2.20859e-16	2.228e-16	2.23312e-16	2.22561e-16	2.22044e-16	1.56152e-13	5.12672e-13	3.98816e-12	1.48619e-11	5.86364e-11	1.77487e-10	4.16162e-10	8.79483e-10	1.76818e-09	3.4431e-09	6.76306e-09	1.68927e-08	4.04339e-08	7.90446e-08	1.49637e-07	2.7713e-07	5.01385e-07	8.84121e-07	1.51686e-06	2.52737e-06	4.08337e-06	6.38926e-06	9.66999e-06	1.41434e-05	1.99764e-05	2.72338e-05	3.58257e-05	4.54686e-05	5.56764e-05	6.57968e-05	7.50874e-05	8.28292e-05	8.84558e-05	9.16678e-05	9.25173e-05	9.14211e-05	8.90848e-05	8.64581e-05	8.45931e-05	8.45419e-05	8.72611e-05	9.36029e-05
99	2.22712e-16	2.21266e-16	2.20834e-16	8.32273e-14	3.09225e-13	8.15969e-13	2.07501e-12	5.13033e-12	1.11872e-11	2.77114e-11	6.58505e-11	1.7716e-10	4.46936e-10	9.69009e-10	1.94821e-09	3.76889e-09	7.10353e-09	1.34648e-08	3.02444e-08	6.69875e-08	1.26895e-07	2.34063e-07	4.23801e-07	7.52033e-07	1.30457e-06	2.20783e-06	3.63735e-06	5.82265e-06	9.04254e-06	1.36031e-05	1.97996e-05	2.78574e-05	3.78623e-05	4.96892e-05	6.29494e-05	7.69795e-05	9.08895e-05	0.000103667	0.000114331	0.000122105	0.000126575	0.000127799	0.000126326	0.000123096	0.000119374	0.000116554	0.000116024	0.00011903	0.000126656
100	2.227e-16	2.21222e-16	2.208e-16	5.11988e-13	1.77332e-12	4.31202e-12	1.05448e-11	2.39664e-11	5.01566e-11	1.075e-10	2.25202e-10	5.0705e-10	1.12292e-09	2.26683e-09	4.33213e-09	8.03566e-09	1.46001e-08	2.66291e-08	5.45994e-08	1.12185e-07	2.05218e-07	3.67608e-07	6.48718e-07	1.12583e-06	1.91625e-06	3.1915e-06	5.18814e-06	8.21394e-06	1.26413e-05	1.88775e-05	2.73141e-05	3.82477e-05	5.17881e-05	6.77635e-05	8.56513e-05	0.000104564	0.000123311	0.000140543	0.000154948	0.000165487	0.000171599	0.000173346	0.000171438	0.000167102	0.000161989	0.000157914	0.000156674	0.000159866	0.000168853
101	2.22676e-16	7.87565e-14	1.94964e-13	1.60845e-12	6.29867e-12	1.51601e-11	3.49697e-11	7.56287e-11	1.53761e-10	3.12323e-10	6.19684e-10	1.27917e-09	2.61855e-09	5.01773e-09	9.20751e-09	1.64814e-08	2.89878e-08	5.10923e-08	9.75171e-08	1.87682e-07	3.31743e-07	5.76896e-07	9.91319e-07	1.68033e-06	2.80182e-06	4.58442e-06	7.34104e-06	1.14761e-05	1.74768e-05	2.5873e-05	3.71716e-05	5.17535e-05	6.97538e-05	9.09398e-05	0.000114621	0.000139634	0.00016442	0.000187216	0.000206306	0.000220329	0.000228545	0.000231017	0.000228642	0.000222995	0.000216184	0.000210532	0.000208321	0.00021157	0.000221968
102	2.2264e-16	6.29104e-13	1.7304e-12	7.46411e-12	2.24805e-11	5.08817e-11	1.10283e-10	2.27499e-10	4.46739e-10	8.6548e-10	1.63647e-09	3.15104e-09	6.02418e-09	1.09716e-08	1.93034e-08	3.32738e-08	5.6536e-08	9.62182e-08	1.72855e-07	3.13819e-07	5.36148e-07	9.04922e-07	1.51331e-06	2.50306e-06	4.08359e-06	6.55463e-06	1.03224e-05	1.5908e-05	2.39347e-05	3.50769e-05	4.9975e-05	6.91048e-05	9.26256e-05	0.000120225	0.00015101	0.00018348	0.00021564	0.000245232	0.00027006	0.000288382	0.000299241	0.000302696	0.000299864	0.000292721	0.000283911	0.000276346	0.00027288	0.000276019	0.000287834
103	1.24282e-14	1.8183e-12	6.5715e-12	2.15769e-11	5.78541e-11	1.2749e-10	2.68883e-10	5.42092e-10	1.04475e-09	1.97453e-09	3.63638e-09	6.74181e-09	1.23869e-08	2.18447e-08	3.73621e-08	6.27247e-08	1.03949e-07	1.72389e-07	2.96514e-07	5.14677e-07	8.54603e-07	1.40536e-06	2.29316e-06	3.7067e-06	5.92015e-06	9.32037e-06	1.44256e-05	2.18938e-05	3.25062e-05	4.71009e-05	6.64667e-05	9.1181e-05	0.000121421	0.000156772	0.000196094	0.000237494	0.000278465	0.000316175	0.000347876	0.000371383	0.00038549	0.00039025	0.000387024	0.000378245	0.000367165	0.000357367	0.000352355	0.000355197	0.000368399
104	2.55973e-13	5.32601e-12	1.80858e-11	5.27583e-11	1.32705e-10	2.86512e-10	5.9289e-10	1.17567e-09	2.23403e-09	4.1477e-09	7.49435e-09	1.35271e-08	2.4142e-08	4.1533e-08	6.94497e-08	1.14089e-07	1.85124e-07	3.00254e-07	4.98767e-07	8.34121e-07	1.35018e-06	2.16799e-06	3.45716e-06	5.46646e-06	8.55042e-06	1.32012e-05	2.00685e-05	2.99675e-05	4.38557e-05	6.27504e-05	8.75976e-05	0.000119075	0.000157362	0.000201915	0.0002513	0.000303171	0.00035444	0.000401626	0.000441364	0.000470973	0.000488972	0.000495407	0.000491908	0.000481415	0.000467854	0.000455549	0.000448731	0.000451095	0.000465638
105	5.83003e-13	1.00552e-11	3.38517e-11	9.92807e-11	2.46878e-10	5.31436e-10	1.09713e-09	2.16924e-09	4.11252e-09	7.60217e-09	1.36628e-08	2.44183e-08	4.30517e-08	7.32553e-08	1.21182e-07	1.96832e-07	3.15558e-07	5.0458e-07	8.18117e-07	1.33053e-06	2.10968e-06	3.31918e-06	5.18539e-06	8.03342e-06	1.23167e-05	1.86526e-05	2.78422e-05	4.08756e-05	5.89008e-05	8.31213e-05	0.000114638	0.000154217	0.000202015	0.000257319	0.000318353	0.000382259	0.000445302	0.000503295	0.000552201	0.000588809	0.000611342	0.000619847	0.000616247	0.00060403	0.000587849	0.000572831	0.000563992	0.000565719	0.00058155
106	1.06257e-12	1.78771e-11	6.02535e-11	1.78037e-10	4.40559e-10	9.48311e-10	1.95786e-09	3.86574e-09	7.32331e-09	1.35034e-08	2.41869e-08	4.29149e-08	7.49487e-08	1.26419e-07	2.07283e-07	3.33435e-07	5.28848e-07	8.34684e-07	1.32563e-06	2.10468e-06	3.27425e-06	5.05413e-06	7.74426e-06	1.17659e-05	1.7693e-05	2.62899e-05	3.85285e-05	5.55882e-05	7.88138e-05	0.000109591	0.000149161	0.000198347	0.000257247	0.000324927	0.000399215	0.000476685	0.000552904	0.000622938	0.000682044	0.000726467	0.000754136	0.000765107	0.000761623	0.000747751	0.000728907	0.000711064	0.00070007	0.000701047	0.000718123
107	1.89382e-12	3.1093e-11	1.04859e-10	3.08462e-10	7.59947e-10	1.63363e-09	3.36706e-09	6.63678e-09	1.25555e-08	2.30895e-08	4.12198e-08	7.26758e-08	1.25902e-07	2.10763e-07	3.42935e-07	5.47039e-07	8.59611e-07	1.34161e-06	2.09543e-06	3.26278e-06	4.99473e-06	7.58473e-06	1.14276e-05	1.70655e-05	2.52184e-05	3.6822e-05	5.30378e-05	7.52437e-05	0.000104978	0.000143791	0.000193026	0.00025352	0.000325247	0.000406992	0.000496128	0.000588608	0.000679267	0.000762401	0.000832564	0.000885463	0.000918759	0.000932543	0.0009294	0.000914001	0.000892544	0.000871868	0.000858673	0.000858852	0.000877154
108	3.30062e-12	5.29031e-11	1.78493e-10	5.21888e-10	1.27892e-09	2.74465e-09	5.64656e-09	1.11089e-08	2.09833e-08	3.84869e-08	6.8489e-08	1.2006e-07	2.06465e-07	3.43231e-07	5.54519e-07	8.77659e-07	1.36718e-06	2.11157e-06	3.25042e-06	4.97717e-06	7.50965e-06	1.12368e-05	1.66748e-05	2.45162e-05	3.56575e-05	5.12316e-05	7.2607e-05	0.000101363	0.000139216	0.000187841	0.00024863	0.000322352	0.00040878	0.000506338	0.000611869	0.000720665	0.000826808	0.000923834	0.00100562	0.0010674	0.0011066	0.0011234	0.00112076	0.00110396	0.00108	0.00105656	0.00104121	0.00104061	0.00106016
109	5.62494e-12	8.80546e-11	2.97198e-10	8.64127e-10	2.10662e-09	4.51374e-09	9.26993e-09	1.82045e-08	3.43353e-08	6.28233e-08	1.11468e-07	1.94378e-07	3.3202e-07	5.48397e-07	8.80085e-07	1.38263e-06	2.13584e-06	3.26581e-06	4.96137e-06	7.48406e-06	1.11409e-05	1.64429e-05	2.40594e-05	3.48683e-05	4.99767e-05	7.07428e-05	9.8757e-05	0.000135795	0.000183719	0.000244271	0.000318803	0.000407917	0.000511071	0.000626225	0.000749621	0.000875844	0.000998223	0.00110958	0.00120319	0.00127388	0.00131896	0.00133875	0.00133663	0.00131851	0.00129216	0.00126611	0.00124873	0.00124746	0.00126832
110	9.37355e-12	1.43375e-10	4.84031e-10	1.40022e-09	3.39634e-09	7.26608e-09	1.4898e-08	2.92071e-08	5.50096e-08	1.00425e-07	1.77705e-07	3.08404e-07	5.23545e-07	8.5958e-07	1.3709e-06	2.13865e-06	3.27746e-06	4.96361e-06	7.4502e-06	1.10868e-05	1.62967e-05	2.37445e-05	3.42897e-05	4.90361e-05	6.934e-05	9.68146e-05	0.000133284	0.000180705	0.00024104	0.000316013	0.000406819	0.000513757	0.00063583	0.000770407	0.00091304	0.00105757	0.00119659	0.00132229	0.00142745	0.00150663	0.00155713	0.00157954	0.0015777	0.00155819	0.00152951	0.00150098	0.00148176	0.00147998	0.00150226
111	1.52739e-11	2.28371e-10	7.71092e-10	2.22042e-09	5.35974e-09	1.14501e-08	2.34406e-08	4.58805e-08	8.62982e-08	1.57218e-07	2.77509e-07	4.79523e-07	8.09456e-07	1.32168e-06	2.09566e-06	3.24777e-06	4.93952e-06	7.41281e-06	1.1003e-05	1.61713e-05	2.3488e-05	3.38075e-05	4.82217e-05	6.81053e-05	9.51062e-05	0.000131123	0.000178224	0.000238521	0.000314012	0.000406295	0.000516263	0.000643739	0.000787095	0.00094296	0.00110609	0.00126955	0.00142523	0.00156478	0.00168067	0.00176735	0.0018223	0.00184649	0.00184434	0.00182311	0.00179201	0.00176111	0.00174024	0.00173817	0.00176204
112	2.43365e-11	3.55841e-10	1.20155e-09	3.44579e-09	8.27908e-09	1.76627e-08	3.61074e-08	7.05664e-08	1.32565e-07	2.41046e-07	4.24504e-07	7.30633e-07	1.22702e-06	1.99332e-06	3.14364e-06	4.84185e-06	7.31135e-06	1.08779e-05	1.59802e-05	2.32174e-05	3.33418e-05	4.74364e-05	6.68715e-05	9.33413e-05	0.00012883	0.000175555	0.000235828	0.00031189	0.000405688	0.000518563	0.000650929	0.000801928	0.000969095	0.00114814	0.00133291	0.00151563	0.00168757	0.00183997	0.00196514	0.00205769	0.00211548	0.00214006	0.00213653	0.00211287	0.00207903	0.00204571	0.00202334	0.00202121	0.00204687
113	3.79161e-11	5.42392e-10	1.83137e-09	5.23303e-09	1.25177e-08	2.66715e-08	5.44516e-08	1.06266e-07	1.99397e-07	3.61934e-07	6.36065e-07	1.09086e-06	1.82345e-06	2.94847e-06	4.62695e-06	7.08555e-06	1.06276e-05	1.56839e-05	2.28198e-05	3.28014e-05	4.65989e-05	6.55652e-05	9.13959e-05	0.000126155	0.000172209	0.00023212	0.000308452	0.000403526	0.000519148	0.000656246	0.000814552	0.000992296	0.00118594	0.00139007	0.00159747	0.00179952	0.00198689	0.00215056	0.00228295	0.00237906	0.00243741	0.00246032	0.00245376	0.00242652	0.00238925	0.00235326	0.00232946	0.00232749	0.00235519
114	5.77627e-11	8.08748e-10	2.73031e-09	7.77723e-09	1.85252e-08	3.94253e-08	8.03914e-08	1.56682e-07	2.93677e-07	5.32214e-07	9.33531e-07	1.59586e-06	2.65635e-06	4.27704e-06	6.68124e-06	1.0177e-05	1.5169e-05	2.2216e-05	3.20357e-05	4.55907e-05	6.41043e-05	8.92394e-05	0.000123062	0.000168053	0.000227007	0.000302857	0.000398416	0.000516037	0.000657279	0.000822492	0.00101051	0.00121838	0.00144124	0.00167233	0.00190324	0.00212441	0.00232598	0.00249886	0.00263579	0.00273247	0.00278836	0.00280687	0.002795	0.00276248	0.0027207	0.00268152	0.0026562	0.00265458	0.00268456
115	8.60461e-11	1.17965e-09	3.9815e-09	1.13109e-08	2.6835e-08	5.70477e-08	1.16196e-07	2.26187e-07	4.23528e-07	7.66417e-07	1.342e-06	2.28747e-06	3.79307e-06	6.08376e-06	9.46394e-06	1.43451e-05	2.12572e-05	3.09126e-05	4.42067e-05	6.23268e-05	8.6782e-05	0.000119579	0.000163195	0.000220569	0.000294959	0.000389696	0.000507831	0.000651702	0.00082251	0.00101986	0.00124144	0.00148288	0.00173771	0.00199758	0.0022527	0.00249254	0.00270675	0.00288631	0.00302456	0.00311821	0.003168	0.00317871	0.00315862	0.00311855	0.00307072	0.00302749	0.00300036	0.00299919	0.00303171
116	1.25335e-10	1.68317e-09	5.67906e-09	1.6098e-08	3.80483e-08	8.08042e-08	1.64419e-07	3.19697e-07	5.98068e-07	1.08084e-06	1.88958e-06	3.21244e-06	5.30861e-06	8.48486e-06	1.3149e-05	1.98414e-05	2.9244e-05	4.22486e-05	5.99531e-05	8.37941e-05	0.000115591	0.000157722	0.000213101	0.000285159	0.000377642	0.000494298	0.000638404	0.000812233	0.00101652	0.00124997	0.0015089	0.00178727	0.0020767	0.00236704	0.00264694	0.0029048	0.00312983	0.00331323	0.00344919	0.00353573	0.00357523	0.00357415	0.00354235	0.00349194	0.00343607	0.0033876	0.00335816	0.00335743	0.0033927
117	1.78515e-10	2.34929e-09	7.92322e-09	2.24202e-08	5.28032e-08	1.12037e-07	2.27768e-07	4.42414e-07	8.26944e-07	1.4927e-06	2.60592e-06	4.41994e-06	7.2816e-06	1.16017e-05	1.79174e-05	2.69261e-05	3.94908e-05	5.67078e-05	7.98995e-05	0.00011077	0.000151464	0.00020474	0.000273966	0.000363076	0.000476323	0.00061787	0.000791214	0.000998517	0.00123997	0.00151319	0.00181298	0.00213134	0.00245779	0.00278009	0.00308518	0.00336028	0.00359418	0.00377843	0.00390826	0.00398335	0.00400801	0.00399076	0.00394332	0.00387935	0.00381303	0.00375779	0.00372531	0.00372489	0.00376308
118	2.4862e-10	3.20758e-09	1.08124e-08	3.05563e-08	7.17258e-08	1.52061e-07	3.08895e-07	5.99427e-07	1.11958e-06	2.01879e-06	3.51988e-06	5.95774e-06	9.78817e-06	1.55515e-05	2.39429e-05	3.58478e-05	5.23396e-05	7.47432e-05	0.000104622	0.000143957	0.000195217	0.000261538	0.000346732	0.00045523	0.000591786	0.000760976	0.000966502	0.00121038	0.00149217	0.00180834	0.00215198	0.00251295	0.00287843	0.00323392	0.00356444	0.00385594	0.00409678	0.00427891	0.00439884	0.00445811	0.00446332	0.00442535	0.00435812	0.00427708	0.00419764	0.00413385	0.00409737	0.00409696	0.00413816
119	3.38575e-10	4.28398e-09	1.44321e-08	4.07521e-08	9.53626e-08	2.02024e-07	4.10112e-07	7.9517e-07	1.48418e-06	2.67371e-06	4.65653e-06	7.86714e-06	1.28938e-05	2.04342e-05	3.13731e-05	4.68157e-05	6.80753e-05	9.67259e-05	0.000134582	0.000183898	0.000247453	0.000328731	0.000431957	0.000562026	0.000724168	0.000923354	0.00116347	0.00144637	0.00177097	0.00213248	0.0025222	0.00292773	0.00333373	0.00372327	0.00407929	0.00438638	0.00463238	0.00480971	0.00491625	0.00495564	0.00493701	0.00487392	0.00478279	0.00468113	0.00458578	0.00451148	0.00446988	0.00446902	0.00451319
120	4.50853e-10	5.59685e-09	1.88421e-08	5.31845e-08	1.24099e-07	2.62732e-07	5.3305e-07	1.03275e-06	1.92649e-06	3.46767e-06	6.03332e-06	1.01767e-05	1.66434e-05	2.63179e-05	4.03069e-05	5.99674e-05	8.68804e-05	0.000122885	0.000170049	0.000230884	0.000308443	0.00040651	0.000529663	0.000683203	0.000872789	0.00110375	0.00138014	0.00170365	0.00207254	0.0024808	0.00291787	0.00336903	0.00381637	0.00424037	0.0046218	0.00494372	0.00519341	0.00536374	0.005454	0.00547004	0.00542377	0.00533165	0.00521287	0.00508725	0.00497328	0.0048865	0.00483855	0.00483663	0.00488356
121	5.87049e-10	7.15259e-09	2.40613e-08	6.79211e-08	1.58067e-07	3.34463e-07	6.78272e-07	1.31324e-06	2.44847e-06	4.4041e-06	7.65603e-06	1.28957e-05	2.10504e-05	3.32218e-05	5.07698e-05	7.53339e-05	0.000108787	0.000153244	0.000211017	0.000284848	0.000378009	0.000494511	0.000639199	0.000817697	0.00103601	0.00129979	0.00161324	0.0019779	0.00239143	0.00284662	0.00333115	0.00382801	0.00431668	0.00477501	0.00518153	0.00551766	0.00577	0.00593177	0.00600368	0.00599385	0.00591703	0.0057928	0.00564332	0.00549094	0.00535596	0.00525487	0.00519931	0.0051956	0.00524489
122	7.47435e-10	8.94136e-09	3.00534e-08	8.48799e-08	1.97059e-07	4.16779e-07	8.44907e-07	1.63494e-06	3.04697e-06	5.47734e-06	9.51476e-06	1.6007e-05	2.60868e-05	4.11003e-05	6.26906e-05	9.28062e-05	0.000133631	0.000187559	0.000257132	0.000345278	0.000455418	0.000591697	0.00075912	0.000963519	0.00121116	0.00150793	0.00185819	0.00226336	0.00272057	0.00322157	0.00375238	0.00429384	0.0048229	0.00531484	0.00574585	0.00609568	0.00635009	0.00650256	0.00655508	0.006518	0.00640895	0.00625068	0.00606847	0.00588734	0.00572956	0.00561267	0.00554835	0.00554201	0.00559306
123	9.30535e-10	1.09336e-08	3.67158e-08	1.03797e-07	2.40454e-07	5.08376e-07	1.03034e-06	1.99282e-06	3.71266e-06	6.67068e-06	1.15807e-05	1.94625e-05	3.1674e-05	4.98302e-05	7.5882e-05	0.000112108	0.000161015	0.000225273	0.000307628	0.000411141	0.000539301	0.000696276	0.000887104	0.0011177	0.00139447	0.00172347	0.00210918	0.00255297	0.00305156	0.00359583	0.00417039	0.00475411	0.0053216	0.0058457	0.00630031	0.00666339	0.00691978	0.00706304	0.00709627	0.00703191	0.00689037	0.00669756	0.00648188	0.00627111	0.00608956	0.0059559	0.00588191	0.0058721	0.0059241
124	1.1328e-09	1.30778e-08	4.38729e-08	1.24206e-07	2.87175e-07	6.06994e-07	1.23005e-06	2.37813e-06	4.42936e-06	7.95529e-06	1.3804e-05	2.31791e-05	3.76782e-05	5.92029e-05	9.00294e-05	0.000132779	0.000190287	0.000265487	0.000361297	0.000480851	0.000627617	0.000805669	0.00101994	0.00127628	0.00158112	0.00194059	0.00235929	0.00283856	0.0033749	0.00395854	0.00457293	0.00519532	0.00579825	0.00635228	0.00682914	0.00720501	0.0074637	0.00759863	0.00761381	0.00752355	0.00735083	0.00712456	0.00687619	0.00663621	0.00643096	0.00628028	0.00619608	0.00618202	0.00623403
125	1.34844e-09	1.5301e-08	5.12767e-08	1.45436e-07	3.35693e-07	7.0942e-07	1.43756e-06	2.77848e-06	5.17411e-06	9.29014e-06	1.61141e-05	2.70393e-05	4.39102e-05	6.89247e-05	0.000104692	0.000154178	0.000220543	0.000306964	0.000416495	0.000552281	0.000717676	0.000916547	0.00115358	0.00143443	0.00176539	0.00215261	0.00260074	0.00311122	0.00368042	0.00429822	0.00494725	0.0056035	0.00623777	0.00681867	0.00731592	0.00770399	0.00796554	0.0080937	0.00809313	0.00797968	0.00777865	0.00752166	0.007243	0.00697569	0.00674803	0.00658094	0.00648651	0.00646763	0.00651861
126	1.56954e-09	1.7511e-08	5.8617e-08	1.6664e-07	3.84074e-07	8.11598e-07	1.64472e-06	3.17819e-06	5.91787e-06	1.06235e-05	1.84218e-05	3.08948e-05	5.0132e-05	7.86261e-05	0.000119315	0.000175502	0.000250656	0.000348172	0.000471198	0.000622832	0.000806231	0.00102495	0.0012833	0.00158659	0.00194087	0.0023522	0.00282527	0.00336162	0.00395773	0.00460335	0.00528069	0.00596484	0.00662534	0.00722918	0.00774433	0.00814366	0.0084087	0.00853212	0.00851894	0.00838624	0.00816122	0.00787786	0.00757293	0.00728169	0.00703416	0.00685227	0.00674824	0.00672425	0.00677321
127	1.78638e-09	1.96025e-08	6.55399e-08	1.86835e-07	4.30095e-07	9.0886e-07	1.84213e-06	3.55919e-06	6.62718e-06	1.18955e-05	2.06243e-05	3.45747e-05	5.60693e-05	8.78822e-05	0.000133263	0.00019583	0.000279335	0.000387358	0.000523102	0.000689566	0.000889639	0.00112647	0.0014039	0.00172676	0.00210077	0.00253176	0.00302445	0.00358054	0.00419673	0.00486293	0.00556126	0.00626639	0.00694705	0.007569	0.00809884	0.00850806	0.00877708	0.00889798	0.00887594	0.00872887	0.00848542	0.00818147	0.00785577	0.00754544	0.00728189	0.00708782	0.00697552	0.00694656	0.00699264
128	1.9881e-09	2.14641e-08	7.16743e-08	2.04979e-07	4.71401e-07	9.96253e-07	2.0198e-06	3.90229e-06	7.26646e-06	1.30428e-05	2.2612e-05	3.78971e-05	6.14302e-05	9.62406e-05	0.000145859	0.000214182	0.000305208	0.000422666	0.000569776	0.000749393	0.000964087	0.00121654	0.00151005	0.00184889	0.0022383	0.00268385	0.00319022	0.0037593	0.00438814	0.00506701	0.00577831	0.00649672	0.00719061	0.00782504	0.00836563	0.00878274	0.00905586	0.00917646	0.00914959	0.00899365	0.00873827	0.00842065	0.00808097	0.00775765	0.00748308	0.00728043	0.00716194	0.00712863	0.00717123
129	2.16352e-09	2.29887e-08	7.66647e-08	2.20055e-07	5.05701e-07	1.06896e-06	2.16799e-06	4.18873e-06	7.80091e-06	1.40031e-05	2.42779e-05	4.06836e-05	6.59286e-05	0.000103258	0.000156437	0.000229597	0.000326932	0.000452279	0.00060884	0.000799296	0.00102588	0.00129076	0.00159665	0.0019472	0.00234714	0.00280167	0.00331537	0.00389033	0.00452402	0.00520728	0.00592308	0.00664652	0.00734608	0.00798664	0.00853328	0.00895565	0.00923248	0.00935467	0.009327	0.00916799	0.00890774	0.00858416	0.00823821	0.00790901	0.00762937	0.00742257	0.00730066	0.00726413	0.007303
130	2.30222e-09	2.4083e-08	8.02048e-08	2.31165e-07	5.30974e-07	1.12271e-06	2.27805e-06	4.40188e-06	8.19962e-06	1.47211e-05	2.55262e-05	4.27752e-05	6.93088e-05	0.000108537	0.000164405	0.000241215	0.000343302	0.000474566	0.000638162	0.000836583	0.00107171	0.00134523	0.00165923	0.00201673	0.00242188	0.0028795	0.00339399	0.0039676	0.00459828	0.00527757	0.00598923	0.00670916	0.00740643	0.00804621	0.00859358	0.0090179	0.00929746	0.00942266	0.00939794	0.0092416	0.00898372	0.00866227	0.00831829	0.0079909	0.00771278	0.00750691	0.00738489	0.00734674	0.00738199
131	2.39548e-09	2.46776e-08	8.20684e-08	2.37621e-07	5.4567e-07	1.15423e-06	2.34329e-06	4.52882e-06	8.4385e-06	1.51536e-05	2.62823e-05	4.4047e-05	7.13699e-05	0.000111766	0.000169292	0.000248353	0.000353363	0.000488236	0.000656056	0.000859122	0.00109898	0.00137687	0.00169429	0.00205365	0.00245849	0.00291319	0.00342195	0.00398713	0.00460712	0.00527424	0.00597327	0.00668116	0.00736801	0.00799981	0.00854213	0.00896453	0.00924521	0.00937427	0.00935574	0.00920746	0.00895896	0.00864765	0.00831396	0.00799628	0.00772652	0.00752695	0.00740849	0.00737067	0.00740279
132	2.43726e-09	2.47334e-08	8.21336e-08	2.3901e-07	5.48864e-07	1.16153e-06	2.35964e-06	4.56165e-06	8.50273e-06	1.52738e-05	2.64993e-05	4.44207e-05	7.19852e-05	0.000112746	0.000170799	0.000250576	0.000356502	0.000492458	0.000661433	0.000865543	0.00110605	0.00138377	0.0016997	0.00205566	0.00245464	0.00290052	0.00339725	0.00394724	0.00454929	0.00519652	0.00587481	0.00656246	0.00723094	0.00784751	0.00837878	0.008795	0.00907466	0.00920782	0.00919809	0.0090626	0.00882995	0.00853632	0.00822082	0.00792045	0.00766575	0.0074778	0.00736664	0.0073313	0.00736107
133	2.42478e-09	2.42467e-08	8.03958e-08	2.35244e-07	5.40352e-07	1.14417e-06	2.32607e-06	4.49828e-06	8.38821e-06	1.50741e-05	2.61636e-05	4.38725e-05	7.11153e-05	0.000111415	0.000168829	0.000247739	0.000352511	0.000486945	0.000653917	0.000855378	0.00109234	0.00136531	0.00167483	0.00202222	0.00240995	0.00284141	0.00332025	0.00384883	0.00442633	0.00504662	0.00569676	0.00635656	0.00699918	0.00759357	0.00810786	0.00851346	0.0087896	0.00892653	0.00892751	0.00880877	0.00859753	0.00832825	0.00803803	0.00776183	0.00752828	0.00735685	0.0072565	0.00722578	0.00725412
134	2.35888e-09	2.32491e-08	7.69682e-08	2.26563e-07	5.20676e-07	1.10323e-06	2.24467e-06	4.34267e-06	8.10208e-06	1.45667e-05	2.52957e-05	4.24356e-05	6.8812e-05	0.00010785	0.000163494	0.00024	0.000341607	0.000471985	0.000633885	0.00082911	0.00105849	0.00132228	0.00162069	0.00195464	0.0023261	0.00273802	0.00319369	0.00369539	0.00424254	0.00482973	0.00544522	0.00607044	0.00668048	0.00724633	0.00773807	0.00812876	0.00839871	0.00853864	0.00855151	0.00845252	0.00826719	0.00802773	0.00776868	0.00752238	0.00731506	0.00716428	0.00707773	0.0070535	0.00708133
135	2.24389e-09	2.18043e-08	7.20699e-08	2.13516e-07	4.91065e-07	1.04126e-06	2.12049e-06	4.10443e-06	7.66191e-06	1.37828e-05	2.39484e-05	4.01969e-05	6.52135e-05	0.000102264	0.000155108	0.00022781	0.000324413	0.000448419	0.000602437	0.000788143	0.00100624	0.00125682	0.00153987	0.00185599	0.00220674	0.00259465	0.00302265	0.00349282	0.00400479	0.00455378	0.00512922	0.00571422	0.00628599	0.00681785	0.00728216	0.00765401	0.00791517	0.00805701	0.0080823	0.0080051	0.00784892	0.00764332	0.00741983	0.0072077	0.0070304	0.0069033	0.00683276	0.00681641	0.00684449
136	2.08717e-09	2.00012e-08	6.60023e-08	1.96899e-07	4.53305e-07	9.61992e-07	1.96098e-06	3.79779e-06	7.09396e-06	1.27689e-05	2.22016e-05	3.72883e-05	6.05306e-05	9.49803e-05	0.000144156	0.000211864	0.000301902	0.00041756	0.000561294	0.000734672	0.000938321	0.00117225	0.00143631	0.00173089	0.00205723	0.00241746	0.00281413	0.00324913	0.00372216	0.00422901	0.00476025	0.00530068	0.00582974	0.00632325	0.00675618	0.00710589	0.00735589	0.00749842	0.00753608	0.00748171	0.00735662	0.00718739	0.00700217	0.00682683	0.00668181	0.00658016	0.00652683	0.00651913	0.00654789
137	1.89836e-09	1.7945e-08	5.91187e-08	1.77675e-07	4.09567e-07	8.69968e-07	1.77527e-06	3.44026e-06	6.43055e-06	1.15826e-05	2.01541e-05	3.38739e-05	5.50258e-05	8.64062e-05	0.000131245	0.000193041	0.0002753	0.000381071	0.000512643	0.000671487	0.000858196	0.00107276	0.001315	0.00158516	0.00188423	0.002214	0.00257667	0.00297387	0.00340535	0.00386738	0.00435159	0.00484448	0.00532775	0.00577987	0.00617853	0.00650361	0.00674051	0.00688247	0.00693197	0.00690056	0.00680716	0.00667522	0.00652929	0.00639162	0.00627953	0.0062037	0.00616776	0.00616872	0.00619821
138	1.68835e-09	1.57473e-08	5.17905e-08	1.56885e-07	3.62197e-07	7.70115e-07	1.57328e-06	3.05092e-06	5.70706e-06	1.02871e-05	1.79147e-05	3.01344e-05	4.89896e-05	7.69921e-05	0.000117049	0.000172319	0.000245981	0.000340817	0.000458939	0.000601729	0.000769775	0.000963105	0.00118156	0.00142532	0.00169522	0.00199273	0.00231973	0.00267759	0.00306605	0.00348182	0.00391752	0.00436132	0.00479715	0.00520616	0.00556885	0.00586769	0.00609008	0.00623029	0.00629069	0.00628151	0.00621921	0.00612397	0.00601664	0.00591587	0.00583581	0.00578486	0.0057654	0.00577432	0.00580413
139	1.46828e-09	1.35157e-08	4.43745e-08	1.35553e-07	3.13508e-07	6.67312e-07	1.3649e-06	2.64879e-06	4.95884e-06	8.94558e-06	1.55927e-05	2.62519e-05	4.2715e-05	6.71933e-05	0.000102253	0.000150692	0.000215343	0.000298705	0.000402703	0.000528631	0.000677089	0.000848173	0.00104179	0.00125813	0.0014979	0.00176233	0.002053	0.00237104	0.00271616	0.00308544	0.00347247	0.00386698	0.00425511	0.00462062	0.00494679	0.00521869	0.00542569	0.0055631	0.00563316	0.00564474	0.00561183	0.00555133	0.00548046	0.0054143	0.00536399	0.00533579	0.005331	0.00534653	0.00537586
140	1.24858e-09	1.13458e-08	3.71854e-08	1.14607e-07	2.65608e-07	5.6601e-07	1.15917e-06	2.25134e-06	4.21839e-06	7.61638e-06	1.32889e-05	2.2395e-05	3.64743e-05	5.74349e-05	8.74982e-05	0.000129096	0.000184706	0.000256536	0.000346321	0.000455264	0.000583979	0.000732649	0.000901275	0.00109007	0.0012997	0.00153118	0.00178584	0.00206457	0.00236707	0.00269078	0.00303015	0.00337644	0.00371785	0.00404066	0.00433083	0.00457592	0.00476716	0.00490087	0.00497911	0.00500935	0.0050032	0.00497437	0.00493657	0.00490152	0.00487757	0.00486907	0.00487643	0.00489672	0.00492448
141	1.03822e-09	9.31532e-09	3.04766e-08	9.48171e-08	2.20254e-07	4.69941e-07	9.63698e-07	1.87331e-06	3.51326e-06	6.34905e-06	1.10894e-05	1.87082e-05	3.05011e-05	4.80823e-05	7.3337e-05	0.000108338	0.000155215	0.000215885	0.000291889	0.000384334	0.000493845	0.000620689	0.000764969	0.000926961	0.00110728	0.0013068	0.00152663	0.00176747	0.00202902	0.00230903	0.00260282	0.002903	0.00319975	0.00348169	0.00373728	0.00395637	0.00413194	0.00426117	0.00434589	0.00439225	0.00440952	0.0044084	0.00439937	0.00439106	0.00438931	0.00439684	0.00441338	0.00443632	0.00446127
142	8.44161e-10	7.48035e-09	2.44294e-08	7.67607e-08	1.78771e-07	3.81932e-07	7.84306e-07	1.52599e-06	2.86463e-06	5.18187e-06	9.06105e-06	1.53036e-05	2.49782e-05	3.94227e-05	6.02059e-05	8.9061e-05	0.000127783	0.000178013	0.000241092	0.000318031	0.000409452	0.000515694	0.000636958	0.00077358	0.000926154	0.00109545	0.00128238	0.00148752	0.00171055	0.00194959	0.00220068	0.00245775	0.00271275	0.00295645	0.00317956	0.00337401	0.00353433	0.00365841	0.00374781	0.00380739	0.00384424	0.00386633	0.00388118	0.0038947	0.00391058	0.00393018	0.00395279	0.00397619	0.00399712
143	6.71157e-10	5.87495e-09	1.91519e-08	6.08092e-08	1.42025e-07	3.03846e-07	6.24855e-07	1.21692e-06	2.28673e-06	4.14071e-06	7.24923e-06	1.22583e-05	2.00316e-05	3.16556e-05	4.84102e-05	7.17168e-05	0.000103061	0.000143819	0.000195147	0.000257945	0.000332826	0.000420176	0.000520278	0.000633525	0.000760496	0.000901869	0.00105843	0.00123064	0.00141822	0.00161958	0.0018315	0.00204907	0.00226582	0.00247445	0.00266764	0.00283917	0.00298485	0.00310316	0.00319535	0.00326506	0.00331741	0.00335792	0.00339154	0.00342184	0.00345072	0.00347847	0.00350416	0.00352603	0.00354192
144	5.2178e-10	4.51276e-09	1.46846e-08	4.71387e-08	1.10441e-07	2.36618e-07	4.87328e-07	9.50043e-07	1.78711e-06	3.23946e-06	5.67863e-06	9.61483e-06	1.57316e-05	2.48937e-05	3.81249e-05	5.65681e-05	8.14301e-05	0.000113845	0.00015479	0.000205057	0.000265228	0.000335721	0.000416875	0.000509123	0.000613032	0.00072921	0.000858339	0.00100081	0.00115638	0.00132379	0.00150046	0.00168251	0.00186488	0.00204191	0.00220802	0.0023585	0.00249027	0.00260224	0.00269531	0.00277201	0.00283573	0.00288988	0.00293722	0.00297941	0.00301691	0.00304923	0.00307535	0.00309406	0.00310421
145	3.96656e-10	3.39027e-09	1.10118e-08	3.57575e-08	8.40605e-08	1.80372e-07	3.72058e-07	7.2609e-07	1.36732e-06	2.48126e-06	4.35543e-06	7.38446e-06	1.20983e-05	1.91716e-05	2.94068e-05	4.37052e-05	6.30284e-05	8.82943e-05	0.000120315	0.000159773	0.000207208	0.000263045	0.000327656	0.000401495	0.000485112	0.000579058	0.000683933	0.000800081	0.000927343	0.00106473	0.00121024	0.00136091	0.00151288	0.00166189	0.00180381	0.00193518	0.0020538	0.00215887	0.00225096	0.00233161	0.00240273	0.00246598	0.00252234	0.00257194	0.00261415	0.00264797	0.0026724	0.00268679	0.00269088
146	2.94852e-10	2.49102e-09	8.07618e-09	2.65422e-08	6.26262e-08	1.34591e-07	2.78066e-07	5.43254e-07	1.02416e-06	1.86067e-06	3.27075e-06	5.55338e-06	9.1111e-06	1.44594e-05	2.22151e-05	3.3075e-05	4.77907e-05	6.70918e-05	9.16402e-05	0.000122015	0.000158701	0.000202111	0.000252627	0.000310705	0.000376869	0.000451618	0.000535493	0.000628809	0.000731488	0.000842801	0.000961261	0.00108466	0.00121016	0.00133465	0.00145519	0.00156932	0.00167552	0.00177318	0.00186255	0.00194432	0.0020192	0.00208743	0.00214863	0.00220176	0.00224542	0.0022783	0.00229954	0.00230897	0.00230714
147	2.14318e-10	1.79006e-09	5.79293e-09	1.92793e-08	4.56692e-08	9.83097e-08	2.03437e-07	3.97903e-07	7.51008e-07	1.36604e-06	2.40485e-06	4.08934e-06	6.71895e-06	1.06797e-05	1.64363e-05	2.45169e-05	3.5498e-05	4.99486e-05	6.83988e-05	9.13289e-05	0.000119165	0.00015229	0.000191077	0.000235967	0.000287446	0.000345971	0.000412027	0.000485919	0.000567645	0.000656707	0.000752051	0.000852107	0.000954864	0.00105816	0.00115995	0.0012586	0.00135306	0.00144286	0.00152794	0.00160833	0.00168377	0.00175344	0.00181594	0.00186943	0.00191201	0.0019422	0.00195934	0.0019637	0.00195647
148	1.52327e-10	1.25807e-09	4.06383e-09	1.37034e-08	3.25984e-08	7.02918e-08	1.45699e-07	2.85307e-07	5.3913e-07	9.81845e-07	1.73121e-06	2.9485e-06	4.85192e-06	7.72468e-06	1.191e-05	1.78005e-05	2.58296e-05	3.64331e-05	5.00279e-05	6.7004e-05	8.77258e-05	0.000112538	0.000141786	0.000175883	0.000215273	0.000260365	0.0003116	0.000369276	0.000433456	0.000503845	0.00057974	0.000660089	0.00074354	0.000828661	0.000914131	0.000998891	0.00108226	0.00116384	0.00124332	0.00132021	0.00139354	0.00146175	0.00152274	0.00157415	0.00161382	0.00164023	0.00165293	0.00165256	0.00164076
149	1.05867e-10	8.64742e-10	2.78815e-09	9.53136e-09	2.27761e-08	4.91977e-08	1.02147e-07	2.00265e-07	3.78889e-07	6.90888e-07	1.22019e-06	2.08161e-06	3.43086e-06	5.47155e-06	8.45227e-06	1.26589e-05	1.84114e-05	2.60373e-05	3.58582e-05	4.81845e-05	6.33202e-05	8.15648e-05	0.000103228	0.000128684	0.000158326	0.00019252	0.000231664	0.000276047	0.000325789	0.000380753	0.000440521	0.000504441	0.000571673	0.000641338	0.000712647	0.000784972	0.000857886	0.000931018	0.00100388	0.00107559	0.00114473	0.00120925	0.00126662	0.00131423	0.00134982	0.00137195	0.00138033	0.0013759	0.00136061
150	7.1946e-11	5.81311e-10	1.87086e-09	6.48735e-09	1.55766e-08	3.37067e-08	7.01033e-08	1.37611e-07	2.60673e-07	4.7594e-07	8.42014e-07	1.43894e-06	2.37557e-06	3.79531e-06	5.87467e-06	8.81785e-06	1.28564e-05	1.8232e-05	2.51881e-05	3.39668e-05	4.48155e-05	5.79867e-05	7.37495e-05	9.24305e-05	0.000114374	0.0001399	0.000169365	0.000203044	0.000241101	0.000283519	0.000330095	0.000380481	0.000434213	0.00049082	0.000549895	0.00061111	0.000674207	0.000738834	0.000804369	0.000869713	0.000933153	0.000992382	0.00104471	0.00108745	0.00111836	0.00113614	0.00114067	0.00113307	0.00111544
151	4.781e-11	3.82181e-10	1.22774e-09	4.32086e-09	1.04275e-08	2.26058e-08	4.70969e-08	9.25662e-08	1.75566e-07	3.20974e-07	5.68875e-07	9.7393e-07	1.61066e-06	2.57803e-06	3.99894e-06	6.01639e-06	8.79481e-06	1.25091e-05	1.73403e-05	2.34733e-05	3.11047e-05	4.04416e-05	5.17104e-05	6.51897e-05	8.11726e-05	9.99342e-05	0.000121788	0.000146996	0.000175743	0.0002081	0.000244018	0.000283367	0.000325954	0.000371589	0.000420127	0.000471445	0.000525391	0.00058163	0.000639469	0.000697692	0.000754471	0.000807428	0.000853876	0.000891199	0.000917302	0.000931024	0.000932383	0.000922582	0.00090378
152	3.10666e-11	2.45735e-10	7.87976e-10	2.8162e-09	6.83284e-09	1.48408e-08	3.09732e-08	6.0954e-08	1.15756e-07	2.11913e-07	3.76287e-07	6.45434e-07	1.06932e-06	1.71487e-06	2.666e-06	4.02089e-06	5.89406e-06	8.40982e-06	1.17002e-05	1.59037e-05	2.11728e-05	2.76731e-05	3.55896e-05	4.51538e-05	5.66095e-05	7.01891e-05	8.61647e-05	0.000104776	0.000126218	0.000150615	0.000178025	0.000208464	0.000241919	0.000278388	0.000317896	0.000360447	0.000405959	0.000454112	0.000504194	0.000554968	0.000604617	0.000650832	0.000691058	0.000722862	0.000744341	0.000754501	0.000753453	0.000742415	0.000723481
153	1.97395e-11	1.54525e-10	4.94605e-10	1.79618e-09	4.38271e-09	9.53734e-09	1.99397e-08	3.92916e-08	7.47136e-08	1.36965e-07	2.43679e-07	4.18805e-07	6.95151e-07	1.11706e-06	1.74073e-06	2.63226e-06	3.86991e-06	5.5404e-06	7.7383e-06	1.05651e-05	1.41367e-05	1.8582e-05	2.40485e-05	3.07239e-05	3.88062e-05	4.84883e-05	6.00014e-05	7.35596e-05	8.93556e-05	0.000107542	0.000128241	0.000151557	0.000177591	0.000206455	0.000238273	0.000273123	0.000310965	0.000351501	0.00039404	0.000437397	0.000479854	0.000519273	0.000553321	0.000579811	0.00059707	0.000604261	0.000601563	0.00059014	0.000571944
154	1.22643e-11	9.50309e-11	3.03629e-10	1.12106e-09	2.75172e-09	5.99973e-09	1.25657e-08	2.47937e-08	4.72068e-08	8.66597e-08	1.54495e-07	2.66075e-07	4.42501e-07	7.1256e-07	1.11318e-06	1.68799e-06	2.48945e-06	3.57698e-06	5.01706e-06	6.8826e-06	9.25986e-06	1.22467e-05	1.59577e-05	2.05418e-05	2.61564e-05	3.29579e-05	4.11391e-05	5.08861e-05	6.23791e-05	7.57801e-05	9.12412e-05	0.000108917	0.000128968	0.000151567	0.000176887	0.000205044	0.000236022	0.00026955	0.000304991	0.000341257	0.000376796	0.000409698	0.000437903	0.000459505	0.000473071	0.000477915	0.000474246	0.000463135	0.000446337
155	7.45101e-12	5.71558e-11	1.82291e-10	6.8471e-10	1.69118e-09	3.69463e-09	7.75159e-09	1.53152e-08	2.91979e-08	5.36756e-08	9.58955e-08	1.6551e-07	2.7581e-07	4.45108e-07	6.97206e-07	1.06036e-06	1.56907e-06	2.2633e-06	3.18895e-06	4.39736e-06	5.95133e-06	7.9235e-06	1.04009e-05	1.34989e-05	1.73398e-05	2.20482e-05	2.7781e-05	3.4696e-05	4.29541e-05	5.27123e-05	6.4131e-05	7.7383e-05	9.26517e-05	0.000110134	0.000130019	0.000152434	0.000177378	0.000204611	0.00023357	0.000263293	0.000292428	0.000319321	0.00034221	0.000359479	0.000369928	0.000373007	0.000368929	0.000358646	0.000343684
156	4.42646e-12	3.3619e-11	1.07034e-10	4.09199e-10	1.01726e-09	2.22669e-09	4.67979e-09	9.25813e-09	1.7673e-08	3.25347e-08	5.82542e-08	1.00771e-07	1.68278e-07	2.7219e-07	4.27559e-07	6.52332e-07	9.68771e-07	1.4033e-06	1.98704e-06	2.75547e-06	3.75344e-06	5.03375e-06	6.66108e-06	8.72301e-06	1.13126e-05	1.45268e-05	1.84908e-05	2.33347e-05	2.91966e-05	3.62191e-05	4.45552e-05	5.43749e-05	6.58613e-05	7.92094e-05	9.46026e-05	0.000112166	0.000131905	0.000153618	0.000176818	0.00020069	0.000224087	0.000245624	0.000263831	0.000277371	0.000285266	0.00028708	0.000283015	0.000273887	0.000260989
157	2.5714e-12	1.93392e-11	6.14635e-11	2.3915e-10	5.98441e-10	1.31248e-09	2.76284e-09	5.47259e-09	1.04595e-08	1.92821e-08	3.46038e-08	5.99989e-08	1.0041e-07	1.62797e-07	2.56496e-07	3.92679e-07	5.85432e-07	8.51899e-07	1.21282e-06	1.69224e-06	2.32153e-06	3.13827e-06	4.1895e-06	5.5403e-06	7.25996e-06	9.42244e-06	1.21253e-05	1.54729e-05	1.95798e-05	2.45692e-05	3.0578e-05	3.77608e-05	4.6286e-05	5.63319e-05	6.80646e-05	8.15979e-05	9.69407e-05	0.000113926	0.000132152	0.000150943	0.000169358	0.000186265	0.000200469	0.000210892	0.000216751	0.000217707	0.000213943	0.000206134	0.000195346
158	1.46069e-12	1.08384e-11	3.44158e-11	1.36545e-10	3.43431e-10	7.54436e-10	1.59076e-09	3.15493e-09	6.03728e-09	1.11451e-08	2.00488e-08	3.48483e-08	5.84534e-08	9.50119e-08	1.50196e-07	2.30817e-07	3.45611e-07	5.05507e-07	7.24082e-07	1.01734e-06	1.4068e-06	1.9187e-06	2.58651e-06	3.45767e-06	4.58266e-06	6.01666e-06	7.83403e-06	1.01163e-05	1.29554e-05	1.64537e-05	2.07275e-05	2.59097e-05	3.21466e-05	3.95922e-05	4.83893e-05	5.86361e-05	7.0343e-05	8.33767e-05	9.74133e-05	0.00011191	0.000126114	0.000139125	0.000149994	0.000157871	0.000162142	0.000162549	0.000159247	0.000152783	0.00014401
159	8.11404e-13	5.7107e-12	1.8187e-11	7.41239e-11	1.88141e-10	4.14666e-10	8.77208e-10	1.74355e-09	3.3436e-09	6.18654e-09	1.11686e-08	1.94841e-08	3.27943e-08	5.35044e-08	8.4983e-08	1.31294e-07	1.97753e-07	2.91215e-07	4.20433e-07	5.9588e-07	8.32087e-07	1.14699e-06	1.564e-06	2.11697e-06	2.84194e-06	3.77921e-06	4.98418e-06	6.51895e-06	8.45535e-06	1.08752e-05	1.38733e-05	1.75591e-05	2.20537e-05	2.74843e-05	3.39685e-05	4.15877e-05	5.03522e-05	6.01586e-05	7.07533e-05	8.17122e-05	9.24489e-05	0.000102263	0.000110421	0.000116266	0.000119329	0.000119415	0.00011665	0.000111464	0.000104526
160	4.34368e-13	2.73534e-12	8.01642e-12	3.65633e-11	9.53416e-11	2.11823e-10	4.51675e-10	9.02563e-10	1.73991e-09	3.23656e-09	5.88502e-09	1.03403e-08	1.75207e-08	2.87848e-08	4.60948e-08	7.18359e-08	1.09197e-07	1.6243e-07	2.37115e-07	3.40017e-07	4.80789e-07	6.71486e-07	9.28137e-07	1.27442e-06	1.73551e-06	2.34013e-06	3.12857e-06	4.14694e-06	5.44963e-06	7.09996e-06	9.17244e-06	1.17538e-05	1.49404e-05	1.88337e-05	2.35272e-05	2.9086e-05	3.55198e-05	4.27507e-05	5.05857e-05	5.87018e-05	6.66534e-05	7.39092e-05	7.99148e-05	8.41749e-05	8.63363e-05	8.62559e-05	8.4033e-05	7.9997e-05	7.46582e-05
161	1.08363e-13	3.93392e-13	1.07265e-12	1.26182e-11	3.7101e-11	8.58082e-11	1.89428e-10	3.87331e-10	7.62856e-10	1.4483e-09	2.69544e-09	4.84027e-09	8.36346e-09	1.40032e-08	2.28759e-08	3.63588e-08	5.63456e-08	8.54585e-08	1.27239e-07	1.86029e-07	2.68176e-07	3.81671e-07	5.37312e-07	7.51363e-07	1.04102e-06	1.42633e-06	1.93589e-06	2.60304e-06	3.46783e-06	4.57774e-06	5.98941e-06	7.76931e-06	9.99171e-06	1.27348e-05	1.60708e-05	2.00504e-05	2.46824e-05	2.99095e-05	3.55886e-05	4.14798e-05	4.72523e-05	5.25126e-05	5.68503e-05	5.98999e-05	6.14014e-05	6.12513e-05	5.95249e-05	5.64687e-05	5.24628e-05
162	2.22911e-16	2.21946e-16	3.82626e-14	4.45108e-12	1.49287e-11	3.55936e-11	8.00721e-11	1.65916e-10	3.30828e-10	6.35846e-10	1.20369e-09	2.19606e-09	3.8467e-09	6.52957e-09	1.08418e-08	1.75261e-08	2.76353e-08	4.27012e-08	6.48702e-08	9.68151e-08	1.4258e-07	2.07327e-07	2.98185e-07	4.26131e-07	6.0273e-07	8.41727e-07	1.16309e-06	1.59044e-06	2.15262e-06	2.88439e-06	3.82769e-06	5.03206e-06	6.55322e-06	8.44989e-06	1.07765e-05	1.35715e-05	1.68425e-05	2.05486e-05	2.45861e-05	2.8781e-05	3.2893e-05	3.66368e-05	3.97151e-05	4.18635e-05	4.28944e-05	4.27337e-05	4.14371e-05	3.91842e-05	3.6252e-05
163	2.23004e-16	2.21991e-16	4.38397e-15	8.30712e-13	3.89085e-12	9.22453e-12	2.01522e-11	4.22577e-11	8.46279e-11	1.64875e-10	3.24758e-10	6.15032e-10	1.11024e-09	1.94656e-09	3.37803e-09	5.72624e-09	9.48849e-09	1.54743e-08	2.4904e-08	3.93629e-08	6.13897e-08	9.43089e-08	1.42839e-07	2.14391e-07	3.1675e-07	4.59328e-07	6.55915e-07	9.23001e-07	1.28094e-06	1.75452e-06	2.37395e-06	3.17509e-06	4.19848e-06	5.48693e-06	7.08024e-06	9.00672e-06	1.12725e-05	1.38491e-05	1.6663e-05	1.95908e-05	2.2462e-05	2.50742e-05	2.72166e-05	2.87023e-05	2.93985e-05	2.92532e-05	2.83065e-05	2.66864e-05	2.45901e-05
164	2.23094e-16	2.2204e-16	2.23557e-16	4.31614e-14	5.31674e-13	1.18192e-12	2.51752e-12	5.17963e-12	1.03609e-11	2.11861e-11	5.08246e-11	1.11909e-10	2.23982e-10	4.33689e-10	8.50891e-10	1.61613e-09	2.96824e-09	5.33832e-09	9.41777e-09	1.61276e-08	2.70136e-08	4.41359e-08	7.04952e-08	1.10917e-07	1.70446e-07	2.55306e-07	3.74743e-07	5.39951e-07	7.64912e-07	1.06686e-06	1.46694e-06	1.99044e-06	2.66603e-06	3.5241e-06	4.59293e-06	5.89282e-06	7.42854e-06	9.18069e-06	1.10986e-05	1.30966e-05	1.50567e-05	1.68386e-05	1.82964e-05	1.93007e-05	1.97599e-05	1.96384e-05	1.89643e-05	1.78269e-05	1.63636e-05
165	2.2318e-16	2.22091e-16	2.23575e-16	1.46488e-14	1.69423e-13	3.74737e-13	7.97574e-13	1.63305e-12	3.21638e-12	6.71627e-12	1.87091e-11	4.50661e-11	9.42527e-11	1.89376e-10	3.89927e-10	7.70551e-10	1.4581e-09	2.69245e-09	4.86486e-09	8.49208e-09	1.44684e-08	2.39905e-08	3.88465e-08	6.20088e-08	9.65555e-08	1.46387e-07	2.17458e-07	3.17121e-07	4.54731e-07	6.42014e-07	8.93534e-07	1.22683e-06	1.6619e-06	2.21998e-06	2.92092e-06	3.77909e-06	4.79817e-06	5.96531e-06	7.24623e-06	8.58288e-06	9.89508e-06	1.10876e-05	1.20615e-05	1.2729e-05	1.30282e-05	1.29349e-05	1.24684e-05	1.16897e-05	1.06922e-05
166	2.23259e-16	2.22145e-16	2.23595e-16	2.20928e-16	2.22232e-16	2.2105e-16	2.20801e-16	2.22429e-16	2.21905e-16	2.34522e-13	3.56626e-12	1.22738e-11	2.9236e-11	6.4942e-11	1.49857e-10	3.2119e-10	6.4211e-10	1.23969e-09	2.32691e-09	4.18205e-09	7.3073e-09	1.23801e-08	2.04465e-08	3.33135e-08	5.28398e-08	8.14538e-08	1.22958e-07	1.82134e-07	2.65158e-07	3.79864e-07	5.36055e-07	7.45577e-07	1.02197e-06	1.3796e-06	1.83191e-06	2.38867e-06	3.05245e-06	3.81482e-06	4.65306e-06	5.52861e-06	6.38827e-06	7.16885e-06	7.80477e-06	8.2379e-06	8.42723e-06	8.35697e-06	8.04017e-06	7.51741e-06	6.85108e-06
167	2.2333e-16	2.222e-16	2.23616e-16	2.21014e-16	2.22315e-16	2.21114e-16	2.20824e-16	2.22511e-16	2.21941e-16	1.67643e-15	3.16086e-13	1.87784e-12	5.47162e-12	1.37358e-11	3.92062e-11	9.51627e-11	2.04273e-10	4.20712e-10	8.41745e-10	1.59345e-09	2.9292e-09	5.20256e-09	8.99824e-09	1.53921e-08	2.55008e-08	4.08467e-08	6.3872e-08	9.77012e-08	1.46409e-07	2.15189e-07	3.10535e-07	4.40274e-07	6.13322e-07	8.39109e-07	1.12642e-06	1.48163e-06	1.90642e-06	2.39529e-06	2.9335e-06	3.49603e-06	4.04838e-06	4.54959e-06	4.95717e-06	5.23348e-06	5.35196e-06	5.30244e-06	5.09344e-06	4.7514e-06	4.31695e-06
168	2.23392e-16	2.22256e-16	2.23637e-16	2.21099e-16	2.22393e-16	2.21173e-16	2.20841e-16	2.22592e-16	2.21981e-16	2.21711e-16	2.21694e-16	2.33829e-13	1.27041e-12	3.92588e-12	1.45303e-11	3.93611e-11	8.88439e-11	1.90844e-10	3.96909e-10	7.7315e-10	1.45955e-09	2.65351e-09	4.69287e-09	8.21956e-09	1.38938e-08	2.2638e-08	3.59546e-08	5.5786e-08	8.46874e-08	1.2594e-07	1.83668e-07	2.62857e-07	3.69201e-07	5.08734e-07	6.8709e-07	9.08367e-07	1.17369e-06	1.47962e-06	1.81684e-06	2.16951e-06	2.51574e-06	2.82959e-06	3.08412e-06	3.2555e-06	3.32692e-06	3.292e-06	3.15627e-06	2.93661e-06	2.659e-06
169	2.23442e-16	2.2231e-16	2.23655e-16	2.21183e-16	2.22463e-16	2.21225e-16	2.20855e-16	2.22672e-16	2.22023e-16	2.21745e-16	2.21696e-16	1.28354e-13	6.96907e-13	2.15798e-12	8.08815e-12	2.21227e-11	5.00556e-11	1.07821e-10	2.24967e-10	4.39105e-10	8.30738e-10	1.51312e-09	2.68295e-09	4.7199e-09	8.0076e-09	1.3091e-08	2.0867e-08	3.25038e-08	4.95509e-08	7.40142e-08	1.08434e-07	1.55898e-07	2.19953e-07	3.04375e-07	4.12705e-07	5.47547e-07	7.09663e-07	8.96983e-07	1.10378e-06	1.32027e-06	1.5329e-06	1.72561e-06	1.88166e-06	1.98628e-06	2.02902e-06	2.00592e-06	1.9204e-06	1.78295e-06	1.60975e-06
170	2.2348e-16	2.22362e-16	2.23669e-16	2.21264e-16	2.22524e-16	2.21272e-16	2.20865e-16	2.22749e-16	2.22065e-16	2.21778e-16	2.2169e-16	6.06472e-14	3.28769e-13	1.05203e-12	4.17313e-12	1.16947e-11	2.66623e-11	5.78293e-11	1.21536e-10	2.3835e-10	4.53084e-10	8.28692e-10	1.47654e-09	2.61578e-09	4.46382e-09	7.33539e-09	1.17546e-08	1.84097e-08	2.82213e-08	4.23912e-08	6.24517e-08	9.02757e-08	1.28025e-07	1.78011e-07	2.4241e-07	3.22839e-07	4.19797e-07	5.32067e-07	6.56205e-07	7.86301e-07	9.14156e-07	1.03002e-06	1.12376e-06	1.18639e-06	1.21157e-06	1.19687e-06	1.14437e-06	1.06043e-06	9.54901e-07
171	2.23504e-16	2.22409e-16	2.23678e-16	2.21341e-16	2.22575e-16	2.21312e-16	2.20872e-16	2.22824e-16	2.22105e-16	2.21809e-16	2.21681e-16	2.22091e-16	2.21458e-16	3.75709e-14	1.08087e-12	3.9201e-12	9.46948e-12	2.15753e-11	4.76266e-11	9.64102e-11	1.88948e-10	3.54581e-10	6.48797e-10	1.18717e-09	2.08073e-09	3.49694e-09	5.72475e-09	9.15148e-09	1.43053e-08	2.18879e-08	3.28057e-08	4.81781e-08	6.93098e-08	9.7604e-08	1.34395e-07	1.80689e-07	2.36829e-07	3.02135e-07	3.74596e-07	4.5072e-07	5.25641e-07	5.93555e-07	6.48412e-07	6.84836e-07	6.99012e-07	6.89461e-07	6.57382e-07	6.06566e-07	5.42897e-07
172	2.23514e-16	2.22452e-16	2.23679e-16	2.21412e-16	2.22616e-16	2.21346e-16	2.20876e-16	2.22893e-16	2.22141e-16	2.21841e-16	2.21664e-16	2.22181e-16	2.21602e-16	3.31937e-15	1.9563e-13	1.12489e-12	2.94462e-12	7.16652e-12	1.67817e-11	3.49468e-11	7.04584e-11	1.35161e-10	2.5445e-10	4.85124e-10	8.78517e-10	1.51789e-09	2.55397e-09	4.19447e-09	6.73019e-09	1.05562e-08	1.61904e-08	2.42789e-08	3.55798e-08	5.0912e-08	7.1056e-08	9.6604e-08	1.27767e-07	1.64169e-07	2.0467e-07	2.47284e-07	2.89241e-07	3.27239e-07	3.57831e-07	3.77955e-07	3.85431e-07	3.79409e-07	3.6056e-07	3.31038e-07	2.94201e-07
173	2.2351e-16	2.22489e-16	2.23671e-16	2.21477e-16	2.22647e-16	2.21375e-16	2.20878e-16	2.22957e-16	2.22171e-16	2.21872e-16	2.21646e-16	2.22262e-16	2.21737e-16	2.19943e-16	2.21712e-16	2.57822e-13	6.63636e-13	1.8218e-12	4.87716e-12	1.06422e-11	2.2474e-11	4.4597e-11	8.77229e-11	1.78366e-10	3.37431e-10	6.04863e-10	1.0547e-09	1.79275e-09	2.97154e-09	4.80348e-09	7.57126e-09	1.16314e-08	1.74046e-08	2.53458e-08	3.58876e-08	4.93561e-08	6.58646e-08	8.52011e-08	1.06736e-07	1.29384e-07	1.51641e-07	1.71727e-07	1.87801e-07	1.98245e-07	2.01928e-07	1.9844e-07	1.88192e-07	1.72379e-07	1.52837e-07
174	2.23492e-16	2.22521e-16	2.23655e-16	2.21535e-16	2.22667e-16	2.21399e-16	2.20879e-16	2.23014e-16	2.22193e-16	2.21901e-16	2.21623e-16	2.22332e-16	2.21866e-16	2.20073e-16	2.21815e-16	2.27512e-14	5.82403e-14	1.65125e-13	5.1968e-13	1.2776e-12	3.08747e-12	6.60914e-12	1.49145e-11	3.83812e-11	8.22644e-11	1.60189e-10	3.02339e-10	5.54622e-10	9.88094e-10	1.70821e-09	2.86329e-09	4.64968e-09	7.30939e-09	1.11156e-08	1.63417e-08	2.32124e-08	3.18403e-08	4.21571e-08	5.3855e-08	6.63577e-08	7.8838e-08	9.0295e-08	9.96755e-08	1.06037e-07	1.08701e-07	1.07393e-07	1.023e-07	9.40608e-08	8.36802e-08
175	2.23464e-16	2.22547e-16	2.23631e-16	2.21585e-16	2.22679e-16	2.21419e-16	2.20879e-16	2.23064e-16	2.22207e-16	2.21929e-16	2.216e-16	2.22392e-16	2.21983e-16	2.20191e-16	2.21909e-16	2.23279e-16	2.22344e-16	2.22135e-16	2.22755e-16	2.23703e-16	2.23166e-16	2.22392e-16	9.06859e-13	7.07541e-12	1.9269e-11	4.16392e-11	8.58833e-11	1.70461e-10	3.25578e-10	5.98407e-10	1.05841e-09	1.80146e-09	2.9506e-09	4.65067e-09	7.05405e-09	1.02963e-08	1.44625e-08	1.95492e-08	2.54293e-08	3.18321e-08	3.83459e-08	4.44548e-08	4.95994e-08	5.32632e-08	5.50574e-08	5.47986e-08	5.25483e-08	4.86115e-08	4.34996e-08
176	2.23426e-16	2.22569e-16	2.23598e-16	2.21627e-16	2.22683e-16	2.21436e-16	2.20879e-16	2.23105e-16	2.22211e-16	2.21955e-16	2.21576e-16	2.22437e-16	2.22083e-16	2.20307e-16	2.22002e-16	2.23324e-16	2.22329e-16	2.2215e-16	2.22764e-16	2.2374e-16	2.23222e-16	2.2247e-16	3.38054e-13	2.9134e-12	8.24614e-12	1.7895e-11	3.69994e-11	7.36161e-11	1.4095e-10	2.59701e-10	4.60467e-10	7.85671e-10	1.29003e-09	2.03835e-09	3.0994e-09	4.5352e-09	6.3861e-09	8.6536e-09	1.12844e-08	1.41607e-08	1.71007e-08	1.98743e-08	2.22297e-08	2.39322e-08	2.48022e-08	2.47521e-08	2.38053e-08	2.20977e-08	1.98625e-08
177	2.23382e-16	2.22587e-16	2.2356e-16	2.21662e-16	2.22681e-16	2.21452e-16	2.20879e-16	2.23139e-16	2.22206e-16	2.21981e-16	2.21554e-16	2.22469e-16	2.22176e-16	2.20415e-16	2.22091e-16	2.2336e-16	2.22331e-16	2.2213e-16	2.22789e-16	2.23777e-16	2.23164e-16	2.22526e-16	2.22248e-16	2.15347e-14	9.95238e-14	2.30955e-13	4.87718e-13	9.91238e-13	1.9386e-12	3.64819e-12	6.60588e-12	1.15092e-11	1.92939e-11	3.11212e-11	4.83006e-11	7.2129e-11	1.03641e-10	1.4329e-10	1.90618e-10	2.43994e-10	3.00512e-10	3.56781e-10	4.08623e-10	4.5261e-10	4.86193e-10	5.10776e-10	5.32851e-10	5.65998e-10	6.33481e-10
178	2.23336e-16	2.22604e-16	2.23517e-16	2.21691e-16	2.22677e-16	2.21466e-16	2.20879e-16	2.23165e-16	2.22192e-16	2.22006e-16	2.21532e-16	2.22491e-16	2.22251e-16	2.20533e-16	2.22194e-16	2.2339e-16	2.22326e-16	2.22139e-16	2.22803e-16	2.23904e-16	2.23187e-16	2.22498e-16	2.22248e-16	2.22063e-16	2.22156e-16	2.2123e-16	2.21971e-16	2.23229e-16	2.22711e-16	2.22045e-16	2.21749e-16	2.22563e-16	2.23377e-16	2.22785e-16	2.22785e-16	2.22637e-16	2.23081e-16	2.22489e-16	2.22785e-16	2.22637e-16	2.23229e-16	9.36679e-14	2.97587e-13	7.96948e-13	1.77379e-12	3.6897e-12	7.28797e-12	1.3925e-11	2.56079e-11
179	2.23291e-16	2.22622e-16	2.23472e-16	2.21714e-16	2.22671e-16	2.21482e-16	2.20881e-16	2.23183e-16	2.22171e-16	2.22031e-16	2.21512e-16	2.22496e-16	2.2232e-16	2.20633e-16	2.22268e-16	2.23416e-16	2.22304e-16	2.22146e-16	2.22836e-16	2.23904e-16	2.23192e-16	2.22544e-16	2.22174e-16	2.22026e-16	2.22156e-16	2.21378e-16	2.21971e-16	2.23377e-16	2.22859e-16	2.22193e-16	2.21675e-16	2.22933e-16	2.23673e-16	2.22933e-16	2.22637e-16	2.22341e-16	2.23229e-16	2.21452e-16	2.23525e-16	2.22341e-16	2.23525e-16	2.23229e-16	2.22637e-16	2.23229e-16	2.22933e-16	2.22637e-16	2.22045e-16	2.21749e-16	2.22341e-16
180	2.2325e-16	2.22642e-16	2.23427e-16	2.21732e-16	2.22667e-16	2.21499e-16	2.20884e-16	2.23194e-16	2.22143e-16	2.22056e-16	2.21495e-16	2.22494e-16	2.22373e-16	2.20733e-16	2.22346e-16	2.23428e-16	2.22294e-16	2.22132e-16	2.2284e-16	2.23987e-16	2.2321e-16	2.22535e-16	2.22026e-16	2.22008e-16	2.22267e-16	2.21267e-16	2.22082e-16	2.23081e-16	2.22637e-16	2.22193e-16	2.21897e-16	2.22489e-16	2.23969e-16	2.23229e-16	2.22637e-16	2.22341e-16	2.23821e-16	2.22341e-16	2.22933e-16	2.23229e-16	2.23229e-16	2.22637e-16	2.22341e-16	2.22933e-16	2.22637e-16	2.22933e-16	2.21749e-16	2.21452e-16	2.22637e-16
181	2.23217e-16	2.22666e-16	2.23385e-16	2.21748e-16	2.22666e-16	2.21519e-16	2.20889e-16	2.232e-16	2.22112e-16	2.22083e-16	2.21483e-16	2.22482e-16	2.22421e-16	2.20812e-16	2.22431e-16	2.23446e-16	2.22274e-16	2.22091e-16	2.229e-16	2.24071e-16	2.23229e-16	2.22618e-16	2.22045e-16	2.21897e-16	2.22267e-16	2.21415e-16	2.21971e-16	2.23377e-16	2.23007e-16	2.21749e-16	2.21897e-16	2.22637e-16	2.23821e-16	2.23229e-16	2.22637e-16	2.22637e-16	2.23821e-16	2.22341e-16	2.22933e-16	2.22637e-16	2.23229e-16	2.22637e-16	2.22341e-16	2.22341e-16	2.22341e-16	2.22933e-16	2.21452e-16	2.21749e-16	2.22045e-16
182	2.23193e-16	2.22694e-16	2.23348e-16	2.21761e-16	2.2267e-16	2.21544e-16	2.20897e-16	2.23201e-16	2.22079e-16	2.22113e-16	2.21472e-16	2.22465e-16	2.22451e-16	2.20908e-16	2.22516e-16	2.23453e-16	2.22253e-16	2.22114e-16	2.22887e-16	2.24173e-16	2.23321e-16	2.22581e-16	2.22082e-16	2.22119e-16	2.22489e-16	2.21527e-16	2.22119e-16	2.23007e-16	2.22785e-16	2.22193e-16	2.21749e-16	2.23229e-16	2.22933e-16	2.22933e-16	2.22637e-16	2.22933e-16	2.22933e-16	2.22341e-16	2.22637e-16	2.22341e-16	2.22933e-16	2.23525e-16	2.22341e-16	2.23229e-16	2.22933e-16	2.23525e-16	2.21452e-16	2.22045e-16	2.22045e-16
183	2.2318e-16	2.22729e-16	2.23318e-16	2.21775e-16	2.2268e-16	2.21573e-16	2.20908e-16	2.23198e-16	2.22047e-16	2.22146e-16	2.21461e-16	2.22443e-16	2.22481e-16	2.20983e-16	2.22579e-16	2.23446e-16	2.2223e-16	2.22082e-16	2.2297e-16	2.2421e-16	2.23266e-16	2.22637e-16	2.22045e-16	2.22082e-16	2.22489e-16	2.21452e-16	2.22267e-16	2.23229e-16	2.22785e-16	2.22193e-16	2.21749e-16	2.22933e-16	2.23821e-16	2.23229e-16	2.22341e-16	2.22045e-16	2.23229e-16	2.21452e-16	2.22933e-16	2.22637e-16	2.22933e-16	2.22933e-16	2.22933e-16	2.22341e-16	2.22637e-16	2.22045e-16	2.21749e-16	2.21749e-16	2.22341e-16
184	2.23179e-16	2.22771e-16	2.23295e-16	2.21789e-16	2.22697e-16	2.21608e-16	2.20921e-16	2.23193e-16	2.22016e-16	2.22181e-16	2.21455e-16	2.22418e-16	2.22498e-16	2.21066e-16	2.22653e-16	2.23456e-16	2.2223e-16	2.22026e-16	2.2297e-16	2.24284e-16	2.23358e-16	2.226e-16	2.22045e-16	2.22193e-16	2.22489e-16	2.21527e-16	2.22489e-16	2.22637e-16	2.22489e-16	2.22193e-16	2.21749e-16	2.22637e-16	2.24117e-16	2.22637e-16	2.22637e-16	2.22341e-16	2.22933e-16	2.22045e-16	2.22637e-16	2.23229e-16	2.23229e-16	2.23229e-16	2.22341e-16	2.22933e-16	2.22637e-16	2.22637e-16	2.21156e-16	2.21749e-16	2.21749e-16
185	2.2319e-16	2.22818e-16	2.2328e-16	2.21804e-16	2.22721e-16	2.21647e-16	2.20939e-16	2.23187e-16	2.21991e-16	2.2222e-16	2.21451e-16	2.22392e-16	2.22514e-16	2.21119e-16	2.2272e-16	2.23446e-16	2.22211e-16	2.21989e-16	2.23025e-16	2.24413e-16	2.2334e-16	2.22711e-16	2.21971e-16	2.22193e-16	2.22563e-16	2.21601e-16	2.22637e-16	2.23081e-16	2.22785e-16	2.22045e-16	2.21452e-16	2.23229e-16	2.23821e-16	2.23525e-16	2.22933e-16	2.22637e-16	2.23229e-16	2.22637e-16	2.22637e-16	2.23821e-16	2.23229e-16	2.23821e-16	2.22637e-16	2.22637e-16	2.22045e-16	2.22637e-16	2.21156e-16	2.22045e-16	2.21452e-16
186	2.23212e-16	2.22871e-16	2.23273e-16	2.21821e-16	2.22752e-16	2.21692e-16	2.2096e-16	2.23181e-16	2.21972e-16	2.22263e-16	2.21446e-16	2.22368e-16	2.22526e-16	2.21189e-16	2.22789e-16	2.23451e-16	2.22193e-16	2.21952e-16	2.23025e-16	2.24524e-16	2.23525e-16	2.22637e-16	2.22045e-16	2.22267e-16	2.22711e-16	2.21601e-16	2.22489e-16	2.22933e-16	2.22933e-16	2.22341e-16	2.21749e-16	2.22933e-16	2.23229e-16	2.23821e-16	2.22637e-16	2.23229e-16	2.23229e-16	2.22045e-16	2.23229e-16	2.22637e-16	2.22637e-16	2.23229e-16	2.22045e-16	2.23229e-16	2.22045e-16	2.22637e-16	2.21452e-16	2.21452e-16	2.22045e-16
187	2.23242e-16	2.22928e-16	2.23273e-16	2.21839e-16	2.22787e-16	2.21742e-16	2.20983e-16	2.23174e-16	2.2196e-16	2.22308e-16	2.2144e-16	2.22342e-16	2.22535e-16	2.21244e-16	2.2285e-16	2.23423e-16	2.22183e-16	2.21952e-16	2.23136e-16	2.24598e-16	2.23488e-16	2.22711e-16	2.22045e-16	2.22267e-16	2.22785e-16	2.21749e-16	2.22489e-16	2.22933e-16	2.22933e-16	2.22341e-16	2.22045e-16	2.23525e-16	2.24117e-16	2.23821e-16	2.22637e-16	2.22637e-16	2.23821e-16	2.22045e-16	2.23229e-16	2.22637e-16	2.22637e-16	2.23229e-16	2.22045e-16	2.23229e-16	2.22637e-16	2.22637e-16	2.2086e-16	2.21452e-16	2.23229e-16
188	2.2328e-16	2.22987e-16	2.2328e-16	2.21859e-16	2.22827e-16	2.21795e-16	2.21009e-16	2.23168e-16	2.21956e-16	2.22357e-16	2.21435e-16	2.22322e-16	2.22537e-16	2.21314e-16	2.22896e-16	2.23405e-16	2.22193e-16	2.21878e-16	2.23155e-16	2.24561e-16	2.23562e-16	2.22637e-16	2.22045e-16	2.22415e-16	2.22637e-16	2.22045e-16	2.22785e-16	2.22637e-16	2.22933e-16	2.21749e-16	2.21749e-16	2.23525e-16	2.23821e-16	2.23229e-16	2.22637e-16	2.23229e-16	2.23229e-16	2.22637e-16	2.23821e-16	2.23229e-16	2.23229e-16	2.22637e-16	2.22637e-16	2.23229e-16	2.23229e-16	2.22045e-16	2.2086e-16	2.21452e-16	2.22637e-16
189	2.2332e-16	2.23046e-16	2.2329e-16	2.2188e-16	2.22868e-16	2.21851e-16	2.21036e-16	2.23161e-16	2.2196e-16	2.2241e-16	2.21427e-16	2.22304e-16	2.22549e-16	2.2136e-16	2.22951e-16	2.23432e-16	2.22193e-16	2.21786e-16	2.23192e-16	2.24709e-16	2.23599e-16	2.22563e-16	2.22119e-16	2.22341e-16	2.22933e-16	2.22045e-16	2.23081e-16	2.23229e-16	2.22933e-16	2.22637e-16	2.22341e-16	2.23821e-16	2.23821e-16	2.23821e-16	2.23229e-16	2.22637e-16	2.23821e-16	2.22637e-16	2.23821e-16	2.22637e-16	2.22045e-16	2.23229e-16	2.22637e-16	2.23229e-16	2.22637e-16	2.22637e-16	2.21452e-16	2.21452e-16	2.22045e-16
190	2.23362e-16	2.23103e-16	2.23303e-16	2.21902e-16	2.22911e-16	2.21909e-16	2.21065e-16	2.23156e-16	2.21971e-16	2.22463e-16	2.21419e-16	2.2229e-16	2.22549e-16	2.21415e-16	2.23035e-16	2.23395e-16	2.22156e-16	2.21749e-16	2.23155e-16	2.24746e-16	2.23673e-16	2.22637e-16	2.22193e-16	2.22489e-16	2.23081e-16	2.22045e-16	2.22637e-16	2.22933e-16	2.22933e-16	2.22341e-16	2.22341e-16	2.22637e-16	2.23229e-16	2.23821e-16	2.22637e-16	2.23229e-16	2.23821e-16	2.22637e-16	2.22045e-16	2.22637e-16	2.22637e-16	2.22637e-16	2.23229e-16	2.23229e-16	2.22045e-16	2.22637e-16	2.21452e-16	2.22637e-16	2.22045e-16
191	2.23401e-16	2.23156e-16	2.23317e-16	2.21923e-16	2.22952e-16	2.21967e-16	2.21093e-16	2.2315e-16	2.21987e-16	2.22521e-16	2.21409e-16	2.22278e-16	2.22553e-16	2.21462e-16	2.23062e-16	2.2334e-16	2.22193e-16	2.21675e-16	2.23229e-16	2.24783e-16	2.23673e-16	2.22711e-16	2.22193e-16	2.22341e-16	2.22785e-16	2.21897e-16	2.22341e-16	2.23229e-16	2.23229e-16	2.22933e-16	2.21452e-16	2.23229e-16	2.23229e-16	2.23821e-16	2.23229e-16	2.22637e-16	2.24413e-16	2.23821e-16	2.22637e-16	2.23229e-16	2.22637e-16	2.23821e-16	2.22637e-16	2.23229e-16	2.23229e-16	2.22637e-16	2.21452e-16	2.2086e-16	2.21452e-16
192	2.23435e-16	2.23203e-16	2.2333e-16	2.21945e-16	2.22991e-16	2.22024e-16	2.21121e-16	2.23144e-16	2.22008e-16	2.2258e-16	2.21392e-16	2.22271e-16	2.22553e-16	2.21527e-16	2.23099e-16	2.2334e-16	2.22156e-16	2.21601e-16	2.23266e-16	2.24783e-16	2.23821e-16	2.22489e-16	2.22045e-16	2.22637e-16	2.22785e-16	2.22341e-16	2.22637e-16	2.22341e-16	2.23229e-16	2.22045e-16	2.22637e-16	2.23821e-16	2.23229e-16	2.23821e-16	2.22637e-16	2.22637e-16	2.23229e-16	2.22045e-16	2.23229e-16	2.22637e-16	2.22045e-16	2.22637e-16	2.23229e-16	2.22637e-16	2.22045e-16	2.22045e-16	2.2086e-16	2.21452e-16	2.22045e-16
193	2.23462e-16	2.23242e-16	2.23341e-16	2.21965e-16	2.23025e-16	2.2208e-16	2.21147e-16	2.23136e-16	2.22032e-16	2.22639e-16	2.21378e-16	2.22264e-16	2.22572e-16	2.21564e-16	2.23146e-16	2.23358e-16	2.22193e-16	2.21564e-16	2.23266e-16	2.25005e-16	2.23747e-16	2.22489e-16	2.22193e-16	2.22193e-16	2.22933e-16	2.22341e-16	2.22933e-16	2.23229e-16	2.22341e-16	2.22045e-16	2.22045e-16	2.23821e-16	2.24413e-16	2.23821e-16	2.23821e-16	2.22637e-16	2.23821e-16	2.23229e-16	2.23229e-16	2.22637e-16	2.22045e-16	2.23821e-16	2.23229e-16	2.22045e-16	2.23821e-16	2.22637e-16	2.2086e-16	2.21452e-16	2.21452e-16
194	2.2348e-16	2.23272e-16	2.23349e-16	2.21984e-16	2.23055e-16	2.22133e-16	2.21171e-16	2.23127e-16	2.22058e-16	2.227e-16	2.2136e-16	2.22257e-16	2.22563e-16	2.21647e-16	2.23183e-16	2.2334e-16	2.22193e-16	2.21527e-16	2.23266e-16	2.25079e-16	2.23747e-16	2.22489e-16	2.22193e-16	2.22637e-16	2.23229e-16	2.22045e-16	2.22933e-16	2.22933e-16	2.23229e-16	2.22637e-16	2.22045e-16	2.24413e-16	2.22637e-16	2.23821e-16	2.21452e-16	2.23229e-16	2.24413e-16	2.23821e-16	2.23821e-16	2.22637e-16	2.23821e-16	2.22637e-16	2.22045e-16	2.22637e-16	2.23229e-16	2.22045e-16	2.2086e-16	2.22045e-16	2.22637e-16
195	2.23488e-16	2.23293e-16	2.23352e-16	2.22002e-16	2.23079e-16	2.22183e-16	2.21194e-16	2.23115e-16	2.22083e-16	2.22764e-16	2.21337e-16	2.22257e-16	2.22567e-16	2.21702e-16	2.2321e-16	2.23321e-16	2.2223e-16	2.21564e-16	2.23303e-16	2.25079e-16	2.23969e-16	2.22341e-16	2.22193e-16	2.22637e-16	2.23229e-16	2.22341e-16	2.23229e-16	2.23229e-16	2.23229e-16	2.21749e-16	2.21452e-16	2.24413e-16	2.24413e-16	2.24413e-16	2.22045e-16	2.23821e-16	2.24413e-16	2.23229e-16	2.23821e-16	2.24413e-16	2.22045e-16	2.24413e-16	2.23821e-16	2.23229e-16	2.23229e-16	2.22045e-16	2.21452e-16	2.21452e-16	2.22637e-16
196	2.23486e-16	2.23303e-16	2.2335e-16	2.22018e-16	2.23097e-16	2.22229e-16	2.21214e-16	2.231e-16	2.22105e-16	2.22823e-16	2.21311e-16	2.22253e-16	2.22577e-16	2.21767e-16	2.23229e-16	2.23284e-16	2.22193e-16	2.21452e-16	2.23266e-16	2.24931e-16	2.23969e-16	2.22341e-16	2.22193e-16	2.22489e-16	2.23081e-16	2.22045e-16	2.23229e-16	2.22933e-16	2.23229e-16	2.22341e-16	2.22637e-16	2.24413e-16	2.23229e-16	2.23821e-16	2.23229e-16	2.22637e-16	2.23821e-16	2.23229e-16	2.23229e-16	2.23821e-16	2.22637e-16	2.22637e-16	2.23229e-16	2.23229e-16	2.22637e-16	2.22045e-16	2.22045e-16	2.21452e-16	2.22637e-16
197	2.23474e-16	2.23304e-16	2.23343e-16	2.22034e-16	2.23109e-16	2.22272e-16	2.21232e-16	2.23082e-16	2.22124e-16	2.22884e-16	2.21281e-16	2.22248e-16	2.22572e-16	2.21813e-16	2.23284e-16	2.23321e-16	2.2223e-16	2.21378e-16	2.23377e-16	2.25005e-16	2.23969e-16	2.22489e-16	2.22045e-16	2.22341e-16	2.23377e-16	2.22045e-16	2.23229e-16	2.22045e-16	2.22933e-16	2.22637e-16	2.22637e-16	2.24413e-16	2.24413e-16	2.23821e-16	2.22637e-16	2.23821e-16	2.23229e-16	2.23229e-16	2.23821e-16	2.23229e-16	2.22637e-16	2.23821e-16	2.23229e-16	2.23229e-16	2.23229e-16	2.22637e-16	2.22045e-16	2.2086e-16	2.21452e-16
198	2.23452e-16	2.23295e-16	2.2333e-16	2.22048e-16	2.23116e-16	2.22311e-16	2.2125e-16	2.23059e-16	2.22141e-16	2.22941e-16	2.21249e-16	2.22244e-16	2.22586e-16	2.21887e-16	2.23294e-16	2.23266e-16	2.2223e-16	2.21378e-16	2.23303e-16	2.25153e-16	2.24265e-16	2.22341e-16	2.22193e-16	2.22489e-16	2.23229e-16	2.22341e-16	2.23229e-16	2.22637e-16	2.23229e-16	2.22341e-16	2.22637e-16	2.23821e-16	2.24413e-16	2.23229e-16	2.22637e-16	2.23229e-16	2.24413e-16	2.23229e-16	2.23229e-16	2.23821e-16	2.22045e-16	2.23229e-16	2.22637e-16	2.22637e-16	2.23229e-16	2.21452e-16	2.20268e-16	2.22637e-16	2.22637e-16
199	2.23423e-16	2.23278e-16	2.23312e-16	2.22062e-16	2.23119e-16	2.22346e-16	2.21267e-16	2.23035e-16	2.22153e-16	2.22996e-16	2.21212e-16	2.22239e-16	2.22581e-16	2.21943e-16	2.23312e-16	2.23229e-16	2.22248e-16	2.21378e-16	2.23266e-16	2.25079e-16	2.24117e-16	2.22267e-16	2.22045e-16	2.22489e-16	2.23377e-16	2.22341e-16	2.23525e-16	2.22341e-16	2.22933e-16	2.22341e-16	2.22045e-16	2.23821e-16	2.24413e-16	2.23229e-16	2.23821e-16	2.23821e-16	2.24413e-16	2.23229e-16	2.23229e-16	2.22637e-16	2.23229e-16	2.23821e-16	2.23229e-16	2.23229e-16	2.22637e-16	2.22045e-16	2.2086e-16	2.21452e-16	2.22637e-16
200	2.23388e-16	2.23254e-16	2.23288e-16	2.22075e-16	2.23118e-16	2.22378e-16	2.21285e-16	2.23006e-16	2.22163e-16	2.23052e-16	2.2118e-16	2.22227e-16	2.22577e-16	2.22008e-16	2.2334e-16	2.23266e-16	2.22285e-16	2.21341e-16	2.23192e-16	2.25079e-16	2.24191e-16	2.22267e-16	2.22045e-16	2.22489e-16	2.23377e-16	2.22341e-16	2.23525e-16	2.22045e-16	2.23229e-16	2.22933e-16	2.22637e-16	2.23821e-16	2.23821e-16	2.22637e-16	2.22637e-16	2.23229e-16	2.22637e-16	2.23821e-16	2.23821e-16	2.23821e-16	2.23229e-16	2.22637e-16	2.22045e-16	2.23229e-16	2.24413e-16	2.23229e-16	2.20268e-16	2.22637e-16	2.22045e-16
201	2.23348e-16	2.23224e-16	2.23258e-16	2.22088e-16	2.23114e-16	2.22406e-16	2.21304e-16	2.22974e-16	2.22168e-16	2.231e-16	2.21139e-16	2.22213e-16	2.22581e-16	2.22063e-16	2.2334e-16	2.23229e-16	2.22322e-16	2.21341e-16	2.23266e-16	2.25153e-16	2.24265e-16	2.22341e-16	2.22045e-16	2.22489e-16	2.23525e-16	2.22637e-16	2.23377e-16	2.22637e-16	2.23229e-16	2.22045e-16	2.22637e-16	2.24117e-16	2.24709e-16	2.23229e-16	2.22637e-16	2.23821e-16	2.23821e-16	2.22045e-16	2.23821e-16	2.24413e-16	2.22637e-16	2.23821e-16	2.22045e-16	2.22637e-16	2.23229e-16	2.22637e-16	2.2086e-16	2.22045e-16	2.22637e-16
202	2.23306e-16	2.23189e-16	2.23223e-16	2.221e-16	2.23108e-16	2.22432e-16	2.21326e-16	2.22939e-16	2.22171e-16	2.23146e-16	2.21101e-16	2.22197e-16	2.22567e-16	2.22109e-16	2.23349e-16	2.23229e-16	2.22341e-16	2.21267e-16	2.23266e-16	2.25153e-16	2.24191e-16	2.22193e-16	2.22193e-16	2.22489e-16	2.23377e-16	2.22341e-16	2.23525e-16	2.22045e-16	2.23229e-16	2.22637e-16	2.22933e-16	2.23821e-16	2.23821e-16	2.23229e-16	2.22045e-16	2.23229e-16	2.23821e-16	2.23229e-16	2.25005e-16	2.23821e-16	2.23229e-16	2.23229e-16	2.22637e-16	2.23229e-16	2.23229e-16	2.22637e-16	2.2086e-16	2.21452e-16	2.22637e-16
203	2.23263e-16	2.23153e-16	2.23182e-16	2.22111e-16	2.23101e-16	2.22454e-16	2.21352e-16	2.22902e-16	2.22173e-16	2.23182e-16	2.2106e-16	2.2219e-16	2.22558e-16	2.22156e-16	2.23377e-16	2.23229e-16	2.22359e-16	2.21286e-16	2.23229e-16	2.25079e-16	2.24191e-16	2.22193e-16	2.22045e-16	2.22341e-16	2.23377e-16	2.22489e-16	2.23229e-16	2.22489e-16	2.22637e-16	2.22045e-16	2.22341e-16	2.24117e-16	2.23821e-16	2.23525e-16	2.22933e-16	2.23229e-16	2.23821e-16	2.23821e-16	2.23229e-16	2.23821e-16	2.23821e-16	2.22637e-16	2.22637e-16	2.22637e-16	2.23821e-16	2.21452e-16	2.20564e-16	2.21452e-16	2.22045e-16
204	2.23223e-16	2.23115e-16	2.23136e-16	2.22121e-16	2.23094e-16	2.22473e-16	2.21382e-16	2.22863e-16	2.22176e-16	2.2321e-16	2.21023e-16	2.22165e-16	2.22547e-16	2.22207e-16	2.23377e-16	2.2321e-16	2.22359e-16	2.21267e-16	2.23192e-16	2.25042e-16	2.24265e-16	2.22267e-16	2.22193e-16	2.22489e-16	2.23377e-16	2.22341e-16	2.23229e-16	2.22489e-16	2.22933e-16	2.22045e-16	2.22637e-16	2.23821e-16	2.23821e-16	2.22933e-16	2.22341e-16	2.23229e-16	2.23821e-16	2.23525e-16	2.23229e-16	2.23229e-16	2.23229e-16	2.22637e-16	2.22933e-16	2.23229e-16	2.23525e-16	2.22637e-16	2.21156e-16	2.22045e-16	2.23229e-16
205	2.23185e-16	2.23077e-16	2.23085e-16	2.2213e-16	2.23087e-16	2.22489e-16	2.21416e-16	2.22822e-16	2.22176e-16	2.2323e-16	2.20992e-16	2.2215e-16	2.22537e-16	2.22244e-16	2.23395e-16	2.23201e-16	2.22405e-16	2.21286e-16	2.23118e-16	2.25005e-16	2.24265e-16	2.22193e-16	2.22119e-16	2.22341e-16	2.23377e-16	2.22563e-16	2.23229e-16	2.22489e-16	2.22933e-16	2.22637e-16	2.22637e-16	2.24413e-16	2.24117e-16	2.23229e-16	2.22933e-16	2.23229e-16	2.23229e-16	2.22637e-16	2.22933e-16	2.23525e-16	2.22933e-16	2.23229e-16	2.22933e-16	2.22933e-16	2.23821e-16	2.22341e-16	2.2086e-16	2.22341e-16	2.22637e-16
206	2.23152e-16	2.23041e-16	2.23029e-16	2.22138e-16	2.2308e-16	2.22502e-16	2.21456e-16	2.2278e-16	2.22178e-16	2.2324e-16	2.20962e-16	2.22135e-16	2.22526e-16	2.22278e-16	2.23395e-16	2.23201e-16	2.22452e-16	2.21249e-16	2.23099e-16	2.24876e-16	2.24265e-16	2.22119e-16	2.22193e-16	2.22267e-16	2.23525e-16	2.22341e-16	2.23081e-16	2.22637e-16	2.23081e-16	2.22193e-16	2.22489e-16	2.23969e-16	2.23821e-16	2.22341e-16	2.22637e-16	2.23525e-16	2.24117e-16	2.22933e-16	2.23821e-16	2.22933e-16	2.22341e-16	2.23229e-16	2.22637e-16	2.22933e-16	2.23821e-16	2.22341e-16	2.2086e-16	2.22341e-16	2.22045e-16
207	2.23123e-16	2.23007e-16	2.22968e-16	2.22144e-16	2.23073e-16	2.22512e-16	2.215e-16	2.22736e-16	2.22182e-16	2.2324e-16	2.20938e-16	2.2212e-16	2.22516e-16	2.22308e-16	2.23405e-16	2.23173e-16	2.22442e-16	2.2124e-16	2.23044e-16	2.2482e-16	2.2421e-16	2.22193e-16	2.22267e-16	2.2223e-16	2.23451e-16	2.22563e-16	2.22933e-16	2.22563e-16	2.22933e-16	2.21897e-16	2.22193e-16	2.23673e-16	2.24265e-16	2.22933e-16	2.22637e-16	2.22637e-16	2.22933e-16	2.23229e-16	2.22637e-16	2.22933e-16	2.22933e-16	2.23229e-16	2.22933e-16	2.22637e-16	2.24117e-16	2.22045e-16	2.2086e-16	2.22045e-16	2.22045e-16
208	2.231e-16	2.22978e-16	2.22903e-16	2.22149e-16	2.23066e-16	2.22519e-16	2.21549e-16	2.22692e-16	2.22187e-16	2.23228e-16	2.20918e-16	2.22108e-16	2.22505e-16	2.22345e-16	2.234e-16	2.23159e-16	2.22466e-16	2.21212e-16	2.23007e-16	2.24709e-16	2.24117e-16	2.22156e-16	2.22193e-16	2.22082e-16	2.23525e-16	2.22415e-16	2.23155e-16	2.22267e-16	2.22859e-16	2.21971e-16	2.22637e-16	2.23673e-16	2.23821e-16	2.22637e-16	2.22193e-16	2.22933e-16	2.23229e-16	2.22933e-16	2.23229e-16	2.23525e-16	2.22045e-16	2.22637e-16	2.22933e-16	2.22637e-16	2.23821e-16	2.22045e-16	2.21156e-16	2.22341e-16	2.22341e-16
209	2.23081e-16	2.22952e-16	2.22835e-16	2.22152e-16	2.23059e-16	2.22521e-16	2.216e-16	2.22648e-16	2.22192e-16	2.23202e-16	2.20907e-16	2.22098e-16	2.22499e-16	2.22373e-16	2.23407e-16	2.2315e-16	2.22503e-16	2.21203e-16	2.22979e-16	2.24635e-16	2.24117e-16	2.22156e-16	2.22248e-16	2.22156e-16	2.23525e-16	2.22526e-16	2.22933e-16	2.22341e-16	2.22785e-16	2.22193e-16	2.22415e-16	2.23969e-16	2.23673e-16	2.22489e-16	2.22637e-16	2.22933e-16	2.23229e-16	2.22045e-16	2.23229e-16	2.23377e-16	2.22341e-16	2.23229e-16	2.22637e-16	2.22637e-16	2.23673e-16	2.21601e-16	2.21156e-16	2.21749e-16	2.22045e-16
210	2.23065e-16	2.22931e-16	2.22764e-16	2.22154e-16	2.23051e-16	2.22521e-16	2.21654e-16	2.22603e-16	2.22197e-16	2.23165e-16	2.209e-16	2.22094e-16	2.22494e-16	2.22403e-16	2.23388e-16	2.23134e-16	2.22526e-16	2.21203e-16	2.22942e-16	2.24459e-16	2.24062e-16	2.22137e-16	2.22267e-16	2.22082e-16	2.23303e-16	2.22341e-16	2.2297e-16	2.22526e-16	2.22785e-16	2.22045e-16	2.22563e-16	2.23673e-16	2.23673e-16	2.22193e-16	2.22045e-16	2.23229e-16	2.23081e-16	2.22341e-16	2.23525e-16	2.23377e-16	2.22489e-16	2.22637e-16	2.22637e-16	2.22785e-16	2.23377e-16	2.21897e-16	2.2086e-16	2.21897e-16	2.22785e-16
211	2.23052e-16	2.22916e-16	2.22692e-16	2.22155e-16	2.23041e-16	2.22516e-16	2.2171e-16	2.22558e-16	2.22202e-16	2.23117e-16	2.20901e-16	2.22094e-16	2.2249e-16	2.22427e-16	2.23376e-16	2.2312e-16	2.22537e-16	2.21193e-16	2.22919e-16	2.24385e-16	2.23987e-16	2.22137e-16	2.22174e-16	2.22045e-16	2.23395e-16	2.22341e-16	2.22711e-16	2.22452e-16	2.22711e-16	2.21971e-16	2.22341e-16	2.23599e-16	2.23673e-16	2.22119e-16	2.22341e-16	2.22933e-16	2.22933e-16	2.22637e-16	2.22489e-16	2.23229e-16	2.22341e-16	2.22785e-16	2.22489e-16	2.22193e-16	2.23673e-16	2.22045e-16	2.21008e-16	2.22193e-16	2.22045e-16
212	2.23039e-16	2.22905e-16	2.2262e-16	2.22156e-16	2.2303e-16	2.22508e-16	2.21765e-16	2.22514e-16	2.22206e-16	2.23057e-16	2.20905e-16	2.22095e-16	2.22487e-16	2.22458e-16	2.2336e-16	2.23106e-16	2.22553e-16	2.21161e-16	2.22859e-16	2.24339e-16	2.23932e-16	2.22091e-16	2.22341e-16	2.21989e-16	2.23321e-16	2.2223e-16	2.22933e-16	2.22267e-16	2.22489e-16	2.21971e-16	2.22563e-16	2.23303e-16	2.23155e-16	2.22193e-16	2.21749e-16	2.22859e-16	2.22933e-16	2.22415e-16	2.22711e-16	2.22859e-16	2.22193e-16	2.22637e-16	2.22637e-16	2.22785e-16	2.23081e-16	2.22489e-16	2.21452e-16	2.22045e-16	2.22637e-16
213	2.23024e-16	2.22901e-16	2.22548e-16	2.22157e-16	2.23016e-16	2.22497e-16	2.2182e-16	2.22471e-16	2.22207e-16	2.22985e-16	2.20916e-16	2.22103e-16	2.22493e-16	2.22481e-16	2.23344e-16	2.23087e-16	2.22563e-16	2.21149e-16	2.22854e-16	2.24177e-16	2.23904e-16	2.22086e-16	2.22359e-16	2.22137e-16	2.23294e-16	2.2223e-16	2.22785e-16	2.22211e-16	2.226e-16	2.21934e-16	2.22563e-16	2.23303e-16	2.23451e-16	2.22267e-16	2.22563e-16	2.22711e-16	2.22637e-16	2.22267e-16	2.22711e-16	2.22859e-16	2.22119e-16	2.22489e-16	2.22637e-16	2.22637e-16	2.23525e-16	2.21749e-16	2.21156e-16	2.22045e-16	2.22193e-16
214	2.23004e-16	2.22901e-16	2.22479e-16	2.22159e-16	2.23e-16	2.22483e-16	2.21872e-16	2.22429e-16	2.22206e-16	2.22906e-16	2.20929e-16	2.22113e-16	2.22494e-16	2.22505e-16	2.2329e-16	2.23051e-16	2.22567e-16	2.21129e-16	2.22794e-16	2.24045e-16	2.23821e-16	2.22063e-16	2.2241e-16	2.21998e-16	2.23247e-16	2.22054e-16	2.22748e-16	2.22415e-16	2.226e-16	2.21823e-16	2.22267e-16	2.23192e-16	2.23636e-16	2.21712e-16	2.22008e-16	2.22674e-16	2.22637e-16	2.22045e-16	2.22489e-16	2.22711e-16	2.22341e-16	2.22489e-16	2.22489e-16	2.22711e-16	2.22933e-16	2.21527e-16	2.21452e-16	2.21675e-16	2.22045e-16
215	2.22978e-16	2.22906e-16	2.22412e-16	2.22163e-16	2.22982e-16	2.22466e-16	2.21921e-16	2.22391e-16	2.22201e-16	2.2282e-16	2.20945e-16	2.22126e-16	2.22502e-16	2.22527e-16	2.23253e-16	2.23044e-16	2.22553e-16	2.21096e-16	2.22738e-16	2.23955e-16	2.23715e-16	2.22028e-16	2.22368e-16	2.21938e-16	2.23196e-16	2.22008e-16	2.22387e-16	2.22146e-16	2.22322e-16	2.21452e-16	2.22452e-16	2.23044e-16	2.22951e-16	2.21823e-16	2.21786e-16	2.22637e-16	2.22526e-16	2.21897e-16	2.22193e-16	2.22119e-16	2.21675e-16	2.21897e-16	2.22415e-16	2.22119e-16	2.23081e-16	2.21675e-16	2.21156e-16	2.21823e-16	2.22119e-16
216	2.22942e-16	2.22917e-16	2.2235e-16	2.22171e-16	2.22961e-16	2.22448e-16	2.21967e-16	2.22356e-16	2.22193e-16	2.22728e-16	2.20962e-16	2.22139e-16	2.22513e-16	2.22553e-16	2.23202e-16	2.23022e-16	2.22562e-16	2.21089e-16	2.22711e-16	2.23874e-16	2.23682e-16	2.21936e-16	2.22401e-16	2.21813e-16	2.23099e-16	2.22128e-16	2.22637e-16	2.22156e-16	2.22267e-16	2.21351e-16	2.22137e-16	2.2297e-16	2.22951e-16	2.21767e-16	2.21693e-16	2.22082e-16	2.22082e-16	2.21341e-16	2.21712e-16	2.22045e-16	2.21897e-16	2.21712e-16	2.22119e-16	2.22341e-16	2.22859e-16	2.21601e-16	2.21601e-16	2.21527e-16	2.21601e-16
217	2.22896e-16	2.22931e-16	2.22291e-16	2.22182e-16	2.22937e-16	2.22428e-16	2.22008e-16	2.22326e-16	2.2218e-16	2.22634e-16	2.20982e-16	2.22154e-16	2.22523e-16	2.22575e-16	2.2316e-16	2.22998e-16	2.22571e-16	2.21078e-16	2.22695e-16	2.23756e-16	2.23643e-16	2.2199e-16	2.22433e-16	2.2186e-16	2.23132e-16	2.21957e-16	2.2229e-16	2.21971e-16	2.22341e-16	2.2124e-16	2.22119e-16	2.22942e-16	2.23099e-16	2.21638e-16	2.22026e-16	2.22452e-16	2.22359e-16	2.21527e-16	2.22748e-16	2.2223e-16	2.22156e-16	2.21897e-16	2.22526e-16	2.22119e-16	2.23451e-16	2.21156e-16	2.21489e-16	2.21675e-16	2.21638e-16
218	2.22838e-16	2.2295e-16	2.22238e-16	2.22199e-16	2.22912e-16	2.22408e-16	2.22044e-16	2.22301e-16	2.22164e-16	2.22539e-16	2.20998e-16	2.22168e-16	2.22536e-16	2.22588e-16	2.23073e-16	2.22961e-16	2.22577e-16	2.21082e-16	2.22623e-16	2.23636e-16	2.23627e-16	2.21962e-16	2.22388e-16	2.21777e-16	2.22898e-16	2.21786e-16	2.22343e-16	2.22012e-16	2.22234e-16	2.21156e-16	2.2223e-16	2.22674e-16	2.23257e-16	2.21545e-16	2.21527e-16	2.22137e-16	2.21915e-16	2.21638e-16	2.21915e-16	2.22008e-16	2.22156e-16	2.21341e-16	2.2223e-16	2.22304e-16	2.22489e-16	2.21267e-16	2.21193e-16	2.2123e-16	2.21823e-16
219	2.22767e-16	2.22972e-16	2.22188e-16	2.22221e-16	2.22884e-16	2.22388e-16	2.22076e-16	2.22282e-16	2.22143e-16	2.22448e-16	2.21015e-16	2.22181e-16	2.22547e-16	2.22602e-16	2.23011e-16	2.22941e-16	2.22541e-16	2.21041e-16	2.22583e-16	2.23599e-16	2.23553e-16	2.21998e-16	2.22368e-16	2.21842e-16	2.2297e-16	2.2188e-16	2.22304e-16	2.2201e-16	2.22341e-16	2.21341e-16	2.22193e-16	2.22674e-16	2.2334e-16	2.21462e-16	2.21749e-16	2.22128e-16	2.22045e-16	2.22193e-16	2.21823e-16	2.21897e-16	2.21823e-16	2.2173e-16	2.22304e-16	2.21638e-16	2.2297e-16	2.21193e-16	2.21638e-16	2.21749e-16	2.21786e-16
220	2.22683e-16	2.22997e-16	2.22142e-16	2.22249e-16	2.22856e-16	2.22369e-16	2.22102e-16	2.22271e-16	2.22119e-16	2.2236e-16	2.21029e-16	2.22188e-16	2.22559e-16	2.22614e-16	2.22929e-16	2.22916e-16	2.22542e-16	2.21039e-16	2.22512e-16	2.23558e-16	2.23493e-16	2.21962e-16	2.22516e-16	2.21805e-16	2.23025e-16	2.22045e-16	2.22469e-16	2.21899e-16	2.22193e-16	2.21457e-16	2.22049e-16	2.22752e-16	2.23011e-16	2.21601e-16	2.21388e-16	2.22711e-16	2.22137e-16	2.21684e-16	2.22045e-16	2.21675e-16	2.21693e-16	2.21656e-16	2.22415e-16	2.2223e-16	2.22711e-16	2.21323e-16	2.21823e-16	2.21415e-16	2.21841e-16
221	2.22586e-16	2.23025e-16	2.22098e-16	2.22284e-16	2.22826e-16	2.22352e-16	2.22123e-16	2.22267e-16	2.22092e-16	2.22278e-16	2.21041e-16	2.22198e-16	2.22566e-16	2.22625e-16	2.22853e-16	2.2288e-16	2.22526e-16	2.21055e-16	2.22493e-16	2.23442e-16	2.2346e-16	2.22008e-16	2.22387e-16	2.21841e-16	2.22951e-16	2.21916e-16	2.22341e-16	2.21751e-16	2.22415e-16	2.21344e-16	2.22119e-16	2.22637e-16	2.23377e-16	2.22045e-16	2.21601e-16	2.22271e-16	2.21675e-16	2.21823e-16	2.2235e-16	2.21971e-16	2.21767e-16	2.21601e-16	2.22711e-16	2.21934e-16	2.23247e-16	2.20786e-16	2.21527e-16	2.21675e-16	2.21601e-16
222	2.22477e-16	2.23056e-16	2.22057e-16	2.22325e-16	2.22797e-16	2.22336e-16	2.2214e-16	2.22271e-16	2.22062e-16	2.22203e-16	2.2105e-16	2.22201e-16	2.22571e-16	2.22627e-16	2.22759e-16	2.22845e-16	2.22528e-16	2.21004e-16	2.22461e-16	2.23368e-16	2.23349e-16	2.21989e-16	2.22433e-16	2.21786e-16	2.22878e-16	2.21601e-16	2.22527e-16	2.21969e-16	2.22083e-16	2.21378e-16	2.2201e-16	2.22415e-16	2.23007e-16	2.21751e-16	2.21448e-16	2.22415e-16	2.21605e-16	2.22128e-16	2.21601e-16	2.2198e-16	2.21897e-16	2.21536e-16	2.22267e-16	2.21684e-16	2.22785e-16	2.21082e-16	2.21536e-16	2.21452e-16	2.21462e-16
223	2.22357e-16	2.23089e-16	2.22016e-16	2.22373e-16	2.22768e-16	2.22324e-16	2.22151e-16	2.22282e-16	2.2203e-16	2.22137e-16	2.21055e-16	2.22202e-16	2.22574e-16	2.22629e-16	2.22661e-16	2.22817e-16	2.22493e-16	2.20985e-16	2.22378e-16	2.23284e-16	2.23303e-16	2.22026e-16	2.22396e-16	2.21712e-16	2.22859e-16	2.2186e-16	2.22267e-16	2.21712e-16	2.22156e-16	2.20973e-16	2.22045e-16	2.22414e-16	2.23377e-16	2.21156e-16	2.21011e-16	2.22341e-16	2.21378e-16	2.22489e-16	2.22049e-16	2.21457e-16	2.21452e-16	2.2123e-16	2.22054e-16	2.21008e-16	2.22942e-16	2.2123e-16	2.21527e-16	2.21156e-16	2.2161e-16
224	2.22229e-16	2.23124e-16	2.21975e-16	2.22426e-16	2.22739e-16	2.22314e-16	2.22157e-16	2.22301e-16	2.21997e-16	2.22082e-16	2.21059e-16	2.22198e-16	2.22577e-16	2.22622e-16	2.22559e-16	2.22771e-16	2.22503e-16	2.20976e-16	2.22345e-16	2.23257e-16	2.2322e-16	2.22063e-16	2.22341e-16	2.2173e-16	2.22988e-16	2.21675e-16	2.22267e-16	2.2186e-16	2.22156e-16	2.21193e-16	2.22045e-16	2.22563e-16	2.23154e-16	2.21378e-16	2.21159e-16	2.22195e-16	2.21527e-16	2.21823e-16	2.2167e-16	2.2123e-16	2.21527e-16	2.20939e-16	2.22197e-16	2.21601e-16	2.22257e-16	2.20564e-16	2.21758e-16	2.20944e-16	2.21601e-16
225	2.22095e-16	2.23161e-16	2.21933e-16	2.22484e-16	2.22712e-16	2.22308e-16	2.22158e-16	2.22325e-16	2.21965e-16	2.22036e-16	2.2106e-16	2.22194e-16	2.22568e-16	2.22619e-16	2.22459e-16	2.22752e-16	2.22507e-16	2.20962e-16	2.22244e-16	2.23183e-16	2.23192e-16	2.22146e-16	2.22285e-16	2.21822e-16	2.22914e-16	2.21822e-16	2.22045e-16	2.21785e-16	2.2223e-16	2.21267e-16	2.22118e-16	2.2234e-16	2.23007e-16	2.21452e-16	2.21008e-16	2.2234e-16	2.21601e-16	2.21894e-16	2.2182e-16	2.2182e-16	2.21971e-16	2.20712e-16	2.22188e-16	2.213e-16	2.22711e-16	2.20416e-16	2.21304e-16	2.21378e-16	2.21156e-16
226	2.21957e-16	2.23199e-16	2.21891e-16	2.22546e-16	2.22687e-16	2.22305e-16	2.22155e-16	2.22354e-16	2.21934e-16	2.22e-16	2.21058e-16	2.22182e-16	2.22556e-16	2.22609e-16	2.2234e-16	2.22697e-16	2.22512e-16	2.20999e-16	2.22225e-16	2.23072e-16	2.23127e-16	2.22119e-16	2.22211e-16	2.21823e-16	2.22914e-16	2.21564e-16	2.21971e-16	2.22118e-16	2.22081e-16	2.21119e-16	2.21897e-16	2.22341e-16	2.22932e-16	2.21304e-16	2.20932e-16	2.22341e-16	2.21224e-16	2.21306e-16	2.21304e-16	2.21448e-16	2.21894e-16	2.20631e-16	2.21892e-16	2.21457e-16	2.2241e-16	2.20416e-16	2.21378e-16	2.2086e-16	2.2145e-16
227	2.21818e-16	2.23238e-16	2.21847e-16	2.22611e-16	2.22663e-16	2.22306e-16	2.22148e-16	2.22387e-16	2.21905e-16	2.21973e-16	2.21054e-16	2.22171e-16	2.22542e-16	2.22593e-16	2.22229e-16	2.22682e-16	2.2248e-16	2.20959e-16	2.22132e-16	2.23012e-16	2.23039e-16	2.22187e-16	2.22219e-16	2.2177e-16	2.2278e-16	2.21726e-16	2.21913e-16	2.21646e-16	2.21955e-16	2.21122e-16	2.22018e-16	2.2235e-16	2.23086e-16	2.2124e-16	2.20911e-16	2.22143e-16	2.21133e-16	2.22394e-16	2.21376e-16	2.21048e-16	2.21767e-16	2.20849e-16	2.22017e-16	2.20904e-16	2.22496e-16	2.20694e-16	2.20988e-16	2.21429e-16	2.21103e-16
228	2.21681e-16	2.23277e-16	2.21803e-16	2.22676e-16	2.22642e-16	2.2231e-16	2.22137e-16	2.22421e-16	2.21881e-16	2.21957e-16	2.2105e-16	2.22158e-16	2.22523e-16	2.2259e-16	2.22122e-16	2.22648e-16	2.22495e-16	2.20938e-16	2.221e-16	2.22988e-16	2.22888e-16	2.22167e-16	2.2224e-16	2.2173e-16	2.22889e-16	2.21725e-16	2.22019e-16	2.21368e-16	2.22091e-16	2.21298e-16	2.21776e-16	2.22231e-16	2.22449e-16	2.21592e-16	2.20857e-16	2.22334e-16	2.20879e-16	2.21878e-16	2.21376e-16	2.21469e-16	2.21311e-16	2.20946e-16	2.22061e-16	2.20951e-16	2.22186e-16	2.20599e-16	2.21466e-16	2.21103e-16	2.21527e-16
229	2.21548e-16	2.23318e-16	2.21758e-16	2.22742e-16	2.22623e-16	2.22318e-16	2.22122e-16	2.22456e-16	2.21862e-16	2.21947e-16	2.21043e-16	2.22143e-16	2.22499e-16	2.22573e-16	2.22012e-16	2.22619e-16	2.22492e-16	2.20953e-16	2.22038e-16	2.22898e-16	2.22791e-16	2.22193e-16	2.22118e-16	2.21857e-16	2.22753e-16	2.21746e-16	2.21935e-16	2.21401e-16	2.22198e-16	2.21111e-16	2.21784e-16	2.22132e-16	2.22915e-16	2.21343e-16	2.20807e-16	2.21989e-16	2.21059e-16	2.21802e-16	2.2154e-16	2.21152e-16	2.21934e-16	2.20328e-16	2.21901e-16	2.20708e-16	2.22082e-16	2.20097e-16	2.20985e-16	2.20971e-16	2.21365e-16
230	2.21423e-16	2.23358e-16	2.21714e-16	2.22804e-16	2.22607e-16	2.22329e-16	2.22106e-16	2.22489e-16	2.21847e-16	2.21945e-16	2.2104e-16	2.22127e-16	2.22472e-16	2.22566e-16	2.21913e-16	2.22563e-16	2.22511e-16	2.20916e-16	2.21975e-16	2.22836e-16	2.22779e-16	2.22287e-16	2.22032e-16	2.21805e-16	2.2285e-16	2.21593e-16	2.21746e-16	2.2163e-16	2.21942e-16	2.21093e-16	2.21499e-16	2.21824e-16	2.23089e-16	2.2139e-16	2.20708e-16	2.22165e-16	2.20731e-16	2.21559e-16	2.2148e-16	2.20893e-16	2.2192e-16	2.20791e-16	2.21892e-16	2.20805e-16	2.21924e-16	2.20398e-16	2.21328e-16	2.20601e-16	2.21156e-16
231	2.21306e-16	2.23397e-16	2.21672e-16	2.22864e-16	2.22593e-16	2.22343e-16	2.22087e-16	2.22519e-16	2.2184e-16	2.21948e-16	2.21034e-16	2.2211e-16	2.22449e-16	2.22562e-16	2.21798e-16	2.22538e-16	2.22512e-16	2.20947e-16	2.21891e-16	2.22733e-16	2.22646e-16	2.22276e-16	2.22026e-16	2.21761e-16	2.22787e-16	2.21702e-16	2.21644e-16	2.21333e-16	2.22059e-16	2.20952e-16	2.21888e-16	2.22104e-16	2.22808e-16	2.21224e-16	2.21034e-16	2.21924e-16	2.20981e-16	2.21947e-16	2.21716e-16	2.2124e-16	2.21101e-16	2.20315e-16	2.22193e-16	2.20652e-16	2.22197e-16	2.20291e-16	2.20791e-16	2.20796e-16	2.21244e-16
232	2.212e-16	2.23436e-16	2.21632e-16	2.22917e-16	2.22582e-16	2.2236e-16	2.22069e-16	2.22545e-16	2.21838e-16	2.21958e-16	2.21029e-16	2.22097e-16	2.2242e-16	2.22554e-16	2.21702e-16	2.22528e-16	2.22535e-16	2.20928e-16	2.21843e-16	2.22727e-16	2.2258e-16	2.22297e-16	2.22016e-16	2.21722e-16	2.22765e-16	2.21768e-16	2.216e-16	2.21565e-16	2.21881e-16	2.21319e-16	2.21643e-16	2.22445e-16	2.22533e-16	2.21427e-16	2.2025e-16	2.21929e-16	2.20698e-16	2.2185e-16	2.21008e-16	2.21841e-16	2.21369e-16	2.20296e-16	2.21665e-16	2.2025e-16	2.22109e-16	2.20009e-16	2.21295e-16	2.20518e-16	2.2099e-16
233	2.21108e-16	2.23474e-16	2.21597e-16	2.22965e-16	2.22573e-16	2.22379e-16	2.22051e-16	2.22567e-16	2.21844e-16	2.21971e-16	2.21027e-16	2.22081e-16	2.22389e-16	2.22565e-16	2.21615e-16	2.22497e-16	2.22538e-16	2.20968e-16	2.21776e-16	2.22646e-16	2.22517e-16	2.22317e-16	2.21946e-16	2.21742e-16	2.22782e-16	2.21685e-16	2.21428e-16	2.21413e-16	2.21981e-16	2.21207e-16	2.2182e-16	2.21855e-16	2.22586e-16	2.21263e-16	2.20379e-16	2.21989e-16	2.21156e-16	2.21998e-16	2.21489e-16	2.20981e-16	2.21425e-16	2.20046e-16	2.21869e-16	2.20592e-16	2.22054e-16	2.20176e-16	2.21045e-16	2.20638e-16	2.21027e-16
234	2.21029e-16	2.23509e-16	2.21565e-16	2.23006e-16	2.22566e-16	2.22402e-16	2.22035e-16	2.22582e-16	2.21857e-16	2.21986e-16	2.2103e-16	2.22063e-16	2.22365e-16	2.22572e-16	2.21536e-16	2.22464e-16	2.2256e-16	2.20993e-16	2.21764e-16	2.22607e-16	2.2242e-16	2.2228e-16	2.21847e-16	2.218e-16	2.22816e-16	2.21558e-16	2.21345e-16	2.21544e-16	2.21875e-16	2.20948e-16	2.21594e-16	2.21883e-16	2.22683e-16	2.2086e-16	2.20453e-16	2.22304e-16	2.20703e-16	2.21804e-16	2.21341e-16	2.21119e-16	2.21184e-16	2.19889e-16	2.21841e-16	2.20518e-16	2.21915e-16	2.20398e-16	2.21295e-16	2.20203e-16	2.20694e-16
235	2.20967e-16	2.23543e-16	2.21539e-16	2.23039e-16	2.2256e-16	2.22427e-16	2.22022e-16	2.22592e-16	2.21875e-16	2.22002e-16	2.21032e-16	2.2205e-16	2.2235e-16	2.22587e-16	2.21473e-16	2.22465e-16	2.22571e-16	2.21031e-16	2.21699e-16	2.22513e-16	2.22378e-16	2.2235e-16	2.21825e-16	2.21843e-16	2.22737e-16	2.21806e-16	2.21407e-16	2.21111e-16	2.22132e-16	2.21094e-16	2.21679e-16	2.2217e-16	2.2278e-16	2.21184e-16	2.20379e-16	2.21934e-16	2.20999e-16	2.21934e-16	2.21314e-16	2.21304e-16	2.21193e-16	2.20749e-16	2.21767e-16	2.20342e-16	2.21786e-16	2.20453e-16	2.21138e-16	2.20934e-16	2.20823e-16
236	2.2092e-16	2.23573e-16	2.21519e-16	2.23064e-16	2.22557e-16	2.22454e-16	2.22013e-16	2.22596e-16	2.21898e-16	2.22019e-16	2.21037e-16	2.22036e-16	2.2233e-16	2.22606e-16	2.21424e-16	2.22455e-16	2.22622e-16	2.21057e-16	2.21635e-16	2.22498e-16	2.22292e-16	2.22331e-16	2.21932e-16	2.2183e-16	2.22886e-16	2.21762e-16	2.21462e-16	2.21356e-16	2.22008e-16	2.20907e-16	2.21836e-16	2.21795e-16	2.22738e-16	2.2161e-16	2.20157e-16	2.22563e-16	2.2086e-16	2.21786e-16	2.21601e-16	2.21545e-16	2.21489e-16	2.20768e-16	2.21712e-16	2.20342e-16	2.22026e-16	2.20231e-16	2.21156e-16	2.20694e-16	2.21378e-16
237	2.20889e-16	2.236e-16	2.21504e-16	2.23081e-16	2.22554e-16	2.22484e-16	2.22009e-16	2.22594e-16	2.21926e-16	2.22036e-16	2.21044e-16	2.22023e-16	2.2232e-16	2.22637e-16	2.21389e-16	2.22444e-16	2.22632e-16	2.21087e-16	2.21605e-16	2.22434e-16	2.22221e-16	2.2235e-16	2.21799e-16	2.21933e-16	2.22752e-16	2.21617e-16	2.21397e-16	2.21064e-16	2.22225e-16	2.20907e-16	2.21679e-16	2.21975e-16	2.22128e-16	2.21554e-16	2.20509e-16	2.21656e-16	2.21101e-16	2.21304e-16	2.21378e-16	2.21027e-16	2.21582e-16	2.19824e-16	2.22008e-16	2.20509e-16	2.21804e-16	2.20601e-16	2.21008e-16	2.20823e-16	2.20916e-16
238	2.20875e-16	2.23624e-16	2.21496e-16	2.23091e-16	2.22552e-16	2.22516e-16	2.22011e-16	2.22587e-16	2.21957e-16	2.22049e-16	2.21055e-16	2.22005e-16	2.22319e-16	2.22664e-16	2.21361e-16	2.22417e-16	2.22676e-16	2.21122e-16	2.21591e-16	2.22372e-16	2.22218e-16	2.22348e-16	2.21761e-16	2.21862e-16	2.228e-16	2.21673e-16	2.21381e-16	2.21344e-16	2.21924e-16	2.20893e-16	2.21596e-16	2.21804e-16	2.22359e-16	2.21277e-16	2.20342e-16	2.2186e-16	2.2049e-16	2.21878e-16	2.20953e-16	2.21008e-16	2.21434e-16	2.19861e-16	2.22119e-16	2.20398e-16	2.21619e-16	2.20194e-16	2.21286e-16	2.20546e-16	2.2086e-16
239	2.20875e-16	2.23643e-16	2.21492e-16	2.23094e-16	2.2255e-16	2.22551e-16	2.22019e-16	2.22576e-16	2.21991e-16	2.2206e-16	2.21067e-16	2.21989e-16	2.22327e-16	2.22705e-16	2.2135e-16	2.22425e-16	2.22702e-16	2.21175e-16	2.21579e-16	2.22298e-16	2.22207e-16	2.22327e-16	2.21892e-16	2.21953e-16	2.22659e-16	2.21698e-16	2.21383e-16	2.21314e-16	2.22197e-16	2.21004e-16	2.21841e-16	2.21684e-16	2.22868e-16	2.2099e-16	2.20287e-16	2.22008e-16	2.21286e-16	2.22285e-16	2.2086e-16	2.21267e-16	2.21452e-16	2.20416e-16	2.21786e-16	2.20453e-16	2.21267e-16	2.20749e-16	2.2086e-16	2.20749e-16	2.20897e-16
240	2.2089e-16	2.23658e-16	2.21494e-16	2.2309e-16	2.22549e-16	2.22588e-16	2.22033e-16	2.2256e-16	2.22024e-16	2.22068e-16	2.21081e-16	2.2197e-16	2.22347e-16	2.22741e-16	2.21347e-16	2.22412e-16	2.22763e-16	2.21209e-16	2.21546e-16	2.22301e-16	2.22153e-16	2.22315e-16	2.21856e-16	2.21943e-16	2.22718e-16	2.21841e-16	2.21448e-16	2.21328e-16	2.22012e-16	2.20953e-16	2.21971e-16	2.2223e-16	2.22637e-16	2.21582e-16	2.2012e-16	2.22082e-16	2.21119e-16	2.21823e-16	2.21415e-16	2.21452e-16	2.21341e-16	2.20305e-16	2.21971e-16	2.20157e-16	2.21415e-16	2.2086e-16	2.20897e-16	2.2086e-16	2.21267e-16
241	2.20916e-16	2.23668e-16	2.215e-16	2.23082e-16	2.22547e-16	2.22627e-16	2.22052e-16	2.22541e-16	2.22058e-16	2.22073e-16	2.21095e-16	2.21951e-16	2.22375e-16	2.22785e-16	2.2136e-16	2.22402e-16	2.22811e-16	2.21245e-16	2.21546e-16	2.22256e-16	2.22151e-16	2.22351e-16	2.21917e-16	2.22112e-16	2.22664e-16	2.21693e-16	2.21249e-16	2.21286e-16	2.2247e-16	2.20897e-16	2.22128e-16	2.21804e-16	2.22156e-16	2.21193e-16	2.20231e-16	2.21749e-16	2.21119e-16	2.2186e-16	2.21341e-16	2.21156e-16	2.21675e-16	2.19639e-16	2.22119e-16	2.20157e-16	2.21527e-16	2.2086e-16	2.21082e-16	2.20305e-16	2.21008e-16
242	2.20954e-16	2.23674e-16	2.2151e-16	2.23069e-16	2.22544e-16	2.2267e-16	2.22075e-16	2.22519e-16	2.2209e-16	2.22074e-16	2.21113e-16	2.21924e-16	2.2241e-16	2.22828e-16	2.21387e-16	2.22382e-16	2.22843e-16	2.21325e-16	2.21558e-16	2.22191e-16	2.22144e-16	2.22343e-16	2.21825e-16	2.22061e-16	2.22706e-16	2.2185e-16	2.21217e-16	2.21193e-16	2.22202e-16	2.20842e-16	2.21767e-16	2.21712e-16	2.22674e-16	2.21156e-16	2.20712e-16	2.21378e-16	2.20971e-16	2.21934e-16	2.20934e-16	2.20823e-16	2.21378e-16	2.19898e-16	2.22008e-16	2.20675e-16	2.21304e-16	2.20527e-16	2.21082e-16	2.2049e-16	2.20638e-16
243	2.21e-16	2.23676e-16	2.21524e-16	2.23051e-16	2.22541e-16	2.22714e-16	2.22102e-16	2.22495e-16	2.22122e-16	2.2207e-16	2.21129e-16	2.21895e-16	2.22453e-16	2.2288e-16	2.21414e-16	2.22374e-16	2.22913e-16	2.21399e-16	2.2161e-16	2.22151e-16	2.22238e-16	2.22385e-16	2.21978e-16	2.2217e-16	2.22794e-16	2.21841e-16	2.21378e-16	2.21277e-16	2.22627e-16	2.20897e-16	2.221e-16	2.22026e-16	2.22674e-16	2.21601e-16	2.20416e-16	2.22304e-16	2.21341e-16	2.22267e-16	2.21267e-16	2.21452e-16	2.21712e-16	2.20638e-16	2.22267e-16	2.20453e-16	2.21452e-16	2.20897e-16	2.21415e-16	2.21267e-16	2.21341e-16
244	2.21052e-16	2.23674e-16	2.21542e-16	2.23031e-16	2.22536e-16	2.22762e-16	2.2213e-16	2.22469e-16	2.22149e-16	2.22062e-16	2.21145e-16	2.21863e-16	2.22505e-16	2.22927e-16	2.21452e-16	2.22355e-16	2.22969e-16	2.21458e-16	2.21612e-16	2.22223e-16	2.22195e-16	2.22375e-16	2.21998e-16	2.22183e-16	2.2278e-16	2.2186e-16	2.21601e-16	2.21499e-16	2.22526e-16	2.20786e-16	2.22156e-16	2.22563e-16	2.22267e-16	2.21564e-16	2.2086e-16	2.22156e-16	2.21378e-16	2.21823e-16	2.21749e-16	2.21527e-16	2.21675e-16	2.20712e-16	2.22119e-16	2.2049e-16	2.21897e-16	2.21008e-16	2.2123e-16	2.21082e-16	2.21601e-16
245	2.21108e-16	2.23668e-16	2.21563e-16	2.23009e-16	2.22531e-16	2.22811e-16	2.22158e-16	2.22442e-16	2.22175e-16	2.22051e-16	2.21159e-16	2.21831e-16	2.22563e-16	2.22978e-16	2.21485e-16	2.2233e-16	2.23025e-16	2.21503e-16	2.21631e-16	2.22144e-16	2.22239e-16	2.22419e-16	2.22049e-16	2.22364e-16	2.22766e-16	2.21758e-16	2.21545e-16	2.21564e-16	2.22729e-16	2.21101e-16	2.22193e-16	2.22008e-16	2.2223e-16	2.21082e-16	2.20638e-16	2.21897e-16	2.21527e-16	2.21675e-16	2.2123e-16	2.20934e-16	2.21749e-16	2.1975e-16	2.22267e-16	2.20268e-16	2.21304e-16	2.20712e-16	2.21378e-16	2.20564e-16	2.21008e-16
246	2.21168e-16	2.2366e-16	2.21588e-16	2.22984e-16	2.22524e-16	2.22863e-16	2.22186e-16	2.22415e-16	2.22196e-16	2.22037e-16	2.21174e-16	2.21794e-16	2.22626e-16	2.23019e-16	2.21519e-16	2.22302e-16	2.23069e-16	2.21527e-16	2.21684e-16	2.22132e-16	2.22241e-16	2.22475e-16	2.21966e-16	2.22331e-16	2.22813e-16	2.21998e-16	2.21545e-16	2.21508e-16	2.22526e-16	2.21008e-16	2.22267e-16	2.21971e-16	2.22526e-16	2.21786e-16	2.21304e-16	2.21304e-16	2.21082e-16	2.22045e-16	2.21971e-16	2.21008e-16	2.21749e-16	2.20342e-16	2.22563e-16	2.20416e-16	2.21452e-16	2.20712e-16	2.21378e-16	2.2086e-16	2.20934e-16
247	2.21228e-16	2.2365e-16	2.21616e-16	2.22957e-16	2.22517e-16	2.22917e-16	2.22211e-16	2.22389e-16	2.22216e-16	2.2202e-16	2.21186e-16	2.21754e-16	2.22688e-16	2.23076e-16	2.21556e-16	2.22283e-16	2.23135e-16	2.21611e-16	2.21774e-16	2.22102e-16	2.22271e-16	2.22512e-16	2.22156e-16	2.22433e-16	2.22813e-16	2.2186e-16	2.21749e-16	2.21545e-16	2.22896e-16	2.21082e-16	2.22341e-16	2.22045e-16	2.22859e-16	2.2123e-16	2.21008e-16	2.22341e-16	2.21452e-16	2.22785e-16	2.21897e-16	2.21601e-16	2.21156e-16	2.20342e-16	2.22637e-16	2.21452e-16	2.21452e-16	2.21452e-16	2.21823e-16	2.2086e-16	2.2086e-16
248	2.21289e-16	2.2364e-16	2.21648e-16	2.22929e-16	2.22509e-16	2.22973e-16	2.22234e-16	2.22363e-16	2.22231e-16	2.22002e-16	2.21196e-16	2.21716e-16	2.22756e-16	2.23112e-16	2.21594e-16	2.22252e-16	2.23186e-16	2.21647e-16	2.21788e-16	2.22165e-16	2.22313e-16	2.22553e-16	2.22156e-16	2.22498e-16	2.22896e-16	2.22045e-16	2.21952e-16	2.21749e-16	2.23155e-16	2.21193e-16	2.22378e-16	2.22785e-16	2.22119e-16	2.22045e-16	2.2123e-16	2.22415e-16	2.21897e-16	2.22933e-16	2.22193e-16	2.21527e-16	2.21527e-16	2.20934e-16	2.23007e-16	2.20416e-16	2.21601e-16	2.21601e-16	2.21823e-16	2.21082e-16	2.21897e-16
249	2.21349e-16	2.2363e-16	2.21685e-16	2.22899e-16	2.225e-16	2.23029e-16	2.22253e-16	2.22339e-16	2.22244e-16	2.21985e-16	2.21203e-16	2.21676e-16	2.22819e-16	2.23156e-16	2.21619e-16	2.22222e-16	2.23284e-16	2.21698e-16	2.21864e-16	2.22049e-16	2.22322e-16	2.22563e-16	2.2222e-16	2.22489e-16	2.22896e-16	2.2186e-16	2.2186e-16	2.21638e-16	2.23044e-16	2.21119e-16	2.22859e-16	2.22045e-16	2.22193e-16	2.21304e-16	2.2049e-16	2.21601e-16	2.21527e-16	2.22341e-16	2.21675e-16	2.20564e-16	2.21527e-16	2.2049e-16	2.23303e-16	2.21156e-16	2.2086e-16	2.21304e-16	2.21749e-16	2.20712e-16	2.2123e-16
250	2.21408e-16	2.23621e-16	2.21725e-16	2.22869e-16	2.22489e-16	2.23087e-16	2.22268e-16	2.22317e-16	2.22255e-16	2.21967e-16	2.2121e-16	2.21638e-16	2.22881e-16	2.23198e-16	2.21639e-16	2.22201e-16	2.23305e-16	2.21707e-16	2.21901e-16	2.22095e-16	2.22239e-16	2.22637e-16	2.22165e-16	2.22618e-16	2.22896e-16	2.22267e-16	2.22045e-16	2.2186e-16	2.22859e-16	2.20971e-16	2.22933e-16	2.22193e-16	2.22933e-16	2.21601e-16	2.21452e-16	2.22045e-16	2.21378e-16	2.23007e-16	2.22563e-16	2.21452e-16	2.21527e-16	2.2049e-16	2.23451e-16	2.2049e-16	2.21601e-16	2.21601e-16	2.21527e-16	2.21008e-16	2.21156e-16
251	2.21466e-16	2.23615e-16	2.21768e-16	2.22837e-16	2.22478e-16	2.23144e-16	2.22279e-16	2.22298e-16	2.22264e-16	2.21951e-16	2.21212e-16	2.21602e-16	2.22939e-16	2.2324e-16	2.21663e-16	2.22144e-16	2.23375e-16	2.21767e-16	2.21989e-16	2.22068e-16	2.22378e-16	2.22618e-16	2.22322e-16	2.22581e-16	2.22933e-16	2.22082e-16	2.22082e-16	2.21749e-16	2.23229e-16	2.20934e-16	2.22489e-16	2.22119e-16	2.22711e-16	2.21527e-16	2.21156e-16	2.22637e-16	2.21601e-16	2.22341e-16	2.21601e-16	2.21897e-16	2.21156e-16	2.21008e-16	2.23303e-16	2.21008e-16	2.20934e-16	2.21823e-16	2.21601e-16	2.21452e-16	2.20564e-16
252	2.21524e-16	2.23612e-16	2.21815e-16	2.22804e-16	2.22465e-16	2.23201e-16	2.22287e-16	2.22282e-16	2.22272e-16	2.21938e-16	2.21213e-16	2.21566e-16	2.22994e-16	2.23266e-16	2.21677e-16	2.22119e-16	2.23432e-16	2.21781e-16	2.22035e-16	2.22128e-16	2.22331e-16	2.22646e-16	2.22341e-16	2.22563e-16	2.22951e-16	2.22045e-16	2.22082e-16	2.21675e-16	2.23229e-16	2.21082e-16	2.22563e-16	2.22415e-16	2.22859e-16	2.21971e-16	2.21008e-16	2.22785e-16	2.21601e-16	2.22045e-16	2.21749e-16	2.21156e-16	2.22341e-16	2.2086e-16	2.22637e-16	2.20786e-16	2.21601e-16	2.21675e-16	2.21378e-16	2.21304e-16	2.21823e-16
253	2.21581e-16	2.23613e-16	2.21863e-16	2.2277e-16	2.2245e-16	2.23257e-16	2.22292e-16	2.2227e-16	2.22281e-16	2.21928e-16	2.21213e-16	2.21538e-16	2.23046e-16	2.23303e-16	2.21675e-16	2.22082e-16	2.23497e-16	2.21809e-16	2.22086e-16	2.221e-16	2.22341e-16	2.22748e-16	2.22322e-16	2.22563e-16	2.22896e-16	2.21971e-16	2.21823e-16	2.21749e-16	2.23081e-16	2.21082e-16	2.22489e-16	2.22193e-16	2.22711e-16	2.21601e-16	2.21156e-16	2.22341e-16	2.21304e-16	2.22341e-16	2.22045e-16	2.21304e-16	2.21452e-16	2.19972e-16	2.22489e-16	2.2086e-16	2.21156e-16	2.21601e-16	2.21008e-16	2.21156e-16	2.21008e-16
254	2.21639e-16	2.23617e-16	2.21913e-16	2.22735e-16	2.22432e-16	2.23311e-16	2.22294e-16	2.2226e-16	2.22289e-16	2.2192e-16	2.21211e-16	2.21513e-16	2.23094e-16	2.23331e-16	2.21677e-16	2.22065e-16	2.23571e-16	2.21827e-16	2.22128e-16	2.22045e-16	2.2235e-16	2.22803e-16	2.2247e-16	2.22563e-16	2.23118e-16	2.22082e-16	2.22193e-16	2.21601e-16	2.23303e-16	2.21601e-16	2.23081e-16	2.22341e-16	2.22711e-16	2.21897e-16	2.21304e-16	2.21452e-16	2.21897e-16	2.22933e-16	2.22341e-16	2.21304e-16	2.22045e-16	2.2086e-16	2.22785e-16	2.20416e-16	2.20712e-16	2.21601e-16	2.21008e-16	2.21304e-16	2.2086e-16
[truncated: 207 more columns]

## Sheet: figS7A_kde_mm_target_h2t
	2.233050488016890043e-16	2.217836577909047935e-16	2.238673836874501389e-16	2.211201960827339479e-16	2.229011246412948664e-16	2.207276606861855718e-16	2.235929179074854279e-16	2.232328905060754249e-16	2.227035107253231478e-16	2.221443515248999824e-16	2.232860886926720380e-16	2.231397936795313519e-16	2.222146078256770581e-16	2.216629657603164125e-16	2.240059989352023992e-16	2.220353530664927538e-16	2.225395793568433703e-16	2.217207898761823028e-16	2.227477461739605951e-16	2.236729320278148889e-16	2.246536290329004098e-16	2.222481458128792557e-16	2.247831550524400218e-16	2.231548279496564410e-16	2.226367238714980423e-16	2.223776718324188677e-16	2.227847536081147629e-16	2.227847536081147629e-16.1	2.229697907788856019e-16	2.225627090031897067e-16	2.241910361059732875e-16	2.235989171595065040e-16	2.230253019301168783e-16	2.224886941348813711e-16	2.224146792665730355e-16	2.223776718324188677e-16.1	2.220631086421084166e-16	2.215265008468729095e-16	2.222666495299563149e-16	2.218040566030291927e-16	2.227847536081147629e-16.2	2.215450045639499934e-16	2.227477461739605951e-16.1	2.228587684764230985e-16	2.230067982130397697e-16	2.221926346616479793e-16	2.224516867007272033e-16	2.221556272274938115e-16	2.232288428179648259e-16
0	2.2323e-16	2.21747e-16	2.23823e-16	2.21106e-16	2.22868e-16	2.20767e-16	2.23566e-16	2.23227e-16	2.22654e-16	2.22163e-16	2.23261e-16	2.23186e-16	2.22186e-16	2.21702e-16	2.24029e-16	2.22017e-16	2.2259e-16	2.21758e-16	2.22776e-16	2.23654e-16	2.24635e-16	2.22433e-16	2.2482e-16	2.23266e-16	2.22748e-16	2.22378e-16	2.22785e-16	2.22896e-16	2.22822e-16	2.22637e-16	2.24265e-16	2.2371e-16	2.23229e-16	2.22563e-16	2.22452e-16	2.22489e-16	2.22248e-16	2.21712e-16	2.22285e-16	2.21934e-16	2.22785e-16	2.21564e-16	2.22785e-16	2.23118e-16	2.22896e-16	2.22193e-16	2.22563e-16	2.22489e-16	2.23007e-16
1	2.23151e-16	2.217e-16	2.23769e-16	2.2109e-16	2.22829e-16	2.20808e-16	2.2353e-16	2.2322e-16	2.22606e-16	2.22178e-16	2.2324e-16	2.23243e-16	2.22142e-16	2.21728e-16	2.24057e-16	2.22021e-16	2.22581e-16	2.21721e-16	2.22803e-16	2.23654e-16	2.2458e-16	2.226e-16	2.24746e-16	2.23155e-16	2.22822e-16	2.22415e-16	2.22859e-16	2.2297e-16	2.23007e-16	2.22526e-16	2.24154e-16	2.23784e-16	2.23155e-16	2.226e-16	2.22692e-16	2.2247e-16	2.22285e-16	2.21712e-16	2.2223e-16	2.22008e-16	2.22933e-16	2.21749e-16	2.22933e-16	2.23155e-16	2.23118e-16	2.22378e-16	2.22563e-16	2.22415e-16	2.23007e-16
2	2.23071e-16	2.21642e-16	2.23704e-16	2.2107e-16	2.22783e-16	2.20848e-16	2.23485e-16	2.23213e-16	2.22555e-16	2.22191e-16	2.23213e-16	2.23282e-16	2.22112e-16	2.21716e-16	2.24122e-16	2.21998e-16	2.22655e-16	2.21841e-16	2.22877e-16	2.23636e-16	2.24654e-16	2.22563e-16	2.24746e-16	2.23266e-16	2.22822e-16	2.22563e-16	2.22748e-16	2.22785e-16	2.22859e-16	2.226e-16	2.2408e-16	2.2371e-16	2.23266e-16	2.226e-16	2.226e-16	2.22581e-16	2.22322e-16	2.21656e-16	2.22304e-16	2.22082e-16	2.22896e-16	2.21675e-16	2.22896e-16	2.23044e-16	2.23155e-16	2.22415e-16	2.22637e-16	2.22267e-16	2.23377e-16
3	2.22989e-16	2.21575e-16	2.2363e-16	2.21046e-16	2.22731e-16	2.20888e-16	2.23432e-16	2.23202e-16	2.22501e-16	2.22193e-16	2.23174e-16	2.23317e-16	2.22079e-16	2.21721e-16	2.24145e-16	2.22026e-16	2.226e-16	2.21878e-16	2.22785e-16	2.23747e-16	2.24506e-16	2.22711e-16	2.24635e-16	2.23229e-16	2.22637e-16	2.22674e-16	2.22748e-16	2.22822e-16	2.22822e-16	2.22415e-16	2.24191e-16	2.23821e-16	2.23266e-16	2.22674e-16	2.22711e-16	2.22563e-16	2.22415e-16	2.21786e-16	2.22248e-16	2.22193e-16	2.23044e-16	2.21638e-16	2.23044e-16	2.2297e-16	2.23414e-16	2.22304e-16	2.22711e-16	2.22563e-16	2.23155e-16
4	2.22907e-16	2.21502e-16	2.23545e-16	2.21018e-16	2.22675e-16	2.20926e-16	2.2337e-16	2.2319e-16	2.22447e-16	2.22191e-16	2.23141e-16	2.23351e-16	2.22047e-16	2.21744e-16	2.24163e-16	2.21924e-16	2.22674e-16	2.21841e-16	2.22785e-16	2.23728e-16	2.2445e-16	2.226e-16	2.24413e-16	2.23266e-16	2.226e-16	2.22452e-16	2.22637e-16	2.226e-16	2.22748e-16	2.22193e-16	2.24043e-16	2.23636e-16	2.23229e-16	2.22452e-16	2.22803e-16	2.22544e-16	2.22433e-16	2.21712e-16	2.22193e-16	2.22193e-16	2.23025e-16	2.21638e-16	2.23266e-16	2.23266e-16	2.23303e-16	2.22156e-16	2.22859e-16	2.22415e-16	2.23081e-16
5	2.22827e-16	2.21425e-16	2.23452e-16	2.20984e-16	2.22616e-16	2.20964e-16	2.23304e-16	2.23174e-16	2.2239e-16	2.2219e-16	2.231e-16	2.23372e-16	2.22021e-16	2.21744e-16	2.24163e-16	2.2186e-16	2.22618e-16	2.2186e-16	2.22748e-16	2.23728e-16	2.24395e-16	2.22711e-16	2.24561e-16	2.23155e-16	2.22378e-16	2.22674e-16	2.22711e-16	2.226e-16	2.22637e-16	2.2223e-16	2.2408e-16	2.23784e-16	2.23414e-16	2.22563e-16	2.22914e-16	2.22766e-16	2.22489e-16	2.21786e-16	2.2223e-16	2.22396e-16	2.23007e-16	2.21823e-16	2.23377e-16	2.23229e-16	2.23377e-16	2.22452e-16	2.22933e-16	2.22563e-16	2.23229e-16
6	2.2275e-16	2.21347e-16	2.23351e-16	2.20946e-16	2.22556e-16	2.21e-16	2.23233e-16	2.23153e-16	2.2233e-16	2.22186e-16	2.23063e-16	2.23388e-16	2.21975e-16	2.21758e-16	2.24214e-16	2.21823e-16	2.22646e-16	2.2186e-16	2.22766e-16	2.23636e-16	2.24413e-16	2.22637e-16	2.2445e-16	2.23155e-16	2.22415e-16	2.22674e-16	2.22489e-16	2.22489e-16	2.22674e-16	2.22008e-16	2.23895e-16	2.23747e-16	2.2334e-16	2.22563e-16	2.22877e-16	2.2284e-16	2.22415e-16	2.2186e-16	2.22248e-16	2.2247e-16	2.23118e-16	2.2186e-16	2.23303e-16	2.23414e-16	2.23377e-16	2.22082e-16	2.23007e-16	2.22489e-16	2.23081e-16
7	2.22678e-16	2.21272e-16	2.23245e-16	2.20905e-16	2.22496e-16	2.21036e-16	2.23161e-16	2.23129e-16	2.22269e-16	2.22179e-16	2.23032e-16	2.234e-16	2.21966e-16	2.21762e-16	2.24256e-16	2.21823e-16	2.22637e-16	2.21915e-16	2.22674e-16	2.23691e-16	2.24339e-16	2.22637e-16	2.2445e-16	2.23155e-16	2.22452e-16	2.22489e-16	2.22526e-16	2.22563e-16	2.22711e-16	2.22008e-16	2.23932e-16	2.23673e-16	2.23525e-16	2.22415e-16	2.22859e-16	2.22859e-16	2.22489e-16	2.21823e-16	2.22137e-16	2.22489e-16	2.23044e-16	2.21786e-16	2.23525e-16	2.23414e-16	2.23525e-16	2.2223e-16	2.23081e-16	2.22637e-16	2.23414e-16
8	2.22613e-16	2.21202e-16	2.23137e-16	2.20862e-16	2.22439e-16	2.21071e-16	2.2309e-16	2.23097e-16	2.22208e-16	2.22172e-16	2.23006e-16	2.234e-16	2.2195e-16	2.21758e-16	2.24247e-16	2.21693e-16	2.22646e-16	2.21934e-16	2.22729e-16	2.23599e-16	2.24487e-16	2.22674e-16	2.24302e-16	2.23155e-16	2.22415e-16	2.22637e-16	2.22711e-16	2.22489e-16	2.22748e-16	2.22008e-16	2.23932e-16	2.23821e-16	2.23506e-16	2.226e-16	2.22914e-16	2.22933e-16	2.22526e-16	2.2186e-16	2.2223e-16	2.22618e-16	2.23266e-16	2.21897e-16	2.23525e-16	2.23599e-16	2.23377e-16	2.22304e-16	2.23266e-16	2.22637e-16	2.23414e-16
9	2.22556e-16	2.2114e-16	2.2303e-16	2.20817e-16	2.22388e-16	2.21105e-16	2.23026e-16	2.23062e-16	2.22149e-16	2.22161e-16	2.22985e-16	2.23393e-16	2.2191e-16	2.21781e-16	2.24297e-16	2.21693e-16	2.226e-16	2.21971e-16	2.22766e-16	2.23673e-16	2.24376e-16	2.22674e-16	2.24339e-16	2.23044e-16	2.22378e-16	2.22637e-16	2.226e-16	2.22452e-16	2.226e-16	2.21934e-16	2.2395e-16	2.23821e-16	2.23636e-16	2.22526e-16	2.23007e-16	2.22951e-16	2.22507e-16	2.22045e-16	2.22193e-16	2.22711e-16	2.23229e-16	2.22063e-16	2.23562e-16	2.23562e-16	2.23673e-16	2.22341e-16	2.23303e-16	2.22896e-16	2.22896e-16
10	2.22509e-16	2.21089e-16	2.22926e-16	2.20774e-16	2.22344e-16	2.21139e-16	2.22967e-16	2.23021e-16	2.22091e-16	2.22161e-16	2.22967e-16	2.23375e-16	2.21897e-16	2.21762e-16	2.2433e-16	2.21656e-16	2.22609e-16	2.21971e-16	2.22748e-16	2.23654e-16	2.24469e-16	2.22711e-16	2.24339e-16	2.23044e-16	2.22304e-16	2.22822e-16	2.22563e-16	2.22341e-16	2.22563e-16	2.2186e-16	2.23784e-16	2.23636e-16	2.23599e-16	2.22489e-16	2.22951e-16	2.23099e-16	2.22618e-16	2.21878e-16	2.22119e-16	2.2284e-16	2.23266e-16	2.2186e-16	2.2358e-16	2.23562e-16	2.23784e-16	2.2223e-16	2.23303e-16	2.22637e-16	2.23044e-16
11	2.22472e-16	2.21051e-16	2.22827e-16	2.20735e-16	2.2231e-16	2.21175e-16	2.2292e-16	2.22975e-16	2.22039e-16	2.22155e-16	2.22956e-16	2.23358e-16	2.21873e-16	2.21776e-16	2.24339e-16	2.21591e-16	2.22563e-16	2.22045e-16	2.22637e-16	2.23673e-16	2.24358e-16	2.22655e-16	2.24191e-16	2.23118e-16	2.22415e-16	2.22785e-16	2.226e-16	2.22415e-16	2.22692e-16	2.21786e-16	2.23765e-16	2.23839e-16	2.23617e-16	2.22433e-16	2.22988e-16	2.23118e-16	2.22526e-16	2.21971e-16	2.22193e-16	2.22766e-16	2.23062e-16	2.22082e-16	2.23728e-16	2.23617e-16	2.2371e-16	2.22156e-16	2.23303e-16	2.23118e-16	2.2334e-16
12	2.22445e-16	2.21027e-16	2.22737e-16	2.20701e-16	2.22288e-16	2.2121e-16	2.22885e-16	2.22925e-16	2.21993e-16	2.22157e-16	2.22961e-16	2.2334e-16	2.21846e-16	2.21762e-16	2.24316e-16	2.21499e-16	2.22516e-16	2.22063e-16	2.226e-16	2.23691e-16	2.24339e-16	2.22748e-16	2.24191e-16	2.23007e-16	2.22193e-16	2.22637e-16	2.22433e-16	2.22378e-16	2.22544e-16	2.21767e-16	2.23599e-16	2.23765e-16	2.23747e-16	2.2247e-16	2.23007e-16	2.23229e-16	2.22581e-16	2.22008e-16	2.22026e-16	2.22877e-16	2.23266e-16	2.21841e-16	2.2371e-16	2.2395e-16	2.23821e-16	2.22267e-16	2.23488e-16	2.23044e-16	2.23414e-16
13	2.22429e-16	2.21018e-16	2.22657e-16	2.20673e-16	2.22279e-16	2.21245e-16	2.22864e-16	2.22873e-16	2.21949e-16	2.22157e-16	2.22971e-16	2.23317e-16	2.21832e-16	2.2179e-16	2.24348e-16	2.21462e-16	2.22516e-16	2.22063e-16	2.22581e-16	2.23691e-16	2.24228e-16	2.22692e-16	2.24062e-16	2.23007e-16	2.22285e-16	2.22748e-16	2.22396e-16	2.22341e-16	2.226e-16	2.21786e-16	2.23599e-16	2.23765e-16	2.23784e-16	2.22516e-16	2.2309e-16	2.23266e-16	2.22544e-16	2.22063e-16	2.22082e-16	2.22988e-16	2.2321e-16	2.22174e-16	2.23765e-16	2.24062e-16	2.23821e-16	2.22193e-16	2.23414e-16	2.23118e-16	2.23451e-16
14	2.22422e-16	2.21024e-16	2.22587e-16	2.20654e-16	2.22282e-16	2.21281e-16	2.22858e-16	2.22818e-16	2.21915e-16	2.22164e-16	2.22986e-16	2.23296e-16	2.21799e-16	2.21779e-16	2.24353e-16	2.21415e-16	2.22452e-16	2.22072e-16	2.22516e-16	2.23599e-16	2.24284e-16	2.22674e-16	2.23969e-16	2.22933e-16	2.22137e-16	2.22822e-16	2.2247e-16	2.2223e-16	2.22507e-16	2.21693e-16	2.23525e-16	2.23682e-16	2.23728e-16	2.22461e-16	2.23007e-16	2.23321e-16	2.2259e-16	2.22091e-16	2.22045e-16	2.2297e-16	2.2321e-16	2.22045e-16	2.23636e-16	2.23913e-16	2.23876e-16	2.22119e-16	2.23469e-16	2.23229e-16	2.23469e-16
15	2.22423e-16	2.21043e-16	2.22528e-16	2.20643e-16	2.22297e-16	2.21316e-16	2.22867e-16	2.22763e-16	2.21886e-16	2.22173e-16	2.23017e-16	2.23283e-16	2.21781e-16	2.21786e-16	2.24358e-16	2.21388e-16	2.22419e-16	2.22091e-16	2.22498e-16	2.23673e-16	2.24228e-16	2.22692e-16	2.2395e-16	2.2297e-16	2.22156e-16	2.2284e-16	2.22526e-16	2.2223e-16	2.226e-16	2.21758e-16	2.2346e-16	2.23719e-16	2.23812e-16	2.22452e-16	2.23025e-16	2.23331e-16	2.22563e-16	2.22109e-16	2.21878e-16	2.23044e-16	2.23146e-16	2.22174e-16	2.23747e-16	2.23858e-16	2.23821e-16	2.22082e-16	2.23562e-16	2.23284e-16	2.23562e-16
16	2.22429e-16	2.21075e-16	2.22478e-16	2.20642e-16	2.22323e-16	2.2135e-16	2.22889e-16	2.22706e-16	2.21863e-16	2.22186e-16	2.23058e-16	2.23264e-16	2.21773e-16	2.21774e-16	2.24355e-16	2.21328e-16	2.22313e-16	2.22128e-16	2.2247e-16	2.23571e-16	2.24163e-16	2.22646e-16	2.23858e-16	2.22877e-16	2.22193e-16	2.22729e-16	2.22479e-16	2.22193e-16	2.22553e-16	2.21786e-16	2.23386e-16	2.23682e-16	2.23886e-16	2.2247e-16	2.23044e-16	2.23479e-16	2.22572e-16	2.22202e-16	2.22008e-16	2.23025e-16	2.23127e-16	2.22128e-16	2.23682e-16	2.24043e-16	2.2371e-16	2.221e-16	2.23636e-16	2.23173e-16	2.2358e-16
17	2.22438e-16	2.21115e-16	2.22435e-16	2.2065e-16	2.22356e-16	2.21382e-16	2.22923e-16	2.2265e-16	2.21848e-16	2.22199e-16	2.23095e-16	2.23251e-16	2.21762e-16	2.21765e-16	2.24353e-16	2.21291e-16	2.22299e-16	2.22183e-16	2.22387e-16	2.23525e-16	2.24071e-16	2.22664e-16	2.2383e-16	2.22896e-16	2.22119e-16	2.22785e-16	2.22563e-16	2.22128e-16	2.22655e-16	2.21823e-16	2.23303e-16	2.23678e-16	2.23867e-16	2.22484e-16	2.2309e-16	2.23456e-16	2.22521e-16	2.22239e-16	2.2198e-16	2.23053e-16	2.23229e-16	2.22341e-16	2.23617e-16	2.24015e-16	2.23886e-16	2.22082e-16	2.2359e-16	2.23395e-16	2.23229e-16
18	2.22447e-16	2.21161e-16	2.22398e-16	2.20666e-16	2.22395e-16	2.21409e-16	2.22965e-16	2.22592e-16	2.21832e-16	2.22213e-16	2.2314e-16	2.23236e-16	2.2174e-16	2.21736e-16	2.24346e-16	2.21242e-16	2.22253e-16	2.2216e-16	2.22378e-16	2.23465e-16	2.24034e-16	2.22646e-16	2.23654e-16	2.22887e-16	2.22054e-16	2.22692e-16	2.22479e-16	2.22146e-16	2.22553e-16	2.21744e-16	2.23201e-16	2.23599e-16	2.23802e-16	2.22424e-16	2.23085e-16	2.23497e-16	2.22544e-16	2.22211e-16	2.21878e-16	2.22937e-16	2.23072e-16	2.22165e-16	2.23423e-16	2.23812e-16	2.23923e-16	2.22165e-16	2.23654e-16	2.23146e-16	2.23506e-16
19	2.22452e-16	2.21211e-16	2.22363e-16	2.2069e-16	2.22434e-16	2.21432e-16	2.23011e-16	2.22535e-16	2.21819e-16	2.22224e-16	2.23181e-16	2.23222e-16	2.2173e-16	2.21725e-16	2.24353e-16	2.21228e-16	2.22181e-16	2.22174e-16	2.22392e-16	2.23419e-16	2.23969e-16	2.22715e-16	2.23599e-16	2.22924e-16	2.22063e-16	2.22711e-16	2.22604e-16	2.22211e-16	2.22586e-16	2.21753e-16	2.23247e-16	2.23631e-16	2.23696e-16	2.22433e-16	2.2309e-16	2.23511e-16	2.22484e-16	2.22234e-16	2.21998e-16	2.22961e-16	2.22956e-16	2.22146e-16	2.23493e-16	2.23691e-16	2.23728e-16	2.22082e-16	2.23469e-16	2.23423e-16	2.23506e-16
20	2.22452e-16	2.2126e-16	2.22328e-16	2.2072e-16	2.2247e-16	2.21447e-16	2.23056e-16	2.22474e-16	2.21806e-16	2.22236e-16	2.23224e-16	2.23211e-16	2.21712e-16	2.21691e-16	2.24333e-16	2.21206e-16	2.22137e-16	2.22179e-16	2.22306e-16	2.2327e-16	2.23853e-16	2.22664e-16	2.2352e-16	2.22803e-16	2.22035e-16	2.22641e-16	2.22484e-16	2.22123e-16	2.22609e-16	2.21786e-16	2.23102e-16	2.23571e-16	2.23846e-16	2.22489e-16	2.23028e-16	2.23546e-16	2.22507e-16	2.22193e-16	2.21961e-16	2.22896e-16	2.23016e-16	2.22128e-16	2.23363e-16	2.23742e-16	2.23715e-16	2.21994e-16	2.23604e-16	2.23224e-16	2.23354e-16
21	2.22443e-16	2.21306e-16	2.22289e-16	2.20755e-16	2.22499e-16	2.21455e-16	2.23098e-16	2.22412e-16	2.21794e-16	2.22246e-16	2.23263e-16	2.23197e-16	2.21695e-16	2.21673e-16	2.24311e-16	2.21174e-16	2.22093e-16	2.22176e-16	2.2223e-16	2.23213e-16	2.23802e-16	2.22618e-16	2.23428e-16	2.22752e-16	2.21952e-16	2.22563e-16	2.22567e-16	2.22146e-16	2.22681e-16	2.21806e-16	2.23067e-16	2.2352e-16	2.23765e-16	2.2254e-16	2.23088e-16	2.23532e-16	2.22498e-16	2.22213e-16	2.21938e-16	2.22815e-16	2.23048e-16	2.22269e-16	2.23342e-16	2.2371e-16	2.23673e-16	2.21957e-16	2.23506e-16	2.23303e-16	2.23155e-16
22	2.22424e-16	2.21345e-16	2.22246e-16	2.20794e-16	2.22519e-16	2.21454e-16	2.2313e-16	2.22347e-16	2.21775e-16	2.22248e-16	2.23295e-16	2.23183e-16	2.21661e-16	2.21633e-16	2.24289e-16	2.21139e-16	2.22043e-16	2.2215e-16	2.2226e-16	2.23092e-16	2.23675e-16	2.22523e-16	2.23245e-16	2.22674e-16	2.21931e-16	2.2259e-16	2.22542e-16	2.22091e-16	2.22639e-16	2.21723e-16	2.22955e-16	2.23402e-16	2.2376e-16	2.22425e-16	2.2305e-16	2.2356e-16	2.22547e-16	2.22163e-16	2.21897e-16	2.22817e-16	2.22937e-16	2.22176e-16	2.23081e-16	2.2368e-16	2.23587e-16	2.21922e-16	2.23472e-16	2.23118e-16	2.23296e-16
23	2.22394e-16	2.21378e-16	2.22196e-16	2.20836e-16	2.22526e-16	2.21445e-16	2.23151e-16	2.22281e-16	2.21753e-16	2.22248e-16	2.23323e-16	2.23158e-16	2.2163e-16	2.21607e-16	2.2425e-16	2.21147e-16	2.2198e-16	2.22092e-16	2.22204e-16	2.22955e-16	2.23576e-16	2.22535e-16	2.23134e-16	2.22627e-16	2.21998e-16	2.22514e-16	2.22662e-16	2.22092e-16	2.22645e-16	2.21678e-16	2.22875e-16	2.23442e-16	2.23661e-16	2.22438e-16	2.22967e-16	2.23511e-16	2.22448e-16	2.22131e-16	2.2188e-16	2.22778e-16	2.22935e-16	2.22071e-16	2.23163e-16	2.2346e-16	2.23547e-16	2.21864e-16	2.23362e-16	2.23053e-16	2.23252e-16
24	2.22353e-16	2.21401e-16	2.22139e-16	2.2088e-16	2.22518e-16	2.21428e-16	2.23157e-16	2.2221e-16	2.21726e-16	2.22245e-16	2.23343e-16	2.23131e-16	2.21586e-16	2.21558e-16	2.24201e-16	2.21117e-16	2.21934e-16	2.22093e-16	2.2216e-16	2.22866e-16	2.23467e-16	2.22405e-16	2.23013e-16	2.2249e-16	2.21964e-16	2.22469e-16	2.2268e-16	2.22054e-16	2.22678e-16	2.217e-16	2.22786e-16	2.23353e-16	2.23707e-16	2.2246e-16	2.22983e-16	2.23564e-16	2.22496e-16	2.22111e-16	2.21926e-16	2.22691e-16	2.22862e-16	2.2212e-16	2.2298e-16	2.23333e-16	2.23466e-16	2.21776e-16	2.23454e-16	2.23032e-16	2.23174e-16
25	2.22302e-16	2.21415e-16	2.22075e-16	2.20926e-16	2.22495e-16	2.21405e-16	2.23149e-16	2.2214e-16	2.21695e-16	2.22237e-16	2.23352e-16	2.23099e-16	2.2154e-16	2.21515e-16	2.2413e-16	2.21126e-16	2.2189e-16	2.22017e-16	2.221e-16	2.22789e-16	2.23416e-16	2.22281e-16	2.2293e-16	2.22425e-16	2.21953e-16	2.22269e-16	2.22546e-16	2.21973e-16	2.22736e-16	2.2165e-16	2.22786e-16	2.23177e-16	2.23657e-16	2.22441e-16	2.2299e-16	2.23454e-16	2.22463e-16	2.2201e-16	2.21948e-16	2.22643e-16	2.22956e-16	2.22161e-16	2.23011e-16	2.23287e-16	2.235e-16	2.21777e-16	2.23415e-16	2.23142e-16	2.23125e-16
26	2.22242e-16	2.21421e-16	2.22005e-16	2.20974e-16	2.22457e-16	2.21377e-16	2.23124e-16	2.22068e-16	2.21658e-16	2.22222e-16	2.23358e-16	2.23065e-16	2.21476e-16	2.21475e-16	2.24081e-16	2.21117e-16	2.21812e-16	2.22009e-16	2.22036e-16	2.2275e-16	2.23329e-16	2.22276e-16	2.2282e-16	2.22488e-16	2.21965e-16	2.2229e-16	2.22719e-16	2.21917e-16	2.22631e-16	2.21649e-16	2.22685e-16	2.23079e-16	2.23618e-16	2.22422e-16	2.22889e-16	2.2347e-16	2.22432e-16	2.22013e-16	2.21896e-16	2.22672e-16	2.22898e-16	2.22104e-16	2.22851e-16	2.23331e-16	2.23465e-16	2.21839e-16	2.2334e-16	2.22742e-16	2.23198e-16
27	2.22175e-16	2.2142e-16	2.21931e-16	2.21023e-16	2.22407e-16	2.21346e-16	2.23084e-16	2.21996e-16	2.21618e-16	2.22206e-16	2.23354e-16	2.23011e-16	2.21422e-16	2.21453e-16	2.24038e-16	2.21111e-16	2.21779e-16	2.21944e-16	2.2205e-16	2.22572e-16	2.23229e-16	2.2224e-16	2.2276e-16	2.22401e-16	2.21968e-16	2.22309e-16	2.22685e-16	2.21981e-16	2.22668e-16	2.21639e-16	2.22638e-16	2.23096e-16	2.23606e-16	2.2232e-16	2.22854e-16	2.2341e-16	2.22353e-16	2.22043e-16	2.21989e-16	2.2252e-16	2.22754e-16	2.22099e-16	2.2285e-16	2.23206e-16	2.23321e-16	2.21786e-16	2.23314e-16	2.22838e-16	2.23102e-16
28	2.22105e-16	2.21414e-16	2.21855e-16	2.21075e-16	2.22345e-16	2.21317e-16	2.23033e-16	2.21926e-16	2.21575e-16	2.22189e-16	2.2335e-16	2.22971e-16	2.21356e-16	2.21405e-16	2.23952e-16	2.21091e-16	2.21739e-16	2.21918e-16	2.21962e-16	2.22527e-16	2.23157e-16	2.22153e-16	2.22607e-16	2.22301e-16	2.21959e-16	2.22181e-16	2.22716e-16	2.21849e-16	2.2262e-16	2.21523e-16	2.2249e-16	2.23046e-16	2.2364e-16	2.2243e-16	2.22875e-16	2.23492e-16	2.2246e-16	2.22001e-16	2.21972e-16	2.22551e-16	2.22801e-16	2.22135e-16	2.22752e-16	2.23252e-16	2.234e-16	2.2179e-16	2.23381e-16	2.22974e-16	2.2328e-16
29	2.22032e-16	2.21406e-16	2.21781e-16	2.2113e-16	2.22275e-16	2.21291e-16	2.22973e-16	2.2186e-16	2.21535e-16	2.22173e-16	2.23342e-16	2.22915e-16	2.21294e-16	2.21383e-16	2.23876e-16	2.21104e-16	2.21691e-16	2.21884e-16	2.21912e-16	2.22462e-16	2.23114e-16	2.22098e-16	2.22506e-16	2.2216e-16	2.22033e-16	2.22224e-16	2.22636e-16	2.21829e-16	2.22624e-16	2.21565e-16	2.22535e-16	2.22933e-16	2.23599e-16	2.22485e-16	2.22814e-16	2.2341e-16	2.22371e-16	2.21959e-16	2.21966e-16	2.22482e-16	2.22919e-16	2.22156e-16	2.22882e-16	2.23192e-16	2.23331e-16	2.21725e-16	2.23483e-16	2.22905e-16	2.23044e-16
30	2.21961e-16	2.21397e-16	2.21709e-16	2.21189e-16	2.22201e-16	2.21272e-16	2.22907e-16	2.21799e-16	2.21497e-16	2.22156e-16	2.23336e-16	2.22865e-16	2.21226e-16	2.21356e-16	2.23815e-16	2.21087e-16	2.21668e-16	2.21869e-16	2.2193e-16	2.22433e-16	2.23055e-16	2.22077e-16	2.22481e-16	2.22142e-16	2.22019e-16	2.22196e-16	2.22716e-16	2.21847e-16	2.22625e-16	2.21508e-16	2.22462e-16	2.22837e-16	2.23595e-16	2.22446e-16	2.2283e-16	2.23395e-16	2.2241e-16	2.21966e-16	2.21961e-16	2.22521e-16	2.22771e-16	2.22095e-16	2.22683e-16	2.2322e-16	2.23266e-16	2.21739e-16	2.23238e-16	2.22701e-16	2.23284e-16
31	2.21893e-16	2.21391e-16	2.21644e-16	2.21251e-16	2.22125e-16	2.21262e-16	2.22841e-16	2.21745e-16	2.21464e-16	2.22143e-16	2.23331e-16	2.22805e-16	2.21164e-16	2.21362e-16	2.23754e-16	2.21092e-16	2.21651e-16	2.2182e-16	2.21823e-16	2.22343e-16	2.23018e-16	2.21986e-16	2.22408e-16	2.22144e-16	2.2212e-16	2.22134e-16	2.22745e-16	2.21862e-16	2.22626e-16	2.21537e-16	2.22346e-16	2.22766e-16	2.23557e-16	2.22392e-16	2.22704e-16	2.2337e-16	2.22318e-16	2.21825e-16	2.21915e-16	2.22512e-16	2.22757e-16	2.22137e-16	2.22637e-16	2.23081e-16	2.23229e-16	2.21795e-16	2.23321e-16	2.22711e-16	2.23164e-16
32	2.21831e-16	2.2139e-16	2.21586e-16	2.21319e-16	2.22052e-16	2.21263e-16	2.22777e-16	2.21699e-16	2.21437e-16	2.22137e-16	2.23338e-16	2.22766e-16	2.21111e-16	2.21342e-16	2.2371e-16	2.21095e-16	2.21637e-16	2.21864e-16	2.21841e-16	2.22374e-16	2.22935e-16	2.2199e-16	2.22339e-16	2.22225e-16	2.22288e-16	2.22143e-16	2.22786e-16	2.21857e-16	2.22617e-16	2.21504e-16	2.22378e-16	2.22808e-16	2.23535e-16	2.22426e-16	2.22762e-16	2.23425e-16	2.22267e-16	2.21934e-16	2.21929e-16	2.22452e-16	2.22785e-16	2.221e-16	2.22563e-16	2.23127e-16	2.23247e-16	2.21841e-16	2.23395e-16	2.226e-16	2.23377e-16
33	2.21774e-16	2.21395e-16	2.21536e-16	2.21391e-16	2.21983e-16	2.21277e-16	2.22719e-16	2.21662e-16	2.2142e-16	2.22136e-16	2.23347e-16	2.22713e-16	2.21064e-16	2.2134e-16	2.23683e-16	2.21112e-16	2.2162e-16	2.21874e-16	2.21794e-16	2.22368e-16	2.22985e-16	2.21933e-16	2.22404e-16	2.22148e-16	2.22266e-16	2.22094e-16	2.22712e-16	2.21842e-16	2.22674e-16	2.21579e-16	2.22279e-16	2.22641e-16	2.23557e-16	2.22401e-16	2.22766e-16	2.23437e-16	2.22281e-16	2.21841e-16	2.21952e-16	2.2259e-16	2.22905e-16	2.22137e-16	2.22544e-16	2.23081e-16	2.23284e-16	2.21823e-16	2.23247e-16	2.22729e-16	2.23192e-16
34	2.21725e-16	2.21407e-16	2.21495e-16	2.21467e-16	2.21922e-16	2.21304e-16	2.22669e-16	2.21634e-16	2.21411e-16	2.22135e-16	2.23364e-16	2.22676e-16	2.2103e-16	2.21331e-16	2.23647e-16	2.21144e-16	2.21636e-16	2.21924e-16	2.21823e-16	2.22409e-16	2.22974e-16	2.22012e-16	2.22389e-16	2.2218e-16	2.22304e-16	2.22112e-16	2.22883e-16	2.21706e-16	2.22624e-16	2.21462e-16	2.22241e-16	2.22658e-16	2.23509e-16	2.22378e-16	2.22789e-16	2.23446e-16	2.22276e-16	2.2186e-16	2.21934e-16	2.22507e-16	2.22859e-16	2.22174e-16	2.22563e-16	2.23081e-16	2.23266e-16	2.21804e-16	2.23321e-16	2.22563e-16	2.23654e-16
35	2.21682e-16	2.21428e-16	2.21462e-16	2.21546e-16	2.2187e-16	2.21344e-16	2.22628e-16	2.21614e-16	2.2141e-16	2.22143e-16	2.23389e-16	2.22635e-16	2.20994e-16	2.21351e-16	2.23643e-16	2.21153e-16	2.21667e-16	2.21939e-16	2.21837e-16	2.2232e-16	2.22942e-16	2.21959e-16	2.22387e-16	2.22131e-16	2.22399e-16	2.22172e-16	2.22824e-16	2.21746e-16	2.22521e-16	2.21503e-16	2.22167e-16	2.22697e-16	2.23553e-16	2.22447e-16	2.22766e-16	2.23442e-16	2.22193e-16	2.21897e-16	2.22109e-16	2.22452e-16	2.22729e-16	2.22119e-16	2.22507e-16	2.22951e-16	2.23192e-16	2.21749e-16	2.23155e-16	2.22748e-16	2.23599e-16
36	2.21645e-16	2.21456e-16	2.21437e-16	2.21628e-16	2.21826e-16	2.21397e-16	2.22597e-16	2.21603e-16	2.21415e-16	2.22159e-16	2.2342e-16	2.22612e-16	2.20982e-16	2.21381e-16	2.23639e-16	2.21175e-16	2.21676e-16	2.22017e-16	2.21766e-16	2.22363e-16	2.22937e-16	2.21949e-16	2.22405e-16	2.22165e-16	2.2243e-16	2.22207e-16	2.22759e-16	2.2173e-16	2.22475e-16	2.21562e-16	2.22138e-16	2.22567e-16	2.2352e-16	2.22433e-16	2.22708e-16	2.23437e-16	2.22211e-16	2.21836e-16	2.21971e-16	2.22493e-16	2.22729e-16	2.22063e-16	2.22442e-16	2.23016e-16	2.23173e-16	2.21749e-16	2.23183e-16	2.22535e-16	2.23358e-16
37	2.21613e-16	2.21492e-16	2.21418e-16	2.2171e-16	2.21791e-16	2.21459e-16	2.22575e-16	2.21599e-16	2.21429e-16	2.22178e-16	2.23461e-16	2.22588e-16	2.2097e-16	2.21401e-16	2.23651e-16	2.21207e-16	2.21714e-16	2.22057e-16	2.21858e-16	2.22384e-16	2.23067e-16	2.21994e-16	2.22499e-16	2.22172e-16	2.22417e-16	2.22185e-16	2.22741e-16	2.21795e-16	2.2246e-16	2.21538e-16	2.22164e-16	2.22516e-16	2.23476e-16	2.22447e-16	2.22748e-16	2.23368e-16	2.22137e-16	2.2173e-16	2.22012e-16	2.22489e-16	2.22822e-16	2.22054e-16	2.22507e-16	2.23099e-16	2.23183e-16	2.21813e-16	2.23192e-16	2.22618e-16	2.23257e-16
38	2.21585e-16	2.21533e-16	2.21403e-16	2.21791e-16	2.21765e-16	2.2153e-16	2.22558e-16	2.216e-16	2.21447e-16	2.22196e-16	2.23506e-16	2.22573e-16	2.20979e-16	2.21415e-16	2.23653e-16	2.21209e-16	2.21728e-16	2.22164e-16	2.21839e-16	2.22478e-16	2.23129e-16	2.22068e-16	2.22568e-16	2.22274e-16	2.22425e-16	2.22275e-16	2.22928e-16	2.2178e-16	2.2244e-16	2.2152e-16	2.22153e-16	2.22503e-16	2.23476e-16	2.22355e-16	2.22743e-16	2.23409e-16	2.22174e-16	2.21827e-16	2.21952e-16	2.22581e-16	2.22701e-16	2.22109e-16	2.22479e-16	2.2297e-16	2.23192e-16	2.21786e-16	2.23118e-16	2.22581e-16	2.23432e-16
39	2.21559e-16	2.21577e-16	2.2139e-16	2.21869e-16	2.21746e-16	2.21607e-16	2.22545e-16	2.21605e-16	2.21466e-16	2.2222e-16	2.23549e-16	2.22553e-16	2.20987e-16	2.21448e-16	2.23671e-16	2.21238e-16	2.21772e-16	2.22189e-16	2.21872e-16	2.22404e-16	2.23089e-16	2.2203e-16	2.2266e-16	2.2232e-16	2.22553e-16	2.22289e-16	2.22892e-16	2.21814e-16	2.22385e-16	2.21614e-16	2.22114e-16	2.22558e-16	2.23479e-16	2.2235e-16	2.22604e-16	2.23344e-16	2.22072e-16	2.21712e-16	2.21971e-16	2.22609e-16	2.22701e-16	2.22082e-16	2.2247e-16	2.22914e-16	2.23247e-16	2.21693e-16	2.23099e-16	2.22655e-16	2.23303e-16
40	2.21536e-16	2.21624e-16	2.21378e-16	2.21942e-16	2.21732e-16	2.21686e-16	2.22532e-16	2.21612e-16	2.21483e-16	2.22247e-16	2.23595e-16	2.22546e-16	2.20998e-16	2.21474e-16	2.23702e-16	2.21254e-16	2.21784e-16	2.22315e-16	2.21869e-16	2.22487e-16	2.23009e-16	2.22076e-16	2.22569e-16	2.22193e-16	2.22577e-16	2.22389e-16	2.22811e-16	2.21848e-16	2.22193e-16	2.21524e-16	2.22137e-16	2.22507e-16	2.23414e-16	2.22271e-16	2.22701e-16	2.23405e-16	2.22082e-16	2.21813e-16	2.21971e-16	2.22618e-16	2.22618e-16	2.22119e-16	2.22433e-16	2.22803e-16	2.23062e-16	2.21638e-16	2.23099e-16	2.22507e-16	2.23543e-16
41	2.21512e-16	2.21671e-16	2.21364e-16	2.22009e-16	2.21722e-16	2.21766e-16	2.22516e-16	2.21619e-16	2.21497e-16	2.2227e-16	2.23634e-16	2.22532e-16	2.21006e-16	2.21484e-16	2.23701e-16	2.21287e-16	2.21868e-16	2.22339e-16	2.21926e-16	2.2251e-16	2.2312e-16	2.22081e-16	2.22839e-16	2.22299e-16	2.22599e-16	2.22333e-16	2.22944e-16	2.2179e-16	2.22227e-16	2.21545e-16	2.22179e-16	2.22387e-16	2.23428e-16	2.22271e-16	2.22646e-16	2.23368e-16	2.22035e-16	2.21619e-16	2.22026e-16	2.22581e-16	2.22859e-16	2.21897e-16	2.22489e-16	2.22803e-16	2.23173e-16	2.21786e-16	2.23007e-16	2.22692e-16	2.23395e-16
42	2.21489e-16	2.21717e-16	2.21349e-16	2.22069e-16	2.21715e-16	2.21843e-16	2.22494e-16	2.21623e-16	2.21507e-16	2.22292e-16	2.23672e-16	2.22515e-16	2.21026e-16	2.21483e-16	2.23715e-16	2.21295e-16	2.21852e-16	2.22464e-16	2.21907e-16	2.2267e-16	2.23157e-16	2.22193e-16	2.22895e-16	2.2234e-16	2.22638e-16	2.22398e-16	2.23035e-16	2.21795e-16	2.22146e-16	2.21601e-16	2.22244e-16	2.22429e-16	2.23386e-16	2.22174e-16	2.22664e-16	2.2334e-16	2.22054e-16	2.21647e-16	2.21961e-16	2.22563e-16	2.22711e-16	2.22008e-16	2.22544e-16	2.22822e-16	2.23173e-16	2.21693e-16	2.23044e-16	2.226e-16	2.23636e-16
43	2.21467e-16	2.21759e-16	2.2133e-16	2.2212e-16	2.21709e-16	2.21915e-16	2.22463e-16	2.21624e-16	2.2151e-16	2.22314e-16	2.23695e-16	2.22492e-16	2.21041e-16	2.215e-16	2.23716e-16	2.21286e-16	2.21919e-16	2.22442e-16	2.21942e-16	2.22566e-16	2.23111e-16	2.2212e-16	2.23e-16	2.22318e-16	2.22468e-16	2.22371e-16	2.23e-16	2.21836e-16	2.22091e-16	2.21656e-16	2.2217e-16	2.2241e-16	2.23405e-16	2.22072e-16	2.22646e-16	2.23275e-16	2.22008e-16	2.21656e-16	2.21971e-16	2.22507e-16	2.22507e-16	2.21841e-16	2.22433e-16	2.22748e-16	2.23247e-16	2.21638e-16	2.2321e-16	2.22748e-16	2.23432e-16
44	2.21444e-16	2.21797e-16	2.21309e-16	2.22162e-16	2.21703e-16	2.21981e-16	2.22422e-16	2.21621e-16	2.21506e-16	2.22331e-16	2.23715e-16	2.22463e-16	2.21068e-16	2.21495e-16	2.23741e-16	2.21317e-16	2.21946e-16	2.2259e-16	2.2197e-16	2.22597e-16	2.23093e-16	2.22148e-16	2.23069e-16	2.22264e-16	2.22574e-16	2.22558e-16	2.23058e-16	2.2185e-16	2.22017e-16	2.21638e-16	2.22211e-16	2.22359e-16	2.23331e-16	2.22035e-16	2.22738e-16	2.23238e-16	2.22063e-16	2.21684e-16	2.22026e-16	2.22711e-16	2.22526e-16	2.21971e-16	2.226e-16	2.22877e-16	2.23266e-16	2.21693e-16	2.23192e-16	2.22618e-16	2.23414e-16
45	2.21422e-16	2.21831e-16	2.21286e-16	2.22197e-16	2.21698e-16	2.22039e-16	2.2237e-16	2.21613e-16	2.21496e-16	2.2234e-16	2.23723e-16	2.22426e-16	2.21076e-16	2.21487e-16	2.23722e-16	2.21311e-16	2.2198e-16	2.2261e-16	2.2205e-16	2.22619e-16	2.23189e-16	2.22238e-16	2.23196e-16	2.22316e-16	2.22602e-16	2.22468e-16	2.2309e-16	2.21827e-16	2.21943e-16	2.21675e-16	2.22267e-16	2.22387e-16	2.23377e-16	2.22063e-16	2.22674e-16	2.23183e-16	2.22082e-16	2.21564e-16	2.22045e-16	2.22637e-16	2.22581e-16	2.21915e-16	2.22637e-16	2.22618e-16	2.23284e-16	2.21693e-16	2.2321e-16	2.22896e-16	2.23284e-16
46	2.214e-16	2.2186e-16	2.21262e-16	2.22224e-16	2.21692e-16	2.22088e-16	2.22307e-16	2.21598e-16	2.21481e-16	2.22344e-16	2.23717e-16	2.22376e-16	2.21097e-16	2.21461e-16	2.23688e-16	2.21273e-16	2.21954e-16	2.22681e-16	2.21953e-16	2.22641e-16	2.23116e-16	2.22304e-16	2.23277e-16	2.22341e-16	2.22486e-16	2.22442e-16	2.23169e-16	2.21938e-16	2.22003e-16	2.21564e-16	2.22285e-16	2.22304e-16	2.23312e-16	2.21961e-16	2.22701e-16	2.23257e-16	2.221e-16	2.21601e-16	2.21989e-16	2.22637e-16	2.22433e-16	2.21878e-16	2.2247e-16	2.22637e-16	2.23266e-16	2.21693e-16	2.23007e-16	2.22655e-16	2.23451e-16
47	2.2138e-16	2.21885e-16	2.21237e-16	2.22246e-16	2.21686e-16	2.2213e-16	2.22235e-16	2.21579e-16	2.21462e-16	2.22344e-16	2.23697e-16	2.22319e-16	2.211e-16	2.21436e-16	2.2366e-16	2.21266e-16	2.21981e-16	2.22629e-16	2.21965e-16	2.22597e-16	2.23013e-16	2.22146e-16	2.23468e-16	2.22237e-16	2.22338e-16	2.22493e-16	2.23164e-16	2.21915e-16	2.2179e-16	2.21675e-16	2.22276e-16	2.22331e-16	2.23201e-16	2.2185e-16	2.226e-16	2.2321e-16	2.22119e-16	2.21564e-16	2.22119e-16	2.22655e-16	2.22452e-16	2.21767e-16	2.22452e-16	2.22563e-16	2.23303e-16	2.21527e-16	2.22988e-16	2.22618e-16	2.23414e-16
48	2.21362e-16	2.21906e-16	2.21213e-16	2.22263e-16	2.21679e-16	2.22163e-16	2.22157e-16	2.21555e-16	2.21438e-16	2.22336e-16	2.23672e-16	2.22266e-16	2.211e-16	2.21398e-16	2.2362e-16	2.21255e-16	2.21942e-16	2.22684e-16	2.21939e-16	2.22593e-16	2.22904e-16	2.22213e-16	2.23401e-16	2.22193e-16	2.22415e-16	2.22442e-16	2.23081e-16	2.21984e-16	2.21823e-16	2.21564e-16	2.2223e-16	2.22294e-16	2.23146e-16	2.21702e-16	2.22683e-16	2.23081e-16	2.22008e-16	2.21489e-16	2.22082e-16	2.22489e-16	2.22304e-16	2.21786e-16	2.22507e-16	2.22526e-16	2.23173e-16	2.21656e-16	2.23044e-16	2.22452e-16	2.2334e-16
49	2.21345e-16	2.21924e-16	2.21192e-16	2.22279e-16	2.21673e-16	2.22188e-16	2.22074e-16	2.21529e-16	2.21415e-16	2.22326e-16	2.23634e-16	2.22198e-16	2.21104e-16	2.21355e-16	2.23598e-16	2.21244e-16	2.21965e-16	2.22658e-16	2.21927e-16	2.22616e-16	2.22831e-16	2.22074e-16	2.23509e-16	2.22065e-16	2.22297e-16	2.22401e-16	2.23141e-16	2.21966e-16	2.21656e-16	2.21554e-16	2.22211e-16	2.2222e-16	2.23053e-16	2.21573e-16	2.22618e-16	2.23007e-16	2.21989e-16	2.21378e-16	2.22082e-16	2.226e-16	2.22452e-16	2.21619e-16	2.22396e-16	2.22359e-16	2.23099e-16	2.21656e-16	2.22859e-16	2.22581e-16	2.23266e-16
50	2.21329e-16	2.2194e-16	2.21175e-16	2.22296e-16	2.21666e-16	2.22208e-16	2.21989e-16	2.21502e-16	2.21391e-16	2.22307e-16	2.23593e-16	2.22133e-16	2.21112e-16	2.21313e-16	2.23535e-16	2.21231e-16	2.21904e-16	2.22714e-16	2.2186e-16	2.226e-16	2.2277e-16	2.22181e-16	2.23504e-16	2.21978e-16	2.22294e-16	2.22267e-16	2.23099e-16	2.22017e-16	2.21601e-16	2.21415e-16	2.2223e-16	2.22202e-16	2.23035e-16	2.21406e-16	2.22683e-16	2.22988e-16	2.21952e-16	2.21415e-16	2.22119e-16	2.22526e-16	2.22248e-16	2.2173e-16	2.22563e-16	2.22322e-16	2.23025e-16	2.21452e-16	2.22988e-16	2.22489e-16	2.23321e-16
51	2.21313e-16	2.21955e-16	2.21163e-16	2.22315e-16	2.2166e-16	2.22223e-16	2.21906e-16	2.21475e-16	2.21366e-16	2.22287e-16	2.23547e-16	2.22061e-16	2.2111e-16	2.2128e-16	2.23479e-16	2.21224e-16	2.21919e-16	2.22651e-16	2.21887e-16	2.22541e-16	2.22568e-16	2.22028e-16	2.23513e-16	2.21906e-16	2.22095e-16	2.22304e-16	2.23025e-16	2.22045e-16	2.21471e-16	2.2148e-16	2.22193e-16	2.221e-16	2.22914e-16	2.21462e-16	2.22664e-16	2.2297e-16	2.21989e-16	2.21341e-16	2.22211e-16	2.2247e-16	2.2223e-16	2.21582e-16	2.22415e-16	2.22156e-16	2.23007e-16	2.21415e-16	2.22933e-16	2.22415e-16	2.23377e-16
52	2.21297e-16	2.21968e-16	2.21156e-16	2.22338e-16	2.21654e-16	2.22234e-16	2.21827e-16	2.21451e-16	2.21345e-16	2.22263e-16	2.23496e-16	2.22004e-16	2.21111e-16	2.2123e-16	2.23435e-16	2.21239e-16	2.21841e-16	2.2267e-16	2.21796e-16	2.22511e-16	2.22445e-16	2.22038e-16	2.23446e-16	2.21758e-16	2.22109e-16	2.2223e-16	2.22965e-16	2.22082e-16	2.21425e-16	2.21388e-16	2.22156e-16	2.21989e-16	2.22738e-16	2.21314e-16	2.22627e-16	2.22776e-16	2.21934e-16	2.21434e-16	2.22063e-16	2.22433e-16	2.22082e-16	2.21527e-16	2.22359e-16	2.22156e-16	2.22785e-16	2.21378e-16	2.22822e-16	2.22193e-16	2.23099e-16
53	2.2128e-16	2.21982e-16	2.21156e-16	2.22366e-16	2.21647e-16	2.22243e-16	2.21754e-16	2.21432e-16	2.21325e-16	2.22239e-16	2.23446e-16	2.21943e-16	2.21115e-16	2.21198e-16	2.234e-16	2.21271e-16	2.21856e-16	2.22609e-16	2.21838e-16	2.22482e-16	2.22331e-16	2.21938e-16	2.23449e-16	2.21656e-16	2.22003e-16	2.22193e-16	2.23007e-16	2.2198e-16	2.21341e-16	2.21295e-16	2.22091e-16	2.2198e-16	2.22692e-16	2.21286e-16	2.2259e-16	2.22683e-16	2.21841e-16	2.21286e-16	2.22248e-16	2.22378e-16	2.22119e-16	2.21471e-16	2.22415e-16	2.22045e-16	2.22729e-16	2.21341e-16	2.22896e-16	2.22304e-16	2.22933e-16
54	2.21259e-16	2.21994e-16	2.21161e-16	2.22401e-16	2.2164e-16	2.22251e-16	2.21689e-16	2.21418e-16	2.2131e-16	2.22215e-16	2.23395e-16	2.21889e-16	2.2112e-16	2.21174e-16	2.23358e-16	2.21269e-16	2.21794e-16	2.22657e-16	2.21713e-16	2.22438e-16	2.22237e-16	2.21934e-16	2.23432e-16	2.21577e-16	2.21929e-16	2.2198e-16	2.2297e-16	2.22128e-16	2.21341e-16	2.21277e-16	2.22119e-16	2.2198e-16	2.22553e-16	2.21184e-16	2.22618e-16	2.22664e-16	2.21841e-16	2.21351e-16	2.22156e-16	2.22452e-16	2.22119e-16	2.21434e-16	2.22341e-16	2.22008e-16	2.22655e-16	2.21249e-16	2.22914e-16	2.22119e-16	2.22933e-16
55	2.21234e-16	2.22005e-16	2.21171e-16	2.22442e-16	2.21632e-16	2.22259e-16	2.21633e-16	2.21409e-16	2.21295e-16	2.2219e-16	2.23343e-16	2.2184e-16	2.21111e-16	2.21159e-16	2.23327e-16	2.21307e-16	2.21826e-16	2.22631e-16	2.2171e-16	2.22417e-16	2.22052e-16	2.21929e-16	2.23483e-16	2.21355e-16	2.21795e-16	2.22026e-16	2.22951e-16	2.22165e-16	2.21119e-16	2.21304e-16	2.22072e-16	2.21887e-16	2.22544e-16	2.21175e-16	2.22563e-16	2.22553e-16	2.21897e-16	2.21221e-16	2.2222e-16	2.22322e-16	2.22045e-16	2.21378e-16	2.2223e-16	2.21934e-16	2.22526e-16	2.21267e-16	2.2284e-16	2.21878e-16	2.22822e-16
56	2.21203e-16	2.22015e-16	2.21185e-16	2.2249e-16	2.21623e-16	2.22268e-16	2.21585e-16	2.21409e-16	2.21282e-16	2.22169e-16	2.2329e-16	2.21814e-16	2.21104e-16	2.21146e-16	2.23295e-16	2.21341e-16	2.21781e-16	2.22629e-16	2.2167e-16	2.22417e-16	2.21947e-16	2.21846e-16	2.23294e-16	2.21314e-16	2.21786e-16	2.21934e-16	2.22785e-16	2.22156e-16	2.2111e-16	2.21166e-16	2.21934e-16	2.21813e-16	2.22415e-16	2.2111e-16	2.22674e-16	2.22424e-16	2.21767e-16	2.21304e-16	2.221e-16	2.2223e-16	2.21887e-16	2.21341e-16	2.22285e-16	2.21786e-16	2.22322e-16	2.21156e-16	2.22896e-16	2.21841e-16	2.22711e-16
57	2.21165e-16	2.22021e-16	2.21203e-16	2.22544e-16	2.21611e-16	2.2228e-16	2.21547e-16	2.21416e-16	2.21272e-16	2.22149e-16	2.23243e-16	2.21796e-16	2.21095e-16	2.21161e-16	2.23288e-16	2.21412e-16	2.21787e-16	2.22563e-16	2.21633e-16	2.22438e-16	2.21855e-16	2.21809e-16	2.23391e-16	2.21156e-16	2.21675e-16	2.21887e-16	2.22877e-16	2.22063e-16	2.21055e-16	2.21193e-16	2.21943e-16	2.21693e-16	2.22341e-16	2.21064e-16	2.22572e-16	2.22341e-16	2.21804e-16	2.21138e-16	2.22211e-16	2.22156e-16	2.22035e-16	2.21212e-16	2.22193e-16	2.21675e-16	2.22285e-16	2.21249e-16	2.2284e-16	2.21804e-16	2.22896e-16
58	2.2112e-16	2.22022e-16	2.21223e-16	2.22602e-16	2.21596e-16	2.22295e-16	2.21516e-16	2.21429e-16	2.21264e-16	2.22131e-16	2.23194e-16	2.21788e-16	2.2109e-16	2.21149e-16	2.23261e-16	2.21452e-16	2.21811e-16	2.2256e-16	2.2155e-16	2.22345e-16	2.21707e-16	2.21809e-16	2.23257e-16	2.21018e-16	2.2173e-16	2.21712e-16	2.22766e-16	2.22128e-16	2.20897e-16	2.21082e-16	2.21915e-16	2.21693e-16	2.22193e-16	2.20999e-16	2.2259e-16	2.22267e-16	2.21638e-16	2.21166e-16	2.22119e-16	2.22183e-16	2.21961e-16	2.21249e-16	2.22156e-16	2.21619e-16	2.221e-16	2.21304e-16	2.2284e-16	2.2186e-16	2.22674e-16
59	2.21066e-16	2.22018e-16	2.21243e-16	2.22664e-16	2.21577e-16	2.22312e-16	2.21493e-16	2.21449e-16	2.21256e-16	2.22117e-16	2.23143e-16	2.21799e-16	2.21082e-16	2.21197e-16	2.23242e-16	2.21528e-16	2.2182e-16	2.22567e-16	2.21591e-16	2.22359e-16	2.21577e-16	2.2186e-16	2.2321e-16	2.20925e-16	2.21564e-16	2.21804e-16	2.22711e-16	2.2223e-16	2.20768e-16	2.21119e-16	2.21915e-16	2.21582e-16	2.22082e-16	2.21008e-16	2.22618e-16	2.22165e-16	2.21721e-16	2.21193e-16	2.22156e-16	2.22137e-16	2.21841e-16	2.21138e-16	2.221e-16	2.21545e-16	2.21952e-16	2.21045e-16	2.22822e-16	2.21823e-16	2.22859e-16
60	2.21003e-16	2.22007e-16	2.21262e-16	2.22728e-16	2.21555e-16	2.22334e-16	2.21474e-16	2.21476e-16	2.2125e-16	2.22108e-16	2.23093e-16	2.21819e-16	2.2107e-16	2.21225e-16	2.23252e-16	2.21621e-16	2.21827e-16	2.22646e-16	2.21568e-16	2.22392e-16	2.21443e-16	2.21823e-16	2.23192e-16	2.20833e-16	2.21638e-16	2.21767e-16	2.22692e-16	2.22174e-16	2.20712e-16	2.21045e-16	2.21841e-16	2.21545e-16	2.22008e-16	2.20971e-16	2.22618e-16	2.22063e-16	2.21545e-16	2.21166e-16	2.22174e-16	2.22026e-16	2.21804e-16	2.21267e-16	2.22008e-16	2.21601e-16	2.21897e-16	2.21323e-16	2.22803e-16	2.21601e-16	2.22674e-16
61	2.20933e-16	2.21988e-16	2.21279e-16	2.22792e-16	2.21527e-16	2.22358e-16	2.2146e-16	2.21507e-16	2.21246e-16	2.22096e-16	2.23044e-16	2.21847e-16	2.21045e-16	2.2127e-16	2.23249e-16	2.21723e-16	2.21853e-16	2.2259e-16	2.21568e-16	2.22322e-16	2.21471e-16	2.21813e-16	2.23155e-16	2.20749e-16	2.21508e-16	2.21841e-16	2.22785e-16	2.22008e-16	2.20638e-16	2.21119e-16	2.21749e-16	2.21545e-16	2.21934e-16	2.21119e-16	2.22581e-16	2.21915e-16	2.21508e-16	2.2099e-16	2.22193e-16	2.21934e-16	2.2186e-16	2.21064e-16	2.22082e-16	2.21378e-16	2.21841e-16	2.21119e-16	2.22896e-16	2.21489e-16	2.22637e-16
62	2.20856e-16	2.2196e-16	2.21291e-16	2.22855e-16	2.21496e-16	2.22385e-16	2.21447e-16	2.21542e-16	2.21241e-16	2.22085e-16	2.22992e-16	2.21887e-16	2.21022e-16	2.21294e-16	2.2324e-16	2.21799e-16	2.21841e-16	2.22604e-16	2.21462e-16	2.22359e-16	2.21378e-16	2.21878e-16	2.2321e-16	2.2062e-16	2.21508e-16	2.21582e-16	2.22748e-16	2.22156e-16	2.20638e-16	2.21156e-16	2.21675e-16	2.21415e-16	2.21878e-16	2.20971e-16	2.22655e-16	2.22026e-16	2.21341e-16	2.20953e-16	2.22045e-16	2.22026e-16	2.2186e-16	2.21082e-16	2.21878e-16	2.21286e-16	2.21527e-16	2.21101e-16	2.22896e-16	2.21489e-16	2.22489e-16
63	2.20774e-16	2.21923e-16	2.21299e-16	2.22916e-16	2.2146e-16	2.22415e-16	2.21436e-16	2.21579e-16	2.21239e-16	2.22072e-16	2.22942e-16	2.21934e-16	2.20982e-16	2.21319e-16	2.2324e-16	2.21901e-16	2.21901e-16	2.22623e-16	2.21443e-16	2.22341e-16	2.21267e-16	2.21989e-16	2.23062e-16	2.20564e-16	2.21489e-16	2.2173e-16	2.22692e-16	2.22211e-16	2.20435e-16	2.21378e-16	2.2173e-16	2.21341e-16	2.21749e-16	2.21008e-16	2.22637e-16	2.2186e-16	2.21434e-16	2.20971e-16	2.22174e-16	2.22026e-16	2.2186e-16	2.20953e-16	2.21934e-16	2.2136e-16	2.21452e-16	2.21045e-16	2.22674e-16	2.21564e-16	2.22637e-16
64	2.2069e-16	2.21877e-16	2.213e-16	2.22972e-16	2.2142e-16	2.22447e-16	2.21424e-16	2.21617e-16	2.21239e-16	2.22057e-16	2.22887e-16	2.21989e-16	2.20942e-16	2.21365e-16	2.23243e-16	2.22008e-16	2.21864e-16	2.2259e-16	2.21406e-16	2.22285e-16	2.21212e-16	2.21989e-16	2.2297e-16	2.20583e-16	2.21415e-16	2.21582e-16	2.22507e-16	2.22119e-16	2.20453e-16	2.21101e-16	2.21638e-16	2.21286e-16	2.21434e-16	2.20916e-16	2.22581e-16	2.2186e-16	2.2123e-16	2.20842e-16	2.21952e-16	2.21823e-16	2.21841e-16	2.20953e-16	2.21619e-16	2.21082e-16	2.21286e-16	2.21082e-16	2.22822e-16	2.2123e-16	2.22193e-16
65	2.20604e-16	2.21823e-16	2.21295e-16	2.23023e-16	2.21376e-16	2.2248e-16	2.2141e-16	2.21657e-16	2.21244e-16	2.22039e-16	2.22837e-16	2.22052e-16	2.20903e-16	2.21406e-16	2.23224e-16	2.22068e-16	2.21864e-16	2.22498e-16	2.21406e-16	2.22322e-16	2.21045e-16	2.21878e-16	2.2297e-16	2.20527e-16	2.21378e-16	2.21804e-16	2.22507e-16	2.21989e-16	2.20046e-16	2.21138e-16	2.21545e-16	2.21193e-16	2.21489e-16	2.2086e-16	2.22433e-16	2.21804e-16	2.21082e-16	2.20694e-16	2.22026e-16	2.21804e-16	2.21564e-16	2.20879e-16	2.2173e-16	2.21175e-16	2.21267e-16	2.21045e-16	2.226e-16	2.2123e-16	2.22415e-16
66	2.20521e-16	2.21762e-16	2.21283e-16	2.23068e-16	2.2133e-16	2.22512e-16	2.21394e-16	2.21696e-16	2.21248e-16	2.22017e-16	2.22778e-16	2.22109e-16	2.20856e-16	2.21429e-16	2.23229e-16	2.22207e-16	2.21878e-16	2.22526e-16	2.21258e-16	2.22304e-16	2.21138e-16	2.22026e-16	2.22896e-16	2.20527e-16	2.2136e-16	2.21675e-16	2.22785e-16	2.22119e-16	2.20324e-16	2.21101e-16	2.21619e-16	2.21286e-16	2.21471e-16	2.20805e-16	2.22507e-16	2.2173e-16	2.2099e-16	2.20564e-16	2.21934e-16	2.21823e-16	2.21545e-16	2.20786e-16	2.21712e-16	2.21119e-16	2.21119e-16	2.20971e-16	2.22489e-16	2.21527e-16	2.22119e-16
67	2.20442e-16	2.21695e-16	2.21265e-16	2.23106e-16	2.21281e-16	2.22543e-16	2.21374e-16	2.21734e-16	2.21256e-16	2.21986e-16	2.22724e-16	2.22178e-16	2.208e-16	2.21452e-16	2.2327e-16	2.22244e-16	2.21832e-16	2.22461e-16	2.2123e-16	2.22415e-16	2.21082e-16	2.21878e-16	2.2284e-16	2.20416e-16	2.21378e-16	2.21823e-16	2.226e-16	2.22193e-16	2.20083e-16	2.21304e-16	2.21545e-16	2.21175e-16	2.21082e-16	2.20953e-16	2.22526e-16	2.21712e-16	2.2086e-16	2.20601e-16	2.21989e-16	2.21878e-16	2.21415e-16	2.20897e-16	2.21675e-16	2.21064e-16	2.21156e-16	2.21008e-16	2.22415e-16	2.21452e-16	2.22452e-16
68	2.2037e-16	2.21625e-16	2.21241e-16	2.23136e-16	2.21231e-16	2.22572e-16	2.21352e-16	2.21767e-16	2.21268e-16	2.21957e-16	2.22673e-16	2.22239e-16	2.20745e-16	2.21483e-16	2.23247e-16	2.22364e-16	2.21804e-16	2.22507e-16	2.21249e-16	2.22452e-16	2.21138e-16	2.22063e-16	2.22785e-16	2.20564e-16	2.21341e-16	2.21786e-16	2.22822e-16	2.22119e-16	2.20231e-16	2.2123e-16	2.21527e-16	2.21286e-16	2.21119e-16	2.20916e-16	2.22507e-16	2.21693e-16	2.20971e-16	2.20638e-16	2.21989e-16	2.21767e-16	2.21527e-16	2.21101e-16	2.21675e-16	2.21193e-16	2.2123e-16	2.20971e-16	2.22489e-16	2.21601e-16	2.22267e-16
69	2.20306e-16	2.21552e-16	2.21212e-16	2.23157e-16	2.21181e-16	2.22596e-16	2.21325e-16	2.21799e-16	2.21281e-16	2.21917e-16	2.22621e-16	2.22283e-16	2.20708e-16	2.21499e-16	2.23243e-16	2.22461e-16	2.21739e-16	2.22461e-16	2.21267e-16	2.22433e-16	2.21101e-16	2.22082e-16	2.22748e-16	2.20453e-16	2.21341e-16	2.22119e-16	2.22674e-16	2.22119e-16	2.2012e-16	2.21193e-16	2.21545e-16	2.21156e-16	2.21101e-16	2.20971e-16	2.22489e-16	2.21619e-16	2.20842e-16	2.20453e-16	2.21878e-16	2.21841e-16	2.21508e-16	2.20897e-16	2.21656e-16	2.2123e-16	2.21008e-16	2.21193e-16	2.226e-16	2.21378e-16	2.22341e-16
70	2.20251e-16	2.21481e-16	2.2118e-16	2.23169e-16	2.2113e-16	2.22616e-16	2.21294e-16	2.21827e-16	2.21293e-16	2.21877e-16	2.2257e-16	2.22338e-16	2.2065e-16	2.21489e-16	2.23257e-16	2.2247e-16	2.21675e-16	2.22452e-16	2.21101e-16	2.22507e-16	2.21027e-16	2.22026e-16	2.22674e-16	2.20416e-16	2.21452e-16	2.22045e-16	2.226e-16	2.22378e-16	2.20009e-16	2.2123e-16	2.21638e-16	2.21323e-16	2.21027e-16	2.2099e-16	2.22507e-16	2.2173e-16	2.20712e-16	2.2049e-16	2.21971e-16	2.21934e-16	2.21415e-16	2.21045e-16	2.21564e-16	2.21193e-16	2.20971e-16	2.21415e-16	2.22526e-16	2.21712e-16	2.21971e-16
71	2.20205e-16	2.21411e-16	2.21147e-16	2.23172e-16	2.21081e-16	2.22631e-16	2.21262e-16	2.21849e-16	2.21305e-16	2.21822e-16	2.22519e-16	2.22385e-16	2.2058e-16	2.21485e-16	2.23233e-16	2.22461e-16	2.21638e-16	2.22489e-16	2.21138e-16	2.22452e-16	2.21008e-16	2.22119e-16	2.22526e-16	2.20416e-16	2.21304e-16	2.22045e-16	2.22711e-16	2.22008e-16	2.19824e-16	2.21489e-16	2.21304e-16	2.21193e-16	2.20934e-16	2.21008e-16	2.2247e-16	2.21656e-16	2.20694e-16	2.2049e-16	2.22008e-16	2.21915e-16	2.21415e-16	2.21082e-16	2.21601e-16	2.21304e-16	2.20934e-16	2.21341e-16	2.22378e-16	2.21452e-16	2.22156e-16
72	2.20168e-16	2.21347e-16	2.21114e-16	2.23167e-16	2.21033e-16	2.2264e-16	2.21229e-16	2.21867e-16	2.21316e-16	2.21769e-16	2.22471e-16	2.22412e-16	2.20541e-16	2.21494e-16	2.23192e-16	2.22535e-16	2.21554e-16	2.22359e-16	2.21064e-16	2.22526e-16	2.21027e-16	2.22063e-16	2.22563e-16	2.20712e-16	2.21119e-16	2.22045e-16	2.22785e-16	2.22082e-16	2.19843e-16	2.21286e-16	2.21304e-16	2.21156e-16	2.20823e-16	2.20842e-16	2.22359e-16	2.21638e-16	2.20657e-16	2.20435e-16	2.21841e-16	2.21878e-16	2.2136e-16	2.21175e-16	2.21508e-16	2.21212e-16	2.20897e-16	2.21378e-16	2.22526e-16	2.21489e-16	2.22119e-16
73	2.20139e-16	2.21287e-16	2.21083e-16	2.23154e-16	2.20987e-16	2.22642e-16	2.21193e-16	2.21883e-16	2.21324e-16	2.21713e-16	2.22429e-16	2.22451e-16	2.20504e-16	2.21489e-16	2.23196e-16	2.22516e-16	2.21489e-16	2.22267e-16	2.21008e-16	2.22433e-16	2.20953e-16	2.21971e-16	2.22433e-16	2.20564e-16	2.21156e-16	2.22119e-16	2.22711e-16	2.21952e-16	2.19639e-16	2.21341e-16	2.21304e-16	2.21156e-16	2.20768e-16	2.20897e-16	2.2223e-16	2.21545e-16	2.20564e-16	2.20324e-16	2.21786e-16	2.21897e-16	2.21267e-16	2.21101e-16	2.21527e-16	2.21323e-16	2.20916e-16	2.21527e-16	2.22452e-16	2.21564e-16	2.22193e-16
74	2.20114e-16	2.21235e-16	2.21055e-16	2.23135e-16	2.20942e-16	2.22639e-16	2.21158e-16	2.21893e-16	2.21323e-16	2.21654e-16	2.22371e-16	2.22466e-16	2.20469e-16	2.21508e-16	2.23183e-16	2.22479e-16	2.21351e-16	2.22183e-16	2.20971e-16	2.22581e-16	2.21064e-16	2.21915e-16	2.22359e-16	2.20657e-16	2.20916e-16	2.22119e-16	2.22803e-16	2.22156e-16	2.19676e-16	2.21156e-16	2.21156e-16	2.21323e-16	2.20749e-16	2.20805e-16	2.22211e-16	2.21656e-16	2.20361e-16	2.20398e-16	2.21878e-16	2.21971e-16	2.21212e-16	2.21249e-16	1.23841e-14	2.98771e-13	6.46133e-13	1.34596e-12	2.70029e-12	5.26186e-12	9.8192e-12
75	2.20093e-16	2.21189e-16	2.21031e-16	2.23109e-16	2.20899e-16	2.22631e-16	2.21125e-16	2.21901e-16	2.21317e-16	2.21593e-16	2.22328e-16	2.22489e-16	2.20423e-16	2.21499e-16	2.23159e-16	2.22438e-16	2.21203e-16	2.22119e-16	2.20953e-16	2.22544e-16	2.21082e-16	2.21897e-16	2.22174e-16	2.20527e-16	2.20842e-16	2.22137e-16	2.22655e-16	2.22045e-16	2.19547e-16	2.21175e-16	2.21138e-16	2.21119e-16	2.20712e-16	2.20879e-16	2.22156e-16	2.21619e-16	2.20324e-16	2.20472e-16	2.22008e-16	2.22026e-16	5.28268e-14	2.0865e-13	4.84633e-13	1.91909e-12	3.97878e-12	7.96172e-12	1.54149e-11	3.00719e-11	5.75453e-11
76	2.20072e-16	2.2115e-16	2.21013e-16	2.23079e-16	2.20857e-16	2.22619e-16	2.21096e-16	2.21907e-16	2.21301e-16	2.21538e-16	2.22283e-16	2.22497e-16	2.20391e-16	2.21531e-16	2.23141e-16	2.22466e-16	2.21119e-16	2.221e-16	2.20999e-16	2.22711e-16	2.20971e-16	2.21952e-16	2.22193e-16	2.20786e-16	2.20879e-16	2.22211e-16	2.22766e-16	2.22063e-16	2.19454e-16	2.21138e-16	2.21175e-16	2.21064e-16	2.20518e-16	2.20796e-16	2.22008e-16	2.21619e-16	2.20194e-16	2.2037e-16	2.21878e-16	2.21897e-16	3.01116e-13	1.1924e-12	2.61235e-12	7.08202e-12	1.43869e-11	2.89611e-11	5.61255e-11	1.0681e-10	1.98881e-10
77	2.2005e-16	2.21117e-16	2.21001e-16	2.23045e-16	2.20817e-16	2.22604e-16	2.21071e-16	2.2191e-16	2.21276e-16	2.21485e-16	2.22238e-16	2.22503e-16	2.20372e-16	2.21529e-16	2.23113e-16	2.22415e-16	2.21018e-16	2.22072e-16	2.20888e-16	2.22618e-16	2.2099e-16	2.21915e-16	2.22137e-16	2.20675e-16	2.20749e-16	2.22285e-16	2.22692e-16	2.21934e-16	2.1951e-16	2.21082e-16	2.21119e-16	2.21027e-16	2.20472e-16	2.20675e-16	2.21869e-16	2.21434e-16	2.20185e-16	2.65617e-13	6.30668e-13	1.32229e-12	3.23537e-12	7.43223e-12	1.46278e-11	3.08028e-11	5.8243e-11	1.09253e-10	1.97441e-10	3.49279e-10	6.06476e-10
78	2.20024e-16	2.21089e-16	2.20994e-16	2.23009e-16	2.20777e-16	2.22588e-16	2.2105e-16	2.21914e-16	2.21239e-16	2.21433e-16	2.22199e-16	2.22512e-16	2.20346e-16	2.21566e-16	2.23081e-16	2.22447e-16	2.20939e-16	2.22045e-16	2.20962e-16	2.22785e-16	2.21045e-16	2.2186e-16	2.22156e-16	1.38207e-14	3.31059e-13	1.03363e-12	2.34402e-12	4.81653e-12	9.61637e-12	1.82841e-11	3.351e-11	5.92015e-11	1.00826e-10	1.65544e-10	2.62051e-10	3.99958e-10	5.88613e-10	8.36166e-10	1.14536e-09	1.51358e-09	1.9315e-09	2.38162e-09	2.83867e-09	3.28222e-09	3.68527e-09	4.04412e-09	4.36823e-09	4.70509e-09	5.14615e-09
79	2.19992e-16	2.21064e-16	2.20993e-16	2.22972e-16	2.2074e-16	2.22571e-16	2.21036e-16	2.21918e-16	2.21191e-16	2.21381e-16	2.22154e-16	2.22514e-16	2.20324e-16	2.2157e-16	2.23039e-16	2.22396e-16	2.20786e-16	2.21998e-16	2.20925e-16	2.22766e-16	6.39424e-13	1.40257e-12	2.9817e-12	6.12692e-12	1.46023e-11	3.33243e-11	6.67972e-11	1.26372e-10	2.31102e-10	4.08316e-10	7.00637e-10	1.16756e-09	1.88931e-09	2.96779e-09	4.5241e-09	6.69007e-09	9.5927e-09	1.33326e-08	1.79521e-08	2.34077e-08	2.95471e-08	3.60959e-08	4.26652e-08	4.88008e-08	5.40125e-08	5.7889e-08	6.01435e-08	6.07107e-08	5.97878e-08
80	2.19954e-16	2.21043e-16	2.20997e-16	2.22935e-16	2.20704e-16	2.22556e-16	2.21027e-16	2.21923e-16	2.21132e-16	2.21336e-16	2.22117e-16	2.2251e-16	2.20291e-16	2.21603e-16	2.22998e-16	2.22373e-16	2.20689e-16	2.2192e-16	2.2087e-16	2.22748e-16	1.26399e-12	2.77282e-12	6.16481e-12	1.30151e-11	3.2164e-11	7.98851e-11	1.67719e-10	3.25061e-10	6.06763e-10	1.09432e-09	1.9156e-09	3.25411e-09	5.36319e-09	8.5708e-09	1.32758e-08	1.99229e-08	2.89534e-08	4.07329e-08	5.5448e-08	7.3008e-08	9.29564e-08	1.14424e-07	1.36142e-07	1.56578e-07	1.74067e-07	1.87126e-07	1.94652e-07	1.96192e-07	1.92073e-07
81	2.1991e-16	2.21022e-16	2.21004e-16	2.229e-16	2.2067e-16	2.22543e-16	2.21024e-16	2.21931e-16	2.21062e-16	2.21291e-16	2.22078e-16	2.22515e-16	2.20268e-16	2.21643e-16	2.22979e-16	2.22341e-16	2.20527e-16	2.21878e-16	2.20865e-16	2.22785e-16	2.3387e-12	5.13062e-12	1.14188e-11	2.41198e-11	5.97253e-11	1.49722e-10	3.16395e-10	6.14494e-10	1.14949e-09	2.07732e-09	3.64348e-09	6.2012e-09	1.02393e-08	1.63925e-08	2.54345e-08	3.82306e-08	5.56436e-08	7.83924e-08	1.06853e-07	1.40866e-07	1.7956e-07	2.21259e-07	2.63507e-07	3.03318e-07	3.37446e-07	3.62975e-07	3.77716e-07	3.80719e-07	3.72536e-07
82	2.1986e-16	2.21001e-16	2.21015e-16	2.22867e-16	2.2064e-16	2.22534e-16	2.21028e-16	2.21941e-16	2.20987e-16	2.21249e-16	2.22036e-16	2.22508e-16	2.2024e-16	2.21686e-16	2.22915e-16	2.22327e-16	2.20481e-16	2.21795e-16	2.20865e-16	2.22877e-16	4.22442e-12	9.26772e-12	2.09805e-11	4.44786e-11	1.09926e-10	2.76097e-10	5.84402e-10	1.13565e-09	2.12539e-09	3.84277e-09	6.74257e-09	1.14793e-08	1.89586e-08	3.03557e-08	4.71033e-08	7.08027e-08	1.03049e-07	1.45168e-07	1.97852e-07	2.60798e-07	3.32386e-07	4.09505e-07	4.87606e-07	5.61145e-07	6.24118e-07	6.7111e-07	6.98053e-07	7.03152e-07	6.87355e-07
83	2.19804e-16	2.20979e-16	2.21027e-16	2.22836e-16	2.20613e-16	2.22529e-16	2.21037e-16	2.21955e-16	2.20906e-16	2.21208e-16	2.21998e-16	2.22513e-16	2.20216e-16	2.21709e-16	2.22884e-16	2.22324e-16	2.20354e-16	1.95566e-13	5.28e-13	1.13246e-12	1.03957e-11	2.30072e-11	5.0333e-11	1.03892e-10	2.41275e-10	5.74204e-10	1.18382e-09	2.26202e-09	4.1737e-09	7.45492e-09	1.29406e-08	2.18243e-08	3.57477e-08	5.68295e-08	8.76397e-08	1.31037e-07	1.89849e-07	2.66409e-07	3.61892e-07	4.75681e-07	6.04792e-07	7.43575e-07	8.83816e-07	1.01553e-06	1.12795e-06	1.21136e-06	1.25848e-06	1.26608e-06	1.23584e-06
84	2.19744e-16	2.20955e-16	2.21039e-16	2.22809e-16	2.20591e-16	2.2253e-16	2.21052e-16	2.21973e-16	2.20822e-16	2.2117e-16	4.39635e-14	2.27278e-13	4.85426e-13	9.98957e-13	1.9804e-12	3.89804e-12	7.34425e-12	1.45101e-11	2.79726e-11	5.0621e-11	1.0235e-10	1.81845e-10	3.21633e-10	5.58754e-10	1.01812e-09	1.92906e-09	3.47579e-09	6.04576e-09	1.0336e-08	1.73442e-08	2.85819e-08	4.61676e-08	7.29674e-08	1.12635e-07	1.69556e-07	2.48565e-07	3.54398e-07	4.90896e-07	6.59889e-07	8.60104e-07	1.0862e-06	1.32826e-06	1.57198e-06	1.80001e-06	1.99373e-06	2.13632e-06	2.21523e-06	2.22488e-06	2.16815e-06
85	2.19682e-16	2.20929e-16	2.21052e-16	2.22785e-16	2.20575e-16	2.22536e-16	2.21072e-16	2.21996e-16	2.20736e-16	2.21134e-16	2.15599e-13	1.71468e-12	5.08152e-12	1.14003e-11	2.35222e-11	4.78651e-11	9.22218e-11	1.73253e-10	3.13883e-10	5.46536e-10	9.42163e-10	1.54793e-09	2.47869e-09	3.86519e-09	5.9881e-09	9.30104e-09	1.41626e-08	2.12463e-08	3.17134e-08	4.71889e-08	7.01216e-08	1.03949e-07	1.53345e-07	2.24311e-07	3.241e-07	4.60754e-07	6.42201e-07	8.749e-07	1.16196e-06	1.50129e-06	1.88389e-06	2.29305e-06	2.70458e-06	3.08913e-06	3.41512e-06	3.65401e-06	3.78444e-06	3.79685e-06	3.69585e-06
86	2.19618e-16	2.209e-16	2.21064e-16	2.22766e-16	2.20566e-16	2.22549e-16	2.21097e-16	2.22025e-16	2.20654e-16	1.15217e-13	7.88321e-13	6.24694e-12	1.80278e-11	4.11132e-11	8.49273e-11	1.70512e-10	3.25745e-10	6.04026e-10	1.08029e-09	1.86036e-09	3.13136e-09	5.05814e-09	7.9302e-09	1.20666e-08	1.80233e-08	2.66167e-08	3.84524e-08	5.45906e-08	7.68235e-08	1.07638e-07	1.50827e-07	2.11792e-07	2.97997e-07	4.19156e-07	5.87142e-07	8.15243e-07	1.11666e-06	1.50225e-06	1.97737e-06	2.53874e-06	3.17163e-06	3.84843e-06	4.52909e-06	5.16482e-06	5.70317e-06	6.0966e-06	6.30945e-06	6.32555e-06	6.15213e-06
87	2.19555e-16	2.20868e-16	2.21075e-16	2.22752e-16	2.20563e-16	2.22567e-16	2.21127e-16	2.22061e-16	5.61851e-14	2.57698e-12	8.07721e-12	2.58984e-11	6.25758e-11	1.33494e-10	2.6575e-10	5.1309e-10	9.49066e-10	1.70237e-09	2.95013e-09	4.93362e-09	8.03801e-09	1.2619e-08	1.92292e-08	2.84503e-08	4.12132e-08	5.88283e-08	8.22037e-08	1.12926e-07	1.53724e-07	2.08426e-07	2.82968e-07	3.8592e-07	5.29242e-07	7.28594e-07	1.0032e-06	1.37462e-06	1.86433e-06	2.48999e-06	3.26037e-06	4.1702e-06	5.19564e-06	6.29189e-06	7.39398e-06	8.42271e-06	9.29292e-06	9.92731e-06	1.02678e-05	1.02879e-05	9.9986e-06
88	2.19492e-16	2.20833e-16	2.21083e-16	2.22742e-16	2.20569e-16	2.22591e-16	2.2116e-16	2.22103e-16	1.84732e-13	6.46497e-12	1.90666e-11	5.63148e-11	1.32434e-10	2.7907e-10	5.51312e-10	1.05575e-09	1.93901e-09	3.45193e-09	5.9379e-09	9.86014e-09	1.5928e-08	2.48188e-08	3.75252e-08	5.50757e-08	7.90225e-08	1.11484e-07	1.53875e-07	2.08618e-07	2.79881e-07	3.73519e-07	4.98694e-07	6.68724e-07	9.02305e-07	1.22403e-06	1.66417e-06	2.25677e-06	3.03575e-06	4.02903e-06	5.25051e-06	6.69184e-06	8.31527e-06	1.00498e-05	1.17927e-05	1.34182e-05	1.47915e-05	1.579e-05	1.63215e-05	1.63433e-05	1.58723e-05
89	2.19432e-16	2.20796e-16	2.2109e-16	2.22739e-16	2.20583e-16	2.2262e-16	2.21196e-16	2.22153e-16	3.44828e-13	1.20044e-11	3.52246e-11	1.02967e-10	2.41257e-10	5.07614e-10	1.00182e-09	1.91618e-09	3.51568e-09	6.25112e-09	1.07397e-08	1.78126e-08	2.87139e-08	4.46691e-08	6.74088e-08	9.87196e-08	1.41172e-07	1.98174e-07	2.71955e-07	3.66201e-07	4.87187e-07	6.43699e-07	8.49535e-07	1.12487e-06	1.49817e-06	2.00704e-06	2.69793e-06	3.62316e-06	4.83497e-06	6.37639e-06	8.26882e-06	1.04994e-05	1.30096e-05	1.56898e-05	1.8381e-05	2.08887e-05	2.30044e-05	2.45382e-05	2.53471e-05	2.53646e-05	2.46158e-05
90	2.19374e-16	2.20756e-16	2.21093e-16	2.22741e-16	2.20605e-16	2.22653e-16	2.21236e-16	2.2221e-16	6.28604e-13	2.17634e-11	6.3551e-11	1.839e-10	4.29317e-10	9.01924e-10	1.77828e-09	3.39725e-09	6.22663e-09	1.10579e-08	1.89743e-08	3.14332e-08	5.05708e-08	7.85474e-08	1.18316e-07	1.72912e-07	2.46508e-07	3.44468e-07	4.70218e-07	6.29199e-07	8.30579e-07	1.08713e-06	1.41903e-06	1.85601e-06	2.44027e-06	3.22787e-06	4.28829e-06	5.70007e-06	7.54171e-06	9.87799e-06	1.27411e-05	1.61117e-05	1.99016e-05	2.39451e-05	2.80022e-05	3.17794e-05	3.49616e-05	3.72616e-05	3.84633e-05	3.84652e-05	3.73037e-05
91	2.19319e-16	2.20713e-16	2.21093e-16	2.22749e-16	2.20636e-16	2.22689e-16	2.21278e-16	2.22275e-16	1.11895e-12	3.8523e-11	1.11969e-10	3.20826e-10	7.46262e-10	1.56538e-09	3.08334e-09	5.88346e-09	1.07723e-08	1.91074e-08	3.27463e-08	5.41839e-08	8.70111e-08	1.34941e-07	2.02902e-07	2.95941e-07	4.20693e-07	5.8542e-07	7.95247e-07	1.05796e-06	1.38652e-06	1.79889e-06	2.3237e-06	3.00348e-06	3.89916e-06	5.09217e-06	6.68392e-06	8.78938e-06	1.15238e-05	1.49823e-05	1.92123e-05	2.41853e-05	2.97713e-05	3.57264e-05	4.16967e-05	4.72492e-05	5.19196e-05	5.52839e-05	5.70228e-05	5.69857e-05	5.52248e-05
92	2.19267e-16	2.20669e-16	2.21088e-16	2.22763e-16	2.20673e-16	2.22729e-16	2.2132e-16	2.22347e-16	1.94478e-12	6.65763e-11	1.92648e-10	5.46708e-10	1.26711e-09	2.65386e-09	5.22221e-09	9.95289e-09	1.82045e-08	3.22513e-08	5.52047e-08	9.12368e-08	1.46255e-07	2.2648e-07	3.39965e-07	4.94907e-07	7.0165e-07	9.7264e-07	1.31534e-06	1.74053e-06	2.26589e-06	2.91578e-06	3.72952e-06	4.7662e-06	6.11141e-06	7.88037e-06	1.02175e-05	1.3287e-05	1.7254e-05	2.22552e-05	2.83589e-05	3.55239e-05	4.35636e-05	5.21268e-05	6.07042e-05	6.86723e-05	7.53625e-05	8.01637e-05	8.26158e-05	8.25007e-05	7.98914e-05
93	2.19216e-16	2.20623e-16	2.21077e-16	2.22783e-16	2.20718e-16	2.22769e-16	2.21362e-16	2.22424e-16	3.30025e-12	1.12338e-10	3.23685e-10	9.09987e-10	2.10159e-09	4.39488e-09	8.63963e-09	1.64466e-08	3.00511e-08	5.31751e-08	9.0909e-08	1.50068e-07	2.40159e-07	3.71353e-07	5.5651e-07	8.08658e-07	1.14359e-06	1.57965e-06	2.12739e-06	2.8012e-06	3.62425e-06	4.62832e-06	5.86549e-06	7.4154e-06	9.39486e-06	1.19628e-05	1.53195e-05	1.96943e-05	2.53181e-05	3.23826e-05	4.09841e-05	5.10649e-05	6.23632e-05	7.43855e-05	8.64162e-05	9.75782e-05	0.000106932	0.000113616	0.000116985	0.000116729	0.000112949
94	2.19168e-16	2.20575e-16	2.2106e-16	2.22809e-16	2.20767e-16	2.2281e-16	2.21402e-16	2.22506e-16	5.46803e-12	1.85072e-10	5.31086e-10	1.47946e-09	3.40474e-09	7.10919e-09	1.39618e-08	2.65469e-08	4.84564e-08	8.56412e-08	1.46236e-07	2.41115e-07	3.85246e-07	5.94848e-07	8.90008e-07	1.29097e-06	1.82134e-06	2.50756e-06	3.36413e-06	4.40943e-06	5.67253e-06	7.19295e-06	9.0371e-06	1.13088e-05	1.41628e-05	1.78125e-05	2.25292e-05	2.86249e-05	3.64154e-05	4.61634e-05	5.80014e-05	7.18515e-05	8.73547e-05	0.000103835	0.000120309	0.000135573	0.000148336	0.000157416	0.000161923	0.000161434	0.000156082
95	2.19121e-16	2.20525e-16	2.21034e-16	2.22839e-16	2.20819e-16	2.22849e-16	2.21438e-16	2.2259e-16	8.84544e-12	2.97688e-10	8.50918e-10	2.34939e-09	5.38793e-09	1.1233e-08	2.20391e-08	4.18559e-08	7.6322e-08	1.34732e-07	2.29783e-07	3.78423e-07	6.03698e-07	9.3085e-07	1.39055e-06	2.01355e-06	2.83442e-06	3.89038e-06	5.20075e-06	6.7879e-06	8.68627e-06	1.09423e-05	1.36372e-05	1.69011e-05	2.09335e-05	2.60129e-05	3.24974e-05	4.08015e-05	5.13472e-05	6.44866e-05	8.03985e-05	9.898e-05	0.000119752	0.000141808	0.000163831	0.000184208	0.000201205	0.000213238	0.000219111	0.000218254	0.000210846
96	2.19075e-16	2.20472e-16	2.20999e-16	2.22872e-16	2.20874e-16	2.22886e-16	2.21468e-16	2.22673e-16	1.39704e-11	4.67509e-10	1.33134e-09	3.64407e-09	8.32832e-09	1.7337e-08	3.39819e-08	6.44623e-08	1.17424e-07	2.07046e-07	3.52692e-07	5.8016e-07	9.24152e-07	1.423e-06	2.12252e-06	3.06831e-06	4.30998e-06	5.89877e-06	7.85949e-06	1.02178e-05	1.30116e-05	1.62916e-05	2.01517e-05	2.47494e-05	3.0333e-05	3.72563e-05	4.598e-05	5.70421e-05	7.0993e-05	8.82942e-05	0.000109182	0.000133526	0.0001607	0.00018952	0.000218264	0.000244815	0.000266906	0.000282459	0.000289906	0.0002885	0.000278473
97	2.1903e-16	2.20417e-16	2.20954e-16	2.22908e-16	2.20928e-16	2.22919e-16	2.21491e-16	2.22753e-16	2.15427e-11	7.16845e-10	2.03405e-09	5.52069e-09	1.25744e-08	2.61366e-08	5.118e-08	9.69745e-08	1.76468e-07	3.10795e-07	5.28795e-07	8.68828e-07	1.38198e-06	2.12508e-06	3.16499e-06	4.56786e-06	6.40331e-06	8.74024e-06	1.16094e-05	1.50376e-05	1.90624e-05	2.37334e-05	2.9152e-05	3.55001e-05	4.30765e-05	5.23181e-05	6.38026e-05	7.82114e-05	9.62465e-05	0.0001185	0.000145279	0.000176421	0.000211131	0.000247899	0.000284523	0.000318296	0.000346316	0.000365923	0.000375111	0.000372921	0.000359649
98	2.18986e-16	2.20358e-16	2.20898e-16	2.22943e-16	2.20979e-16	2.21323e-13	7.09519e-13	2.34924e-12	3.76447e-11	1.08379e-09	3.05535e-09	8.20798e-09	1.86149e-08	3.8611e-08	7.55008e-08	1.42838e-07	2.59581e-07	4.56517e-07	7.75621e-07	1.27262e-06	2.02105e-06	3.10311e-06	4.61418e-06	6.64798e-06	9.30004e-06	1.26608e-05	1.67666e-05	2.16417e-05	2.73167e-05	3.38306e-05	4.1283e-05	4.98728e-05	5.99463e-05	7.20274e-05	8.6822e-05	0.000105173	0.000127957	0.000155916	0.000189443	0.000228343	0.000271633	0.000317429	0.000362987	0.000404922	0.000439608	0.000463717	0.000474741	0.00047148	0.000454302
99	2.18943e-16	2.20293e-16	2.2083e-16	2.22976e-16	2.21026e-16	6.79868e-13	3.02216e-12	1.29246e-11	7.90449e-11	1.6359e-09	4.5556e-09	1.20651e-08	2.71918e-08	5.62134e-08	1.09666e-07	2.06981e-07	3.75372e-07	6.58764e-07	1.11696e-06	1.82915e-06	2.89887e-06	4.44227e-06	6.59222e-06	9.47826e-06	1.32283e-05	1.7958e-05	2.37074e-05	3.04919e-05	3.83244e-05	4.72192e-05	5.7259e-05	6.86465e-05	8.17671e-05	9.723e-05	0.000115876	0.000138726	0.000166846	0.000201155	0.000242142	0.000289585	0.000342297	0.00039799	0.000453316	0.000504148	0.000546056	0.000574971	0.000587832	0.000583169	0.000561433
100	2.18903e-16	2.20223e-16	2.2075e-16	2.23004e-16	2.21067e-16	1.2683e-12	5.81632e-12	2.60101e-11	1.33154e-10	2.37808e-09	6.56927e-09	1.72052e-08	3.85866e-08	7.95668e-08	1.54953e-07	2.91914e-07	5.28542e-07	9.25991e-07	1.56742e-06	2.56267e-06	4.05423e-06	6.20227e-06	9.18778e-06	1.31858e-05	1.8364e-05	2.48666e-05	3.27346e-05	4.19661e-05	5.25413e-05	6.44309e-05	7.76793e-05	9.24726e-05	0.000109219	0.000128606	0.000151608	0.00017943	0.00021335	0.000254473	0.000303406	0.000359906	0.000422577	0.000488705	0.000554308	0.000614463	0.000663884	0.000697713	0.000712294	0.000705871	0.000678982
101	2.18866e-16	2.20147e-16	2.2066e-16	2.23026e-16	2.21099e-16	2.3102e-12	1.06489e-11	4.77958e-11	2.15115e-10	3.37631e-09	9.25284e-09	2.39718e-08	5.35001e-08	1.10035e-07	2.13906e-07	4.02219e-07	7.27058e-07	1.2716e-06	2.14879e-06	3.50749e-06	5.53927e-06	8.45985e-06	1.25101e-05	1.7921e-05	2.49074e-05	3.36447e-05	4.41702e-05	5.64525e-05	7.042e-05	8.59747e-05	0.000103095	0.000121922	0.000142865	0.00016667	0.000194441	0.00022757	0.000267552	0.000315698	0.000372746	0.000438445	0.0005112	0.000587871	0.000663828	0.000733336	0.000790233	0.000828846	0.000844908	0.000836368	0.000803856
102	2.18834e-16	2.20064e-16	2.2056e-16	2.23039e-16	2.21121e-16	4.10856e-12	1.90361e-11	8.57542e-11	3.45408e-10	4.70562e-09	1.27789e-08	3.27284e-08	7.26569e-08	1.49004e-07	2.89072e-07	5.4242e-07	9.78677e-07	1.70843e-06	2.88162e-06	4.69537e-06	7.40148e-06	1.12836e-05	1.66548e-05	2.38129e-05	3.30267e-05	4.45035e-05	5.82699e-05	7.42494e-05	9.22947e-05	0.000112208	0.000133868	0.000157337	0.000182992	0.000211618	0.000244432	0.000283004	0.000329054	0.000384108	0.000449051	0.000523647	0.00060612	0.000692927	0.000778811	0.000857247	0.000921208	0.000964222	0.000981416	0.000970449	0.000932038
103	2.18809e-16	2.19973e-16	2.20454e-16	2.2304e-16	2.21133e-16	7.13404e-12	3.32248e-11	1.50224e-10	5.51052e-10	6.44758e-09	1.73259e-08	4.38307e-08	9.6738e-08	1.97736e-07	3.82714e-07	7.16421e-07	1.28991e-06	2.24695e-06	3.78213e-06	6.15054e-06	9.67572e-06	1.47218e-05	2.16866e-05	3.09444e-05	4.28238e-05	5.75623e-05	7.51663e-05	9.54953e-05	0.000118298	0.000143242	0.000170066	0.000198714	0.000229498	0.000263205	0.000301145	0.000345058	0.000396881	0.000458363	0.000530554	0.000613257	0.000704554	0.000800543	0.000895399	0.000981861	0.0010521	0.00109889	0.00111679	0.00110319	0.00105888
104	2.18792e-16	2.19875e-16	2.20344e-16	2.2303e-16	2.21135e-16	1.20944e-11	5.66185e-11	2.56945e-10	8.72282e-10	8.69973e-09	2.3094e-08	5.76491e-08	1.26413e-07	2.57414e-07	4.96849e-07	9.27521e-07	1.66593e-06	2.89492e-06	4.86143e-06	7.88816e-06	1.23815e-05	1.8798e-05	2.76309e-05	3.93399e-05	5.4316e-05	7.28231e-05	9.48344e-05	0.000120124	0.000148305	0.000178873	0.000211385	0.000245624	0.000281793	0.000320653	0.000363578	0.000412457	0.000469436	0.00053649	0.000614848	0.000704386	0.000803094	0.000906785	0.00100915	0.0011023	0.00117769	0.00122744	0.00124561	0.00122933	0.00117947
105	2.18785e-16	2.19772e-16	7.20631e-15	9.94707e-14	2.55665e-13	2.06411e-11	9.62277e-11	4.33527e-10	1.37644e-09	1.15983e-08	3.03447e-08	7.46368e-08	1.6245e-07	3.29309e-07	6.33507e-07	1.17877e-06	2.11106e-06	3.65798e-06	6.12607e-06	9.91454e-06	1.55223e-05	2.35086e-05	3.44708e-05	4.89588e-05	6.74264e-05	9.01554e-05	0.000117071	0.000147837	0.0001819	0.000218545	0.000257103	0.000297158	0.000338764	0.000382621	0.000430134	0.000483321	0.000544523	0.000615937	0.000698987	0.000793658	0.000897913	0.00100737	0.00111536	0.00121348	0.00129265	0.00134444	0.00136249	0.00134373	0.00128907
106	2.18789e-16	9.3283e-15	9.79789e-13	4.95216e-12	1.39288e-11	6.41467e-11	2.2248e-10	8.38001e-10	2.38288e-09	1.57245e-08	4.01108e-08	9.65299e-08	2.07676e-07	4.17859e-07	7.99387e-07	1.47976e-06	2.63831e-06	4.55253e-06	7.59486e-06	1.22483e-05	1.91116e-05	2.88534e-05	4.21794e-05	5.9731e-05	8.20193e-05	0.000109332	0.000141528	0.000178138	0.000218406	0.000261375	0.000306114	0.00035197	0.000398814	0.000447251	0.000498691	0.000555256	0.000619463	0.000693727	0.000779678	0.000877447	0.000985045	0.001098	0.00120942	0.00131059	0.00139202	0.00144491	0.00146259	0.00144182	0.00138357
107	2.18807e-16	2.93637e-13	4.50812e-12	1.7553e-11	4.44243e-11	1.48932e-10	4.48682e-10	1.51714e-09	3.99854e-09	2.12411e-08	5.2652e-08	1.23679e-07	2.6253e-07	5.23541e-07	9.94818e-07	1.83016e-06	3.24561e-06	5.57267e-06	9.25447e-06	1.48627e-05	2.31001e-05	3.47473e-05	5.06182e-05	7.14407e-05	9.77734e-05	0.000129894	0.000167574	0.000210186	0.000256747	0.000306026	0.000356805	0.000408165	0.000459771	0.000512109	0.00056657	0.000625354	0.000691139	0.000766543	0.000853413	0.000952064	0.00106063	0.00117466	0.00128721	0.00138942	0.00147161	0.00152475	0.00154203	0.0015201	0.00145993
108	3.6319e-14	3.63392e-12	1.88073e-11	5.49837e-11	1.28305e-10	3.5068e-10	9.29274e-10	2.79229e-09	6.83736e-09	2.91879e-08	6.97121e-08	1.58866e-07	3.31304e-07	6.52716e-07	1.22883e-06	2.24198e-06	3.94781e-06	6.73477e-06	1.11194e-05	1.77643e-05	2.74759e-05	4.11442e-05	5.96841e-05	8.38993e-05	0.000114379	0.00015137	0.000194536	0.000243067	0.000295731	0.000351005	0.000407369	0.000463628	0.00051923	0.000574529	0.000630883	0.000690553	0.000756355	0.0008311	0.000916853	0.00101414	0.0011213	0.00123402	0.00134546	0.00144682	0.00152841	0.00158122	0.00159837	0.00157649	0.00151654
109	3.27949e-13	1.46563e-11	6.18456e-11	1.58707e-10	3.52958e-10	8.47903e-10	2.01877e-09	5.36617e-09	1.22075e-08	4.17987e-08	9.50284e-08	2.08086e-07	4.23286e-07	8.1925e-07	1.52129e-06	2.74237e-06	4.78e-06	8.08115e-06	1.32363e-05	2.09972e-05	3.2269e-05	4.80417e-05	6.93173e-05	9.6956e-05	0.000131555	0.000173304	0.000221734	0.000275836	0.000334115	0.000394751	0.000455921	0.000516164	0.000574717	0.000631809	0.000688759	0.000747879	0.000812103	0.00088442	0.000967111	0.00106094	0.00116449	0.00127373	0.00138207	0.00148094	0.0015609	0.00161307	0.00163072	0.00161052	0.00155338
110	7.0662e-13	3.07128e-11	1.34147e-10	3.35481e-10	7.37107e-10	1.68814e-09	3.83221e-09	9.52516e-09	2.07168e-08	6.01581e-08	1.30539e-07	2.74645e-07	5.43918e-07	1.03175e-06	1.88523e-06	3.35002e-06	5.76748e-06	9.64358e-06	1.56412e-05	2.45965e-05	3.75031e-05	5.54359e-05	7.94621e-05	0.000110472	0.00014904	0.000195268	0.000248532	0.000307605	0.000370726	0.000435786	0.000500683	0.000563713	0.000623935	0.000681474	0.000737622	0.000794736	0.000855856	0.00092413	0.00100204	0.0010906	0.0011887	0.00129267	0.0013963	0.00149146	0.00156912	0.00162077	0.00163993	0.00162339	0.00157203
111	1.30444e-12	5.64099e-11	2.45064e-10	6.08624e-10	1.33286e-09	2.98269e-09	6.60253e-09	1.57688e-08	3.33402e-08	8.59529e-08	1.79142e-07	3.63346e-07	7.00926e-07	1.30223e-06	2.33867e-06	4.0908e-06	6.94573e-06	1.14681e-05	1.83901e-05	2.86245e-05	4.32393e-05	6.33729e-05	9.01291e-05	0.000124394	0.000166683	0.000216973	0.000274462	0.000337693	0.00040464	0.000472931	0.000540224	0.000604623	0.000665054	0.000721582	0.000775501	0.000829217	0.000885867	0.000948733	0.00102048	0.00110238	0.00119364	0.00129103	0.00138886	0.00147958	0.00155475	0.00160641	0.00162845	0.0016179	0.0015756
112	2.35128e-12	1.0096e-10	4.36226e-10	1.07628e-09	2.3498e-09	5.16003e-09	1.11783e-08	2.57477e-08	5.31231e-08	1.24463e-07	2.49744e-07	4.8871e-07	9.17186e-07	1.6655e-06	2.93281e-06	5.03731e-06	8.41393e-06	1.36851e-05	2.16472e-05	3.32791e-05	4.97042e-05	7.20966e-05	0.000101562	0.000138939	0.000184642	0.000238485	0.000299458	0.000365868	0.00043544	0.000505575	0.000573746	0.000637934	0.000697006	0.000751024	0.000801324	0.000850381	0.000901418	0.00095783	0.00102244	0.00109674	0.00118031	0.00127037	0.00136185	0.00144792	0.00152089	0.00157347	0.00160011	0.00159813	0.00156841
113	4.13822e-12	1.76454e-10	7.58568e-10	1.85975e-09	4.04827e-09	8.75226e-09	1.86116e-08	4.14926e-08	8.37975e-08	1.82179e-07	3.53313e-07	6.68654e-07	1.22101e-06	2.16481e-06	3.7315e-06	6.28071e-06	1.02978e-05	1.64621e-05	2.56281e-05	3.88275e-05	5.72164e-05	8.19724e-05	0.00011416	0.000154525	0.00020333	0.000260184	0.000323843	0.000392371	0.000463266	0.000533751	0.000601183	0.000663509	0.000719623	0.000769658	0.000815047	0.000858359	0.000902901	0.000952157	0.00100907	0.00107535	0.00115089	0.00123341	0.00131855	0.00140026	0.00147174	0.00152652	0.00155975	0.00156911	0.00155559
114	7.11119e-12	3.0116e-10	1.28862e-09	3.14001e-09	6.81545e-09	1.45466e-08	3.04473e-08	6.59422e-08	1.30711e-07	2.68395e-07	5.05488e-07	9.2864e-07	1.65245e-06	2.86107e-06	4.82438e-06	7.94856e-06	1.27732e-05	2.00334e-05	3.06354e-05	4.56485e-05	6.62353e-05	9.35403e-05	0.00012854	0.000171835	0.000223482	0.00028284	0.000348404	0.000417993	0.000488903	0.000558236	0.000623317	0.000682154	0.000733764	0.000778443	0.00081778	0.000854474	0.000891916	0.000933657	0.000982726	0.00104098	0.00110865	0.00118395	0.00126322	0.00134131	0.00141237	0.00147093	0.00151288	0.00153645	0.00154277
115	1.19313e-11	5.01934e-10	2.13844e-09	5.18025e-09	1.12125e-08	2.36789e-08	4.89011e-08	1.03261e-07	2.0138e-07	3.96149e-07	7.28114e-07	1.30407e-06	2.2669e-06	3.83808e-06	6.33396e-06	1.02142e-05	1.60775e-05	2.47145e-05	3.70753e-05	5.425e-05	7.73787e-05	0.000107532	0.000145548	0.000191824	0.000246157	0.000307608	0.000374386	0.000444062	0.000513761	0.000580526	0.000641737	0.000695565	0.000741255	0.000779357	0.000811689	0.000841113	0.000871113	0.000905283	0.000946699	0.000997335	0.0010577	0.00112648	0.00120075	0.00127628	0.00134829	0.00141235	0.00146526	0.00150589	0.0015356
116	1.95456e-11	8.16921e-10	3.46662e-09	8.35041e-09	1.80255e-08	3.77344e-08	7.70501e-08	1.59179e-07	3.06082e-07	5.8321e-07	1.05085e-06	1.84275e-06	3.13878e-06	5.20769e-06	8.42271e-06	1.3306e-05	2.0521e-05	3.0914e-05	4.54702e-05	6.52805e-05	9.14304e-05	0.000124872	0.000166251	0.000215702	0.000272704	0.000335978	0.00040342	0.000472354	0.00053977	0.000602711	0.000658705	0.000706183	0.000744726	0.000775229	0.000799806	0.000821525	0.00084397	0.000870763	0.000904986	0.000948681	0.00100259	0.00106586	0.00113627	0.00121056	0.00128504	0.00135641	0.0014225	0.0014829	0.00153936
117	3.12624e-11	1.29836e-09	5.4897e-09	1.31521e-08	2.83168e-08	5.88489e-08	1.19023e-07	2.41332e-07	4.58438e-07	8.53057e-07	1.5127e-06	2.60729e-06	4.365e-06	7.11463e-06	1.12994e-05	1.75147e-05	2.64959e-05	3.91434e-05	5.64666e-05	7.95338e-05	0.000109339	0.000146665	0.00019191	0.000244885	0.000304697	0.000369681	0.000437402	0.000504946	0.000569198	0.000627272	0.000676922	0.000716941	0.00074734	0.000769445	0.00078573	0.000799509	0.000814477	0.000834267	0.000861939	0.00089956	0.000948064	0.00100701	0.00107487	0.00114933	0.00122787	0.00130835	0.00138971	0.0014724	0.00155861
118	4.88214e-11	2.01509e-09	8.49216e-09	2.024e-08	4.34677e-08	8.97915e-08	1.80155e-07	3.59534e-07	6.75878e-07	1.23564e-06	2.16326e-06	3.67691e-06	6.06753e-06	9.74004e-06	1.52234e-05	2.3199e-05	3.44807e-05	5.00205e-05	7.08362e-05	9.7944e-05	0.000132202	0.000174172	0.00022394	0.000280933	0.000343834	0.000410561	0.000478332	0.000544009	0.000604418	0.000656803	0.00069923	0.000730936	0.000752448	0.000765593	0.000773263	0.000779047	0.000786764	0.000800049	0.000821915	0.000854416	0.000898642	0.000954522	0.00102119	0.0010973	0.00118144	0.00127274	0.00137127	0.00147841	0.00159694
119	7.44407e-11	3.05405e-09	1.28325e-08	3.04329e-08	6.52005e-08	1.34006e-07	2.67059e-07	5.25898e-07	9.79847e-07	1.76769e-06	3.06314e-06	5.14802e-06	8.39413e-06	1.33021e-05	2.05052e-05	3.07849e-05	4.50391e-05	6.42643e-05	8.94653e-05	0.000121567	0.000161241	0.000208762	0.000263838	0.000325455	0.000391825	0.000460422	0.000528125	0.000591594	0.000647648	0.000693728	0.000728286	0.000751079	0.000763217	0.000767082	0.000766021	0.00076392	0.000764728	0.00077208	0.000788926	0.000817283	0.000858364	0.000912434	0.000979265	0.00105842	0.00114963	0.00125324	0.00137054	0.00150388	0.00165669
120	1.10822e-10	4.52e-09	1.89419e-08	4.47084e-08	9.55627e-08	1.95577e-07	3.8756e-07	7.54705e-07	1.39555e-06	2.49224e-06	4.28312e-06	7.13279e-06	1.15159e-05	1.80522e-05	2.75004e-05	4.07564e-05	5.88054e-05	8.26761e-05	0.000113328	0.000151546	0.000197747	0.000251846	0.000313106	0.000380009	0.000450258	0.000520879	0.000588426	0.000649409	0.0007007	0.000740014	0.000766258	0.000779771	0.00078229	0.000776786	0.000767077	0.000757355	0.000751698	0.000753735	0.000766348	0.000791506	0.000830523	0.000883972	0.000952225	0.00103572	0.00113529	0.00125248	0.00138977	0.00155051	0.00173883
121	1.61083e-10	6.53255e-09	2.73116e-08	6.41716e-08	1.36859e-07	2.7909e-07	5.50413e-07	1.06189e-06	1.95102e-06	3.45706e-06	5.90149e-06	9.75483e-06	1.56207e-05	2.42647e-05	3.65946e-05	5.36348e-05	7.64568e-05	0.000106101	0.000143438	0.000189046	0.000243009	0.000304798	0.000373148	0.000445981	0.000520469	0.000593196	0.00066044	0.000718627	0.000764771	0.000796939	0.000814568	0.000818623	0.000811498	0.000796755	0.000778676	0.000761745	0.000750159	0.000747537	0.000756691	0.00077954	0.000817492	0.000871407	0.000942216	0.00103119	0.00114019	0.00127191	0.00142994	0.00161864	0.0018428
122	2.28607e-10	9.2195e-09	3.84664e-08	8.99903e-08	1.91513e-07	3.89352e-07	7.64771e-07	1.46406e-06	2.67542e-06	4.7116e-06	7.99904e-06	1.31412e-05	2.09005e-05	3.22189e-05	4.81776e-05	6.99424e-05	9.86652e-05	0.000135366	0.000180771	0.000235168	0.000298211	0.000368826	0.000445137	0.000524452	0.000603397	0.000678149	0.00074478	0.000799735	0.000840277	0.000864925	0.000873717	0.00086828	0.000851669	0.000828016	0.000802031	0.000778454	0.000761576	0.000754991	0.000761448	0.000782818	0.000820609	0.000875949	0.000950296	0.00104568	0.0011649	0.0013117	0.00149072	0.00170717	0.0019665
123	3.16768e-10	1.27061e-08	5.292e-08	1.23294e-07	2.61853e-07	5.30961e-07	1.03935e-06	1.97696e-06	3.59627e-06	6.30241e-06	1.06515e-05	1.74102e-05	2.75332e-05	4.21711e-05	6.26043e-05	9.01501e-05	0.000126028	0.000171196	0.000226161	0.000290825	0.000364293	0.000444834	0.000529872	0.000616047	0.000699441	0.000775884	0.000841347	0.000892425	0.000926762	0.000943448	0.000943196	0.000928326	0.000902536	0.000870479	0.000837229	0.000807721	0.000786295	0.0007765	0.000781018	0.00080169	0.000840127	0.000897715	0.000976394	0.00107887	0.0012088	0.0013708	0.00157039	0.00181355	0.00210624
124	4.28554e-10	1.71001e-08	7.11144e-08	1.65035e-07	3.49819e-07	7.07723e-07	1.38131e-06	2.61346e-06	4.73591e-06	8.26697e-06	1.39193e-05	2.26556e-05	3.56581e-05	5.43199e-05	8.0145e-05	0.000114609	0.000158978	0.000214098	0.000280167	0.000356584	0.000441779	0.00053324	0.000627591	0.000720764	0.000808313	0.000885804	0.00094924	0.000995527	0.00102286	0.00103102	0.00102149	0.000997296	0.000962747	0.000922944	0.000883233	0.000848657	0.000823542	0.000811355	0.000814708	0.000835421	0.000875214	0.000935723	0.00101932	0.00112932	0.00127003	0.00144683	0.00166592	0.00193383	0.0022569
125	5.66086e-10	2.2473e-08	9.33449e-08	2.15818e-07	4.56611e-07	9.21956e-07	1.79494e-06	3.38108e-06	6.10719e-06	1.06264e-05	1.78358e-05	2.89276e-05	4.53472e-05	6.87632e-05	0.000100926	0.00014347	0.000197683	0.000264235	0.000342918	0.000432499	0.000530594	0.00063378	0.000737787	0.000837803	0.000928889	0.00100645	0.00106668	0.00110699	0.0011263	0.00112525	0.00110615	0.00107276	0.00102996	0.000983189	0.000937963	0.00089932	0.000871486	0.000857798	0.00086078	0.000882235	0.000924	0.000987943	0.00107682	0.00119442	0.0013456	0.00153625	0.00177303	0.0020628	0.00241207
126	7.30082e-10	2.88407e-08	1.19678e-07	2.75723e-07	5.82319e-07	1.17374e-06	2.28019e-06	4.27944e-06	7.70888e-06	1.33778e-05	2.23946e-05	3.62128e-05	5.65751e-05	8.54551e-05	0.000124867	0.000176602	0.000241936	0.000321292	0.000413954	0.000517926	0.000629866	0.000745314	0.00085902	0.000965401	0.00105908	0.00113541	0.00119098	0.00122389	0.00123399	0.00122292	0.00119392	0.00115148	0.00110099	0.00104814	0.000998453	0.000956856	0.000927369	0.000913134	0.000916557	0.000939418	0.000983666	0.00105138	0.00114563	0.00127059	0.00143145	0.0016344	0.00188632	0.00219415	0.00256436
127	9.19336e-10	3.61433e-08	1.49873e-07	3.44132e-07	7.2557e-07	1.46024e-06	2.83146e-06	5.29788e-06	9.52159e-06	1.64871e-05	2.75377e-05	4.44166e-05	6.91917e-05	0.000104166	0.000151628	0.000213519	0.000291061	0.000384364	0.000492096	0.000611374	0.000737768	0.000865664	0.000988765	0.0011007	0.00119573	0.00126929	0.00131854	0.00134248	0.00134209	0.00132015	0.00128091	0.0012296	0.00117204	0.00111406	0.00106106	0.0010177	0.000987687	0.000973897	0.000978572	0.00100345	0.00105058	0.0011222	0.00122165	0.00135332	0.0015226	0.00173575	0.00199958	0.00232085	0.00270577
128	1.13029e-09	4.42311e-08	1.83322e-07	4.196e-07	8.83268e-07	1.77519e-06	3.43653e-06	6.41372e-06	1.15046e-05	1.98838e-05	3.31479e-05	5.33499e-05	8.29032e-05	0.000124454	0.000180571	0.000253326	0.000343852	0.000451872	0.000575352	0.000710409	0.000851417	0.000991524	0.00112333	0.00123971	0.0013346	0.00140371	0.0014449	0.0014583	0.00144617	0.00141257	0.00136283	0.0013029	0.00123896	0.00117683	0.00112169	0.00107779	0.00104841	0.00103605	0.00104276	0.0010702	0.00112045	0.00119592	0.00130009	0.00143748	0.00161345	0.00183413	0.00210604	0.0024355	0.00282822
129	1.35681e-09	5.28574e-08	2.1902e-07	4.99803e-07	1.05049e-06	2.10871e-06	4.0763e-06	7.59162e-06	1.3595e-05	2.34597e-05	3.90453e-05	6.27249e-05	9.72657e-05	0.00014566	0.000210748	0.000294712	0.000398554	0.000521558	0.000660909	0.000811648	0.000966883	0.00111847	0.00125791	0.00137734	0.00147048	0.00153342	0.00156491	0.00156635	0.00154142	0.00149557	0.00143521	0.00136702	0.00129745	0.00123222	0.00117612	0.00113287	0.00110523	0.00109526	0.00110471	0.00113512	0.00118861	0.00126764	0.00137577	0.0015175	0.00169803	0.00192313	0.00219882	0.00253077	0.002924
130	1.59023e-09	6.16823e-08	2.55579e-07	5.81578e-07	1.2206e-06	2.44748e-06	4.72518e-06	8.78439e-06	1.57089e-05	2.70711e-05	4.49923e-05	7.2163e-05	0.000111697	0.000166922	0.000240929	0.000335984	0.000452922	0.000590545	0.000745218	0.000910867	0.00107931	0.00124113	0.00138673	0.00150759	0.00159734	0.00165252	0.00167291	0.0016613	0.00162289	0.0015645	0.0014937	0.00141779	0.00134342	0.00127614	0.00122023	0.00117876	0.00115388	0.00114713	0.00115992	0.0011936	0.00125025	0.00133233	0.00144337	0.00158776	0.00177038	0.00199648	0.00227139	0.00259995	0.00298639
131	1.81975e-09	7.02899e-08	2.91297e-07	6.61083e-07	1.38557e-06	2.77548e-06	5.3524e-06	9.93549e-06	1.7746e-05	3.05462e-05	5.07061e-05	8.12144e-05	0.000125509	0.000187224	0.000269667	0.000375159	0.000504338	0.000655504	0.000824195	0.00100324	0.00118321	0.00135345	0.0015034	0.00162394	0.00170871	0.00175482	0.00176314	0.00173788	0.00168578	0.00161505	0.00153431	0.00145146	0.00137327	0.00130499	0.00125032	0.00121165	0.00119041	0.00118757	0.00120411	0.00124118	0.00130072	0.00138513	0.00149784	0.00164297	0.00182497	0.00204848	0.002318	0.00263744	0.00301013
132	2.0332e-09	7.82171e-08	3.24274e-07	7.34068e-07	1.53655e-06	3.07511e-06	5.92428e-06	1.0983e-05	1.95968e-05	3.36982e-05	5.58786e-05	8.93908e-05	0.000137956	0.000205466	0.000295406	0.000410112	0.000550006	0.000712892	0.000893522	0.0010837	0.00127285	0.00144922	0.00160138	0.0017198	0.00179818	0.00183429	0.0018301	0.00179122	0.00172584	0.00164351	0.00155377	0.00146503	0.00138411	0.00131589	0.00126345	0.00122841	0.00121149	0.00121302	0.00123356	0.00127394	0.00133592	0.00142176	0.00153469	0.00167849	0.0018571	0.00207444	0.00233415	0.00263916	0.00299187
133	2.21799e-09	8.49936e-08	3.52573e-07	7.96237e-07	1.66465e-06	3.3287e-06	6.40704e-06	1.18652e-05	2.11518e-05	3.63404e-05	6.02037e-05	9.62077e-05	0.000148298	0.000220566	0.000316615	0.000438757	0.000587194	0.000759265	0.000949019	0.00114736	0.00134274	0.00152251	0.00167456	0.00178908	0.00185994	0.00188559	0.00186907	0.00181728	0.00173973	0.0016471	0.00154976	0.0014565	0.00137407	0.00130695	0.00125757	0.00122682	0.00121467	0.00122083	0.00124536	0.00128877	0.00135257	0.00143879	0.00155039	0.00169076	0.00186326	0.00207107	0.00231696	0.00260291	0.00293042
134	2.36239e-09	9.01875e-08	3.74405e-07	8.4366e-07	1.76176e-06	3.5202e-06	6.77015e-06	1.2526e-05	2.23124e-05	3.83052e-05	6.34065e-05	0.000101231	0.000155877	0.000231558	0.000331933	0.000459254	0.000613502	0.000791614	0.000987058	0.00119003	0.00138824	0.00156837	0.00171787	0.00182682	0.00188937	0.00190463	0.0018766	0.00181329	0.00172532	0.00162431	0.0015212	0.00142502	0.00134241	0.00127741	0.00123181	0.00120578	0.0011986	0.00120937	0.00123766	0.00128362	0.00134845	0.00143391	0.00154262	0.00167752	0.0018414	0.0020367	0.00226538	0.00252854	0.00282688
135	2.45673e-09	9.34505e-08	3.88318e-07	8.73184e-07	1.82143e-06	3.63687e-06	6.98943e-06	1.29213e-05	2.3001e-05	3.94609e-05	6.52719e-05	0.000104123	0.00016018	0.000237698	0.000340319	0.000470199	0.000627113	0.000807681	0.00100495	0.00120863	0.00140597	0.00158327	0.00172782	0.00182974	0.00188356	0.001889	0.00185087	0.00177806	0.00168203	0.001575	0.00146832	0.00137108	0.00128969	0.00122776	0.00118648	0.00116539	0.00116313	0.00117825	0.00120985	0.0012577	0.00132266	0.00140618	0.0015105	0.00163809	0.00179117	0.00197152	0.00218037	0.00241806	0.00268461
136	2.49446e-09	9.45565e-08	3.93354e-07	8.82776e-07	1.83956e-06	3.67069e-06	7.04974e-06	1.30238e-05	2.31697e-05	3.97265e-05	6.56688e-05	0.000104679	0.000160903	0.000238544	0.000341162	0.000470782	0.000627	0.000806219	0.00100125	0.00120157	0.00139427	0.0015656	0.00170292	0.00179663	0.00184167	0.00183833	0.00179201	0.00171222	0.00161089	0.00150059	0.00139277	0.00129642	0.00121767	0.00115968	0.00112312	0.00110696	0.00110934	0.00112832	0.00116258	0.00121152	0.00127565	0.00135608	0.00145463	0.00157335	0.0017139	0.0018775	0.00206476	0.00227542	0.00250896
137	2.47292e-09	9.34278e-08	3.89156e-07	8.71758e-07	1.81486e-06	3.61924e-06	6.94672e-06	1.28258e-05	2.28054e-05	3.90813e-05	6.45648e-05	0.000102852	0.000157977	0.00023401	0.000334357	0.000460885	0.000613048	0.00078714	0.000975925	0.00116894	0.0013534	0.00151583	0.00164394	0.00172858	0.00176516	0.00175441	0.00170216	0.00161819	0.00151458	0.00140391	0.00129748	0.001204	0.00112924	0.00107592	0.00104428	0.00103286	0.00103938	0.00106154	0.00109764	0.00114678	0.00120909	0.00128535	0.00137699	0.00148561	0.00161242	0.00175815	0.00192294	0.0021061	0.00230675
138	2.39362e-09	9.01435e-08	3.76016e-07	8.40883e-07	1.74901e-06	3.48599e-06	6.68728e-06	1.23403e-05	2.19321e-05	3.75668e-05	6.20307e-05	9.87568e-05	0.000151587	0.000224376	0.000320318	0.000441101	0.000586076	0.00075154	0.000930407	0.00111251	0.00128553	0.00143653	0.00155384	0.00162891	0.00165763	0.00164111	0.00158534	0.00150008	0.00139725	0.00128907	0.00118646	0.0010977	0.00102812	0.000980048	0.000953368	0.000946313	0.000956327	0.000980835	0.00101787	0.00106625	0.00112579	0.00119695	0.00128078	0.00137847	0.00149087	0.00161832	0.00176062	0.00191682	0.00208582
139	2.26211e-09	8.4931e-08	3.54836e-07	7.92254e-07	1.64647e-06	3.27994e-06	6.28886e-06	1.15998e-05	2.06074e-05	3.5283e-05	5.82324e-05	9.26607e-05	0.000142146	0.000210259	0.000299934	0.000412671	0.000547752	0.000701588	0.000867418	0.00103561	0.00119455	0.00133214	0.00143753	0.00150286	0.00152457	0.00150401	0.0014471	0.00136334	0.00126412	0.00116107	0.00106447	0.00098203	0.000918606	0.000876161	0.000854312	0.000851105	0.000863839	0.000889791	0.000926815	0.000973514	0.00102944	0.00109474	0.00117015	0.0012565	0.00135434	0.00146373	0.00158429	0.00171492	0.00185447
140	2.08731e-09	7.81395e-08	3.27027e-07	7.29081e-07	1.51399e-06	3.01459e-06	5.77745e-06	1.06521e-05	1.8917e-05	3.23765e-05	5.34131e-05	8.49515e-05	0.00013025	0.000192547	0.000274478	0.000377349	0.000500417	0.000640299	0.000790703	0.000942725	0.00108569	0.00120852	0.00130134	0.00135713	0.00137282	0.0013499	0.00129406	0.00121425	0.0011211	0.0010254	0.000936603	0.000861754	0.000805183	0.000768528	0.000751227	0.000751257	0.000765889	0.000792368	0.000828463	0.000872639	0.000924231	0.000983148	0.00104982	0.00112482	0.00120843	0.00130057	0.00140075	0.00150788	0.00162084
141	1.88049e-09	7.02018e-08	2.94354e-07	6.55337e-07	1.35984e-06	2.70649e-06	5.18481e-06	9.55605e-06	1.6965e-05	2.90257e-05	4.78669e-05	7.60977e-05	0.000116619	0.000172302	0.000245465	0.000337224	0.000446844	0.000571219	0.000704643	0.000839082	0.000964948	0.00107234	0.00115248	0.0011992	0.00120992	0.00118617	0.00113328	0.00105941	0.000974271	0.000887608	0.000807924	0.000741514	0.000692178	0.00066126	0.000648099	0.000650697	0.000666406	0.00069254	0.000726874	0.000767812	0.000814535	0.000866762	0.00092469	0.000988662	0.00105881	0.00113495	0.00121659	0.00130272	0.00139236
142	1.65414e-09	6.15883e-08	2.58753e-07	5.75341e-07	1.19303e-06	2.37352e-06	4.5452e-06	8.37454e-06	1.48631e-05	2.54217e-05	4.19092e-05	6.66003e-05	0.00010202	0.000150657	0.000214509	0.000294507	0.000389956	0.000498079	0.000613826	0.000730123	0.00083856	0.000930484	0.000998281	0.00103664	0.00104344	0.00102017	0.000971648	0.000905184	0.000829374	0.000752835	0.000683039	0.000625485	0.000583448	0.000558013	0.000548486	0.000552971	0.000568988	0.000594004	0.000625882	0.000663031	0.000704546	0.000750013	0.00079945	0.000853033	0.000910786	0.000972504	0.00103774	0.00110563	0.00117539
143	1.42064e-09	5.27618e-08	2.22139e-07	4.93347e-07	1.02235e-06	2.03319e-06	3.89213e-06	7.16925e-06	1.27207e-05	2.17513e-05	3.58472e-05	5.69467e-05	8.71975e-05	0.000128711	0.000183169	0.000251332	0.000332567	0.000424456	0.000522636	0.000621027	0.000712427	0.000789447	0.000845624	0.000876488	0.000880334	0.000858552	0.000815381	0.000757185	0.000691404	0.000625471	0.000565801	0.000517097	0.000482123	0.000461747	0.000455285	0.000461007	0.000476659	0.000499928	0.000528823	0.000561827	0.000598003	0.000636858	0.000678286	0.000722345	0.000769004	0.000818067	0.000869175	0.000921654	0.000974904
144	1.19127e-09	4.4138e-08	1.86246e-07	4.13181e-07	8.55709e-07	1.70121e-06	3.25558e-06	5.99524e-06	1.06351e-05	1.81807e-05	2.99542e-05	4.75699e-05	7.28135e-05	0.000107435	0.00015282	0.00020958	0.000277153	0.000353486	0.000434905	0.000516305	0.000591661	0.000654814	0.000700396	0.000724732	0.000726475	0.000706875	0.000669567	0.000619948	0.000564309	0.000508903	0.000459119	0.000418886	0.000390494	0.000374625	0.000370642	0.000377014	0.000391756	0.000412813	0.000438391	0.000467089	0.000497991	0.000530572	0.00056465	0.000600207	0.000637188	0.000675438	0.000714698	0.000754481	0.000794386
145	9.75328e-10	3.60559e-08	1.52499e-07	3.37976e-07	6.99566e-07	1.39035e-06	2.65992e-06	4.89722e-06	8.68551e-06	1.48445e-05	2.44515e-05	3.88198e-05	5.94007e-05	8.76126e-05	0.000124571	0.000170757	0.000225688	0.000287666	0.000353669	0.000419514	0.000480276	0.000530939	0.000567148	0.000585947	0.000586293	0.000569274	0.000537924	0.000496712	0.000450825	0.000405405	0.000364872	0.000332439	0.000309963	0.000297971	0.000295897	0.000302427	0.000315857	0.000334415	0.000356529	0.000380946	0.000406813	0.000433611	0.000461117	0.000489275	0.000518026	0.000547266	0.000576838	0.000606429	0.000635815
146	7.79659e-10	2.87615e-08	1.21945e-07	2.70011e-07	5.58599e-07	1.10986e-06	2.12275e-06	3.90747e-06	6.92884e-06	1.18398e-05	1.94977e-05	3.0947e-05	4.734e-05	6.98004e-05	9.92069e-05	0.000135929	0.000179567	0.000228749	0.000281048	0.000333118	0.000381028	0.000420787	0.00044894	0.000463164	0.000462668	0.00044837	0.000422736	0.000389379	0.000352473	0.000316148	0.000283947	0.00025844	0.0002411	0.000232329	0.000231642	0.00023794	0.000249804	0.000265742	0.000284418	0.000304743	0.000325954	0.000347565	0.000369345	0.000391221	0.000413146	0.000435065	0.000456913	0.000478523	0.000499821
147	6.08517e-10	2.24035e-08	9.52297e-08	2.10681e-07	4.35647e-07	8.6534e-07	1.65468e-06	3.04533e-06	5.39919e-06	9.22431e-06	1.51874e-05	2.40999e-05	3.68561e-05	5.43258e-05	7.71861e-05	0.000105715	0.00013959	0.000177729	0.000218232	0.000258483	0.00029542	0.000325937	0.000347359	0.000357899	0.000356972	0.000345326	0.00032492	0.000298601	0.00026965	0.000241309	0.00021635	0.000196783	0.000183755	0.000177565	0.00017781	0.0001836	0.000193779	0.000207124	0.00022253	0.000239079	0.000256111	0.000273193	0.000290107	0.000306776	0.000323174	0.000339287	0.000355125	0.000370637	0.000385861
148	4.63718e-10	1.70408e-08	7.26258e-08	1.6055e-07	3.31839e-07	6.58981e-07	1.25981e-06	2.31825e-06	4.10952e-06	7.01981e-06	1.15557e-05	1.8333e-05	2.80299e-05	4.13047e-05	5.86671e-05	8.03222e-05	0.000106016	0.000134918	0.000165573	0.000195987	0.000223827	0.000246734	0.000262684	0.000270332	0.000269254	0.000260046	0.000244223	0.000223976	0.000201824	0.000180251	0.000161378	0.000146742	0.000137216	0.000133018	0.000133826	0.000138933	0.000147424	0.000158324	0.000170737	0.000183915	0.000197304	0.000210534	0.000223411	0.000235869	0.000247896	0.000259515	0.000270788	0.000281747	0.000292509
149	3.45024e-10	1.26571e-08	5.40899e-08	1.1949e-07	2.46872e-07	4.9014e-07	9.36847e-07	1.72371e-06	3.05519e-06	5.21808e-06	8.58834e-06	1.36227e-05	2.08236e-05	3.06778e-05	4.35607e-05	5.96201e-05	7.86619e-05	0.000100063	0.000122737	0.000145197	0.000165709	0.000182524	0.000194141	0.000199575	0.000198525	0.00019145	0.000179495	0.000164306	0.000147772	0.00013175	0.00011783	0.000107158	0.000100383	9.76649e-05	9.87498e-05	0.000103094	0.000109987	0.000118671	0.000128442	0.000138703	0.000149004	0.000159042	0.000168652	0.000177781	0.000186432	0.000194653	0.000202537	0.000210171	0.000217719
150	2.50645e-10	9.1801e-09	3.93411e-08	8.68536e-08	1.79375e-07	3.5606e-07	6.80449e-07	1.25181e-06	2.21852e-06	3.78862e-06	6.2347e-06	9.88765e-06	1.51113e-05	2.22572e-05	3.15957e-05	4.3231e-05	5.70187e-05	7.25025e-05	8.88905e-05	0.000105101	0.000119874	0.000131941	0.000140219	0.000143999	0.000143073	0.000137787	0.000128983	0.00011787	0.00010583	9.42223e-05	8.42072e-05	7.66232e-05	7.19429e-05	7.0278e-05	7.14364e-05	7.50086e-05	8.04585e-05	8.72095e-05	9.47221e-05	0.000102533	0.000110289	0.000117747	0.000124775	0.000131333	0.000137437	0.000143147	0.000148571	0.000153827	0.000159099
151	1.7778e-10	6.50173e-09	2.79433e-08	6.16556e-08	1.27291e-07	2.52625e-07	4.82704e-07	8.87929e-07	1.57348e-06	2.68676e-06	4.42086e-06	7.00997e-06	1.07114e-05	1.57735e-05	2.23863e-05	3.06218e-05	4.03753e-05	5.13209e-05	6.28947e-05	7.43278e-05	8.47269e-05	9.31936e-05	9.8963e-05	0.000101537	0.000100776	9.69325e-05	9.06124e-05	8.26816e-05	7.41282e-05	6.59237e-05	5.88965e-05	5.36453e-05	5.05067e-05	4.95579e-05	5.06568e-05	5.35025e-05	5.76999e-05	6.28212e-05	6.84631e-05	7.42757e-05	7.99882e-05	8.54137e-05	9.04497e-05	9.50696e-05	9.92954e-05	0.000103192	0.000106869	0.000110457	0.000114137
152	1.23117e-10	4.49654e-09	1.93825e-08	4.27447e-08	8.82201e-08	1.75055e-07	3.3444e-07	6.15143e-07	1.08999e-06	1.86101e-06	3.06178e-06	4.85426e-06	7.41627e-06	1.09191e-05	1.54934e-05	2.11879e-05	2.79286e-05	3.54882e-05	4.34747e-05	5.13546e-05	5.85089e-05	6.43161e-05	6.82488e-05	6.99653e-05	6.93727e-05	6.66517e-05	6.22279e-05	5.67068e-05	5.07787e-05	4.51215e-05	4.03133e-05	3.6772e-05	3.4732e-05	3.42456e-05	3.52104e-05	3.74102e-05	4.0561e-05	4.43528e-05	4.84916e-05	5.27196e-05	5.68353e-05	6.0699e-05	6.42343e-05	6.74249e-05	7.02957e-05	7.29098e-05	7.53713e-05	7.78055e-05	8.03825e-05
153	8.32475e-11	3.03665e-09	1.31291e-08	2.8941e-08	5.97133e-08	1.18471e-07	2.26308e-07	4.16222e-07	7.37461e-07	1.259e-06	2.07114e-06	3.28325e-06	5.01538e-06	7.38298e-06	1.04739e-05	1.43203e-05	1.88711e-05	2.39718e-05	2.93562e-05	3.46627e-05	3.94725e-05	4.33658e-05	4.59868e-05	4.71069e-05	4.66658e-05	4.47895e-05	4.17696e-05	3.802e-05	3.40114e-05	3.02064e-05	2.6999e-05	2.46742e-05	2.33918e-05	2.31862e-05	2.39854e-05	2.5638e-05	2.79442e-05	3.06849e-05	3.36507e-05	3.66568e-05	3.9557e-05	4.22501e-05	4.4681e-05	4.68411e-05	4.87556e-05	5.04815e-05	5.21112e-05	5.37577e-05	5.55705e-05
154	5.49588e-11	2.00253e-09	8.68477e-09	1.91365e-08	3.94732e-08	7.83041e-08	1.49563e-07	2.75053e-07	4.87304e-07	8.31865e-07	1.36834e-06	2.16889e-06	3.31267e-06	4.8757e-06	6.91562e-06	9.45321e-06	1.24541e-05	1.58156e-05	1.93612e-05	2.28515e-05	2.60097e-05	2.85587e-05	3.02643e-05	3.09769e-05	3.06587e-05	2.93953e-05	2.73822e-05	2.48958e-05	2.22501e-05	1.97533e-05	1.7668e-05	1.61843e-05	1.54082e-05	1.5362e-05	1.59958e-05	1.72059e-05	1.88549e-05	2.07911e-05	2.28693e-05	2.49599e-05	2.69598e-05	2.87975e-05	3.04349e-05	3.18688e-05	3.31221e-05	3.42441e-05	3.53123e-05	3.64237e-05	3.77036e-05
155	3.54256e-11	1.28953e-09	5.61011e-09	1.23573e-08	2.54834e-08	5.05461e-08	9.6535e-08	1.77522e-07	3.14495e-07	5.36833e-07	8.82966e-07	1.39942e-06	2.13717e-06	3.14513e-06	4.46029e-06	6.09579e-06	8.02914e-06	1.01937e-05	1.24752e-05	1.47189e-05	1.67462e-05	1.83783e-05	1.94648e-05	1.99099e-05	1.96903e-05	1.88627e-05	1.75551e-05	1.59474e-05	1.42443e-05	1.26464e-05	1.13247e-05	1.0403e-05	9.95024e-06	9.9806e-06	1.04606e-05	1.13208e-05	1.24689e-05	1.38028e-05	1.52238e-05	1.66435e-05	1.79911e-05	1.92174e-05	2.0297e-05	2.12298e-05	2.20356e-05	2.27548e-05	2.34502e-05	2.42007e-05	2.51075e-05
156	2.22952e-11	8.10865e-10	3.53895e-09	7.79283e-09	1.60669e-08	3.18652e-08	6.08524e-08	1.11899e-07	1.98231e-07	3.38357e-07	5.56483e-07	8.81901e-07	1.3467e-06	1.98162e-06	2.80988e-06	3.83959e-06	5.05642e-06	6.41814e-06	7.85264e-06	9.26218e-06	1.05342e-05	1.15562e-05	1.22335e-05	1.25063e-05	1.23606e-05	1.18331e-05	1.10052e-05	9.99165e-06	8.92241e-06	7.92511e-06	7.10858e-06	6.55161e-06	6.29814e-06	6.35693e-06	6.7061e-06	7.30035e-06	8.07922e-06	8.97537e-06	9.92361e-06	1.0865e-05	1.1752e-05	1.25521e-05	1.32486e-05	1.38431e-05	1.43521e-05	1.48072e-05	1.52575e-05	1.5765e-05	1.64085e-05
157	1.37e-11	4.97889e-10	2.18004e-09	4.79925e-09	9.89289e-09	1.96185e-08	3.74625e-08	6.88863e-08	1.22029e-07	2.0828e-07	3.42533e-07	5.42801e-07	8.28809e-07	1.21944e-06	1.72893e-06	2.36217e-06	3.11026e-06	3.94711e-06	4.8282e-06	5.6933e-06	6.47311e-06	7.09845e-06	7.51126e-06	7.67495e-06	7.58135e-06	7.25351e-06	6.74222e-06	6.11874e-06	5.46386e-06	4.85685e-06	4.36537e-06	4.03845e-06	3.90344e-06	3.96565e-06	4.2111e-06	4.61092e-06	5.1264e-06	5.71422e-06	6.33229e-06	6.94229e-06	7.51328e-06	8.02404e-06	8.46419e-06	8.83607e-06	9.15265e-06	9.438e-06	9.72906e-06	1.0073e-05	1.05292e-05
158	8.21955e-12	2.98526e-10	1.31141e-09	2.88639e-09	5.94874e-09	1.17959e-08	2.25236e-08	4.14155e-08	7.33639e-08	1.25214e-07	2.05916e-07	3.26289e-07	4.98179e-07	7.32916e-07	1.03902e-06	1.4194e-06	1.86863e-06	2.37098e-06	2.89964e-06	3.41834e-06	3.88542e-06	4.25933e-06	4.50526e-06	4.60138e-06	4.54303e-06	4.34437e-06	4.03631e-06	3.66212e-06	3.27082e-06	2.91054e-06	2.62236e-06	2.43613e-06	2.36845e-06	2.42248e-06	2.58949e-06	2.85148e-06	3.18425e-06	3.56056e-06	3.95389e-06	4.33999e-06	4.69915e-06	5.01803e-06	5.29035e-06	5.51852e-06	5.7123e-06	5.88934e-06	6.07644e-06	6.30807e-06	6.62741e-06
159	4.81495e-12	1.74782e-10	7.70365e-10	1.69526e-09	3.49329e-09	6.92645e-09	1.3225e-08	2.43172e-08	4.30751e-08	7.3517e-08	1.20895e-07	1.91557e-07	2.92453e-07	4.30221e-07	6.09846e-07	8.33013e-07	1.09651e-06	1.39107e-06	1.70091e-06	2.00473e-06	2.27806e-06	2.49652e-06	2.63973e-06	2.69498e-06	2.65966e-06	2.54227e-06	2.36119e-06	2.14208e-06	1.914e-06	1.7055e-06	1.54096e-06	1.43812e-06	1.40684e-06	1.44894e-06	1.55908e-06	1.72629e-06	1.93575e-06	2.17072e-06	2.41488e-06	2.65316e-06	2.87336e-06	3.06726e-06	3.23123e-06	3.36743e-06	3.483e-06	3.59053e-06	3.70904e-06	3.86305e-06	4.08316e-06
160	2.75395e-12	9.99255e-11	4.41907e-10	9.72281e-10	2.00318e-09	3.97158e-09	7.58239e-09	1.39415e-08	2.4695e-08	4.21458e-08	6.93024e-08	1.09801e-07	1.67619e-07	2.46554e-07	3.49447e-07	4.77244e-07	6.28079e-07	7.96612e-07	9.73768e-07	1.1473e-06	1.30318e-06	1.42744e-06	1.50843e-06	1.53893e-06	1.51753e-06	1.44927e-06	1.34482e-06	1.21911e-06	1.08901e-06	9.71064e-07	8.79449e-07	8.24454e-07	8.11788e-07	8.42444e-07	9.13193e-07	1.01744e-06	1.14628e-06	1.2896e-06	1.43755e-06	1.58099e-06	1.7125e-06	1.82716e-06	1.92295e-06	2.00163e-06	2.06831e-06	2.13181e-06	2.20538e-06	2.30621e-06	2.45571e-06
161	1.53797e-12	5.57807e-11	2.47044e-10	5.4213e-10	1.11493e-09	2.20834e-09	4.21229e-09	7.74018e-09	1.37022e-08	2.33691e-08	3.83983e-08	6.07856e-08	9.27065e-08	1.3622e-07	1.9284e-07	2.63015e-07	3.45624e-07	4.37622e-07	5.33907e-07	6.27652e-07	7.11089e-07	7.76552e-07	8.17716e-07	8.30769e-07	8.15168e-07	7.7394e-07	7.13245e-07	6.41561e-07	5.6841e-07	5.03107e-07	4.53596e-07	4.25645e-07	4.22436e-07	4.44482e-07	4.89882e-07	5.54781e-07	6.33937e-07	7.21362e-07	8.11173e-07	8.97853e-07	9.76865e-07	1.0452e-06	1.10165e-06	1.14749e-06	1.18621e-06	1.22384e-06	1.26944e-06	1.33487e-06	1.43488e-06
162	8.38641e-13	3.02662e-11	1.33789e-10	2.92418e-10	6.0075e-10	1.18895e-09	2.2666e-09	4.16284e-09	7.36551e-09	1.2555e-08	2.06171e-08	3.26165e-08	4.97102e-08	7.2988e-08	1.03241e-07	1.40686e-07	1.84695e-07	2.33608e-07	2.84671e-07	3.34216e-07	3.78087e-07	4.12201e-07	4.33216e-07	4.39148e-07	4.29772e-07	4.0678e-07	3.73534e-07	3.34632e-07	2.95226e-07	2.60351e-07	2.34311e-07	2.20247e-07	2.19912e-07	2.33619e-07	2.60357e-07	2.98031e-07	3.43748e-07	3.94158e-07	4.45948e-07	4.9596e-07	5.41563e-07	5.81007e-07	6.13625e-07	6.40285e-07	6.6328e-07	6.86552e-07	7.16052e-07	7.59609e-07	8.26975e-07
163	4.27937e-13	1.45283e-11	6.61785e-11	1.44938e-10	2.97875e-10	5.89776e-10	1.12497e-09	2.06725e-09	3.6597e-09	6.24159e-09	1.02551e-08	1.62324e-08	2.47525e-08	3.63621e-08	5.14601e-08	7.0159e-08	9.21498e-08	1.16609e-07	1.42164e-07	1.66982e-07	1.88985e-07	2.06133e-07	2.1675e-07	2.19848e-07	2.1532e-07	2.0403e-07	1.87685e-07	1.68624e-07	1.4947e-07	1.32797e-07	1.20806e-07	1.15107e-07	1.16597e-07	1.25419e-07	1.4102e-07	1.62263e-07	1.87579e-07	2.15146e-07	2.43173e-07	2.69951e-07	2.94068e-07	3.14638e-07	3.31414e-07	3.45092e-07	3.57244e-07	3.70465e-07	3.88605e-07	4.16703e-07	4.60995e-07
164	8.91245e-14	3.55813e-12	2.08441e-11	4.65868e-11	9.62237e-11	1.91466e-10	3.67019e-10	6.77753e-10	1.2057e-09	2.06629e-09	3.41134e-09	5.4255e-09	8.31251e-09	1.22688e-08	1.74441e-08	2.38929e-08	3.15266e-08	4.00794e-08	4.90891e-08	5.7926e-08	6.58688e-08	7.21988e-08	7.63186e-08	7.78713e-08	7.68166e-08	7.34741e-08	6.84831e-08	6.27378e-08	5.72601e-08	5.30742e-08	5.10767e-08	5.1941e-08	5.60492e-08	6.34572e-08	7.38981e-08	8.68176e-08	1.0143e-07	1.16808e-07	1.32033e-07	1.46218e-07	1.58642e-07	1.68888e-07	1.76922e-07	1.83281e-07	1.89035e-07	1.95872e-07	2.06239e-07	2.23304e-07	2.50944e-07
165	2.2212e-16	1.27521e-13	6.73171e-13	1.59437e-12	3.29988e-12	6.58036e-12	1.26426e-11	2.34019e-11	4.17347e-11	7.17091e-11	1.18709e-10	1.89331e-10	2.90934e-10	4.30725e-10	6.14383e-10	8.44332e-10	1.11849e-09	1.43067e-09	1.76615e-09	2.10444e-09	2.42799e-09	2.72322e-09	2.98714e-09	3.2379e-09	3.5186e-09	3.90908e-09	4.52071e-09	5.50274e-09	7.02914e-09	9.28747e-09	1.2456e-08	1.6681e-08	2.20481e-08	2.85556e-08	3.6095e-08	4.44445e-08	5.32762e-08	6.2185e-08	7.07627e-08	7.85984e-08	8.53528e-08	9.08405e-08	9.50782e-08	9.84043e-08	1.01463e-07	1.05263e-07	1.11265e-07	1.2139e-07	1.38e-07
166	2.22174e-16	2.22685e-16	2.22842e-16	2.21241e-16	2.21376e-16	2.21981e-16	2.22169e-16	2.19888e-16	2.21703e-16	2.21314e-16	2.20813e-16	2.21488e-16	2.19356e-16	2.2072e-16	2.21018e-16	2.21321e-16	2.84949e-13	2.29426e-12	6.8009e-12	1.47151e-11	3.05799e-11	6.14015e-11	1.17565e-10	2.16652e-10	3.83811e-10	6.56881e-10	1.08423e-09	1.72917e-09	2.66517e-09	3.97171e-09	5.72459e-09	7.98461e-09	1.07829e-08	1.41073e-08	1.78909e-08	2.20081e-08	2.62775e-08	3.04766e-08	3.43834e-08	3.77732e-08	4.04613e-08	4.23517e-08	4.34672e-08	4.4026e-08	4.44374e-08	4.53425e-08	4.76706e-08	5.26445e-08	6.17631e-08
167	2.22215e-16	2.22768e-16	2.22914e-16	2.21284e-16	2.21432e-16	2.2203e-16	2.22282e-16	2.19927e-16	2.21708e-16	2.21395e-16	2.20881e-16	2.21618e-16	2.19479e-16	2.20815e-16	2.21078e-16	2.21356e-16	2.21965e-16	4.68737e-14	2.89965e-13	6.23221e-13	1.28942e-12	2.76061e-12	5.39245e-12	1.00714e-11	1.81571e-11	3.18446e-11	5.35627e-11	8.7016e-11	1.36586e-10	2.07233e-10	3.04063e-10	4.31658e-10	5.93245e-10	7.89792e-10	1.01921e-09	1.2758e-09	1.55019e-09	1.83105e-09	2.11843e-09	2.40848e-09	2.70425e-09	3.03168e-09	3.4486e-09	4.0853e-09	5.14364e-09	6.92675e-09	9.88201e-09	1.46154e-08	2.18932e-08
168	2.22244e-16	2.22846e-16	2.22987e-16	2.21329e-16	2.21483e-16	2.22085e-16	2.2239e-16	2.19974e-16	2.21717e-16	2.21471e-16	2.20954e-16	2.2174e-16	2.19601e-16	2.20917e-16	2.21179e-16	2.21413e-16	2.2198e-16	2.21192e-16	2.22765e-16	2.20892e-16	2.2123e-16	2.22995e-16	2.22082e-16	2.20948e-16	2.20708e-16	2.20435e-16	2.22072e-16	2.23044e-16	2.22008e-16	2.21989e-16	2.22063e-16	2.21267e-16	2.23044e-16	2.22267e-16	2.22341e-16	2.23081e-16	2.20823e-16	7.88832e-13	1.09836e-11	3.76224e-11	9.14346e-11	1.95038e-10	3.87327e-10	7.45955e-10	1.38649e-09	2.47919e-09	4.27387e-09	7.10852e-09	1.14111e-08
169	2.22262e-16	2.2292e-16	2.23059e-16	2.21375e-16	2.21531e-16	2.22146e-16	2.22491e-16	2.2003e-16	2.21728e-16	2.21547e-16	2.21043e-16	2.2186e-16	2.19718e-16	2.21005e-16	2.21268e-16	2.21458e-16	2.22028e-16	2.21261e-16	2.22774e-16	2.20908e-16	2.21272e-16	2.23058e-16	2.2216e-16	2.21069e-16	2.20652e-16	2.20463e-16	2.21934e-16	2.2309e-16	2.22026e-16	2.22026e-16	2.22045e-16	2.21193e-16	2.23044e-16	2.22304e-16	2.22341e-16	2.23155e-16	2.20823e-16	4.40628e-13	6.11804e-12	2.09456e-11	5.08989e-11	1.08564e-10	2.15591e-10	4.15206e-10	7.7174e-10	1.37996e-09	2.37889e-09	3.95671e-09	6.35168e-09
170	2.22268e-16	2.22992e-16	2.2313e-16	2.21425e-16	2.21576e-16	2.22213e-16	2.22586e-16	2.20092e-16	2.21745e-16	2.21622e-16	2.21134e-16	2.21968e-16	2.19821e-16	2.21108e-16	2.21343e-16	2.21487e-16	2.22117e-16	2.21287e-16	2.22786e-16	2.20868e-16	2.21311e-16	2.23e-16	2.2204e-16	2.20916e-16	2.20606e-16	2.20259e-16	2.22045e-16	2.23099e-16	2.22156e-16	2.22137e-16	2.22119e-16	2.21267e-16	2.23007e-16	2.22341e-16	2.226e-16	2.23081e-16	2.2086e-16	2.40346e-13	3.32709e-12	1.13845e-11	2.7662e-11	5.89963e-11	1.17155e-10	2.25627e-10	4.19374e-10	7.49886e-10	1.29272e-09	2.15013e-09	3.45164e-09
171	2.22266e-16	2.23063e-16	2.23202e-16	2.2148e-16	2.21621e-16	2.22288e-16	2.22675e-16	2.20161e-16	2.21765e-16	2.21693e-16	2.21232e-16	2.22077e-16	2.19938e-16	2.21222e-16	2.21435e-16	2.21518e-16	2.22175e-16	2.21321e-16	2.22853e-16	2.20899e-16	2.21344e-16	2.23176e-16	2.22119e-16	2.2086e-16	2.20675e-16	2.20305e-16	2.2186e-16	2.23081e-16	2.22119e-16	2.22322e-16	2.22119e-16	2.21119e-16	2.23081e-16	2.22526e-16	2.226e-16	2.23118e-16	2.2086e-16	1.28045e-13	1.76648e-12	6.04112e-12	1.46597e-11	3.12537e-11	6.20563e-11	1.19503e-10	2.22105e-10	3.97111e-10	6.8451e-10	1.13841e-09	1.82737e-09
172	2.22256e-16	2.23134e-16	2.23273e-16	2.21541e-16	2.21666e-16	2.22371e-16	2.22756e-16	2.20238e-16	2.21786e-16	2.21761e-16	2.21336e-16	2.22167e-16	2.20033e-16	2.21311e-16	2.2153e-16	2.21571e-16	2.22194e-16	2.21401e-16	2.22873e-16	2.20859e-16	2.21274e-16	2.23095e-16	2.22123e-16	2.20888e-16	2.20564e-16	2.20305e-16	2.21841e-16	2.23044e-16	2.22082e-16	2.22304e-16	2.22119e-16	2.21008e-16	2.23007e-16	2.22341e-16	2.22748e-16	2.23081e-16	2.20786e-16	2.2693e-14	2.0714e-13	6.39322e-13	1.52769e-12	3.21018e-12	6.33944e-12	1.22021e-11	2.27398e-11	4.06744e-11	7.01214e-11	1.16759e-10	1.88075e-10
173	2.22241e-16	2.23206e-16	2.23343e-16	2.21608e-16	2.21713e-16	2.22462e-16	2.22831e-16	2.20318e-16	2.21813e-16	2.21835e-16	2.21443e-16	2.22254e-16	2.20138e-16	2.21376e-16	2.21622e-16	2.21574e-16	2.2222e-16	2.2142e-16	2.22876e-16	2.20752e-16	2.21341e-16	2.23118e-16	2.22146e-16	2.20879e-16	2.20555e-16	2.20324e-16	2.21897e-16	2.23136e-16	2.22156e-16	2.22304e-16	2.22156e-16	2.21008e-16	2.23081e-16	2.22378e-16	2.22711e-16	2.23007e-16	2.2086e-16	2.21675e-16	2.23377e-16	2.22489e-16	2.22045e-16	2.21527e-16	2.22341e-16	2.2086e-16	2.21304e-16	2.2086e-16	2.21008e-16	2.21601e-16	2.21304e-16
174	2.22222e-16	2.23278e-16	2.2341e-16	2.21682e-16	2.21762e-16	2.2256e-16	2.229e-16	2.20401e-16	2.21844e-16	2.21906e-16	2.21552e-16	2.2233e-16	2.20209e-16	2.21464e-16	2.21705e-16	2.21653e-16	2.22264e-16	2.21405e-16	2.22881e-16	2.20793e-16	2.21362e-16	2.23067e-16	2.22179e-16	2.21008e-16	2.20583e-16	2.20231e-16	2.21915e-16	2.23044e-16	2.22156e-16	2.22452e-16	2.2223e-16	2.21082e-16	2.23044e-16	2.22415e-16	2.22785e-16	2.23155e-16	2.20786e-16	2.21675e-16	2.23451e-16	2.22415e-16	2.22119e-16	2.21601e-16	2.22489e-16	2.2086e-16	2.21304e-16	2.21156e-16	2.21156e-16	2.21897e-16	2.21452e-16
175	2.22201e-16	2.23351e-16	2.23475e-16	2.2176e-16	2.21816e-16	2.22663e-16	2.22963e-16	2.20485e-16	2.21879e-16	2.21979e-16	2.21665e-16	2.22397e-16	2.20294e-16	2.21545e-16	2.21782e-16	2.21669e-16	2.2232e-16	2.21508e-16	2.22904e-16	2.20738e-16	2.21457e-16	2.23257e-16	2.22193e-16	2.20879e-16	2.20564e-16	2.20342e-16	2.21915e-16	2.23007e-16	2.22193e-16	2.22637e-16	2.22119e-16	2.21008e-16	2.23007e-16	2.22563e-16	2.22933e-16	2.23155e-16	2.2086e-16	2.21675e-16	2.23525e-16	2.22341e-16	2.22119e-16	2.21601e-16	2.22637e-16	2.21008e-16	2.21601e-16	2.21008e-16	2.21304e-16	2.21749e-16	2.21304e-16
176	2.22179e-16	2.23421e-16	2.23535e-16	2.21841e-16	2.21872e-16	2.2277e-16	2.23019e-16	2.20568e-16	2.21915e-16	2.2205e-16	2.21778e-16	2.22452e-16	2.20361e-16	2.21625e-16	2.21885e-16	2.21723e-16	2.2235e-16	2.21509e-16	2.22863e-16	2.20701e-16	2.21392e-16	2.23159e-16	2.22304e-16	2.20823e-16	2.20509e-16	2.20398e-16	2.21897e-16	2.23007e-16	2.22045e-16	2.226e-16	2.22156e-16	2.20934e-16	2.22933e-16	2.22415e-16	2.22859e-16	2.23007e-16	2.20934e-16	2.21675e-16	2.23673e-16	2.22119e-16	2.22045e-16	2.21749e-16	2.22489e-16	2.20712e-16	2.21601e-16	2.21156e-16	2.21156e-16	2.21897e-16	2.21304e-16
177	2.22157e-16	2.23489e-16	2.23588e-16	2.21923e-16	2.21931e-16	2.22878e-16	2.23069e-16	2.20648e-16	2.21956e-16	2.22119e-16	2.21888e-16	2.22501e-16	2.20433e-16	2.21705e-16	2.22008e-16	2.21769e-16	2.22399e-16	2.21609e-16	2.22866e-16	2.20682e-16	2.21499e-16	2.23247e-16	2.22313e-16	2.20999e-16	2.20527e-16	2.20435e-16	2.21897e-16	2.23007e-16	2.22082e-16	2.22637e-16	2.22082e-16	2.20897e-16	2.22933e-16	2.22489e-16	2.22859e-16	2.23007e-16	2.20934e-16	2.21749e-16	2.23599e-16	2.22193e-16	2.22119e-16	2.21601e-16	2.22489e-16	2.20712e-16	2.21601e-16	2.21008e-16	2.21156e-16	2.21749e-16	2.21601e-16
178	2.22137e-16	2.23551e-16	2.23634e-16	2.22004e-16	2.21991e-16	2.22986e-16	2.23112e-16	2.20722e-16	2.21999e-16	2.22187e-16	2.21992e-16	2.22538e-16	2.20484e-16	2.21784e-16	2.2209e-16	2.21783e-16	2.22457e-16	2.2156e-16	2.22808e-16	2.20648e-16	2.21513e-16	2.23127e-16	2.22368e-16	2.20971e-16	2.20546e-16	2.20379e-16	2.22119e-16	2.22933e-16	2.22082e-16	2.22674e-16	2.22156e-16	2.20934e-16	2.22933e-16	2.22415e-16	2.22859e-16	2.22859e-16	2.20712e-16	2.21749e-16	2.23673e-16	2.22341e-16	2.21971e-16	2.21749e-16	2.22415e-16	2.20712e-16	2.21601e-16	2.21304e-16	2.21304e-16	2.21749e-16	2.21304e-16
179	2.22117e-16	2.23605e-16	2.23671e-16	2.2208e-16	2.22053e-16	2.23089e-16	2.23148e-16	2.2079e-16	2.22044e-16	2.22254e-16	2.22094e-16	2.22574e-16	2.20552e-16	2.2186e-16	2.22204e-16	2.21812e-16	2.22503e-16	2.21649e-16	2.22808e-16	2.20615e-16	2.21647e-16	2.2321e-16	2.22452e-16	2.20823e-16	2.20527e-16	2.20453e-16	2.22193e-16	2.22933e-16	2.2223e-16	2.22822e-16	2.22082e-16	2.20934e-16	2.22933e-16	2.22563e-16	2.23155e-16	2.22933e-16	2.20934e-16	2.21897e-16	2.23599e-16	2.22193e-16	2.22045e-16	2.21749e-16	2.22415e-16	2.20934e-16	2.21749e-16	2.21008e-16	2.21304e-16	2.21749e-16	2.21452e-16
180	2.22099e-16	2.2365e-16	2.23698e-16	2.22151e-16	2.22115e-16	2.23186e-16	2.23177e-16	2.2085e-16	2.22089e-16	2.22313e-16	2.22191e-16	2.22591e-16	2.20599e-16	2.21943e-16	2.22322e-16	2.21875e-16	2.22547e-16	2.21725e-16	2.22757e-16	2.20574e-16	2.21536e-16	2.23164e-16	2.22489e-16	2.20897e-16	2.20453e-16	2.20527e-16	2.22267e-16	2.22933e-16	2.22156e-16	2.22748e-16	2.22119e-16	2.2086e-16	2.22859e-16	2.22415e-16	2.23007e-16	2.22933e-16	2.2086e-16	2.21749e-16	2.23747e-16	2.22341e-16	2.21897e-16	2.21749e-16	2.22563e-16	2.20712e-16	2.21749e-16	2.21304e-16	2.21304e-16	2.21749e-16	2.21601e-16
181	2.22083e-16	2.23684e-16	2.23716e-16	2.22213e-16	2.22176e-16	2.23276e-16	2.23198e-16	2.20903e-16	2.22133e-16	2.22372e-16	2.22282e-16	2.22607e-16	2.20659e-16	2.22011e-16	2.22438e-16	2.21924e-16	2.22597e-16	2.2179e-16	2.22678e-16	2.20509e-16	2.21638e-16	2.2321e-16	2.22544e-16	2.20823e-16	2.2049e-16	2.20527e-16	2.22267e-16	2.22933e-16	2.2223e-16	2.22785e-16	2.22193e-16	2.2086e-16	2.22933e-16	2.22489e-16	2.22933e-16	2.22859e-16	2.20934e-16	2.21823e-16	2.23673e-16	2.22267e-16	2.21897e-16	2.21675e-16	2.22489e-16	2.20712e-16	2.21675e-16	2.21304e-16	2.21452e-16	2.21749e-16	2.21601e-16
182	2.22069e-16	2.23707e-16	2.23723e-16	2.22266e-16	2.22234e-16	2.23355e-16	2.23212e-16	2.20947e-16	2.22177e-16	2.22423e-16	2.22363e-16	2.22606e-16	2.20709e-16	2.22098e-16	2.22531e-16	2.21954e-16	2.22641e-16	2.21772e-16	2.22595e-16	2.20518e-16	2.2161e-16	2.23081e-16	2.22526e-16	2.2086e-16	2.20527e-16	2.20342e-16	2.2223e-16	2.22822e-16	2.2223e-16	2.22933e-16	2.22193e-16	2.21008e-16	2.22859e-16	2.22489e-16	2.23007e-16	2.22859e-16	2.20786e-16	2.21749e-16	2.23747e-16	2.22267e-16	2.21823e-16	2.21897e-16	2.22563e-16	2.20786e-16	2.21527e-16	2.21378e-16	2.21304e-16	2.21749e-16	2.21749e-16
183	2.22059e-16	2.2372e-16	2.23721e-16	2.2231e-16	2.22291e-16	2.23423e-16	2.2322e-16	2.20984e-16	2.22218e-16	2.22471e-16	2.22445e-16	2.22613e-16	2.20771e-16	2.22179e-16	2.22658e-16	2.21984e-16	2.22701e-16	2.2186e-16	2.22609e-16	2.20453e-16	2.21739e-16	2.2321e-16	2.22637e-16	2.20823e-16	2.20527e-16	2.20453e-16	2.22415e-16	2.22896e-16	2.2223e-16	2.22933e-16	2.22119e-16	2.2086e-16	2.23007e-16	2.22489e-16	2.23081e-16	2.22933e-16	2.21008e-16	2.21823e-16	2.23821e-16	2.22119e-16	2.21897e-16	2.21823e-16	2.22267e-16	2.20638e-16	2.21823e-16	2.21156e-16	2.21601e-16	2.21749e-16	2.21452e-16
184	2.22052e-16	2.23722e-16	2.23711e-16	2.22344e-16	2.22344e-16	2.23479e-16	2.23222e-16	2.21015e-16	2.22254e-16	2.2251e-16	2.22518e-16	2.22596e-16	2.2082e-16	2.22255e-16	2.22755e-16	2.22026e-16	2.22743e-16	2.21873e-16	2.22507e-16	2.20407e-16	2.21656e-16	2.23118e-16	2.22729e-16	2.2086e-16	2.2049e-16	2.2049e-16	2.22341e-16	2.22822e-16	2.22341e-16	2.22933e-16	2.22193e-16	2.2086e-16	2.22859e-16	2.22489e-16	2.23007e-16	2.22785e-16	2.20934e-16	2.21823e-16	2.23747e-16	2.22119e-16	2.21749e-16	2.21749e-16	2.22489e-16	2.20638e-16	2.21601e-16	2.2123e-16	2.21452e-16	2.21749e-16	2.21304e-16
185	2.22049e-16	2.23716e-16	2.23694e-16	2.22369e-16	2.22395e-16	2.23524e-16	2.23218e-16	2.21041e-16	2.22288e-16	2.22547e-16	2.22599e-16	2.22577e-16	2.20883e-16	2.22331e-16	2.2287e-16	2.22054e-16	2.22776e-16	2.21952e-16	2.22535e-16	2.20361e-16	2.21786e-16	2.23136e-16	2.22637e-16	2.2086e-16	2.20453e-16	2.20527e-16	2.22304e-16	2.22785e-16	2.22193e-16	2.23007e-16	2.22341e-16	2.2086e-16	2.22933e-16	2.22489e-16	2.23007e-16	2.22711e-16	2.21008e-16	2.21823e-16	2.23747e-16	2.22045e-16	2.21897e-16	2.21823e-16	2.22341e-16	2.20564e-16	2.21675e-16	2.21378e-16	2.21452e-16	2.21897e-16	2.21749e-16
186	2.22051e-16	2.23704e-16	2.23671e-16	2.22386e-16	2.22443e-16	2.23556e-16	2.2321e-16	2.21064e-16	2.22316e-16	2.22575e-16	2.22663e-16	2.22548e-16	2.20953e-16	2.22429e-16	2.22933e-16	2.22077e-16	2.22831e-16	2.21971e-16	2.22415e-16	2.20379e-16	2.21749e-16	2.23081e-16	2.22674e-16	2.20786e-16	2.20379e-16	2.20342e-16	2.22563e-16	2.22785e-16	2.22489e-16	2.22933e-16	2.22341e-16	2.20934e-16	2.23081e-16	2.22341e-16	2.23007e-16	2.22785e-16	2.2086e-16	2.21749e-16	2.23821e-16	2.22045e-16	2.21823e-16	2.21897e-16	2.22267e-16	2.20712e-16	2.21601e-16	2.21304e-16	2.21601e-16	2.21897e-16	2.21601e-16
187	2.22059e-16	2.23687e-16	2.23645e-16	2.22396e-16	2.22489e-16	2.23577e-16	2.23201e-16	2.21085e-16	2.2234e-16	2.22601e-16	2.22737e-16	2.22523e-16	2.21029e-16	2.22493e-16	2.23053e-16	2.22091e-16	2.2284e-16	2.22045e-16	2.22396e-16	2.20268e-16	2.21934e-16	2.23155e-16	2.22785e-16	2.20749e-16	2.2049e-16	2.20342e-16	2.22489e-16	2.22711e-16	2.22267e-16	2.22933e-16	2.22415e-16	2.20934e-16	2.23155e-16	2.22563e-16	2.23081e-16	2.22785e-16	2.21008e-16	2.21601e-16	2.23821e-16	2.22045e-16	2.21749e-16	2.21897e-16	2.22341e-16	2.20712e-16	2.21749e-16	2.21156e-16	2.21452e-16	2.21897e-16	2.21452e-16
188	2.22072e-16	2.23668e-16	2.23617e-16	2.22402e-16	2.22533e-16	2.23589e-16	2.2319e-16	2.21106e-16	2.22357e-16	2.22619e-16	2.22816e-16	2.22486e-16	2.21096e-16	2.22577e-16	2.23132e-16	2.22165e-16	2.22961e-16	2.22156e-16	2.22433e-16	2.20268e-16	2.21971e-16	2.23229e-16	2.22785e-16	2.20786e-16	2.2049e-16	2.2049e-16	2.22563e-16	2.22859e-16	2.22489e-16	2.23155e-16	2.22637e-16	2.2086e-16	2.23081e-16	2.22489e-16	2.23155e-16	2.22785e-16	2.21082e-16	2.21749e-16	2.23747e-16	2.21971e-16	2.21749e-16	2.21897e-16	2.22267e-16	2.20786e-16	2.21675e-16	2.21304e-16	2.21601e-16	2.21749e-16	2.21601e-16
189	2.22092e-16	2.23649e-16	2.23587e-16	2.22404e-16	2.22576e-16	2.2359e-16	2.23179e-16	2.21129e-16	2.22368e-16	2.22639e-16	2.22896e-16	2.2244e-16	2.21189e-16	2.22637e-16	2.2322e-16	2.22202e-16	2.2297e-16	2.22156e-16	2.22415e-16	2.20231e-16	2.21934e-16	2.23155e-16	2.22859e-16	2.20712e-16	2.20564e-16	2.20416e-16	2.22563e-16	2.22637e-16	2.22711e-16	2.23155e-16	2.22637e-16	2.2086e-16	2.23303e-16	2.22563e-16	2.23081e-16	2.22711e-16	2.21082e-16	2.21749e-16	2.23821e-16	2.22045e-16	2.21897e-16	2.21971e-16	2.22193e-16	2.20712e-16	2.21749e-16	2.21156e-16	2.21601e-16	2.21749e-16	2.21749e-16
190	2.22118e-16	2.2363e-16	2.23558e-16	2.22405e-16	2.22619e-16	2.23582e-16	2.23169e-16	2.21155e-16	2.22371e-16	2.22649e-16	2.22977e-16	2.22398e-16	2.21267e-16	2.22711e-16	2.23275e-16	2.2223e-16	2.23007e-16	2.22267e-16	2.22415e-16	2.20268e-16	2.22008e-16	2.23229e-16	2.22933e-16	2.20934e-16	2.20638e-16	2.20342e-16	2.22563e-16	2.22711e-16	2.22785e-16	2.23007e-16	2.22711e-16	2.21156e-16	2.23303e-16	2.22637e-16	2.23229e-16	2.22933e-16	2.21082e-16	2.21749e-16	2.23895e-16	2.22267e-16	2.21749e-16	2.21971e-16	2.22267e-16	2.2086e-16	2.21601e-16	2.21156e-16	2.21304e-16	2.21452e-16	2.21601e-16
191	2.22149e-16	2.23614e-16	2.23528e-16	2.22405e-16	2.22661e-16	2.23567e-16	2.2316e-16	2.21185e-16	2.22371e-16	2.22659e-16	2.23058e-16	2.22359e-16	2.21351e-16	2.22776e-16	2.2334e-16	2.22211e-16	2.23007e-16	2.22341e-16	2.22415e-16	2.20268e-16	2.22045e-16	2.23377e-16	2.22785e-16	2.2086e-16	2.20712e-16	2.20416e-16	2.22563e-16	2.22637e-16	2.22785e-16	2.23229e-16	2.22563e-16	2.21008e-16	2.23377e-16	2.22637e-16	2.23081e-16	2.22859e-16	2.21304e-16	2.21675e-16	2.23673e-16	2.22193e-16	2.21823e-16	2.21749e-16	2.22267e-16	2.2086e-16	2.21601e-16	2.21156e-16	2.21452e-16	2.21452e-16	2.21749e-16
192	2.22185e-16	2.236e-16	2.23499e-16	2.22405e-16	2.22702e-16	2.23544e-16	2.23153e-16	2.21216e-16	2.22359e-16	2.22667e-16	2.23143e-16	2.22304e-16	2.21429e-16	2.22803e-16	2.23358e-16	2.22248e-16	2.23081e-16	2.22415e-16	2.22415e-16	2.20268e-16	2.21971e-16	2.23303e-16	2.22933e-16	2.20786e-16	2.20712e-16	2.20268e-16	2.22341e-16	2.22785e-16	2.22933e-16	2.23081e-16	2.22637e-16	2.21008e-16	2.23451e-16	2.22563e-16	2.23081e-16	2.22637e-16	2.2123e-16	2.21675e-16	2.23599e-16	2.22045e-16	2.21897e-16	2.21897e-16	2.22193e-16	2.20712e-16	2.21601e-16	2.21156e-16	2.21304e-16	2.21304e-16	2.21749e-16
193	2.22224e-16	2.23587e-16	2.2347e-16	2.22407e-16	2.22742e-16	2.23515e-16	2.23147e-16	2.21252e-16	2.22342e-16	2.22671e-16	2.2322e-16	2.22248e-16	2.21489e-16	2.22887e-16	2.23377e-16	2.22267e-16	2.2297e-16	2.22452e-16	2.22341e-16	2.20046e-16	2.22119e-16	2.23155e-16	2.22859e-16	2.21008e-16	2.20712e-16	2.20416e-16	2.22341e-16	2.22489e-16	2.22785e-16	2.23081e-16	2.22637e-16	2.21008e-16	2.23451e-16	2.22637e-16	2.23081e-16	2.22785e-16	2.2123e-16	2.21527e-16	2.23599e-16	2.22119e-16	2.21897e-16	2.21823e-16	2.22193e-16	2.20564e-16	2.21749e-16	2.21156e-16	2.21601e-16	2.21304e-16	2.21749e-16
194	2.22266e-16	2.23575e-16	2.2344e-16	2.22409e-16	2.22781e-16	2.2348e-16	2.23143e-16	2.21288e-16	2.22316e-16	2.22671e-16	2.23294e-16	2.22183e-16	2.21591e-16	2.22914e-16	2.23377e-16	2.22267e-16	2.23007e-16	2.22489e-16	2.22415e-16	2.20046e-16	2.22119e-16	2.23303e-16	2.22933e-16	2.2086e-16	2.20712e-16	2.20564e-16	2.22341e-16	2.22489e-16	2.22785e-16	2.22933e-16	2.22933e-16	2.21156e-16	2.23377e-16	2.22637e-16	2.23155e-16	2.22859e-16	2.21304e-16	2.21527e-16	2.23599e-16	2.22193e-16	2.21897e-16	2.21823e-16	2.22193e-16	2.2086e-16	2.21749e-16	2.21304e-16	2.21601e-16	2.21452e-16	2.22045e-16
195	2.22308e-16	2.23564e-16	2.23409e-16	2.22414e-16	2.22817e-16	2.23438e-16	2.23138e-16	2.21328e-16	2.22287e-16	2.22669e-16	2.23372e-16	2.22137e-16	2.21638e-16	2.22933e-16	2.23414e-16	2.22267e-16	2.2297e-16	2.22563e-16	2.22267e-16	2.19972e-16	2.22193e-16	2.23229e-16	2.22785e-16	2.21008e-16	2.20712e-16	2.20416e-16	2.22489e-16	2.22341e-16	2.22785e-16	2.23229e-16	2.22785e-16	2.21156e-16	2.23525e-16	2.22637e-16	2.23081e-16	2.22859e-16	2.21304e-16	2.21527e-16	2.23451e-16	2.22119e-16	2.21971e-16	2.21897e-16	2.22341e-16	2.20564e-16	2.21452e-16	2.21008e-16	2.21304e-16	2.21304e-16	2.21452e-16
196	2.22349e-16	2.2355e-16	2.23376e-16	2.22419e-16	2.22849e-16	2.23393e-16	2.23134e-16	2.21365e-16	2.2225e-16	2.22664e-16	2.23419e-16	2.22082e-16	2.21702e-16	2.22988e-16	2.23395e-16	2.22304e-16	2.22933e-16	2.22563e-16	2.22267e-16	2.20194e-16	2.22341e-16	2.23229e-16	2.22933e-16	2.2086e-16	2.20712e-16	2.20416e-16	2.22637e-16	2.22489e-16	2.23081e-16	2.23081e-16	2.22785e-16	2.21008e-16	2.23673e-16	2.22711e-16	2.23229e-16	2.22785e-16	2.21452e-16	2.21527e-16	2.23451e-16	2.22119e-16	2.21897e-16	2.22045e-16	2.22341e-16	2.20564e-16	2.21601e-16	2.21304e-16	2.21304e-16	2.21304e-16	2.21452e-16
197	2.22388e-16	2.23533e-16	2.2334e-16	2.22425e-16	2.22876e-16	2.23343e-16	2.23128e-16	2.214e-16	2.22209e-16	2.22651e-16	2.23474e-16	2.21998e-16	2.21767e-16	2.22988e-16	2.23414e-16	2.22378e-16	2.22896e-16	2.22711e-16	2.22341e-16	2.19972e-16	2.22341e-16	2.23377e-16	2.22785e-16	2.20564e-16	2.21008e-16	2.20564e-16	2.22341e-16	2.22341e-16	2.23229e-16	2.23081e-16	2.22933e-16	2.21156e-16	2.23525e-16	2.22637e-16	2.23007e-16	2.22563e-16	2.21304e-16	2.21452e-16	2.23229e-16	2.22193e-16	2.22193e-16	2.21749e-16	2.22193e-16	2.2086e-16	2.21749e-16	2.21156e-16	2.21304e-16	2.21452e-16	2.21452e-16
198	2.22423e-16	2.23512e-16	2.23302e-16	2.22431e-16	2.22897e-16	2.2329e-16	2.2312e-16	2.21433e-16	2.2216e-16	2.22637e-16	2.23511e-16	2.21952e-16	2.21823e-16	2.22988e-16	2.23358e-16	2.22267e-16	2.22859e-16	2.22785e-16	2.22267e-16	2.20046e-16	2.22193e-16	2.23081e-16	2.22933e-16	2.20712e-16	2.21304e-16	2.20712e-16	2.22193e-16	2.22489e-16	2.23229e-16	2.23229e-16	2.22933e-16	2.21156e-16	2.23525e-16	2.22785e-16	2.23229e-16	2.22711e-16	2.21527e-16	2.21601e-16	2.23303e-16	2.22267e-16	2.22045e-16	2.21897e-16	2.22193e-16	2.20712e-16	2.21601e-16	2.21601e-16	2.21452e-16	2.21452e-16	2.21749e-16
199	2.22453e-16	2.23485e-16	2.23262e-16	2.22438e-16	2.22911e-16	2.23234e-16	2.2311e-16	2.21459e-16	2.22107e-16	2.22609e-16	2.23557e-16	2.21887e-16	2.21823e-16	2.2297e-16	2.2334e-16	2.2223e-16	2.22896e-16	2.22859e-16	2.22193e-16	2.2012e-16	2.22341e-16	2.23229e-16	2.22785e-16	2.20712e-16	2.21156e-16	2.20712e-16	2.22341e-16	2.22193e-16	2.23229e-16	2.23377e-16	2.22785e-16	2.21156e-16	2.23525e-16	2.22785e-16	2.23081e-16	2.22637e-16	2.21601e-16	2.21378e-16	2.23229e-16	2.22341e-16	2.22193e-16	2.21897e-16	2.22193e-16	2.20416e-16	2.21749e-16	2.21601e-16	2.21156e-16	2.21452e-16	2.21452e-16
200	2.22478e-16	2.23452e-16	2.23219e-16	2.22444e-16	2.22917e-16	2.23177e-16	2.23099e-16	2.21484e-16	2.22054e-16	2.22579e-16	2.23576e-16	2.21813e-16	2.21841e-16	2.22988e-16	2.23303e-16	2.22304e-16	2.22785e-16	2.22933e-16	2.22341e-16	2.2012e-16	2.22341e-16	2.23081e-16	2.23081e-16	2.20712e-16	2.21008e-16	2.2086e-16	2.22193e-16	2.22193e-16	2.23229e-16	2.23229e-16	2.22933e-16	2.21156e-16	2.23821e-16	2.22711e-16	2.23155e-16	2.22489e-16	2.21749e-16	2.21378e-16	2.23007e-16	2.22267e-16	2.22045e-16	2.21897e-16	2.22193e-16	2.20564e-16	2.21601e-16	2.21452e-16	2.21601e-16	2.21156e-16	2.21601e-16
201	2.22499e-16	2.23412e-16	2.23176e-16	2.2245e-16	2.22915e-16	2.23119e-16	2.23084e-16	2.215e-16	2.21996e-16	2.22547e-16	2.2359e-16	2.21758e-16	2.2186e-16	2.22951e-16	2.23229e-16	2.22304e-16	2.22822e-16	2.23007e-16	2.22267e-16	2.19972e-16	2.22193e-16	2.23081e-16	2.23081e-16	2.20712e-16	2.21008e-16	2.2086e-16	2.22341e-16	2.22193e-16	2.23229e-16	2.23377e-16	2.22711e-16	2.21082e-16	2.23599e-16	2.22711e-16	2.23155e-16	2.22637e-16	2.21749e-16	2.21304e-16	2.23007e-16	2.22267e-16	2.22267e-16	2.21749e-16	2.22193e-16	2.20564e-16	2.21601e-16	2.21749e-16	2.21601e-16	2.21156e-16	2.21749e-16
202	2.22517e-16	2.23366e-16	2.23132e-16	2.22455e-16	2.22905e-16	2.23061e-16	2.23066e-16	2.21511e-16	2.21941e-16	2.22503e-16	2.23594e-16	2.21702e-16	2.21869e-16	2.22914e-16	2.23173e-16	2.2223e-16	2.22748e-16	2.23007e-16	2.22193e-16	2.19972e-16	2.22415e-16	2.22933e-16	2.22933e-16	2.2086e-16	2.21304e-16	2.2086e-16	2.22193e-16	2.22193e-16	2.23377e-16	2.23081e-16	2.22637e-16	2.21452e-16	2.23821e-16	2.22563e-16	2.23155e-16	2.22489e-16	2.21823e-16	2.21452e-16	2.22933e-16	2.22267e-16	2.22193e-16	2.21897e-16	2.22267e-16	2.20712e-16	2.21749e-16	2.21601e-16	2.21601e-16	2.21304e-16	2.21749e-16
203	2.22532e-16	2.23313e-16	2.23091e-16	2.2246e-16	2.22889e-16	2.23003e-16	2.23049e-16	2.21523e-16	2.21887e-16	2.22452e-16	2.23594e-16	2.21638e-16	2.2186e-16	2.22896e-16	2.23173e-16	2.2223e-16	2.22674e-16	2.23081e-16	2.22119e-16	2.2012e-16	2.22341e-16	2.22933e-16	2.22785e-16	2.2086e-16	2.2086e-16	2.2086e-16	2.22193e-16	2.21897e-16	2.23303e-16	2.23155e-16	2.22637e-16	2.2123e-16	2.23673e-16	2.22637e-16	2.23155e-16	2.22489e-16	2.21897e-16	2.21452e-16	2.23081e-16	2.22489e-16	2.22341e-16	2.21823e-16	2.22341e-16	2.20564e-16	2.21601e-16	2.21601e-16	2.21749e-16	2.21304e-16	2.21749e-16
204	2.22547e-16	2.23254e-16	2.23052e-16	2.22466e-16	2.22867e-16	2.22949e-16	2.23032e-16	2.21529e-16	2.21839e-16	2.22408e-16	2.23594e-16	2.21564e-16	2.21832e-16	2.22822e-16	2.23099e-16	2.2223e-16	2.22563e-16	2.23118e-16	2.22193e-16	2.2012e-16	2.22341e-16	2.22859e-16	2.22933e-16	2.21008e-16	2.21156e-16	2.21008e-16	2.22193e-16	2.22045e-16	2.23451e-16	2.23303e-16	2.22637e-16	2.21304e-16	2.23599e-16	2.22489e-16	2.23303e-16	2.22415e-16	2.21971e-16	2.21378e-16	2.22933e-16	2.22341e-16	2.22563e-16	2.21897e-16	2.22341e-16	2.20786e-16	2.21675e-16	2.21675e-16	2.21749e-16	2.21008e-16	2.21749e-16
205	2.22564e-16	2.23191e-16	2.23019e-16	2.22471e-16	2.2284e-16	2.22898e-16	2.23015e-16	2.21535e-16	2.21797e-16	2.22357e-16	2.23576e-16	2.21489e-16	2.2185e-16	2.22803e-16	2.23081e-16	2.2223e-16	2.22526e-16	2.23118e-16	2.22193e-16	2.20046e-16	2.22415e-16	2.22785e-16	2.22933e-16	2.2086e-16	2.20934e-16	2.21082e-16	2.22341e-16	2.21823e-16	2.23525e-16	2.23229e-16	2.22637e-16	2.21304e-16	2.23673e-16	2.22489e-16	2.23229e-16	2.22378e-16	2.22045e-16	2.21304e-16	2.22859e-16	2.22415e-16	2.22489e-16	2.21823e-16	2.22267e-16	2.20786e-16	2.21971e-16	2.21601e-16	2.21897e-16	2.21082e-16	2.21749e-16
206	2.22586e-16	2.23123e-16	2.22992e-16	2.22477e-16	2.22811e-16	2.22852e-16	2.23e-16	2.2154e-16	2.2176e-16	2.22311e-16	2.2358e-16	2.21434e-16	2.21813e-16	2.22738e-16	2.23062e-16	2.22193e-16	2.22489e-16	2.23192e-16	2.22193e-16	2.2012e-16	2.22415e-16	2.22859e-16	2.22933e-16	2.20934e-16	2.21156e-16	2.21156e-16	2.22119e-16	2.22045e-16	2.23673e-16	2.23155e-16	2.22563e-16	2.21304e-16	2.23673e-16	2.22415e-16	2.23303e-16	2.22341e-16	2.22119e-16	2.2123e-16	2.22859e-16	2.22267e-16	2.22415e-16	2.21897e-16	2.22415e-16	2.20786e-16	2.21675e-16	2.21749e-16	2.21823e-16	2.21156e-16	2.21749e-16
207	2.22613e-16	2.23053e-16	2.22972e-16	2.22483e-16	2.22782e-16	2.22811e-16	2.22986e-16	2.21549e-16	2.21732e-16	2.22267e-16	2.23583e-16	2.21378e-16	2.21795e-16	2.22683e-16	2.23044e-16	2.22193e-16	2.22433e-16	2.23266e-16	2.2223e-16	2.2012e-16	2.22341e-16	2.22711e-16	2.22859e-16	2.21156e-16	2.21008e-16	2.2123e-16	2.22119e-16	2.21897e-16	2.23525e-16	2.23266e-16	2.22563e-16	2.21193e-16	2.23673e-16	2.22378e-16	2.23266e-16	2.22267e-16	2.22193e-16	2.21304e-16	2.22933e-16	2.22378e-16	2.22489e-16	2.2186e-16	2.22415e-16	2.2086e-16	2.21823e-16	2.21749e-16	2.21749e-16	2.21008e-16	2.21601e-16
208	2.22648e-16	2.22982e-16	2.22961e-16	2.22491e-16	2.22753e-16	2.22775e-16	2.22976e-16	2.21561e-16	2.21716e-16	2.22232e-16	2.2358e-16	2.21318e-16	2.21767e-16	2.22646e-16	2.22998e-16	2.2223e-16	2.22415e-16	2.23192e-16	2.22267e-16	2.20009e-16	2.22304e-16	2.22637e-16	2.22785e-16	2.21082e-16	2.21008e-16	2.2123e-16	2.21971e-16	2.21897e-16	2.2371e-16	2.23266e-16	2.22526e-16	2.21304e-16	2.23599e-16	2.22193e-16	2.23266e-16	2.2223e-16	2.22119e-16	2.21304e-16	2.22896e-16	2.22341e-16	2.22526e-16	2.22008e-16	2.22267e-16	2.20675e-16	2.21897e-16	2.21823e-16	2.22045e-16	2.20786e-16	2.21527e-16
209	2.22692e-16	2.22913e-16	2.22959e-16	2.22501e-16	2.22727e-16	2.22745e-16	2.22967e-16	2.21576e-16	2.2171e-16	2.2221e-16	2.2358e-16	2.21277e-16	2.21744e-16	2.22627e-16	2.23016e-16	2.22193e-16	2.22341e-16	2.23173e-16	2.2223e-16	2.20009e-16	2.22304e-16	2.22452e-16	2.22785e-16	2.21045e-16	2.20934e-16	2.21304e-16	2.22008e-16	2.21749e-16	2.23525e-16	2.23192e-16	2.22415e-16	2.21286e-16	2.23525e-16	2.22137e-16	2.23358e-16	2.22137e-16	2.22248e-16	2.21156e-16	2.22822e-16	2.22341e-16	2.22489e-16	2.2186e-16	2.22415e-16	2.20897e-16	2.22045e-16	2.21786e-16	2.21971e-16	2.20971e-16	2.21452e-16
210	2.22746e-16	2.22846e-16	2.22967e-16	2.22512e-16	2.22706e-16	2.2272e-16	2.22961e-16	2.21597e-16	2.21716e-16	2.22193e-16	2.23584e-16	2.21235e-16	2.21712e-16	2.2259e-16	2.23016e-16	2.22211e-16	2.22248e-16	2.23192e-16	2.2223e-16	2.20028e-16	2.2223e-16	2.22563e-16	2.22711e-16	2.21119e-16	2.20934e-16	2.21304e-16	2.22008e-16	2.21749e-16	2.2371e-16	2.23007e-16	2.22452e-16	2.21304e-16	2.23543e-16	2.22008e-16	2.23377e-16	2.22137e-16	2.22285e-16	2.21082e-16	2.22877e-16	2.22304e-16	2.22581e-16	2.21934e-16	2.22489e-16	2.20971e-16	2.21823e-16	2.21786e-16	2.21934e-16	2.21119e-16	2.21564e-16
211	2.22809e-16	2.22785e-16	2.22984e-16	2.22524e-16	2.22691e-16	2.22702e-16	2.22957e-16	2.21624e-16	2.21733e-16	2.2219e-16	2.23593e-16	2.212e-16	2.217e-16	2.2259e-16	2.23021e-16	2.22248e-16	2.22239e-16	2.23155e-16	2.22267e-16	2.19991e-16	2.22156e-16	2.22359e-16	2.22674e-16	2.21156e-16	2.2086e-16	2.21452e-16	2.21878e-16	2.21749e-16	2.23543e-16	2.23118e-16	2.2247e-16	2.21267e-16	2.23506e-16	2.21915e-16	2.23358e-16	2.22026e-16	2.22285e-16	2.21101e-16	2.2297e-16	2.2223e-16	2.22415e-16	2.21878e-16	2.22544e-16	2.20897e-16	2.21712e-16	2.21601e-16	2.21971e-16	2.20897e-16	2.21601e-16
212	2.22881e-16	2.22731e-16	2.2301e-16	2.22537e-16	2.22683e-16	2.22689e-16	2.22957e-16	2.21654e-16	2.21763e-16	2.22197e-16	2.23598e-16	2.21177e-16	2.21675e-16	2.22577e-16	2.23025e-16	2.22299e-16	2.22137e-16	2.23146e-16	2.22248e-16	2.20009e-16	2.22137e-16	2.22322e-16	2.22544e-16	2.21156e-16	2.20805e-16	2.21471e-16	2.21934e-16	2.21656e-16	2.23562e-16	2.23118e-16	2.22313e-16	2.21304e-16	2.23386e-16	2.21832e-16	2.23377e-16	2.21915e-16	2.2235e-16	2.21045e-16	2.22822e-16	2.22304e-16	2.22452e-16	2.21915e-16	2.22507e-16	2.20934e-16	2.2186e-16	2.21638e-16	2.21989e-16	2.20916e-16	2.21434e-16
213	2.22961e-16	2.22688e-16	2.23046e-16	2.22553e-16	2.22682e-16	2.2268e-16	2.22959e-16	2.21693e-16	2.21805e-16	2.22214e-16	2.23609e-16	2.2116e-16	2.21654e-16	2.22588e-16	2.23048e-16	2.22345e-16	2.22128e-16	2.23035e-16	2.2235e-16	2.20009e-16	2.22082e-16	2.22174e-16	2.22489e-16	2.21175e-16	2.20768e-16	2.21527e-16	2.21971e-16	2.21527e-16	2.23451e-16	2.23072e-16	2.22257e-16	2.21351e-16	2.23275e-16	2.21786e-16	2.2334e-16	2.21841e-16	2.2223e-16	2.20916e-16	2.22887e-16	2.22313e-16	2.2247e-16	2.21841e-16	2.22526e-16	2.21045e-16	2.21878e-16	2.21582e-16	2.22137e-16	2.2099e-16	2.21434e-16
214	2.23046e-16	2.22657e-16	2.2309e-16	2.2257e-16	2.22691e-16	2.22677e-16	2.22965e-16	2.21736e-16	2.21859e-16	2.22242e-16	2.23621e-16	2.21148e-16	2.21643e-16	2.22597e-16	2.23081e-16	2.22382e-16	2.22058e-16	2.23118e-16	2.22294e-16	2.20065e-16	2.22119e-16	2.2222e-16	2.22516e-16	2.21267e-16	2.20768e-16	2.21489e-16	2.22017e-16	2.21619e-16	2.23488e-16	2.22961e-16	2.22322e-16	2.21392e-16	2.23201e-16	2.21642e-16	2.23349e-16	2.2179e-16	2.22396e-16	2.20888e-16	2.22831e-16	2.22341e-16	2.22387e-16	2.21887e-16	2.226e-16	2.21055e-16	2.21758e-16	2.21647e-16	2.22211e-16	2.20953e-16	2.21462e-16
215	2.23136e-16	2.2264e-16	2.23142e-16	2.22589e-16	2.22708e-16	2.22678e-16	2.22974e-16	2.21784e-16	2.21924e-16	2.22274e-16	2.23633e-16	2.2114e-16	2.21632e-16	2.22615e-16	2.2309e-16	2.22461e-16	2.22058e-16	2.23044e-16	2.22373e-16	2.20055e-16	2.22035e-16	2.22146e-16	2.22572e-16	2.21267e-16	2.20592e-16	2.2161e-16	2.22008e-16	2.2161e-16	2.23294e-16	2.23035e-16	2.22285e-16	2.21374e-16	2.23095e-16	2.21596e-16	2.23307e-16	2.21679e-16	2.22415e-16	2.20823e-16	2.22961e-16	2.22267e-16	2.2229e-16	2.21795e-16	2.22655e-16	2.20999e-16	2.2185e-16	2.21564e-16	2.21989e-16	2.2087e-16	2.21536e-16
216	2.23228e-16	2.2264e-16	2.232e-16	2.2261e-16	2.22735e-16	2.22684e-16	2.22989e-16	2.21838e-16	2.21999e-16	2.22315e-16	2.23643e-16	2.21148e-16	2.21622e-16	2.22637e-16	2.23107e-16	2.2251e-16	2.22001e-16	2.23023e-16	2.2241e-16	2.20125e-16	2.22008e-16	2.22091e-16	2.22304e-16	2.21323e-16	2.20638e-16	2.21633e-16	2.21869e-16	2.21545e-16	2.23247e-16	2.22924e-16	2.22234e-16	2.21436e-16	2.23018e-16	2.21501e-16	2.2334e-16	2.21612e-16	2.2238e-16	2.2086e-16	2.22859e-16	2.22248e-16	2.2217e-16	2.21836e-16	2.22706e-16	2.2099e-16	2.21712e-16	2.21508e-16	2.22197e-16	2.20809e-16	2.21263e-16
217	2.2332e-16	2.22657e-16	2.23263e-16	2.22634e-16	2.2277e-16	2.22693e-16	2.23011e-16	2.21898e-16	2.22084e-16	2.22359e-16	2.23652e-16	2.21162e-16	2.21629e-16	2.2268e-16	2.23151e-16	2.22584e-16	2.21981e-16	2.2294e-16	2.22426e-16	2.20252e-16	2.22035e-16	2.21984e-16	2.22415e-16	2.21346e-16	2.20597e-16	2.21601e-16	2.22077e-16	2.21462e-16	2.2325e-16	2.22954e-16	2.2226e-16	2.21464e-16	2.22991e-16	2.21443e-16	2.23275e-16	2.21545e-16	2.22361e-16	2.20726e-16	2.22954e-16	2.22324e-16	2.22183e-16	2.21799e-16	2.22776e-16	2.21101e-16	2.21786e-16	2.21522e-16	2.22281e-16	2.21045e-16	2.21254e-16
218	2.2341e-16	2.22691e-16	2.23331e-16	2.22661e-16	2.22814e-16	2.22707e-16	2.2304e-16	2.21961e-16	2.2218e-16	2.22405e-16	2.23672e-16	2.2118e-16	2.21637e-16	2.22686e-16	2.23185e-16	2.22627e-16	2.21982e-16	2.22962e-16	2.22454e-16	2.20326e-16	2.22077e-16	2.22093e-16	2.22329e-16	2.21415e-16	2.20657e-16	2.2155e-16	2.22038e-16	2.21547e-16	2.23176e-16	2.22888e-16	2.22313e-16	2.21555e-16	2.22924e-16	2.21388e-16	2.23321e-16	2.21528e-16	2.22415e-16	2.20712e-16	2.22926e-16	2.22304e-16	2.22167e-16	2.21788e-16	2.22782e-16	2.21129e-16	2.21776e-16	2.21561e-16	2.22338e-16	2.21082e-16	2.21471e-16
219	2.23496e-16	2.22742e-16	2.23401e-16	2.22691e-16	2.22866e-16	2.22724e-16	2.23076e-16	2.22029e-16	2.22283e-16	2.22452e-16	2.23684e-16	2.21206e-16	2.21664e-16	2.22746e-16	2.23198e-16	2.22707e-16	2.21994e-16	2.22901e-16	2.22542e-16	2.20378e-16	2.22065e-16	2.22017e-16	2.22333e-16	2.21495e-16	2.20472e-16	2.2176e-16	2.22071e-16	2.21609e-16	2.23119e-16	2.2298e-16	2.22259e-16	2.21694e-16	2.22905e-16	2.21248e-16	2.23312e-16	2.21396e-16	2.22471e-16	2.20768e-16	2.23081e-16	2.22265e-16	2.21941e-16	2.21721e-16	2.22859e-16	2.21163e-16	2.21749e-16	2.21279e-16	2.22375e-16	2.21191e-16	2.21598e-16
220	2.23576e-16	2.22809e-16	2.23472e-16	2.22725e-16	2.22925e-16	2.22745e-16	2.23122e-16	2.221e-16	2.22393e-16	2.22504e-16	2.23705e-16	2.21239e-16	2.217e-16	2.22775e-16	2.23259e-16	2.22796e-16	2.21987e-16	2.2297e-16	2.22581e-16	2.20513e-16	2.22109e-16	2.22037e-16	2.22294e-16	2.21564e-16	2.20612e-16	2.21861e-16	2.2212e-16	2.21657e-16	2.23146e-16	2.22924e-16	2.22387e-16	2.21804e-16	2.22914e-16	2.21313e-16	2.23312e-16	2.21397e-16	2.22553e-16	2.20738e-16	2.22977e-16	2.22338e-16	2.21968e-16	2.21795e-16	2.22846e-16	2.21153e-16	2.21801e-16	2.21285e-16	2.22481e-16	2.21285e-16	2.21466e-16
221	2.2365e-16	2.2289e-16	2.23543e-16	2.2276e-16	2.22991e-16	2.2277e-16	2.23176e-16	2.22175e-16	2.2251e-16	2.22549e-16	2.23729e-16	2.21272e-16	2.21734e-16	2.22833e-16	2.23281e-16	2.22868e-16	2.22013e-16	2.22979e-16	2.22739e-16	2.2062e-16	2.22244e-16	2.22082e-16	2.22239e-16	2.21582e-16	2.20675e-16	2.21813e-16	2.22165e-16	2.21601e-16	2.2308e-16	2.2296e-16	2.22498e-16	2.22045e-16	2.22868e-16	2.21397e-16	2.23285e-16	2.21368e-16	2.22515e-16	2.20674e-16	2.23053e-16	2.22331e-16	2.21932e-16	2.21744e-16	2.23041e-16	2.21256e-16	2.21934e-16	2.21244e-16	2.22688e-16	2.21295e-16	2.21372e-16
222	2.23716e-16	2.22983e-16	2.23611e-16	2.22799e-16	2.23062e-16	2.22797e-16	2.23238e-16	2.22249e-16	2.22629e-16	2.22595e-16	2.23753e-16	2.21311e-16	2.21795e-16	2.22859e-16	2.23337e-16	2.22928e-16	2.2201e-16	2.23002e-16	2.22748e-16	2.20768e-16	2.22364e-16	2.2223e-16	2.2235e-16	2.21748e-16	2.2074e-16	2.21795e-16	2.22294e-16	2.21712e-16	2.23164e-16	2.22969e-16	2.22516e-16	2.22072e-16	2.22941e-16	2.21405e-16	2.23366e-16	2.21367e-16	2.22559e-16	2.2072e-16	2.23007e-16	2.22352e-16	2.21904e-16	2.21718e-16	2.23016e-16	2.21221e-16	2.21832e-16	2.21355e-16	2.22759e-16	2.21277e-16	2.21406e-16
223	2.23773e-16	2.23086e-16	2.23677e-16	2.22838e-16	2.23136e-16	2.22827e-16	2.23306e-16	2.22323e-16	2.22751e-16	2.22637e-16	2.23779e-16	2.2135e-16	2.21857e-16	2.22913e-16	2.23392e-16	2.23011e-16	2.22082e-16	2.23007e-16	2.22822e-16	2.20925e-16	2.22433e-16	2.22091e-16	2.22433e-16	2.21823e-16	2.20629e-16	2.21897e-16	2.22322e-16	2.21841e-16	2.23146e-16	2.23061e-16	2.22571e-16	2.22211e-16	2.22876e-16	2.2146e-16	2.23347e-16	2.21267e-16	2.22624e-16	2.20755e-16	2.23068e-16	2.2239e-16	2.21792e-16	2.21742e-16	2.23065e-16	2.21321e-16	2.21783e-16	2.21184e-16	2.22567e-16	2.21295e-16	2.21587e-16
224	2.23821e-16	2.23194e-16	2.23738e-16	2.22876e-16	2.23212e-16	2.22858e-16	2.23379e-16	2.22396e-16	2.22873e-16	2.22679e-16	2.23813e-16	2.21405e-16	2.2192e-16	2.22965e-16	2.23425e-16	2.23085e-16	2.22114e-16	2.2309e-16	2.22924e-16	2.21129e-16	2.22517e-16	2.22248e-16	2.22359e-16	2.21961e-16	2.20879e-16	2.21989e-16	2.22414e-16	2.21952e-16	2.23191e-16	2.23024e-16	2.22645e-16	2.22459e-16	2.22885e-16	2.21406e-16	2.2344e-16	2.21403e-16	2.22671e-16	2.20904e-16	2.23085e-16	2.22378e-16	2.2188e-16	2.2182e-16	2.23002e-16	2.21272e-16	2.21836e-16	2.21318e-16	2.22813e-16	2.21156e-16	2.21457e-16
225	2.2386e-16	2.23306e-16	2.23794e-16	2.22913e-16	2.23289e-16	2.2289e-16	2.23454e-16	2.22464e-16	2.22993e-16	2.2272e-16	2.23845e-16	2.21456e-16	2.22001e-16	2.23017e-16	2.23493e-16	2.23148e-16	2.2216e-16	2.23095e-16	2.22984e-16	2.21267e-16	2.22655e-16	2.22294e-16	2.22516e-16	2.22007e-16	2.20916e-16	2.22007e-16	2.22377e-16	2.21915e-16	2.23117e-16	2.23081e-16	2.22672e-16	2.22553e-16	2.22977e-16	2.21488e-16	2.23504e-16	2.21432e-16	2.22714e-16	2.20872e-16	2.23051e-16	2.22577e-16	2.21855e-16	2.21767e-16	2.23118e-16	2.21439e-16	2.22063e-16	2.21258e-16	2.22803e-16	2.21337e-16	2.21351e-16
226	2.23888e-16	2.23417e-16	2.23845e-16	2.22946e-16	2.23363e-16	2.2292e-16	2.2353e-16	2.22526e-16	2.23108e-16	2.22749e-16	2.23882e-16	2.21508e-16	2.22089e-16	2.23053e-16	2.23553e-16	2.23208e-16	2.22207e-16	2.23159e-16	2.23035e-16	2.21471e-16	2.22812e-16	2.22433e-16	2.22507e-16	2.22137e-16	2.21082e-16	2.22026e-16	2.22488e-16	2.21914e-16	2.23192e-16	2.23006e-16	2.22801e-16	2.2269e-16	2.23001e-16	2.21513e-16	2.23538e-16	2.2133e-16	2.22808e-16	2.20978e-16	2.22984e-16	2.22563e-16	2.21892e-16	2.21786e-16	2.23187e-16	2.21378e-16	2.2185e-16	2.21193e-16	2.22748e-16	2.21443e-16	2.21517e-16
227	2.23907e-16	2.23524e-16	2.2389e-16	2.22973e-16	2.23434e-16	2.22949e-16	2.23602e-16	2.22582e-16	2.23217e-16	2.22779e-16	2.23923e-16	2.21558e-16	2.22178e-16	2.23113e-16	2.23617e-16	2.23252e-16	2.22304e-16	2.23187e-16	2.23201e-16	2.216e-16	2.22942e-16	2.22488e-16	2.22637e-16	2.2221e-16	2.21267e-16	2.22118e-16	2.22413e-16	2.2206e-16	2.2321e-16	2.23098e-16	2.22892e-16	2.22902e-16	2.22937e-16	2.21533e-16	2.2356e-16	2.21293e-16	2.22815e-16	2.21094e-16	2.23099e-16	2.22567e-16	2.21846e-16	2.21767e-16	2.23155e-16	2.21388e-16	2.21702e-16	2.21119e-16	2.22692e-16	2.21351e-16	2.21656e-16
228	2.23917e-16	2.23624e-16	2.23929e-16	2.22992e-16	2.23499e-16	2.22974e-16	2.23669e-16	2.22628e-16	2.23315e-16	2.22804e-16	2.23958e-16	2.2161e-16	2.22263e-16	2.23171e-16	2.2367e-16	2.23305e-16	2.22347e-16	2.23268e-16	2.23178e-16	2.21718e-16	2.2302e-16	2.22514e-16	2.22647e-16	2.22311e-16	2.21362e-16	2.22163e-16	2.22391e-16	2.22077e-16	2.23169e-16	2.23121e-16	2.22874e-16	2.23035e-16	2.23095e-16	2.21656e-16	2.23606e-16	2.21411e-16	2.22877e-16	2.2117e-16	2.2297e-16	2.22567e-16	2.21952e-16	2.21841e-16	2.2322e-16	2.21462e-16	2.21952e-16	2.21008e-16	2.22813e-16	2.21351e-16	2.21286e-16
229	2.23917e-16	2.23714e-16	2.23962e-16	2.23003e-16	2.23557e-16	2.22995e-16	2.23729e-16	2.22665e-16	2.23407e-16	2.22822e-16	2.23991e-16	2.21654e-16	2.22354e-16	2.23223e-16	2.23731e-16	2.23346e-16	2.22406e-16	2.23315e-16	2.23314e-16	2.2183e-16	2.23199e-16	2.22612e-16	2.22737e-16	2.2232e-16	2.21355e-16	2.22116e-16	2.22297e-16	2.22146e-16	2.23228e-16	2.2306e-16	2.22987e-16	2.23146e-16	2.23125e-16	2.21753e-16	2.23691e-16	2.21388e-16	2.22877e-16	2.21138e-16	2.23067e-16	2.22674e-16	2.21934e-16	2.21869e-16	2.23358e-16	2.2173e-16	2.22072e-16	2.21147e-16	2.22822e-16	2.21508e-16	2.21184e-16
230	2.23909e-16	2.23792e-16	2.23989e-16	2.23002e-16	2.23605e-16	2.2301e-16	2.23779e-16	2.22691e-16	2.23485e-16	2.22829e-16	2.24022e-16	2.21694e-16	2.22447e-16	2.23248e-16	2.23776e-16	2.23353e-16	2.22459e-16	2.23358e-16	2.23343e-16	2.22017e-16	2.23366e-16	2.22648e-16	2.22772e-16	2.22413e-16	2.2143e-16	2.22194e-16	2.22396e-16	2.22154e-16	2.23222e-16	2.23e-16	2.22986e-16	2.23252e-16	2.23162e-16	2.21688e-16	2.23724e-16	2.21429e-16	2.22896e-16	2.21309e-16	2.22914e-16	2.22692e-16	2.21998e-16	2.21924e-16	2.23294e-16	2.21638e-16	2.21934e-16	2.21045e-16	2.22822e-16	2.21249e-16	2.21212e-16
231	2.23892e-16	2.23855e-16	2.24009e-16	2.2299e-16	2.23643e-16	2.23019e-16	2.23818e-16	2.22707e-16	2.23553e-16	2.22831e-16	2.24044e-16	2.21725e-16	2.22529e-16	2.23307e-16	2.23844e-16	2.23384e-16	2.22527e-16	2.23366e-16	2.23426e-16	2.22057e-16	2.23437e-16	2.22738e-16	2.22867e-16	2.22519e-16	2.21746e-16	2.22247e-16	2.22323e-16	2.22286e-16	2.23282e-16	2.23058e-16	2.23048e-16	2.23465e-16	2.23257e-16	2.21739e-16	2.23622e-16	2.21439e-16	2.22961e-16	2.21378e-16	2.22933e-16	2.22646e-16	2.21998e-16	2.2186e-16	2.23358e-16	2.21656e-16	2.21989e-16	2.21027e-16	2.22655e-16	2.21323e-16	2.21378e-16
232	2.23866e-16	2.23903e-16	2.24023e-16	2.22967e-16	2.2367e-16	2.23021e-16	2.23845e-16	2.22712e-16	2.23603e-16	2.22826e-16	2.24055e-16	2.21756e-16	2.22591e-16	2.23331e-16	2.23887e-16	2.23379e-16	2.22545e-16	2.23438e-16	2.23448e-16	2.22186e-16	2.23367e-16	2.22698e-16	2.2271e-16	2.22376e-16	2.21827e-16	2.22264e-16	2.2221e-16	2.22311e-16	2.2321e-16	2.22912e-16	2.23081e-16	2.23488e-16	2.23321e-16	2.21716e-16	2.23719e-16	2.21517e-16	2.2297e-16	2.21517e-16	2.22933e-16	2.22692e-16	2.21952e-16	2.21897e-16	2.23321e-16	2.21693e-16	2.21952e-16	2.20897e-16	2.22729e-16	2.21175e-16	2.21175e-16
233	2.23834e-16	2.23932e-16	2.2403e-16	2.22932e-16	2.23685e-16	2.23015e-16	2.2386e-16	2.22709e-16	2.23644e-16	2.2281e-16	2.24054e-16	2.21775e-16	2.22651e-16	2.23344e-16	2.239e-16	2.2338e-16	2.22622e-16	2.23399e-16	2.23504e-16	2.2222e-16	2.23558e-16	2.22728e-16	2.22793e-16	2.22382e-16	2.21854e-16	2.22175e-16	2.2213e-16	2.22271e-16	2.23328e-16	2.22896e-16	2.23122e-16	2.2346e-16	2.23354e-16	2.21753e-16	2.23682e-16	2.21517e-16	2.23035e-16	2.21471e-16	2.2284e-16	2.22729e-16	2.22193e-16	2.21971e-16	2.23451e-16	2.21915e-16	2.22063e-16	2.21045e-16	2.22859e-16	2.21508e-16	2.20953e-16
234	2.23794e-16	2.23944e-16	2.24029e-16	2.22887e-16	2.23689e-16	2.23004e-16	2.23862e-16	2.22697e-16	2.23671e-16	2.22785e-16	2.24043e-16	2.21785e-16	2.22705e-16	2.2333e-16	2.23947e-16	2.23394e-16	2.22616e-16	2.23438e-16	2.23499e-16	2.2244e-16	2.23633e-16	2.22765e-16	2.22816e-16	2.22441e-16	2.22e-16	2.22297e-16	2.22193e-16	2.22156e-16	2.2322e-16	2.2284e-16	2.23113e-16	2.23483e-16	2.23423e-16	2.21767e-16	2.23627e-16	2.21527e-16	2.23016e-16	2.21573e-16	2.22701e-16	2.22711e-16	2.22119e-16	2.21934e-16	2.23284e-16	2.21934e-16	2.22063e-16	2.21027e-16	2.22674e-16	2.21341e-16	2.21193e-16
235	2.23748e-16	2.23939e-16	2.2402e-16	2.22833e-16	2.23683e-16	2.22986e-16	2.23853e-16	2.22679e-16	2.23687e-16	2.22753e-16	2.24017e-16	2.21783e-16	2.22743e-16	2.23344e-16	2.23978e-16	2.23349e-16	2.22668e-16	2.23381e-16	2.23553e-16	2.22362e-16	2.23679e-16	2.22773e-16	2.22806e-16	2.2241e-16	2.22015e-16	2.2226e-16	2.22019e-16	2.22207e-16	2.2322e-16	2.22859e-16	2.23076e-16	2.23668e-16	2.23479e-16	2.21591e-16	2.23608e-16	2.21536e-16	2.23007e-16	2.2173e-16	2.22711e-16	2.22655e-16	2.22063e-16	2.21915e-16	2.23321e-16	2.2186e-16	2.21915e-16	2.20897e-16	2.22618e-16	2.21415e-16	2.21212e-16
236	2.23697e-16	2.23917e-16	2.24003e-16	2.22772e-16	2.23667e-16	2.22963e-16	2.23832e-16	2.22654e-16	2.23691e-16	2.22715e-16	2.2398e-16	2.21784e-16	2.22772e-16	2.23323e-16	2.23984e-16	2.2332e-16	2.22696e-16	2.23432e-16	2.23598e-16	2.22441e-16	2.23685e-16	2.22742e-16	2.22769e-16	2.22385e-16	2.22102e-16	2.2229e-16	2.22003e-16	2.22091e-16	2.23294e-16	2.22785e-16	2.23062e-16	2.23654e-16	2.2359e-16	2.21739e-16	2.2359e-16	2.2161e-16	2.23247e-16	2.21684e-16	2.22618e-16	2.22637e-16	2.2223e-16	2.22045e-16	2.2334e-16	2.21989e-16	2.22082e-16	2.20953e-16	2.22748e-16	2.21434e-16	2.21193e-16
237	2.23641e-16	2.23881e-16	2.23977e-16	2.22706e-16	2.23644e-16	2.22937e-16	2.23802e-16	2.22628e-16	2.23689e-16	2.22666e-16	2.23927e-16	2.21774e-16	2.22784e-16	2.23305e-16	2.23967e-16	2.23251e-16	2.22686e-16	2.23386e-16	2.236e-16	2.22422e-16	2.2379e-16	2.22766e-16	2.22771e-16	2.22316e-16	2.22167e-16	2.22255e-16	2.2185e-16	2.22012e-16	2.23275e-16	2.22711e-16	2.23155e-16	2.23756e-16	2.23599e-16	2.21767e-16	2.23525e-16	2.21702e-16	2.23192e-16	2.21712e-16	2.22637e-16	2.22711e-16	2.22285e-16	2.22063e-16	2.23451e-16	2.22248e-16	2.22248e-16	2.20953e-16	2.22914e-16	2.21267e-16	2.20916e-16
238	2.23581e-16	2.23832e-16	2.23943e-16	2.22639e-16	2.23614e-16	2.22907e-16	2.23762e-16	2.22599e-16	2.23679e-16	2.22614e-16	2.23862e-16	2.21757e-16	2.22791e-16	2.23261e-16	2.23946e-16	2.23203e-16	2.22693e-16	2.23346e-16	2.23583e-16	2.22486e-16	2.23789e-16	2.22711e-16	2.22778e-16	2.22267e-16	2.22144e-16	2.22294e-16	2.21836e-16	2.21994e-16	2.2315e-16	2.22637e-16	2.23025e-16	2.23562e-16	2.23645e-16	2.21776e-16	2.23479e-16	2.21628e-16	2.2321e-16	2.21823e-16	2.22507e-16	2.22563e-16	2.22211e-16	2.221e-16	2.23284e-16	2.22193e-16	2.22082e-16	2.21101e-16	2.22711e-16	2.21027e-16	2.2123e-16
239	2.23519e-16	2.23774e-16	2.239e-16	2.22572e-16	2.23579e-16	2.22876e-16	2.23716e-16	2.22569e-16	2.23668e-16	2.22558e-16	2.23783e-16	2.2174e-16	2.22787e-16	2.23245e-16	2.23933e-16	2.23152e-16	2.22681e-16	2.23237e-16	2.23516e-16	2.22405e-16	2.23825e-16	2.22752e-16	2.22788e-16	2.22181e-16	2.22172e-16	2.22271e-16	2.21776e-16	2.21989e-16	2.23159e-16	2.22674e-16	2.2309e-16	2.23701e-16	2.23608e-16	2.21776e-16	2.23414e-16	2.21656e-16	2.23303e-16	2.2186e-16	2.22415e-16	2.22507e-16	2.2223e-16	2.22063e-16	2.23266e-16	2.22119e-16	2.22119e-16	2.20934e-16	2.22692e-16	2.21138e-16	2.21193e-16
240	2.23456e-16	2.23709e-16	2.23849e-16	2.2251e-16	2.23542e-16	2.22844e-16	2.23662e-16	2.22541e-16	2.23654e-16	2.22503e-16	2.23704e-16	2.21726e-16	2.22774e-16	2.23186e-16	2.23887e-16	2.23088e-16	2.22659e-16	2.2321e-16	2.23518e-16	2.22452e-16	2.23769e-16	2.2263e-16	2.22735e-16	2.22137e-16	2.2235e-16	2.22276e-16	2.21823e-16	2.2191e-16	2.23192e-16	2.22563e-16	2.23118e-16	2.23701e-16	2.23738e-16	2.21702e-16	2.23349e-16	2.21823e-16	2.2334e-16	2.22008e-16	2.22304e-16	2.22415e-16	2.2223e-16	2.22156e-16	2.23321e-16	2.22304e-16	2.22137e-16	2.21064e-16	2.22896e-16	2.21119e-16	2.20971e-16
241	2.23392e-16	2.2364e-16	2.23792e-16	2.22454e-16	2.23503e-16	2.22814e-16	2.23604e-16	2.22515e-16	2.23642e-16	2.22447e-16	2.23615e-16	2.21705e-16	2.22749e-16	2.2314e-16	2.23845e-16	2.2302e-16	2.22632e-16	2.2315e-16	2.23398e-16	2.22415e-16	2.23812e-16	2.22629e-16	2.22732e-16	2.22075e-16	2.22297e-16	2.22253e-16	2.21735e-16	2.21818e-16	2.2321e-16	2.22553e-16	2.23136e-16	2.23738e-16	2.2383e-16	2.21795e-16	2.23284e-16	2.21823e-16	2.23469e-16	2.21971e-16	2.22378e-16	2.22452e-16	2.22378e-16	2.22137e-16	2.23284e-16	2.22285e-16	2.22285e-16	2.20916e-16	2.22711e-16	2.21101e-16	2.21045e-16
242	2.2333e-16	2.23571e-16	2.23728e-16	2.22407e-16	2.23465e-16	2.22784e-16	2.23542e-16	2.22493e-16	2.23633e-16	2.22395e-16	2.23523e-16	2.21691e-16	2.22725e-16	2.23098e-16	2.23769e-16	2.22981e-16	2.2262e-16	2.23084e-16	2.23394e-16	2.2245e-16	2.2376e-16	2.22607e-16	2.22736e-16	2.22098e-16	2.22313e-16	2.22304e-16	2.21712e-16	2.21684e-16	2.23118e-16	2.22489e-16	2.23007e-16	2.23682e-16	2.23664e-16	2.21776e-16	2.23275e-16	2.2173e-16	2.23654e-16	2.22008e-16	2.22267e-16	2.22378e-16	2.22248e-16	2.221e-16	2.23303e-16	2.22322e-16	2.22285e-16	2.21156e-16	2.22544e-16	2.21008e-16	2.21249e-16
243	2.23271e-16	2.23503e-16	2.23659e-16	2.2237e-16	2.23427e-16	2.22757e-16	2.23476e-16	2.22477e-16	2.23627e-16	2.22347e-16	2.23429e-16	2.21674e-16	2.22685e-16	2.2306e-16	2.23731e-16	2.22929e-16	2.2254e-16	2.22979e-16	2.23318e-16	2.22379e-16	2.23841e-16	2.22556e-16	2.22708e-16	2.22072e-16	2.22281e-16	2.22341e-16	2.21693e-16	2.21749e-16	2.23025e-16	2.22442e-16	2.23081e-16	2.23839e-16	2.23691e-16	2.21684e-16	2.23183e-16	2.21786e-16	2.23617e-16	2.22082e-16	2.22211e-16	2.22322e-16	2.22156e-16	2.221e-16	2.23155e-16	2.22304e-16	2.22119e-16	2.21119e-16	2.22563e-16	2.21082e-16	2.21156e-16
244	2.23215e-16	2.23438e-16	2.23588e-16	2.22347e-16	2.23392e-16	2.22734e-16	2.23411e-16	2.22466e-16	2.23628e-16	2.22309e-16	2.23344e-16	2.21665e-16	2.22659e-16	2.23033e-16	2.23648e-16	2.22882e-16	2.22557e-16	2.22918e-16	2.23269e-16	2.22316e-16	2.23828e-16	2.22547e-16	2.2278e-16	2.22054e-16	2.22368e-16	2.22341e-16	2.21633e-16	2.21786e-16	2.2309e-16	2.22498e-16	2.23081e-16	2.23802e-16	2.23812e-16	2.21758e-16	2.23146e-16	2.21887e-16	2.2371e-16	2.221e-16	2.22211e-16	2.22285e-16	2.22304e-16	2.22119e-16	2.23247e-16	2.22452e-16	2.22341e-16	2.2123e-16	2.22822e-16	2.21082e-16	2.21175e-16
245	2.23164e-16	2.23378e-16	2.23516e-16	2.22337e-16	2.2336e-16	2.22713e-16	2.23346e-16	2.22462e-16	2.23636e-16	2.22277e-16	2.23262e-16	2.21657e-16	2.22621e-16	2.23026e-16	2.23579e-16	2.22823e-16	2.22511e-16	2.22866e-16	2.23147e-16	2.22306e-16	2.23904e-16	2.2253e-16	2.22819e-16	2.22008e-16	2.22281e-16	2.22322e-16	2.21712e-16	2.21758e-16	2.23081e-16	2.22479e-16	2.23164e-16	2.2383e-16	2.23802e-16	2.21952e-16	2.23183e-16	2.21869e-16	2.23765e-16	2.221e-16	2.22174e-16	2.22304e-16	2.22341e-16	2.22211e-16	2.23377e-16	2.22489e-16	2.22359e-16	2.21193e-16	2.22748e-16	2.21193e-16	2.21304e-16
246	2.2312e-16	2.23322e-16	2.23444e-16	2.22341e-16	2.23331e-16	2.22695e-16	2.23282e-16	2.22465e-16	2.23649e-16	2.22254e-16	2.23188e-16	2.21657e-16	2.22577e-16	2.2302e-16	2.23499e-16	2.22772e-16	2.22499e-16	2.22805e-16	2.2311e-16	2.22281e-16	2.23865e-16	2.22498e-16	2.22803e-16	2.22021e-16	2.22281e-16	2.22461e-16	2.21675e-16	2.21721e-16	2.2297e-16	2.22387e-16	2.23118e-16	2.23756e-16	2.23664e-16	2.21776e-16	2.23062e-16	2.2185e-16	2.23839e-16	2.22239e-16	2.22082e-16	2.22304e-16	2.22341e-16	2.221e-16	2.23229e-16	2.226e-16	2.22285e-16	2.21249e-16	2.22766e-16	2.21082e-16	2.21156e-16
247	2.23082e-16	2.23271e-16	2.23375e-16	2.22359e-16	2.23305e-16	2.2268e-16	2.23222e-16	2.22476e-16	2.23668e-16	2.2224e-16	2.23122e-16	2.21655e-16	2.22539e-16	2.23024e-16	2.23414e-16	2.22762e-16	2.22427e-16	2.22705e-16	2.22959e-16	2.22195e-16	2.23865e-16	2.22466e-16	2.22799e-16	2.22003e-16	2.22276e-16	2.2247e-16	2.21804e-16	2.21795e-16	2.22933e-16	2.22452e-16	2.23183e-16	2.2396e-16	2.23728e-16	2.21841e-16	2.23155e-16	2.21887e-16	2.23821e-16	2.22257e-16	2.22072e-16	2.22174e-16	2.22119e-16	2.22119e-16	2.23192e-16	2.226e-16	2.22452e-16	2.21341e-16	2.22618e-16	2.2099e-16	2.21341e-16
248	2.23051e-16	2.23224e-16	2.2331e-16	2.22391e-16	2.23282e-16	2.22668e-16	2.23165e-16	2.22494e-16	2.23695e-16	2.22239e-16	2.23069e-16	2.21662e-16	2.22511e-16	2.23031e-16	2.23337e-16	2.22736e-16	2.22392e-16	2.22689e-16	2.22919e-16	2.22213e-16	2.23946e-16	2.22456e-16	2.22831e-16	2.21906e-16	2.22304e-16	2.22489e-16	2.21823e-16	2.21823e-16	2.22961e-16	2.22424e-16	2.23266e-16	2.24034e-16	2.23673e-16	2.21924e-16	2.23044e-16	2.2198e-16	2.23839e-16	2.22341e-16	2.22174e-16	2.22082e-16	2.22109e-16	2.2223e-16	2.23247e-16	2.226e-16	2.22322e-16	2.2123e-16	2.22748e-16	2.20953e-16	2.21378e-16
249	2.23028e-16	2.23181e-16	2.2325e-16	2.22434e-16	2.23263e-16	2.22659e-16	2.23116e-16	2.22519e-16	2.23726e-16	2.22247e-16	2.23025e-16	2.21673e-16	2.22472e-16	2.2305e-16	2.23244e-16	2.2274e-16	2.22379e-16	2.22674e-16	2.22845e-16	2.22253e-16	2.23964e-16	2.22438e-16	2.22947e-16	2.21971e-16	2.2223e-16	2.22442e-16	2.2173e-16	2.21841e-16	2.22979e-16	2.22378e-16	2.23275e-16	2.23987e-16	2.23747e-16	2.21878e-16	2.2309e-16	2.21823e-16	2.23876e-16	2.22248e-16	2.22211e-16	2.2223e-16	2.22183e-16	2.22174e-16	2.23155e-16	2.22489e-16	2.22359e-16	2.21323e-16	2.22692e-16	2.21064e-16	2.21267e-16
250	2.23013e-16	2.23138e-16	2.23199e-16	2.22488e-16	2.23247e-16	2.22651e-16	2.23072e-16	2.2255e-16	2.2376e-16	2.22265e-16	2.22997e-16	2.2169e-16	2.22431e-16	2.23083e-16	2.23177e-16	2.22725e-16	2.22357e-16	2.22653e-16	2.22771e-16	2.22234e-16	2.23983e-16	2.22493e-16	2.22998e-16	2.22128e-16	2.22285e-16	2.22674e-16	2.21878e-16	2.21832e-16	2.2297e-16	2.22415e-16	2.23321e-16	2.23987e-16	2.23599e-16	2.21961e-16	2.23035e-16	2.21897e-16	2.23858e-16	2.22202e-16	2.22119e-16	2.22109e-16	2.22109e-16	2.22137e-16	2.23118e-16	2.22507e-16	2.2247e-16	2.21527e-16	2.2284e-16	2.20823e-16	2.21489e-16
251	2.23005e-16	2.23097e-16	2.23156e-16	2.22551e-16	2.23234e-16	2.22644e-16	2.23036e-16	2.22587e-16	2.23796e-16	2.22289e-16	2.2297e-16	2.21711e-16	2.22405e-16	2.23124e-16	2.23131e-16	2.22726e-16	2.22311e-16	2.22632e-16	2.2272e-16	2.22267e-16	2.24001e-16	2.22489e-16	2.23062e-16	2.22109e-16	2.22267e-16	2.22766e-16	2.21971e-16	2.22082e-16	2.22914e-16	2.22452e-16	2.23247e-16	2.24173e-16	2.23636e-16	2.21971e-16	2.23062e-16	2.21721e-16	2.23719e-16	2.22304e-16	2.22156e-16	2.22137e-16	2.21915e-16	2.22026e-16	2.23062e-16	2.22433e-16	2.22396e-16	2.21415e-16	2.22822e-16	2.20934e-16	2.21082e-16
252	2.23005e-16	2.23056e-16	2.23123e-16	2.22619e-16	2.23224e-16	2.22638e-16	2.23007e-16	2.22629e-16	2.23835e-16	2.22323e-16	2.22961e-16	2.2174e-16	2.22386e-16	2.23135e-16	2.23048e-16	2.22713e-16	2.22308e-16	2.22627e-16	2.22641e-16	2.22299e-16	2.24219e-16	2.22526e-16	2.23155e-16	2.22128e-16	2.22156e-16	2.22581e-16	2.21952e-16	2.221e-16	2.22711e-16	2.22526e-16	2.23247e-16	2.24136e-16	2.23562e-16	2.22008e-16	2.23062e-16	2.21841e-16	2.23765e-16	2.22202e-16	2.22174e-16	2.221e-16	2.22026e-16	2.22082e-16	2.23118e-16	2.22563e-16	2.22489e-16	2.21471e-16	2.22803e-16	2.21156e-16	2.21341e-16
253	2.23013e-16	2.23013e-16	2.23102e-16	2.22691e-16	2.23218e-16	2.22632e-16	2.22988e-16	2.22673e-16	2.23874e-16	2.22365e-16	2.22957e-16	2.21771e-16	2.22372e-16	2.23194e-16	2.23008e-16	2.22732e-16	2.22315e-16	2.22683e-16	2.22604e-16	2.22396e-16	2.24136e-16	2.2259e-16	2.23192e-16	2.22156e-16	2.22322e-16	2.22803e-16	2.21971e-16	2.22082e-16	2.22859e-16	2.22526e-16	2.23303e-16	2.2421e-16	2.23636e-16	2.22082e-16	2.23099e-16	2.21693e-16	2.23802e-16	2.22248e-16	2.22267e-16	2.22156e-16	2.21934e-16	2.221e-16	2.23192e-16	2.22637e-16	2.22655e-16	2.21564e-16	2.22748e-16	2.20897e-16	2.21452e-16
254	2.23028e-16	2.22971e-16	2.23093e-16	2.22763e-16	2.23216e-16	2.22625e-16	2.22975e-16	2.22718e-16	2.23913e-16	2.22413e-16	2.2296e-16	2.21806e-16	2.22355e-16	2.23232e-16	2.22981e-16	2.22734e-16	2.22341e-16	2.22641e-16	2.22535e-16	2.22359e-16	2.24265e-16	2.22544e-16	2.23358e-16	2.22174e-16	2.22248e-16	2.22914e-16	2.21934e-16	2.22304e-16	2.22711e-16	2.22489e-16	2.23229e-16	2.24228e-16	2.23506e-16	2.22082e-16	2.23025e-16	2.21656e-16	2.23636e-16	2.22433e-16	2.22193e-16	2.22026e-16	2.21934e-16	2.22119e-16	2.2321e-16	2.2247e-16	2.22563e-16	2.21545e-16	2.22896e-16	2.21045e-16	2.21452e-16
[truncated: 207 more columns]

## Sheet: figS7B_state_probability_intera
analysis_group	fly	datename	state	state_probability
male-female	target	localhost-20200706_122314	wing	0.0859813
male-female	target	localhost-20200706_122314	locomotion	0.768224
male-female	target	localhost-20200706_122314	idle	0
male-female	target	localhost-20200706_122314	groom	0.100935
male-female	target	localhost-20200706_122314	fast	0.0448598
male-female	target	localhost-20200706_130416	wing	0
male-female	target	localhost-20200706_130416	locomotion	0.997462
male-female	target	localhost-20200706_130416	idle	0
male-female	target	localhost-20200706_130416	groom	0
male-female	target	localhost-20200706_130416	fast	0.00253807
male-female	target	localhost-20200709_115547	wing	0
male-female	target	localhost-20200709_115547	locomotion	0.895904
male-female	target	localhost-20200709_115547	idle	0.0221843
male-female	target	localhost-20200709_115547	groom	0.0802048
male-female	target	localhost-20200709_115547	fast	0
male-female	target	localhost-20200709_123809	wing	0.000435313
male-female	target	localhost-20200709_123809	locomotion	0.819519
male-female	target	localhost-20200709_123809	idle	0.09751
male-female	target	localhost-20200709_123809	groom	0.0671252
male-female	target	localhost-20200709_123809	fast	0.00818388
male-female	target	localhost-20200708_122011	wing	0
male-female	target	localhost-20200708_122011	locomotion	1
male-female	target	localhost-20200708_122011	idle	0
male-female	target	localhost-20200708_122011	groom	0
male-female	target	localhost-20200708_122011	fast	0
male-female	target	localhost-20200708_125934	wing	0
male-female	target	localhost-20200708_125934	locomotion	0.897406
male-female	target	localhost-20200708_125934	idle	0
male-female	target	localhost-20200708_125934	groom	0.0507075
male-female	target	localhost-20200708_125934	fast	0.0507075
male-female	target	localhost-20200708_134040	wing	0.0017741
male-female	target	localhost-20200708_134040	locomotion	0.849793
male-female	target	localhost-20200708_134040	idle	0.0768776
male-female	target	localhost-20200708_134040	groom	0.0357776
male-female	target	localhost-20200708_134040	fast	0.0322295
male-female	target	localhost-20200707_105247	wing	0
male-female	target	localhost-20200707_105247	locomotion	0.766129
male-female	target	localhost-20200707_105247	idle	0.15
male-female	target	localhost-20200707_105247	groom	0.0233871
male-female	target	localhost-20200707_105247	fast	0.0572581
male-female	target	localhost-20200707_113229	wing	0.00678497
male-female	target	localhost-20200707_113229	locomotion	0.835073
male-female	target	localhost-20200707_113229	idle	0.11691
male-female	target	localhost-20200707_113229	groom	0.039666
male-female	target	localhost-20200707_113229	fast	0.00156576
male-female	target	localhost-20200707_121230	wing	0.614035
male-female	target	localhost-20200707_121230	locomotion	0.0877193
male-female	target	localhost-20200707_121230	idle	0
male-female	target	localhost-20200707_121230	groom	0.25
male-female	target	localhost-20200707_121230	fast	0.0482456
male-female	target	localhost-20200707_133219	wing	0.0375783
male-female	target	localhost-20200707_133219	locomotion	0.770355
male-female	target	localhost-20200707_133219	idle	0.104384
male-female	target	localhost-20200707_133219	groom	0.0605428
male-female	target	localhost-20200707_133219	fast	0.0271399
male-female	target	localhost-20200710_120433	wing	0.00465735
male-female	target	localhost-20200710_120433	locomotion	0.852961
male-female	target	localhost-20200710_120433	idle	0
male-female	target	localhost-20200710_120433	groom	0.0505655
male-female	target	localhost-20200710_120433	fast	0.0918164
male-female	target	localhost-20200710_131755	wing	0
male-female	target	localhost-20200710_131755	locomotion	0.771689
male-female	target	localhost-20200710_131755	idle	0
male-female	target	localhost-20200710_131755	groom	0.171233
male-female	target	localhost-20200710_131755	fast	0.0570776
male-female	target	localhost-20200710_134643	wing	0
male-female	target	localhost-20200710_134643	locomotion	0.231325
male-female	target	localhost-20200710_134643	idle	0.727711
male-female	target	localhost-20200710_134643	groom	0
male-female	target	localhost-20200710_134643	fast	0.0409639
male-female	target	localhost-20210127_145608	wing	0.0300073
male-female	target	localhost-20210127_145608	locomotion	0.870357
male-female	target	localhost-20210127_145608	idle	0.0138383
male-female	target	localhost-20210127_145608	groom	0.0324836
male-female	target	localhost-20210127_145608	fast	0.0505462
male-female	target	localhost-20210210_094512	wing	0.0271933
male-female	target	localhost-20210210_094512	locomotion	0.915507
male-female	target	localhost-20210210_094512	idle	0
male-female	target	localhost-20210210_094512	groom	0.0139204
male-female	target	localhost-20210210_094512	fast	0.0326967
male-female	target	localhost-20210210_100441	wing	0.0553753
male-female	target	localhost-20210210_100441	locomotion	0.781947
male-female	target	localhost-20210210_100441	idle	0.0841785
male-female	target	localhost-20210210_100441	groom	0.0241379
male-female	target	localhost-20210210_100441	fast	0.0543611
male-female	target	localhost-20210617_123045	wing	0.00736728
male-female	target	localhost-20210617_123045	locomotion	0.936511
male-female	target	localhost-20210617_123045	idle	0
male-female	target	localhost-20210617_123045	groom	0.0249187
male-female	target	localhost-20210617_123045	fast	0.0279523
male-female	target	localhost-20210617_121041	wing	0.0464592
male-female	target	localhost-20210617_121041	locomotion	0.938205
male-female	target	localhost-20210617_121041	idle	0.00586378
male-female	target	localhost-20210617_121041	groom	0.0067659
male-female	target	localhost-20210617_121041	fast	0.00270636
male-female	target	localhost-20220214_114900	wing	0.00512706
male-female	target	localhost-20220214_114900	locomotion	0.882412
male-female	target	localhost-20220214_114900	idle	0.0440259
male-female	target	localhost-20220214_114900	groom	0.0225145
male-female	target	localhost-20220214_114900	fast	0.0459206
male-female	target	localhost-20220214_122614	wing	0.030817
male-female	target	localhost-20220214_122614	locomotion	0.785109
male-female	target	localhost-20220214_122614	idle	0.0965874
male-female	target	localhost-20220214_122614	groom	0.0535677
male-female	target	localhost-20220214_122614	fast	0.0326784
male-female	target	localhost-20220214_130838	wing	0.120515
male-female	target	localhost-20220214_130838	locomotion	0.836674
male-female	target	localhost-20220214_130838	idle	0
male-female	target	localhost-20220214_130838	groom	0.00494927
male-female	target	localhost-20220214_130838	fast	0.0378619
male-female	target	localhost-20220214_132737	wing	0.0227586
male-female	target	localhost-20220214_132737	locomotion	0.928506
male-female	target	localhost-20220214_132737	idle	0.00505747
male-female	target	localhost-20220214_132737	groom	0.0163218
male-female	target	localhost-20220214_132737	fast	0.0273563
male-female	target	localhost-20220216_093349	wing	0.0246403
male-female	target	localhost-20220216_093349	locomotion	0.810791
male-female	target	localhost-20220216_093349	idle	0.0865108
male-female	target	localhost-20220216_093349	groom	0.0228417
male-female	target	localhost-20220216_093349	fast	0.0548561
male-female	target	localhost-20220216_101942	wing	0.0191942
male-female	target	localhost-20220216_101942	locomotion	0.712986
male-female	target	localhost-20220216_101942	idle	0.175747
male-female	target	localhost-20220216_101942	groom	0.0804759
male-female	target	localhost-20220216_101942	fast	0.00759772
male-female	target	localhost-20220218_114657	wing	0.00393643
male-female	target	localhost-20220218_114657	locomotion	0.961802
male-female	target	localhost-20220218_114657	idle	0
male-female	target	localhost-20220218_114657	groom	0
male-female	target	localhost-20220218_114657	fast	0.0342616
male-female	target	localhost-20220224_120331	wing	0.0234335
male-female	target	localhost-20220224_120331	locomotion	0.785532
male-female	target	localhost-20220224_120331	idle	0.0641875
male-female	target	localhost-20220224_120331	groom	0.046867
male-female	target	localhost-20220224_120331	fast	0.0728477
male-female	target	localhost-20220225_121823	wing	0.0141304
male-female	target	localhost-20220225_121823	locomotion	0.885326
male-female	target	localhost-20220225_121823	idle	0.0111413
male-female	target	localhost-20220225_121823	groom	0.0804348
male-female	target	localhost-20220225_121823	fast	0.0048913
male-female	target	localhost-20220302_113245	wing	0.0545657
male-female	target	localhost-20220302_113245	locomotion	0.786748
male-female	target	localhost-20220302_113245	idle	0.0512249
male-female	target	localhost-20220302_113245	groom	0.0194878
male-female	target	localhost-20220302_113245	fast	0.0768374
male-female	target	localhost-20220302_125321	wing	0.0410248
male-female	target	localhost-20220302_125321	locomotion	0.831045
male-female	target	localhost-20220302_125321	idle	0.0917616
male-female	target	localhost-20220302_125321	groom	0.0298058
male-female	target	localhost-20220302_125321	fast	0.00636303
male-female	target	localhost-20220502_115227	wing	0
male-female	target	localhost-20220502_115227	locomotion	0.771689
male-female	target	localhost-20220502_115227	idle	0
male-female	target	localhost-20220502_115227	groom	0.171233
male-female	target	localhost-20220502_115227	fast	0.0570776
male-male	target	localhost-20200706_124429	wing	0.0104167
male-male	target	localhost-20200706_124429	locomotion	0.989583
male-male	target	localhost-20200706_124429	idle	0
male-male	target	localhost-20200706_124429	groom	0
male-male	target	localhost-20200706_124429	fast	0
male-male	target	localhost-20200706_132556	wing	0.0695652
male-male	target	localhost-20200706_132556	locomotion	0.930435
male-male	target	localhost-20200706_132556	idle	0
male-male	target	localhost-20200706_132556	groom	0
male-male	target	localhost-20200706_132556	fast	0
male-male	target	localhost-20200707_131228	wing	0.0212014
male-male	target	localhost-20200707_131228	locomotion	0.682862
male-male	target	localhost-20200707_131228	idle	0
male-male	target	localhost-20200707_131228	groom	0.295936
male-male	target	localhost-20200707_131228	fast	0
male-male	target	localhost-20200708_120051	wing	0.0166289
male-male	target	localhost-20200708_120051	locomotion	0.743764
male-male	target	localhost-20200708_120051	idle	0
male-male	target	localhost-20200708_120051	groom	0.197279
male-male	target	localhost-20200708_120051	fast	0.0408163
male-male	target	localhost-20200708_124009	wing	0.0506446
male-male	target	localhost-20200708_124009	locomotion	0.569982
male-male	target	localhost-20200708_124009	idle	0.129834
male-male	target	localhost-20200708_124009	groom	0.206262
male-male	target	localhost-20200708_124009	fast	0.0432781
male-male	target	localhost-20200709_111319	wing	0.136223
male-male	target	localhost-20200709_111319	locomotion	0.681115
male-male	target	localhost-20200709_111319	idle	0
male-male	target	localhost-20200709_111319	groom	0.126935
male-male	target	localhost-20200709_111319	fast	0.0402477
male-male	target	localhost-20200812_143257	wing	0.054573
male-male	target	localhost-20200812_143257	locomotion	0.833249
male-male	target	localhost-20200812_143257	idle	0
male-male	target	localhost-20200812_143257	groom	0.0368873
male-male	target	localhost-20200812_143257	fast	0.0752906
male-male	target	localhost-20200812_145404	wing	0.00425894
male-male	target	localhost-20200812_145404	locomotion	0.91908
male-male	target	localhost-20200812_145404	idle	0.00425894
male-male	target	localhost-20200812_145404	groom	0.036201
male-male	target	localhost-20200812_145404	fast	0.036201
male-male	target	localhost-20200812_155855	wing	0
male-male	target	localhost-20200812_155855	locomotion	0.568421
male-male	target	localhost-20200812_155855	idle	0
male-male	target	localhost-20200812_155855	groom	0
male-male	target	localhost-20200812_155855	fast	0.431579
male-male	target	localhost-20210222_144954	wing	0
male-male	target	localhost-20210222_144954	locomotion	1
male-male	target	localhost-20210222_144954	idle	0
male-male	target	localhost-20210222_144954	groom	0
male-male	target	localhost-20210222_144954	fast	0
male-male	target	localhost-20210222_152829	wing	0.0137931
male-male	target	localhost-20210222_152829	locomotion	0.958621
male-male	target	localhost-20210222_152829	idle	0
male-male	target	localhost-20210222_152829	groom	0.00689655
male-male	target	localhost-20210222_152829	fast	0.0206897
male-male	target	localhost-20210308_120623	wing	0.0188088
male-male	target	localhost-20210308_120623	locomotion	0.829154
male-male	target	localhost-20210308_120623	idle	0
male-male	target	localhost-20210308_120623	groom	0.0485893
male-male	target	localhost-20210308_120623	fast	0.103448
male-male	target	localhost-20210308_122507	wing	0.00862069
male-male	target	localhost-20210308_122507	locomotion	0.508621
male-male	target	localhost-20210308_122507	idle	0
male-male	target	localhost-20210308_122507	groom	0.367816
male-male	target	localhost-20210308_122507	fast	0.114943
male-male	target	localhost-20210201_124220	wing	0.0650039
male-male	target	localhost-20210201_124220	locomotion	0.833268
male-male	target	localhost-20210201_124220	idle	0.0479183
male-male	target	localhost-20210201_124220	groom	0.019835
male-male	target	localhost-20210201_124220	fast	0.0247447
male-male	target	localhost-20210201_132121	wing	0.0661323
male-male	target	localhost-20210201_132121	locomotion	0.904208
male-male	target	localhost-20210201_132121	idle	0
male-male	target	localhost-20210201_132121	groom	0.00360721
male-male	target	localhost-20210201_132121	fast	0.0194389
male-male	target	localhost-20210209_114709	wing	0.0736935
male-male	target	localhost-20210209_114709	locomotion	0.824067
male-male	target	localhost-20210209_114709	idle	0.00606061
male-male	target	localhost-20210209_114709	groom	0.0209047
male-male	target	localhost-20210209_114709	fast	0.0716733
male-male	target	localhost-20210209_122417	wing	0.0864579
male-male	target	localhost-20210209_122417	locomotion	0.756727
male-male	target	localhost-20210209_122417	idle	0
male-male	target	localhost-20210209_122417	groom	0.120203
male-male	target	localhost-20210209_122417	fast	0.0366123
male-male	target	localhost-20220214_120801	wing	0.053752
male-male	target	localhost-20220214_120801	locomotion	0.871918
male-male	target	localhost-20220214_120801	idle	0.0223523
male-male	target	localhost-20220214_120801	groom	0.0360121
male-male	target	localhost-20220214_120801	fast	0.0138371
male-male	target	localhost-20220214_135209	wing	0.0818779
male-male	target	localhost-20220214_135209	locomotion	0.835763
male-male	target	localhost-20220214_135209	idle	0.0355712
male-male	target	localhost-20220214_135209	groom	0.0387758
male-male	target	localhost-20220214_135209	fast	0.00192277
male-male	target	localhost-20220222_122109	wing	0.0869565
male-male	target	localhost-20220222_122109	locomotion	0.913043
male-male	target	localhost-20220222_122109	idle	0
male-male	target	localhost-20220222_122109	groom	0
male-male	target	localhost-20220222_122109	fast	0
male-male	target	localhost-20220223_121135	wing	0.0768486
male-male	target	localhost-20220223_121135	locomotion	0.903778
male-male	target	localhost-20220223_121135	idle	0
male-male	target	localhost-20220223_121135	groom	0.000322893
male-male	target	localhost-20220223_121135	fast	0.0190507
male-male	target	localhost-20220223_124856	wing	0.123986
male-male	target	localhost-20220223_124856	locomotion	0.771727
male-male	target	localhost-20220223_124856	idle	0.0173812
male-male	target	localhost-20220223_124856	groom	0.0527231
male-male	target	localhost-20220223_124856	fast	0.0341831
male-male	target	localhost-20220224_124055	wing	0.124858
male-male	target	localhost-20220224_124055	locomotion	0.759393
male-male	target	localhost-20220224_124055	idle	0.0189753
male-male	target	localhost-20220224_124055	groom	0.029981
male-male	target	localhost-20220224_124055	fast	0.0330171
male-male	target	localhost-20220224_130031	wing	0.080348
male-male	target	localhost-20220224_130031	locomotion	0.754862
male-male	target	localhost-20220224_130031	idle	0.0455476
male-male	target	localhost-20220224_130031	groom	0.0818833
male-male	target	localhost-20220224_130031	fast	0.0291709
male-male	target	localhost-20220225_123838	wing	0.0175106
male-male	target	localhost-20220225_123838	locomotion	0.89888
male-male	target	localhost-20220225_123838	idle	0.0165641
male-male	target	localhost-20220225_123838	groom	0.0667298
male-male	target	localhost-20220225_123838	fast	0.000315507
male-male	target	localhost-20220225_125855	wing	0.0767065
male-male	target	localhost-20220225_125855	locomotion	0.866291
male-male	target	localhost-20220225_125855	idle	0
male-male	target	localhost-20220225_125855	groom	0.0274455
male-male	target	localhost-20220225_125855	fast	0.0295567
male-male	target	localhost-20220302_115211	wing	0.108896
male-male	target	localhost-20220302_115211	locomotion	0.641871
male-male	target	localhost-20220302_115211	idle	0.228528
male-male	target	localhost-20220302_115211	groom	0
male-male	target	localhost-20220302_115211	fast	0.0207055
male-male	target	localhost-20220302_131417	wing	0.0216346
male-male	target	localhost-20220302_131417	locomotion	0.893201
male-male	target	localhost-20220302_131417	idle	0.0786401
male-male	target	localhost-20220302_131417	groom	0.00652473
male-male	target	localhost-20220302_131417	fast	0
male-male	target	localhost-20220302_133433	wing	0.0075188
male-male	target	localhost-20220302_133433	locomotion	0.992481
male-male	target	localhost-20220302_133433	idle	0
male-male	target	localhost-20220302_133433	groom	0
male-male	target	localhost-20220302_133433	fast	0
male-male	target	localhost-20220502_125611	wing	0.638604
male-male	target	localhost-20220502_125611	locomotion	0.361396
male-male	target	localhost-20220502_125611	idle	0
male-male	target	localhost-20220502_125611	groom	0
male-male	target	localhost-20220502_125611	fast	0

## Sheet: figS7C_kde_mf_target_h2h
	2.232132647526875566e-16	2.223030380653703774e-16	2.222810603838322951e-16	2.222869602506542557e-16	2.228558049904849593e-16	2.229353131498005893e-16	2.219911176178553559e-16	2.231663927728296585e-16	2.231247594094062135e-16	2.226691053763829823e-16	2.226806701995561505e-16	2.210222745565223176e-16	2.234416355643512785e-16	2.230253019301168783e-16	2.228772721935001577e-16	2.227107387398063779e-16	2.221926346616479793e-16	2.232288428179648259e-16	2.230808130813481053e-16	2.235249022911981684e-16	2.229327833447314341e-16	2.235249022911981684e-16.1	2.255973186038318122e-16	2.220446049250313081e-16	2.232288428179648259e-16.1	2.238209617644315601e-16	2.226367238714980423e-16	2.238209617644315601e-16.1	2.279657943896987985e-16	2.220446049250313081e-16.1	2.279657943896987985e-16.1	2.255973186038318122e-16.1	2.244130807108982944e-16	2.255973186038318122e-16.2	2.255973186038318122e-16.3	2.291500322826323163e-16	2.238209617644315601e-16.2	2.238209617644315601e-16.3	2.244130807108982944e-16.1	2.255973186038318122e-16.4	2.250051996573650779e-16	2.255973186038318122e-16.5	2.255973186038318122e-16.6	2.244130807108982944e-16.2	2.232288428179648259e-16.2	2.226367238714980423e-16.1	2.232288428179648259e-16.3	2.229327833447314341e-16.1	2.229327833447314341e-16.2
0	2.23174e-16	2.22326e-16	2.22238e-16	2.2227e-16	2.22892e-16	2.22917e-16	2.21994e-16	2.23152e-16	2.23176e-16	2.22681e-16	2.22692e-16	2.21018e-16	2.23405e-16	2.23007e-16	2.22822e-16	2.22415e-16	2.22045e-16	2.23155e-16	2.23377e-16	2.23377e-16	2.24117e-16	2.23525e-16	2.25005e-16	2.21452e-16	2.27374e-16	2.25597e-16	2.26782e-16	2.26782e-16	2.24413e-16	2.25597e-16	2.26782e-16	2.26782e-16	2.25597e-16	2.27966e-16	2.30334e-16	2.26782e-16	2.27374e-16	2.23229e-16	2.22045e-16	2.25005e-16	2.25005e-16	2.26782e-16	2.25597e-16	2.23821e-16	2.21452e-16	2.23229e-16	2.23821e-16	2.24117e-16	2.24709e-16
1	2.23124e-16	2.22337e-16	2.22198e-16	2.22245e-16	2.22913e-16	2.22884e-16	2.22e-16	2.23114e-16	2.23233e-16	2.22688e-16	2.22697e-16	2.21064e-16	2.23331e-16	2.23025e-16	2.22859e-16	2.22748e-16	2.22415e-16	2.23229e-16	2.23229e-16	2.22933e-16	2.23821e-16	2.22341e-16	2.27374e-16	2.25005e-16	2.27966e-16	2.23821e-16	2.26782e-16	2.27966e-16	2.23229e-16	2.2915e-16	2.2915e-16	2.2915e-16	2.2915e-16	2.23229e-16	2.22045e-16	2.26782e-16	2.25597e-16	2.26782e-16	2.23821e-16	2.22045e-16	2.21452e-16	2.23229e-16	2.25597e-16	2.22045e-16	2.22637e-16	2.22637e-16	2.23229e-16	2.23821e-16	2.26189e-16
2	2.23064e-16	2.22336e-16	2.2216e-16	2.22211e-16	2.22919e-16	2.22835e-16	2.22002e-16	2.23058e-16	2.23277e-16	2.22683e-16	2.22706e-16	2.21119e-16	2.23266e-16	2.22877e-16	2.22748e-16	2.22637e-16	2.21823e-16	2.22933e-16	2.23081e-16	2.23229e-16	2.22045e-16	2.24117e-16	2.26782e-16	2.21452e-16	2.24413e-16	2.24413e-16	2.24413e-16	2.22045e-16	2.31519e-16	2.24413e-16	2.32703e-16	2.25597e-16	2.2915e-16	2.27966e-16	2.22045e-16	2.25597e-16	2.27966e-16	2.21452e-16	2.26189e-16	2.25597e-16	2.26189e-16	2.21452e-16	2.24413e-16	2.25597e-16	2.22045e-16	2.22045e-16	2.22045e-16	2.25005e-16	2.23821e-16
3	2.22995e-16	2.22319e-16	2.22126e-16	2.2217e-16	2.2291e-16	2.2277e-16	2.22005e-16	2.22977e-16	2.2331e-16	2.22676e-16	2.22692e-16	2.21082e-16	2.23238e-16	2.2284e-16	2.22415e-16	2.22156e-16	2.21897e-16	2.22489e-16	2.22341e-16	2.22341e-16	2.22933e-16	2.22045e-16	2.25597e-16	2.21452e-16	2.25597e-16	2.24413e-16	2.23229e-16	2.23229e-16	2.24413e-16	2.17308e-16	2.23229e-16	2.17308e-16	2.2086e-16	2.19676e-16	2.23229e-16	2.22045e-16	2.22637e-16	2.2086e-16	2.21452e-16	2.25005e-16	2.22045e-16	2.21452e-16	2.22045e-16	2.21452e-16	2.20268e-16	2.22637e-16	2.21156e-16	2.24117e-16	2.22637e-16
4	2.22917e-16	2.22288e-16	2.22094e-16	2.2212e-16	2.22886e-16	2.22687e-16	2.22011e-16	2.22888e-16	2.23349e-16	2.22651e-16	2.22701e-16	2.21073e-16	2.23118e-16	2.22877e-16	2.22563e-16	2.21971e-16	2.21897e-16	2.22637e-16	2.22933e-16	2.23229e-16	2.22637e-16	2.22637e-16	2.25005e-16	2.19676e-16	2.26189e-16	2.21452e-16	2.23229e-16	2.2086e-16	2.23229e-16	2.2086e-16	2.22045e-16	2.23229e-16	2.2086e-16	2.22045e-16	2.23229e-16	2.22045e-16	2.24413e-16	2.22637e-16	2.21452e-16	2.22045e-16	2.22637e-16	2.23821e-16	2.25597e-16	2.24413e-16	2.2086e-16	2.2086e-16	2.2086e-16	2.22045e-16	2.22045e-16
5	2.22833e-16	2.22241e-16	2.22064e-16	2.22066e-16	2.22849e-16	2.22591e-16	2.22018e-16	2.22777e-16	2.23373e-16	2.22632e-16	2.22683e-16	2.21082e-16	2.23081e-16	2.2284e-16	2.22452e-16	2.22267e-16	2.21897e-16	2.22193e-16	2.22341e-16	2.22637e-16	2.23525e-16	2.22341e-16	2.23821e-16	2.23229e-16	2.23229e-16	2.2086e-16	2.2086e-16	2.23229e-16	2.2086e-16	2.22045e-16	2.19676e-16	2.26782e-16	2.22045e-16	2.19676e-16	2.23229e-16	2.19676e-16	2.24413e-16	2.2086e-16	2.23229e-16	2.25005e-16	2.18492e-16	2.23821e-16	2.22045e-16	2.21452e-16	2.2086e-16	2.22045e-16	2.21749e-16	2.22637e-16	2.23821e-16
6	2.22742e-16	2.2218e-16	2.22035e-16	2.22005e-16	2.22801e-16	2.22479e-16	2.22028e-16	2.2266e-16	2.23392e-16	2.22593e-16	2.22697e-16	2.21055e-16	2.22951e-16	2.22655e-16	2.22526e-16	2.22119e-16	2.21601e-16	2.22637e-16	2.22045e-16	2.22637e-16	2.22933e-16	2.22045e-16	2.25005e-16	2.2086e-16	2.24413e-16	2.22045e-16	2.24413e-16	2.19676e-16	2.18492e-16	2.2086e-16	2.25597e-16	2.19676e-16	2.19676e-16	2.24413e-16	2.24413e-16	2.24413e-16	2.2086e-16	2.18492e-16	2.22637e-16	2.2086e-16	2.23821e-16	2.21452e-16	2.23229e-16	2.22637e-16	2.19084e-16	2.21156e-16	2.21749e-16	2.24413e-16	2.23525e-16
7	2.22647e-16	2.22104e-16	2.22008e-16	2.21942e-16	2.22744e-16	2.22356e-16	2.22043e-16	2.22533e-16	2.23408e-16	2.22553e-16	2.22637e-16	2.21055e-16	2.22896e-16	2.22711e-16	2.22489e-16	2.22119e-16	2.21749e-16	2.22341e-16	2.22193e-16	2.22341e-16	2.22045e-16	2.24117e-16	2.24413e-16	2.22045e-16	2.22637e-16	2.18492e-16	2.23229e-16	2.2086e-16	2.24413e-16	2.22045e-16	2.25597e-16	2.2086e-16	2.2086e-16	2.19676e-16	2.19676e-16	2.24413e-16	2.22045e-16	2.22045e-16	2.20268e-16	2.24413e-16	2.20268e-16	2.20268e-16	2.22045e-16	2.20268e-16	2.20268e-16	2.21156e-16	2.21156e-16	2.23229e-16	2.24413e-16
8	2.2255e-16	2.22016e-16	2.21983e-16	2.21875e-16	2.2268e-16	2.22222e-16	2.22062e-16	2.22398e-16	2.23423e-16	2.22489e-16	2.22646e-16	2.21027e-16	2.22859e-16	2.22748e-16	2.22267e-16	2.22119e-16	2.21675e-16	2.22193e-16	2.22045e-16	2.23525e-16	2.22341e-16	2.23229e-16	2.26189e-16	2.2086e-16	2.23229e-16	2.24413e-16	2.24413e-16	2.23229e-16	2.23229e-16	2.23229e-16	2.2086e-16	2.2086e-16	2.2086e-16	2.23229e-16	2.25597e-16	2.24413e-16	2.24413e-16	2.21452e-16	2.2086e-16	2.23229e-16	2.22045e-16	2.22045e-16	2.23821e-16	2.23229e-16	2.22637e-16	2.22637e-16	2.21452e-16	2.24117e-16	2.22637e-16
9	2.22451e-16	2.21919e-16	2.21958e-16	2.21807e-16	2.22612e-16	2.22082e-16	2.22091e-16	2.22264e-16	2.23432e-16	2.22415e-16	2.22609e-16	2.21027e-16	2.22785e-16	2.22544e-16	2.22193e-16	2.22045e-16	2.21675e-16	2.21452e-16	2.21601e-16	2.22045e-16	2.22637e-16	2.22341e-16	2.23229e-16	2.21452e-16	2.20268e-16	2.2086e-16	2.25597e-16	2.25597e-16	2.24413e-16	2.2086e-16	2.26782e-16	2.22045e-16	2.23229e-16	2.2086e-16	2.25597e-16	2.19676e-16	2.22637e-16	2.21452e-16	2.23821e-16	2.21452e-16	2.22045e-16	2.23821e-16	2.22637e-16	2.22045e-16	2.18788e-16	2.19676e-16	2.20268e-16	2.22933e-16	2.23229e-16
10	2.22353e-16	2.21814e-16	2.21935e-16	2.21739e-16	2.22542e-16	2.21935e-16	2.22123e-16	2.22135e-16	2.23452e-16	2.22348e-16	2.22623e-16	2.21064e-16	2.22674e-16	2.22415e-16	2.22082e-16	2.22119e-16	2.21452e-16	2.21897e-16	2.22045e-16	2.22045e-16	2.21156e-16	2.23229e-16	2.25005e-16	2.19676e-16	2.25005e-16	2.19676e-16	2.22045e-16	2.23229e-16	2.2915e-16	2.19676e-16	2.24413e-16	2.2086e-16	2.22045e-16	2.24413e-16	2.22045e-16	2.24413e-16	2.23821e-16	2.19084e-16	2.25005e-16	2.23229e-16	2.24413e-16	2.23821e-16	2.22637e-16	2.22637e-16	2.2086e-16	2.21452e-16	2.19676e-16	2.24117e-16	2.21452e-16
11	2.22256e-16	2.21703e-16	2.21915e-16	2.21671e-16	2.22472e-16	2.21788e-16	2.22163e-16	2.22006e-16	2.2346e-16	2.22267e-16	2.22604e-16	2.21055e-16	2.22692e-16	2.22452e-16	2.21971e-16	2.22119e-16	2.21823e-16	2.21601e-16	2.21749e-16	2.21452e-16	2.22045e-16	2.22045e-16	2.21452e-16	2.2086e-16	2.23229e-16	2.22045e-16	2.23821e-16	2.24413e-16	2.19676e-16	2.2086e-16	2.25597e-16	2.18492e-16	2.22045e-16	2.22045e-16	2.23229e-16	2.18492e-16	2.23229e-16	2.18492e-16	2.21452e-16	2.23229e-16	2.20268e-16	2.21452e-16	2.21452e-16	2.22045e-16	2.1938e-16	2.19972e-16	2.22637e-16	2.22933e-16	2.22637e-16
12	2.22164e-16	2.21591e-16	2.21895e-16	2.21603e-16	2.22403e-16	2.21639e-16	2.22211e-16	2.2189e-16	2.23484e-16	2.22176e-16	2.22609e-16	2.21082e-16	2.22627e-16	2.22415e-16	2.22045e-16	2.21823e-16	2.21378e-16	2.21823e-16	2.22193e-16	2.22489e-16	2.21156e-16	2.22341e-16	2.25005e-16	2.20268e-16	2.22637e-16	2.18492e-16	2.23229e-16	2.21452e-16	2.22045e-16	2.23229e-16	2.23229e-16	2.2086e-16	2.22045e-16	2.23229e-16	2.23229e-16	2.22637e-16	2.25597e-16	2.22045e-16	2.20268e-16	2.24413e-16	2.23821e-16	2.23821e-16	2.23821e-16	2.22341e-16	2.19084e-16	2.2086e-16	2.21452e-16	2.23229e-16	2.22933e-16
13	2.22078e-16	2.21477e-16	2.21878e-16	2.21538e-16	2.22335e-16	2.21495e-16	2.22262e-16	2.21779e-16	2.23503e-16	2.22075e-16	2.22604e-16	2.21092e-16	2.226e-16	2.22322e-16	2.2186e-16	2.21897e-16	2.21452e-16	2.21156e-16	2.21452e-16	2.21749e-16	2.22341e-16	2.22341e-16	2.20564e-16	2.22045e-16	2.22045e-16	2.21452e-16	2.23229e-16	2.23229e-16	2.2086e-16	2.24413e-16	2.22045e-16	2.24413e-16	2.2086e-16	2.19676e-16	2.23229e-16	2.2086e-16	2.22045e-16	2.17308e-16	2.2086e-16	2.22045e-16	2.2086e-16	2.22637e-16	2.22637e-16	2.21452e-16	2.19972e-16	2.20564e-16	2.21156e-16	2.23229e-16	2.22637e-16
14	2.21999e-16	2.21366e-16	2.21864e-16	2.21473e-16	2.22271e-16	2.21355e-16	2.22318e-16	2.2168e-16	2.23535e-16	2.21996e-16	2.22637e-16	2.21143e-16	2.22553e-16	2.22267e-16	2.21952e-16	2.21749e-16	2.21378e-16	2.21304e-16	2.21749e-16	2.23081e-16	2.2086e-16	2.22933e-16	2.21156e-16	2.19676e-16	2.23229e-16	2.22045e-16	2.23229e-16	2.23821e-16	2.25005e-16	2.2086e-16	2.25005e-16	2.26189e-16	2.16123e-16	2.18492e-16	2.23229e-16	2.25597e-16	2.22637e-16	2.21452e-16	2.23821e-16	2.19676e-16	2.22637e-16	2.22045e-16	2.2086e-16	2.21452e-16	2.20268e-16	2.19676e-16	2.20564e-16	2.23821e-16	2.22637e-16
15	2.21929e-16	2.21258e-16	2.21852e-16	2.21411e-16	2.2221e-16	2.21223e-16	2.22375e-16	2.21585e-16	2.23568e-16	2.21901e-16	2.22637e-16	2.21189e-16	2.22581e-16	2.22267e-16	2.21897e-16	2.22008e-16	2.21452e-16	2.2123e-16	2.20786e-16	2.22045e-16	2.21304e-16	2.21749e-16	2.21156e-16	2.21156e-16	2.22045e-16	2.22637e-16	2.23821e-16	2.24413e-16	2.23229e-16	2.20268e-16	2.21452e-16	2.19676e-16	2.2086e-16	2.22637e-16	2.22045e-16	2.22045e-16	2.21452e-16	2.21452e-16	2.2086e-16	2.22637e-16	2.21452e-16	2.23229e-16	2.21749e-16	2.2086e-16	2.20268e-16	2.20268e-16	2.21156e-16	2.24709e-16	2.22045e-16
16	2.21871e-16	2.21156e-16	2.21842e-16	2.21352e-16	2.22154e-16	2.211e-16	2.22432e-16	2.21505e-16	2.23602e-16	2.21813e-16	2.22671e-16	2.21254e-16	2.22516e-16	2.22202e-16	2.2173e-16	2.21897e-16	2.21638e-16	2.21378e-16	2.2123e-16	2.22637e-16	2.22489e-16	2.22933e-16	2.22637e-16	2.2086e-16	2.22341e-16	2.2086e-16	2.20268e-16	2.28558e-16	2.22045e-16	2.25597e-16	2.26189e-16	2.24413e-16	2.19084e-16	2.21452e-16	2.25005e-16	2.23229e-16	2.21452e-16	2.19084e-16	2.22045e-16	2.22637e-16	2.24413e-16	2.22637e-16	2.22933e-16	2.24709e-16	2.21156e-16	2.22045e-16	2.20268e-16	2.24709e-16	2.21749e-16
17	2.21825e-16	2.21059e-16	2.21836e-16	2.21296e-16	2.22101e-16	2.20989e-16	2.22486e-16	2.21433e-16	2.23635e-16	2.21722e-16	2.22681e-16	2.21309e-16	2.22507e-16	2.221e-16	2.21786e-16	2.21971e-16	2.21415e-16	2.20971e-16	2.2123e-16	2.21823e-16	2.2086e-16	2.22489e-16	2.21156e-16	2.2086e-16	2.2086e-16	2.22045e-16	2.22045e-16	2.23229e-16	2.23229e-16	2.22045e-16	2.23229e-16	2.22045e-16	2.19676e-16	2.17308e-16	2.2086e-16	2.179e-16	2.2086e-16	2.19084e-16	2.22045e-16	2.2086e-16	2.21749e-16	2.21749e-16	2.22637e-16	2.21452e-16	2.19084e-16	2.21749e-16	2.21749e-16	2.23525e-16	2.24117e-16
18	2.21792e-16	2.20969e-16	2.21832e-16	2.21245e-16	2.22053e-16	2.2089e-16	2.22533e-16	2.21374e-16	2.23676e-16	2.21649e-16	2.22704e-16	2.21385e-16	2.22452e-16	2.22174e-16	2.21832e-16	2.21989e-16	2.21489e-16	2.20971e-16	2.21156e-16	2.22563e-16	2.21452e-16	2.22193e-16	2.21304e-16	2.1938e-16	2.22341e-16	2.18492e-16	2.21749e-16	2.19972e-16	2.25597e-16	2.20268e-16	2.23821e-16	2.23821e-16	2.2086e-16	2.22637e-16	2.25005e-16	2.2086e-16	2.2086e-16	2.22045e-16	2.25597e-16	2.23229e-16	2.22045e-16	2.22341e-16	2.20564e-16	2.21452e-16	2.20564e-16	2.2086e-16	2.20564e-16	2.23229e-16	2.21601e-16
19	2.21773e-16	2.20887e-16	2.21832e-16	2.21199e-16	2.2201e-16	2.20806e-16	2.22573e-16	2.21322e-16	2.23711e-16	2.21559e-16	2.22728e-16	2.21455e-16	2.22512e-16	2.22216e-16	2.21767e-16	2.22026e-16	2.21601e-16	2.21082e-16	2.21119e-16	2.22045e-16	2.21378e-16	2.21601e-16	2.21008e-16	2.20712e-16	2.21749e-16	2.22637e-16	2.19676e-16	2.25597e-16	2.21452e-16	2.18788e-16	2.24117e-16	2.20268e-16	2.20268e-16	2.19676e-16	2.2086e-16	2.20268e-16	2.23229e-16	2.20268e-16	2.22933e-16	2.23821e-16	2.22045e-16	2.20268e-16	2.21452e-16	2.2086e-16	2.19972e-16	2.21452e-16	2.21304e-16	2.23969e-16	2.22637e-16
20	2.21767e-16	2.20813e-16	2.21836e-16	2.2116e-16	2.21972e-16	2.20734e-16	2.22604e-16	2.2128e-16	2.2374e-16	2.2148e-16	2.22767e-16	2.21568e-16	2.22475e-16	2.22193e-16	2.21739e-16	2.21989e-16	2.21582e-16	2.20971e-16	2.21304e-16	2.23155e-16	2.21823e-16	2.22341e-16	2.22933e-16	2.21008e-16	2.21452e-16	2.22341e-16	2.21452e-16	2.24709e-16	2.23229e-16	2.20564e-16	2.25005e-16	2.22045e-16	2.20564e-16	2.21749e-16	2.23525e-16	2.25301e-16	2.23229e-16	2.2086e-16	2.22637e-16	2.22045e-16	2.22341e-16	2.23821e-16	2.22341e-16	2.22341e-16	2.2086e-16	2.21452e-16	2.20416e-16	2.22785e-16	2.22637e-16
21	2.21774e-16	2.20747e-16	2.21843e-16	2.2113e-16	2.2194e-16	2.20678e-16	2.22621e-16	2.21247e-16	2.23768e-16	2.21411e-16	2.22788e-16	2.21629e-16	2.22486e-16	2.22123e-16	2.21795e-16	2.21998e-16	2.21545e-16	2.21064e-16	2.21045e-16	2.22822e-16	2.21304e-16	2.21527e-16	2.20934e-16	2.21304e-16	2.1938e-16	2.2086e-16	2.2012e-16	2.24117e-16	2.22933e-16	2.23525e-16	2.21749e-16	2.23821e-16	2.19676e-16	2.19084e-16	2.20564e-16	2.18788e-16	2.2086e-16	2.19676e-16	2.21749e-16	2.23821e-16	2.21749e-16	2.22045e-16	2.21749e-16	2.22045e-16	2.20564e-16	2.20712e-16	2.19972e-16	2.24413e-16	2.23821e-16
22	2.21792e-16	2.20692e-16	2.21855e-16	2.21108e-16	2.21913e-16	2.20638e-16	2.22627e-16	2.2122e-16	2.238e-16	2.21354e-16	2.22819e-16	2.21729e-16	2.22417e-16	2.22239e-16	2.21799e-16	2.21841e-16	2.21564e-16	2.20953e-16	2.21397e-16	2.22489e-16	2.21378e-16	2.21971e-16	2.21082e-16	2.21008e-16	2.21749e-16	2.22193e-16	2.20268e-16	2.20416e-16	2.21304e-16	2.20564e-16	2.23229e-16	2.23525e-16	2.20268e-16	2.19972e-16	2.19676e-16	2.19084e-16	2.21452e-16	2.21452e-16	2.24709e-16	2.22341e-16	2.22341e-16	2.21452e-16	2.21452e-16	2.21749e-16	2.19676e-16	2.20564e-16	2.21008e-16	2.25005e-16	2.22341e-16
23	2.21819e-16	2.20646e-16	2.2187e-16	2.21097e-16	2.21892e-16	2.20613e-16	2.22623e-16	2.21203e-16	2.23822e-16	2.21293e-16	2.22845e-16	2.21811e-16	2.22491e-16	2.22209e-16	2.21702e-16	2.21966e-16	2.21786e-16	2.21119e-16	2.21045e-16	2.22655e-16	2.20749e-16	2.21638e-16	2.20416e-16	2.2049e-16	2.22119e-16	2.21601e-16	2.20416e-16	2.23525e-16	2.22341e-16	2.21601e-16	2.21749e-16	2.17604e-16	2.18788e-16	2.19084e-16	2.20564e-16	2.21156e-16	2.20268e-16	2.22045e-16	2.22045e-16	2.23525e-16	2.21008e-16	2.21156e-16	2.21304e-16	2.1864e-16	2.1938e-16	2.20268e-16	2.21452e-16	2.23377e-16	2.22415e-16
24	2.21854e-16	2.20612e-16	2.21889e-16	2.21097e-16	2.21879e-16	2.20601e-16	2.22606e-16	2.21193e-16	2.23843e-16	2.2124e-16	2.22889e-16	2.21925e-16	2.2243e-16	2.22237e-16	2.21762e-16	2.22054e-16	2.21869e-16	2.20916e-16	2.21619e-16	2.23451e-16	2.21804e-16	2.22119e-16	2.226e-16	2.21897e-16	2.22711e-16	2.20564e-16	2.21378e-16	2.25153e-16	2.21749e-16	2.22785e-16	2.25153e-16	2.22785e-16	2.18936e-16	2.2012e-16	2.21897e-16	2.21897e-16	2.19824e-16	2.21008e-16	2.23969e-16	2.23525e-16	2.22933e-16	2.21601e-16	2.21749e-16	2.24117e-16	2.21452e-16	2.21749e-16	2.2049e-16	2.22785e-16	2.21675e-16
25	2.21894e-16	2.20589e-16	2.21912e-16	2.21108e-16	2.21872e-16	2.20606e-16	2.22577e-16	2.2119e-16	2.23847e-16	2.21204e-16	2.22907e-16	2.22015e-16	2.22401e-16	2.22252e-16	2.21709e-16	2.22084e-16	2.21665e-16	2.21166e-16	2.21323e-16	2.2284e-16	2.21175e-16	2.22563e-16	2.21304e-16	2.21675e-16	2.20231e-16	2.21156e-16	2.2086e-16	2.24117e-16	2.20046e-16	2.23673e-16	2.22637e-16	2.22933e-16	2.18196e-16	2.2086e-16	2.2086e-16	2.19972e-16	2.22933e-16	2.19084e-16	2.24117e-16	2.23969e-16	2.21897e-16	2.22785e-16	2.21452e-16	2.22193e-16	2.20564e-16	2.2123e-16	2.19824e-16	2.24561e-16	2.22637e-16
26	2.21939e-16	2.20578e-16	2.21936e-16	2.21129e-16	2.21871e-16	2.20622e-16	2.22538e-16	2.21192e-16	2.23865e-16	2.21181e-16	2.22949e-16	2.22113e-16	2.22416e-16	2.2229e-16	2.21675e-16	2.21952e-16	2.21561e-16	2.20629e-16	2.21378e-16	2.2309e-16	2.20564e-16	2.21119e-16	2.22489e-16	2.2123e-16	2.21971e-16	2.20009e-16	2.20046e-16	2.22341e-16	2.21156e-16	2.20046e-16	2.22933e-16	2.20712e-16	2.18122e-16	2.21452e-16	2.22637e-16	2.17308e-16	2.21452e-16	2.21452e-16	2.24709e-16	2.24413e-16	2.23525e-16	2.21452e-16	2.21897e-16	2.22193e-16	2.20934e-16	2.22119e-16	2.19454e-16	2.23303e-16	2.21675e-16
27	2.21986e-16	2.2058e-16	2.21961e-16	2.2116e-16	2.21878e-16	2.20651e-16	2.22491e-16	2.212e-16	2.23866e-16	2.21144e-16	2.22974e-16	2.22219e-16	2.22431e-16	2.22324e-16	2.21626e-16	2.22098e-16	2.21802e-16	2.21332e-16	2.21388e-16	2.22748e-16	2.21212e-16	2.21823e-16	2.20638e-16	2.22063e-16	2.21897e-16	2.22415e-16	2.19861e-16	2.23895e-16	2.22415e-16	2.20046e-16	2.22045e-16	2.22193e-16	2.21452e-16	2.20416e-16	2.21749e-16	2.19454e-16	2.21675e-16	2.20268e-16	2.23451e-16	2.24117e-16	2.22341e-16	2.20416e-16	2.21156e-16	2.20934e-16	2.20712e-16	2.19306e-16	2.2123e-16	2.23266e-16	2.23229e-16
28	2.22034e-16	2.20595e-16	2.21985e-16	2.21198e-16	2.21891e-16	2.2069e-16	2.22441e-16	2.2121e-16	2.23867e-16	2.21133e-16	2.23019e-16	2.22347e-16	2.22445e-16	2.22336e-16	2.21658e-16	2.21913e-16	2.21865e-16	2.21163e-16	2.21744e-16	2.23201e-16	2.21295e-16	2.22304e-16	2.22433e-16	2.21082e-16	2.20897e-16	2.19547e-16	2.20712e-16	2.22637e-16	2.21304e-16	2.20157e-16	2.2593e-16	2.23007e-16	2.17678e-16	2.20638e-16	2.21823e-16	2.2049e-16	2.20638e-16	2.2049e-16	2.22933e-16	2.23821e-16	2.22637e-16	2.21601e-16	2.21601e-16	2.21601e-16	2.21897e-16	2.22119e-16	2.21082e-16	2.23895e-16	2.23229e-16
29	2.22085e-16	2.20622e-16	2.22006e-16	2.21243e-16	2.21911e-16	2.20739e-16	2.22386e-16	2.21227e-16	2.23853e-16	2.21129e-16	2.23053e-16	2.22434e-16	2.22461e-16	2.22345e-16	2.21656e-16	2.21936e-16	2.22019e-16	2.21585e-16	2.21836e-16	2.23004e-16	2.21947e-16	2.21702e-16	2.20999e-16	2.22072e-16	2.22267e-16	2.2062e-16	2.19399e-16	2.23432e-16	2.21452e-16	2.20305e-16	2.20971e-16	2.23673e-16	2.21341e-16	2.19084e-16	2.20638e-16	2.22452e-16	2.1938e-16	2.20786e-16	2.21749e-16	2.25301e-16	2.24117e-16	2.20786e-16	2.21452e-16	2.22082e-16	2.21304e-16	2.21415e-16	2.20231e-16	2.24173e-16	2.24709e-16
30	2.22137e-16	2.20661e-16	2.22022e-16	2.21292e-16	2.21936e-16	2.20794e-16	2.22329e-16	2.2124e-16	2.23837e-16	2.21133e-16	2.23084e-16	2.22517e-16	2.22488e-16	2.22424e-16	2.21562e-16	2.21795e-16	2.21964e-16	2.21288e-16	2.21712e-16	2.2278e-16	2.21587e-16	2.22207e-16	2.21439e-16	2.21397e-16	2.2024e-16	2.20324e-16	2.21638e-16	2.20712e-16	2.2062e-16	2.21175e-16	2.23876e-16	2.25819e-16	2.1864e-16	2.1938e-16	2.2297e-16	2.18122e-16	2.22304e-16	2.20823e-16	2.24561e-16	2.23118e-16	2.20564e-16	2.2049e-16	2.21193e-16	2.20749e-16	2.20934e-16	2.20324e-16	2.21452e-16	2.2321e-16	2.22174e-16
31	2.2219e-16	2.20711e-16	2.22032e-16	2.21343e-16	2.21968e-16	2.20855e-16	2.22274e-16	2.21255e-16	2.23818e-16	2.21138e-16	2.23107e-16	2.22583e-16	2.22574e-16	2.22378e-16	2.21495e-16	2.22157e-16	2.22175e-16	2.21623e-16	2.21513e-16	2.23159e-16	2.21473e-16	2.22026e-16	2.21309e-16	2.21397e-16	2.23178e-16	2.21924e-16	2.18732e-16	2.23756e-16	2.21934e-16	2.23599e-16	2.24413e-16	2.23062e-16	2.19954e-16	2.1888e-16	2.22137e-16	2.21008e-16	2.2123e-16	2.22267e-16	2.23118e-16	2.23969e-16	2.23525e-16	2.2186e-16	2.20379e-16	2.21193e-16	2.21082e-16	2.22063e-16	2.20953e-16	2.23636e-16	2.23812e-16
32	2.22246e-16	2.2077e-16	2.22035e-16	2.21393e-16	2.22006e-16	2.20918e-16	2.22221e-16	2.21267e-16	2.23791e-16	2.2115e-16	2.23143e-16	2.22682e-16	2.22607e-16	2.22398e-16	2.2142e-16	2.22007e-16	2.22262e-16	2.21502e-16	2.21972e-16	2.23873e-16	2.21687e-16	2.21693e-16	2.22664e-16	2.22408e-16	2.2222e-16	2.22095e-16	2.22114e-16	2.2519e-16	2.21212e-16	2.21286e-16	2.25292e-16	2.23793e-16	2.21767e-16	2.23636e-16	2.2223e-16	2.21082e-16	2.20657e-16	2.20768e-16	2.25597e-16	2.24376e-16	2.23192e-16	2.21138e-16	2.21934e-16	2.22674e-16	2.22618e-16	2.21203e-16	2.2012e-16	2.22785e-16	2.22581e-16
33	2.22304e-16	2.20837e-16	2.2203e-16	2.21443e-16	2.2205e-16	2.20983e-16	2.22173e-16	2.21279e-16	2.23745e-16	2.2117e-16	2.23148e-16	2.22724e-16	2.22622e-16	2.22326e-16	2.21413e-16	2.22052e-16	2.22258e-16	2.22013e-16	2.21711e-16	2.22881e-16	2.21617e-16	2.229e-16	2.22637e-16	2.23155e-16	2.22348e-16	2.24253e-16	2.22165e-16	2.24885e-16	2.22734e-16	2.21577e-16	2.22637e-16	2.2433e-16	2.23886e-16	2.20833e-16	2.22831e-16	2.21878e-16	2.21036e-16	2.18427e-16	2.24006e-16	2.24422e-16	2.2371e-16	2.21508e-16	2.22035e-16	2.22202e-16	2.2179e-16	2.21471e-16	2.2086e-16	2.23173e-16	2.23377e-16
34	2.22363e-16	2.20911e-16	2.22019e-16	2.21489e-16	2.22098e-16	2.21046e-16	2.22126e-16	2.21279e-16	2.23698e-16	2.21196e-16	2.2316e-16	2.2277e-16	2.2268e-16	2.22328e-16	2.2125e-16	2.2196e-16	2.22307e-16	2.21387e-16	2.21428e-16	2.22854e-16	2.22183e-16	2.22573e-16	2.2309e-16	2.21987e-16	2.2202e-16	2.20849e-16	2.21284e-16	2.24242e-16	2.19861e-16	2.23206e-16	2.22799e-16	2.24802e-16	2.19042e-16	2.20453e-16	2.25759e-16	2.17965e-16	2.22211e-16	2.22008e-16	2.23719e-16	2.26347e-16	2.23146e-16	2.21721e-16	2.20005e-16	2.2136e-16	2.21767e-16	2.22193e-16	2.20934e-16	2.22637e-16	2.22489e-16
35	2.22425e-16	2.2099e-16	2.22001e-16	2.21534e-16	2.22152e-16	2.21107e-16	2.22083e-16	2.21277e-16	2.23648e-16	2.21212e-16	2.23166e-16	2.22793e-16	2.2267e-16	2.223e-16	2.21142e-16	2.22108e-16	2.22422e-16	2.21798e-16	2.21872e-16	2.23215e-16	2.21961e-16	2.22496e-16	2.22785e-16	2.21583e-16	2.23654e-16	2.23972e-16	2.21125e-16	2.23646e-16	2.22833e-16	2.24374e-16	2.26326e-16	2.23257e-16	2.22965e-16	2.20254e-16	2.22974e-16	2.21633e-16	2.22933e-16	2.20897e-16	2.23821e-16	2.25903e-16	2.22859e-16	2.21402e-16	2.2148e-16	2.20883e-16	2.20759e-16	2.21656e-16	2.20879e-16	2.22674e-16	2.23321e-16
36	2.22486e-16	2.21073e-16	2.21978e-16	2.21576e-16	2.22212e-16	2.21166e-16	2.22042e-16	2.21271e-16	2.23595e-16	2.21241e-16	2.23174e-16	2.22825e-16	2.2274e-16	2.22214e-16	2.21123e-16	2.21923e-16	2.22434e-16	2.21837e-16	2.22117e-16	2.23123e-16	2.22899e-16	2.22138e-16	2.24186e-16	2.21402e-16	2.22322e-16	2.2234e-16	2.23762e-16	2.2362e-16	2.22261e-16	2.20252e-16	2.24441e-16	2.24228e-16	2.22512e-16	2.2114e-16	2.22937e-16	2.23636e-16	2.20791e-16	2.21802e-16	2.23041e-16	2.22993e-16	2.23393e-16	2.2327e-16	2.21582e-16	2.22285e-16	2.22267e-16	2.23303e-16	2.2173e-16	2.22637e-16	2.23525e-16
37	2.22548e-16	2.2116e-16	2.21952e-16	2.21618e-16	2.22276e-16	2.2122e-16	2.22001e-16	2.2126e-16	2.23535e-16	2.21271e-16	2.23152e-16	2.22816e-16	2.22757e-16	2.22151e-16	2.21118e-16	2.21576e-16	2.2247e-16	2.22254e-16	2.22011e-16	2.23135e-16	2.22391e-16	2.23865e-16	2.24175e-16	2.2142e-16	2.25085e-16	2.21612e-16	2.21529e-16	2.25457e-16	2.23967e-16	2.24868e-16	2.18535e-16	2.26098e-16	2.21579e-16	2.22933e-16	2.24897e-16	2.24005e-16	2.21265e-16	2.19334e-16	2.23895e-16	2.26078e-16	2.25283e-16	2.21878e-16	2.23173e-16	2.23284e-16	2.22914e-16	2.22137e-16	2.21897e-16	2.23858e-16	2.23858e-16
38	2.22608e-16	2.2125e-16	2.21926e-16	2.21659e-16	2.22344e-16	2.21271e-16	2.21957e-16	2.21243e-16	2.23468e-16	2.21307e-16	2.23129e-16	2.22797e-16	2.22794e-16	2.22055e-16	2.20935e-16	2.21597e-16	2.22434e-16	2.21726e-16	2.21891e-16	2.22802e-16	2.2281e-16	2.22425e-16	2.21081e-16	2.21453e-16	2.21573e-16	2.20536e-16	2.19717e-16	2.21328e-16	2.21574e-16	2.22889e-16	2.24573e-16	2.23896e-16	2.19177e-16	2.20483e-16	2.2087e-16	2.1647e-16	2.22401e-16	2.2334e-16	2.23858e-16	2.2284e-16	2.23025e-16	2.2012e-16	2.20083e-16	2.22489e-16	2.21934e-16	2.20342e-16	2.21675e-16	2.24117e-16	2.22748e-16
39	2.22664e-16	2.21344e-16	2.21901e-16	2.21702e-16	2.22417e-16	2.21317e-16	2.21911e-16	2.21223e-16	2.23418e-16	2.21334e-16	2.23098e-16	2.22747e-16	2.2284e-16	2.21973e-16	2.20768e-16	2.21555e-16	2.22449e-16	2.21985e-16	2.21677e-16	2.22889e-16	2.22229e-16	2.21893e-16	2.22415e-16	2.22194e-16	2.22965e-16	2.22175e-16	2.17444e-16	2.21343e-16	2.18614e-16	2.22877e-16	2.22482e-16	2.209e-16	2.19227e-16	2.19218e-16	2.23048e-16	2.22863e-16	2.21601e-16	2.22072e-16	2.2346e-16	2.24598e-16	2.21897e-16	2.21675e-16	2.22359e-16	2.23136e-16	2.21341e-16	2.21193e-16	2.20527e-16	2.22711e-16	2.226e-16
40	2.22716e-16	2.21442e-16	2.21879e-16	2.21747e-16	2.22493e-16	2.2136e-16	2.21857e-16	2.21201e-16	2.23362e-16	2.2137e-16	2.23074e-16	2.2274e-16	2.22866e-16	2.21916e-16	2.20754e-16	2.21498e-16	2.22375e-16	2.21712e-16	2.2195e-16	2.22704e-16	2.22832e-16	2.21843e-16	2.23132e-16	2.22458e-16	2.23061e-16	2.21924e-16	2.2179e-16	2.26371e-16	2.21664e-16	2.21707e-16	2.22755e-16	2.22847e-16	2.25764e-16	2.19676e-16	2.23793e-16	2.22183e-16	2.20981e-16	2.24913e-16	2.2569e-16	2.24913e-16	2.21619e-16	2.20842e-16	2.20879e-16	2.22304e-16	2.22304e-16	2.21304e-16	2.21638e-16	2.21008e-16	2.22711e-16
41	2.22763e-16	2.21545e-16	2.21862e-16	2.21795e-16	2.22571e-16	2.214e-16	2.21797e-16	2.21181e-16	2.23312e-16	2.21415e-16	2.23013e-16	2.22705e-16	2.22846e-16	2.21815e-16	2.20671e-16	2.21321e-16	2.22525e-16	2.22092e-16	2.21793e-16	2.22444e-16	2.22506e-16	2.22375e-16	2.22688e-16	2.23973e-16	2.23598e-16	2.20563e-16	2.20525e-16	2.25153e-16	2.21085e-16	2.24587e-16	2.21064e-16	2.23257e-16	2.2055e-16	2.2186e-16	2.24589e-16	2.24395e-16	2.24173e-16	2.20176e-16	2.23377e-16	2.24413e-16	2.23118e-16	2.22193e-16	2.21415e-16	2.22008e-16	2.22415e-16	2.21675e-16	2.21897e-16	2.23081e-16	2.22637e-16
42	2.22804e-16	2.21653e-16	2.2185e-16	2.21848e-16	2.22649e-16	2.21437e-16	2.21731e-16	2.21164e-16	2.23266e-16	2.21473e-16	2.22955e-16	2.22649e-16	2.22893e-16	2.21691e-16	2.20629e-16	2.2121e-16	2.22595e-16	2.21871e-16	2.21173e-16	2.22996e-16	2.217e-16	2.21679e-16	2.22759e-16	2.23134e-16	2.21701e-16	2.21522e-16	2.20236e-16	2.24177e-16	2.19459e-16	2.22553e-16	2.20254e-16	2.21291e-16	2.15911e-16	2.18307e-16	2.23738e-16	2.19288e-16	2.22859e-16	2.21878e-16	2.22896e-16	2.26597e-16	2.22119e-16	2.20194e-16	2.1975e-16	2.2186e-16	2.21045e-16	2.22489e-16	2.20934e-16	2.22341e-16	2.22119e-16
43	2.22839e-16	2.21766e-16	2.21845e-16	2.21903e-16	2.22728e-16	2.21473e-16	2.21658e-16	2.21149e-16	2.23242e-16	2.21537e-16	2.22908e-16	2.22612e-16	2.22879e-16	2.21719e-16	2.20638e-16	2.21273e-16	2.22673e-16	2.22022e-16	2.2212e-16	2.23206e-16	2.22403e-16	2.22497e-16	2.22878e-16	2.22535e-16	2.25123e-16	2.23213e-16	2.22209e-16	2.25056e-16	2.26254e-16	2.23664e-16	2.21203e-16	2.24635e-16	2.23941e-16	2.20953e-16	2.25634e-16	2.21267e-16	2.24635e-16	2.23821e-16	2.24228e-16	2.25153e-16	2.22526e-16	2.21971e-16	2.21304e-16	2.22563e-16	2.21378e-16	2.21452e-16	2.22489e-16	2.22711e-16	2.23229e-16
44	2.22868e-16	2.21884e-16	2.21844e-16	2.21962e-16	2.22805e-16	2.21508e-16	2.21578e-16	2.21137e-16	2.23218e-16	2.21604e-16	2.22824e-16	2.2259e-16	2.22937e-16	2.21658e-16	2.20639e-16	2.20883e-16	2.22596e-16	2.2198e-16	2.21736e-16	2.22509e-16	2.23403e-16	2.22025e-16	2.23351e-16	2.22979e-16	2.23007e-16	2.20657e-16	2.22609e-16	2.24561e-16	2.22452e-16	2.22248e-16	2.23414e-16	2.2532e-16	2.22396e-16	2.18843e-16	2.23839e-16	2.23247e-16	2.24487e-16	2.23081e-16	2.23673e-16	2.24968e-16	2.23266e-16	2.21156e-16	2.22341e-16	2.23303e-16	2.24043e-16	2.22859e-16	2.22933e-16	2.21749e-16	2.23451e-16
45	2.2289e-16	2.22007e-16	2.2185e-16	2.22022e-16	2.22878e-16	2.21543e-16	2.21494e-16	2.21129e-16	2.23203e-16	2.21673e-16	2.22764e-16	2.22547e-16	2.2288e-16	2.21588e-16	2.20655e-16	2.20921e-16	2.2281e-16	2.22259e-16	2.21677e-16	2.22523e-16	2.22706e-16	2.23183e-16	2.23347e-16	2.23742e-16	2.25699e-16	2.21762e-16	2.20287e-16	2.27466e-16	2.205e-16	2.2223e-16	2.21971e-16	2.24432e-16	2.25098e-16	2.24413e-16	2.2371e-16	2.25745e-16	2.22193e-16	2.23525e-16	2.24487e-16	2.25671e-16	2.25449e-16	2.23451e-16	2.21675e-16	2.24043e-16	2.22785e-16	2.22415e-16	2.22119e-16	2.23525e-16	2.25301e-16
46	2.22906e-16	2.22133e-16	2.21859e-16	2.22082e-16	2.22947e-16	2.21578e-16	2.21407e-16	2.2113e-16	2.23197e-16	2.21745e-16	2.22689e-16	2.22525e-16	2.2294e-16	2.21567e-16	2.20498e-16	2.20903e-16	2.22913e-16	2.22163e-16	2.2142e-16	2.22031e-16	2.23717e-16	2.21237e-16	2.22521e-16	2.2173e-16	2.23747e-16	2.22572e-16	2.21258e-16	2.25385e-16	2.23136e-16	2.23136e-16	2.24487e-16	2.26023e-16	2.19639e-16	2.21378e-16	2.24006e-16	2.22156e-16	2.25338e-16	2.24561e-16	2.23599e-16	2.23895e-16	2.21304e-16	2.19602e-16	2.21008e-16	2.23821e-16	2.22415e-16	2.21971e-16	2.22489e-16	2.22489e-16	2.23229e-16
47	2.22916e-16	2.2226e-16	2.2187e-16	2.22141e-16	2.23012e-16	2.21614e-16	2.21319e-16	2.21133e-16	2.23198e-16	2.21824e-16	2.22595e-16	2.22467e-16	2.22943e-16	2.21529e-16	2.20614e-16	2.20878e-16	2.22865e-16	2.21998e-16	2.21548e-16	2.22116e-16	2.23599e-16	2.21947e-16	2.2179e-16	2.21795e-16	2.23395e-16	2.21795e-16	2.19362e-16	2.23691e-16	2.22378e-16	2.22008e-16	2.23192e-16	2.22748e-16	2.20157e-16	2.21786e-16	2.2371e-16	2.22748e-16	2.23599e-16	2.23081e-16	2.23007e-16	2.23525e-16	2.23155e-16	2.20342e-16	2.21008e-16	2.23821e-16	2.22045e-16	2.22785e-16	2.22637e-16	2.22489e-16	2.23821e-16
48	2.2292e-16	2.22385e-16	2.21883e-16	2.22196e-16	2.2307e-16	2.21652e-16	2.21236e-16	2.21142e-16	2.23207e-16	2.21903e-16	2.22515e-16	2.22459e-16	2.22979e-16	2.21633e-16	2.20516e-16	2.2072e-16	2.22869e-16	2.22079e-16	2.21265e-16	2.2259e-16	2.23307e-16	2.21573e-16	2.221e-16	2.21702e-16	2.22988e-16	2.22951e-16	2.2284e-16	2.24154e-16	2.22859e-16	2.20342e-16	2.21934e-16	2.22008e-16	2.2334e-16	2.2049e-16	2.1901e-16	2.23081e-16	2.23303e-16	2.21675e-16	2.24783e-16	2.23895e-16	2.23451e-16	2.21008e-16	2.21452e-16	2.23821e-16	2.23673e-16	2.22341e-16	2.21749e-16	2.21452e-16	2.23229e-16
49	2.22917e-16	2.22508e-16	2.21896e-16	2.22246e-16	2.23123e-16	2.21689e-16	2.21156e-16	2.21156e-16	2.2322e-16	2.2197e-16	2.22436e-16	2.22441e-16	2.2295e-16	2.21537e-16	2.20575e-16	2.20801e-16	2.22987e-16	2.22237e-16	2.2136e-16	2.21818e-16	2.22711e-16	2.21758e-16	2.21971e-16	2.23987e-16	2.24321e-16	2.21138e-16	2.18825e-16	2.2445e-16	2.22563e-16	2.25079e-16	2.21156e-16	2.23303e-16	2.21971e-16	2.21749e-16	2.26485e-16	2.25819e-16	2.22711e-16	2.20638e-16	2.23007e-16	2.23525e-16	2.24561e-16	2.22637e-16	2.20564e-16	2.23673e-16	2.22785e-16	2.21897e-16	2.23081e-16	2.22489e-16	2.23081e-16
50	2.22907e-16	2.22623e-16	2.21906e-16	2.2229e-16	2.2317e-16	2.21729e-16	2.21085e-16	2.21175e-16	2.2324e-16	2.22031e-16	2.22347e-16	2.22418e-16	2.22978e-16	2.21597e-16	2.20509e-16	2.20831e-16	2.23065e-16	2.22079e-16	2.20958e-16	2.21684e-16	2.22988e-16	2.21915e-16	2.22156e-16	2.21434e-16	2.22859e-16	2.22045e-16	2.19343e-16	2.25634e-16	2.19972e-16	2.24043e-16	2.22563e-16	2.24635e-16	2.19232e-16	2.21527e-16	2.24487e-16	2.21971e-16	2.22193e-16	2.21749e-16	2.20564e-16	2.24561e-16	2.24857e-16	2.2012e-16	2.19824e-16	2.22489e-16	2.22637e-16	2.21008e-16	2.22489e-16	2.20712e-16	2.23377e-16
51	2.22887e-16	2.22731e-16	2.21912e-16	2.22327e-16	2.23212e-16	2.2177e-16	2.2102e-16	2.21196e-16	2.23261e-16	2.22087e-16	2.22265e-16	2.22382e-16	2.22945e-16	2.21573e-16	2.2054e-16	2.20828e-16	2.23065e-16	2.22183e-16	2.21221e-16	2.22165e-16	2.22489e-16	2.21582e-16	2.22378e-16	2.22156e-16	2.23858e-16	2.21675e-16	2.2123e-16	2.23747e-16	2.21452e-16	2.23525e-16	2.21008e-16	2.23229e-16	2.22489e-16	2.20564e-16	2.21601e-16	2.21452e-16	2.24413e-16	2.23081e-16	2.22045e-16	2.22637e-16	2.22637e-16	2.21601e-16	2.1938e-16	2.22489e-16	2.21601e-16	2.21304e-16	2.21601e-16	2.21749e-16	2.22045e-16
52	2.22858e-16	2.22828e-16	2.21913e-16	2.22356e-16	2.23249e-16	2.21812e-16	2.20968e-16	2.21223e-16	2.23286e-16	2.22144e-16	2.22171e-16	2.22365e-16	2.23021e-16	2.21675e-16	2.20622e-16	2.20678e-16	2.23192e-16	2.22151e-16	2.2099e-16	2.21823e-16	2.22896e-16	2.21952e-16	2.21638e-16	2.2297e-16	2.2297e-16	2.22563e-16	2.22193e-16	2.25227e-16	2.24043e-16	2.21897e-16	2.19676e-16	2.21601e-16	2.25893e-16	2.19824e-16	2.19972e-16	2.22341e-16	2.23969e-16	2.19676e-16	2.21897e-16	2.24561e-16	2.23377e-16	2.21749e-16	2.21156e-16	2.21304e-16	2.22341e-16	2.22489e-16	2.21601e-16	2.22341e-16	2.24117e-16
53	2.22817e-16	2.22913e-16	2.21907e-16	2.22376e-16	2.23281e-16	2.21854e-16	2.20926e-16	2.21249e-16	2.23316e-16	2.22177e-16	2.22105e-16	2.22379e-16	2.22973e-16	2.2168e-16	2.20539e-16	2.20837e-16	2.23178e-16	2.22146e-16	2.21166e-16	2.21582e-16	2.22692e-16	2.21971e-16	2.21489e-16	2.2123e-16	2.23673e-16	2.21082e-16	2.19824e-16	2.25597e-16	2.19528e-16	2.22193e-16	2.19528e-16	2.23673e-16	2.23081e-16	2.24857e-16	2.23821e-16	2.2693e-16	2.21304e-16	2.21008e-16	2.24561e-16	2.23081e-16	2.22785e-16	2.21156e-16	2.19972e-16	2.22489e-16	2.22193e-16	2.21601e-16	2.22045e-16	2.21897e-16	2.23229e-16
54	2.22763e-16	2.22985e-16	2.21891e-16	2.22389e-16	2.23307e-16	2.21897e-16	2.20896e-16	2.21278e-16	2.23345e-16	2.22194e-16	2.22033e-16	2.22367e-16	2.22987e-16	2.21751e-16	2.20594e-16	2.20846e-16	2.23192e-16	2.22276e-16	2.2123e-16	2.21712e-16	2.2297e-16	2.21452e-16	2.20638e-16	2.21156e-16	2.23451e-16	2.21452e-16	2.18936e-16	2.22785e-16	2.21304e-16	2.22785e-16	2.23081e-16	2.22785e-16	2.19232e-16	2.20712e-16	2.19084e-16	2.21601e-16	2.22341e-16	2.22341e-16	2.22637e-16	2.21749e-16	2.22637e-16	2.2086e-16	2.19084e-16	2.21749e-16	2.22637e-16	2.20564e-16	2.20564e-16	2.22341e-16	2.22785e-16
55	2.22696e-16	2.23044e-16	2.21866e-16	2.22394e-16	2.2333e-16	2.21938e-16	2.20876e-16	2.21306e-16	2.23372e-16	2.22207e-16	2.21965e-16	2.22345e-16	2.22957e-16	2.21776e-16	2.2055e-16	2.20763e-16	2.23109e-16	2.21952e-16	2.21101e-16	2.2186e-16	2.22637e-16	2.21971e-16	2.21452e-16	2.21897e-16	2.23377e-16	2.20564e-16	2.16123e-16	2.19972e-16	2.20712e-16	2.19232e-16	2.18492e-16	2.19084e-16	2.22045e-16	2.20564e-16	2.19084e-16	2.21749e-16	2.21452e-16	2.2086e-16	2.21156e-16	2.23525e-16	2.22045e-16	2.19972e-16	2.20564e-16	2.23525e-16	2.22341e-16	2.21749e-16	2.2086e-16	2.2086e-16	2.21156e-16
56	2.22616e-16	2.23091e-16	2.21829e-16	2.22391e-16	2.23345e-16	2.21977e-16	2.20865e-16	2.21331e-16	2.23398e-16	2.22217e-16	2.2188e-16	2.22342e-16	2.22973e-16	2.21836e-16	2.20564e-16	2.20777e-16	2.23109e-16	2.21638e-16	2.20786e-16	2.21675e-16	2.21749e-16	2.22267e-16	2.2086e-16	2.22045e-16	2.22341e-16	2.21304e-16	2.2012e-16	2.23821e-16	2.21452e-16	2.19676e-16	2.179e-16	2.21156e-16	2.23525e-16	2.19084e-16	2.20564e-16	2.2086e-16	2.24413e-16	2.19972e-16	2.21156e-16	2.23229e-16	2.22341e-16	2.19676e-16	2.19972e-16	2.21749e-16	2.22637e-16	2.20564e-16	2.21749e-16	2.19972e-16	2.22933e-16
57	2.22521e-16	2.23124e-16	2.2178e-16	2.22382e-16	2.23354e-16	2.22012e-16	2.20863e-16	2.21353e-16	2.23424e-16	2.22212e-16	2.21834e-16	2.22324e-16	2.22949e-16	2.21855e-16	2.20587e-16	2.21036e-16	2.22859e-16	2.2173e-16	2.21082e-16	2.20897e-16	2.22045e-16	2.2012e-16	2.19528e-16	2.22489e-16	2.22933e-16	2.19676e-16	2.17604e-16	2.22933e-16	2.20268e-16	2.21156e-16	2.18196e-16	2.2086e-16	2.23229e-16	2.21452e-16	2.22933e-16	2.23229e-16	2.23525e-16	2.20268e-16	2.2086e-16	2.19084e-16	2.22045e-16	2.19972e-16	2.18788e-16	2.21156e-16	2.23229e-16	2.20564e-16	2.21749e-16	2.21452e-16	2.22045e-16
58	2.22414e-16	2.23146e-16	2.21718e-16	2.22365e-16	2.23354e-16	2.22044e-16	2.20869e-16	2.21377e-16	2.23445e-16	2.22198e-16	2.21769e-16	2.22304e-16	2.22991e-16	2.21897e-16	2.20712e-16	2.20953e-16	2.23155e-16	2.22119e-16	2.2123e-16	2.2123e-16	2.21675e-16	2.21897e-16	2.19676e-16	2.19972e-16	2.21601e-16	2.19972e-16	2.19972e-16	2.22045e-16	2.19972e-16	2.21156e-16	2.22045e-16	2.21156e-16	2.19972e-16	2.18196e-16	2.19676e-16	2.22637e-16	2.20268e-16	2.21156e-16	2.21749e-16	2.22045e-16	2.22045e-16	2.179e-16	2.17308e-16	2.22045e-16	2.22933e-16	2.2086e-16	2.22045e-16	2.21156e-16	2.21749e-16
59	2.22295e-16	2.23158e-16	2.21643e-16	2.22342e-16	2.23343e-16	2.22068e-16	2.2088e-16	2.21391e-16	2.23462e-16	2.22187e-16	2.21718e-16	2.22297e-16	2.22917e-16	2.21915e-16	2.20666e-16	2.21045e-16	2.22988e-16	2.21638e-16	2.21415e-16	2.21749e-16	2.22563e-16	2.21156e-16	2.20712e-16	2.22341e-16	2.23525e-16	2.21156e-16	2.19972e-16	2.22045e-16	2.22933e-16	2.20564e-16	2.179e-16	2.2086e-16	2.23229e-16	2.2086e-16	2.21452e-16	2.21749e-16	2.23821e-16	2.22045e-16	2.19972e-16	2.22637e-16	2.24117e-16	2.20564e-16	2.19972e-16	2.21156e-16	2.20268e-16	2.20268e-16	2.21156e-16	2.20564e-16	2.20564e-16
60	2.22167e-16	2.23159e-16	2.21555e-16	2.22311e-16	2.2332e-16	2.22083e-16	2.20892e-16	2.21399e-16	2.23464e-16	2.22163e-16	2.21612e-16	2.22287e-16	2.22914e-16	2.21878e-16	2.20842e-16	2.2099e-16	2.23007e-16	2.21638e-16	2.21452e-16	2.21156e-16	2.20564e-16	2.2086e-16	2.21156e-16	2.20268e-16	2.22933e-16	2.23229e-16	2.179e-16	2.23821e-16	2.26782e-16	2.19676e-16	2.179e-16	2.17308e-16	2.26189e-16	2.19084e-16	2.21452e-16	2.2086e-16	2.26189e-16	2.21452e-16	2.22637e-16	2.22045e-16	2.24117e-16	2.22341e-16	2.20564e-16	2.22341e-16	2.22637e-16	2.23525e-16	2.21156e-16	2.22341e-16	2.21452e-16
61	2.22031e-16	2.23152e-16	2.21453e-16	2.22273e-16	2.23284e-16	2.22089e-16	2.20906e-16	2.21397e-16	2.23451e-16	2.22117e-16	2.21552e-16	2.22274e-16	2.2285e-16	2.21878e-16	2.20833e-16	2.21064e-16	2.22711e-16	2.21527e-16	2.21008e-16	2.21823e-16	2.21452e-16	2.21304e-16	2.21156e-16	2.22045e-16	2.23821e-16	2.19676e-16	2.179e-16	2.27966e-16	2.19676e-16	2.2086e-16	2.24413e-16	2.20268e-16	2.25005e-16	2.24413e-16	2.21452e-16	2.22637e-16	2.23229e-16	2.23229e-16	2.22045e-16	2.21452e-16	2.23229e-16	2.22637e-16	2.19676e-16	2.2086e-16	2.22637e-16	2.19676e-16	2.22933e-16	2.22341e-16	2.22045e-16
62	2.21891e-16	2.23137e-16	2.21339e-16	2.22228e-16	2.23233e-16	2.22087e-16	2.20919e-16	2.2139e-16	2.23435e-16	2.22076e-16	2.21459e-16	2.22257e-16	2.22854e-16	2.21795e-16	2.20916e-16	2.21064e-16	2.22859e-16	2.21971e-16	2.2123e-16	2.21897e-16	2.21897e-16	2.21749e-16	2.19676e-16	2.20564e-16	2.25005e-16	2.22637e-16	2.14347e-16	2.26189e-16	2.22637e-16	2.17308e-16	2.22637e-16	2.2086e-16	2.19676e-16	2.22637e-16	2.17308e-16	2.23821e-16	2.22637e-16	2.21452e-16	2.22637e-16	2.19676e-16	2.22045e-16	2.20564e-16	2.18196e-16	2.23821e-16	2.23525e-16	2.21452e-16	2.19972e-16	2.20268e-16	2.22933e-16
63	2.21748e-16	2.23115e-16	2.21214e-16	2.22174e-16	2.23167e-16	2.22072e-16	2.20928e-16	2.21368e-16	2.2339e-16	2.22034e-16	2.21372e-16	2.22211e-16	2.22748e-16	2.21739e-16	2.20842e-16	2.21045e-16	2.22859e-16	2.21452e-16	2.20934e-16	2.21601e-16	2.22193e-16	2.2086e-16	2.20268e-16	2.22637e-16	2.22637e-16	2.20268e-16	2.179e-16	2.23229e-16	2.2086e-16	2.2086e-16	2.16123e-16	2.16716e-16	2.22637e-16	2.19676e-16	2.179e-16	2.23821e-16	2.21452e-16	2.21452e-16	2.23229e-16	2.19084e-16	2.22637e-16	2.21452e-16	2.2086e-16	2.19676e-16	2.21156e-16	2.20564e-16	2.22341e-16	2.19972e-16	2.2086e-16
64	2.21604e-16	2.23086e-16	2.2108e-16	2.22113e-16	2.23086e-16	2.22048e-16	2.20933e-16	2.2134e-16	2.23338e-16	2.21983e-16	2.21235e-16	2.2216e-16	2.22637e-16	2.21693e-16	2.21064e-16	2.20971e-16	2.22267e-16	2.21675e-16	2.20934e-16	2.21452e-16	2.21156e-16	2.2086e-16	2.2086e-16	2.19676e-16	2.2086e-16	2.21452e-16	2.17308e-16	2.2086e-16	2.22637e-16	2.16123e-16	2.18492e-16	2.18492e-16	2.20268e-16	2.20268e-16	2.11386e-16	2.2086e-16	2.21452e-16	2.19676e-16	2.19084e-16	2.19676e-16	2.22637e-16	2.19676e-16	2.1938e-16	2.23229e-16	2.21749e-16	2.23821e-16	2.19972e-16	2.21156e-16	2.21452e-16
65	2.21463e-16	2.23052e-16	2.20939e-16	2.22044e-16	2.2299e-16	2.22014e-16	2.20931e-16	2.21299e-16	2.23258e-16	2.21923e-16	2.21149e-16	2.22119e-16	2.22535e-16	2.21582e-16	2.21008e-16	2.21045e-16	2.22193e-16	2.2123e-16	2.21601e-16	2.21897e-16	2.2086e-16	2.2086e-16	2.18492e-16	2.21156e-16	2.20268e-16	2.19676e-16	2.14939e-16	2.17308e-16	2.23821e-16	2.17308e-16	2.20268e-16	2.17308e-16	2.23229e-16	2.21452e-16	2.19084e-16	2.22637e-16	2.20268e-16	2.22045e-16	2.22045e-16	2.18492e-16	2.22637e-16	2.20268e-16	2.20268e-16	2.21452e-16	2.21156e-16	2.20564e-16	2.21749e-16	2.19084e-16	2.20268e-16
66	2.21325e-16	2.23014e-16	2.20793e-16	2.2197e-16	2.22882e-16	2.21972e-16	2.20925e-16	2.21256e-16	2.23171e-16	2.21862e-16	2.21018e-16	2.22068e-16	2.22479e-16	2.21508e-16	2.21101e-16	2.2123e-16	2.22415e-16	2.21452e-16	2.21156e-16	2.2086e-16	2.21749e-16	2.20564e-16	2.18788e-16	2.18492e-16	2.23821e-16	2.21452e-16	2.17308e-16	2.23821e-16	2.179e-16	2.19676e-16	2.18492e-16	2.20268e-16	2.19676e-16	2.19676e-16	2.16123e-16	2.19676e-16	2.22045e-16	2.20268e-16	2.17308e-16	2.2086e-16	2.24413e-16	2.18492e-16	2.20564e-16	2.21156e-16	2.24117e-16	2.20564e-16	2.1938e-16	2.2086e-16	2.19084e-16
67	2.21194e-16	2.22973e-16	2.20645e-16	2.21891e-16	2.22764e-16	2.21924e-16	2.20912e-16	2.212e-16	2.23069e-16	2.21804e-16	2.2087e-16	2.2204e-16	2.22313e-16	2.21378e-16	2.21156e-16	2.21452e-16	2.22489e-16	2.21897e-16	2.2086e-16	2.21601e-16	2.22045e-16	2.21749e-16	2.20564e-16	2.24413e-16	2.23821e-16	2.21452e-16	2.17308e-16	2.17308e-16	2.21452e-16	2.16123e-16	2.17308e-16	2.2086e-16	2.2086e-16	2.23229e-16	2.179e-16	2.17308e-16	2.26189e-16	2.23229e-16	2.22637e-16	2.21452e-16	2.23229e-16	2.22637e-16	2.19676e-16	2.20268e-16	2.22045e-16	2.22341e-16	2.22341e-16	2.20268e-16	2.22933e-16
68	2.21069e-16	2.2293e-16	2.20499e-16	2.21811e-16	2.22639e-16	2.21871e-16	2.20893e-16	2.21145e-16	2.22957e-16	2.21742e-16	2.20717e-16	2.21938e-16	2.22313e-16	2.2136e-16	2.21341e-16	2.21341e-16	2.22341e-16	2.21156e-16	2.21304e-16	2.21452e-16	2.21156e-16	2.20268e-16	2.22045e-16	2.2086e-16	2.22045e-16	2.25005e-16	2.19084e-16	2.23821e-16	2.23229e-16	2.2086e-16	2.14939e-16	2.17308e-16	2.2086e-16	2.20268e-16	2.20268e-16	2.19676e-16	2.23821e-16	2.2086e-16	2.22637e-16	2.23229e-16	2.23821e-16	2.21452e-16	2.20268e-16	2.1938e-16	2.25597e-16	2.22933e-16	2.21156e-16	2.21452e-16	2.21749e-16
69	2.20953e-16	2.22887e-16	2.20359e-16	2.21732e-16	2.22509e-16	2.21815e-16	2.2087e-16	2.21088e-16	2.22833e-16	2.21677e-16	2.20629e-16	2.21887e-16	2.22193e-16	2.21175e-16	2.20934e-16	2.21527e-16	2.21897e-16	2.21601e-16	2.21897e-16	2.22489e-16	2.22341e-16	2.2086e-16	2.22341e-16	2.22045e-16	2.22045e-16	2.2086e-16	2.20268e-16	2.22045e-16	2.18492e-16	2.22045e-16	2.18492e-16	2.19676e-16	2.22045e-16	2.25597e-16	2.179e-16	2.26189e-16	2.23821e-16	2.23229e-16	2.23229e-16	2.2086e-16	2.23821e-16	2.21452e-16	2.22045e-16	2.21452e-16	2.23229e-16	2.23229e-16	2.22341e-16	2.2086e-16	2.22341e-16
70	2.20847e-16	2.22846e-16	2.20228e-16	2.21657e-16	2.22379e-16	2.21759e-16	2.20845e-16	2.21024e-16	2.22705e-16	2.21612e-16	2.20463e-16	2.2186e-16	2.22082e-16	2.21082e-16	2.21267e-16	2.21415e-16	2.21823e-16	2.21452e-16	2.22341e-16	2.21156e-16	2.21156e-16	2.21156e-16	2.19084e-16	2.20268e-16	2.23821e-16	2.20268e-16	2.18492e-16	2.24413e-16	2.23229e-16	2.22045e-16	2.23229e-16	2.18492e-16	2.19676e-16	2.24413e-16	2.2086e-16	2.22637e-16	2.23821e-16	2.22637e-16	2.23821e-16	2.2086e-16	2.22637e-16	2.21452e-16	2.2086e-16	2.21749e-16	2.23525e-16	2.22045e-16	2.2086e-16	2.21156e-16	2.2086e-16
71	2.20753e-16	2.22808e-16	2.20111e-16	2.21589e-16	2.22254e-16	2.21704e-16	2.20817e-16	2.20967e-16	2.22584e-16	2.2157e-16	2.20365e-16	2.21767e-16	2.21934e-16	2.20842e-16	2.21489e-16	2.21452e-16	2.22193e-16	2.21378e-16	2.21897e-16	2.22045e-16	2.22341e-16	2.19972e-16	2.22045e-16	2.22637e-16	2.25005e-16	2.21452e-16	2.19676e-16	2.22045e-16	2.24413e-16	2.22045e-16	2.18492e-16	2.2086e-16	2.2086e-16	2.2086e-16	2.19676e-16	2.20268e-16	2.23821e-16	2.21452e-16	2.22045e-16	2.22637e-16	2.23229e-16	2.23821e-16	2.20564e-16	2.23229e-16	2.22933e-16	2.21156e-16	2.21156e-16	2.21452e-16	2.21749e-16
72	2.20673e-16	2.22775e-16	2.20012e-16	2.21533e-16	2.22136e-16	2.21651e-16	2.20795e-16	2.20916e-16	2.22464e-16	2.21515e-16	2.20222e-16	2.21721e-16	2.2185e-16	2.20768e-16	2.21341e-16	2.21675e-16	2.22045e-16	2.21378e-16	2.21749e-16	2.2086e-16	2.21749e-16	2.21749e-16	2.18492e-16	2.21452e-16	2.25005e-16	2.22637e-16	2.20268e-16	2.22045e-16	2.23229e-16	2.16123e-16	2.18492e-16	2.18492e-16	2.2086e-16	2.22637e-16	2.18492e-16	2.20268e-16	2.23821e-16	2.21452e-16	2.21452e-16	2.2086e-16	2.22045e-16	2.22637e-16	2.22341e-16	2.22045e-16	2.24117e-16	2.22341e-16	2.21452e-16	2.21156e-16	2.2086e-16
73	2.20607e-16	2.22749e-16	2.19935e-16	2.21489e-16	2.2203e-16	2.21603e-16	2.20779e-16	2.20868e-16	2.2236e-16	2.21485e-16	2.20194e-16	2.21684e-16	2.21813e-16	2.20601e-16	2.21601e-16	2.21638e-16	2.21749e-16	2.22267e-16	2.22045e-16	2.21897e-16	2.21749e-16	2.21749e-16	2.19084e-16	2.20268e-16	2.23229e-16	2.21452e-16	2.18492e-16	2.18492e-16	2.23229e-16	2.2086e-16	2.19676e-16	2.24413e-16	2.23821e-16	2.21452e-16	2.20268e-16	2.24413e-16	2.23229e-16	2.23821e-16	2.2086e-16	2.21452e-16	2.22045e-16	2.21452e-16	2.21749e-16	2.21156e-16	2.21749e-16	2.23229e-16	2.21749e-16	2.2086e-16	2.21749e-16
74	2.20556e-16	2.22729e-16	2.19884e-16	2.2146e-16	2.21941e-16	2.2156e-16	2.20772e-16	2.20836e-16	2.22265e-16	2.21446e-16	2.20106e-16	2.21665e-16	2.21804e-16	2.20564e-16	2.21601e-16	2.2186e-16	2.22193e-16	2.22119e-16	2.21749e-16	2.21008e-16	2.21452e-16	2.21156e-16	2.18492e-16	2.23229e-16	2.24413e-16	2.20268e-16	2.23821e-16	2.22637e-16	2.23229e-16	2.22637e-16	2.23229e-16	2.22637e-16	2.23821e-16	2.19084e-16	2.18492e-16	2.22637e-16	2.21452e-16	2.2086e-16	2.22637e-16	2.2086e-16	2.23821e-16	2.21452e-16	2.21452e-16	2.20564e-16	2.22045e-16	2.21749e-16	1.99264e-13	1.47213e-12	7.26781e-12
75	2.20523e-16	2.22717e-16	2.19859e-16	2.21447e-16	2.21871e-16	2.21521e-16	2.20771e-16	2.2081e-16	2.22194e-16	2.21448e-16	2.20065e-16	2.21642e-16	2.21767e-16	2.20583e-16	2.21749e-16	2.2186e-16	2.22341e-16	2.21749e-16	2.21749e-16	2.21304e-16	2.23525e-16	2.22045e-16	2.20564e-16	2.24413e-16	2.23821e-16	2.23229e-16	2.17308e-16	2.20268e-16	2.22045e-16	2.23229e-16	2.21452e-16	2.21452e-16	2.26189e-16	2.23821e-16	2.20268e-16	2.23229e-16	2.24413e-16	2.25005e-16	2.20268e-16	2.22637e-16	2.23229e-16	2.22933e-16	2.19972e-16	5.10969e-13	1.85696e-12	5.33219e-12	1.53882e-11	4.26158e-11	1.06547e-10
76	2.20508e-16	2.22712e-16	2.19864e-16	2.21451e-16	2.21821e-16	2.21488e-16	2.20787e-16	2.208e-16	2.22145e-16	2.21434e-16	2.20065e-16	2.21675e-16	2.21841e-16	2.20472e-16	2.21786e-16	2.21971e-16	2.22341e-16	2.21897e-16	2.22193e-16	2.21452e-16	2.22045e-16	2.21156e-16	2.21452e-16	2.21452e-16	2.22637e-16	2.23229e-16	2.2086e-16	2.23821e-16	2.24413e-16	2.20268e-16	2.19676e-16	2.21452e-16	2.20268e-16	2.179e-16	2.20268e-16	2.18492e-16	2.23821e-16	2.23229e-16	2.20268e-16	2.22045e-16	1.78701e-15	7.82726e-13	3.363e-12	1.32929e-11	3.42748e-11	7.7838e-11	1.70613e-10	3.62094e-10	7.39865e-10
77	2.2051e-16	2.22713e-16	2.19898e-16	2.21471e-16	2.21795e-16	2.2146e-16	2.20815e-16	2.20803e-16	2.22122e-16	2.21443e-16	2.20072e-16	2.21633e-16	2.21869e-16	2.20527e-16	2.21823e-16	2.21934e-16	2.21675e-16	2.21897e-16	2.22341e-16	2.21304e-16	2.21897e-16	2.21749e-16	2.22045e-16	2.21749e-16	2.22637e-16	2.23229e-16	2.21452e-16	2.23821e-16	2.23229e-16	2.22045e-16	2.19084e-16	2.2086e-16	2.23229e-16	2.22045e-16	2.20268e-16	2.23229e-16	2.23821e-16	2.21452e-16	2.22637e-16	2.2086e-16	1.87349e-13	3.45041e-12	1.29883e-11	4.0866e-11	9.87192e-11	2.16779e-10	4.59631e-10	9.43362e-10	1.86748e-09
78	2.2053e-16	2.22716e-16	2.19959e-16	2.21505e-16	2.21792e-16	2.21437e-16	2.2086e-16	2.20816e-16	2.22114e-16	2.21455e-16	2.20106e-16	2.21656e-16	2.21878e-16	2.20444e-16	2.21767e-16	2.22267e-16	2.22045e-16	2.21971e-16	2.22341e-16	2.21452e-16	2.21897e-16	2.20712e-16	2.20268e-16	2.25301e-16	2.22637e-16	2.2086e-16	2.2086e-16	2.22637e-16	2.25005e-16	2.22045e-16	2.23821e-16	2.20268e-16	2.24413e-16	2.23821e-16	2.21452e-16	2.21452e-16	2.23821e-16	2.25005e-16	2.2086e-16	2.09541e-13	1.52396e-12	1.0618e-11	3.38842e-11	9.60126e-11	2.23824e-10	4.8131e-10	1.00004e-09	2.01202e-09	3.90887e-09
79	2.20567e-16	2.2272e-16	2.20045e-16	2.21551e-16	2.21811e-16	2.21418e-16	2.20918e-16	2.20844e-16	2.22117e-16	2.21486e-16	2.20183e-16	2.21688e-16	2.21915e-16	2.20453e-16	2.21878e-16	2.22156e-16	2.21897e-16	2.21749e-16	2.21452e-16	2.21156e-16	2.22637e-16	2.21601e-16	2.21749e-16	2.23229e-16	2.2086e-16	2.19084e-16	2.18492e-16	2.20268e-16	2.23229e-16	2.22637e-16	2.20268e-16	2.19084e-16	2.21452e-16	5.7783e-13	2.14497e-12	4.79464e-12	1.02969e-11	2.12455e-11	4.2115e-11	8.21247e-11	1.53971e-10	2.86971e-10	5.17548e-10	9.21539e-10	1.58588e-09	2.66784e-09	4.44402e-09	7.36186e-09	1.21357e-08
80	2.20618e-16	2.2272e-16	2.20153e-16	2.21607e-16	2.21852e-16	2.21402e-16	2.2099e-16	2.20885e-16	2.22146e-16	2.21527e-16	2.2025e-16	2.21721e-16	2.21971e-16	2.20518e-16	2.22082e-16	2.22359e-16	2.21934e-16	2.22008e-16	2.22045e-16	2.21823e-16	2.21156e-16	2.21008e-16	2.19528e-16	2.22637e-16	2.21749e-16	2.21452e-16	2.1938e-16	2.22637e-16	2.23821e-16	2.179e-16	2.18492e-16	9.61626e-13	5.52951e-12	2.81992e-11	8.50519e-11	1.86404e-10	3.92038e-10	7.92975e-10	1.5432e-09	2.89131e-09	5.20919e-09	9.04282e-09	1.51061e-08	2.43176e-08	3.76857e-08	5.62859e-08	8.11643e-08	1.13209e-07	1.53107e-07
81	2.20683e-16	2.22714e-16	2.20276e-16	2.2167e-16	2.2191e-16	2.21389e-16	2.21072e-16	2.20933e-16	2.22192e-16	2.21581e-16	2.20352e-16	2.21762e-16	2.22156e-16	2.20601e-16	2.22026e-16	2.22378e-16	2.22008e-16	2.21823e-16	2.22045e-16	2.21675e-16	2.22045e-16	2.21749e-16	2.19972e-16	2.20564e-16	2.20564e-16	2.24709e-16	2.1938e-16	2.22637e-16	1.08737e-14	4.20239e-13	1.40811e-12	1.19831e-11	4.45691e-11	1.40608e-10	3.54689e-10	7.53809e-10	1.54097e-09	3.03324e-09	5.75018e-09	1.04991e-08	1.84548e-08	3.12582e-08	5.09866e-08	8.01464e-08	1.21351e-07	1.77092e-07	2.49337e-07	3.39091e-07	4.46149e-07
82	2.20759e-16	2.22697e-16	2.20411e-16	2.21736e-16	2.21985e-16	2.21378e-16	2.21166e-16	2.20991e-16	2.22245e-16	2.21641e-16	2.20461e-16	2.21841e-16	2.22267e-16	2.20666e-16	2.22137e-16	2.22581e-16	2.22026e-16	2.21934e-16	2.22267e-16	2.2086e-16	2.22489e-16	2.22045e-16	2.20416e-16	2.22193e-16	2.22341e-16	2.21749e-16	2.22045e-16	2.90489e-13	2.41929e-12	9.28234e-12	2.55676e-11	7.4903e-11	1.94231e-10	4.85244e-10	1.09047e-09	2.20433e-09	4.305e-09	8.124e-09	1.48157e-08	2.6107e-08	4.44312e-08	7.30695e-08	1.1605e-07	1.78055e-07	2.63783e-07	3.77439e-07	5.21961e-07	6.982e-07	9.04497e-07
83	2.20844e-16	2.22667e-16	2.20553e-16	2.21803e-16	2.2207e-16	2.21366e-16	2.21267e-16	2.21059e-16	2.22309e-16	2.21699e-16	2.20586e-16	2.2191e-16	2.22355e-16	2.20809e-16	2.22285e-16	2.22609e-16	2.2223e-16	2.22193e-16	2.22267e-16	2.20934e-16	2.21971e-16	2.22489e-16	2.20564e-16	2.23821e-16	2.22045e-16	2.20564e-16	1.20071e-13	2.98201e-12	1.18773e-11	3.57305e-11	8.85155e-11	2.23928e-10	5.29806e-10	1.22061e-09	2.60349e-09	5.10999e-09	9.70905e-09	1.78615e-08	3.18171e-08	5.48707e-08	9.15799e-08	1.47971e-07	2.31321e-07	3.4992e-07	5.1192e-07	7.24355e-07	9.91735e-07	1.31458e-06	1.68865e-06
84	2.20936e-16	2.22621e-16	2.20695e-16	2.21869e-16	2.22164e-16	2.21355e-16	2.2137e-16	2.21134e-16	2.2238e-16	2.21756e-16	2.20715e-16	2.22012e-16	2.2251e-16	2.20888e-16	2.22378e-16	2.22637e-16	2.22267e-16	2.22119e-16	2.21934e-16	2.20638e-16	2.22193e-16	2.22341e-16	2.2012e-16	2.22045e-16	7.1406e-14	1.85085e-12	8.85719e-12	2.66284e-11	6.83057e-11	1.63979e-10	3.60158e-10	7.90461e-10	1.67312e-09	3.47564e-09	6.86838e-09	1.27903e-08	2.31571e-08	4.07683e-08	6.98093e-08	1.16249e-07	1.88168e-07	2.9606e-07	4.52421e-07	6.71285e-07	9.66266e-07	1.34885e-06	1.82593e-06	2.39729e-06	3.05426e-06
85	2.21033e-16	2.22559e-16	2.20834e-16	2.21932e-16	2.22263e-16	2.21345e-16	2.21474e-16	2.21213e-16	2.22442e-16	2.21817e-16	2.20838e-16	2.22072e-16	2.22646e-16	2.20948e-16	2.22364e-16	2.22544e-16	2.22045e-16	2.21897e-16	2.22692e-16	2.21119e-16	2.22156e-16	2.21971e-16	2.20268e-16	2.21527e-16	1.74858e-12	8.76489e-12	2.93853e-11	7.85214e-11	1.89469e-10	4.2879e-10	9.066e-10	1.8996e-09	3.85537e-09	7.67785e-09	1.46615e-08	2.6608e-08	4.70093e-08	8.0893e-08	1.35644e-07	2.21639e-07	3.52748e-07	5.46814e-07	8.24927e-07	1.21058e-06	1.72644e-06	2.39138e-06	3.21628e-06	4.19973e-06	5.32552e-06
86	2.21135e-16	2.22479e-16	2.20966e-16	2.21993e-16	2.22363e-16	2.21335e-16	2.21579e-16	2.21294e-16	2.22512e-16	2.21871e-16	2.2097e-16	2.22136e-16	2.22745e-16	2.21013e-16	2.22447e-16	2.22776e-16	2.22433e-16	2.22082e-16	2.226e-16	2.21378e-16	5.17469e-13	1.22762e-12	2.7051e-12	5.72513e-12	1.58024e-11	4.15062e-11	1.03462e-10	2.36152e-10	5.10866e-10	1.06435e-09	2.11887e-09	4.19337e-09	8.11619e-09	1.55027e-08	2.86552e-08	5.07657e-08	8.78685e-08	1.48585e-07	2.45468e-07	3.9603e-07	6.23538e-07	9.57743e-07	1.43369e-06	2.09018e-06	2.96453e-06	4.08746e-06	5.47604e-06	7.12644e-06	9.00951e-06
87	2.21239e-16	2.22384e-16	2.21089e-16	2.22049e-16	2.22463e-16	2.21325e-16	2.21682e-16	2.2138e-16	2.22573e-16	2.21919e-16	2.21104e-16	2.22219e-16	2.22859e-16	2.21071e-16	2.22637e-16	2.22688e-16	2.22442e-16	2.22239e-16	2.22267e-16	2.21471e-16	1.70774e-12	4.15032e-12	9.15464e-12	1.98949e-11	5.06799e-11	1.20987e-10	2.77763e-10	5.96968e-10	1.22924e-09	2.45254e-09	4.71182e-09	8.97617e-09	1.67712e-08	3.09556e-08	5.55718e-08	9.61937e-08	1.63062e-07	2.70651e-07	4.39821e-07	6.99418e-07	1.08751e-06	1.65248e-06	2.45104e-06	3.54567e-06	4.99612e-06	6.85099e-06	9.1361e-06	1.18425e-05	1.4919e-05
88	2.21345e-16	2.22275e-16	2.21201e-16	2.22103e-16	2.2256e-16	2.21316e-16	2.21782e-16	2.21468e-16	2.22639e-16	2.2196e-16	2.21225e-16	2.22289e-16	2.22947e-16	2.21163e-16	2.22609e-16	2.22826e-16	2.22359e-16	7.42859e-14	4.32873e-12	1.43029e-11	3.59219e-11	8.16357e-11	1.75012e-10	3.56604e-10	7.13895e-10	1.37544e-09	2.57114e-09	4.64202e-09	8.12985e-09	1.3866e-08	2.30243e-08	3.76695e-08	6.07645e-08	9.73312e-08	1.54161e-07	2.40325e-07	3.72075e-07	5.72168e-07	8.7331e-07	1.32076e-06	1.97434e-06	2.91023e-06	4.21794e-06	5.99594e-06	8.33847e-06	1.13215e-05	1.49843e-05	1.93093e-05	2.42103e-05
89	2.21453e-16	2.22155e-16	2.21301e-16	2.22155e-16	2.22652e-16	2.21309e-16	2.2188e-16	2.2156e-16	2.22703e-16	2.21999e-16	2.21317e-16	2.22352e-16	2.23044e-16	2.21189e-16	2.22597e-16	2.2266e-16	2.22318e-16	1.60049e-13	1.28389e-11	4.46842e-11	1.09564e-10	2.52467e-10	5.45358e-10	1.11334e-09	2.20824e-09	4.20912e-09	7.7602e-09	1.3805e-08	2.37621e-08	3.968e-08	6.43017e-08	1.01886e-07	1.58131e-07	2.41831e-07	3.64298e-07	5.40034e-07	7.94166e-07	1.16138e-06	1.6913e-06	2.45266e-06	3.5366e-06	5.05955e-06	7.15884e-06	9.98577e-06	1.36852e-05	1.83736e-05	2.4109e-05	3.08603e-05	3.84872e-05
90	2.21562e-16	2.22027e-16	2.21389e-16	2.22206e-16	2.22741e-16	2.21306e-16	2.21978e-16	2.21645e-16	2.22767e-16	2.22025e-16	2.21433e-16	2.22424e-16	2.231e-16	2.21222e-16	2.22534e-16	1.49826e-14	1.01703e-13	6.38702e-13	2.4675e-11	8.67594e-11	2.15175e-10	4.95011e-10	1.06714e-09	2.1819e-09	4.32072e-09	8.21994e-09	1.51191e-08	2.68253e-08	4.6026e-08	7.65444e-08	1.2344e-07	1.94252e-07	2.9883e-07	4.5175e-07	6.71352e-07	9.80706e-07	1.41872e-06	2.03848e-06	2.91545e-06	4.15366e-06	5.89085e-06	8.30268e-06	1.15962e-05	1.5999e-05	2.17284e-05	2.89573e-05	3.77686e-05	4.81074e-05	5.97499e-05
91	2.21673e-16	2.21896e-16	2.21465e-16	2.22256e-16	2.22824e-16	2.21308e-16	2.22078e-16	2.21737e-16	2.22823e-16	2.22048e-16	2.21537e-16	2.22471e-16	2.23151e-16	2.21256e-16	3.00094e-13	2.3035e-12	8.21967e-12	2.11869e-11	8.75588e-11	2.45374e-10	5.64449e-10	1.22923e-09	2.54308e-09	5.03208e-09	9.65181e-09	1.78478e-08	3.19782e-08	5.54103e-08	9.30295e-08	1.51618e-07	2.39976e-07	3.70743e-07	5.6007e-07	8.31077e-07	1.21237e-06	1.73944e-06	2.471e-06	3.48653e-06	4.89837e-06	6.86096e-06	9.57834e-06	1.33103e-05	1.83626e-05	2.50704e-05	3.37531e-05	4.46624e-05	5.79135e-05	7.34145e-05	9.08175e-05
92	2.21783e-16	2.21764e-16	2.2153e-16	2.22308e-16	2.22901e-16	2.21314e-16	2.22179e-16	2.21828e-16	2.229e-16	2.22074e-16	2.21659e-16	2.2254e-16	2.23225e-16	2.11662e-13	2.90591e-12	1.19264e-11	4.04759e-11	9.79789e-11	2.82507e-10	6.93376e-10	1.50594e-09	3.12964e-09	6.23009e-09	1.19233e-08	2.21329e-08	3.97105e-08	6.91349e-08	1.16639e-07	1.90989e-07	3.03991e-07	4.70574e-07	7.11343e-07	1.05194e-06	1.52785e-06	2.18213e-06	3.06752e-06	4.26983e-06	5.90462e-06	8.13477e-06	1.11839e-05	1.53474e-05	2.10009e-05	2.85866e-05	3.85878e-05	5.14642e-05	6.75749e-05	8.70776e-05	0.000109825	0.00013529
93	2.21892e-16	2.21635e-16	2.21583e-16	2.2236e-16	2.22972e-16	2.21326e-16	2.22284e-16	2.21915e-16	2.22969e-16	2.22103e-16	2.21739e-16	2.22577e-16	4.40102e-14	3.06936e-12	1.42154e-11	4.16471e-11	1.17248e-10	2.68441e-10	6.84539e-10	1.57516e-09	3.29566e-09	6.63591e-09	1.2861e-08	2.40431e-08	4.3652e-08	7.67731e-08	1.31238e-07	2.17805e-07	3.51378e-07	5.51728e-07	8.43534e-07	1.25995e-06	1.84148e-06	2.6424e-06	3.72731e-06	5.17395e-06	7.10587e-06	9.68758e-06	1.31496e-05	1.78076e-05	2.40777e-05	3.24893e-05	4.36655e-05	5.82865e-05	7.69984e-05	0.000100302	0.000128408	0.00016109	0.000197574
94	2.21998e-16	2.2151e-16	2.21626e-16	2.22412e-16	2.23037e-16	2.21344e-16	2.22392e-16	2.21999e-16	2.23052e-16	2.22129e-16	2.21859e-16	6.29605e-13	6.27037e-12	2.10821e-11	5.98556e-11	1.46923e-10	3.56227e-10	7.64707e-10	1.74055e-09	3.71731e-09	7.40424e-09	1.42864e-08	2.6689e-08	4.83135e-08	8.51889e-08	1.46035e-07	2.44048e-07	3.97166e-07	6.29949e-07	9.7463e-07	1.4711e-06	2.17178e-06	3.13969e-06	4.45677e-06	6.21854e-06	8.53752e-06	1.15877e-05	1.55974e-05	2.08842e-05	2.78811e-05	3.71592e-05	4.94448e-05	6.55941e-05	8.65415e-05	0.000113174	0.000146176	0.000185824	0.00023178	0.000282941
95	2.22099e-16	2.21391e-16	2.21657e-16	2.22463e-16	2.23093e-16	2.21369e-16	2.22507e-16	2.22081e-16	2.2313e-16	2.22153e-16	2.84238e-13	6.20871e-12	2.91566e-11	7.81508e-11	1.93383e-10	4.39432e-10	9.84101e-10	2.02351e-09	4.27285e-09	8.61549e-09	1.64495e-08	3.05204e-08	5.50121e-08	9.64047e-08	1.64939e-07	2.75186e-07	4.48807e-07	7.14903e-07	1.11288e-06	1.69392e-06	2.52086e-06	3.67461e-06	5.25103e-06	7.37109e-06	1.01728e-05	1.38151e-05	1.85365e-05	2.46454e-05	3.25672e-05	4.28804e-05	5.63479e-05	7.39417e-05	9.68103e-05	0.000126208	0.000163327	0.000209082	0.00026383	0.000327087	0.000397317
96	2.22193e-16	2.21277e-16	2.21676e-16	2.22511e-16	2.23141e-16	2.21398e-16	2.22624e-16	2.22159e-16	2.23218e-16	8.22275e-14	5.45278e-12	2.52611e-11	8.44068e-11	2.08307e-10	4.84952e-10	1.05686e-09	2.26516e-09	4.52587e-09	9.14437e-09	1.77739e-08	3.29614e-08	5.95052e-08	1.04578e-07	1.79072e-07	2.99815e-07	4.905e-07	7.8587e-07	1.23222e-06	1.89168e-06	2.8442e-06	4.18716e-06	6.04352e-06	8.55657e-06	1.19018e-05	1.62743e-05	2.18928e-05	2.90755e-05	3.82262e-05	4.98971e-05	6.4838e-05	8.40393e-05	0.000108767	0.000140524	0.000180954	0.000231622	0.000293724	0.000367719	0.000452937	0.000547293
97	2.22278e-16	2.21169e-16	2.21683e-16	2.22554e-16	2.23179e-16	2.2143e-16	2.22744e-16	2.22231e-16	6.16894e-14	2.20016e-12	2.16355e-11	7.23212e-11	2.09512e-10	4.93609e-10	1.10596e-09	2.34234e-09	4.86657e-09	9.51307e-09	1.86057e-08	3.51424e-08	6.36405e-08	1.12293e-07	1.93131e-07	3.24075e-07	5.32233e-07	8.5535e-07	1.34805e-06	2.08251e-06	3.15466e-06	4.68686e-06	6.82691e-06	9.75789e-06	1.36897e-05	1.88714e-05	2.55728e-05	3.40869e-05	4.48253e-05	5.82991e-05	7.52017e-05	9.64736e-05	0.000123361	0.000157469	0.000200711	0.00025519	0.000322916	0.000405426	0.0005033	0.000615642	0.000739707
98	2.2235e-16	2.21064e-16	2.21676e-16	2.22589e-16	2.23205e-16	7.65352e-15	8.71883e-14	1.97954e-13	2.69101e-12	1.13629e-11	5.55995e-11	1.65105e-10	4.45732e-10	1.02242e-09	2.23591e-09	4.65055e-09	9.46718e-09	1.82355e-08	3.49308e-08	6.47734e-08	1.15515e-07	2.00823e-07	3.40508e-07	5.6364e-07	9.13336e-07	1.44902e-06	2.25543e-06	3.44343e-06	5.15868e-06	7.58492e-06	1.09417e-05	1.54958e-05	2.15475e-05	2.94421e-05	3.95429e-05	5.22303e-05	6.80188e-05	8.75312e-05	0.000111605	0.000141378	0.000178368	0.000224546	0.000282286	0.000354212	0.00044285	0.000550137	0.0006768	0.000821692	0.000981292
99	2.22408e-16	2.2096e-16	2.21654e-16	2.22612e-16	2.23218e-16	2.0914e-13	3.35967e-12	1.89993e-11	5.65518e-11	1.34895e-10	3.41542e-10	7.85817e-10	1.75146e-09	3.64371e-09	7.27281e-09	1.39879e-08	2.63391e-08	4.76552e-08	8.52457e-08	1.48693e-07	2.51708e-07	4.17207e-07	6.77524e-07	1.07887e-06	1.68805e-06	2.59574e-06	3.92922e-06	5.8532e-06	8.58177e-06	1.23823e-05	1.75716e-05	2.45278e-05	3.36701e-05	4.5467e-05	6.03961e-05	7.89386e-05	0.000101717	0.00012946	0.00016314	0.000204077	0.000254053	0.000315415	0.000391018	0.000484058	0.000597633	0.000734142	0.000894497	0.00107728	0.00127812
100	2.22448e-16	2.20855e-16	2.21616e-16	2.22623e-16	2.23217e-16	7.50595e-13	3.20707e-11	1.5272e-10	3.79372e-10	8.49261e-10	1.88124e-09	3.94802e-09	8.01373e-09	1.55409e-08	2.90043e-08	5.22569e-08	9.15952e-08	1.55062e-07	2.57107e-07	4.15855e-07	6.55321e-07	1.0124e-06	1.53659e-06	2.29606e-06	3.3868e-06	4.93795e-06	7.13001e-06	1.01966e-05	1.44416e-05	2.02445e-05	2.80541e-05	3.84008e-05	5.18643e-05	6.9075e-05	9.06548e-05	0.0001172	0.000149439	0.000188187	0.000234508	0.00028986	0.000356242	0.000436337	0.000533476	0.000651438	0.000793939	0.0009639	0.00116247	0.00138797	0.00163513
101	2.22469e-16	2.20747e-16	2.21562e-16	2.22617e-16	2.23201e-16	3.97558e-12	1.10728e-10	4.31941e-10	1.06039e-09	2.35651e-09	5.09462e-09	1.04806e-08	2.0815e-08	3.96301e-08	7.26233e-08	1.28394e-07	2.20134e-07	3.64498e-07	5.88196e-07	9.23699e-07	1.41155e-06	2.10969e-06	3.0921e-06	4.45674e-06	6.33785e-06	8.91424e-06	1.24351e-05	1.72236e-05	2.37011e-05	3.23945e-05	4.39268e-05	5.90268e-05	7.84819e-05	0.000103124	0.000133746	0.000171064	0.000215894	0.000269084	0.000331722	0.000405312	0.000491974	0.000594649	0.000717086	0.000863636	0.00103866	0.00124565	0.00148607	0.00175806	0.00205543
102	2.2247e-16	2.20632e-16	2.21491e-16	2.22594e-16	2.34716e-13	1.6815e-11	2.47621e-10	9.20802e-10	2.25408e-09	4.98395e-09	1.06676e-08	2.17681e-08	4.28505e-08	8.09678e-08	1.47232e-07	2.58215e-07	4.38507e-07	7.19005e-07	1.14606e-06	1.77493e-06	2.67187e-06	3.92618e-06	5.64705e-06	7.97358e-06	1.10908e-05	1.52421e-05	2.07651e-05	2.80974e-05	3.78107e-05	5.06201e-05	6.73703e-05	8.90396e-05	0.000116672	0.000151342	0.000194031	0.000245569	0.000306815	0.000378574	0.000461839	0.00055802	0.000669208	0.000798461	0.000949842	0.00112821	0.00133857	0.00158506	0.00186955	0.00219009	0.00253974
103	2.2245e-16	2.2051e-16	2.21403e-16	7.50695e-14	2.08872e-12	4.39609e-11	4.81054e-10	1.73661e-09	4.22475e-09	9.30294e-09	1.97981e-08	4.02038e-08	7.87226e-08	1.48071e-07	2.67989e-07	4.67721e-07	7.89824e-07	1.28761e-06	2.0376e-06	3.12989e-06	4.66938e-06	6.79085e-06	9.65295e-06	1.34502e-05	1.8433e-05	2.49263e-05	3.33773e-05	4.43649e-05	5.86462e-05	7.7169e-05	0.000101052	0.000131579	0.000170107	0.000217991	0.000276423	0.000346328	0.000428543	0.000523712	0.000632569	0.000756224	0.000896513	0.0010564	0.00124007	0.0014528	0.0017002	0.0019871	0.00231591	0.00268483	0.00308632
104	2.22408e-16	2.20379e-16	2.21298e-16	5.67361e-13	9.10686e-12	1.11106e-10	9.49602e-10	3.2703e-09	7.88373e-09	1.72722e-08	3.65149e-08	7.37319e-08	1.43512e-07	2.68505e-07	4.83388e-07	8.39105e-07	1.4084e-06	2.28197e-06	3.58477e-06	5.46153e-06	8.07557e-06	1.16263e-05	1.63377e-05	2.24723e-05	3.03551e-05	4.04007e-05	5.31769e-05	6.9421e-05	9.01031e-05	0.000116443	0.000149886	0.00019208	0.000244752	0.000309585	0.000387991	0.000480965	0.000589236	0.000713135	0.00085292	0.00100914	0.00118307	0.00137731	0.00159592	0.0018444	0.00212893	0.0024551	0.00282604	0.00324035	0.00369025
105	2.22346e-16	2.2024e-16	1.3443e-14	4.98533e-12	3.76253e-11	2.60335e-10	1.80698e-09	5.97649e-09	1.4277e-08	3.11341e-08	6.53946e-08	1.3131e-07	2.54146e-07	4.73142e-07	8.4768e-07	1.4644e-06	2.44503e-06	3.94068e-06	6.15237e-06	9.30926e-06	1.36621e-05	1.95013e-05	2.71366e-05	3.691e-05	4.92246e-05	6.45822e-05	8.36688e-05	0.000107381	0.000136915	0.00017379	0.000219818	0.000277068	0.000347691	0.000433737	0.000536853	0.000658064	0.000797884	0.000956147	0.00113237	0.00132622	0.00153807	0.00176975	0.00202492	0.0023091	0.00262893	0.00299083	0.00339889	0.00385246	0.00434399
106	2.22265e-16	2.20093e-16	3.38716e-13	1.95028e-11	9.82551e-11	5.31547e-10	3.24376e-09	1.04407e-08	2.47831e-08	5.38381e-08	1.12504e-07	2.24916e-07	4.33409e-07	8.03789e-07	1.43473e-06	2.46945e-06	4.10656e-06	6.59183e-06	1.02428e-05	1.54162e-05	2.24916e-05	3.18858e-05	4.40185e-05	5.93205e-05	7.82656e-05	0.000101424	0.000129574	0.000163749	0.000205357	0.000256222	0.000318549	0.000394867	0.000487797	0.000599792	0.000732736	0.000887636	0.00106467	0.00126295	0.00148099	0.00171716	0.00197053	0.00224176	0.00253373	0.00285171	0.00320272	0.00359409	0.00403112	0.00451438	0.00503717
107	2.22168e-16	2.1994e-16	1.75379e-12	4.77086e-11	2.0519e-10	9.96551e-10	5.60579e-09	1.76738e-08	4.17345e-08	9.03601e-08	1.88035e-07	3.74574e-07	7.19185e-07	1.32953e-06	2.36578e-06	4.05926e-06	6.72716e-06	1.07606e-05	1.66523e-05	2.49478e-05	3.62111e-05	5.10303e-05	6.99579e-05	9.35115e-05	0.000122205	0.000156624	0.000197576	0.000246163	0.000303954	0.000373052	0.000456052	0.000555969	0.000675932	0.000818828	0.000986781	0.00118073	0.00140038	0.00164393	0.00190852	0.00219087	0.00248827	0.00279976	0.00312704	0.00347485	0.00385046	0.00426221	0.00471695	0.005217	0.00575717
108	6.71206e-12	2.35946e-11	6.47732e-11	2.3752e-10	6.83331e-10	2.37577e-09	1.05748e-08	3.13322e-08	7.24574e-08	1.54767e-07	3.18156e-07	6.27531e-07	1.19442e-06	2.19199e-06	3.87562e-06	6.61189e-06	1.08978e-05	1.73435e-05	2.67e-05	3.97859e-05	5.74247e-05	8.04279e-05	0.0001095	0.000145221	0.000188075	0.000238557	0.000297373	0.000365562	0.000444736	0.000537192	0.00064588	0.000774298	0.000926113	0.00110468	0.00131239	0.00155007	0.00181686	0.00210981	0.00242442	0.00275535	0.00309766	0.00344829	0.00380735	0.00417877	0.00456995	0.00499033	0.00544867	0.00594961	0.00649032
109	2.29221e-11	8.23382e-11	2.15192e-10	6.49451e-10	1.67654e-09	5.02968e-09	1.92142e-08	5.40694e-08	1.22686e-07	2.58737e-07	5.25794e-07	1.02731e-06	1.93915e-06	3.5338e-06	6.20991e-06	1.05366e-05	1.72775e-05	2.7366e-05	4.1928e-05	6.21721e-05	8.9281e-05	0.000124355	0.000168264	0.000221595	0.000284678	0.000357737	0.000441154	0.000535675	0.00064275	0.00076471	0.000904762	0.00106685	0.00125521	0.00147371	0.00172501	0.00200988	0.0023268	0.00267154	0.00303768	0.0034175	0.00380338	0.00418977	0.00457478	0.00496121	0.00535654	0.00577141	0.00621685	0.00670047	0.00722256
110	4.16315e-11	1.49583e-10	3.9048e-10	1.16417e-09	2.96654e-09	8.64791e-09	3.14671e-08	8.67521e-08	1.95438e-07	4.10168e-07	8.29339e-07	1.61346e-06	3.03324e-06	5.50786e-06	9.64694e-06	1.63168e-05	2.66702e-05	4.21103e-05	6.42996e-05	9.4997e-05	0.000135878	0.00018841	0.000253624	0.000332015	0.000423553	0.000527895	0.000644752	0.000774214	0.000917237	0.00107593	0.00125358	0.00145453	0.00168356	0.00194514	0.00224232	0.00257584	0.00294355	0.00333988	0.00375634	0.00418254	0.0046079	0.00502399	0.00542657	0.00581713	0.00620306	0.00659639	0.00701077	0.00745735	0.00794037
111	7.39661e-11	2.65829e-10	6.93035e-10	2.04235e-09	5.14107e-09	1.45906e-08	5.06672e-08	1.36833e-07	3.0596e-07	6.3883e-07	1.28495e-06	2.4887e-06	4.65914e-06	8.42889e-06	1.4713e-05	2.48057e-05	4.04159e-05	6.36146e-05	9.68168e-05	0.00014254	0.000203118	0.000280473	0.000375766	0.000489225	0.000620138	0.000767156	0.000928801	0.00110397	0.00129264	0.00149631	0.00171813	0.00196272	0.00223546	0.0025415	0.00288447	0.00326525	0.00368121	0.00412548	0.00458749	0.00505409	0.00551152	0.00594823	0.0063574	0.00673901	0.00710033	0.00745486	0.00781921	0.00820861	0.00863199
112	1.28554e-10	4.62132e-10	1.20329e-09	3.50705e-09	8.72675e-09	2.41521e-08	8.01979e-08	2.12181e-07	4.70785e-07	9.77669e-07	1.95588e-06	3.77063e-06	7.02864e-06	1.26667e-05	2.20328e-05	3.70252e-05	6.01313e-05	9.43529e-05	0.00014314	0.000210038	0.000298244	0.000410225	0.0005472	0.000708862	0.000893349	0.00109767	0.00131842	0.00155256	0.00179841	0.00205635	0.00232903	0.00262123	0.00293902	0.00328843	0.00367393	0.00409688	0.00455444	0.00503873	0.00553725	0.00603413	0.00651246	0.00695745	0.00735961	0.00771727	0.00803757	0.00833559	0.00863112	0.00894392	0.00928817
113	2.18564e-10	7.85908e-10	2.04382e-09	5.8944e-09	1.45085e-08	3.92214e-08	1.24782e-07	3.23346e-07	7.11617e-07	1.46934e-06	2.92294e-06	5.60748e-06	1.04054e-05	1.86762e-05	3.23667e-05	5.42054e-05	8.77434e-05	0.000137247	0.000207554	0.000303568	0.000429595	0.000588736	0.000782139	0.00100858	0.00126441	0.00154414	0.00184147	0.00215043	0.00246681	0.00278918	0.00311931	0.00346202	0.00382411	0.00421284	0.00463394	0.0050897	0.00557761	0.00608919	0.0066104	0.007123	0.00760708	0.00804473	0.00842382	0.00874101	0.00900333	0.00922746	0.00943659	0.00965524	0.00990323
114	3.63508e-10	1.30743e-09	3.39604e-09	9.69641e-09	2.36233e-08	6.24798e-08	1.90884e-07	4.84529e-07	1.0574e-06	2.17019e-06	4.29191e-06	8.19182e-06	1.51293e-05	2.70395e-05	4.66808e-05	7.79003e-05	0.000125673	0.000195947	0.000295388	0.000430658	0.000607455	0.000829594	0.00109795	0.00140985	0.00175899	0.00213628	0.00253124	0.00293369	0.00333579	0.00373347	0.00412712	0.00452147	0.00492431	0.00534453	0.00578974	0.00626391	0.00676553	0.00728624	0.00781113	0.00832008	0.00879064	0.0092021	0.00953982	0.00979893	0.00998633	0.0101204	0.0102276	0.0103373	0.0104753
115	5.91415e-10	2.12768e-09	5.52027e-09	1.56116e-08	3.76693e-08	9.7623e-08	2.87078e-07	7.14055e-07	1.5449e-06	3.15093e-06	6.19384e-06	1.17592e-05	2.16111e-05	3.84517e-05	6.6116e-05	0.000109925	0.000176719	0.000274634	0.00041269	0.000599776	0.000843301	0.00114785	0.00151372	0.0019361	0.00240491	0.00290604	0.00342322	0.00394054	0.00444513	0.0049293	0.00539156	0.00583647	0.00627312	0.00671273	0.00716563	0.0076384	0.00813152	0.00863772	0.00914206	0.00962339	0.0100573	0.0104209	0.0106972	0.0108801	0.0109764	0.0110059	0.0109986	0.0109885	0.0110068
116	9.41264e-10	3.38717e-09	8.77816e-09	2.46001e-08	5.88219e-08	1.49592e-07	4.24443e-07	1.035e-06	2.21972e-06	4.49803e-06	8.78692e-06	1.65901e-05	3.03336e-05	5.37197e-05	9.19798e-05	0.000152336	0.000244014	0.000377938	0.000566087	0.000820113	0.00114948	0.00155954	0.00204964	0.00261189	0.00323109	0.00388634	0.00455371	0.00520964	0.00583469	0.00641642	0.0069509	0.00744256	0.00790236	0.00834467	0.00878368	0.00922979	0.00968674	0.0101495	0.0106043	0.0110298	0.0114008	0.0116924	0.0118863	0.011975	0.0119652	0.0118784	0.0117473	0.0116104	0.0115043
117	1.46545e-09	5.27484e-09	1.36553e-08	3.79377e-08	8.99444e-08	2.24776e-07	6.1685e-07	1.47557e-06	3.13672e-06	6.31414e-06	1.22562e-05	2.30083e-05	4.18458e-05	7.37468e-05	0.000125715	0.000207367	0.000330919	0.000510756	0.000762502	0.00110115	0.00153856	0.00208086	0.00272583	0.00346146	0.00426577	0.00510905	0.00595745	0.00677761	0.00754174	0.00823148	0.00883992	0.00937153	0.00983984	0.0102636	0.0106621	0.0110513	0.0114394	0.0118252	0.0121974	0.0125357	0.0128147	0.0130089	0.0130988	0.0130759	0.0129472	0.012735	0.0124747	0.0122087	0.0119779
118	2.2319e-09	8.03568e-09	2.07806e-08	5.72586e-08	1.3467e-07	3.31152e-07	8.81097e-07	2.06912e-06	4.35975e-06	8.71692e-06	1.68108e-05	3.13733e-05	5.67471e-05	9.95022e-05	0.000168841	0.000277332	0.000440846	0.000677975	0.00100872	0.00145203	0.00202249	0.00272686	0.00356076	0.00450671	0.00553407	0.00660199	0.00766419	0.0086752	0.00959692	0.0104038	0.0110855	0.011647	0.0121052	0.0124846	0.0128117	0.0131091	0.0133917	0.0136635	0.0139169	0.0141343	0.0142911	0.0143621	0.0143269	0.0141767	0.0139182	0.0135748	0.013184	0.0127908	0.0124401
119	3.32521e-09	1.19751e-08	3.09361e-08	8.45738e-08	1.97429e-07	4.78282e-07	1.23674e-06	2.85361e-06	5.96026e-06	1.18359e-05	2.26766e-05	4.20668e-05	7.56612e-05	0.000131973	0.000222872	0.000364478	0.000577031	0.00088411	0.00131085	0.00188076	0.00261143	0.0035101	0.00456937	0.00576485	0.00705514	0.00838573	0.00969523	0.0109235	0.0120202	0.0129514	0.013703	0.0142808	0.0147067	0.0150124	0.0152333	0.0154011	0.0155389	0.0156576	0.015755	0.0158171	0.0158216	0.0157441	0.0155642	0.015273	0.014877	0.0144001	0.0138809	0.0133667	0.0129048
120	4.84624e-09	1.74572e-08	4.50536e-08	1.2225e-07	2.83381e-07	6.77123e-07	1.70555e-06	3.87032e-06	8.01447e-06	1.58068e-05	3.00857e-05	5.54719e-05	9.91988e-05	0.000172098	0.000289202	0.000470805	0.000742246	0.00113287	0.00167369	0.00239332	0.00331261	0.00443896	0.00576103	0.00724593	0.0088393	0.0104703	0.0120596	0.0135301	0.014817	0.015877	0.016692	0.0172696	0.0176377	0.0178377	0.0179156	0.0179144	0.0178672	0.0177936	0.0176982	0.0175719	0.0173957	0.0171465	0.016805	0.0163618	0.0158235	0.0152138	0.014572	0.0139465	0.0133856
121	6.90928e-09	2.4895e-08	6.41869e-08	1.7293e-07	3.9823e-07	9.39562e-07	2.31043e-06	5.16153e-06	1.05989e-05	2.07627e-05	3.92602e-05	7.19446e-05	0.000127907	0.000220683	0.00036897	0.000597851	0.000938473	0.00142669	0.00210004	0.00299276	0.00412903	0.00551605	0.00713755	0.00895045	0.0108852	0.0128519	0.0147509	0.0164852	0.0179743	0.0191642	0.0200331	0.0205911	0.020874	0.0209346	0.0208322	0.0206228	0.0203517	0.0200486	0.0197262	0.0193814	0.0189991	0.0185588	0.0180419	0.0174393	0.0167571	0.0160188	0.0152633	0.0145388	0.0138937
122	9.63611e-09	3.4729e-08	8.94574e-08	2.39382e-07	5.47873e-07	1.27764e-06	3.07374e-06	6.76732e-06	1.3784e-05	2.68226e-05	5.03913e-05	9.17772e-05	0.00016221	0.000278305	0.000462906	0.00074646	0.00116656	0.0017662	0.00259004	0.00367822	0.00505831	0.00673679	0.00869141	0.0108673	0.0131774	0.0155107	0.0177442	0.0197595	0.0214582	0.0227754	0.0236857	0.0242027	0.024372	0.0242599	0.023941	0.0234868	0.0229562	0.0223904	0.0218114	0.0212228	0.020614	0.0199674	0.0192657	0.0185	0.017676	0.0168161	0.0159582	0.0151493	0.0144364
123	1.31466e-08	4.73929e-08	1.21966e-07	3.24271e-07	7.37888e-07	1.70241e-06	4.01502e-06	8.72112e-06	1.76261e-05	3.40763e-05	6.36134e-05	0.000115156	0.000202337	0.000345203	0.000571169	0.00091654	0.00142587	0.00214982	0.00314052	0.00444424	0.00609174	0.00808826	0.0104045	0.0129722	0.0156852	0.0184089	0.0209953	0.0233022	0.025213	0.0266509	0.0275874	0.028041	0.0280688	0.0277527	0.0271847	0.0264534	0.025633	0.0247775	0.0239186	0.0230671	0.0222176	0.0213553	0.0204643	0.019536	0.0185752	0.0176034	0.0166564	0.015779	0.0150155
124	1.75454e-08	6.32667e-08	1.62672e-07	4.29842e-07	9.72857e-07	2.22253e-06	5.14819e-06	1.10445e-05	2.21576e-05	4.25679e-05	7.8976e-05	0.000142113	0.000248255	0.000421169	0.00069319	0.00110685	0.00171405	0.00257338	0.00374464	0.00528019	0.00721373	0.00954861	0.0122475	0.0152277	0.0183621	0.0214911	0.02444	0.0270422	0.0291614	0.0307094	0.0316552	0.0320233	0.0318839	0.0313363	0.030492	0.0294579	0.0283249	0.0271602	0.0260058	0.0248801	0.0237825	0.022701	0.0216213	0.020535	0.019446	0.018374	0.0173524	0.0164229	0.0156258
125	2.29064e-08	8.26187e-08	2.12246e-07	5.57555e-07	1.25556e-06	2.84259e-06	6.4784e-06	1.37416e-05	2.73771e-05	5.22779e-05	9.6415e-05	0.000172485	0.000299595	0.000505448	0.000827535	0.00131483	0.00202672	0.00302984	0.00439157	0.00617013	0.00840169	0.0110871	0.0141804	0.0175831	0.0211465	0.0246851	0.0279967	0.0308896	0.0332078	0.0348519	0.0357891	0.0360511	0.0357226	0.0349219	0.0337811	0.0324268	0.0309669	0.0294826	0.0280261	0.0266229	0.0252771	0.0239795	0.022717	0.0214811	0.0202749	0.019116	0.018035	0.0170695	0.016255
126	2.92545e-08	1.05541e-07	2.70905e-07	7.07684e-07	1.58615e-06	3.56141e-06	7.99884e-06	1.67931e-05	3.32392e-05	6.31072e-05	0.000115726	0.00020587	0.000355598	0.000596666	0.000971815	0.00153649	0.0023575	0.00350931	0.00506659	0.00709293	0.00962649	0.0126651	0.0161532	0.0199766	0.0239646	0.0279053	0.0315694	0.03474	0.0372421	0.0389657	0.0398768	0.0400154	0.0394815	0.0384134	0.0369645	0.035282	0.033491	0.0316863	0.0299301	0.0282545	0.0266677	0.025163	0.0237281	0.0223545	0.0210442	0.0198126	0.0186871	0.0177008	0.0168836
127	3.65483e-08	1.31888e-07	3.38255e-07	8.78933e-07	1.96132e-06	4.37047e-06	9.68806e-06	2.01518e-05	3.96466e-05	7.48634e-05	0.000136544	0.000241599	0.000415079	0.000692791	0.00112265	0.0017664	0.00269796	0.00399917	0.00575139	0.00802297	0.0108534	0.0142369	0.0181086	0.0223381	0.0267332	0.0310566	0.0350525	0.0384801	0.0411463	0.0429312	0.0438003	0.0438026	0.043054	0.041713	0.0399546	0.0379462	0.03583	0.033714	0.0316695	0.0297345	0.0279207	0.026223	0.0246301	0.0231332	0.0217331	0.0204431	0.0192872	0.0182937	0.0174864
128	4.46667e-08	1.61225e-07	4.13164e-07	1.06815e-06	2.37376e-06	5.25286e-06	1.15081e-05	2.37398e-05	4.64457e-05	8.72553e-05	0.000158338	0.000278731	0.000476425	0.00079114	0.00127573	0.00199782	0.00303791	0.00448447	0.00642476	0.0089311	0.0120437	0.0157528	0.0199842	0.0245922	0.0293644	0.0340394	0.038337	0.041994	0.0448007	0.0466283	0.0474429	0.0473021	0.0463376	0.0447279	0.042669	0.0403478	0.0379226	0.0355137	0.0332006	0.0310262	0.0290048	0.0271329	0.0253992	0.0237948	0.0223196	0.0209848	0.019811	0.0188216	0.0180342
129	5.33999e-08	1.92796e-07	4.93685e-07	1.27017e-06	2.81189e-06	6.18285e-06	1.34042e-05	2.74477e-05	5.34269e-05	9.98946e-05	0.000180415	0.000316069	0.000537631	0.000888458	0.00142593	0.00222293	0.00336575	0.00494858	0.00706355	0.00978604	0.0131563	0.0171607	0.0217161	0.026663	0.0317703	0.0367555	0.0413162	0.0451695	0.0480909	0.049944	0.0506957	0.050412	0.0492397	0.0473758	0.0450361	0.0424255	0.0397173	0.0370425	0.0344877	0.0320997	0.0298949	0.0278701	0.0260145	0.024319	0.0227827	0.0214151	0.0202337	0.019257	0.0184966
130	6.24509e-08	2.25529e-07	5.77068e-07	1.47787e-06	3.26e-06	7.12644e-06	1.53061e-05	3.11385e-05	6.03308e-05	0.000112309	0.000201945	0.000352206	0.000596381	0.000981055	0.00156753	0.00243319	0.00366909	0.00537401	0.00764384	0.010556	0.0141505	0.0184097	0.0232425	0.0284775	0.033868	0.0391131	0.0438918	0.0479046	0.0509142	0.0527782	0.0534639	0.0530453	0.0516826	0.0495893	0.0469988	0.0441321	0.0411756	0.0382695	0.035506	0.0329348	0.0305734	0.028419	0.0264609	0.02469	0.0231051	0.0217145	0.0205328	0.0195745	0.0188449
131	7.14458e-08	2.58077e-07	6.5986e-07	1.6825e-06	3.69898e-06	8.04297e-06	1.71314e-05	3.46534e-05	6.68615e-05	0.000123965	0.000222008	0.000385596	0.000650173	0.00106501	0.00169459	0.00261983	0.0039354	0.00574342	0.00814232	0.0112107	0.0149877	0.0194523	0.024507	0.0299706	0.035584	0.0410322	0.0459794	0.0501126	0.0531848	0.0550482	0.0556709	0.0551335	0.0536068	0.0513188	0.0485173	0.0454368	0.0422743	0.0391775	0.0362429	0.033522	0.0310326	0.0287724	0.0267306	0.0248986	0.0232754	0.0218686	0.0206909	0.0197531	0.0190552
132	7.99567e-08	2.88892e-07	7.38118e-07	1.87417e-06	4.10753e-06	8.8877e-06	1.87915e-05	3.7823e-05	7.27057e-05	0.000134307	0.000239648	0.000414662	0.000696484	0.00113641	0.00180127	0.00277439	0.00415283	0.0060407	0.00853776	0.011723	0.0156342	0.0202479	0.0254617	0.0310877	0.0368582	0.0424482	0.0475117	0.0517261	0.0548369	0.0566925	0.0572613	0.0566283	0.0549729	0.0525334	0.049569	0.0463245	0.0430048	0.0397631	0.0366983	0.033863	0.0312751	0.0289323	0.0268242	0.0249433	0.0232894	0.0218703	0.0206976	0.019779	0.0191103
[truncated: 122 more rows]
[truncated: 207 more columns]

## Sheet: figS7C_kde_mm_target_h2h
	2.231096996841763273e-16	2.228085705687582373e-16	2.220786576612141752e-16	2.217811253035646427e-16	2.223229872441719510e-16	2.214695347753825685e-16	2.220493087813317362e-16	2.217183707500849447e-16	2.219971484924398025e-16	2.211879225784418931e-16	2.216325358193419742e-16	2.207609999029895139e-16	2.220999353759004667e-16	2.212584679997982832e-16	2.214085757905788892e-16	2.204017856532088435e-16	2.210623177567594470e-16	2.207393700696484342e-16	2.220634700428325535e-16	2.208138186188257538e-16	2.221319193399887970e-16	2.210942655807753537e-16	2.218474246899286227e-16	2.210748945019602773e-16	2.213437766407366843e-16	2.206201078306750139e-16	2.209125532966667660e-16	2.192715048883927100e-16	2.203995088286466285e-16	2.212926022981953707e-16	2.211101672126384600e-16	2.209569333055938581e-16	2.220882621325100772e-16	2.208713536141123297e-16	2.196240874348850156e-16	2.209274430065022348e-16	2.202081110051305272e-16	2.209505726528485959e-16	2.214247304029489357e-16	2.212304413736395177e-16	2.212396932321780720e-16	2.206845817198654809e-16	2.221186197933396437e-16	2.218410640371833605e-16	2.221556272274938115e-16	2.202312406514768882e-16	2.209343819004061506e-16	2.211934339394853499e-16	2.215450045639499934e-16
[truncated: 255 more rows]
[truncated: 207 more columns]

[truncated: 1 more sheets: figS7D_state_probability_intera]
