# Supplementary material for: Sex-specific behavioral feedback modulates sensorimotor processing and drives flexible social behavior
Source: Nat Commun. 2026 May 4;17:4026. doi: 10.1038/s41467-026-72057-9 (PMC13139495; doi:10.1038/s41467-026-72057-9)
Supplement: Supplementary file 15 — Source Data [file 41467_2026_72057_MOESM15_ESM.zip › source_data/figS8.xlsx]

## Sheet: figS8A_transition_'head-to-tail
group	feature	time	mean	sem
male-female	courter_abs_velocity_lateral	-60	0.700424	0.48126
male-female	courter_abs_velocity_lateral	-59	0.409865	0.311186
male-female	courter_abs_velocity_lateral	-58	0.339642	0.274547
male-female	courter_abs_velocity_lateral	-57	0.384632	0.259791
male-female	courter_abs_velocity_lateral	-56	0.299532	0.189729
male-female	courter_abs_velocity_lateral	-55	0.25914	0.175635
male-female	courter_abs_velocity_lateral	-54	0.305401	0.221193
male-female	courter_abs_velocity_lateral	-53	0.310056	0.191067
male-female	courter_abs_velocity_lateral	-52	0.25415	0.131205
male-female	courter_abs_velocity_lateral	-51	0.142403	0.0684238
male-female	courter_abs_velocity_lateral	-50	0.132442	0.0751517
male-female	courter_abs_velocity_lateral	-49	0.302748	0.2225
male-female	courter_abs_velocity_lateral	-48	0.429017	0.358274
male-female	courter_abs_velocity_lateral	-47	0.325319	0.290625
male-female	courter_abs_velocity_lateral	-46	0.186486	0.143127
male-female	courter_abs_velocity_lateral	-45	0.223156	0.141443
male-female	courter_abs_velocity_lateral	-44	0.368429	0.214283
male-female	courter_abs_velocity_lateral	-43	0.268423	0.167667
male-female	courter_abs_velocity_lateral	-42	0.125571	0.0622006
male-female	courter_abs_velocity_lateral	-41	0.133829	0.0592612
male-female	courter_abs_velocity_lateral	-40	0.333705	0.210214
male-female	courter_abs_velocity_lateral	-39	0.46058	0.315387
male-female	courter_abs_velocity_lateral	-38	0.429501	0.271859
male-female	courter_abs_velocity_lateral	-37	0.401241	0.284616
male-female	courter_abs_velocity_lateral	-36	0.378148	0.225912
male-female	courter_abs_velocity_lateral	-35	0.270055	0.122713
male-female	courter_abs_velocity_lateral	-34	0.166825	0.0746815
male-female	courter_abs_velocity_lateral	-33	0.178401	0.0740597
male-female	courter_abs_velocity_lateral	-32	0.130253	0.0698098
male-female	courter_abs_velocity_lateral	-31	0.180062	0.0933809
male-female	courter_abs_velocity_lateral	-30	0.228162	0.110467
male-female	courter_abs_velocity_lateral	-29	0.450173	0.236462
male-female	courter_abs_velocity_lateral	-28	0.81093	0.434291
male-female	courter_abs_velocity_lateral	-27	0.970235	0.506281
male-female	courter_abs_velocity_lateral	-26	1.09018	0.592828
male-female	courter_abs_velocity_lateral	-25	1.1317	0.624635
male-female	courter_abs_velocity_lateral	-24	1.22751	0.638477
male-female	courter_abs_velocity_lateral	-23	1.37109	0.741346
male-female	courter_abs_velocity_lateral	-22	1.37471	0.872308
male-female	courter_abs_velocity_lateral	-21	1.5282	0.879183
male-female	courter_abs_velocity_lateral	-20	1.65903	0.844806
male-female	courter_abs_velocity_lateral	-19	1.78248	0.803286
male-female	courter_abs_velocity_lateral	-18	1.50374	0.652674
male-female	courter_abs_velocity_lateral	-17	1.41487	0.606173
male-female	courter_abs_velocity_lateral	-16	1.69009	0.694287
male-female	courter_abs_velocity_lateral	-15	2.01513	0.73057
male-female	courter_abs_velocity_lateral	-14	2.47816	0.828835
male-female	courter_abs_velocity_lateral	-13	2.92714	0.944844
male-female	courter_abs_velocity_lateral	-12	2.84556	0.913758
male-female	courter_abs_velocity_lateral	-11	3.05302	0.967497
male-female	courter_abs_velocity_lateral	-10	3.59425	1.08603
male-female	courter_abs_velocity_lateral	-9	4.14628	1.08183
male-female	courter_abs_velocity_lateral	-8	4.65255	0.978866
male-female	courter_abs_velocity_lateral	-7	5.01661	0.919128
male-female	courter_abs_velocity_lateral	-6	5.63741	1.00822
male-female	courter_abs_velocity_lateral	-5	6.22956	1.10559
male-female	courter_abs_velocity_lateral	-4	7.09539	1.16122
male-female	courter_abs_velocity_lateral	-3	7.73136	1.12966
male-female	courter_abs_velocity_lateral	-2	8.08484	0.978326
male-female	courter_abs_velocity_lateral	-1	8.24705	0.878097
male-female	courter_abs_velocity_lateral	0	8.5116	0.802694
male-female	courter_abs_velocity_lateral	1	8.4059	0.820285
male-female	courter_abs_velocity_lateral	2	7.92261	0.786549
male-female	courter_abs_velocity_lateral	3	8.01678	0.755955
male-female	courter_abs_velocity_lateral	4	8.36079	0.756397
male-female	courter_abs_velocity_lateral	5	8.53384	0.721351
male-female	courter_abs_velocity_lateral	6	8.08048	0.568579
male-female	courter_abs_velocity_lateral	7	7.70601	0.548614
male-female	courter_abs_velocity_lateral	8	7.25475	0.702751
male-female	courter_abs_velocity_lateral	9	6.70677	0.623724
male-female	courter_abs_velocity_lateral	10	6.12684	0.6586
male-female	courter_abs_velocity_lateral	11	5.39092	0.771114
male-female	courter_abs_velocity_lateral	12	4.53007	0.806704
male-female	courter_abs_velocity_lateral	13	4.13689	0.785807
male-female	courter_abs_velocity_lateral	14	3.87728	0.914036
male-female	courter_abs_velocity_lateral	15	3.22639	0.909281
male-female	courter_abs_velocity_lateral	16	2.29963	0.722379
male-female	courter_abs_velocity_lateral	17	1.78333	0.668317
male-female	courter_abs_velocity_lateral	18	1.35537	0.611639
male-female	courter_abs_velocity_lateral	19	0.787869	0.403477
male-female	courter_abs_velocity_lateral	20	0.631298	0.271809
male-female	courter_abs_velocity_lateral	21	0.531654	0.250102
male-female	courter_abs_velocity_lateral	22	0.352828	0.194463
male-female	courter_abs_velocity_lateral	23	0.319804	0.206276
male-female	courter_abs_velocity_lateral	24	0.283132	0.207046
male-female	courter_abs_velocity_lateral	25	0.309868	0.190181
male-female	courter_abs_velocity_lateral	26	0.287208	0.213031
male-female	courter_abs_velocity_lateral	27	0.244124	0.182595
male-female	courter_abs_velocity_lateral	28	0.136409	0.0816467
male-female	courter_abs_velocity_lateral	29	0.108215	0.0390097
male-female	courter_abs_velocity_lateral	30	0.0924561	0.0245254
male-female	courter_abs_velocity_lateral	31	0.12375	0.0426101
male-female	courter_abs_velocity_lateral	32	0.11704	0.0429688
male-female	courter_abs_velocity_lateral	33	0.0841358	0.0430853
male-female	courter_abs_velocity_lateral	34	0.0736659	0.0269261
male-female	courter_abs_velocity_lateral	35	0.0881163	0.0276964
male-female	courter_abs_velocity_lateral	36	0.0954627	0.047234
male-female	courter_abs_velocity_lateral	37	0.140985	0.0905429
male-female	courter_abs_velocity_lateral	38	0.159884	0.079459
male-female	courter_abs_velocity_lateral	39	0.247443	0.108604
male-female	courter_abs_velocity_lateral	40	0.248095	0.115105
male-female	courter_abs_velocity_lateral	41	0.137251	0.0681191
male-female	courter_abs_velocity_lateral	42	0.238458	0.112913
male-female	courter_abs_velocity_lateral	43	0.212471	0.106805
male-female	courter_abs_velocity_lateral	44	0.147067	0.0573543
male-female	courter_abs_velocity_lateral	45	0.0842528	0.0357379
male-female	courter_abs_velocity_lateral	46	0.0379667	0.00967583
male-female	courter_abs_velocity_lateral	47	0.0637499	0.0206288
male-female	courter_abs_velocity_lateral	48	0.0522399	0.0200984
male-female	courter_abs_velocity_lateral	49	0.046062	0.0189859
male-female	courter_abs_velocity_lateral	50	0.0343681	0.0123915
male-female	courter_abs_velocity_lateral	51	0.0342162	0.0113997
male-female	courter_abs_velocity_lateral	52	0.032613	0.0151472
male-female	courter_abs_velocity_lateral	53	0.0713735	0.0391006
male-female	courter_abs_velocity_lateral	54	0.0774352	0.0367565
male-female	courter_abs_velocity_lateral	55	0.0372791	0.0160831
male-female	courter_abs_velocity_lateral	56	0.0436082	0.0239554
male-female	courter_abs_velocity_lateral	57	0.056136	0.0190778
male-female	courter_abs_velocity_lateral	58	0.0396045	0.0183968
male-female	courter_abs_velocity_lateral	59	0.0576276	0.0243298
male-female	target_angles_speed	-60	3.30393	1.72226
male-female	target_angles_speed	-59	3.49257	1.68098
male-female	target_angles_speed	-58	3.6934	1.6533
male-female	target_angles_speed	-57	3.66204	1.56417
male-female	target_angles_speed	-56	3.28653	1.40414
male-female	target_angles_speed	-55	2.77191	1.18649
male-female	target_angles_speed	-54	2.18258	0.997748
male-female	target_angles_speed	-53	2.09769	0.823353
male-female	target_angles_speed	-52	1.97867	0.720052
male-female	target_angles_speed	-51	1.59029	0.625653
male-female	target_angles_speed	-50	1.11835	0.464136
male-female	target_angles_speed	-49	0.912486	0.311956
male-female	target_angles_speed	-48	0.92501	0.411195
male-female	target_angles_speed	-47	1.21347	0.545377
male-female	target_angles_speed	-46	1.38076	0.558699
male-female	target_angles_speed	-45	1.22532	0.44469
male-female	target_angles_speed	-44	0.835517	0.323731
male-female	target_angles_speed	-43	1.05941	0.369922
male-female	target_angles_speed	-42	1.24613	0.618705
male-female	target_angles_speed	-41	1.27592	0.796561
male-female	target_angles_speed	-40	1.24437	0.800921
male-female	target_angles_speed	-39	0.990715	0.649467
male-female	target_angles_speed	-38	0.761212	0.398781
male-female	target_angles_speed	-37	0.862983	0.290002
male-female	target_angles_speed	-36	1.12056	0.552483
male-female	target_angles_speed	-35	1.35362	0.867999
male-female	target_angles_speed	-34	1.57781	1.13355
male-female	target_angles_speed	-33	2.14027	1.29941
male-female	target_angles_speed	-32	2.72049	1.37025
male-female	target_angles_speed	-31	2.91398	1.35419
male-female	target_angles_speed	-30	2.78961	1.21194
male-female	target_angles_speed	-29	2.37195	1.00488
male-female	target_angles_speed	-28	2.09041	0.923463
male-female	target_angles_speed	-27	2.46063	1.12106
male-female	target_angles_speed	-26	3.11968	1.43006
male-female	target_angles_speed	-25	3.50876	1.62296
male-female	target_angles_speed	-24	3.52861	1.56735
male-female	target_angles_speed	-23	2.81819	1.32823
male-female	target_angles_speed	-22	1.75041	0.985377
male-female	target_angles_speed	-21	1.53506	0.627224
male-female	target_angles_speed	-20	1.53992	0.576508
male-female	target_angles_speed	-19	1.75943	0.637499
male-female	target_angles_speed	-18	1.61027	0.665633
male-female	target_angles_speed	-17	1.58499	0.605127
male-female	target_angles_speed	-16	1.65601	0.653406
male-female	target_angles_speed	-15	2.13401	0.810571
male-female	target_angles_speed	-14	2.47485	1.01601
male-female	target_angles_speed	-13	3.03175	1.06542
male-female	target_angles_speed	-12	3.15872	1.05756
male-female	target_angles_speed	-11	2.97517	1.11258
male-female	target_angles_speed	-10	3.56394	1.24283
male-female	target_angles_speed	-9	4.75829	1.50045
male-female	target_angles_speed	-8	5.85364	1.79885
male-female	target_angles_speed	-7	6.21955	2.01929
male-female	target_angles_speed	-6	5.69993	2.03484
male-female	target_angles_speed	-5	4.51746	1.78954
male-female	target_angles_speed	-4	3.19622	1.34152
male-female	target_angles_speed	-3	2.62218	0.85055
male-female	target_angles_speed	-2	2.4057	0.7515
male-female	target_angles_speed	-1	2.29555	0.906179
male-female	target_angles_speed	0	2.53838	0.870768
male-female	target_angles_speed	1	2.65045	0.745148
male-female	target_angles_speed	2	2.63793	0.842947
male-female	target_angles_speed	3	2.67282	1.18014
male-female	target_angles_speed	4	3.10939	1.44138
male-female	target_angles_speed	5	3.71238	1.50049
male-female	target_angles_speed	6	4.14261	1.38859
male-female	target_angles_speed	7	4.06811	1.28999
male-female	target_angles_speed	8	3.53994	1.32044
male-female	target_angles_speed	9	3.29454	1.30802
male-female	target_angles_speed	10	3.09792	1.2
male-female	target_angles_speed	11	2.5708	1.00471
male-female	target_angles_speed	12	1.76113	0.756813
male-female	target_angles_speed	13	1.4156	0.458321
male-female	target_angles_speed	14	1.1498	0.341943
male-female	target_angles_speed	15	1.01367	0.368131
male-female	target_angles_speed	16	1.23616	0.308651
male-female	target_angles_speed	17	1.2012	0.315132
male-female	target_angles_speed	18	1.08653	0.426495
male-female	target_angles_speed	19	1.21752	0.533419
male-female	target_angles_speed	20	1.39636	0.597565
male-female	target_angles_speed	21	1.4655	0.606356
male-female	target_angles_speed	22	1.3901	0.578075
male-female	target_angles_speed	23	1.38979	0.511532
male-female	target_angles_speed	24	1.28426	0.469946
male-female	target_angles_speed	25	1.28947	0.416306
male-female	target_angles_speed	26	1.21798	0.385873
male-female	target_angles_speed	27	1.0729	0.400711
male-female	target_angles_speed	28	1.18711	0.436585
male-female	target_angles_speed	29	1.33951	0.549262
male-female	target_angles_speed	30	1.61077	0.690587
male-female	target_angles_speed	31	1.83799	0.844878
male-female	target_angles_speed	32	1.94273	0.980962
male-female	target_angles_speed	33	1.93289	1.05622
male-female	target_angles_speed	34	1.83444	1.03786
male-female	target_angles_speed	35	1.59859	0.9275
male-female	target_angles_speed	36	1.18281	0.757877
male-female	target_angles_speed	37	0.920628	0.549327
male-female	target_angles_speed	38	0.863293	0.36786
male-female	target_angles_speed	39	0.664182	0.319159
male-female	target_angles_speed	40	0.669447	0.308191
male-female	target_angles_speed	41	0.687365	0.28876
male-female	target_angles_speed	42	0.730248	0.236763
male-female	target_angles_speed	43	0.756503	0.194558
male-female	target_angles_speed	44	0.809522	0.235635
male-female	target_angles_speed	45	1.11593	0.313719
male-female	target_angles_speed	46	1.36033	0.439172
male-female	target_angles_speed	47	1.52303	0.551361
male-female	target_angles_speed	48	1.62325	0.615365
male-female	target_angles_speed	49	1.73644	0.617423
male-female	target_angles_speed	50	1.72392	0.609605
male-female	target_angles_speed	51	1.67555	0.601088
male-female	target_angles_speed	52	1.53475	0.598012
male-female	target_angles_speed	53	1.48902	0.523778
male-female	target_angles_speed	54	1.18814	0.402343
male-female	target_angles_speed	55	0.726716	0.248955
male-female	target_angles_speed	56	0.766068	0.311083
male-female	target_angles_speed	57	1.37862	0.652696
male-female	target_angles_speed	58	2.26112	0.986063
male-female	target_angles_speed	59	2.86562	1.24233
male-female	distance_target	-60	1.35001	0.0682055
male-female	distance_target	-59	1.35064	0.0687685
male-female	distance_target	-58	1.34993	0.0696259
male-female	distance_target	-57	1.34833	0.0709838
male-female	distance_target	-56	1.34547	0.0741005
male-female	distance_target	-55	1.3463	0.0737184
male-female	distance_target	-54	1.34499	0.0739082
male-female	distance_target	-53	1.34734	0.0711841
male-female	distance_target	-52	1.3482	0.0698786
male-female	distance_target	-51	1.35389	0.0658491
male-female	distance_target	-50	1.35549	0.0650351
male-female	distance_target	-49	1.35521	0.0649348
male-female	distance_target	-48	1.3557	0.0648106
male-female	distance_target	-47	1.35776	0.0646348
male-female	distance_target	-46	1.35923	0.0641651
male-female	distance_target	-45	1.3599	0.0633534
male-female	distance_target	-44	1.36475	0.0606396
male-female	distance_target	-43	1.369	0.0596154
male-female	distance_target	-42	1.37258	0.0595389
male-female	distance_target	-41	1.37429	0.0594824
male-female	distance_target	-40	1.37205	0.0596369
male-female	distance_target	-39	1.36604	0.0604034
male-female	distance_target	-38	1.36907	0.0595641
male-female	distance_target	-37	1.37144	0.0583709
male-female	distance_target	-36	1.3726	0.0566866
male-female	distance_target	-35	1.37198	0.0561387
male-female	distance_target	-34	1.37252	0.0562284
male-female	distance_target	-33	1.37197	0.0572345
male-female	distance_target	-32	1.37345	0.0577715
male-female	distance_target	-31	1.37477	0.0576986
male-female	distance_target	-30	1.37775	0.0568969
male-female	distance_target	-29	1.38115	0.0569871
male-female	distance_target	-28	1.38359	0.0584754
male-female	distance_target	-27	1.39276	0.0597466
male-female	distance_target	-26	1.39713	0.0601621
male-female	distance_target	-25	1.3978	0.0586031
male-female	distance_target	-24	1.39677	0.0583607
male-female	distance_target	-23	1.39517	0.058824
male-female	distance_target	-22	1.39619	0.0561779
male-female	distance_target	-21	1.40335	0.0542913
male-female	distance_target	-20	1.40876	0.0537018
male-female	distance_target	-19	1.40828	0.0520508
male-female	distance_target	-18	1.40103	0.051879
male-female	distance_target	-17	1.39668	0.0530263
male-female	distance_target	-16	1.39345	0.0522974
male-female	distance_target	-15	1.39152	0.0523153
male-female	distance_target	-14	1.38953	0.0523049
male-female	distance_target	-13	1.39277	0.0498165
male-female	distance_target	-12	1.39245	0.0473587
male-female	distance_target	-11	1.38287	0.0444177
male-female	distance_target	-10	1.3729	0.0402186
male-female	distance_target	-9	1.36414	0.0369157
male-female	distance_target	-8	1.34711	0.0366228
male-female	distance_target	-7	1.33504	0.0369965
male-female	distance_target	-6	1.32978	0.0404771
male-female	distance_target	-5	1.33439	0.0468332
male-female	distance_target	-4	1.33613	0.0502483
male-female	distance_target	-3	1.33046	0.0515083
male-female	distance_target	-2	1.331	0.0496981
male-female	distance_target	-1	1.33617	0.0499667
male-female	distance_target	0	1.3474	0.0505401
male-female	distance_target	1	1.36558	0.049515
male-female	distance_target	2	1.37211	0.0497265
male-female	distance_target	3	1.37267	0.0499047
male-female	distance_target	4	1.38084	0.046408
male-female	distance_target	5	1.39228	0.0422957
male-female	distance_target	6	1.41502	0.040607
male-female	distance_target	7	1.43629	0.0412692
male-female	distance_target	8	1.46371	0.0430633
male-female	distance_target	9	1.48552	0.0443528
male-female	distance_target	10	1.50088	0.0469678
male-female	distance_target	11	1.51885	0.0508911
male-female	distance_target	12	1.53845	0.0543599
male-female	distance_target	13	1.55259	0.056006
male-female	distance_target	14	1.56325	0.0554486
male-female	distance_target	15	1.57344	0.0532972
male-female	distance_target	16	1.57759	0.0511074
male-female	distance_target	17	1.57224	0.0505843
male-female	distance_target	18	1.57063	0.0515204
male-female	distance_target	19	1.57812	0.0516861
male-female	distance_target	20	1.58098	0.052823
male-female	distance_target	21	1.58764	0.0535627
male-female	distance_target	22	1.59285	0.054047
male-female	distance_target	23	1.59509	0.0536358
male-female	distance_target	24	1.596	0.0540629
male-female	distance_target	25	1.59732	0.0534877
male-female	distance_target	26	1.59584	0.0533752
male-female	distance_target	27	1.59414	0.0533666
male-female	distance_target	28	1.59462	0.0539272
male-female	distance_target	29	1.59729	0.0553374
male-female	distance_target	30	1.59651	0.0557472
male-female	distance_target	31	1.59458	0.0563371
male-female	distance_target	32	1.59424	0.0573946
male-female	distance_target	33	1.59041	0.0587033
male-female	distance_target	34	1.5871	0.0598451
male-female	distance_target	35	1.58576	0.0606715
male-female	distance_target	36	1.58482	0.061198
male-female	distance_target	37	1.58464	0.0613763
male-female	distance_target	38	1.58466	0.061225
male-female	distance_target	39	1.58522	0.0608166
male-female	distance_target	40	1.58875	0.0601565
male-female	distance_target	41	1.58967	0.0601433
male-female	distance_target	42	1.58953	0.0601977
male-female	distance_target	43	1.59006	0.0603096
male-female	distance_target	44	1.59107	0.0597136
male-female	distance_target	45	1.59306	0.0585199
male-female	distance_target	46	1.59489	0.0583559
male-female	distance_target	47	1.59556	0.0583371
male-female	distance_target	48	1.59612	0.0580503
male-female	distance_target	49	1.59625	0.057958
male-female	distance_target	50	1.59549	0.0576612
male-female	distance_target	51	1.59625	0.0574119
male-female	distance_target	52	1.59841	0.0568617
male-female	distance_target	53	1.59985	0.0566546
male-female	distance_target	54	1.59988	0.0564696
male-female	distance_target	55	1.60004	0.0563377
male-female	distance_target	56	1.60024	0.0562907
male-female	distance_target	57	1.60046	0.0560644
male-female	distance_target	58	1.59973	0.0559313
male-female	distance_target	59	1.59937	0.0560383
male-male	courter_abs_velocity_lateral	-60	0.0616416	0.0241686
male-male	courter_abs_velocity_lateral	-59	0.109276	0.0768421
male-male	courter_abs_velocity_lateral	-58	0.129122	0.0892092
male-male	courter_abs_velocity_lateral	-57	0.0581296	0.0355397
male-male	courter_abs_velocity_lateral	-56	0.0274605	0.0087138
male-male	courter_abs_velocity_lateral	-55	0.062632	0.0275455
male-male	courter_abs_velocity_lateral	-54	0.149572	0.108556
male-male	courter_abs_velocity_lateral	-53	0.118129	0.0893864
male-male	courter_abs_velocity_lateral	-52	0.0980456	0.0563729
male-male	courter_abs_velocity_lateral	-51	0.176886	0.160721
male-male	courter_abs_velocity_lateral	-50	0.413945	0.296676
male-male	courter_abs_velocity_lateral	-49	0.499599	0.366683
male-male	courter_abs_velocity_lateral	-48	0.777571	0.527735
male-male	courter_abs_velocity_lateral	-47	0.711618	0.584059
male-male	courter_abs_velocity_lateral	-46	0.596068	0.466543
male-male	courter_abs_velocity_lateral	-45	0.511616	0.3776
male-male	courter_abs_velocity_lateral	-44	0.387369	0.329383
male-male	courter_abs_velocity_lateral	-43	0.584495	0.358982
male-male	courter_abs_velocity_lateral	-42	0.566448	0.411865
male-male	courter_abs_velocity_lateral	-41	0.438916	0.287567
male-male	courter_abs_velocity_lateral	-40	0.199866	0.143316
male-male	courter_abs_velocity_lateral	-39	0.199202	0.156511
male-male	courter_abs_velocity_lateral	-38	0.256872	0.219288
male-male	courter_abs_velocity_lateral	-37	0.370558	0.303044
male-male	courter_abs_velocity_lateral	-36	0.48915	0.330045
male-male	courter_abs_velocity_lateral	-35	0.399838	0.286594
male-male	courter_abs_velocity_lateral	-34	0.374809	0.247324
male-male	courter_abs_velocity_lateral	-33	0.382094	0.283225
male-male	courter_abs_velocity_lateral	-32	0.659899	0.329674
male-male	courter_abs_velocity_lateral	-31	0.570608	0.254819
male-male	courter_abs_velocity_lateral	-30	0.421581	0.234444
male-male	courter_abs_velocity_lateral	-29	0.672638	0.336843
male-male	courter_abs_velocity_lateral	-28	0.619878	0.352911
male-male	courter_abs_velocity_lateral	-27	0.537564	0.245823
male-male	courter_abs_velocity_lateral	-26	0.322916	0.155641
male-male	courter_abs_velocity_lateral	-25	0.419211	0.229786
male-male	courter_abs_velocity_lateral	-24	0.522606	0.359298
male-male	courter_abs_velocity_lateral	-23	0.589959	0.411716
male-male	courter_abs_velocity_lateral	-22	0.827735	0.440303
male-male	courter_abs_velocity_lateral	-21	1.01428	0.460558
male-male	courter_abs_velocity_lateral	-20	1.26714	0.483957
male-male	courter_abs_velocity_lateral	-19	1.53982	0.529688
male-male	courter_abs_velocity_lateral	-18	1.8037	0.591535
male-male	courter_abs_velocity_lateral	-17	2.28931	0.742333
male-male	courter_abs_velocity_lateral	-16	2.46669	0.801016
male-male	courter_abs_velocity_lateral	-15	2.26296	0.771832
male-male	courter_abs_velocity_lateral	-14	2.21479	0.73431
male-male	courter_abs_velocity_lateral	-13	2.521	0.777421
male-male	courter_abs_velocity_lateral	-12	2.82395	0.854764
male-male	courter_abs_velocity_lateral	-11	2.74022	0.7841
male-male	courter_abs_velocity_lateral	-10	2.69471	0.738545
male-male	courter_abs_velocity_lateral	-9	3.07589	0.852169
male-male	courter_abs_velocity_lateral	-8	3.5562	0.915634
male-male	courter_abs_velocity_lateral	-7	4.08577	0.956908
male-male	courter_abs_velocity_lateral	-6	4.89611	0.991013
male-male	courter_abs_velocity_lateral	-5	5.0799	1.05556
male-male	courter_abs_velocity_lateral	-4	4.89656	1.09143
male-male	courter_abs_velocity_lateral	-3	5.43729	1.13513
male-male	courter_abs_velocity_lateral	-2	5.67232	1.13681
male-male	courter_abs_velocity_lateral	-1	5.62036	1.14634
male-male	courter_abs_velocity_lateral	0	5.39803	1.10063
male-male	courter_abs_velocity_lateral	1	5.47307	0.985816
male-male	courter_abs_velocity_lateral	2	5.97221	0.968173
male-male	courter_abs_velocity_lateral	3	6.26024	0.937343
male-male	courter_abs_velocity_lateral	4	6.62305	0.978144
male-male	courter_abs_velocity_lateral	5	6.59018	0.93551
male-male	courter_abs_velocity_lateral	6	6.23861	0.909896
male-male	courter_abs_velocity_lateral	7	6.3446	1.04918
male-male	courter_abs_velocity_lateral	8	5.73883	0.911431
male-male	courter_abs_velocity_lateral	9	4.59814	0.908996
male-male	courter_abs_velocity_lateral	10	4.15468	0.795565
male-male	courter_abs_velocity_lateral	11	3.51421	0.74684
male-male	courter_abs_velocity_lateral	12	2.689	0.660758
male-male	courter_abs_velocity_lateral	13	2.03284	0.573805
male-male	courter_abs_velocity_lateral	14	1.58511	0.554334
male-male	courter_abs_velocity_lateral	15	1.44876	0.543781
male-male	courter_abs_velocity_lateral	16	1.65861	0.492488
male-male	courter_abs_velocity_lateral	17	1.29798	0.414268
male-male	courter_abs_velocity_lateral	18	0.729923	0.314306
male-male	courter_abs_velocity_lateral	19	0.506491	0.228105
male-male	courter_abs_velocity_lateral	20	0.318157	0.141372
male-male	courter_abs_velocity_lateral	21	0.236059	0.124741
male-male	courter_abs_velocity_lateral	22	0.368185	0.233737
male-male	courter_abs_velocity_lateral	23	0.464615	0.311016
male-male	courter_abs_velocity_lateral	24	0.452508	0.298151
male-male	courter_abs_velocity_lateral	25	0.438335	0.231386
male-male	courter_abs_velocity_lateral	26	0.420034	0.166674
male-male	courter_abs_velocity_lateral	27	0.205677	0.0812287
male-male	courter_abs_velocity_lateral	28	0.103005	0.0475678
male-male	courter_abs_velocity_lateral	29	0.191081	0.119391
male-male	courter_abs_velocity_lateral	30	0.312457	0.182007
male-male	courter_abs_velocity_lateral	31	0.148693	0.0761326
male-male	courter_abs_velocity_lateral	32	0.116659	0.0619938
male-male	courter_abs_velocity_lateral	33	0.135323	0.0862944
male-male	courter_abs_velocity_lateral	34	0.0214599	0.00850749
male-male	courter_abs_velocity_lateral	35	0.124103	0.0869725
male-male	courter_abs_velocity_lateral	36	0.175003	0.0882239
male-male	courter_abs_velocity_lateral	37	0.240685	0.104168
male-male	courter_abs_velocity_lateral	38	0.261221	0.0992384
male-male	courter_abs_velocity_lateral	39	0.228536	0.0697764
male-male	courter_abs_velocity_lateral	40	0.166671	0.0801804
male-male	courter_abs_velocity_lateral	41	0.174982	0.0908354
male-male	courter_abs_velocity_lateral	42	0.168192	0.0861707
male-male	courter_abs_velocity_lateral	43	0.109686	0.057594
male-male	courter_abs_velocity_lateral	44	0.146091	0.0714245
male-male	courter_abs_velocity_lateral	45	0.322265	0.149808
male-male	courter_abs_velocity_lateral	46	0.184811	0.0969088
male-male	courter_abs_velocity_lateral	47	0.253109	0.119991
male-male	courter_abs_velocity_lateral	48	0.182771	0.0863914
male-male	courter_abs_velocity_lateral	49	0.123007	0.057536
male-male	courter_abs_velocity_lateral	50	0.131798	0.0746937
male-male	courter_abs_velocity_lateral	51	0.134792	0.0606936
male-male	courter_abs_velocity_lateral	52	0.122788	0.0814963
male-male	courter_abs_velocity_lateral	53	0.249804	0.146272
male-male	courter_abs_velocity_lateral	54	0.32733	0.205608
male-male	courter_abs_velocity_lateral	55	0.239526	0.126024
male-male	courter_abs_velocity_lateral	56	0.0877201	0.0384824
male-male	courter_abs_velocity_lateral	57	0.148924	0.109818
male-male	courter_abs_velocity_lateral	58	0.147625	0.1077
male-male	courter_abs_velocity_lateral	59	0.0502979	0.0263874
male-male	target_angles_speed	-60	0.326702	0.127097
male-male	target_angles_speed	-59	0.482131	0.246583
male-male	target_angles_speed	-58	0.769712	0.506879
male-male	target_angles_speed	-57	1.0462	0.805875
male-male	target_angles_speed	-56	1.35621	0.951243
male-male	target_angles_speed	-55	1.2441	0.783817
male-male	target_angles_speed	-54	0.538048	0.368533
male-male	target_angles_speed	-53	1.86296	1.21858
male-male	target_angles_speed	-52	3.62376	2.9283
male-male	target_angles_speed	-51	5.84561	4.87858
male-male	target_angles_speed	-50	8.08087	6.71594
male-male	target_angles_speed	-49	9.60406	8.1115
male-male	target_angles_speed	-48	10.2186	8.7894
male-male	target_angles_speed	-47	10.2793	8.61172
male-male	target_angles_speed	-46	9.2995	7.73428
male-male	target_angles_speed	-45	8.1639	6.36598
male-male	target_angles_speed	-44	7.08178	4.85104
male-male	target_angles_speed	-43	5.78381	3.53172
male-male	target_angles_speed	-42	4.51066	2.54879
male-male	target_angles_speed	-41	3.39055	1.96207
male-male	target_angles_speed	-40	2.60644	1.88799
male-male	target_angles_speed	-39	3.23005	2.17497
male-male	target_angles_speed	-38	4.0285	2.57819
male-male	target_angles_speed	-37	4.18833	2.86287
male-male	target_angles_speed	-36	3.67056	2.90521
male-male	target_angles_speed	-35	3.59024	2.639
male-male	target_angles_speed	-34	3.74327	2.23915
male-male	target_angles_speed	-33	3.74683	1.95986
male-male	target_angles_speed	-32	3.37675	1.97979
male-male	target_angles_speed	-31	3.84152	2.04442
male-male	target_angles_speed	-30	4.18164	2.07797
male-male	target_angles_speed	-29	4.15266	1.96267
male-male	target_angles_speed	-28	3.61204	1.67666
male-male	target_angles_speed	-27	2.65524	1.27452
male-male	target_angles_speed	-26	1.72887	0.884314
male-male	target_angles_speed	-25	1.6446	0.72095
male-male	target_angles_speed	-24	1.85838	0.893412
male-male	target_angles_speed	-23	2.44573	0.974099
male-male	target_angles_speed	-22	2.52749	0.888325
male-male	target_angles_speed	-21	1.91007	0.635874
male-male	target_angles_speed	-20	1.11409	0.318699
male-male	target_angles_speed	-19	1.97138	0.673194
male-male	target_angles_speed	-18	3.82423	1.42632
male-male	target_angles_speed	-17	5.43203	2.2722
male-male	target_angles_speed	-16	6.59574	3.00307
male-male	target_angles_speed	-15	7.12632	3.46144
male-male	target_angles_speed	-14	7.71258	3.41809
male-male	target_angles_speed	-13	7.45919	2.9945
male-male	target_angles_speed	-12	6.22446	2.31178
male-male	target_angles_speed	-11	4.18435	1.53695
male-male	target_angles_speed	-10	2.47214	0.79135
male-male	target_angles_speed	-9	2.33463	0.754182
male-male	target_angles_speed	-8	3.87803	1.27359
male-male	target_angles_speed	-7	5.17974	1.77709
male-male	target_angles_speed	-6	5.86997	2.08043
male-male	target_angles_speed	-5	5.73173	2.15452
male-male	target_angles_speed	-4	5.18125	1.92362
male-male	target_angles_speed	-3	4.19861	1.48033
male-male	target_angles_speed	-2	2.84856	0.964908
male-male	target_angles_speed	-1	1.77574	0.430016
male-male	target_angles_speed	0	1.07138	0.202439
male-male	target_angles_speed	1	1.22195	0.306045
male-male	target_angles_speed	2	1.36875	0.344286
male-male	target_angles_speed	3	1.20131	0.312976
male-male	target_angles_speed	4	1.23691	0.300775
male-male	target_angles_speed	5	1.34188	0.509085
male-male	target_angles_speed	6	1.76922	0.67505
male-male	target_angles_speed	7	2.02406	0.731823
male-male	target_angles_speed	8	1.78292	0.663563
male-male	target_angles_speed	9	1.08409	0.508071
male-male	target_angles_speed	10	1.09173	0.466759
male-male	target_angles_speed	11	1.32273	0.943331
male-male	target_angles_speed	12	2.07642	1.48047
male-male	target_angles_speed	13	2.70239	1.92448
male-male	target_angles_speed	14	2.95515	2.17903
male-male	target_angles_speed	15	2.97881	2.16923
male-male	target_angles_speed	16	2.73081	1.89697
male-male	target_angles_speed	17	2.21195	1.40706
male-male	target_angles_speed	18	1.45544	0.780628
male-male	target_angles_speed	19	0.488363	0.290772
male-male	target_angles_speed	20	1.27336	0.704781
male-male	target_angles_speed	21	2.17892	1.32216
male-male	target_angles_speed	22	2.92254	1.8155
male-male	target_angles_speed	23	3.36516	2.11582
male-male	target_angles_speed	24	3.44661	2.19152
male-male	target_angles_speed	25	3.22769	2.05116
male-male	target_angles_speed	26	2.80363	1.76131
male-male	target_angles_speed	27	2.28857	1.44267
male-male	target_angles_speed	28	1.8175	1.2414
male-male	target_angles_speed	29	1.49956	1.24493
male-male	target_angles_speed	30	1.66344	1.37655
male-male	target_angles_speed	31	1.92613	1.5579
male-male	target_angles_speed	32	2.07265	1.71507
male-male	target_angles_speed	33	2.07462	1.7837
male-male	target_angles_speed	34	1.92525	1.7244
male-male	target_angles_speed	35	1.78091	1.52041
male-male	target_angles_speed	36	1.54097	1.21455
male-male	target_angles_speed	37	1.20357	0.865661
male-male	target_angles_speed	38	0.833693	0.529969
male-male	target_angles_speed	39	0.486391	0.251817
male-male	target_angles_speed	40	0.2211	0.0765069
male-male	target_angles_speed	41	0.259341	0.097564
male-male	target_angles_speed	42	0.341914	0.138409
male-male	target_angles_speed	43	0.35371	0.125866
male-male	target_angles_speed	44	0.323674	0.10972
male-male	target_angles_speed	45	0.477025	0.169953
male-male	target_angles_speed	46	0.608474	0.315897
male-male	target_angles_speed	47	0.682103	0.46047
male-male	target_angles_speed	48	0.71795	0.552857
male-male	target_angles_speed	49	0.793058	0.559379
male-male	target_angles_speed	50	0.784149	0.487829
male-male	target_angles_speed	51	0.656539	0.361033
male-male	target_angles_speed	52	0.444312	0.212653
male-male	target_angles_speed	53	0.256101	0.092747
male-male	target_angles_speed	54	0.333956	0.100166
male-male	target_angles_speed	55	0.459383	0.161523
male-male	target_angles_speed	56	0.454207	0.183869
male-male	target_angles_speed	57	0.311702	0.158031
male-male	target_angles_speed	58	0.313639	0.146857
male-male	target_angles_speed	59	0.536323	0.297114
male-male	distance_target	-60	1.31534	0.0657849
male-male	distance_target	-59	1.31173	0.0660923
male-male	distance_target	-58	1.31019	0.0655772
male-male	distance_target	-57	1.31139	0.0652741
male-male	distance_target	-56	1.31459	0.0647337
male-male	distance_target	-55	1.31451	0.0646844
male-male	distance_target	-54	1.31095	0.0651923
male-male	distance_target	-53	1.30956	0.0653691
male-male	distance_target	-52	1.30968	0.0653919
male-male	distance_target	-51	1.31019	0.0653032
male-male	distance_target	-50	1.31124	0.0650908
male-male	distance_target	-49	1.31312	0.0645918
male-male	distance_target	-48	1.31602	0.0637492
male-male	distance_target	-47	1.31756	0.063389
male-male	distance_target	-46	1.31605	0.0635479
male-male	distance_target	-45	1.31162	0.0642116
male-male	distance_target	-44	1.30497	0.0656679
male-male	distance_target	-43	1.30368	0.0661113
male-male	distance_target	-42	1.30132	0.0672441
male-male	distance_target	-41	1.30118	0.0673661
male-male	distance_target	-40	1.30118	0.0673413
male-male	distance_target	-39	1.30128	0.0673201
male-male	distance_target	-38	1.30471	0.0662567
male-male	distance_target	-37	1.30433	0.0663196
male-male	distance_target	-36	1.30326	0.0664731
male-male	distance_target	-35	1.30429	0.0659477
male-male	distance_target	-34	1.30388	0.0657643
male-male	distance_target	-33	1.30229	0.066415
male-male	distance_target	-32	1.29799	0.0674402
male-male	distance_target	-31	1.298	0.0674565
male-male	distance_target	-30	1.29876	0.0678412
male-male	distance_target	-29	1.29631	0.0674157
male-male	distance_target	-28	1.29664	0.066827
male-male	distance_target	-27	1.29708	0.066329
male-male	distance_target	-26	1.29248	0.0663132
male-male	distance_target	-25	1.28672	0.0682065
male-male	distance_target	-24	1.28757	0.0684057
male-male	distance_target	-23	1.29011	0.0677905
male-male	distance_target	-22	1.29163	0.0679774
male-male	distance_target	-21	1.29045	0.0680883
male-male	distance_target	-20	1.29138	0.0678655
male-male	distance_target	-19	1.29545	0.0673806
male-male	distance_target	-18	1.29807	0.0677824
male-male	distance_target	-17	1.30559	0.0670051
male-male	distance_target	-16	1.31981	0.0639522
male-male	distance_target	-15	1.32989	0.0607137
male-male	distance_target	-14	1.33579	0.058506
male-male	distance_target	-13	1.35147	0.057455
male-male	distance_target	-12	1.35715	0.0580767
male-male	distance_target	-11	1.354	0.0581032
male-male	distance_target	-10	1.35365	0.0580088
male-male	distance_target	-9	1.36152	0.0578819
male-male	distance_target	-8	1.36951	0.0584508
male-male	distance_target	-7	1.37548	0.060471
male-male	distance_target	-6	1.38453	0.0616273
male-male	distance_target	-5	1.39815	0.0607161
male-male	distance_target	-4	1.39759	0.062804
male-male	distance_target	-3	1.3968	0.0634232
male-male	distance_target	-2	1.39369	0.0606302
male-male	distance_target	-1	1.40219	0.0593557
male-male	distance_target	0	1.40768	0.0632803
male-male	distance_target	1	1.40141	0.0674123
male-male	distance_target	2	1.40588	0.0695799
male-male	distance_target	3	1.41968	0.0678894
male-male	distance_target	4	1.4331	0.0672967
male-male	distance_target	5	1.44568	0.0673069
male-male	distance_target	6	1.44772	0.0657166
male-male	distance_target	7	1.46728	0.0659159
male-male	distance_target	8	1.4972	0.0699742
male-male	distance_target	9	1.50912	0.0743708
male-male	distance_target	10	1.50635	0.0755703
male-male	distance_target	11	1.50815	0.0750465
male-male	distance_target	12	1.50816	0.0776565
male-male	distance_target	13	1.50321	0.0780029
male-male	distance_target	14	1.50261	0.0792982
male-male	distance_target	15	1.50727	0.0807521
male-male	distance_target	16	1.51484	0.0822505
male-male	distance_target	17	1.5274	0.0832861
male-male	distance_target	18	1.53023	0.0831805
male-male	distance_target	19	1.5283	0.0809877
male-male	distance_target	20	1.53121	0.0780083
male-male	distance_target	21	1.5345	0.0751319
male-male	distance_target	22	1.5323	0.0731472
male-male	distance_target	23	1.536	0.0731243
male-male	distance_target	24	1.53796	0.0730447
male-male	distance_target	25	1.53688	0.0718563
male-male	distance_target	26	1.53451	0.0697021
male-male	distance_target	27	1.52971	0.0675982
male-male	distance_target	28	1.52468	0.0651446
male-male	distance_target	29	1.52035	0.0633094
male-male	distance_target	30	1.51684	0.0620277
male-male	distance_target	31	1.51953	0.0615505
male-male	distance_target	32	1.52371	0.0621121
male-male	distance_target	33	1.5249	0.0630254
male-male	distance_target	34	1.52478	0.063189
male-male	distance_target	35	1.52649	0.0625829
male-male	distance_target	36	1.53177	0.0604316
male-male	distance_target	37	1.52906	0.0584296
male-male	distance_target	38	1.52223	0.0562791
male-male	distance_target	39	1.5205	0.0548149
male-male	distance_target	40	1.51601	0.0535792
male-male	distance_target	41	1.51053	0.0529027
male-male	distance_target	42	1.50397	0.0518081
male-male	distance_target	43	1.49859	0.0508367
male-male	distance_target	44	1.49313	0.0497555
male-male	distance_target	45	1.4947	0.0496931
male-male	distance_target	46	1.49837	0.0479101
male-male	distance_target	47	1.49464	0.0474453
male-male	distance_target	48	1.49417	0.0484456
male-male	distance_target	49	1.49042	0.0488677
male-male	distance_target	50	1.48661	0.0480073
male-male	distance_target	51	1.48511	0.0479369
male-male	distance_target	52	1.48422	0.0476928
male-male	distance_target	53	1.48325	0.0463548
male-male	distance_target	54	1.48868	0.0457168
male-male	distance_target	55	1.49835	0.0467649
male-male	distance_target	56	1.50029	0.047451
male-male	distance_target	57	1.50077	0.0474472
male-male	distance_target	58	1.50229	0.0470965
male-male	distance_target	59	1.50291	0.0470212

## Sheet: figS8B_transition_h2t_to_h2h_cu
group	feature	time	mean	sem
activation	courter_abs_velocity_lateral	-60	0.507641	0.139329
activation	courter_abs_velocity_lateral	-59	0.372652	0.125842
activation	courter_abs_velocity_lateral	-58	0.493369	0.196181
activation	courter_abs_velocity_lateral	-57	0.631974	0.229917
activation	courter_abs_velocity_lateral	-56	0.27922	0.138219
activation	courter_abs_velocity_lateral	-55	0.379959	0.195651
activation	courter_abs_velocity_lateral	-54	0.271899	0.177956
activation	courter_abs_velocity_lateral	-53	0.393095	0.167659
activation	courter_abs_velocity_lateral	-52	0.515914	0.169681
activation	courter_abs_velocity_lateral	-51	0.304574	0.112238
activation	courter_abs_velocity_lateral	-50	0.371946	0.145227
activation	courter_abs_velocity_lateral	-49	0.575102	0.19785
activation	courter_abs_velocity_lateral	-48	0.422863	0.151385
activation	courter_abs_velocity_lateral	-47	0.446881	0.177249
activation	courter_abs_velocity_lateral	-46	0.59787	0.268762
activation	courter_abs_velocity_lateral	-45	0.982161	0.250181
activation	courter_abs_velocity_lateral	-44	0.924349	0.25029
activation	courter_abs_velocity_lateral	-43	0.99254	0.304349
activation	courter_abs_velocity_lateral	-42	1.04056	0.639667
activation	courter_abs_velocity_lateral	-41	0.96417	0.741142
activation	courter_abs_velocity_lateral	-40	0.625938	0.470045
activation	courter_abs_velocity_lateral	-39	0.850367	0.252526
activation	courter_abs_velocity_lateral	-38	0.659175	0.242241
activation	courter_abs_velocity_lateral	-37	0.326118	0.139394
activation	courter_abs_velocity_lateral	-36	0.192136	0.0716468
activation	courter_abs_velocity_lateral	-35	0.294449	0.109193
activation	courter_abs_velocity_lateral	-34	0.367285	0.125556
activation	courter_abs_velocity_lateral	-33	0.691088	0.216341
activation	courter_abs_velocity_lateral	-32	0.514727	0.191747
activation	courter_abs_velocity_lateral	-31	0.287087	0.19324
activation	courter_abs_velocity_lateral	-30	0.141193	0.0529648
activation	courter_abs_velocity_lateral	-29	0.205574	0.0640543
activation	courter_abs_velocity_lateral	-28	0.592495	0.191802
activation	courter_abs_velocity_lateral	-27	0.705459	0.203516
activation	courter_abs_velocity_lateral	-26	0.255997	0.0683824
activation	courter_abs_velocity_lateral	-25	0.556954	0.26865
activation	courter_abs_velocity_lateral	-24	0.637447	0.239843
activation	courter_abs_velocity_lateral	-23	0.659079	0.237678
activation	courter_abs_velocity_lateral	-22	0.507409	0.134871
activation	courter_abs_velocity_lateral	-21	0.574954	0.213605
activation	courter_abs_velocity_lateral	-20	0.616273	0.191216
activation	courter_abs_velocity_lateral	-19	0.720998	0.289975
activation	courter_abs_velocity_lateral	-18	0.572824	0.208367
activation	courter_abs_velocity_lateral	-17	0.599019	0.251221
activation	courter_abs_velocity_lateral	-16	0.782602	0.338767
activation	courter_abs_velocity_lateral	-15	0.475922	0.335899
activation	courter_abs_velocity_lateral	-14	0.684969	0.342543
activation	courter_abs_velocity_lateral	-13	0.863883	0.360118
activation	courter_abs_velocity_lateral	-12	0.680385	0.37808
activation	courter_abs_velocity_lateral	-11	0.662086	0.355179
activation	courter_abs_velocity_lateral	-10	0.600512	0.267583
activation	courter_abs_velocity_lateral	-9	0.571334	0.175744
activation	courter_abs_velocity_lateral	-8	0.642148	0.224755
activation	courter_abs_velocity_lateral	-7	0.652396	0.463228
activation	courter_abs_velocity_lateral	-6	1.00579	0.585805
activation	courter_abs_velocity_lateral	-5	1.05134	0.365736
activation	courter_abs_velocity_lateral	-4	1.12276	0.330427
activation	courter_abs_velocity_lateral	-3	1.15753	0.556398
activation	courter_abs_velocity_lateral	-2	1.10646	0.64972
activation	courter_abs_velocity_lateral	-1	1.33056	0.658621
activation	courter_abs_velocity_lateral	0	1.31526	0.578675
activation	courter_abs_velocity_lateral	1	0.913863	0.537728
activation	courter_abs_velocity_lateral	2	0.757316	0.506862
activation	courter_abs_velocity_lateral	3	0.95828	0.559455
activation	courter_abs_velocity_lateral	4	1.16732	0.803859
activation	courter_abs_velocity_lateral	5	1.34237	0.995264
activation	courter_abs_velocity_lateral	6	1.83525	1.20138
activation	courter_abs_velocity_lateral	7	2.10871	1.29774
activation	courter_abs_velocity_lateral	8	1.61326	1.19415
activation	courter_abs_velocity_lateral	9	1.31801	0.935929
activation	courter_abs_velocity_lateral	10	1.06917	0.557869
activation	courter_abs_velocity_lateral	11	0.847019	0.308171
activation	courter_abs_velocity_lateral	12	0.851037	0.29757
activation	courter_abs_velocity_lateral	13	0.759746	0.296371
activation	courter_abs_velocity_lateral	14	0.943021	0.288564
activation	courter_abs_velocity_lateral	15	0.829687	0.364828
activation	courter_abs_velocity_lateral	16	0.892143	0.482807
activation	courter_abs_velocity_lateral	17	0.518281	0.278819
activation	courter_abs_velocity_lateral	18	0.510433	0.25084
activation	courter_abs_velocity_lateral	19	0.86719	0.367146
activation	courter_abs_velocity_lateral	20	0.412527	0.222594
activation	courter_abs_velocity_lateral	21	0.282845	0.182071
activation	courter_abs_velocity_lateral	22	0.426	0.177819
activation	courter_abs_velocity_lateral	23	0.342389	0.136885
activation	courter_abs_velocity_lateral	24	0.369951	0.165917
activation	courter_abs_velocity_lateral	25	0.400656	0.218911
activation	courter_abs_velocity_lateral	26	0.375008	0.18489
activation	courter_abs_velocity_lateral	27	0.347861	0.123448
activation	courter_abs_velocity_lateral	28	0.204283	0.0961697
activation	courter_abs_velocity_lateral	29	0.393498	0.119507
activation	courter_abs_velocity_lateral	30	0.4297	0.186204
activation	courter_abs_velocity_lateral	31	0.333389	0.154149
activation	courter_abs_velocity_lateral	32	0.965696	0.750133
activation	courter_abs_velocity_lateral	33	0.189818	0.105154
activation	courter_abs_velocity_lateral	34	0.705865	0.622339
activation	courter_abs_velocity_lateral	35	0.33194	0.255201
activation	courter_abs_velocity_lateral	36	0.252756	0.0988165
activation	courter_abs_velocity_lateral	37	0.505512	0.23593
activation	courter_abs_velocity_lateral	38	0.564608	0.297878
activation	courter_abs_velocity_lateral	39	0.380452	0.207314
activation	courter_abs_velocity_lateral	40	0.248408	0.107247
activation	courter_abs_velocity_lateral	41	0.205135	0.109311
activation	courter_abs_velocity_lateral	42	0.352527	0.22989
activation	courter_abs_velocity_lateral	43	0.44142	0.229303
activation	courter_abs_velocity_lateral	44	0.176719	0.110986
activation	courter_abs_velocity_lateral	45	0.350014	0.17947
activation	courter_abs_velocity_lateral	46	0.644876	0.269529
activation	courter_abs_velocity_lateral	47	0.413192	0.186836
activation	courter_abs_velocity_lateral	48	0.376738	0.150267
activation	courter_abs_velocity_lateral	49	0.561341	0.173501
activation	courter_abs_velocity_lateral	50	0.358249	0.095088
activation	courter_abs_velocity_lateral	51	0.440591	0.156834
activation	courter_abs_velocity_lateral	52	0.45759	0.188441
activation	courter_abs_velocity_lateral	53	0.306811	0.110973
activation	courter_abs_velocity_lateral	54	0.200972	0.12153
activation	courter_abs_velocity_lateral	55	0.256564	0.180078
activation	courter_abs_velocity_lateral	56	0.442304	0.239466
activation	courter_abs_velocity_lateral	57	0.269488	0.196031
activation	courter_abs_velocity_lateral	58	0.256156	0.158706
activation	courter_abs_velocity_lateral	59	0.260949	0.149453
activation	target_angles_speed	-60	21.2895	3.04554
activation	target_angles_speed	-59	16.0762	4.21614
activation	target_angles_speed	-58	19.0804	5.725
activation	target_angles_speed	-57	24.5874	9.03015
activation	target_angles_speed	-56	30.44	12.5619
activation	target_angles_speed	-55	38.0415	14.4647
activation	target_angles_speed	-54	44.3825	15.138
activation	target_angles_speed	-53	47.9694	14.885
activation	target_angles_speed	-52	48.0858	14.1654
activation	target_angles_speed	-51	44.7546	13.3128
activation	target_angles_speed	-50	38.1349	12.5797
activation	target_angles_speed	-49	30.9727	10.9533
activation	target_angles_speed	-48	26.0254	7.84995
activation	target_angles_speed	-47	20.8493	5.51496
activation	target_angles_speed	-46	16.6796	4.92144
activation	target_angles_speed	-45	19.4193	4.37354
activation	target_angles_speed	-44	28.0542	5.56788
activation	target_angles_speed	-43	38.0154	10.7544
activation	target_angles_speed	-42	53.6961	14.0793
activation	target_angles_speed	-41	68.054	16.27
activation	target_angles_speed	-40	73.3114	18.1525
activation	target_angles_speed	-39	65.3534	18.7853
activation	target_angles_speed	-38	50.9635	13.8153
activation	target_angles_speed	-37	33.9275	11.0656
activation	target_angles_speed	-36	45.8101	17.0499
activation	target_angles_speed	-35	74.6946	27.373
activation	target_angles_speed	-34	102.932	31.8039
activation	target_angles_speed	-33	111.546	30.188
activation	target_angles_speed	-32	96.9822	22.7537
activation	target_angles_speed	-31	64.4399	22.3736
activation	target_angles_speed	-30	81.3049	28.466
activation	target_angles_speed	-29	95.3741	54.5729
activation	target_angles_speed	-28	106.519	71.4406
activation	target_angles_speed	-27	104.52	71.4667
activation	target_angles_speed	-26	94.4307	51.1659
activation	target_angles_speed	-25	70.472	23.1339
activation	target_angles_speed	-24	83.4062	26.2319
activation	target_angles_speed	-23	132.404	51.6912
activation	target_angles_speed	-22	159.878	71.4366
activation	target_angles_speed	-21	162.734	74.3591
activation	target_angles_speed	-20	143.879	60.8352
activation	target_angles_speed	-19	112.497	36.9552
activation	target_angles_speed	-18	79.859	16.3095
activation	target_angles_speed	-17	63.3904	21.8514
activation	target_angles_speed	-16	84.3686	25.328
activation	target_angles_speed	-15	94.1767	28.4039
activation	target_angles_speed	-14	90.4289	30.1122
activation	target_angles_speed	-13	79.3486	31.7497
activation	target_angles_speed	-12	79.6961	28.1687
activation	target_angles_speed	-11	83.2466	21.6699
activation	target_angles_speed	-10	77.7246	17.5336
activation	target_angles_speed	-9	65.4361	16.0939
activation	target_angles_speed	-8	50.7631	16.4119
activation	target_angles_speed	-7	38.6177	16.8212
activation	target_angles_speed	-6	39.0907	14.1735
activation	target_angles_speed	-5	42.1754	13.8634
activation	target_angles_speed	-4	49.0957	17.8093
activation	target_angles_speed	-3	63.4508	23.6409
activation	target_angles_speed	-2	79.3276	30.3198
activation	target_angles_speed	-1	91.6924	35.7943
activation	target_angles_speed	0	98.6625	37.6052
activation	target_angles_speed	1	100.287	34.2538
activation	target_angles_speed	2	96.5455	26.7213
activation	target_angles_speed	3	89.9756	18.1832
activation	target_angles_speed	4	83.6137	16.1321
activation	target_angles_speed	5	79.9051	21.991
activation	target_angles_speed	6	79.8832	27.484
activation	target_angles_speed	7	82.8855	28.9255
activation	target_angles_speed	8	86.8871	26.4358
activation	target_angles_speed	9	89.7491	22.2651
activation	target_angles_speed	10	88.8036	20.3457
activation	target_angles_speed	11	82.6669	21.9383
activation	target_angles_speed	12	71.9443	23.8237
activation	target_angles_speed	13	59.4599	22.9782
activation	target_angles_speed	14	47.4657	19.3175
activation	target_angles_speed	15	38.7512	14.2598
activation	target_angles_speed	16	34.3983	11.3238
activation	target_angles_speed	17	33.0071	13.5474
activation	target_angles_speed	18	42.2008	14.1735
activation	target_angles_speed	19	47.6433	15.8131
activation	target_angles_speed	20	49.0723	16.9837
activation	target_angles_speed	21	45.4342	17.7518
activation	target_angles_speed	22	36.7813	18.0186
activation	target_angles_speed	23	30.992	15.4159
activation	target_angles_speed	24	25.8924	11.6476
activation	target_angles_speed	25	23.0734	7.52395
activation	target_angles_speed	26	21.65	6.63147
activation	target_angles_speed	27	27.1729	7.13506
activation	target_angles_speed	28	32.4485	9.15403
activation	target_angles_speed	29	33.4857	11.5472
activation	target_angles_speed	30	31.3704	12.4033
activation	target_angles_speed	31	27.9611	11.0907
activation	target_angles_speed	32	22.25	8.81328
activation	target_angles_speed	33	15.9078	6.0086
activation	target_angles_speed	34	10.7299	3.55332
activation	target_angles_speed	35	7.98531	3.98387
activation	target_angles_speed	36	16.1139	4.15905
activation	target_angles_speed	37	24.8261	5.71459
activation	target_angles_speed	38	33.1402	8.54027
activation	target_angles_speed	39	40.4852	12.2958
activation	target_angles_speed	40	46.3434	16.5765
activation	target_angles_speed	41	50.3426	20.9345
activation	target_angles_speed	42	53.4395	24.4597
activation	target_angles_speed	43	59.5691	25.2481
activation	target_angles_speed	44	62.8254	24.9553
activation	target_angles_speed	45	61.4751	24.0001
activation	target_angles_speed	46	55.4555	22.4819
activation	target_angles_speed	47	45.5819	20.4578
activation	target_angles_speed	48	33.3711	17.923
activation	target_angles_speed	49	27.7485	12.7698
activation	target_angles_speed	50	21.411	7.95372
activation	target_angles_speed	51	13.3131	4.80785
activation	target_angles_speed	52	11.5694	2.31219
activation	target_angles_speed	53	16.7975	4.79296
activation	target_angles_speed	54	24.8319	9.21177
activation	target_angles_speed	55	31.5896	14.283
activation	target_angles_speed	56	36.9826	18.5683
activation	target_angles_speed	57	39.8536	21.3995
activation	target_angles_speed	58	39.7559	22.1913
activation	target_angles_speed	59	39.9546	19.7049
activation	distance_target	-60	1.47151	0.142972
activation	distance_target	-59	1.47892	0.137534
activation	distance_target	-58	1.49503	0.137736
activation	distance_target	-57	1.49065	0.127791
activation	distance_target	-56	1.48006	0.125136
activation	distance_target	-55	1.4827	0.126627
activation	distance_target	-54	1.47805	0.126907
activation	distance_target	-53	1.46986	0.12771
activation	distance_target	-52	1.46898	0.120154
activation	distance_target	-51	1.47939	0.106918
activation	distance_target	-50	1.47784	0.102085
activation	distance_target	-49	1.45492	0.106785
activation	distance_target	-48	1.4336	0.108065
activation	distance_target	-47	1.41346	0.111952
activation	distance_target	-46	1.4155	0.116277
activation	distance_target	-45	1.42151	0.12386
activation	distance_target	-44	1.41359	0.128827
activation	distance_target	-43	1.42025	0.131188
activation	distance_target	-42	1.42837	0.134207
activation	distance_target	-41	1.43187	0.136533
activation	distance_target	-40	1.42771	0.13321
activation	distance_target	-39	1.42584	0.130308
activation	distance_target	-38	1.42751	0.128528
activation	distance_target	-37	1.42807	0.13062
activation	distance_target	-36	1.42634	0.13865
activation	distance_target	-35	1.4146	0.145845
activation	distance_target	-34	1.39895	0.142803
activation	distance_target	-33	1.38855	0.146064
activation	distance_target	-32	1.39889	0.158524
activation	distance_target	-31	1.4158	0.165831
activation	distance_target	-30	1.4266	0.165073
activation	distance_target	-29	1.42718	0.163013
activation	distance_target	-28	1.42667	0.1619
activation	distance_target	-27	1.44062	0.159427
activation	distance_target	-26	1.43356	0.155978
activation	distance_target	-25	1.41138	0.155529
activation	distance_target	-24	1.4016	0.153166
activation	distance_target	-23	1.39502	0.15456
activation	distance_target	-22	1.37904	0.157113
activation	distance_target	-21	1.36981	0.159608
activation	distance_target	-20	1.35864	0.159031
activation	distance_target	-19	1.33579	0.157673
activation	distance_target	-18	1.30307	0.155751
activation	distance_target	-17	1.28039	0.159857
activation	distance_target	-16	1.27734	0.166816
activation	distance_target	-15	1.27046	0.175061
activation	distance_target	-14	1.26013	0.168905
activation	distance_target	-13	1.24279	0.156899
activation	distance_target	-12	1.21618	0.142725
activation	distance_target	-11	1.20116	0.138345
activation	distance_target	-10	1.1906	0.13334
activation	distance_target	-9	1.18287	0.127315
activation	distance_target	-8	1.19559	0.115536
activation	distance_target	-7	1.20261	0.111543
activation	distance_target	-6	1.20325	0.112819
activation	distance_target	-5	1.21216	0.117004
activation	distance_target	-4	1.2211	0.124454
activation	distance_target	-3	1.21304	0.128248
activation	distance_target	-2	1.20345	0.12661
activation	distance_target	-1	1.18769	0.123991
activation	distance_target	0	1.16537	0.124069
activation	distance_target	1	1.14943	0.126299
activation	distance_target	2	1.1349	0.126685
activation	distance_target	3	1.12936	0.126146
activation	distance_target	4	1.12023	0.125669
activation	distance_target	5	1.11964	0.122554
activation	distance_target	6	1.12439	0.113406
activation	distance_target	7	1.15246	0.103875
activation	distance_target	8	1.16586	0.101216
activation	distance_target	9	1.18228	0.101821
activation	distance_target	10	1.20017	0.103304
activation	distance_target	11	1.21196	0.105906
activation	distance_target	12	1.2157	0.103739
activation	distance_target	13	1.20108	0.097194
activation	distance_target	14	1.18977	0.0929471
activation	distance_target	15	1.20608	0.0889521
activation	distance_target	16	1.21651	0.0865046
activation	distance_target	17	1.20584	0.0862552
activation	distance_target	18	1.20086	0.0890639
activation	distance_target	19	1.20227	0.092697
activation	distance_target	20	1.21925	0.0898207
activation	distance_target	21	1.23409	0.0861585
activation	distance_target	22	1.24206	0.085369
activation	distance_target	23	1.25484	0.0810455
activation	distance_target	24	1.2588	0.0771373
activation	distance_target	25	1.25443	0.0695688
activation	distance_target	26	1.24909	0.060905
activation	distance_target	27	1.24217	0.0538664
activation	distance_target	28	1.24114	0.0482966
activation	distance_target	29	1.2581	0.0451049
activation	distance_target	30	1.27889	0.0449981
activation	distance_target	31	1.28636	0.0490859
activation	distance_target	32	1.29314	0.0638934
activation	distance_target	33	1.31073	0.0826989
activation	distance_target	34	1.33109	0.100882
activation	distance_target	35	1.34093	0.111082
activation	distance_target	36	1.33722	0.109381
activation	distance_target	37	1.33051	0.108242
activation	distance_target	38	1.33125	0.106962
activation	distance_target	39	1.33336	0.105879
activation	distance_target	40	1.33499	0.103533
activation	distance_target	41	1.34035	0.0966866
activation	distance_target	42	1.34433	0.0940712
activation	distance_target	43	1.35734	0.0922923
activation	distance_target	44	1.36112	0.0940897
activation	distance_target	45	1.35078	0.0900168
activation	distance_target	46	1.34114	0.078685
activation	distance_target	47	1.33475	0.0712022
activation	distance_target	48	1.32303	0.0603941
activation	distance_target	49	1.30287	0.0508747
activation	distance_target	50	1.28677	0.0479609
activation	distance_target	51	1.28457	0.0425869
activation	distance_target	52	1.28154	0.0342718
activation	distance_target	53	1.28429	0.0226418
activation	distance_target	54	1.29212	0.0229672
activation	distance_target	55	1.29273	0.0216776
activation	distance_target	56	1.30435	0.0257488
activation	distance_target	57	1.31414	0.0320971
activation	distance_target	58	1.31373	0.0359062
activation	distance_target	59	1.32471	0.0368168
activation	courter_abs_velocity_lateral	-60	0.226607	0.0467737
activation	courter_abs_velocity_lateral	-59	0.296674	0.061451
activation	courter_abs_velocity_lateral	-58	0.290481	0.0592355
activation	courter_abs_velocity_lateral	-57	0.342488	0.0772351
activation	courter_abs_velocity_lateral	-56	0.353598	0.0902715
activation	courter_abs_velocity_lateral	-55	0.321995	0.0775216
activation	courter_abs_velocity_lateral	-54	0.334221	0.0908949
activation	courter_abs_velocity_lateral	-53	0.261671	0.0739266
activation	courter_abs_velocity_lateral	-52	0.168145	0.0479001
activation	courter_abs_velocity_lateral	-51	0.132565	0.0331202
activation	courter_abs_velocity_lateral	-50	0.179436	0.0447181
activation	courter_abs_velocity_lateral	-49	0.212459	0.0507769
activation	courter_abs_velocity_lateral	-48	0.286851	0.0674603
activation	courter_abs_velocity_lateral	-47	0.242949	0.0583108
activation	courter_abs_velocity_lateral	-46	0.23833	0.0595773
activation	courter_abs_velocity_lateral	-45	0.289242	0.0590504
activation	courter_abs_velocity_lateral	-44	0.301994	0.0603501
activation	courter_abs_velocity_lateral	-43	0.257825	0.0528587
activation	courter_abs_velocity_lateral	-42	0.250566	0.0534369
activation	courter_abs_velocity_lateral	-41	0.25171	0.0623841
activation	courter_abs_velocity_lateral	-40	0.206506	0.0476807
activation	courter_abs_velocity_lateral	-39	0.17584	0.0501314
activation	courter_abs_velocity_lateral	-38	0.304857	0.0729918
activation	courter_abs_velocity_lateral	-37	0.350684	0.0885284
activation	courter_abs_velocity_lateral	-36	0.297478	0.0756406
activation	courter_abs_velocity_lateral	-35	0.308715	0.0797823
activation	courter_abs_velocity_lateral	-34	0.309018	0.1037
activation	courter_abs_velocity_lateral	-33	0.304328	0.120901
activation	courter_abs_velocity_lateral	-32	0.32857	0.135455
activation	courter_abs_velocity_lateral	-31	0.36719	0.149914
activation	courter_abs_velocity_lateral	-30	0.375053	0.155823
activation	courter_abs_velocity_lateral	-29	0.395538	0.170744
activation	courter_abs_velocity_lateral	-28	0.430822	0.195258
activation	courter_abs_velocity_lateral	-27	0.452846	0.193705
activation	courter_abs_velocity_lateral	-26	0.416102	0.170839
activation	courter_abs_velocity_lateral	-25	0.325322	0.144393
activation	courter_abs_velocity_lateral	-24	0.398041	0.158385
activation	courter_abs_velocity_lateral	-23	0.436512	0.176519
activation	courter_abs_velocity_lateral	-22	0.508668	0.188234
activation	courter_abs_velocity_lateral	-21	0.489095	0.188123
activation	courter_abs_velocity_lateral	-20	0.463613	0.198568
activation	courter_abs_velocity_lateral	-19	0.586613	0.237513
activation	courter_abs_velocity_lateral	-18	0.707232	0.245834
activation	courter_abs_velocity_lateral	-17	0.816952	0.251585
activation	courter_abs_velocity_lateral	-16	0.836878	0.269541
activation	courter_abs_velocity_lateral	-15	0.867937	0.283697
activation	courter_abs_velocity_lateral	-14	1.05401	0.317399
activation	courter_abs_velocity_lateral	-13	1.1407	0.354162
activation	courter_abs_velocity_lateral	-12	1.35106	0.381002
activation	courter_abs_velocity_lateral	-11	1.60194	0.417574
activation	courter_abs_velocity_lateral	-10	1.75684	0.457844
activation	courter_abs_velocity_lateral	-9	2.02463	0.508073
activation	courter_abs_velocity_lateral	-8	2.26401	0.535542
activation	courter_abs_velocity_lateral	-7	2.34457	0.544965
activation	courter_abs_velocity_lateral	-6	2.28756	0.555117
activation	courter_abs_velocity_lateral	-5	2.20989	0.546604
activation	courter_abs_velocity_lateral	-4	2.15702	0.53802
activation	courter_abs_velocity_lateral	-3	2.14171	0.535974
activation	courter_abs_velocity_lateral	-2	2.17802	0.525296
activation	courter_abs_velocity_lateral	-1	2.14049	0.504272
activation	courter_abs_velocity_lateral	0	2.01089	0.486175
activation	courter_abs_velocity_lateral	1	2.04241	0.484028
activation	courter_abs_velocity_lateral	2	2.09593	0.489583
activation	courter_abs_velocity_lateral	3	2.12953	0.476796
activation	courter_abs_velocity_lateral	4	2.18569	0.484027
activation	courter_abs_velocity_lateral	5	2.27558	0.493679
activation	courter_abs_velocity_lateral	6	2.38646	0.486682
activation	courter_abs_velocity_lateral	7	2.36241	0.460869
activation	courter_abs_velocity_lateral	8	2.28645	0.426519
activation	courter_abs_velocity_lateral	9	2.08368	0.374184
activation	courter_abs_velocity_lateral	10	1.93949	0.321941
activation	courter_abs_velocity_lateral	11	1.78755	0.27834
activation	courter_abs_velocity_lateral	12	1.7848	0.283105
activation	courter_abs_velocity_lateral	13	1.76967	0.307208
activation	courter_abs_velocity_lateral	14	1.56268	0.27681
activation	courter_abs_velocity_lateral	15	1.24655	0.220499
activation	courter_abs_velocity_lateral	16	1.13474	0.200211
activation	courter_abs_velocity_lateral	17	1.11642	0.216068
activation	courter_abs_velocity_lateral	18	1.05722	0.196523
activation	courter_abs_velocity_lateral	19	0.95926	0.133727
activation	courter_abs_velocity_lateral	20	0.843313	0.120532
activation	courter_abs_velocity_lateral	21	0.80202	0.118606
activation	courter_abs_velocity_lateral	22	0.759899	0.100264
activation	courter_abs_velocity_lateral	23	0.672454	0.113534
activation	courter_abs_velocity_lateral	24	0.644712	0.103581
activation	courter_abs_velocity_lateral	25	0.566609	0.0936129
activation	courter_abs_velocity_lateral	26	0.740742	0.122785
activation	courter_abs_velocity_lateral	27	0.832421	0.149102
activation	courter_abs_velocity_lateral	28	0.855571	0.136791
activation	courter_abs_velocity_lateral	29	0.756547	0.144187
activation	courter_abs_velocity_lateral	30	0.806944	0.138537
activation	courter_abs_velocity_lateral	31	0.866026	0.12269
activation	courter_abs_velocity_lateral	32	0.794623	0.127912
activation	courter_abs_velocity_lateral	33	0.662844	0.130425
activation	courter_abs_velocity_lateral	34	0.702715	0.104082
activation	courter_abs_velocity_lateral	35	0.623965	0.114231
activation	courter_abs_velocity_lateral	36	0.653883	0.104015
activation	courter_abs_velocity_lateral	37	0.747855	0.10611
activation	courter_abs_velocity_lateral	38	0.993151	0.143481
activation	courter_abs_velocity_lateral	39	1.00979	0.14635
activation	courter_abs_velocity_lateral	40	1.04033	0.156906
activation	courter_abs_velocity_lateral	41	0.883582	0.154012
activation	courter_abs_velocity_lateral	42	0.777132	0.116085
activation	courter_abs_velocity_lateral	43	1.00274	0.216246
activation	courter_abs_velocity_lateral	44	1.04067	0.211714
activation	courter_abs_velocity_lateral	45	0.893462	0.151765
activation	courter_abs_velocity_lateral	46	0.911416	0.148176
activation	courter_abs_velocity_lateral	47	0.800277	0.133432
activation	courter_abs_velocity_lateral	48	0.873632	0.164906
activation	courter_abs_velocity_lateral	49	1.0056	0.15619
activation	courter_abs_velocity_lateral	50	0.987309	0.16503
activation	courter_abs_velocity_lateral	51	0.86598	0.175503
activation	courter_abs_velocity_lateral	52	0.900377	0.179847
activation	courter_abs_velocity_lateral	53	0.925503	0.17025
activation	courter_abs_velocity_lateral	54	0.769746	0.127731
activation	courter_abs_velocity_lateral	55	0.898713	0.142561
activation	courter_abs_velocity_lateral	56	0.979587	0.174263
activation	courter_abs_velocity_lateral	57	0.901227	0.164088
activation	courter_abs_velocity_lateral	58	0.79533	0.155783
activation	courter_abs_velocity_lateral	59	0.920252	0.132309
activation	target_angles_speed	-60	30.239	8.13785
activation	target_angles_speed	-59	31.9664	7.86278
activation	target_angles_speed	-58	32.1521	7.51215
activation	target_angles_speed	-57	30.768	7.14818
activation	target_angles_speed	-56	28.9327	6.6785
activation	target_angles_speed	-55	25.9459	6.15044
activation	target_angles_speed	-54	22.6924	5.56776
activation	target_angles_speed	-53	20.3933	4.98463
activation	target_angles_speed	-52	18.8445	4.52513
activation	target_angles_speed	-51	18.2044	4.16448
activation	target_angles_speed	-50	18.7213	3.82771
activation	target_angles_speed	-49	20.2551	3.63033
activation	target_angles_speed	-48	22.4997	3.9072
activation	target_angles_speed	-47	25.0895	4.79746
activation	target_angles_speed	-46	28.553	5.92896
activation	target_angles_speed	-45	32.4035	6.92025
activation	target_angles_speed	-44	34.3141	7.62174
activation	target_angles_speed	-43	33.6514	7.87491
activation	target_angles_speed	-42	31.279	7.55945
activation	target_angles_speed	-41	28.5434	6.69574
activation	target_angles_speed	-40	27.0869	5.49401
activation	target_angles_speed	-39	25.4363	4.73343
activation	target_angles_speed	-38	24.9562	4.99946
activation	target_angles_speed	-37	26.7556	5.96333
activation	target_angles_speed	-36	29.5788	6.908
activation	target_angles_speed	-35	31.6461	7.40443
activation	target_angles_speed	-34	32.7137	7.37125
activation	target_angles_speed	-33	34.6406	7.03165
activation	target_angles_speed	-32	36.8207	7.10695
activation	target_angles_speed	-31	41.4154	7.79816
activation	target_angles_speed	-30	44.8576	9.09426
activation	target_angles_speed	-29	46.5905	10.3787
activation	target_angles_speed	-28	48.3775	11.0458
activation	target_angles_speed	-27	48.657	11.0244
activation	target_angles_speed	-26	47.1064	10.3479
activation	target_angles_speed	-25	44.8342	9.13561
activation	target_angles_speed	-24	41.0938	7.95242
activation	target_angles_speed	-23	40.9888	7.17478
activation	target_angles_speed	-22	43.7465	7.51064
activation	target_angles_speed	-21	48.3553	8.66443
activation	target_angles_speed	-20	53.7701	9.74261
activation	target_angles_speed	-19	56.9326	10.3484
activation	target_angles_speed	-18	58.2107	10.2881
activation	target_angles_speed	-17	57.596	9.85968
activation	target_angles_speed	-16	56.8964	9.37833
activation	target_angles_speed	-15	55.1757	9.26489
activation	target_angles_speed	-14	52.8418	9.41437
activation	target_angles_speed	-13	52.5053	9.37099
activation	target_angles_speed	-12	52.9494	9.24005
activation	target_angles_speed	-11	52.3311	9.35558
activation	target_angles_speed	-10	52.4321	9.60776
activation	target_angles_speed	-9	51.3889	10.0488
activation	target_angles_speed	-8	53.2957	10.2222
activation	target_angles_speed	-7	58.3553	10.2948
activation	target_angles_speed	-6	64.6793	10.7604
activation	target_angles_speed	-5	69.9766	11.8472
activation	target_angles_speed	-4	73.9688	13.0157
activation	target_angles_speed	-3	77.2674	13.5066
activation	target_angles_speed	-2	78.1355	13.1198
activation	target_angles_speed	-1	75.6513	12.1096
activation	target_angles_speed	0	71.1808	11.0224
activation	target_angles_speed	1	68.4913	10.4006
activation	target_angles_speed	2	75.5283	10.0121
activation	target_angles_speed	3	88.1428	10.349
activation	target_angles_speed	4	103.65	11.2384
activation	target_angles_speed	5	118.746	12.3185
activation	target_angles_speed	6	130.106	13.1605
activation	target_angles_speed	7	135.073	13.3985
activation	target_angles_speed	8	132.49	12.8485
activation	target_angles_speed	9	122.894	11.6264
activation	target_angles_speed	10	108.102	10.179
activation	target_angles_speed	11	91.6315	8.93142
activation	target_angles_speed	12	76.9567	8.16188
activation	target_angles_speed	13	65.5708	7.93423
activation	target_angles_speed	14	59.3251	7.756
activation	target_angles_speed	15	56.0996	7.55291
activation	target_angles_speed	16	53.2994	7.36555
activation	target_angles_speed	17	52.3597	6.84506
activation	target_angles_speed	18	51.3664	6.13753
activation	target_angles_speed	19	48.7572	5.43842
activation	target_angles_speed	20	43.3368	5.02601
activation	target_angles_speed	21	39.0618	4.48315
activation	target_angles_speed	22	34.2715	4.31346
activation	target_angles_speed	23	31.6358	4.25622
activation	target_angles_speed	24	31.8995	4.0912
activation	target_angles_speed	25	31.2728	4.02032
activation	target_angles_speed	26	30.1177	3.81041
activation	target_angles_speed	27	28.7322	3.5126
activation	target_angles_speed	28	27.6216	3.32092
activation	target_angles_speed	29	27.375	3.27648
activation	target_angles_speed	30	27.6417	3.29669
activation	target_angles_speed	31	28.5016	3.29258
activation	target_angles_speed	32	29.3523	3.54844
activation	target_angles_speed	33	30.9664	4.04228
activation	target_angles_speed	34	32.4225	4.51252
activation	target_angles_speed	35	33.398	4.4806
activation	target_angles_speed	36	32.0294	4.20138
activation	target_angles_speed	37	31.7848	4.31861
activation	target_angles_speed	38	35.9115	5.52425
activation	target_angles_speed	39	38.3418	7.56201
activation	target_angles_speed	40	38.3323	8.8253
activation	target_angles_speed	41	35.6227	8.3945
activation	target_angles_speed	42	31.8029	6.06016
activation	target_angles_speed	43	25.8679	3.26869
activation	target_angles_speed	44	26.1525	4.01088
activation	target_angles_speed	45	30.3774	7.19958
activation	target_angles_speed	46	33.1466	9.37605
activation	target_angles_speed	47	34.7898	9.65494
activation	target_angles_speed	48	35.5157	8.2244
activation	target_angles_speed	49	34.0962	6.0029
activation	target_angles_speed	50	31.0679	4.15419
activation	target_angles_speed	51	26.6862	3.55619
activation	target_angles_speed	52	24.2924	3.3541
activation	target_angles_speed	53	24.6297	2.99968
activation	target_angles_speed	54	25.7567	3.18803
activation	target_angles_speed	55	29.1229	3.91189
activation	target_angles_speed	56	32.6631	4.73362
activation	target_angles_speed	57	35.0072	5.11695
activation	target_angles_speed	58	35.2222	4.9148
activation	target_angles_speed	59	32.4957	4.41533
activation	distance_target	-60	1.42875	0.0373869
activation	distance_target	-59	1.42899	0.037254
activation	distance_target	-58	1.42776	0.0375493
activation	distance_target	-57	1.42652	0.0379827
activation	distance_target	-56	1.4275	0.0380834
activation	distance_target	-55	1.42632	0.0381752
activation	distance_target	-54	1.43014	0.0384273
activation	distance_target	-53	1.43538	0.0390698
activation	distance_target	-52	1.43731	0.039796
activation	distance_target	-51	1.43446	0.0403967
activation	distance_target	-50	1.43405	0.0407754
activation	distance_target	-49	1.43769	0.0411647
activation	distance_target	-48	1.44279	0.0415007
activation	distance_target	-47	1.44207	0.0413863
activation	distance_target	-46	1.43823	0.0412629
activation	distance_target	-45	1.44034	0.0409434
activation	distance_target	-44	1.44241	0.040783
activation	distance_target	-43	1.44496	0.0407904
activation	distance_target	-42	1.4471	0.0411628
activation	distance_target	-41	1.45075	0.0411842
activation	distance_target	-40	1.451	0.0411703
activation	distance_target	-39	1.44882	0.0415305
activation	distance_target	-38	1.4488	0.042057
activation	distance_target	-37	1.45061	0.0422434
activation	distance_target	-36	1.44996	0.0423075
activation	distance_target	-35	1.44496	0.0417591
activation	distance_target	-34	1.44192	0.0422604
activation	distance_target	-33	1.44642	0.0428972
activation	distance_target	-32	1.44678	0.0433698
activation	distance_target	-31	1.44495	0.0439411
activation	distance_target	-30	1.44612	0.0445148
activation	distance_target	-29	1.44664	0.0448878
activation	distance_target	-28	1.44435	0.0459702
activation	distance_target	-27	1.43739	0.04702
activation	distance_target	-26	1.42939	0.0469893
activation	distance_target	-25	1.42644	0.0476471
activation	distance_target	-24	1.42687	0.0473056
activation	distance_target	-23	1.4284	0.0469221
activation	distance_target	-22	1.42394	0.0464743
activation	distance_target	-21	1.42041	0.0459785
activation	distance_target	-20	1.4206	0.0462188
activation	distance_target	-19	1.42053	0.0464119
activation	distance_target	-18	1.41941	0.0453987
activation	distance_target	-17	1.41583	0.0446287
activation	distance_target	-16	1.41096	0.0438613
activation	distance_target	-15	1.40238	0.0431145
activation	distance_target	-14	1.3917	0.0426969
activation	distance_target	-13	1.38125	0.0422217
activation	distance_target	-12	1.37049	0.0416113
activation	distance_target	-11	1.36017	0.0407445
activation	distance_target	-10	1.35662	0.0395319
activation	distance_target	-9	1.35104	0.038754
activation	distance_target	-8	1.3488	0.0383645
activation	distance_target	-7	1.34503	0.0374837
activation	distance_target	-6	1.33766	0.036346
activation	distance_target	-5	1.32832	0.0352911
activation	distance_target	-4	1.31584	0.0340428
activation	distance_target	-3	1.30385	0.0334112
activation	distance_target	-2	1.29302	0.0333606
activation	distance_target	-1	1.28512	0.033583
activation	distance_target	0	1.27691	0.0331452
activation	distance_target	1	1.2698	0.0326943
activation	distance_target	2	1.26392	0.032315
activation	distance_target	3	1.25946	0.0319077
activation	distance_target	4	1.25007	0.031351
activation	distance_target	5	1.23514	0.0313566
activation	distance_target	6	1.22784	0.0307594
activation	distance_target	7	1.22833	0.0300471
activation	distance_target	8	1.23707	0.029437
activation	distance_target	9	1.24211	0.0292161
activation	distance_target	10	1.23911	0.0291104
activation	distance_target	11	1.23518	0.0292636
activation	distance_target	12	1.22939	0.0280927
activation	distance_target	13	1.22479	0.0266644
activation	distance_target	14	1.22525	0.0251941
activation	distance_target	15	1.22781	0.0252076
activation	distance_target	16	1.22716	0.025318
activation	distance_target	17	1.22986	0.0250587
activation	distance_target	18	1.23362	0.0249561
activation	distance_target	19	1.23562	0.0251094
activation	distance_target	20	1.23395	0.0256194
activation	distance_target	21	1.23276	0.0257143
activation	distance_target	22	1.23473	0.0256295
activation	distance_target	23	1.23387	0.0260324
activation	distance_target	24	1.23436	0.0259257
activation	distance_target	25	1.2327	0.025255
activation	distance_target	26	1.22599	0.0248249
activation	distance_target	27	1.22203	0.0247893
activation	distance_target	28	1.22286	0.0248171
activation	distance_target	29	1.22119	0.02446
activation	distance_target	30	1.21526	0.0249442
activation	distance_target	31	1.21249	0.0251225
activation	distance_target	32	1.21453	0.0250606
activation	distance_target	33	1.21906	0.0248513
activation	distance_target	34	1.21789	0.0253144
activation	distance_target	35	1.20865	0.0260179
activation	distance_target	36	1.20911	0.025847
activation	distance_target	37	1.2126	0.0253997
activation	distance_target	38	1.2097	0.025884
activation	distance_target	39	1.21472	0.0263158
activation	distance_target	40	1.21609	0.0269291
activation	distance_target	41	1.21828	0.0265572
activation	distance_target	42	1.21738	0.0262181
activation	distance_target	43	1.21093	0.0264706
activation	distance_target	44	1.21195	0.0260881
activation	distance_target	45	1.20937	0.0259404
activation	distance_target	46	1.20645	0.0247036
activation	distance_target	47	1.20552	0.0244194
activation	distance_target	48	1.20365	0.0245786
activation	distance_target	49	1.20196	0.024644
activation	distance_target	50	1.19998	0.0242539
activation	distance_target	51	1.1915	0.0237217
activation	distance_target	52	1.19136	0.023673
activation	distance_target	53	1.19733	0.0226562
activation	distance_target	54	1.19516	0.0225492
activation	distance_target	55	1.19211	0.0230862
activation	distance_target	56	1.19189	0.0230733
activation	distance_target	57	1.19333	0.0227272
activation	distance_target	58	1.19501	0.0222633
activation	distance_target	59	1.19404	0.0221582

## Sheet: figS8C_courter_position_female_
azimuth	radius	hist	group
0.0872665	0.2	0	control
0.174533	0.2	0	control
0.261799	0.2	0	control
0.349066	0.2	0	control
0.436332	0.2	0	control
0.523599	0.2	0	control
0.610865	0.2	0	control
0.698132	0.2	0	control
0.785398	0.2	0	control
0.872665	0.2	0	control
0.959931	0.2	0	control
1.0472	0.2	0	control
1.13446	0.2	0	control
1.22173	0.2	0	control
1.309	0.2	0	control
1.39626	0.2	0	control
1.48353	0.2	0	control
1.5708	0.2	0	control
1.65806	0.2	0	control
1.74533	0.2	0	control
1.8326	0.2	0	control
1.91986	0.2	0	control
2.00713	0.2	0	control
2.0944	0.2	0	control
2.18166	0.2	0	control
2.26893	0.2	0	control
2.35619	0.2	0	control
2.44346	0.2	0	control
2.53073	0.2	0	control
2.61799	0.2	0	control
2.70526	0.2	0	control
2.79253	0.2	0	control
2.87979	0.2	0	control
2.96706	0.2	0	control
3.05433	0.2	0	control
3.14159	0.2	0	control
0.0872665	0.4	0	control
0.174533	0.4	0	control
0.261799	0.4	0	control
0.349066	0.4	0	control
0.436332	0.4	0	control
0.523599	0.4	0	control
0.610865	0.4	0	control
0.698132	0.4	0	control
0.785398	0.4	0	control
0.872665	0.4	0	control
0.959931	0.4	0	control
1.0472	0.4	0	control
1.13446	0.4	0	control
1.22173	0.4	0	control
1.309	0.4	0	control
1.39626	0.4	0	control
1.48353	0.4	0	control
1.5708	0.4	0	control
1.65806	0.4	0	control
1.74533	0.4	0	control
1.8326	0.4	0	control
1.91986	0.4	0	control
2.00713	0.4	0	control
2.0944	0.4	0	control
2.18166	0.4	0	control
2.26893	0.4	0	control
2.35619	0.4	0	control
2.44346	0.4	0	control
2.53073	0.4	0	control
2.61799	0.4	0	control
2.70526	0.4	0	control
2.79253	0.4	0	control
2.87979	0.4	0	control
2.96706	0.4	0	control
3.05433	0.4	0	control
3.14159	0.4	0	control
0.0872665	0.6	0	control
0.174533	0.6	0	control
0.261799	0.6	0	control
0.349066	0.6	0	control
0.436332	0.6	0	control
0.523599	0.6	0	control
0.610865	0.6	0	control
0.698132	0.6	0	control
0.785398	0.6	0	control
0.872665	0.6	0	control
0.959931	0.6	0	control
1.0472	0.6	0	control
1.13446	0.6	0	control
1.22173	0.6	0	control
1.309	0.6	0	control
1.39626	0.6	0	control
1.48353	0.6	0	control
1.5708	0.6	0	control
1.65806	0.6	0	control
1.74533	0.6	0	control
1.8326	0.6	0	control
1.91986	0.6	0	control
2.00713	0.6	0	control
2.0944	0.6	0	control
2.18166	0.6	0	control
2.26893	0.6	0	control
2.35619	0.6	0	control
2.44346	0.6	0.000388064	control
2.53073	0.6	0	control
2.61799	0.6	0	control
2.70526	0.6	0	control
2.79253	0.6	0	control
2.87979	0.6	0	control
2.96706	0.6	0	control
3.05433	0.6	0	control
3.14159	0.6	0	control
0.0872665	0.8	0	control
0.174533	0.8	0	control
0.261799	0.8	0	control
0.349066	0.8	0	control
0.436332	0.8	0	control
0.523599	0.8	0	control
0.610865	0.8	0	control
0.698132	0.8	0	control
0.785398	0.8	0	control
0.872665	0.8	0	control
0.959931	0.8	0	control
1.0472	0.8	0	control
1.13446	0.8	0	control
1.22173	0.8	0	control
1.309	0.8	0.000776129	control
1.39626	0.8	0	control
1.48353	0.8	0.000388064	control
1.5708	0.8	0.000388064	control
1.65806	0.8	0.00620903	control
1.74533	0.8	0.0108658	control
1.8326	0.8	0.0260003	control
1.91986	0.8	0.0275526	control
2.00713	0.8	0.0209555	control
2.0944	0.8	0.0174629	control
2.18166	0.8	0.0213435	control
2.26893	0.8	0.0325974	control
2.35619	0.8	0.0159106	control
2.44346	0.8	0.0166868	control
2.53073	0.8	0.017851	control
2.61799	0.8	0.018239	control
2.70526	0.8	0.00349258	control
2.79253	0.8	0.000776129	control
2.87979	0.8	0.000776129	control
2.96706	0.8	0	control
3.05433	0.8	0.000388064	control
3.14159	0.8	0.00116419	control
0.0872665	1	0.00194032	control
0.174533	1	0.00155226	control
0.261799	1	0.00194032	control
0.349066	1	0.00271645	control
0.436332	1	0.000388064	control
0.523599	1	0.000776129	control
0.610865	1	0.00116419	control
0.698132	1	0.00310452	control
0.785398	1	0.0054329	control
0.872665	1	0.00271645	control
0.959931	1	0.00310452	control
1.0472	1	0.00504484	control
1.13446	1	0.0100897	control
1.22173	1	0.0143584	control
1.309	1	0.0213435	control
1.39626	1	0.0256123	control
1.48353	1	0.0252242	control
1.5708	1	0.0395826	control
1.65806	1	0.0384184	control
1.74533	1	0.0508364	control
1.8326	1	0.105165	control
1.91986	1	0.0985684	control
2.00713	1	0.0985684	control
2.0944	1	0.0970161	control
2.18166	1	0.116807	control
2.26893	1	0.100509	control
2.35619	1	0.124957	control
2.44346	1	0.103225	control
2.53073	1	0.0706277	control
2.61799	1	0.478872	control
2.70526	1	0.272809	control
2.79253	1	0.104001	control
2.87979	1	0.078389	control
2.96706	1	0.066359	control
3.05433	1	0.0698516	control
3.14159	1	0.117972	control
0.0872665	1.2	0.0100897	control
0.174533	1.2	0.0128061	control
0.261799	1.2	0.0155226	control
0.349066	1.2	0.0124181	control
0.436332	1.2	0.0174629	control
0.523599	1.2	0.0143584	control
0.610865	1.2	0.0186271	control
0.698132	1.2	0.0345377	control
0.785398	1.2	0.0287168	control
0.872665	1.2	0.0232839	control
0.959931	1.2	0.0294929	control
1.0472	1.2	0.0368661	control
1.13446	1.2	0.0582097	control
1.22173	1.2	0.0640306	control
1.309	1.2	0.0562693	control
1.39626	1.2	0.0520006	control
1.48353	1.2	0.0671352	control
1.5708	1.2	0.0776129	control
1.65806	1.2	0.0857622	control
1.74533	1.2	0.105554	control
1.8326	1.2	0.140091	control
1.91986	1.2	0.0939116	control
2.00713	1.2	0.0694635	control
2.0944	1.2	0.0896429	control
2.18166	1.2	0.13233	control
2.26893	1.2	0.177345	control
2.35619	1.2	0.166092	control
2.44346	1.2	0.227794	control
2.53073	1.2	0.275526	control
2.61799	1.2	0.407468	control
2.70526	1.2	0.521947	control
2.79253	1.2	0.511081	control
2.87979	1.2	0.847145	control
2.96706	1.2	1.06989	control
3.05433	1.2	0.995385	control
3.14159	1.2	1.27091	control
0.0872665	1.4	0.0166868	control
0.174533	1.4	0.0205674	control
0.261799	1.4	0.0174629	control
0.349066	1.4	0.0279406	control
0.436332	1.4	0.0434632	control
0.523599	1.4	0.0333735	control
0.610865	1.4	0.065971	control
0.698132	1.4	0.0461797	control
0.785398	1.4	0.0504484	control
0.872665	1.4	0.0508364	control
0.959931	1.4	0.0380303	control
1.0472	1.4	0.0388064	control
1.13446	1.4	0.0500603	control
1.22173	1.4	0.0287168	control
1.309	1.4	0.0717919	control
1.39626	1.4	0.029881	control
1.48353	1.4	0.100121	control
1.5708	1.4	0.0267764	control
1.65806	1.4	0.0256123	control
1.74533	1.4	0.0341497	control
1.8326	1.4	0.0461797	control
1.91986	1.4	0.030269	control
2.00713	1.4	0.0380303	control
2.0944	1.4	0.0710158	control
2.18166	1.4	0.135823	control
2.26893	1.4	0.0919713	control
2.35619	1.4	0.246809	control
2.44346	1.4	0.167256	control
2.53073	1.4	0.301914	control
2.61799	1.4	0.502932	control
2.70526	1.4	0.669799	control
2.79253	1.4	0.776905	control
2.87979	1.4	1.68381	control
2.96706	1.4	2.32101	control
3.05433	1.4	2.81036	control
3.14159	1.4	3.84727	control
0.0872665	1.6	0.00582097	control
0.174533	1.6	0.00620903	control
0.261799	1.6	0.00698516	control
0.349066	1.6	0.0395826	control
0.436332	1.6	0.01203	control
0.523599	1.6	0.00814935	control
0.610865	1.6	0.00892548	control
0.698132	1.6	0.00698516	control
0.785398	1.6	0.0648068	control
0.872665	1.6	0.03609	control
0.959931	1.6	0.0504484	control
1.0472	1.6	0.0194032	control
1.13446	1.6	0.0337616	control
1.22173	1.6	0.0368661	control
1.309	1.6	0.0314332	control
1.39626	1.6	0.0174629	control
1.48353	1.6	0.0108658	control
1.5708	1.6	0.0104777	control
1.65806	1.6	0.0116419	control
1.74533	1.6	0.00970161	control
1.8326	1.6	0.0112539	control
1.91986	1.6	0.0166868	control
2.00713	1.6	0.0675232	control
2.0944	1.6	0.0570455	control
2.18166	1.6	0.0244481	control
2.26893	1.6	0.0333735	control
2.35619	1.6	0.0403587	control
2.44346	1.6	0.0997326	control
2.53073	1.6	0.202182	control
2.61799	1.6	0.264272	control
2.70526	1.6	0.440841	control
2.79253	1.6	0.738487	control
2.87979	1.6	1.07804	control
2.96706	1.6	2.13241	control
3.05433	1.6	3.78091	control
3.14159	1.6	4.48564	control
0.0872665	1.8	0.00814935	control
0.174533	1.8	0.00737323	control
0.261799	1.8	0.00349258	control
0.349066	1.8	0.0213435	control
0.436332	1.8	0.00194032	control
0.523599	1.8	0.000776129	control
0.610865	1.8	0.00116419	control
0.698132	1.8	0.00582097	control
0.785398	1.8	0.00698516	control
0.872665	1.8	0.0065971	control
0.959931	1.8	0.00426871	control
1.0472	1.8	0.00620903	control
1.13446	1.8	0.0116419	control
1.22173	1.8	0.00698516	control
1.309	1.8	0.00426871	control
1.39626	1.8	0.0065971	control
1.48353	1.8	0.0100897	control
1.5708	1.8	0.00465677	control
1.65806	1.8	0.0054329	control
1.74533	1.8	0.00698516	control
1.8326	1.8	0.00620903	control
1.91986	1.8	0.0054329	control
2.00713	1.8	0.02406	control
2.0944	1.8	0.0205674	control
2.18166	1.8	0.0267764	control
2.26893	1.8	0.0112539	control
2.35619	1.8	0.0147465	control
2.44346	1.8	0.0170748	control
2.53073	1.8	0.0461797	control
2.61799	1.8	0.0748964	control
2.70526	1.8	0.160659	control
2.79253	1.8	0.297257	control
2.87979	1.8	0.610813	control
2.96706	1.8	1.18593	control
3.05433	1.8	2.1883	control
3.14159	1.8	3.1115	control
0.0872665	2	0.000776129	control
0.174533	2	0.000776129	control
0.261799	2	0.00155226	control
0.349066	2	0.00271645	control
0.436332	2	0.00970161	control
0.523599	2	0.00232839	control
0.610865	2	0.00116419	control
0.698132	2	0.00970161	control
0.785398	2	0.0065971	control
0.872665	2	0.00814935	control
0.959931	2	0.00349258	control
1.0472	2	0.00232839	control
1.13446	2	0.000776129	control
1.22173	2	0.000388064	control
1.309	2	0.000776129	control
1.39626	2	0.00116419	control
1.48353	2	0.00349258	control
1.5708	2	0.00155226	control
1.65806	2	0.00232839	control
1.74533	2	0.00737323	control
1.8326	2	0.00776129	control
1.91986	2	0.0194032	control
2.00713	2	0.0124181	control
2.0944	2	0.00582097	control
2.18166	2	0.0104777	control
2.26893	2	0.01203	control
2.35619	2	0.0104777	control
2.44346	2	0.0558813	control
2.53073	2	0.0620903	control
2.61799	2	0.029881	control
2.70526	2	0.0512245	control
2.79253	2	0.167644	control
2.87979	2	0.303078	control
2.96706	2	0.622067	control
3.05433	2	1.15682	control
3.14159	2	1.6159	control
0.0872665	2.2	0.00155226	control
0.174533	2.2	0.000776129	control
0.261799	2.2	0.000388064	control
0.349066	2.2	0.00155226	control
0.436332	2.2	0.00116419	control
0.523599	2.2	0.00155226	control
0.610865	2.2	0.00194032	control
0.698132	2.2	0.0104777	control
0.785398	2.2	0	control
0.872665	2.2	0.00155226	control
0.959931	2.2	0.000388064	control
1.0472	2.2	0.000388064	control
1.13446	2.2	0.000388064	control
1.22173	2.2	0	control
1.309	2.2	0.00116419	control
1.39626	2.2	0.00194032	control
1.48353	2.2	0.00116419	control
1.5708	2.2	0.000776129	control
1.65806	2.2	0.00116419	control
1.74533	2.2	0.00388064	control
1.8326	2.2	0.01203	control
1.91986	2.2	0.0225077	control
2.00713	2.2	0.00155226	control
2.0944	2.2	0.000776129	control
2.18166	2.2	0.00388064	control
2.26893	2.2	0.00931355	control
2.35619	2.2	0.00892548	control
2.44346	2.2	0.0100897	control
2.53073	2.2	0.0112539	control
2.61799	2.2	0.0151345	control
2.70526	2.2	0.0399706	control
2.79253	2.2	0.169584	control
2.87979	2.2	0.173465	control
2.96706	2.2	0.335288	control
3.05433	2.2	0.655441	control
3.14159	2.2	0.91234	control
0.0872665	2.4	0.000776129	control
0.174533	2.4	0.000388064	control
0.261799	2.4	0	control
0.349066	2.4	0.000388064	control
0.436332	2.4	0.00232839	control
0.523599	2.4	0.000776129	control
0.610865	2.4	0.00194032	control
0.698132	2.4	0.000388064	control
0.785398	2.4	0.000776129	control
0.872665	2.4	0.00232839	control
0.959931	2.4	0.000776129	control
1.0472	2.4	0	control
1.13446	2.4	0.00155226	control
1.22173	2.4	0.000388064	control
1.309	2.4	0	control
1.39626	2.4	0	control
1.48353	2.4	0.00271645	control
1.5708	2.4	0.00310452	control
1.65806	2.4	0.00232839	control
1.74533	2.4	0.0065971	control
1.8326	2.4	0.00853742	control
1.91986	2.4	0.00155226	control
2.00713	2.4	0.000776129	control
2.0944	2.4	0.00426871	control
2.18166	2.4	0.00310452	control
2.26893	2.4	0.0054329	control
2.35619	2.4	0.0228958	control
2.44346	2.4	0.0065971	control
2.53073	2.4	0.00582097	control
2.61799	2.4	0.0139703	control
2.70526	2.4	0.0287168	control
2.79253	2.4	0.0450155	control
2.87979	2.4	0.128061	control
2.96706	2.4	0.178122	control
3.05433	2.4	0.371378	control
3.14159	2.4	0.525439	control
0.0872665	2.6	0.000776129	control
0.174533	2.6	0.00116419	control
0.261799	2.6	0.000776129	control
0.349066	2.6	0.00155226	control
0.436332	2.6	0.00116419	control
0.523599	2.6	0.000776129	control
0.610865	2.6	0.00155226	control
0.698132	2.6	0.00116419	control
0.785398	2.6	0.00388064	control
0.872665	2.6	0.00620903	control
0.959931	2.6	0.000776129	control
1.0472	2.6	0.000388064	control
1.13446	2.6	0.00116419	control
1.22173	2.6	0.00116419	control
1.309	2.6	0.000776129	control
1.39626	2.6	0.00310452	control
1.48353	2.6	0.00388064	control
1.5708	2.6	0.00232839	control
1.65806	2.6	0.000776129	control
1.74533	2.6	0.212659	control
1.8326	2.6	0.103225	control
1.91986	2.6	0.000776129	control
2.00713	2.6	0.00116419	control
2.0944	2.6	0.00776129	control
2.18166	2.6	0.0166868	control
2.26893	2.6	0.00155226	control
2.35619	2.6	0.0325974	control
2.44346	2.6	0.018239	control
2.53073	2.6	0.00931355	control
2.61799	2.6	0.00853742	control
2.70526	2.6	0.0263884	control
2.79253	2.6	0.0322094	control
2.87979	2.6	0.0477319	control
2.96706	2.6	0.123405	control
3.05433	2.6	0.208003	control
3.14159	2.6	0.305795	control
0.0872665	2.8	0.00194032	control
0.174533	2.8	0.00349258	control
0.261799	2.8	0.000388064	control
0.349066	2.8	0.000388064	control
0.436332	2.8	0.000388064	control
0.523599	2.8	0.00116419	control
0.610865	2.8	0.00116419	control
0.698132	2.8	0.0131942	control
0.785398	2.8	0.0131942	control
0.872665	2.8	0.00155226	control
0.959931	2.8	0.000776129	control
1.0472	2.8	0.00116419	control
1.13446	2.8	0.00271645	control
1.22173	2.8	0.00814935	control
1.309	2.8	0.00737323	control
1.39626	2.8	0.00310452	control
1.48353	2.8	0.0314332	control
1.5708	2.8	0.0314332	control
1.65806	2.8	0.00310452	control
1.74533	2.8	0.0205674	control
1.8326	2.8	0.00620903	control
1.91986	2.8	0.000776129	control
2.00713	2.8	0.00155226	control
2.0944	2.8	0.00970161	control
2.18166	2.8	0.0236719	control
2.26893	2.8	0.00232839	control
2.35619	2.8	0.00698516	control
2.44346	2.8	0.0434632	control
2.53073	2.8	0.018239	control
2.61799	2.8	0.00388064	control
2.70526	2.8	0.0974042	control
2.79253	2.8	0.0194032	control
2.87979	2.8	0.0333735	control
2.96706	2.8	0.0776129	control
3.05433	2.8	0.135435	control
3.14159	2.8	0.20451	control
0.0872665	3	0.00194032	control
0.174533	3	0.000388064	control
0.261799	3	0.00194032	control
0.349066	3	0.000388064	control
0.436332	3	0.000776129	control
0.523599	3	0.0054329	control
0.610865	3	0.0065971	control
0.698132	3	0.00776129	control
0.785398	3	0.00853742	control
0.872665	3	0.00116419	control
0.959931	3	0.000388064	control
1.0472	3	0.000388064	control
1.13446	3	0.0054329	control
1.22173	3	0.00194032	control
1.309	3	0	control
1.39626	3	0	control
1.48353	3	0.00116419	control
1.5708	3	0	control
1.65806	3	0.00155226	control
1.74533	3	0.00232839	control
1.8326	3	0.00271645	control
1.91986	3	0.00388064	control
2.00713	3	0.00155226	control
2.0944	3	0.00232839	control
2.18166	3	0.00465677	control
2.26893	3	0.00310452	control
2.35619	3	0.00814935	control
2.44346	3	0.00892548	control
2.53073	3	0.00582097	control
2.61799	3	0.00582097	control
2.70526	3	0.0221197	control
2.79253	3	0.0155226	control
2.87979	3	0.0228958	control
2.96706	3	0.0873145	control
3.05433	3	0.0803293	control
3.14159	3	0.143196	control
0.0872665	0.2	0	activation
0.174533	0.2	0	activation
0.261799	0.2	0	activation
0.349066	0.2	0	activation
0.436332	0.2	0	activation
0.523599	0.2	0	activation
0.610865	0.2	0	activation
0.698132	0.2	0	activation
0.785398	0.2	0	activation
0.872665	0.2	0	activation
0.959931	0.2	0	activation
1.0472	0.2	0	activation
1.13446	0.2	0	activation
1.22173	0.2	0	activation
1.309	0.2	0	activation
1.39626	0.2	0	activation
1.48353	0.2	0	activation
1.5708	0.2	0	activation
1.65806	0.2	0	activation
1.74533	0.2	0	activation
1.8326	0.2	0	activation
1.91986	0.2	0	activation
2.00713	0.2	0	activation
2.0944	0.2	0	activation
2.18166	0.2	0	activation
2.26893	0.2	0	activation
2.35619	0.2	0	activation
2.44346	0.2	0	activation
2.53073	0.2	0	activation
2.61799	0.2	0	activation
2.70526	0.2	0	activation
2.79253	0.2	0	activation
2.87979	0.2	0	activation
2.96706	0.2	0	activation
3.05433	0.2	0	activation
3.14159	0.2	0	activation
0.0872665	0.4	0	activation
0.174533	0.4	0	activation
0.261799	0.4	0	activation
0.349066	0.4	0	activation
0.436332	0.4	0	activation
0.523599	0.4	0	activation
0.610865	0.4	0	activation
0.698132	0.4	0	activation
0.785398	0.4	0	activation
0.872665	0.4	0	activation
0.959931	0.4	0	activation
1.0472	0.4	0	activation
1.13446	0.4	0	activation
1.22173	0.4	0	activation
1.309	0.4	0	activation
1.39626	0.4	0	activation
1.48353	0.4	0	activation
1.5708	0.4	0	activation
1.65806	0.4	0	activation
1.74533	0.4	0	activation
1.8326	0.4	0	activation
1.91986	0.4	0	activation
2.00713	0.4	0	activation
2.0944	0.4	0	activation
2.18166	0.4	0	activation
2.26893	0.4	0	activation
2.35619	0.4	0	activation
2.44346	0.4	0	activation
2.53073	0.4	0	activation
2.61799	0.4	0	activation
2.70526	0.4	0	activation
2.79253	0.4	0	activation
2.87979	0.4	0	activation
2.96706	0.4	0	activation
3.05433	0.4	0	activation
3.14159	0.4	0	activation
0.0872665	0.6	0	activation
0.174533	0.6	0	activation
0.261799	0.6	0	activation
0.349066	0.6	0	activation
0.436332	0.6	0	activation
0.523599	0.6	0	activation
0.610865	0.6	0	activation
0.698132	0.6	0	activation
0.785398	0.6	0	activation
0.872665	0.6	0	activation
0.959931	0.6	0	activation
1.0472	0.6	0	activation
1.13446	0.6	0	activation
1.22173	0.6	0	activation
1.309	0.6	0	activation
1.39626	0.6	0	activation
1.48353	0.6	0	activation
1.5708	0.6	0	activation
1.65806	0.6	0	activation
1.74533	0.6	0	activation
1.8326	0.6	0	activation
1.91986	0.6	0.000363326	activation
2.00713	0.6	0.0014533	activation
2.0944	0.6	0.0014533	activation
2.18166	0.6	0.000726652	activation
2.26893	0.6	0.00108998	activation
2.35619	0.6	0.000363326	activation
2.44346	0.6	0	activation
2.53073	0.6	0	activation
2.61799	0.6	0	activation
2.70526	0.6	0	activation
2.79253	0.6	0	activation
2.87979	0.6	0	activation
2.96706	0.6	0	activation
3.05433	0.6	0	activation
3.14159	0.6	0.000726652	activation
0.0872665	0.8	0	activation
0.174533	0.8	0.000363326	activation
0.261799	0.8	0.00181663	activation
0.349066	0.8	0	activation
0.436332	0.8	0.00254328	activation
0.523599	0.8	0.000363326	activation
0.610865	0.8	0.0014533	activation
0.698132	0.8	0.000363326	activation
0.785398	0.8	0.000363326	activation
0.872665	0.8	0.00217996	activation
0.959931	0.8	0.00217996	activation
1.0472	0.8	0.00254328	activation
1.13446	0.8	0.00435991	activation
1.22173	0.8	0.00472324	activation
1.309	0.8	0.00726652	activation
1.39626	0.8	0.0098098	activation
1.48353	0.8	0.0112631	activation
1.5708	0.8	0.0297927	activation
1.65806	0.8	0.0279761	activation
1.74533	0.8	0.0297927	activation
1.8326	0.8	0.0377859	activation
1.91986	0.8	0.0417825	activation
2.00713	0.8	0.0170763	activation
2.0944	0.8	0.0239795	activation
2.18166	0.8	0.0185296	activation
2.26893	0.8	0.0181663	activation
2.35619	0.8	0.0112631	activation
2.44346	0.8	0.0192563	activation
2.53073	0.8	0.00944648	activation
2.61799	0.8	0.0123531	activation
2.70526	0.8	0.0101731	activation
2.79253	0.8	0.0014533	activation
2.87979	0.8	0.00217996	activation
2.96706	0.8	0.00326993	activation
3.05433	0.8	0.00799317	activation
3.14159	0.8	0.0185296	activation
0.0872665	1	0.285574	activation
0.174533	1	0.303014	activation
0.261799	1	0.234345	activation
0.349066	1	0.222719	activation
0.436332	1	0.160227	activation
0.523599	1	0.128981	activation
0.610865	1	0.123168	activation
0.698132	1	0.122078	activation
0.785398	1	0.0955547	activation
0.872665	1	0.110451	activation
0.959931	1	0.103185	activation
1.0472	1	0.0995513	activation
1.13446	1	0.106818	activation
1.22173	1	0.114084	activation
1.309	1	0.0773884	activation
1.39626	1	0.0977347	activation
1.48353	1	0.083565	activation
1.5708	1	0.101005	activation
1.65806	1	0.0951914	activation
1.74533	1	0.0886515	activation
1.8326	1	0.102095	activation
1.91986	1	0.148237	activation
2.00713	1	0.107181	activation
2.0944	1	0.121351	activation
2.18166	1	0.121351	activation
2.26893	1	0.18239	activation
2.35619	1	0.0937381	activation
2.44346	1	0.0842916	activation
2.53073	1	0.0817483	activation
2.61799	1	0.0795684	activation
2.70526	1	0.0566789	activation
2.79253	1	0.0614021	activation
2.87979	1	0.0741185	activation
2.96706	1	0.102458	activation
3.05433	1	0.0890149	activation
3.14159	1	0.14751	activation
0.0872665	1.2	2.1567	activation
0.174533	1.2	2.04444	activation
0.261799	1.2	1.57829	activation
0.349066	1.2	1.32905	activation
0.436332	1.2	0.992607	activation
0.523599	1.2	0.834196	activation
0.610865	1.2	0.628191	activation
0.698132	1.2	0.51774	activation
0.785398	1.2	0.418188	activation
0.872665	1.2	0.323723	activation
0.959931	1.2	0.229259	activation
1.0472	1.2	0.186386	activation
1.13446	1.2	0.15078	activation
1.22173	1.2	0.164587	activation
1.309	1.2	0.0861083	activation
1.39626	1.2	0.0919215	activation
1.48353	1.2	0.080295	activation
1.5708	1.2	0.14424	activation
1.65806	1.2	0.122078	activation
1.74533	1.2	0.098098	activation
1.8326	1.2	0.14533	activation
1.91986	1.2	0.119898	activation
2.00713	1.2	0.163133	activation
2.0944	1.2	0.18784	activation
2.18166	1.2	0.210002	activation
2.26893	1.2	0.278671	activation
2.35619	1.2	0.209639	activation
2.44346	1.2	0.319	activation
2.53073	1.2	0.298291	activation
2.61799	1.2	0.352426	activation
2.70526	1.2	0.450524	activation
2.79253	1.2	0.713936	activation
2.87979	1.2	0.882882	activation
2.96706	1.2	0.806947	activation
3.05433	1.2	0.907225	activation
3.14159	1.2	0.783694	activation
0.0872665	1.4	0.623104	activation
0.174533	1.4	0.5003	activation
0.261799	1.4	0.405472	activation
0.349066	1.4	0.412012	activation
0.436332	1.4	0.251785	activation
0.523599	1.4	0.184933	activation
0.610865	1.4	0.206006	activation
0.698132	1.4	0.154777	activation
0.785398	1.4	0.174033	activation
0.872665	1.4	0.0799317	activation
0.959931	1.4	0.0544989	activation
1.0472	1.4	0.047959	activation
1.13446	1.4	0.0890149	activation
1.22173	1.4	0.0570422	activation
1.309	1.4	0.104638	activation
1.39626	1.4	0.136974	activation
1.48353	1.4	0.0817483	activation
1.5708	1.4	0.0566789	activation
1.65806	1.4	0.0715752	activation
1.74533	1.4	0.0563155	activation
1.8326	1.4	0.0868349	activation
1.91986	1.4	0.139154	activation
2.00713	1.4	0.131161	activation
2.0944	1.4	0.14424	activation
2.18166	1.4	0.219449	activation
2.26893	1.4	0.255781	activation
2.35619	1.4	0.31573	activation
2.44346	1.4	0.401839	activation
2.53073	1.4	0.471234	activation
2.61799	1.4	0.677966	activation
2.70526	1.4	0.994787	activation
2.79253	1.4	1.21242	activation
2.87979	1.4	1.47292	activation
2.96706	1.4	1.84206	activation
3.05433	1.4	2.33837	activation
3.14159	1.4	2.40086	activation
0.0872665	1.6	0.135157	activation
0.174533	1.6	0.0788417	activation
0.261799	1.6	0.103185	activation
0.349066	1.6	0.372772	activation
0.436332	1.6	0.140607	activation
0.523599	1.6	0.0472324	activation
0.610865	1.6	0.0388759	activation
0.698132	1.6	0.0417825	activation
0.785398	1.6	0.032336	activation
0.872665	1.6	0.0123531	activation
0.959931	1.6	0.0283394	activation
1.0472	1.6	0.00799317	activation
1.13446	1.6	0.017803	activation
1.22173	1.6	0.0108998	activation
1.309	1.6	0.0210729	activation
1.39626	1.6	0.00871982	activation
1.48353	1.6	0.00726652	activation
1.5708	1.6	0.0105365	activation
1.65806	1.6	0.0185296	activation
1.74533	1.6	0.0359693	activation
1.8326	1.6	0.0283394	activation
1.91986	1.6	0.0515923	activation
2.00713	1.6	0.0294294	activation
2.0944	1.6	0.0581322	activation
2.18166	1.6	0.0948281	activation
2.26893	1.6	0.0770251	activation
2.35619	1.6	0.0864716	activation
2.44346	1.6	0.241975	activation
2.53073	1.6	0.265591	activation
2.61799	1.6	0.376769	activation
2.70526	1.6	0.453794	activation
2.79253	1.6	0.702309	activation
2.87979	1.6	0.824023	activation
2.96706	1.6	1.55177	activation
3.05433	1.6	1.74978	activation
3.14159	1.6	2.04916	activation
0.0872665	1.8	0.0257961	activation
0.174533	1.8	0.017803	activation
0.261799	1.8	0.0221629	activation
0.349066	1.8	0.0127164	activation
0.436332	1.8	0.00799317	activation
0.523599	1.8	0.00690319	activation
0.610865	1.8	0.0214362	activation
0.698132	1.8	0.015623	activation
0.785398	1.8	0.018893	activation
0.872665	1.8	0.00217996	activation
0.959931	1.8	0.00435991	activation
1.0472	1.8	0.00690319	activation
1.13446	1.8	0.00762985	activation
1.22173	1.8	0.00544989	activation
1.309	1.8	0.00435991	activation
1.39626	1.8	0.00472324	activation
1.48353	1.8	0.00508656	activation
1.5708	1.8	0.0174396	activation
1.65806	1.8	0.00581322	activation
1.74533	1.8	0.00581322	activation
1.8326	1.8	0.00944648	activation
1.91986	1.8	0.0105365	activation
2.00713	1.8	0.00726652	activation
2.0944	1.8	0.0374226	activation
2.18166	1.8	0.0105365	activation
2.26893	1.8	0.0203463	activation
2.35619	1.8	0.0599488	activation
2.44346	1.8	0.0882882	activation
2.53073	1.8	0.0617654	activation
2.61799	1.8	0.186023	activation
2.70526	1.8	0.149327	activation
2.79253	1.8	0.167493	activation
2.87979	1.8	0.258325	activation
2.96706	1.8	0.525369	activation
3.05433	1.8	0.575872	activation
3.14159	1.8	0.82802	activation
0.0872665	2	0.0105365	activation
0.174533	2	0.00508656	activation
0.261799	2	0.00762985	activation
0.349066	2	0.0083565	activation
0.436332	2	0.00181663	activation
0.523599	2	0.00108998	activation
0.610865	2	0.00399659	activation
0.698132	2	0.00290661	activation
0.785398	2	0.00290661	activation
0.872665	2	0.0112631	activation
0.959931	2	0.00617654	activation
1.0472	2	0.0098098	activation
1.13446	2	0.000726652	activation
1.22173	2	0.0014533	activation
1.309	2	0.000726652	activation
1.39626	2	0.0014533	activation
1.48353	2	0.00108998	activation
1.5708	2	0.000726652	activation
1.65806	2	0.00544989	activation
1.74533	2	0.0141697	activation
1.8326	2	0.00726652	activation
1.91986	2	0.00399659	activation
2.00713	2	0.00617654	activation
2.0944	2	0.0083565	activation
2.18166	2	0.0163497	activation
2.26893	2	0.0261595	activation
2.35619	2	0.0098098	activation
2.44346	2	0.0148964	activation
2.53073	2	0.0817483	activation
2.61799	2	0.0650353	activation
2.70526	2	0.0617654	activation
2.79253	2	0.067942	activation
2.87979	2	0.107544	activation
2.96706	2	0.199103	activation
3.05433	2	0.282304	activation
3.14159	2	0.366596	activation
0.0872665	2.2	0.00653987	activation
0.174533	2.2	0.00617654	activation
0.261799	2.2	0.0163497	activation
0.349066	2.2	0.0138064	activation
0.436332	2.2	0.00181663	activation
0.523599	2.2	0.000726652	activation
0.610865	2.2	0.000726652	activation
0.698132	2.2	0	activation
0.785398	2.2	0.00254328	activation
0.872665	2.2	0	activation
0.959931	2.2	0.000363326	activation
1.0472	2.2	0.00108998	activation
1.13446	2.2	0.0014533	activation
1.22173	2.2	0.000363326	activation
1.309	2.2	0.000363326	activation
1.39626	2.2	0	activation
1.48353	2.2	0.000726652	activation
1.5708	2.2	0	activation
1.65806	2.2	0.00108998	activation
1.74533	2.2	0.000726652	activation
1.8326	2.2	0.00363326	activation
1.91986	2.2	0.00108998	activation
2.00713	2.2	0.00181663	activation
2.0944	2.2	0.0359693	activation
2.18166	2.2	0.00726652	activation
2.26893	2.2	0.00290661	activation
2.35619	2.2	0.00435991	activation
2.44346	2.2	0.00254328	activation
2.53073	2.2	0.00799317	activation
2.61799	2.2	0.0101731	activation
2.70526	2.2	0.0243428	activation
2.79253	2.2	0.0363326	activation
2.87979	2.2	0.0748452	activation
2.96706	2.2	0.111904	activation
3.05433	2.2	0.214362	activation
3.14159	2.2	0.482497	activation
0.0872665	2.4	0.00108998	activation
0.174533	2.4	0.0134431	activation
0.261799	2.4	0.017803	activation
0.349066	2.4	0.00435991	activation
0.436332	2.4	0.00108998	activation
0.523599	2.4	0.00217996	activation
0.610865	2.4	0.00108998	activation
0.698132	2.4	0.0014533	activation
0.785398	2.4	0.00290661	activation
0.872665	2.4	0.00254328	activation
0.959931	2.4	0.00326993	activation
1.0472	2.4	0.00108998	activation
1.13446	2.4	0	activation
1.22173	2.4	0.000363326	activation
1.309	2.4	0.000363326	activation
1.39626	2.4	0.000363326	activation
1.48353	2.4	0	activation
1.5708	2.4	0	activation
1.65806	2.4	0	activation
1.74533	2.4	0.000363326	activation
1.8326	2.4	0.000363326	activation
1.91986	2.4	0.000363326	activation
2.00713	2.4	0.00508656	activation
2.0944	2.4	0.00581322	activation
2.18166	2.4	0.0138064	activation
2.26893	2.4	0.00108998	activation
2.35619	2.4	0.00363326	activation
2.44346	2.4	0.000726652	activation
2.53073	2.4	0.00254328	activation
2.61799	2.4	0.00726652	activation
2.70526	2.4	0.0214362	activation
2.79253	2.4	0.0217996	activation
2.87979	2.4	0.0693953	activation
2.96706	2.4	0.0577688	activation
3.05433	2.4	0.0806584	activation
3.14159	2.4	0.109361	activation
0.0872665	2.6	0.000363326	activation
0.174533	2.6	0.000726652	activation
0.261799	2.6	0.0014533	activation
0.349066	2.6	0.000363326	activation
0.436332	2.6	0.000726652	activation
0.523599	2.6	0.00108998	activation
0.610865	2.6	0.00108998	activation
0.698132	2.6	0.00290661	activation
0.785398	2.6	0.000363326	activation
0.872665	2.6	0	activation
0.959931	2.6	0	activation
1.0472	2.6	0.00108998	activation
1.13446	2.6	0	activation
1.22173	2.6	0	activation
1.309	2.6	0	activation
1.39626	2.6	0	activation
1.48353	2.6	0	activation
1.5708	2.6	0	activation
1.65806	2.6	0	activation
1.74533	2.6	0.000726652	activation
1.8326	2.6	0.00363326	activation
1.91986	2.6	0	activation
2.00713	2.6	0	activation
2.0944	2.6	0.000726652	activation
2.18166	2.6	0.000363326	activation
2.26893	2.6	0.000726652	activation
2.35619	2.6	0.00399659	activation
2.44346	2.6	0.00108998	activation
2.53073	2.6	0.0014533	activation
2.61799	2.6	0.0014533	activation
2.70526	2.6	0.00617654	activation
2.79253	2.6	0.0272494	activation
2.87979	2.6	0.0450524	activation
2.96706	2.6	0.0577688	activation
3.05433	2.6	0.0639454	activation
3.14159	2.6	0.0693953	activation
0.0872665	2.8	0	activation
0.174533	2.8	0.0014533	activation
0.261799	2.8	0.000726652	activation
0.349066	2.8	0	activation
0.436332	2.8	0	activation
0.523599	2.8	0.000363326	activation
0.610865	2.8	0	activation
0.698132	2.8	0.000363326	activation
0.785398	2.8	0.000726652	activation
0.872665	2.8	0	activation
0.959931	2.8	0	activation
1.0472	2.8	0.0457791	activation
1.13446	2.8	0.0279761	activation
1.22173	2.8	0.0210729	activation
1.309	2.8	0	activation
1.39626	2.8	0	activation
1.48353	2.8	0.000363326	activation
1.5708	2.8	0	activation
1.65806	2.8	0	activation
1.74533	2.8	0.000726652	activation
1.8326	2.8	0	activation
1.91986	2.8	0.000363326	activation
2.00713	2.8	0.000363326	activation
2.0944	2.8	0.000363326	activation
2.18166	2.8	0.000363326	activation
2.26893	2.8	0.000726652	activation
2.35619	2.8	0.00363326	activation
2.44346	2.8	0.00363326	activation
2.53073	2.8	0.00108998	activation
2.61799	2.8	0	activation
2.70526	2.8	0.000363326	activation
2.79253	2.8	0.00908315	activation
2.87979	2.8	0.0570422	activation
2.96706	2.8	0.0214362	activation
3.05433	2.8	0.0403292	activation
3.14159	2.8	0.0308827	activation
0.0872665	3	0	activation
0.174533	3	0.0014533	activation
0.261799	3	0.00217996	activation
0.349066	3	0	activation
0.436332	3	0	activation
0.523599	3	0	activation
0.610865	3	0	activation
0.698132	3	0	activation
0.785398	3	0.000363326	activation
0.872665	3	0	activation
0.959931	3	0	activation
1.0472	3	0	activation
1.13446	3	0	activation
1.22173	3	0	activation
1.309	3	0	activation
1.39626	3	0	activation
1.48353	3	0	activation
1.5708	3	0	activation
1.65806	3	0.000363326	activation
1.74533	3	0.000363326	activation
1.8326	3	0.00108998	activation
1.91986	3	0.00108998	activation
2.00713	3	0.000726652	activation
2.0944	3	0.00254328	activation
2.18166	3	0.000726652	activation
2.26893	3	0	activation
2.35619	3	0.00181663	activation
2.44346	3	0.000363326	activation
2.53073	3	0.00508656	activation
2.61799	3	0.00108998	activation
2.70526	3	0.000363326	activation
2.79253	3	0.00690319	activation
2.87979	3	0.0123531	activation
2.96706	3	0.0123531	activation
3.05433	3	0.0236162	activation
3.14159	3	0.0123531	activation

## Sheet: figS8D_courter_song_statistics
analysis_group	datename	quadrant	sine_ratio
control	localhost-20250302_114940	Tail	0.119559
control	localhost-20250303_100640	Tail	0.0599124
control	localhost-20250303_102850	Head	0.310345
control	localhost-20250303_102850	Tail	0.101209
control	localhost-20250303_120015	Tail	0.0641013
control	localhost-20250303_140125	Tail	0.0569792
control	localhost-20250307_171047	Tail	0.0212131
control	localhost-20250308_124135	Head	0.0439414
control	localhost-20250308_124135	Tail	0.102243
control	localhost-20250308_161404	Tail	0.0327506
control	localhost-20250308_170043	Tail	0.0247283
control	localhost-20250308_172322	Head	0.110687
control	localhost-20250308_172322	Tail	0.0656392
control	localhost-20250308_174726	Tail	0.0401059
control	localhost-20250309_131132	Head	0.317227
control	localhost-20250309_131132	Tail	0.202092
control	localhost-20250309_141032	Head	0.00675676
control	localhost-20250309_141032	Tail	0.0609252
control	localhost-20250309_152049	Tail	0.0180574
control	localhost-20250309_154149	Tail	0.0347797
control	localhost-20250309_160606	Tail	0.0602134
control	localhost-20240411_130822	Head	0.0589212
control	localhost-20240411_130822	Tail	0.145308
control	localhost-20240411_135652	Head	0.0592885
control	localhost-20240411_135652	Tail	0.0669661
control	localhost-20240412_114506	Head	0.0171149
control	localhost-20240412_114506	Tail	0.0214982
activation	localhost-20250302_114940	Tail	0.202487
activation	localhost-20250303_100640	Tail	0.16289
activation	localhost-20250303_102850	Head	0.282051
activation	localhost-20250303_102850	Tail	0.208316
activation	localhost-20250303_120015	Tail	0.109775
activation	localhost-20250303_140125	Tail	0.188434
activation	localhost-20250307_171047	Tail	0.0518276
activation	localhost-20250308_124135	Head	0.30881
activation	localhost-20250308_124135	Tail	0.128166
activation	localhost-20250308_161404	Tail	0.0278441
activation	localhost-20250308_170043	Tail	0.0432579
activation	localhost-20250308_172322	Head	0.240238
activation	localhost-20250308_172322	Tail	0.0298137
activation	localhost-20250308_174726	Tail	0.0400742
activation	localhost-20250309_131132	Head	0.423502
activation	localhost-20250309_131132	Tail	0.276481
activation	localhost-20250309_141032	Head	0.411163
activation	localhost-20250309_141032	Tail	0.244986
activation	localhost-20250309_152049	Tail	0.0679468
activation	localhost-20250309_154149	Tail	0.0559529
activation	localhost-20250309_160606	Tail	0.0821322
activation	localhost-20240411_130822	Head	0.40945
activation	localhost-20240411_130822	Tail	0.259155
activation	localhost-20240411_135652	Head	0.349866
activation	localhost-20240411_135652	Tail	0.189395
activation	localhost-20240412_114506	Head	0.095787
activation	localhost-20240412_114506	Tail	0.0196468

## Sheet: figS8E_P_rule_song
datename	analysis_group	quadrant	rule	time_spent_ratio
localhost-20250302_114940	control	All	chasing	0.515598
localhost-20250302_114940	control	All	whatever	0.012565
localhost-20250302_114940	control	All	close	0.471837
localhost-20250303_100640	control	All	chasing	0.533487
localhost-20250303_100640	control	All	whatever	0
localhost-20250303_100640	control	All	close	0.466513
localhost-20250303_102850	control	All	chasing	0.494145
localhost-20250303_102850	control	All	whatever	0.00702576
localhost-20250303_102850	control	All	close	0.498829
localhost-20250303_120015	control	All	chasing	0.754626
localhost-20250303_120015	control	All	whatever	0
localhost-20250303_120015	control	All	close	0.245374
localhost-20250303_140125	control	All	chasing	0.464744
localhost-20250303_140125	control	All	whatever	0
localhost-20250303_140125	control	All	close	0.535256
localhost-20250307_171047	control	All	chasing	0.774533
localhost-20250307_171047	control	All	whatever	0
localhost-20250307_171047	control	All	close	0.225467
localhost-20250307_180418	control	All	chasing	1
localhost-20250307_180418	control	All	whatever	0
localhost-20250307_180418	control	All	close	0
localhost-20250308_124135	control	All	chasing	0.46291
localhost-20250308_124135	control	All	whatever	0.0212766
localhost-20250308_124135	control	All	close	0.515814
localhost-20250308_161404	control	All	chasing	0.653646
localhost-20250308_161404	control	All	whatever	0
localhost-20250308_161404	control	All	close	0.346354
localhost-20250308_170043	control	All	chasing	0.739953
localhost-20250308_170043	control	All	whatever	0.035461
localhost-20250308_170043	control	All	close	0.224586
localhost-20250308_172322	control	All	chasing	0.248555
localhost-20250308_172322	control	All	whatever	0
localhost-20250308_172322	control	All	close	0.751445
localhost-20250308_174726	control	All	chasing	0.763231
localhost-20250308_174726	control	All	whatever	0
localhost-20250308_174726	control	All	close	0.236769
localhost-20250309_131132	control	All	chasing	0.491004
localhost-20250309_131132	control	All	whatever	0.021989
localhost-20250309_131132	control	All	close	0.487006
localhost-20250309_141032	control	All	chasing	0.587616
localhost-20250309_141032	control	All	whatever	0
localhost-20250309_141032	control	All	close	0.412384
localhost-20250309_152049	control	All	chasing	0.630303
localhost-20250309_152049	control	All	whatever	0
localhost-20250309_152049	control	All	close	0.369697
localhost-20250309_154149	control	All	chasing	0.704082
localhost-20250309_154149	control	All	whatever	0
localhost-20250309_154149	control	All	close	0.295918
localhost-20250309_160606	control	All	chasing	0.608123
localhost-20250309_160606	control	All	whatever	0
localhost-20250309_160606	control	All	close	0.391877
localhost-20240411_130822	control	All	chasing	0.412621
localhost-20240411_130822	control	All	whatever	0
localhost-20240411_130822	control	All	close	0.587379
localhost-20240411_135652	control	All	chasing	0.671355
localhost-20240411_135652	control	All	whatever	0.0121894
localhost-20240411_135652	control	All	close	0.316456
localhost-20240412_114506	control	All	chasing	0.739342
localhost-20240412_114506	control	All	whatever	0.0146163
localhost-20240412_114506	control	All	close	0.246041
localhost-20250302_114940	activation	All	chasing	0.797603
localhost-20250302_114940	activation	All	whatever	0.0825566
localhost-20250302_114940	activation	All	close	0.11984
localhost-20250303_100640	activation	All	chasing	0.538462
localhost-20250303_100640	activation	All	whatever	0.0257525
localhost-20250303_100640	activation	All	close	0.435786
localhost-20250303_102850	activation	All	chasing	0.389175
localhost-20250303_102850	activation	All	whatever	0.0463918
localhost-20250303_102850	activation	All	close	0.564433
localhost-20250303_120015	activation	All	chasing	0.678107
localhost-20250303_120015	activation	All	whatever	0.0050578
localhost-20250303_120015	activation	All	close	0.316835
localhost-20250303_140125	activation	All	chasing	0.386823
localhost-20250303_140125	activation	All	whatever	0.0234438
localhost-20250303_140125	activation	All	close	0.589733
localhost-20250307_171047	activation	All	chasing	0.607143
localhost-20250307_171047	activation	All	whatever	0
localhost-20250307_171047	activation	All	close	0.392857
localhost-20250307_180418	activation	All	chasing	0.245576
localhost-20250307_180418	activation	All	whatever	0.00965147
localhost-20250307_180418	activation	All	close	0.744772
localhost-20250308_124135	activation	All	chasing	0.750395
localhost-20250308_124135	activation	All	whatever	0.0150079
localhost-20250308_124135	activation	All	close	0.234597
localhost-20250308_161404	activation	All	chasing	0.618123
localhost-20250308_161404	activation	All	whatever	0.0954693
localhost-20250308_161404	activation	All	close	0.286408
localhost-20250308_170043	activation	All	chasing	0.453674
localhost-20250308_170043	activation	All	whatever	0.057508
localhost-20250308_170043	activation	All	close	0.488818
localhost-20250308_172322	activation	All	chasing	0.236313
localhost-20250308_172322	activation	All	whatever	0
localhost-20250308_172322	activation	All	close	0.763687
localhost-20250308_174726	activation	All	chasing	0.544503
localhost-20250308_174726	activation	All	whatever	0
localhost-20250308_174726	activation	All	close	0.455497
localhost-20250309_131132	activation	All	chasing	0.45954
localhost-20250309_131132	activation	All	whatever	0.0494643
localhost-20250309_131132	activation	All	close	0.490996
localhost-20250309_141032	activation	All	chasing	0.375857
localhost-20250309_141032	activation	All	whatever	0.00566319
localhost-20250309_141032	activation	All	close	0.61848
localhost-20250309_152049	activation	All	chasing	0.510677
localhost-20250309_152049	activation	All	whatever	0.0140329
localhost-20250309_152049	activation	All	close	0.47529
localhost-20250309_154149	activation	All	chasing	0.598569
localhost-20250309_154149	activation	All	whatever	0.00325309
localhost-20250309_154149	activation	All	close	0.398178
localhost-20250309_160606	activation	All	chasing	0.413474
localhost-20250309_160606	activation	All	whatever	0.0138705
localhost-20250309_160606	activation	All	close	0.572655
localhost-20240411_130822	activation	All	chasing	0.273342
localhost-20240411_130822	activation	All	whatever	0.016069
localhost-20240411_130822	activation	All	close	0.710589
localhost-20240411_135652	activation	All	chasing	0.629813
localhost-20240411_135652	activation	All	whatever	0.0415048
localhost-20240411_135652	activation	All	close	0.328682
localhost-20240412_114506	activation	All	chasing	0.573209
localhost-20240412_114506	activation	All	whatever	0.0685358
localhost-20240412_114506	activation	All	close	0.358255
