# Supplementary material for: Sex-specific behavioral feedback modulates sensorimotor processing and drives flexible social behavior
Source: Nat Commun. 2026 May 4;17:4026. doi: 10.1038/s41467-026-72057-9 (PMC13139495; doi:10.1038/s41467-026-72057-9)
Supplement: Supplementary file 15 — Source Data [file 41467_2026_72057_MOESM15_ESM.zip › source_data/figS9.xlsx]

## Sheet: figS9A
	Unnamed: 0	feat	transition	time	feat_mean	feat_sem
0	0	song_bout	h2t->h2h	-1000	0.234375	0.0529509
1	1	song_bout	h2t->h2h	-999	0.21875	0.0516748
2	2	song_bout	h2t->h2h	-998	0.21875	0.0516748
3	3	song_bout	h2t->h2h	-997	0.21875	0.0516748
4	4	song_bout	h2t->h2h	-996	0.21875	0.0516748
5	5	song_bout	h2t->h2h	-995	0.21875	0.0516748
6	6	song_bout	h2t->h2h	-994	0.21875	0.0516748
7	7	song_bout	h2t->h2h	-993	0.21875	0.0516748
8	8	song_bout	h2t->h2h	-992	0.203125	0.0502906
9	9	song_bout	h2t->h2h	-991	0.203125	0.0502906
10	10	song_bout	h2t->h2h	-990	0.203125	0.0502906
11	11	song_bout	h2t->h2h	-989	0.203125	0.0502906
12	12	song_bout	h2t->h2h	-988	0.203125	0.0502906
13	13	song_bout	h2t->h2h	-987	0.203125	0.0502906
14	14	song_bout	h2t->h2h	-986	0.203125	0.0502906
15	15	song_bout	h2t->h2h	-985	0.21875	0.0516748
16	16	song_bout	h2t->h2h	-984	0.21875	0.0516748
17	17	song_bout	h2t->h2h	-983	0.21875	0.0516748
18	18	song_bout	h2t->h2h	-982	0.21875	0.0516748
19	19	song_bout	h2t->h2h	-981	0.21875	0.0516748
20	20	song_bout	h2t->h2h	-980	0.21875	0.0516748
21	21	song_bout	h2t->h2h	-979	0.21875	0.0516748
22	22	song_bout	h2t->h2h	-978	0.21875	0.0516748
23	23	song_bout	h2t->h2h	-977	0.21875	0.0516748
24	24	song_bout	h2t->h2h	-976	0.21875	0.0516748
25	25	song_bout	h2t->h2h	-975	0.21875	0.0516748
26	26	song_bout	h2t->h2h	-974	0.21875	0.0516748
27	27	song_bout	h2t->h2h	-973	0.21875	0.0516748
28	28	song_bout	h2t->h2h	-972	0.21875	0.0516748
29	29	song_bout	h2t->h2h	-971	0.21875	0.0516748
30	30	song_bout	h2t->h2h	-970	0.21875	0.0516748
31	31	song_bout	h2t->h2h	-969	0.21875	0.0516748
32	32	song_bout	h2t->h2h	-968	0.21875	0.0516748
33	33	song_bout	h2t->h2h	-967	0.21875	0.0516748
34	34	song_bout	h2t->h2h	-966	0.203125	0.0502906
35	35	song_bout	h2t->h2h	-965	0.203125	0.0502906
36	36	song_bout	h2t->h2h	-964	0.203125	0.0502906
37	37	song_bout	h2t->h2h	-963	0.203125	0.0502906
38	38	song_bout	h2t->h2h	-962	0.203125	0.0502906
39	39	song_bout	h2t->h2h	-961	0.203125	0.0502906
40	40	song_bout	h2t->h2h	-960	0.203125	0.0502906
41	41	song_bout	h2t->h2h	-959	0.203125	0.0502906
42	42	song_bout	h2t->h2h	-958	0.203125	0.0502906
43	43	song_bout	h2t->h2h	-957	0.1875	0.048789
44	44	song_bout	h2t->h2h	-956	0.203125	0.0502906
45	45	song_bout	h2t->h2h	-955	0.234375	0.0529509
46	46	song_bout	h2t->h2h	-954	0.25	0.0541266
47	47	song_bout	h2t->h2h	-953	0.25	0.0541266
48	48	song_bout	h2t->h2h	-952	0.25	0.0541266
49	49	song_bout	h2t->h2h	-951	0.234375	0.0529509
50	50	song_bout	h2t->h2h	-950	0.234375	0.0529509
51	51	song_bout	h2t->h2h	-949	0.234375	0.0529509
52	52	song_bout	h2t->h2h	-948	0.234375	0.0529509
53	53	song_bout	h2t->h2h	-947	0.234375	0.0529509
54	54	song_bout	h2t->h2h	-946	0.234375	0.0529509
55	55	song_bout	h2t->h2h	-945	0.234375	0.0529509
56	56	song_bout	h2t->h2h	-944	0.234375	0.0529509
57	57	song_bout	h2t->h2h	-943	0.234375	0.0529509
58	58	song_bout	h2t->h2h	-942	0.234375	0.0529509
59	59	song_bout	h2t->h2h	-941	0.234375	0.0529509
60	60	song_bout	h2t->h2h	-940	0.21875	0.0516748
61	61	song_bout	h2t->h2h	-939	0.21875	0.0516748
62	62	song_bout	h2t->h2h	-938	0.21875	0.0516748
63	63	song_bout	h2t->h2h	-937	0.21875	0.0516748
64	64	song_bout	h2t->h2h	-936	0.21875	0.0516748
65	65	song_bout	h2t->h2h	-935	0.21875	0.0516748
66	66	song_bout	h2t->h2h	-934	0.21875	0.0516748
67	67	song_bout	h2t->h2h	-933	0.21875	0.0516748
68	68	song_bout	h2t->h2h	-932	0.21875	0.0516748
69	69	song_bout	h2t->h2h	-931	0.21875	0.0516748
70	70	song_bout	h2t->h2h	-930	0.21875	0.0516748
71	71	song_bout	h2t->h2h	-929	0.21875	0.0516748
72	72	song_bout	h2t->h2h	-928	0.21875	0.0516748
73	73	song_bout	h2t->h2h	-927	0.21875	0.0516748
74	74	song_bout	h2t->h2h	-926	0.21875	0.0516748
75	75	song_bout	h2t->h2h	-925	0.21875	0.0516748
76	76	song_bout	h2t->h2h	-924	0.21875	0.0516748
77	77	song_bout	h2t->h2h	-923	0.21875	0.0516748
78	78	song_bout	h2t->h2h	-922	0.21875	0.0516748
79	79	song_bout	h2t->h2h	-921	0.21875	0.0516748
80	80	song_bout	h2t->h2h	-920	0.21875	0.0516748
81	81	song_bout	h2t->h2h	-919	0.234375	0.0529509
82	82	song_bout	h2t->h2h	-918	0.234375	0.0529509
83	83	song_bout	h2t->h2h	-917	0.234375	0.0529509
84	84	song_bout	h2t->h2h	-916	0.234375	0.0529509
85	85	song_bout	h2t->h2h	-915	0.234375	0.0529509
86	86	song_bout	h2t->h2h	-914	0.234375	0.0529509
87	87	song_bout	h2t->h2h	-913	0.234375	0.0529509
88	88	song_bout	h2t->h2h	-912	0.21875	0.0516748
89	89	song_bout	h2t->h2h	-911	0.21875	0.0516748
90	90	song_bout	h2t->h2h	-910	0.203125	0.0502906
91	91	song_bout	h2t->h2h	-909	0.203125	0.0502906
92	92	song_bout	h2t->h2h	-908	0.203125	0.0502906
93	93	song_bout	h2t->h2h	-907	0.203125	0.0502906
94	94	song_bout	h2t->h2h	-906	0.203125	0.0502906
95	95	song_bout	h2t->h2h	-905	0.203125	0.0502906
96	96	song_bout	h2t->h2h	-904	0.203125	0.0502906
97	97	song_bout	h2t->h2h	-903	0.203125	0.0502906
98	98	song_bout	h2t->h2h	-902	0.203125	0.0502906
99	99	song_bout	h2t->h2h	-901	0.203125	0.0502906
100	100	song_bout	h2t->h2h	-900	0.203125	0.0502906
101	101	song_bout	h2t->h2h	-899	0.203125	0.0502906
102	102	song_bout	h2t->h2h	-898	0.203125	0.0502906
103	103	song_bout	h2t->h2h	-897	0.203125	0.0502906
104	104	song_bout	h2t->h2h	-896	0.203125	0.0502906
105	105	song_bout	h2t->h2h	-895	0.203125	0.0502906
106	106	song_bout	h2t->h2h	-894	0.1875	0.048789
107	107	song_bout	h2t->h2h	-893	0.1875	0.048789
108	108	song_bout	h2t->h2h	-892	0.1875	0.048789
109	109	song_bout	h2t->h2h	-891	0.1875	0.048789
110	110	song_bout	h2t->h2h	-890	0.1875	0.048789
111	111	song_bout	h2t->h2h	-889	0.1875	0.048789
112	112	song_bout	h2t->h2h	-888	0.1875	0.048789
113	113	song_bout	h2t->h2h	-887	0.171875	0.047159
114	114	song_bout	h2t->h2h	-886	0.171875	0.047159
115	115	song_bout	h2t->h2h	-885	0.15625	0.0453865
116	116	song_bout	h2t->h2h	-884	0.140625	0.0434543
117	117	song_bout	h2t->h2h	-883	0.125	0.0413399
118	118	song_bout	h2t->h2h	-882	0.125	0.0413399
119	119	song_bout	h2t->h2h	-881	0.125	0.0413399
120	120	song_bout	h2t->h2h	-880	0.125	0.0413399
121	121	song_bout	h2t->h2h	-879	0.125	0.0413399
122	122	song_bout	h2t->h2h	-878	0.125	0.0413399
123	123	song_bout	h2t->h2h	-877	0.125	0.0413399
124	124	song_bout	h2t->h2h	-876	0.125	0.0413399
125	125	song_bout	h2t->h2h	-875	0.140625	0.0434543
126	126	song_bout	h2t->h2h	-874	0.15625	0.0453865
127	127	song_bout	h2t->h2h	-873	0.15625	0.0453865
128	128	song_bout	h2t->h2h	-872	0.15625	0.0453865
129	129	song_bout	h2t->h2h	-871	0.15625	0.0453865
130	130	song_bout	h2t->h2h	-870	0.140625	0.0434543
131	131	song_bout	h2t->h2h	-869	0.140625	0.0434543
132	132	song_bout	h2t->h2h	-868	0.140625	0.0434543
133	133	song_bout	h2t->h2h	-867	0.140625	0.0434543
134	134	song_bout	h2t->h2h	-866	0.140625	0.0434543
135	135	song_bout	h2t->h2h	-865	0.125	0.0413399
136	136	song_bout	h2t->h2h	-864	0.125	0.0413399
137	137	song_bout	h2t->h2h	-863	0.125	0.0413399
138	138	song_bout	h2t->h2h	-862	0.125	0.0413399
139	139	song_bout	h2t->h2h	-861	0.140625	0.0434543
140	140	song_bout	h2t->h2h	-860	0.140625	0.0434543
141	141	song_bout	h2t->h2h	-859	0.140625	0.0434543
142	142	song_bout	h2t->h2h	-858	0.15625	0.0453865
143	143	song_bout	h2t->h2h	-857	0.15625	0.0453865
144	144	song_bout	h2t->h2h	-856	0.15625	0.0453865
145	145	song_bout	h2t->h2h	-855	0.15625	0.0453865
146	146	song_bout	h2t->h2h	-854	0.171875	0.047159
147	147	song_bout	h2t->h2h	-853	0.171875	0.047159
148	148	song_bout	h2t->h2h	-852	0.171875	0.047159
149	149	song_bout	h2t->h2h	-851	0.171875	0.047159
150	150	song_bout	h2t->h2h	-850	0.171875	0.047159
151	151	song_bout	h2t->h2h	-849	0.171875	0.047159
152	152	song_bout	h2t->h2h	-848	0.171875	0.047159
153	153	song_bout	h2t->h2h	-847	0.171875	0.047159
154	154	song_bout	h2t->h2h	-846	0.171875	0.047159
155	155	song_bout	h2t->h2h	-845	0.171875	0.047159
156	156	song_bout	h2t->h2h	-844	0.171875	0.047159
157	157	song_bout	h2t->h2h	-843	0.171875	0.047159
158	158	song_bout	h2t->h2h	-842	0.171875	0.047159
159	159	song_bout	h2t->h2h	-841	0.171875	0.047159
160	160	song_bout	h2t->h2h	-840	0.171875	0.047159
161	161	song_bout	h2t->h2h	-839	0.171875	0.047159
162	162	song_bout	h2t->h2h	-838	0.171875	0.047159
163	163	song_bout	h2t->h2h	-837	0.171875	0.047159
164	164	song_bout	h2t->h2h	-836	0.171875	0.047159
165	165	song_bout	h2t->h2h	-835	0.171875	0.047159
166	166	song_bout	h2t->h2h	-834	0.15625	0.0453865
167	167	song_bout	h2t->h2h	-833	0.15625	0.0453865
168	168	song_bout	h2t->h2h	-832	0.15625	0.0453865
169	169	song_bout	h2t->h2h	-831	0.15625	0.0453865
170	170	song_bout	h2t->h2h	-830	0.15625	0.0453865
171	171	song_bout	h2t->h2h	-829	0.15625	0.0453865
172	172	song_bout	h2t->h2h	-828	0.140625	0.0434543
173	173	song_bout	h2t->h2h	-827	0.140625	0.0434543
174	174	song_bout	h2t->h2h	-826	0.140625	0.0434543
175	175	song_bout	h2t->h2h	-825	0.15625	0.0453865
176	176	song_bout	h2t->h2h	-824	0.15625	0.0453865
177	177	song_bout	h2t->h2h	-823	0.15625	0.0453865
178	178	song_bout	h2t->h2h	-822	0.15625	0.0453865
179	179	song_bout	h2t->h2h	-821	0.140625	0.0434543
180	180	song_bout	h2t->h2h	-820	0.140625	0.0434543
181	181	song_bout	h2t->h2h	-819	0.140625	0.0434543
182	182	song_bout	h2t->h2h	-818	0.140625	0.0434543
183	183	song_bout	h2t->h2h	-817	0.125	0.0413399
184	184	song_bout	h2t->h2h	-816	0.125	0.0413399
185	185	song_bout	h2t->h2h	-815	0.109375	0.0390136
186	186	song_bout	h2t->h2h	-814	0.109375	0.0390136
187	187	song_bout	h2t->h2h	-813	0.109375	0.0390136
188	188	song_bout	h2t->h2h	-812	0.109375	0.0390136
189	189	song_bout	h2t->h2h	-811	0.140625	0.0434543
190	190	song_bout	h2t->h2h	-810	0.125	0.0413399
191	191	song_bout	h2t->h2h	-809	0.125	0.0413399
192	192	song_bout	h2t->h2h	-808	0.125	0.0413399
193	193	song_bout	h2t->h2h	-807	0.140625	0.0434543
194	194	song_bout	h2t->h2h	-806	0.140625	0.0434543
195	195	song_bout	h2t->h2h	-805	0.140625	0.0434543
196	196	song_bout	h2t->h2h	-804	0.140625	0.0434543
197	197	song_bout	h2t->h2h	-803	0.140625	0.0434543
198	198	song_bout	h2t->h2h	-802	0.140625	0.0434543
199	199	song_bout	h2t->h2h	-801	0.15625	0.0453865
200	200	song_bout	h2t->h2h	-800	0.15625	0.0453865
201	201	song_bout	h2t->h2h	-799	0.15625	0.0453865
202	202	song_bout	h2t->h2h	-798	0.1875	0.048789
203	203	song_bout	h2t->h2h	-797	0.1875	0.048789
204	204	song_bout	h2t->h2h	-796	0.1875	0.048789
205	205	song_bout	h2t->h2h	-795	0.1875	0.048789
206	206	song_bout	h2t->h2h	-794	0.1875	0.048789
207	207	song_bout	h2t->h2h	-793	0.1875	0.048789
208	208	song_bout	h2t->h2h	-792	0.1875	0.048789
209	209	song_bout	h2t->h2h	-791	0.1875	0.048789
210	210	song_bout	h2t->h2h	-790	0.1875	0.048789
211	211	song_bout	h2t->h2h	-789	0.1875	0.048789
212	212	song_bout	h2t->h2h	-788	0.1875	0.048789
213	213	song_bout	h2t->h2h	-787	0.1875	0.048789
214	214	song_bout	h2t->h2h	-786	0.1875	0.048789
215	215	song_bout	h2t->h2h	-785	0.203125	0.0502906
216	216	song_bout	h2t->h2h	-784	0.203125	0.0502906
217	217	song_bout	h2t->h2h	-783	0.203125	0.0502906
218	218	song_bout	h2t->h2h	-782	0.203125	0.0502906
219	219	song_bout	h2t->h2h	-781	0.203125	0.0502906
220	220	song_bout	h2t->h2h	-780	0.203125	0.0502906
221	221	song_bout	h2t->h2h	-779	0.203125	0.0502906
222	222	song_bout	h2t->h2h	-778	0.203125	0.0502906
223	223	song_bout	h2t->h2h	-777	0.203125	0.0502906
224	224	song_bout	h2t->h2h	-776	0.203125	0.0502906
225	225	song_bout	h2t->h2h	-775	0.203125	0.0502906
226	226	song_bout	h2t->h2h	-774	0.203125	0.0502906
227	227	song_bout	h2t->h2h	-773	0.203125	0.0502906
228	228	song_bout	h2t->h2h	-772	0.1875	0.048789
229	229	song_bout	h2t->h2h	-771	0.1875	0.048789
230	230	song_bout	h2t->h2h	-770	0.1875	0.048789
231	231	song_bout	h2t->h2h	-769	0.1875	0.048789
232	232	song_bout	h2t->h2h	-768	0.1875	0.048789
233	233	song_bout	h2t->h2h	-767	0.1875	0.048789
234	234	song_bout	h2t->h2h	-766	0.1875	0.048789
235	235	song_bout	h2t->h2h	-765	0.203125	0.0502906
236	236	song_bout	h2t->h2h	-764	0.203125	0.0502906
237	237	song_bout	h2t->h2h	-763	0.203125	0.0502906
238	238	song_bout	h2t->h2h	-762	0.203125	0.0502906
239	239	song_bout	h2t->h2h	-761	0.203125	0.0502906
240	240	song_bout	h2t->h2h	-760	0.203125	0.0502906
241	241	song_bout	h2t->h2h	-759	0.1875	0.048789
242	242	song_bout	h2t->h2h	-758	0.1875	0.048789
243	243	song_bout	h2t->h2h	-757	0.1875	0.048789
244	244	song_bout	h2t->h2h	-756	0.1875	0.048789
245	245	song_bout	h2t->h2h	-755	0.1875	0.048789
246	246	song_bout	h2t->h2h	-754	0.171875	0.047159
247	247	song_bout	h2t->h2h	-753	0.171875	0.047159
248	248	song_bout	h2t->h2h	-752	0.171875	0.047159
249	249	song_bout	h2t->h2h	-751	0.15625	0.0453865
250	250	song_bout	h2t->h2h	-750	0.15625	0.0453865
251	251	song_bout	h2t->h2h	-749	0.15625	0.0453865
252	252	song_bout	h2t->h2h	-748	0.15625	0.0453865
253	253	song_bout	h2t->h2h	-747	0.15625	0.0453865
254	254	song_bout	h2t->h2h	-746	0.15625	0.0453865
255	255	song_bout	h2t->h2h	-745	0.171875	0.047159
256	256	song_bout	h2t->h2h	-744	0.171875	0.047159
257	257	song_bout	h2t->h2h	-743	0.171875	0.047159
258	258	song_bout	h2t->h2h	-742	0.171875	0.047159
259	259	song_bout	h2t->h2h	-741	0.1875	0.048789
260	260	song_bout	h2t->h2h	-740	0.1875	0.048789
261	261	song_bout	h2t->h2h	-739	0.1875	0.048789
262	262	song_bout	h2t->h2h	-738	0.1875	0.048789
263	263	song_bout	h2t->h2h	-737	0.1875	0.048789
264	264	song_bout	h2t->h2h	-736	0.15625	0.0453865
265	265	song_bout	h2t->h2h	-735	0.15625	0.0453865
266	266	song_bout	h2t->h2h	-734	0.15625	0.0453865
267	267	song_bout	h2t->h2h	-733	0.15625	0.0453865
268	268	song_bout	h2t->h2h	-732	0.15625	0.0453865
269	269	song_bout	h2t->h2h	-731	0.15625	0.0453865
270	270	song_bout	h2t->h2h	-730	0.15625	0.0453865
271	271	song_bout	h2t->h2h	-729	0.171875	0.047159
272	272	song_bout	h2t->h2h	-728	0.171875	0.047159
273	273	song_bout	h2t->h2h	-727	0.171875	0.047159
274	274	song_bout	h2t->h2h	-726	0.171875	0.047159
275	275	song_bout	h2t->h2h	-725	0.171875	0.047159
276	276	song_bout	h2t->h2h	-724	0.15625	0.0453865
277	277	song_bout	h2t->h2h	-723	0.15625	0.0453865
278	278	song_bout	h2t->h2h	-722	0.15625	0.0453865
279	279	song_bout	h2t->h2h	-721	0.15625	0.0453865
280	280	song_bout	h2t->h2h	-720	0.15625	0.0453865
281	281	song_bout	h2t->h2h	-719	0.171875	0.047159
282	282	song_bout	h2t->h2h	-718	0.171875	0.047159
283	283	song_bout	h2t->h2h	-717	0.171875	0.047159
284	284	song_bout	h2t->h2h	-716	0.15625	0.0453865
285	285	song_bout	h2t->h2h	-715	0.171875	0.047159
286	286	song_bout	h2t->h2h	-714	0.171875	0.047159
287	287	song_bout	h2t->h2h	-713	0.171875	0.047159
288	288	song_bout	h2t->h2h	-712	0.1875	0.048789
289	289	song_bout	h2t->h2h	-711	0.1875	0.048789
290	290	song_bout	h2t->h2h	-710	0.1875	0.048789
291	291	song_bout	h2t->h2h	-709	0.1875	0.048789
292	292	song_bout	h2t->h2h	-708	0.1875	0.048789
293	293	song_bout	h2t->h2h	-707	0.1875	0.048789
294	294	song_bout	h2t->h2h	-706	0.171875	0.047159
295	295	song_bout	h2t->h2h	-705	0.171875	0.047159
296	296	song_bout	h2t->h2h	-704	0.1875	0.048789
297	297	song_bout	h2t->h2h	-703	0.1875	0.048789
298	298	song_bout	h2t->h2h	-702	0.1875	0.048789
299	299	song_bout	h2t->h2h	-701	0.1875	0.048789
300	300	song_bout	h2t->h2h	-700	0.1875	0.048789
301	301	song_bout	h2t->h2h	-699	0.1875	0.048789
302	302	song_bout	h2t->h2h	-698	0.1875	0.048789
303	303	song_bout	h2t->h2h	-697	0.1875	0.048789
304	304	song_bout	h2t->h2h	-696	0.203125	0.0502906
305	305	song_bout	h2t->h2h	-695	0.203125	0.0502906
306	306	song_bout	h2t->h2h	-694	0.203125	0.0502906
307	307	song_bout	h2t->h2h	-693	0.203125	0.0502906
308	308	song_bout	h2t->h2h	-692	0.203125	0.0502906
309	309	song_bout	h2t->h2h	-691	0.203125	0.0502906
310	310	song_bout	h2t->h2h	-690	0.203125	0.0502906
311	311	song_bout	h2t->h2h	-689	0.1875	0.048789
312	312	song_bout	h2t->h2h	-688	0.1875	0.048789
313	313	song_bout	h2t->h2h	-687	0.1875	0.048789
314	314	song_bout	h2t->h2h	-686	0.1875	0.048789
315	315	song_bout	h2t->h2h	-685	0.1875	0.048789
316	316	song_bout	h2t->h2h	-684	0.1875	0.048789
317	317	song_bout	h2t->h2h	-683	0.203125	0.0502906
318	318	song_bout	h2t->h2h	-682	0.203125	0.0502906
319	319	song_bout	h2t->h2h	-681	0.203125	0.0502906
320	320	song_bout	h2t->h2h	-680	0.203125	0.0502906
321	321	song_bout	h2t->h2h	-679	0.203125	0.0502906
322	322	song_bout	h2t->h2h	-678	0.203125	0.0502906
323	323	song_bout	h2t->h2h	-677	0.1875	0.048789
324	324	song_bout	h2t->h2h	-676	0.1875	0.048789
325	325	song_bout	h2t->h2h	-675	0.1875	0.048789
326	326	song_bout	h2t->h2h	-674	0.1875	0.048789
327	327	song_bout	h2t->h2h	-673	0.1875	0.048789
328	328	song_bout	h2t->h2h	-672	0.1875	0.048789
329	329	song_bout	h2t->h2h	-671	0.171875	0.047159
330	330	song_bout	h2t->h2h	-670	0.171875	0.047159
331	331	song_bout	h2t->h2h	-669	0.171875	0.047159
332	332	song_bout	h2t->h2h	-668	0.171875	0.047159
333	333	song_bout	h2t->h2h	-667	0.171875	0.047159
334	334	song_bout	h2t->h2h	-666	0.171875	0.047159
335	335	song_bout	h2t->h2h	-665	0.171875	0.047159
336	336	song_bout	h2t->h2h	-664	0.171875	0.047159
337	337	song_bout	h2t->h2h	-663	0.171875	0.047159
338	338	song_bout	h2t->h2h	-662	0.171875	0.047159
339	339	song_bout	h2t->h2h	-661	0.171875	0.047159
340	340	song_bout	h2t->h2h	-660	0.171875	0.047159
341	341	song_bout	h2t->h2h	-659	0.171875	0.047159
342	342	song_bout	h2t->h2h	-658	0.171875	0.047159
343	343	song_bout	h2t->h2h	-657	0.171875	0.047159
344	344	song_bout	h2t->h2h	-656	0.171875	0.047159
345	345	song_bout	h2t->h2h	-655	0.171875	0.047159
346	346	song_bout	h2t->h2h	-654	0.171875	0.047159
347	347	song_bout	h2t->h2h	-653	0.1875	0.048789
348	348	song_bout	h2t->h2h	-652	0.1875	0.048789
349	349	song_bout	h2t->h2h	-651	0.1875	0.048789
350	350	song_bout	h2t->h2h	-650	0.1875	0.048789
351	351	song_bout	h2t->h2h	-649	0.1875	0.048789
352	352	song_bout	h2t->h2h	-648	0.1875	0.048789
353	353	song_bout	h2t->h2h	-647	0.1875	0.048789
354	354	song_bout	h2t->h2h	-646	0.1875	0.048789
355	355	song_bout	h2t->h2h	-645	0.1875	0.048789
356	356	song_bout	h2t->h2h	-644	0.1875	0.048789
357	357	song_bout	h2t->h2h	-643	0.171875	0.047159
358	358	song_bout	h2t->h2h	-642	0.1875	0.048789
359	359	song_bout	h2t->h2h	-641	0.1875	0.048789
360	360	song_bout	h2t->h2h	-640	0.1875	0.048789
361	361	song_bout	h2t->h2h	-639	0.1875	0.048789
362	362	song_bout	h2t->h2h	-638	0.1875	0.048789
363	363	song_bout	h2t->h2h	-637	0.1875	0.048789
364	364	song_bout	h2t->h2h	-636	0.203125	0.0502906
365	365	song_bout	h2t->h2h	-635	0.203125	0.0502906
366	366	song_bout	h2t->h2h	-634	0.203125	0.0502906
367	367	song_bout	h2t->h2h	-633	0.203125	0.0502906
368	368	song_bout	h2t->h2h	-632	0.21875	0.0516748
369	369	song_bout	h2t->h2h	-631	0.234375	0.0529509
370	370	song_bout	h2t->h2h	-630	0.234375	0.0529509
371	371	song_bout	h2t->h2h	-629	0.234375	0.0529509
372	372	song_bout	h2t->h2h	-628	0.234375	0.0529509
373	373	song_bout	h2t->h2h	-627	0.234375	0.0529509
374	374	song_bout	h2t->h2h	-626	0.234375	0.0529509
375	375	song_bout	h2t->h2h	-625	0.234375	0.0529509
376	376	song_bout	h2t->h2h	-624	0.234375	0.0529509
377	377	song_bout	h2t->h2h	-623	0.234375	0.0529509
378	378	song_bout	h2t->h2h	-622	0.234375	0.0529509
379	379	song_bout	h2t->h2h	-621	0.234375	0.0529509
380	380	song_bout	h2t->h2h	-620	0.234375	0.0529509
381	381	song_bout	h2t->h2h	-619	0.234375	0.0529509
382	382	song_bout	h2t->h2h	-618	0.234375	0.0529509
383	383	song_bout	h2t->h2h	-617	0.234375	0.0529509
384	384	song_bout	h2t->h2h	-616	0.234375	0.0529509
385	385	song_bout	h2t->h2h	-615	0.234375	0.0529509
386	386	song_bout	h2t->h2h	-614	0.234375	0.0529509
387	387	song_bout	h2t->h2h	-613	0.25	0.0541266
388	388	song_bout	h2t->h2h	-612	0.234375	0.0529509
389	389	song_bout	h2t->h2h	-611	0.234375	0.0529509
390	390	song_bout	h2t->h2h	-610	0.234375	0.0529509
391	391	song_bout	h2t->h2h	-609	0.25	0.0541266
392	392	song_bout	h2t->h2h	-608	0.25	0.0541266
393	393	song_bout	h2t->h2h	-607	0.25	0.0541266
394	394	song_bout	h2t->h2h	-606	0.25	0.0541266
395	395	song_bout	h2t->h2h	-605	0.25	0.0541266
396	396	song_bout	h2t->h2h	-604	0.234375	0.0529509
397	397	song_bout	h2t->h2h	-603	0.234375	0.0529509
398	398	song_bout	h2t->h2h	-602	0.21875	0.0516748
399	399	song_bout	h2t->h2h	-601	0.21875	0.0516748
400	400	song_bout	h2t->h2h	-600	0.21875	0.0516748
401	401	song_bout	h2t->h2h	-599	0.21875	0.0516748
402	402	song_bout	h2t->h2h	-598	0.21875	0.0516748
403	403	song_bout	h2t->h2h	-597	0.21875	0.0516748
404	404	song_bout	h2t->h2h	-596	0.21875	0.0516748
405	405	song_bout	h2t->h2h	-595	0.203125	0.0502906
406	406	song_bout	h2t->h2h	-594	0.203125	0.0502906
407	407	song_bout	h2t->h2h	-593	0.203125	0.0502906
408	408	song_bout	h2t->h2h	-592	0.203125	0.0502906
409	409	song_bout	h2t->h2h	-591	0.171875	0.047159
410	410	song_bout	h2t->h2h	-590	0.171875	0.047159
411	411	song_bout	h2t->h2h	-589	0.171875	0.047159
412	412	song_bout	h2t->h2h	-588	0.171875	0.047159
413	413	song_bout	h2t->h2h	-587	0.171875	0.047159
414	414	song_bout	h2t->h2h	-586	0.1875	0.048789
415	415	song_bout	h2t->h2h	-585	0.1875	0.048789
416	416	song_bout	h2t->h2h	-584	0.1875	0.048789
417	417	song_bout	h2t->h2h	-583	0.1875	0.048789
418	418	song_bout	h2t->h2h	-582	0.203125	0.0502906
419	419	song_bout	h2t->h2h	-581	0.203125	0.0502906
420	420	song_bout	h2t->h2h	-580	0.203125	0.0502906
421	421	song_bout	h2t->h2h	-579	0.203125	0.0502906
422	422	song_bout	h2t->h2h	-578	0.21875	0.0516748
423	423	song_bout	h2t->h2h	-577	0.234375	0.0529509
424	424	song_bout	h2t->h2h	-576	0.234375	0.0529509
425	425	song_bout	h2t->h2h	-575	0.234375	0.0529509
426	426	song_bout	h2t->h2h	-574	0.234375	0.0529509
427	427	song_bout	h2t->h2h	-573	0.21875	0.0516748
428	428	song_bout	h2t->h2h	-572	0.234375	0.0529509
429	429	song_bout	h2t->h2h	-571	0.234375	0.0529509
430	430	song_bout	h2t->h2h	-570	0.21875	0.0516748
431	431	song_bout	h2t->h2h	-569	0.21875	0.0516748
432	432	song_bout	h2t->h2h	-568	0.21875	0.0516748
433	433	song_bout	h2t->h2h	-567	0.21875	0.0516748
434	434	song_bout	h2t->h2h	-566	0.21875	0.0516748
435	435	song_bout	h2t->h2h	-565	0.234375	0.0529509
436	436	song_bout	h2t->h2h	-564	0.234375	0.0529509
437	437	song_bout	h2t->h2h	-563	0.234375	0.0529509
438	438	song_bout	h2t->h2h	-562	0.25	0.0541266
439	439	song_bout	h2t->h2h	-561	0.25	0.0541266
440	440	song_bout	h2t->h2h	-560	0.25	0.0541266
441	441	song_bout	h2t->h2h	-559	0.234375	0.0529509
442	442	song_bout	h2t->h2h	-558	0.234375	0.0529509
443	443	song_bout	h2t->h2h	-557	0.25	0.0541266
444	444	song_bout	h2t->h2h	-556	0.25	0.0541266
445	445	song_bout	h2t->h2h	-555	0.25	0.0541266
446	446	song_bout	h2t->h2h	-554	0.25	0.0541266
447	447	song_bout	h2t->h2h	-553	0.25	0.0541266
448	448	song_bout	h2t->h2h	-552	0.25	0.0541266
449	449	song_bout	h2t->h2h	-551	0.25	0.0541266
450	450	song_bout	h2t->h2h	-550	0.25	0.0541266
451	451	song_bout	h2t->h2h	-549	0.265625	0.0552082
452	452	song_bout	h2t->h2h	-548	0.265625	0.0552082
453	453	song_bout	h2t->h2h	-547	0.25	0.0541266
454	454	song_bout	h2t->h2h	-546	0.25	0.0541266
455	455	song_bout	h2t->h2h	-545	0.25	0.0541266
456	456	song_bout	h2t->h2h	-544	0.25	0.0541266
457	457	song_bout	h2t->h2h	-543	0.25	0.0541266
458	458	song_bout	h2t->h2h	-542	0.25	0.0541266
459	459	song_bout	h2t->h2h	-541	0.25	0.0541266
460	460	song_bout	h2t->h2h	-540	0.25	0.0541266
461	461	song_bout	h2t->h2h	-539	0.25	0.0541266
462	462	song_bout	h2t->h2h	-538	0.25	0.0541266
463	463	song_bout	h2t->h2h	-537	0.25	0.0541266
464	464	song_bout	h2t->h2h	-536	0.25	0.0541266
465	465	song_bout	h2t->h2h	-535	0.25	0.0541266
466	466	song_bout	h2t->h2h	-534	0.25	0.0541266
467	467	song_bout	h2t->h2h	-533	0.25	0.0541266
468	468	song_bout	h2t->h2h	-532	0.25	0.0541266
469	469	song_bout	h2t->h2h	-531	0.25	0.0541266
470	470	song_bout	h2t->h2h	-530	0.25	0.0541266
471	471	song_bout	h2t->h2h	-529	0.25	0.0541266
472	472	song_bout	h2t->h2h	-528	0.234375	0.0529509
473	473	song_bout	h2t->h2h	-527	0.234375	0.0529509
474	474	song_bout	h2t->h2h	-526	0.234375	0.0529509
475	475	song_bout	h2t->h2h	-525	0.21875	0.0516748
476	476	song_bout	h2t->h2h	-524	0.21875	0.0516748
477	477	song_bout	h2t->h2h	-523	0.21875	0.0516748
478	478	song_bout	h2t->h2h	-522	0.21875	0.0516748
479	479	song_bout	h2t->h2h	-521	0.21875	0.0516748
480	480	song_bout	h2t->h2h	-520	0.21875	0.0516748
481	481	song_bout	h2t->h2h	-519	0.21875	0.0516748
482	482	song_bout	h2t->h2h	-518	0.203125	0.0502906
483	483	song_bout	h2t->h2h	-517	0.203125	0.0502906
484	484	song_bout	h2t->h2h	-516	0.203125	0.0502906
485	485	song_bout	h2t->h2h	-515	0.203125	0.0502906
486	486	song_bout	h2t->h2h	-514	0.203125	0.0502906
487	487	song_bout	h2t->h2h	-513	0.21875	0.0516748
488	488	song_bout	h2t->h2h	-512	0.21875	0.0516748
489	489	song_bout	h2t->h2h	-511	0.21875	0.0516748
490	490	song_bout	h2t->h2h	-510	0.21875	0.0516748
491	491	song_bout	h2t->h2h	-509	0.21875	0.0516748
492	492	song_bout	h2t->h2h	-508	0.21875	0.0516748
493	493	song_bout	h2t->h2h	-507	0.21875	0.0516748
494	494	song_bout	h2t->h2h	-506	0.21875	0.0516748
495	495	song_bout	h2t->h2h	-505	0.21875	0.0516748
496	496	song_bout	h2t->h2h	-504	0.21875	0.0516748
497	497	song_bout	h2t->h2h	-503	0.234375	0.0529509
498	498	song_bout	h2t->h2h	-502	0.234375	0.0529509
499	499	song_bout	h2t->h2h	-501	0.25	0.0541266
500	500	song_bout	h2t->h2h	-500	0.25	0.0541266
501	501	song_bout	h2t->h2h	-499	0.25	0.0541266
502	502	song_bout	h2t->h2h	-498	0.265625	0.0552082
503	503	song_bout	h2t->h2h	-497	0.265625	0.0552082
504	504	song_bout	h2t->h2h	-496	0.265625	0.0552082
505	505	song_bout	h2t->h2h	-495	0.265625	0.0552082
506	506	song_bout	h2t->h2h	-494	0.265625	0.0552082
507	507	song_bout	h2t->h2h	-493	0.265625	0.0552082
508	508	song_bout	h2t->h2h	-492	0.265625	0.0552082
509	509	song_bout	h2t->h2h	-491	0.265625	0.0552082
510	510	song_bout	h2t->h2h	-490	0.265625	0.0552082
511	511	song_bout	h2t->h2h	-489	0.265625	0.0552082
512	512	song_bout	h2t->h2h	-488	0.265625	0.0552082
513	513	song_bout	h2t->h2h	-487	0.28125	0.0562012
514	514	song_bout	h2t->h2h	-486	0.28125	0.0562012
515	515	song_bout	h2t->h2h	-485	0.296875	0.0571101
516	516	song_bout	h2t->h2h	-484	0.28125	0.0562012
517	517	song_bout	h2t->h2h	-483	0.265625	0.0552082
518	518	song_bout	h2t->h2h	-482	0.265625	0.0552082
519	519	song_bout	h2t->h2h	-481	0.265625	0.0552082
520	520	song_bout	h2t->h2h	-480	0.265625	0.0552082
521	521	song_bout	h2t->h2h	-479	0.25	0.0541266
522	522	song_bout	h2t->h2h	-478	0.25	0.0541266
523	523	song_bout	h2t->h2h	-477	0.25	0.0541266
524	524	song_bout	h2t->h2h	-476	0.25	0.0541266
525	525	song_bout	h2t->h2h	-475	0.25	0.0541266
526	526	song_bout	h2t->h2h	-474	0.234375	0.0529509
527	527	song_bout	h2t->h2h	-473	0.21875	0.0516748
528	528	song_bout	h2t->h2h	-472	0.21875	0.0516748
529	529	song_bout	h2t->h2h	-471	0.21875	0.0516748
530	530	song_bout	h2t->h2h	-470	0.21875	0.0516748
531	531	song_bout	h2t->h2h	-469	0.21875	0.0516748
532	532	song_bout	h2t->h2h	-468	0.203125	0.0502906
533	533	song_bout	h2t->h2h	-467	0.203125	0.0502906
534	534	song_bout	h2t->h2h	-466	0.203125	0.0502906
535	535	song_bout	h2t->h2h	-465	0.203125	0.0502906
536	536	song_bout	h2t->h2h	-464	0.21875	0.0516748
537	537	song_bout	h2t->h2h	-463	0.203125	0.0502906
538	538	song_bout	h2t->h2h	-462	0.203125	0.0502906
539	539	song_bout	h2t->h2h	-461	0.203125	0.0502906
540	540	song_bout	h2t->h2h	-460	0.21875	0.0516748
541	541	song_bout	h2t->h2h	-459	0.21875	0.0516748
542	542	song_bout	h2t->h2h	-458	0.203125	0.0502906
543	543	song_bout	h2t->h2h	-457	0.203125	0.0502906
544	544	song_bout	h2t->h2h	-456	0.203125	0.0502906
545	545	song_bout	h2t->h2h	-455	0.203125	0.0502906
546	546	song_bout	h2t->h2h	-454	0.1875	0.048789
547	547	song_bout	h2t->h2h	-453	0.1875	0.048789
548	548	song_bout	h2t->h2h	-452	0.1875	0.048789
549	549	song_bout	h2t->h2h	-451	0.1875	0.048789
550	550	song_bout	h2t->h2h	-450	0.171875	0.047159
551	551	song_bout	h2t->h2h	-449	0.171875	0.047159
552	552	song_bout	h2t->h2h	-448	0.171875	0.047159
553	553	song_bout	h2t->h2h	-447	0.171875	0.047159
554	554	song_bout	h2t->h2h	-446	0.15625	0.0453865
555	555	song_bout	h2t->h2h	-445	0.15625	0.0453865
556	556	song_bout	h2t->h2h	-444	0.171875	0.047159
557	557	song_bout	h2t->h2h	-443	0.171875	0.047159
558	558	song_bout	h2t->h2h	-442	0.171875	0.047159
559	559	song_bout	h2t->h2h	-441	0.171875	0.047159
560	560	song_bout	h2t->h2h	-440	0.1875	0.048789
561	561	song_bout	h2t->h2h	-439	0.1875	0.048789
562	562	song_bout	h2t->h2h	-438	0.21875	0.0516748
563	563	song_bout	h2t->h2h	-437	0.21875	0.0516748
564	564	song_bout	h2t->h2h	-436	0.21875	0.0516748
565	565	song_bout	h2t->h2h	-435	0.21875	0.0516748
566	566	song_bout	h2t->h2h	-434	0.21875	0.0516748
567	567	song_bout	h2t->h2h	-433	0.21875	0.0516748
568	568	song_bout	h2t->h2h	-432	0.21875	0.0516748
569	569	song_bout	h2t->h2h	-431	0.234375	0.0529509
570	570	song_bout	h2t->h2h	-430	0.234375	0.0529509
571	571	song_bout	h2t->h2h	-429	0.234375	0.0529509
572	572	song_bout	h2t->h2h	-428	0.234375	0.0529509
573	573	song_bout	h2t->h2h	-427	0.234375	0.0529509
574	574	song_bout	h2t->h2h	-426	0.21875	0.0516748
575	575	song_bout	h2t->h2h	-425	0.21875	0.0516748
576	576	song_bout	h2t->h2h	-424	0.21875	0.0516748
577	577	song_bout	h2t->h2h	-423	0.21875	0.0516748
578	578	song_bout	h2t->h2h	-422	0.21875	0.0516748
579	579	song_bout	h2t->h2h	-421	0.21875	0.0516748
580	580	song_bout	h2t->h2h	-420	0.21875	0.0516748
581	581	song_bout	h2t->h2h	-419	0.21875	0.0516748
582	582	song_bout	h2t->h2h	-418	0.21875	0.0516748
583	583	song_bout	h2t->h2h	-417	0.21875	0.0516748
584	584	song_bout	h2t->h2h	-416	0.21875	0.0516748
585	585	song_bout	h2t->h2h	-415	0.21875	0.0516748
586	586	song_bout	h2t->h2h	-414	0.21875	0.0516748
587	587	song_bout	h2t->h2h	-413	0.21875	0.0516748
588	588	song_bout	h2t->h2h	-412	0.21875	0.0516748
589	589	song_bout	h2t->h2h	-411	0.21875	0.0516748
590	590	song_bout	h2t->h2h	-410	0.21875	0.0516748
591	591	song_bout	h2t->h2h	-409	0.21875	0.0516748
592	592	song_bout	h2t->h2h	-408	0.21875	0.0516748
593	593	song_bout	h2t->h2h	-407	0.21875	0.0516748
594	594	song_bout	h2t->h2h	-406	0.21875	0.0516748
595	595	song_bout	h2t->h2h	-405	0.21875	0.0516748
596	596	song_bout	h2t->h2h	-404	0.203125	0.0502906
597	597	song_bout	h2t->h2h	-403	0.203125	0.0502906
598	598	song_bout	h2t->h2h	-402	0.203125	0.0502906
599	599	song_bout	h2t->h2h	-401	0.203125	0.0502906
600	600	song_bout	h2t->h2h	-400	0.203125	0.0502906
601	601	song_bout	h2t->h2h	-399	0.21875	0.0516748
602	602	song_bout	h2t->h2h	-398	0.234375	0.0529509
603	603	song_bout	h2t->h2h	-397	0.21875	0.0516748
604	604	song_bout	h2t->h2h	-396	0.21875	0.0516748
605	605	song_bout	h2t->h2h	-395	0.21875	0.0516748
606	606	song_bout	h2t->h2h	-394	0.21875	0.0516748
607	607	song_bout	h2t->h2h	-393	0.21875	0.0516748
608	608	song_bout	h2t->h2h	-392	0.21875	0.0516748
609	609	song_bout	h2t->h2h	-391	0.25	0.0541266
610	610	song_bout	h2t->h2h	-390	0.25	0.0541266
611	611	song_bout	h2t->h2h	-389	0.25	0.0541266
612	612	song_bout	h2t->h2h	-388	0.25	0.0541266
613	613	song_bout	h2t->h2h	-387	0.25	0.0541266
614	614	song_bout	h2t->h2h	-386	0.25	0.0541266
615	615	song_bout	h2t->h2h	-385	0.265625	0.0552082
616	616	song_bout	h2t->h2h	-384	0.265625	0.0552082
617	617	song_bout	h2t->h2h	-383	0.265625	0.0552082
618	618	song_bout	h2t->h2h	-382	0.265625	0.0552082
619	619	song_bout	h2t->h2h	-381	0.265625	0.0552082
620	620	song_bout	h2t->h2h	-380	0.265625	0.0552082
621	621	song_bout	h2t->h2h	-379	0.25	0.0541266
622	622	song_bout	h2t->h2h	-378	0.25	0.0541266
623	623	song_bout	h2t->h2h	-377	0.25	0.0541266
624	624	song_bout	h2t->h2h	-376	0.25	0.0541266
625	625	song_bout	h2t->h2h	-375	0.25	0.0541266
626	626	song_bout	h2t->h2h	-374	0.28125	0.0562012
627	627	song_bout	h2t->h2h	-373	0.28125	0.0562012
628	628	song_bout	h2t->h2h	-372	0.28125	0.0562012
629	629	song_bout	h2t->h2h	-371	0.28125	0.0562012
630	630	song_bout	h2t->h2h	-370	0.28125	0.0562012
631	631	song_bout	h2t->h2h	-369	0.265625	0.0552082
632	632	song_bout	h2t->h2h	-368	0.265625	0.0552082
633	633	song_bout	h2t->h2h	-367	0.265625	0.0552082
634	634	song_bout	h2t->h2h	-366	0.265625	0.0552082
635	635	song_bout	h2t->h2h	-365	0.265625	0.0552082
636	636	song_bout	h2t->h2h	-364	0.265625	0.0552082
637	637	song_bout	h2t->h2h	-363	0.265625	0.0552082
638	638	song_bout	h2t->h2h	-362	0.265625	0.0552082
639	639	song_bout	h2t->h2h	-361	0.265625	0.0552082
640	640	song_bout	h2t->h2h	-360	0.25	0.0541266
641	641	song_bout	h2t->h2h	-359	0.25	0.0541266
642	642	song_bout	h2t->h2h	-358	0.265625	0.0552082
643	643	song_bout	h2t->h2h	-357	0.28125	0.0562012
644	644	song_bout	h2t->h2h	-356	0.265625	0.0552082
645	645	song_bout	h2t->h2h	-355	0.265625	0.0552082
646	646	song_bout	h2t->h2h	-354	0.265625	0.0552082
647	647	song_bout	h2t->h2h	-353	0.265625	0.0552082
648	648	song_bout	h2t->h2h	-352	0.265625	0.0552082
649	649	song_bout	h2t->h2h	-351	0.265625	0.0552082
650	650	song_bout	h2t->h2h	-350	0.265625	0.0552082
651	651	song_bout	h2t->h2h	-349	0.265625	0.0552082
652	652	song_bout	h2t->h2h	-348	0.265625	0.0552082
653	653	song_bout	h2t->h2h	-347	0.265625	0.0552082
654	654	song_bout	h2t->h2h	-346	0.28125	0.0562012
655	655	song_bout	h2t->h2h	-345	0.28125	0.0562012
656	656	song_bout	h2t->h2h	-344	0.28125	0.0562012
657	657	song_bout	h2t->h2h	-343	0.28125	0.0562012
658	658	song_bout	h2t->h2h	-342	0.265625	0.0552082
659	659	song_bout	h2t->h2h	-341	0.265625	0.0552082
660	660	song_bout	h2t->h2h	-340	0.25	0.0541266
661	661	song_bout	h2t->h2h	-339	0.234375	0.0529509
662	662	song_bout	h2t->h2h	-338	0.234375	0.0529509
663	663	song_bout	h2t->h2h	-337	0.234375	0.0529509
664	664	song_bout	h2t->h2h	-336	0.234375	0.0529509
665	665	song_bout	h2t->h2h	-335	0.234375	0.0529509
666	666	song_bout	h2t->h2h	-334	0.234375	0.0529509
667	667	song_bout	h2t->h2h	-333	0.234375	0.0529509
668	668	song_bout	h2t->h2h	-332	0.234375	0.0529509
669	669	song_bout	h2t->h2h	-331	0.21875	0.0516748
670	670	song_bout	h2t->h2h	-330	0.234375	0.0529509
671	671	song_bout	h2t->h2h	-329	0.234375	0.0529509
672	672	song_bout	h2t->h2h	-328	0.234375	0.0529509
673	673	song_bout	h2t->h2h	-327	0.25	0.0541266
674	674	song_bout	h2t->h2h	-326	0.25	0.0541266
675	675	song_bout	h2t->h2h	-325	0.25	0.0541266
676	676	song_bout	h2t->h2h	-324	0.25	0.0541266
677	677	song_bout	h2t->h2h	-323	0.25	0.0541266
678	678	song_bout	h2t->h2h	-322	0.25	0.0541266
679	679	song_bout	h2t->h2h	-321	0.25	0.0541266
680	680	song_bout	h2t->h2h	-320	0.25	0.0541266
681	681	song_bout	h2t->h2h	-319	0.25	0.0541266
682	682	song_bout	h2t->h2h	-318	0.25	0.0541266
683	683	song_bout	h2t->h2h	-317	0.25	0.0541266
684	684	song_bout	h2t->h2h	-316	0.25	0.0541266
685	685	song_bout	h2t->h2h	-315	0.25	0.0541266
686	686	song_bout	h2t->h2h	-314	0.25	0.0541266
687	687	song_bout	h2t->h2h	-313	0.25	0.0541266
688	688	song_bout	h2t->h2h	-312	0.25	0.0541266
689	689	song_bout	h2t->h2h	-311	0.25	0.0541266
690	690	song_bout	h2t->h2h	-310	0.25	0.0541266
691	691	song_bout	h2t->h2h	-309	0.25	0.0541266
692	692	song_bout	h2t->h2h	-308	0.25	0.0541266
693	693	song_bout	h2t->h2h	-307	0.25	0.0541266
694	694	song_bout	h2t->h2h	-306	0.25	0.0541266
695	695	song_bout	h2t->h2h	-305	0.25	0.0541266
696	696	song_bout	h2t->h2h	-304	0.25	0.0541266
697	697	song_bout	h2t->h2h	-303	0.234375	0.0529509
698	698	song_bout	h2t->h2h	-302	0.234375	0.0529509
699	699	song_bout	h2t->h2h	-301	0.234375	0.0529509
700	700	song_bout	h2t->h2h	-300	0.234375	0.0529509
701	701	song_bout	h2t->h2h	-299	0.234375	0.0529509
702	702	song_bout	h2t->h2h	-298	0.234375	0.0529509
703	703	song_bout	h2t->h2h	-297	0.234375	0.0529509
704	704	song_bout	h2t->h2h	-296	0.234375	0.0529509
705	705	song_bout	h2t->h2h	-295	0.234375	0.0529509
706	706	song_bout	h2t->h2h	-294	0.234375	0.0529509
707	707	song_bout	h2t->h2h	-293	0.21875	0.0516748
708	708	song_bout	h2t->h2h	-292	0.21875	0.0516748
709	709	song_bout	h2t->h2h	-291	0.21875	0.0516748
710	710	song_bout	h2t->h2h	-290	0.21875	0.0516748
711	711	song_bout	h2t->h2h	-289	0.21875	0.0516748
712	712	song_bout	h2t->h2h	-288	0.21875	0.0516748
713	713	song_bout	h2t->h2h	-287	0.21875	0.0516748
714	714	song_bout	h2t->h2h	-286	0.21875	0.0516748
715	715	song_bout	h2t->h2h	-285	0.203125	0.0502906
716	716	song_bout	h2t->h2h	-284	0.203125	0.0502906
717	717	song_bout	h2t->h2h	-283	0.203125	0.0502906
718	718	song_bout	h2t->h2h	-282	0.203125	0.0502906
719	719	song_bout	h2t->h2h	-281	0.21875	0.0516748
720	720	song_bout	h2t->h2h	-280	0.21875	0.0516748
721	721	song_bout	h2t->h2h	-279	0.21875	0.0516748
722	722	song_bout	h2t->h2h	-278	0.21875	0.0516748
723	723	song_bout	h2t->h2h	-277	0.203125	0.0502906
724	724	song_bout	h2t->h2h	-276	0.203125	0.0502906
725	725	song_bout	h2t->h2h	-275	0.203125	0.0502906
726	726	song_bout	h2t->h2h	-274	0.203125	0.0502906
727	727	song_bout	h2t->h2h	-273	0.203125	0.0502906
728	728	song_bout	h2t->h2h	-272	0.203125	0.0502906
729	729	song_bout	h2t->h2h	-271	0.203125	0.0502906
730	730	song_bout	h2t->h2h	-270	0.203125	0.0502906
731	731	song_bout	h2t->h2h	-269	0.1875	0.048789
732	732	song_bout	h2t->h2h	-268	0.1875	0.048789
733	733	song_bout	h2t->h2h	-267	0.1875	0.048789
734	734	song_bout	h2t->h2h	-266	0.1875	0.048789
735	735	song_bout	h2t->h2h	-265	0.1875	0.048789
736	736	song_bout	h2t->h2h	-264	0.1875	0.048789
737	737	song_bout	h2t->h2h	-263	0.1875	0.048789
738	738	song_bout	h2t->h2h	-262	0.203125	0.0502906
739	739	song_bout	h2t->h2h	-261	0.203125	0.0502906
740	740	song_bout	h2t->h2h	-260	0.203125	0.0502906
741	741	song_bout	h2t->h2h	-259	0.203125	0.0502906
742	742	song_bout	h2t->h2h	-258	0.203125	0.0502906
743	743	song_bout	h2t->h2h	-257	0.203125	0.0502906
744	744	song_bout	h2t->h2h	-256	0.21875	0.0516748
745	745	song_bout	h2t->h2h	-255	0.21875	0.0516748
746	746	song_bout	h2t->h2h	-254	0.234375	0.0529509
747	747	song_bout	h2t->h2h	-253	0.234375	0.0529509
748	748	song_bout	h2t->h2h	-252	0.234375	0.0529509
749	749	song_bout	h2t->h2h	-251	0.21875	0.0516748
750	750	song_bout	h2t->h2h	-250	0.21875	0.0516748
751	751	song_bout	h2t->h2h	-249	0.21875	0.0516748
752	752	song_bout	h2t->h2h	-248	0.21875	0.0516748
753	753	song_bout	h2t->h2h	-247	0.21875	0.0516748
754	754	song_bout	h2t->h2h	-246	0.21875	0.0516748
755	755	song_bout	h2t->h2h	-245	0.21875	0.0516748
756	756	song_bout	h2t->h2h	-244	0.21875	0.0516748
757	757	song_bout	h2t->h2h	-243	0.21875	0.0516748
758	758	song_bout	h2t->h2h	-242	0.203125	0.0502906
759	759	song_bout	h2t->h2h	-241	0.203125	0.0502906
760	760	song_bout	h2t->h2h	-240	0.203125	0.0502906
761	761	song_bout	h2t->h2h	-239	0.203125	0.0502906
762	762	song_bout	h2t->h2h	-238	0.203125	0.0502906
763	763	song_bout	h2t->h2h	-237	0.1875	0.048789
764	764	song_bout	h2t->h2h	-236	0.203125	0.0502906
765	765	song_bout	h2t->h2h	-235	0.21875	0.0516748
766	766	song_bout	h2t->h2h	-234	0.21875	0.0516748
767	767	song_bout	h2t->h2h	-233	0.21875	0.0516748
768	768	song_bout	h2t->h2h	-232	0.21875	0.0516748
769	769	song_bout	h2t->h2h	-231	0.21875	0.0516748
770	770	song_bout	h2t->h2h	-230	0.21875	0.0516748
771	771	song_bout	h2t->h2h	-229	0.203125	0.0502906
772	772	song_bout	h2t->h2h	-228	0.203125	0.0502906
773	773	song_bout	h2t->h2h	-227	0.1875	0.048789
774	774	song_bout	h2t->h2h	-226	0.1875	0.048789
775	775	song_bout	h2t->h2h	-225	0.1875	0.048789
776	776	song_bout	h2t->h2h	-224	0.1875	0.048789
777	777	song_bout	h2t->h2h	-223	0.1875	0.048789
778	778	song_bout	h2t->h2h	-222	0.1875	0.048789
779	779	song_bout	h2t->h2h	-221	0.171875	0.047159
780	780	song_bout	h2t->h2h	-220	0.171875	0.047159
781	781	song_bout	h2t->h2h	-219	0.171875	0.047159
782	782	song_bout	h2t->h2h	-218	0.171875	0.047159
783	783	song_bout	h2t->h2h	-217	0.171875	0.047159
784	784	song_bout	h2t->h2h	-216	0.15625	0.0453865
785	785	song_bout	h2t->h2h	-215	0.15625	0.0453865
786	786	song_bout	h2t->h2h	-214	0.15625	0.0453865
787	787	song_bout	h2t->h2h	-213	0.15625	0.0453865
788	788	song_bout	h2t->h2h	-212	0.15625	0.0453865
789	789	song_bout	h2t->h2h	-211	0.15625	0.0453865
790	790	song_bout	h2t->h2h	-210	0.15625	0.0453865
791	791	song_bout	h2t->h2h	-209	0.15625	0.0453865
792	792	song_bout	h2t->h2h	-208	0.171875	0.047159
793	793	song_bout	h2t->h2h	-207	0.15625	0.0453865
794	794	song_bout	h2t->h2h	-206	0.15625	0.0453865
795	795	song_bout	h2t->h2h	-205	0.15625	0.0453865
796	796	song_bout	h2t->h2h	-204	0.171875	0.047159
797	797	song_bout	h2t->h2h	-203	0.171875	0.047159
798	798	song_bout	h2t->h2h	-202	0.171875	0.047159
799	799	song_bout	h2t->h2h	-201	0.1875	0.048789
800	800	song_bout	h2t->h2h	-200	0.1875	0.048789
801	801	song_bout	h2t->h2h	-199	0.1875	0.048789
802	802	song_bout	h2t->h2h	-198	0.203125	0.0502906
803	803	song_bout	h2t->h2h	-197	0.203125	0.0502906
804	804	song_bout	h2t->h2h	-196	0.203125	0.0502906
805	805	song_bout	h2t->h2h	-195	0.203125	0.0502906
806	806	song_bout	h2t->h2h	-194	0.203125	0.0502906
807	807	song_bout	h2t->h2h	-193	0.203125	0.0502906
808	808	song_bout	h2t->h2h	-192	0.203125	0.0502906
809	809	song_bout	h2t->h2h	-191	0.1875	0.048789
810	810	song_bout	h2t->h2h	-190	0.1875	0.048789
811	811	song_bout	h2t->h2h	-189	0.1875	0.048789
812	812	song_bout	h2t->h2h	-188	0.1875	0.048789
813	813	song_bout	h2t->h2h	-187	0.1875	0.048789
814	814	song_bout	h2t->h2h	-186	0.1875	0.048789
815	815	song_bout	h2t->h2h	-185	0.171875	0.047159
816	816	song_bout	h2t->h2h	-184	0.171875	0.047159
817	817	song_bout	h2t->h2h	-183	0.171875	0.047159
818	818	song_bout	h2t->h2h	-182	0.171875	0.047159
819	819	song_bout	h2t->h2h	-181	0.171875	0.047159
820	820	song_bout	h2t->h2h	-180	0.171875	0.047159
821	821	song_bout	h2t->h2h	-179	0.171875	0.047159
822	822	song_bout	h2t->h2h	-178	0.171875	0.047159
823	823	song_bout	h2t->h2h	-177	0.171875	0.047159
824	824	song_bout	h2t->h2h	-176	0.171875	0.047159
825	825	song_bout	h2t->h2h	-175	0.171875	0.047159
826	826	song_bout	h2t->h2h	-174	0.171875	0.047159
827	827	song_bout	h2t->h2h	-173	0.15625	0.0453865
828	828	song_bout	h2t->h2h	-172	0.15625	0.0453865
829	829	song_bout	h2t->h2h	-171	0.15625	0.0453865
830	830	song_bout	h2t->h2h	-170	0.171875	0.047159
831	831	song_bout	h2t->h2h	-169	0.171875	0.047159
832	832	song_bout	h2t->h2h	-168	0.15625	0.0453865
833	833	song_bout	h2t->h2h	-167	0.15625	0.0453865
834	834	song_bout	h2t->h2h	-166	0.15625	0.0453865
835	835	song_bout	h2t->h2h	-165	0.171875	0.047159
836	836	song_bout	h2t->h2h	-164	0.171875	0.047159
837	837	song_bout	h2t->h2h	-163	0.171875	0.047159
838	838	song_bout	h2t->h2h	-162	0.171875	0.047159
839	839	song_bout	h2t->h2h	-161	0.171875	0.047159
840	840	song_bout	h2t->h2h	-160	0.171875	0.047159
841	841	song_bout	h2t->h2h	-159	0.1875	0.048789
842	842	song_bout	h2t->h2h	-158	0.1875	0.048789
843	843	song_bout	h2t->h2h	-157	0.1875	0.048789
844	844	song_bout	h2t->h2h	-156	0.171875	0.047159
845	845	song_bout	h2t->h2h	-155	0.15625	0.0453865
846	846	song_bout	h2t->h2h	-154	0.140625	0.0434543
847	847	song_bout	h2t->h2h	-153	0.140625	0.0434543
848	848	song_bout	h2t->h2h	-152	0.140625	0.0434543
849	849	song_bout	h2t->h2h	-151	0.140625	0.0434543
850	850	song_bout	h2t->h2h	-150	0.140625	0.0434543
851	851	song_bout	h2t->h2h	-149	0.140625	0.0434543
852	852	song_bout	h2t->h2h	-148	0.140625	0.0434543
853	853	song_bout	h2t->h2h	-147	0.140625	0.0434543
854	854	song_bout	h2t->h2h	-146	0.140625	0.0434543
855	855	song_bout	h2t->h2h	-145	0.140625	0.0434543
856	856	song_bout	h2t->h2h	-144	0.15625	0.0453865
857	857	song_bout	h2t->h2h	-143	0.15625	0.0453865
858	858	song_bout	h2t->h2h	-142	0.15625	0.0453865
859	859	song_bout	h2t->h2h	-141	0.15625	0.0453865
860	860	song_bout	h2t->h2h	-140	0.140625	0.0434543
861	861	song_bout	h2t->h2h	-139	0.140625	0.0434543
862	862	song_bout	h2t->h2h	-138	0.140625	0.0434543
863	863	song_bout	h2t->h2h	-137	0.140625	0.0434543
864	864	song_bout	h2t->h2h	-136	0.140625	0.0434543
865	865	song_bout	h2t->h2h	-135	0.140625	0.0434543
866	866	song_bout	h2t->h2h	-134	0.140625	0.0434543
867	867	song_bout	h2t->h2h	-133	0.140625	0.0434543
868	868	song_bout	h2t->h2h	-132	0.140625	0.0434543
869	869	song_bout	h2t->h2h	-131	0.140625	0.0434543
870	870	song_bout	h2t->h2h	-130	0.140625	0.0434543
871	871	song_bout	h2t->h2h	-129	0.140625	0.0434543
872	872	song_bout	h2t->h2h	-128	0.140625	0.0434543
873	873	song_bout	h2t->h2h	-127	0.125	0.0413399
874	874	song_bout	h2t->h2h	-126	0.125	0.0413399
875	875	song_bout	h2t->h2h	-125	0.125	0.0413399
876	876	song_bout	h2t->h2h	-124	0.125	0.0413399
877	877	song_bout	h2t->h2h	-123	0.125	0.0413399
878	878	song_bout	h2t->h2h	-122	0.125	0.0413399
879	879	song_bout	h2t->h2h	-121	0.125	0.0413399
880	880	song_bout	h2t->h2h	-120	0.125	0.0413399
881	881	song_bout	h2t->h2h	-119	0.125	0.0413399
882	882	song_bout	h2t->h2h	-118	0.140625	0.0434543
883	883	song_bout	h2t->h2h	-117	0.140625	0.0434543
884	884	song_bout	h2t->h2h	-116	0.15625	0.0453865
885	885	song_bout	h2t->h2h	-115	0.15625	0.0453865
886	886	song_bout	h2t->h2h	-114	0.15625	0.0453865
887	887	song_bout	h2t->h2h	-113	0.15625	0.0453865
888	888	song_bout	h2t->h2h	-112	0.15625	0.0453865
889	889	song_bout	h2t->h2h	-111	0.15625	0.0453865
890	890	song_bout	h2t->h2h	-110	0.15625	0.0453865
891	891	song_bout	h2t->h2h	-109	0.15625	0.0453865
892	892	song_bout	h2t->h2h	-108	0.15625	0.0453865
893	893	song_bout	h2t->h2h	-107	0.15625	0.0453865
894	894	song_bout	h2t->h2h	-106	0.15625	0.0453865
895	895	song_bout	h2t->h2h	-105	0.15625	0.0453865
896	896	song_bout	h2t->h2h	-104	0.15625	0.0453865
897	897	song_bout	h2t->h2h	-103	0.15625	0.0453865
898	898	song_bout	h2t->h2h	-102	0.140625	0.0434543
899	899	song_bout	h2t->h2h	-101	0.140625	0.0434543
900	900	song_bout	h2t->h2h	-100	0.140625	0.0434543
901	901	song_bout	h2t->h2h	-99	0.140625	0.0434543
902	902	song_bout	h2t->h2h	-98	0.140625	0.0434543
903	903	song_bout	h2t->h2h	-97	0.140625	0.0434543
904	904	song_bout	h2t->h2h	-96	0.140625	0.0434543
905	905	song_bout	h2t->h2h	-95	0.140625	0.0434543
906	906	song_bout	h2t->h2h	-94	0.140625	0.0434543
907	907	song_bout	h2t->h2h	-93	0.15625	0.0453865
908	908	song_bout	h2t->h2h	-92	0.15625	0.0453865
909	909	song_bout	h2t->h2h	-91	0.171875	0.047159
910	910	song_bout	h2t->h2h	-90	0.1875	0.048789
911	911	song_bout	h2t->h2h	-89	0.1875	0.048789
912	912	song_bout	h2t->h2h	-88	0.1875	0.048789
913	913	song_bout	h2t->h2h	-87	0.171875	0.047159
914	914	song_bout	h2t->h2h	-86	0.171875	0.047159
915	915	song_bout	h2t->h2h	-85	0.171875	0.047159
916	916	song_bout	h2t->h2h	-84	0.171875	0.047159
917	917	song_bout	h2t->h2h	-83	0.15625	0.0453865
918	918	song_bout	h2t->h2h	-82	0.15625	0.0453865
919	919	song_bout	h2t->h2h	-81	0.15625	0.0453865
920	920	song_bout	h2t->h2h	-80	0.15625	0.0453865
921	921	song_bout	h2t->h2h	-79	0.171875	0.047159
922	922	song_bout	h2t->h2h	-78	0.171875	0.047159
923	923	song_bout	h2t->h2h	-77	0.171875	0.047159
924	924	song_bout	h2t->h2h	-76	0.171875	0.047159
925	925	song_bout	h2t->h2h	-75	0.171875	0.047159
926	926	song_bout	h2t->h2h	-74	0.171875	0.047159
927	927	song_bout	h2t->h2h	-73	0.171875	0.047159
928	928	song_bout	h2t->h2h	-72	0.171875	0.047159
929	929	song_bout	h2t->h2h	-71	0.171875	0.047159
930	930	song_bout	h2t->h2h	-70	0.171875	0.047159
931	931	song_bout	h2t->h2h	-69	0.171875	0.047159
932	932	song_bout	h2t->h2h	-68	0.171875	0.047159
933	933	song_bout	h2t->h2h	-67	0.171875	0.047159
934	934	song_bout	h2t->h2h	-66	0.1875	0.048789
935	935	song_bout	h2t->h2h	-65	0.1875	0.048789
936	936	song_bout	h2t->h2h	-64	0.1875	0.048789
937	937	song_bout	h2t->h2h	-63	0.1875	0.048789
938	938	song_bout	h2t->h2h	-62	0.1875	0.048789
939	939	song_bout	h2t->h2h	-61	0.171875	0.047159
940	940	song_bout	h2t->h2h	-60	0.171875	0.047159
941	941	song_bout	h2t->h2h	-59	0.171875	0.047159
942	942	song_bout	h2t->h2h	-58	0.171875	0.047159
943	943	song_bout	h2t->h2h	-57	0.171875	0.047159
944	944	song_bout	h2t->h2h	-56	0.171875	0.047159
945	945	song_bout	h2t->h2h	-55	0.171875	0.047159
946	946	song_bout	h2t->h2h	-54	0.171875	0.047159
947	947	song_bout	h2t->h2h	-53	0.171875	0.047159
948	948	song_bout	h2t->h2h	-52	0.171875	0.047159
949	949	song_bout	h2t->h2h	-51	0.171875	0.047159
950	950	song_bout	h2t->h2h	-50	0.171875	0.047159
951	951	song_bout	h2t->h2h	-49	0.171875	0.047159
952	952	song_bout	h2t->h2h	-48	0.171875	0.047159
953	953	song_bout	h2t->h2h	-47	0.1875	0.048789
954	954	song_bout	h2t->h2h	-46	0.1875	0.048789
955	955	song_bout	h2t->h2h	-45	0.1875	0.048789
956	956	song_bout	h2t->h2h	-44	0.1875	0.048789
957	957	song_bout	h2t->h2h	-43	0.203125	0.0502906
958	958	song_bout	h2t->h2h	-42	0.203125	0.0502906
959	959	song_bout	h2t->h2h	-41	0.203125	0.0502906
960	960	song_bout	h2t->h2h	-40	0.1875	0.048789
961	961	song_bout	h2t->h2h	-39	0.171875	0.047159
962	962	song_bout	h2t->h2h	-38	0.171875	0.047159
963	963	song_bout	h2t->h2h	-37	0.171875	0.047159
964	964	song_bout	h2t->h2h	-36	0.171875	0.047159
965	965	song_bout	h2t->h2h	-35	0.171875	0.047159
966	966	song_bout	h2t->h2h	-34	0.171875	0.047159
967	967	song_bout	h2t->h2h	-33	0.171875	0.047159
968	968	song_bout	h2t->h2h	-32	0.15625	0.0453865
969	969	song_bout	h2t->h2h	-31	0.15625	0.0453865
970	970	song_bout	h2t->h2h	-30	0.15625	0.0453865
971	971	song_bout	h2t->h2h	-29	0.15625	0.0453865
972	972	song_bout	h2t->h2h	-28	0.15625	0.0453865
973	973	song_bout	h2t->h2h	-27	0.15625	0.0453865
974	974	song_bout	h2t->h2h	-26	0.15625	0.0453865
975	975	song_bout	h2t->h2h	-25	0.15625	0.0453865
976	976	song_bout	h2t->h2h	-24	0.15625	0.0453865
977	977	song_bout	h2t->h2h	-23	0.15625	0.0453865
978	978	song_bout	h2t->h2h	-22	0.15625	0.0453865
979	979	song_bout	h2t->h2h	-21	0.15625	0.0453865
980	980	song_bout	h2t->h2h	-20	0.171875	0.047159
981	981	song_bout	h2t->h2h	-19	0.171875	0.047159
982	982	song_bout	h2t->h2h	-18	0.171875	0.047159
983	983	song_bout	h2t->h2h	-17	0.171875	0.047159
984	984	song_bout	h2t->h2h	-16	0.171875	0.047159
985	985	song_bout	h2t->h2h	-15	0.171875	0.047159
986	986	song_bout	h2t->h2h	-14	0.171875	0.047159
987	987	song_bout	h2t->h2h	-13	0.203125	0.0502906
988	988	song_bout	h2t->h2h	-12	0.203125	0.0502906
989	989	song_bout	h2t->h2h	-11	0.1875	0.048789
990	990	song_bout	h2t->h2h	-10	0.171875	0.047159
991	991	song_bout	h2t->h2h	-9	0.1875	0.048789
992	992	song_bout	h2t->h2h	-8	0.1875	0.048789
993	993	song_bout	h2t->h2h	-7	0.1875	0.048789
994	994	song_bout	h2t->h2h	-6	0.1875	0.048789
995	995	song_bout	h2t->h2h	-5	0.1875	0.048789
996	996	song_bout	h2t->h2h	-4	0.1875	0.048789
997	997	song_bout	h2t->h2h	-3	0.171875	0.047159
998	998	song_bout	h2t->h2h	-2	0.171875	0.047159
999	999	song_bout	h2t->h2h	-1	0.171875	0.047159
1000	1000	song_bout	h2t->h2h	0	0.171875	0.047159
1001	1001	song_bout	h2t->h2h	1	0.171875	0.047159
1002	1002	song_bout	h2t->h2h	2	0.171875	0.047159
1003	1003	song_bout	h2t->h2h	3	0.171875	0.047159
1004	1004	song_bout	h2t->h2h	4	0.171875	0.047159
1005	1005	song_bout	h2t->h2h	5	0.171875	0.047159
1006	1006	song_bout	h2t->h2h	6	0.171875	0.047159
1007	1007	song_bout	h2t->h2h	7	0.171875	0.047159
1008	1008	song_bout	h2t->h2h	8	0.171875	0.047159
1009	1009	song_bout	h2t->h2h	9	0.171875	0.047159
1010	1010	song_bout	h2t->h2h	10	0.171875	0.047159
1011	1011	song_bout	h2t->h2h	11	0.171875	0.047159
1012	1012	song_bout	h2t->h2h	12	0.171875	0.047159
1013	1013	song_bout	h2t->h2h	13	0.171875	0.047159
1014	1014	song_bout	h2t->h2h	14	0.171875	0.047159
1015	1015	song_bout	h2t->h2h	15	0.171875	0.047159
1016	1016	song_bout	h2t->h2h	16	0.171875	0.047159
1017	1017	song_bout	h2t->h2h	17	0.171875	0.047159
1018	1018	song_bout	h2t->h2h	18	0.171875	0.047159
1019	1019	song_bout	h2t->h2h	19	0.140625	0.0434543
1020	1020	song_bout	h2t->h2h	20	0.125	0.0413399
1021	1021	song_bout	h2t->h2h	21	0.109375	0.0390136
1022	1022	song_bout	h2t->h2h	22	0.109375	0.0390136
1023	1023	song_bout	h2t->h2h	23	0.109375	0.0390136
1024	1024	song_bout	h2t->h2h	24	0.109375	0.0390136
1025	1025	song_bout	h2t->h2h	25	0.078125	0.033546
1026	1026	song_bout	h2t->h2h	26	0.078125	0.033546
1027	1027	song_bout	h2t->h2h	27	0.078125	0.033546
1028	1028	song_bout	h2t->h2h	28	0.078125	0.033546
1029	1029	song_bout	h2t->h2h	29	0.078125	0.033546
1030	1030	song_bout	h2t->h2h	30	0.078125	0.033546
1031	1031	song_bout	h2t->h2h	31	0.078125	0.033546
1032	1032	song_bout	h2t->h2h	32	0.0625	0.0302577
1033	1033	song_bout	h2t->h2h	33	0.0625	0.0302577
1034	1034	song_bout	h2t->h2h	34	0.0625	0.0302577
1035	1035	song_bout	h2t->h2h	35	0.0625	0.0302577
1036	1036	song_bout	h2t->h2h	36	0.0625	0.0302577
1037	1037	song_bout	h2t->h2h	37	0.0625	0.0302577
1038	1038	song_bout	h2t->h2h	38	0.0625	0.0302577
1039	1039	song_bout	h2t->h2h	39	0.046875	0.0264214
1040	1040	song_bout	h2t->h2h	40	0.046875	0.0264214
1041	1041	song_bout	h2t->h2h	41	0.046875	0.0264214
1042	1042	song_bout	h2t->h2h	42	0.046875	0.0264214
1043	1043	song_bout	h2t->h2h	43	0.046875	0.0264214
1044	1044	song_bout	h2t->h2h	44	0.046875	0.0264214
1045	1045	song_bout	h2t->h2h	45	0.046875	0.0264214
1046	1046	song_bout	h2t->h2h	46	0.046875	0.0264214
1047	1047	song_bout	h2t->h2h	47	0.046875	0.0264214
1048	1048	song_bout	h2t->h2h	48	0.046875	0.0264214
1049	1049	song_bout	h2t->h2h	49	0.046875	0.0264214
1050	1050	song_bout	h2t->h2h	50	0.046875	0.0264214
1051	1051	song_bout	h2t->h2h	51	0.046875	0.0264214
1052	1052	song_bout	h2t->h2h	52	0.046875	0.0264214
1053	1053	song_bout	h2t->h2h	53	0.046875	0.0264214
1054	1054	song_bout	h2t->h2h	54	0.046875	0.0264214
1055	1055	song_bout	h2t->h2h	55	0.046875	0.0264214
1056	1056	song_bout	h2t->h2h	56	0.046875	0.0264214
1057	1057	song_bout	h2t->h2h	57	0.046875	0.0264214
1058	1058	song_bout	h2t->h2h	58	0.03125	0.0217491
1059	1059	song_bout	h2t->h2h	59	0.03125	0.0217491
1060	1060	song_bout	h2t->h2h	60	0.03125	0.0217491
1061	1061	song_bout	h2t->h2h	61	0.046875	0.0264214
1062	1062	song_bout	h2t->h2h	62	0.046875	0.0264214
1063	1063	song_bout	h2t->h2h	63	0.0625	0.0302577
1064	1064	song_bout	h2t->h2h	64	0.0625	0.0302577
1065	1065	song_bout	h2t->h2h	65	0.0625	0.0302577
1066	1066	song_bout	h2t->h2h	66	0.0625	0.0302577
1067	1067	song_bout	h2t->h2h	67	0.078125	0.033546
1068	1068	song_bout	h2t->h2h	68	0.078125	0.033546
1069	1069	song_bout	h2t->h2h	69	0.078125	0.033546
1070	1070	song_bout	h2t->h2h	70	0.078125	0.033546
1071	1071	song_bout	h2t->h2h	71	0.078125	0.033546
1072	1072	song_bout	h2t->h2h	72	0.078125	0.033546
1073	1073	song_bout	h2t->h2h	73	0.078125	0.033546
1074	1074	song_bout	h2t->h2h	74	0.078125	0.033546
1075	1075	song_bout	h2t->h2h	75	0.078125	0.033546
1076	1076	song_bout	h2t->h2h	76	0.09375	0.0364351
1077	1077	song_bout	h2t->h2h	77	0.09375	0.0364351
1078	1078	song_bout	h2t->h2h	78	0.09375	0.0364351
1079	1079	song_bout	h2t->h2h	79	0.09375	0.0364351
1080	1080	song_bout	h2t->h2h	80	0.09375	0.0364351
1081	1081	song_bout	h2t->h2h	81	0.09375	0.0364351
1082	1082	song_bout	h2t->h2h	82	0.09375	0.0364351
1083	1083	song_bout	h2t->h2h	83	0.078125	0.033546
1084	1084	song_bout	h2t->h2h	84	0.078125	0.033546
1085	1085	song_bout	h2t->h2h	85	0.078125	0.033546
1086	1086	song_bout	h2t->h2h	86	0.09375	0.0364351
1087	1087	song_bout	h2t->h2h	87	0.09375	0.0364351
1088	1088	song_bout	h2t->h2h	88	0.109375	0.0390136
1089	1089	song_bout	h2t->h2h	89	0.109375	0.0390136
1090	1090	song_bout	h2t->h2h	90	0.109375	0.0390136
1091	1091	song_bout	h2t->h2h	91	0.109375	0.0390136
1092	1092	song_bout	h2t->h2h	92	0.109375	0.0390136
1093	1093	song_bout	h2t->h2h	93	0.109375	0.0390136
1094	1094	song_bout	h2t->h2h	94	0.140625	0.0434543
1095	1095	song_bout	h2t->h2h	95	0.140625	0.0434543
1096	1096	song_bout	h2t->h2h	96	0.15625	0.0453865
1097	1097	song_bout	h2t->h2h	97	0.15625	0.0453865
1098	1098	song_bout	h2t->h2h	98	0.15625	0.0453865
1099	1099	song_bout	h2t->h2h	99	0.140625	0.0434543
1100	1100	song_bout	h2t->h2h	100	0.140625	0.0434543
1101	1101	song_bout	h2t->h2h	101	0.140625	0.0434543
1102	1102	song_bout	h2t->h2h	102	0.140625	0.0434543
1103	1103	song_bout	h2t->h2h	103	0.140625	0.0434543
1104	1104	song_bout	h2t->h2h	104	0.15625	0.0453865
1105	1105	song_bout	h2t->h2h	105	0.15625	0.0453865
1106	1106	song_bout	h2t->h2h	106	0.15625	0.0453865
1107	1107	song_bout	h2t->h2h	107	0.15625	0.0453865
1108	1108	song_bout	h2t->h2h	108	0.140625	0.0434543
1109	1109	song_bout	h2t->h2h	109	0.140625	0.0434543
1110	1110	song_bout	h2t->h2h	110	0.140625	0.0434543
1111	1111	song_bout	h2t->h2h	111	0.140625	0.0434543
1112	1112	song_bout	h2t->h2h	112	0.140625	0.0434543
1113	1113	song_bout	h2t->h2h	113	0.140625	0.0434543
1114	1114	song_bout	h2t->h2h	114	0.140625	0.0434543
1115	1115	song_bout	h2t->h2h	115	0.140625	0.0434543
1116	1116	song_bout	h2t->h2h	116	0.140625	0.0434543
1117	1117	song_bout	h2t->h2h	117	0.140625	0.0434543
1118	1118	song_bout	h2t->h2h	118	0.140625	0.0434543
1119	1119	song_bout	h2t->h2h	119	0.125	0.0413399
1120	1120	song_bout	h2t->h2h	120	0.125	0.0413399
1121	1121	song_bout	h2t->h2h	121	0.125	0.0413399
1122	1122	song_bout	h2t->h2h	122	0.125	0.0413399
1123	1123	song_bout	h2t->h2h	123	0.125	0.0413399
1124	1124	song_bout	h2t->h2h	124	0.125	0.0413399
1125	1125	song_bout	h2t->h2h	125	0.125	0.0413399
1126	1126	song_bout	h2t->h2h	126	0.125	0.0413399
1127	1127	song_bout	h2t->h2h	127	0.125	0.0413399
1128	1128	song_bout	h2t->h2h	128	0.109375	0.0390136
1129	1129	song_bout	h2t->h2h	129	0.125	0.0413399
1130	1130	song_bout	h2t->h2h	130	0.125	0.0413399
1131	1131	song_bout	h2t->h2h	131	0.125	0.0413399
1132	1132	song_bout	h2t->h2h	132	0.125	0.0413399
1133	1133	song_bout	h2t->h2h	133	0.15625	0.0453865
1134	1134	song_bout	h2t->h2h	134	0.15625	0.0453865
1135	1135	song_bout	h2t->h2h	135	0.171875	0.047159
1136	1136	song_bout	h2t->h2h	136	0.171875	0.047159
1137	1137	song_bout	h2t->h2h	137	0.171875	0.047159
1138	1138	song_bout	h2t->h2h	138	0.171875	0.047159
1139	1139	song_bout	h2t->h2h	139	0.171875	0.047159
1140	1140	song_bout	h2t->h2h	140	0.171875	0.047159
1141	1141	song_bout	h2t->h2h	141	0.171875	0.047159
1142	1142	song_bout	h2t->h2h	142	0.171875	0.047159
1143	1143	song_bout	h2t->h2h	143	0.171875	0.047159
1144	1144	song_bout	h2t->h2h	144	0.171875	0.047159
1145	1145	song_bout	h2t->h2h	145	0.171875	0.047159
1146	1146	song_bout	h2t->h2h	146	0.171875	0.047159
1147	1147	song_bout	h2t->h2h	147	0.171875	0.047159
1148	1148	song_bout	h2t->h2h	148	0.171875	0.047159
1149	1149	song_bout	h2t->h2h	149	0.171875	0.047159
1150	1150	song_bout	h2t->h2h	150	0.171875	0.047159
1151	1151	song_bout	h2t->h2h	151	0.171875	0.047159
1152	1152	song_bout	h2t->h2h	152	0.171875	0.047159
1153	1153	song_bout	h2t->h2h	153	0.171875	0.047159
1154	1154	song_bout	h2t->h2h	154	0.171875	0.047159
1155	1155	song_bout	h2t->h2h	155	0.171875	0.047159
1156	1156	song_bout	h2t->h2h	156	0.171875	0.047159
1157	1157	song_bout	h2t->h2h	157	0.171875	0.047159
1158	1158	song_bout	h2t->h2h	158	0.171875	0.047159
1159	1159	song_bout	h2t->h2h	159	0.171875	0.047159
1160	1160	song_bout	h2t->h2h	160	0.1875	0.048789
1161	1161	song_bout	h2t->h2h	161	0.1875	0.048789
1162	1162	song_bout	h2t->h2h	162	0.1875	0.048789
1163	1163	song_bout	h2t->h2h	163	0.1875	0.048789
1164	1164	song_bout	h2t->h2h	164	0.1875	0.048789
1165	1165	song_bout	h2t->h2h	165	0.1875	0.048789
1166	1166	song_bout	h2t->h2h	166	0.1875	0.048789
1167	1167	song_bout	h2t->h2h	167	0.1875	0.048789
1168	1168	song_bout	h2t->h2h	168	0.1875	0.048789
1169	1169	song_bout	h2t->h2h	169	0.1875	0.048789
1170	1170	song_bout	h2t->h2h	170	0.1875	0.048789
1171	1171	song_bout	h2t->h2h	171	0.1875	0.048789
1172	1172	song_bout	h2t->h2h	172	0.21875	0.0516748
1173	1173	song_bout	h2t->h2h	173	0.21875	0.0516748
1174	1174	song_bout	h2t->h2h	174	0.234375	0.0529509
1175	1175	song_bout	h2t->h2h	175	0.234375	0.0529509
1176	1176	song_bout	h2t->h2h	176	0.234375	0.0529509
1177	1177	song_bout	h2t->h2h	177	0.234375	0.0529509
1178	1178	song_bout	h2t->h2h	178	0.234375	0.0529509
1179	1179	song_bout	h2t->h2h	179	0.25	0.0541266
1180	1180	song_bout	h2t->h2h	180	0.25	0.0541266
1181	1181	song_bout	h2t->h2h	181	0.25	0.0541266
1182	1182	song_bout	h2t->h2h	182	0.25	0.0541266
1183	1183	song_bout	h2t->h2h	183	0.25	0.0541266
1184	1184	song_bout	h2t->h2h	184	0.25	0.0541266
1185	1185	song_bout	h2t->h2h	185	0.25	0.0541266
1186	1186	song_bout	h2t->h2h	186	0.25	0.0541266
1187	1187	song_bout	h2t->h2h	187	0.25	0.0541266
1188	1188	song_bout	h2t->h2h	188	0.25	0.0541266
1189	1189	song_bout	h2t->h2h	189	0.25	0.0541266
1190	1190	song_bout	h2t->h2h	190	0.25	0.0541266
1191	1191	song_bout	h2t->h2h	191	0.234375	0.0529509
1192	1192	song_bout	h2t->h2h	192	0.234375	0.0529509
1193	1193	song_bout	h2t->h2h	193	0.234375	0.0529509
1194	1194	song_bout	h2t->h2h	194	0.234375	0.0529509
1195	1195	song_bout	h2t->h2h	195	0.234375	0.0529509
1196	1196	song_bout	h2t->h2h	196	0.234375	0.0529509
1197	1197	song_bout	h2t->h2h	197	0.25	0.0541266
1198	1198	song_bout	h2t->h2h	198	0.25	0.0541266
1199	1199	song_bout	h2t->h2h	199	0.25	0.0541266
1200	1200	song_bout	h2t->h2h	200	0.25	0.0541266
1201	1201	song_bout	h2t->h2h	201	0.265625	0.0552082
1202	1202	song_bout	h2t->h2h	202	0.25	0.0541266
1203	1203	song_bout	h2t->h2h	203	0.25	0.0541266
1204	1204	song_bout	h2t->h2h	204	0.25	0.0541266
1205	1205	song_bout	h2t->h2h	205	0.25	0.0541266
1206	1206	song_bout	h2t->h2h	206	0.265625	0.0552082
1207	1207	song_bout	h2t->h2h	207	0.265625	0.0552082
1208	1208	song_bout	h2t->h2h	208	0.265625	0.0552082
1209	1209	song_bout	h2t->h2h	209	0.265625	0.0552082
1210	1210	song_bout	h2t->h2h	210	0.265625	0.0552082
1211	1211	song_bout	h2t->h2h	211	0.265625	0.0552082
1212	1212	song_bout	h2t->h2h	212	0.265625	0.0552082
1213	1213	song_bout	h2t->h2h	213	0.265625	0.0552082
1214	1214	song_bout	h2t->h2h	214	0.265625	0.0552082
1215	1215	song_bout	h2t->h2h	215	0.28125	0.0562012
1216	1216	song_bout	h2t->h2h	216	0.28125	0.0562012
1217	1217	song_bout	h2t->h2h	217	0.28125	0.0562012
1218	1218	song_bout	h2t->h2h	218	0.28125	0.0562012
1219	1219	song_bout	h2t->h2h	219	0.28125	0.0562012
1220	1220	song_bout	h2t->h2h	220	0.28125	0.0562012
1221	1221	song_bout	h2t->h2h	221	0.28125	0.0562012
1222	1222	song_bout	h2t->h2h	222	0.28125	0.0562012
1223	1223	song_bout	h2t->h2h	223	0.296875	0.0571101
1224	1224	song_bout	h2t->h2h	224	0.28125	0.0562012
1225	1225	song_bout	h2t->h2h	225	0.28125	0.0562012
1226	1226	song_bout	h2t->h2h	226	0.28125	0.0562012
1227	1227	song_bout	h2t->h2h	227	0.28125	0.0562012
1228	1228	song_bout	h2t->h2h	228	0.28125	0.0562012
1229	1229	song_bout	h2t->h2h	229	0.28125	0.0562012
1230	1230	song_bout	h2t->h2h	230	0.296875	0.0571101
1231	1231	song_bout	h2t->h2h	231	0.3125	0.0579391
1232	1232	song_bout	h2t->h2h	232	0.3125	0.0579391
1233	1233	song_bout	h2t->h2h	233	0.3125	0.0579391
1234	1234	song_bout	h2t->h2h	234	0.3125	0.0579391
1235	1235	song_bout	h2t->h2h	235	0.3125	0.0579391
1236	1236	song_bout	h2t->h2h	236	0.3125	0.0579391
1237	1237	song_bout	h2t->h2h	237	0.296875	0.0571101
1238	1238	song_bout	h2t->h2h	238	0.296875	0.0571101
1239	1239	song_bout	h2t->h2h	239	0.296875	0.0571101
1240	1240	song_bout	h2t->h2h	240	0.296875	0.0571101
1241	1241	song_bout	h2t->h2h	241	0.328125	0.0586913
1242	1242	song_bout	h2t->h2h	242	0.328125	0.0586913
1243	1243	song_bout	h2t->h2h	243	0.328125	0.0586913
1244	1244	song_bout	h2t->h2h	244	0.34375	0.0593699
1245	1245	song_bout	h2t->h2h	245	0.34375	0.0593699
1246	1246	song_bout	h2t->h2h	246	0.3125	0.0579391
1247	1247	song_bout	h2t->h2h	247	0.3125	0.0579391
1248	1248	song_bout	h2t->h2h	248	0.3125	0.0579391
1249	1249	song_bout	h2t->h2h	249	0.3125	0.0579391
1250	1250	song_bout	h2t->h2h	250	0.3125	0.0579391
1251	1251	song_bout	h2t->h2h	251	0.3125	0.0579391
1252	1252	song_bout	h2t->h2h	252	0.3125	0.0579391
1253	1253	song_bout	h2t->h2h	253	0.34375	0.0593699
1254	1254	song_bout	h2t->h2h	254	0.34375	0.0593699
1255	1255	song_bout	h2t->h2h	255	0.359375	0.0599772
1256	1256	song_bout	h2t->h2h	256	0.359375	0.0599772
1257	1257	song_bout	h2t->h2h	257	0.359375	0.0599772
1258	1258	song_bout	h2t->h2h	258	0.359375	0.0599772
1259	1259	song_bout	h2t->h2h	259	0.359375	0.0599772
1260	1260	song_bout	h2t->h2h	260	0.359375	0.0599772
1261	1261	song_bout	h2t->h2h	261	0.359375	0.0599772
1262	1262	song_bout	h2t->h2h	262	0.359375	0.0599772
1263	1263	song_bout	h2t->h2h	263	0.359375	0.0599772
1264	1264	song_bout	h2t->h2h	264	0.359375	0.0599772
1265	1265	song_bout	h2t->h2h	265	0.359375	0.0599772
1266	1266	song_bout	h2t->h2h	266	0.375	0.0605154
1267	1267	song_bout	h2t->h2h	267	0.375	0.0605154
1268	1268	song_bout	h2t->h2h	268	0.375	0.0605154
1269	1269	song_bout	h2t->h2h	269	0.375	0.0605154
1270	1270	song_bout	h2t->h2h	270	0.375	0.0605154
1271	1271	song_bout	h2t->h2h	271	0.375	0.0605154
1272	1272	song_bout	h2t->h2h	272	0.375	0.0605154
1273	1273	song_bout	h2t->h2h	273	0.359375	0.0599772
1274	1274	song_bout	h2t->h2h	274	0.359375	0.0599772
1275	1275	song_bout	h2t->h2h	275	0.359375	0.0599772
1276	1276	song_bout	h2t->h2h	276	0.359375	0.0599772
1277	1277	song_bout	h2t->h2h	277	0.34375	0.0593699
1278	1278	song_bout	h2t->h2h	278	0.34375	0.0593699
1279	1279	song_bout	h2t->h2h	279	0.34375	0.0593699
1280	1280	song_bout	h2t->h2h	280	0.34375	0.0593699
1281	1281	song_bout	h2t->h2h	281	0.34375	0.0593699
1282	1282	song_bout	h2t->h2h	282	0.34375	0.0593699
1283	1283	song_bout	h2t->h2h	283	0.359375	0.0599772
1284	1284	song_bout	h2t->h2h	284	0.359375	0.0599772
1285	1285	song_bout	h2t->h2h	285	0.359375	0.0599772
1286	1286	song_bout	h2t->h2h	286	0.34375	0.0593699
1287	1287	song_bout	h2t->h2h	287	0.328125	0.0586913
1288	1288	song_bout	h2t->h2h	288	0.328125	0.0586913
1289	1289	song_bout	h2t->h2h	289	0.328125	0.0586913
1290	1290	song_bout	h2t->h2h	290	0.328125	0.0586913
1291	1291	song_bout	h2t->h2h	291	0.328125	0.0586913
1292	1292	song_bout	h2t->h2h	292	0.328125	0.0586913
1293	1293	song_bout	h2t->h2h	293	0.328125	0.0586913
1294	1294	song_bout	h2t->h2h	294	0.3125	0.0579391
1295	1295	song_bout	h2t->h2h	295	0.328125	0.0586913
1296	1296	song_bout	h2t->h2h	296	0.3125	0.0579391
1297	1297	song_bout	h2t->h2h	297	0.3125	0.0579391
1298	1298	song_bout	h2t->h2h	298	0.328125	0.0586913
1299	1299	song_bout	h2t->h2h	299	0.34375	0.0593699
1300	1300	song_bout	h2t->h2h	300	0.328125	0.0586913
1301	1301	song_bout	h2t->h2h	301	0.3125	0.0579391
1302	1302	song_bout	h2t->h2h	302	0.328125	0.0586913
1303	1303	song_bout	h2t->h2h	303	0.328125	0.0586913
1304	1304	song_bout	h2t->h2h	304	0.328125	0.0586913
1305	1305	song_bout	h2t->h2h	305	0.3125	0.0579391
1306	1306	song_bout	h2t->h2h	306	0.3125	0.0579391
1307	1307	song_bout	h2t->h2h	307	0.3125	0.0579391
1308	1308	song_bout	h2t->h2h	308	0.296875	0.0571101
1309	1309	song_bout	h2t->h2h	309	0.296875	0.0571101
1310	1310	song_bout	h2t->h2h	310	0.296875	0.0571101
1311	1311	song_bout	h2t->h2h	311	0.296875	0.0571101
1312	1312	song_bout	h2t->h2h	312	0.296875	0.0571101
1313	1313	song_bout	h2t->h2h	313	0.28125	0.0562012
1314	1314	song_bout	h2t->h2h	314	0.296875	0.0571101
1315	1315	song_bout	h2t->h2h	315	0.296875	0.0571101
1316	1316	song_bout	h2t->h2h	316	0.296875	0.0571101
1317	1317	song_bout	h2t->h2h	317	0.296875	0.0571101
1318	1318	song_bout	h2t->h2h	318	0.296875	0.0571101
1319	1319	song_bout	h2t->h2h	319	0.296875	0.0571101
1320	1320	song_bout	h2t->h2h	320	0.28125	0.0562012
1321	1321	song_bout	h2t->h2h	321	0.28125	0.0562012
1322	1322	song_bout	h2t->h2h	322	0.28125	0.0562012
1323	1323	song_bout	h2t->h2h	323	0.296875	0.0571101
1324	1324	song_bout	h2t->h2h	324	0.28125	0.0562012
1325	1325	song_bout	h2t->h2h	325	0.28125	0.0562012
1326	1326	song_bout	h2t->h2h	326	0.28125	0.0562012
1327	1327	song_bout	h2t->h2h	327	0.296875	0.0571101
1328	1328	song_bout	h2t->h2h	328	0.28125	0.0562012
1329	1329	song_bout	h2t->h2h	329	0.296875	0.0571101
1330	1330	song_bout	h2t->h2h	330	0.3125	0.0579391
1331	1331	song_bout	h2t->h2h	331	0.3125	0.0579391
1332	1332	song_bout	h2t->h2h	332	0.328125	0.0586913
1333	1333	song_bout	h2t->h2h	333	0.328125	0.0586913
1334	1334	song_bout	h2t->h2h	334	0.328125	0.0586913
1335	1335	song_bout	h2t->h2h	335	0.34375	0.0593699
1336	1336	song_bout	h2t->h2h	336	0.34375	0.0593699
1337	1337	song_bout	h2t->h2h	337	0.34375	0.0593699
1338	1338	song_bout	h2t->h2h	338	0.34375	0.0593699
1339	1339	song_bout	h2t->h2h	339	0.34375	0.0593699
1340	1340	song_bout	h2t->h2h	340	0.34375	0.0593699
1341	1341	song_bout	h2t->h2h	341	0.34375	0.0593699
1342	1342	song_bout	h2t->h2h	342	0.34375	0.0593699
1343	1343	song_bout	h2t->h2h	343	0.34375	0.0593699
1344	1344	song_bout	h2t->h2h	344	0.328125	0.0586913
1345	1345	song_bout	h2t->h2h	345	0.328125	0.0586913
1346	1346	song_bout	h2t->h2h	346	0.328125	0.0586913
1347	1347	song_bout	h2t->h2h	347	0.328125	0.0586913
1348	1348	song_bout	h2t->h2h	348	0.328125	0.0586913
1349	1349	song_bout	h2t->h2h	349	0.328125	0.0586913
1350	1350	song_bout	h2t->h2h	350	0.328125	0.0586913
1351	1351	song_bout	h2t->h2h	351	0.34375	0.0593699
1352	1352	song_bout	h2t->h2h	352	0.359375	0.0599772
1353	1353	song_bout	h2t->h2h	353	0.359375	0.0599772
1354	1354	song_bout	h2t->h2h	354	0.359375	0.0599772
1355	1355	song_bout	h2t->h2h	355	0.359375	0.0599772
1356	1356	song_bout	h2t->h2h	356	0.359375	0.0599772
1357	1357	song_bout	h2t->h2h	357	0.359375	0.0599772
1358	1358	song_bout	h2t->h2h	358	0.375	0.0605154
1359	1359	song_bout	h2t->h2h	359	0.375	0.0605154
1360	1360	song_bout	h2t->h2h	360	0.375	0.0605154
1361	1361	song_bout	h2t->h2h	361	0.390625	0.0609863
1362	1362	song_bout	h2t->h2h	362	0.375	0.0605154
1363	1363	song_bout	h2t->h2h	363	0.375	0.0605154
1364	1364	song_bout	h2t->h2h	364	0.390625	0.0609863
1365	1365	song_bout	h2t->h2h	365	0.390625	0.0609863
1366	1366	song_bout	h2t->h2h	366	0.390625	0.0609863
1367	1367	song_bout	h2t->h2h	367	0.390625	0.0609863
1368	1368	song_bout	h2t->h2h	368	0.390625	0.0609863
1369	1369	song_bout	h2t->h2h	369	0.390625	0.0609863
1370	1370	song_bout	h2t->h2h	370	0.375	0.0605154
1371	1371	song_bout	h2t->h2h	371	0.375	0.0605154
1372	1372	song_bout	h2t->h2h	372	0.390625	0.0609863
1373	1373	song_bout	h2t->h2h	373	0.390625	0.0609863
1374	1374	song_bout	h2t->h2h	374	0.390625	0.0609863
1375	1375	song_bout	h2t->h2h	375	0.375	0.0605154
1376	1376	song_bout	h2t->h2h	376	0.390625	0.0609863
1377	1377	song_bout	h2t->h2h	377	0.390625	0.0609863
1378	1378	song_bout	h2t->h2h	378	0.40625	0.0613915
1379	1379	song_bout	h2t->h2h	379	0.390625	0.0609863
1380	1380	song_bout	h2t->h2h	380	0.40625	0.0613915
1381	1381	song_bout	h2t->h2h	381	0.40625	0.0613915
1382	1382	song_bout	h2t->h2h	382	0.40625	0.0613915
1383	1383	song_bout	h2t->h2h	383	0.40625	0.0613915
1384	1384	song_bout	h2t->h2h	384	0.40625	0.0613915
1385	1385	song_bout	h2t->h2h	385	0.40625	0.0613915
1386	1386	song_bout	h2t->h2h	386	0.40625	0.0613915
1387	1387	song_bout	h2t->h2h	387	0.40625	0.0613915
1388	1388	song_bout	h2t->h2h	388	0.390625	0.0609863
1389	1389	song_bout	h2t->h2h	389	0.40625	0.0613915
1390	1390	song_bout	h2t->h2h	390	0.390625	0.0609863
1391	1391	song_bout	h2t->h2h	391	0.375	0.0605154
1392	1392	song_bout	h2t->h2h	392	0.375	0.0605154
1393	1393	song_bout	h2t->h2h	393	0.375	0.0605154
1394	1394	song_bout	h2t->h2h	394	0.375	0.0605154
1395	1395	song_bout	h2t->h2h	395	0.375	0.0605154
1396	1396	song_bout	h2t->h2h	396	0.375	0.0605154
1397	1397	song_bout	h2t->h2h	397	0.375	0.0605154
1398	1398	song_bout	h2t->h2h	398	0.390625	0.0609863
1399	1399	song_bout	h2t->h2h	399	0.390625	0.0609863
1400	1400	song_bout	h2t->h2h	400	0.40625	0.0613915
1401	1401	song_bout	h2t->h2h	401	0.40625	0.0613915
1402	1402	song_bout	h2t->h2h	402	0.40625	0.0613915
1403	1403	song_bout	h2t->h2h	403	0.40625	0.0613915
1404	1404	song_bout	h2t->h2h	404	0.40625	0.0613915
1405	1405	song_bout	h2t->h2h	405	0.390625	0.0609863
1406	1406	song_bout	h2t->h2h	406	0.390625	0.0609863
1407	1407	song_bout	h2t->h2h	407	0.40625	0.0613915
1408	1408	song_bout	h2t->h2h	408	0.40625	0.0613915
1409	1409	song_bout	h2t->h2h	409	0.375	0.0605154
1410	1410	song_bout	h2t->h2h	410	0.375	0.0605154
1411	1411	song_bout	h2t->h2h	411	0.375	0.0605154
1412	1412	song_bout	h2t->h2h	412	0.375	0.0605154
1413	1413	song_bout	h2t->h2h	413	0.375	0.0605154
1414	1414	song_bout	h2t->h2h	414	0.359375	0.0599772
1415	1415	song_bout	h2t->h2h	415	0.34375	0.0593699
1416	1416	song_bout	h2t->h2h	416	0.34375	0.0593699
1417	1417	song_bout	h2t->h2h	417	0.34375	0.0593699
1418	1418	song_bout	h2t->h2h	418	0.34375	0.0593699
1419	1419	song_bout	h2t->h2h	419	0.328125	0.0586913
1420	1420	song_bout	h2t->h2h	420	0.328125	0.0586913
1421	1421	song_bout	h2t->h2h	421	0.328125	0.0586913
1422	1422	song_bout	h2t->h2h	422	0.328125	0.0586913
1423	1423	song_bout	h2t->h2h	423	0.328125	0.0586913
1424	1424	song_bout	h2t->h2h	424	0.328125	0.0586913
1425	1425	song_bout	h2t->h2h	425	0.3125	0.0579391
1426	1426	song_bout	h2t->h2h	426	0.3125	0.0579391
1427	1427	song_bout	h2t->h2h	427	0.3125	0.0579391
1428	1428	song_bout	h2t->h2h	428	0.328125	0.0586913
1429	1429	song_bout	h2t->h2h	429	0.328125	0.0586913
1430	1430	song_bout	h2t->h2h	430	0.3125	0.0579391
1431	1431	song_bout	h2t->h2h	431	0.3125	0.0579391
1432	1432	song_bout	h2t->h2h	432	0.296875	0.0571101
1433	1433	song_bout	h2t->h2h	433	0.296875	0.0571101
1434	1434	song_bout	h2t->h2h	434	0.296875	0.0571101
1435	1435	song_bout	h2t->h2h	435	0.296875	0.0571101
1436	1436	song_bout	h2t->h2h	436	0.296875	0.0571101
1437	1437	song_bout	h2t->h2h	437	0.28125	0.0562012
1438	1438	song_bout	h2t->h2h	438	0.296875	0.0571101
1439	1439	song_bout	h2t->h2h	439	0.3125	0.0579391
1440	1440	song_bout	h2t->h2h	440	0.3125	0.0579391
1441	1441	song_bout	h2t->h2h	441	0.3125	0.0579391
1442	1442	song_bout	h2t->h2h	442	0.328125	0.0586913
1443	1443	song_bout	h2t->h2h	443	0.328125	0.0586913
1444	1444	song_bout	h2t->h2h	444	0.328125	0.0586913
1445	1445	song_bout	h2t->h2h	445	0.328125	0.0586913
1446	1446	song_bout	h2t->h2h	446	0.328125	0.0586913
1447	1447	song_bout	h2t->h2h	447	0.328125	0.0586913
1448	1448	song_bout	h2t->h2h	448	0.328125	0.0586913
1449	1449	song_bout	h2t->h2h	449	0.328125	0.0586913
1450	1450	song_bout	h2t->h2h	450	0.328125	0.0586913
1451	1451	song_bout	h2t->h2h	451	0.328125	0.0586913
1452	1452	song_bout	h2t->h2h	452	0.3125	0.0579391
1453	1453	song_bout	h2t->h2h	453	0.3125	0.0579391
1454	1454	song_bout	h2t->h2h	454	0.3125	0.0579391
1455	1455	song_bout	h2t->h2h	455	0.3125	0.0579391
1456	1456	song_bout	h2t->h2h	456	0.328125	0.0586913
1457	1457	song_bout	h2t->h2h	457	0.328125	0.0586913
1458	1458	song_bout	h2t->h2h	458	0.328125	0.0586913
1459	1459	song_bout	h2t->h2h	459	0.328125	0.0586913
1460	1460	song_bout	h2t->h2h	460	0.328125	0.0586913
1461	1461	song_bout	h2t->h2h	461	0.34375	0.0593699
1462	1462	song_bout	h2t->h2h	462	0.34375	0.0593699
1463	1463	song_bout	h2t->h2h	463	0.34375	0.0593699
1464	1464	song_bout	h2t->h2h	464	0.34375	0.0593699
1465	1465	song_bout	h2t->h2h	465	0.34375	0.0593699
1466	1466	song_bout	h2t->h2h	466	0.34375	0.0593699
1467	1467	song_bout	h2t->h2h	467	0.34375	0.0593699
1468	1468	song_bout	h2t->h2h	468	0.34375	0.0593699
1469	1469	song_bout	h2t->h2h	469	0.328125	0.0586913
1470	1470	song_bout	h2t->h2h	470	0.328125	0.0586913
1471	1471	song_bout	h2t->h2h	471	0.328125	0.0586913
1472	1472	song_bout	h2t->h2h	472	0.328125	0.0586913
1473	1473	song_bout	h2t->h2h	473	0.328125	0.0586913
1474	1474	song_bout	h2t->h2h	474	0.328125	0.0586913
1475	1475	song_bout	h2t->h2h	475	0.328125	0.0586913
1476	1476	song_bout	h2t->h2h	476	0.34375	0.0593699
1477	1477	song_bout	h2t->h2h	477	0.34375	0.0593699
1478	1478	song_bout	h2t->h2h	478	0.34375	0.0593699
1479	1479	song_bout	h2t->h2h	479	0.34375	0.0593699
1480	1480	song_bout	h2t->h2h	480	0.34375	0.0593699
1481	1481	song_bout	h2t->h2h	481	0.359375	0.0599772
1482	1482	song_bout	h2t->h2h	482	0.359375	0.0599772
1483	1483	song_bout	h2t->h2h	483	0.34375	0.0593699
1484	1484	song_bout	h2t->h2h	484	0.34375	0.0593699
1485	1485	song_bout	h2t->h2h	485	0.328125	0.0586913
1486	1486	song_bout	h2t->h2h	486	0.328125	0.0586913
1487	1487	song_bout	h2t->h2h	487	0.328125	0.0586913
1488	1488	song_bout	h2t->h2h	488	0.328125	0.0586913
1489	1489	song_bout	h2t->h2h	489	0.328125	0.0586913
1490	1490	song_bout	h2t->h2h	490	0.328125	0.0586913
1491	1491	song_bout	h2t->h2h	491	0.328125	0.0586913
1492	1492	song_bout	h2t->h2h	492	0.328125	0.0586913
1493	1493	song_bout	h2t->h2h	493	0.34375	0.0593699
1494	1494	song_bout	h2t->h2h	494	0.34375	0.0593699
1495	1495	song_bout	h2t->h2h	495	0.328125	0.0586913
1496	1496	song_bout	h2t->h2h	496	0.328125	0.0586913
1497	1497	song_bout	h2t->h2h	497	0.328125	0.0586913
1498	1498	song_bout	h2t->h2h	498	0.328125	0.0586913
1499	1499	song_bout	h2t->h2h	499	0.328125	0.0586913
1500	1500	song_bout	h2t->h2h	500	0.328125	0.0586913
1501	1501	song_bout	h2t->h2h	501	0.328125	0.0586913
1502	1502	song_bout	h2t->h2h	502	0.328125	0.0586913
1503	1503	song_bout	h2t->h2h	503	0.296875	0.0571101
1504	1504	song_bout	h2t->h2h	504	0.296875	0.0571101
1505	1505	song_bout	h2t->h2h	505	0.28125	0.0562012
1506	1506	song_bout	h2t->h2h	506	0.28125	0.0562012
1507	1507	song_bout	h2t->h2h	507	0.28125	0.0562012
1508	1508	song_bout	h2t->h2h	508	0.28125	0.0562012
1509	1509	song_bout	h2t->h2h	509	0.28125	0.0562012
1510	1510	song_bout	h2t->h2h	510	0.265625	0.0552082
1511	1511	song_bout	h2t->h2h	511	0.265625	0.0552082
1512	1512	song_bout	h2t->h2h	512	0.28125	0.0562012
1513	1513	song_bout	h2t->h2h	513	0.28125	0.0562012
1514	1514	song_bout	h2t->h2h	514	0.28125	0.0562012
1515	1515	song_bout	h2t->h2h	515	0.25	0.0541266
1516	1516	song_bout	h2t->h2h	516	0.25	0.0541266
1517	1517	song_bout	h2t->h2h	517	0.25	0.0541266
1518	1518	song_bout	h2t->h2h	518	0.25	0.0541266
1519	1519	song_bout	h2t->h2h	519	0.265625	0.0552082
1520	1520	song_bout	h2t->h2h	520	0.265625	0.0552082
1521	1521	song_bout	h2t->h2h	521	0.265625	0.0552082
1522	1522	song_bout	h2t->h2h	522	0.265625	0.0552082
1523	1523	song_bout	h2t->h2h	523	0.25	0.0541266
1524	1524	song_bout	h2t->h2h	524	0.25	0.0541266
1525	1525	song_bout	h2t->h2h	525	0.234375	0.0529509
1526	1526	song_bout	h2t->h2h	526	0.234375	0.0529509
1527	1527	song_bout	h2t->h2h	527	0.234375	0.0529509
1528	1528	song_bout	h2t->h2h	528	0.234375	0.0529509
1529	1529	song_bout	h2t->h2h	529	0.234375	0.0529509
1530	1530	song_bout	h2t->h2h	530	0.234375	0.0529509
1531	1531	song_bout	h2t->h2h	531	0.234375	0.0529509
1532	1532	song_bout	h2t->h2h	532	0.234375	0.0529509
1533	1533	song_bout	h2t->h2h	533	0.25	0.0541266
1534	1534	song_bout	h2t->h2h	534	0.25	0.0541266
1535	1535	song_bout	h2t->h2h	535	0.25	0.0541266
1536	1536	song_bout	h2t->h2h	536	0.25	0.0541266
1537	1537	song_bout	h2t->h2h	537	0.25	0.0541266
1538	1538	song_bout	h2t->h2h	538	0.25	0.0541266
1539	1539	song_bout	h2t->h2h	539	0.25	0.0541266
1540	1540	song_bout	h2t->h2h	540	0.25	0.0541266
1541	1541	song_bout	h2t->h2h	541	0.25	0.0541266
1542	1542	song_bout	h2t->h2h	542	0.265625	0.0552082
1543	1543	song_bout	h2t->h2h	543	0.265625	0.0552082
1544	1544	song_bout	h2t->h2h	544	0.25	0.0541266
1545	1545	song_bout	h2t->h2h	545	0.25	0.0541266
1546	1546	song_bout	h2t->h2h	546	0.25	0.0541266
1547	1547	song_bout	h2t->h2h	547	0.25	0.0541266
1548	1548	song_bout	h2t->h2h	548	0.25	0.0541266
1549	1549	song_bout	h2t->h2h	549	0.265625	0.0552082
1550	1550	song_bout	h2t->h2h	550	0.265625	0.0552082
1551	1551	song_bout	h2t->h2h	551	0.265625	0.0552082
1552	1552	song_bout	h2t->h2h	552	0.265625	0.0552082
1553	1553	song_bout	h2t->h2h	553	0.265625	0.0552082
1554	1554	song_bout	h2t->h2h	554	0.265625	0.0552082
1555	1555	song_bout	h2t->h2h	555	0.265625	0.0552082
1556	1556	song_bout	h2t->h2h	556	0.265625	0.0552082
1557	1557	song_bout	h2t->h2h	557	0.265625	0.0552082
1558	1558	song_bout	h2t->h2h	558	0.25	0.0541266
1559	1559	song_bout	h2t->h2h	559	0.25	0.0541266
1560	1560	song_bout	h2t->h2h	560	0.25	0.0541266
1561	1561	song_bout	h2t->h2h	561	0.25	0.0541266
1562	1562	song_bout	h2t->h2h	562	0.25	0.0541266
1563	1563	song_bout	h2t->h2h	563	0.265625	0.0552082
1564	1564	song_bout	h2t->h2h	564	0.265625	0.0552082
1565	1565	song_bout	h2t->h2h	565	0.265625	0.0552082
1566	1566	song_bout	h2t->h2h	566	0.265625	0.0552082
1567	1567	song_bout	h2t->h2h	567	0.265625	0.0552082
1568	1568	song_bout	h2t->h2h	568	0.265625	0.0552082
1569	1569	song_bout	h2t->h2h	569	0.265625	0.0552082
1570	1570	song_bout	h2t->h2h	570	0.234375	0.0529509
1571	1571	song_bout	h2t->h2h	571	0.234375	0.0529509
1572	1572	song_bout	h2t->h2h	572	0.234375	0.0529509
1573	1573	song_bout	h2t->h2h	573	0.25	0.0541266
1574	1574	song_bout	h2t->h2h	574	0.25	0.0541266
1575	1575	song_bout	h2t->h2h	575	0.265625	0.0552082
1576	1576	song_bout	h2t->h2h	576	0.265625	0.0552082
1577	1577	song_bout	h2t->h2h	577	0.25	0.0541266
1578	1578	song_bout	h2t->h2h	578	0.25	0.0541266
1579	1579	song_bout	h2t->h2h	579	0.25	0.0541266
1580	1580	song_bout	h2t->h2h	580	0.25	0.0541266
1581	1581	song_bout	h2t->h2h	581	0.28125	0.0562012
1582	1582	song_bout	h2t->h2h	582	0.296875	0.0571101
1583	1583	song_bout	h2t->h2h	583	0.328125	0.0586913
1584	1584	song_bout	h2t->h2h	584	0.328125	0.0586913
1585	1585	song_bout	h2t->h2h	585	0.328125	0.0586913
1586	1586	song_bout	h2t->h2h	586	0.328125	0.0586913
1587	1587	song_bout	h2t->h2h	587	0.328125	0.0586913
1588	1588	song_bout	h2t->h2h	588	0.3125	0.0579391
1589	1589	song_bout	h2t->h2h	589	0.3125	0.0579391
1590	1590	song_bout	h2t->h2h	590	0.328125	0.0586913
1591	1591	song_bout	h2t->h2h	591	0.328125	0.0586913
1592	1592	song_bout	h2t->h2h	592	0.3125	0.0579391
1593	1593	song_bout	h2t->h2h	593	0.328125	0.0586913
1594	1594	song_bout	h2t->h2h	594	0.328125	0.0586913
1595	1595	song_bout	h2t->h2h	595	0.296875	0.0571101
1596	1596	song_bout	h2t->h2h	596	0.296875	0.0571101
1597	1597	song_bout	h2t->h2h	597	0.296875	0.0571101
1598	1598	song_bout	h2t->h2h	598	0.296875	0.0571101
1599	1599	song_bout	h2t->h2h	599	0.296875	0.0571101
1600	1600	song_bout	h2t->h2h	600	0.296875	0.0571101
1601	1601	song_bout	h2t->h2h	601	0.3125	0.0579391
1602	1602	song_bout	h2t->h2h	602	0.296875	0.0571101
1603	1603	song_bout	h2t->h2h	603	0.296875	0.0571101
1604	1604	song_bout	h2t->h2h	604	0.296875	0.0571101
1605	1605	song_bout	h2t->h2h	605	0.296875	0.0571101
1606	1606	song_bout	h2t->h2h	606	0.296875	0.0571101
1607	1607	song_bout	h2t->h2h	607	0.296875	0.0571101
1608	1608	song_bout	h2t->h2h	608	0.3125	0.0579391
1609	1609	song_bout	h2t->h2h	609	0.3125	0.0579391
1610	1610	song_bout	h2t->h2h	610	0.3125	0.0579391
1611	1611	song_bout	h2t->h2h	611	0.3125	0.0579391
1612	1612	song_bout	h2t->h2h	612	0.3125	0.0579391
1613	1613	song_bout	h2t->h2h	613	0.3125	0.0579391
1614	1614	song_bout	h2t->h2h	614	0.3125	0.0579391
1615	1615	song_bout	h2t->h2h	615	0.3125	0.0579391
1616	1616	song_bout	h2t->h2h	616	0.296875	0.0571101
1617	1617	song_bout	h2t->h2h	617	0.296875	0.0571101
1618	1618	song_bout	h2t->h2h	618	0.296875	0.0571101
1619	1619	song_bout	h2t->h2h	619	0.28125	0.0562012
1620	1620	song_bout	h2t->h2h	620	0.28125	0.0562012
1621	1621	song_bout	h2t->h2h	621	0.28125	0.0562012
1622	1622	song_bout	h2t->h2h	622	0.28125	0.0562012
1623	1623	song_bout	h2t->h2h	623	0.28125	0.0562012
1624	1624	song_bout	h2t->h2h	624	0.28125	0.0562012
1625	1625	song_bout	h2t->h2h	625	0.28125	0.0562012
1626	1626	song_bout	h2t->h2h	626	0.265625	0.0552082
1627	1627	song_bout	h2t->h2h	627	0.265625	0.0552082
1628	1628	song_bout	h2t->h2h	628	0.265625	0.0552082
1629	1629	song_bout	h2t->h2h	629	0.265625	0.0552082
1630	1630	song_bout	h2t->h2h	630	0.28125	0.0562012
1631	1631	song_bout	h2t->h2h	631	0.28125	0.0562012
1632	1632	song_bout	h2t->h2h	632	0.28125	0.0562012
1633	1633	song_bout	h2t->h2h	633	0.28125	0.0562012
1634	1634	song_bout	h2t->h2h	634	0.28125	0.0562012
1635	1635	song_bout	h2t->h2h	635	0.296875	0.0571101
1636	1636	song_bout	h2t->h2h	636	0.296875	0.0571101
1637	1637	song_bout	h2t->h2h	637	0.296875	0.0571101
1638	1638	song_bout	h2t->h2h	638	0.296875	0.0571101
1639	1639	song_bout	h2t->h2h	639	0.296875	0.0571101
1640	1640	song_bout	h2t->h2h	640	0.296875	0.0571101
1641	1641	song_bout	h2t->h2h	641	0.3125	0.0579391
1642	1642	song_bout	h2t->h2h	642	0.3125	0.0579391
1643	1643	song_bout	h2t->h2h	643	0.296875	0.0571101
1644	1644	song_bout	h2t->h2h	644	0.296875	0.0571101
1645	1645	song_bout	h2t->h2h	645	0.28125	0.0562012
1646	1646	song_bout	h2t->h2h	646	0.265625	0.0552082
1647	1647	song_bout	h2t->h2h	647	0.265625	0.0552082
1648	1648	song_bout	h2t->h2h	648	0.265625	0.0552082
1649	1649	song_bout	h2t->h2h	649	0.265625	0.0552082
1650	1650	song_bout	h2t->h2h	650	0.265625	0.0552082
1651	1651	song_bout	h2t->h2h	651	0.265625	0.0552082
1652	1652	song_bout	h2t->h2h	652	0.265625	0.0552082
1653	1653	song_bout	h2t->h2h	653	0.265625	0.0552082
1654	1654	song_bout	h2t->h2h	654	0.265625	0.0552082
1655	1655	song_bout	h2t->h2h	655	0.265625	0.0552082
1656	1656	song_bout	h2t->h2h	656	0.265625	0.0552082
1657	1657	song_bout	h2t->h2h	657	0.28125	0.0562012
1658	1658	song_bout	h2t->h2h	658	0.28125	0.0562012
1659	1659	song_bout	h2t->h2h	659	0.296875	0.0571101
1660	1660	song_bout	h2t->h2h	660	0.296875	0.0571101
1661	1661	song_bout	h2t->h2h	661	0.28125	0.0562012
1662	1662	song_bout	h2t->h2h	662	0.28125	0.0562012
1663	1663	song_bout	h2t->h2h	663	0.28125	0.0562012
1664	1664	song_bout	h2t->h2h	664	0.28125	0.0562012
1665	1665	song_bout	h2t->h2h	665	0.28125	0.0562012
1666	1666	song_bout	h2t->h2h	666	0.28125	0.0562012
1667	1667	song_bout	h2t->h2h	667	0.28125	0.0562012
1668	1668	song_bout	h2t->h2h	668	0.28125	0.0562012
1669	1669	song_bout	h2t->h2h	669	0.296875	0.0571101
1670	1670	song_bout	h2t->h2h	670	0.296875	0.0571101
1671	1671	song_bout	h2t->h2h	671	0.296875	0.0571101
1672	1672	song_bout	h2t->h2h	672	0.296875	0.0571101
1673	1673	song_bout	h2t->h2h	673	0.296875	0.0571101
1674	1674	song_bout	h2t->h2h	674	0.296875	0.0571101
1675	1675	song_bout	h2t->h2h	675	0.296875	0.0571101
1676	1676	song_bout	h2t->h2h	676	0.296875	0.0571101
1677	1677	song_bout	h2t->h2h	677	0.296875	0.0571101
1678	1678	song_bout	h2t->h2h	678	0.28125	0.0562012
1679	1679	song_bout	h2t->h2h	679	0.28125	0.0562012
1680	1680	song_bout	h2t->h2h	680	0.28125	0.0562012
1681	1681	song_bout	h2t->h2h	681	0.28125	0.0562012
1682	1682	song_bout	h2t->h2h	682	0.296875	0.0571101
1683	1683	song_bout	h2t->h2h	683	0.296875	0.0571101
1684	1684	song_bout	h2t->h2h	684	0.296875	0.0571101
1685	1685	song_bout	h2t->h2h	685	0.296875	0.0571101
1686	1686	song_bout	h2t->h2h	686	0.296875	0.0571101
1687	1687	song_bout	h2t->h2h	687	0.296875	0.0571101
1688	1688	song_bout	h2t->h2h	688	0.296875	0.0571101
1689	1689	song_bout	h2t->h2h	689	0.296875	0.0571101
1690	1690	song_bout	h2t->h2h	690	0.3125	0.0579391
1691	1691	song_bout	h2t->h2h	691	0.328125	0.0586913
1692	1692	song_bout	h2t->h2h	692	0.328125	0.0586913
1693	1693	song_bout	h2t->h2h	693	0.34375	0.0593699
1694	1694	song_bout	h2t->h2h	694	0.34375	0.0593699
1695	1695	song_bout	h2t->h2h	695	0.34375	0.0593699
1696	1696	song_bout	h2t->h2h	696	0.3125	0.0579391
1697	1697	song_bout	h2t->h2h	697	0.3125	0.0579391
1698	1698	song_bout	h2t->h2h	698	0.3125	0.0579391
1699	1699	song_bout	h2t->h2h	699	0.3125	0.0579391
1700	1700	song_bout	h2t->h2h	700	0.3125	0.0579391
1701	1701	song_bout	h2t->h2h	701	0.3125	0.0579391
1702	1702	song_bout	h2t->h2h	702	0.3125	0.0579391
1703	1703	song_bout	h2t->h2h	703	0.3125	0.0579391
1704	1704	song_bout	h2t->h2h	704	0.3125	0.0579391
1705	1705	song_bout	h2t->h2h	705	0.3125	0.0579391
1706	1706	song_bout	h2t->h2h	706	0.3125	0.0579391
1707	1707	song_bout	h2t->h2h	707	0.296875	0.0571101
1708	1708	song_bout	h2t->h2h	708	0.296875	0.0571101
1709	1709	song_bout	h2t->h2h	709	0.3125	0.0579391
1710	1710	song_bout	h2t->h2h	710	0.3125	0.0579391
1711	1711	song_bout	h2t->h2h	711	0.3125	0.0579391
1712	1712	song_bout	h2t->h2h	712	0.3125	0.0579391
1713	1713	song_bout	h2t->h2h	713	0.3125	0.0579391
1714	1714	song_bout	h2t->h2h	714	0.296875	0.0571101
1715	1715	song_bout	h2t->h2h	715	0.296875	0.0571101
1716	1716	song_bout	h2t->h2h	716	0.296875	0.0571101
1717	1717	song_bout	h2t->h2h	717	0.3125	0.0579391
1718	1718	song_bout	h2t->h2h	718	0.296875	0.0571101
1719	1719	song_bout	h2t->h2h	719	0.296875	0.0571101
1720	1720	song_bout	h2t->h2h	720	0.28125	0.0562012
1721	1721	song_bout	h2t->h2h	721	0.28125	0.0562012
1722	1722	song_bout	h2t->h2h	722	0.28125	0.0562012
1723	1723	song_bout	h2t->h2h	723	0.28125	0.0562012
1724	1724	song_bout	h2t->h2h	724	0.265625	0.0552082
1725	1725	song_bout	h2t->h2h	725	0.265625	0.0552082
1726	1726	song_bout	h2t->h2h	726	0.265625	0.0552082
1727	1727	song_bout	h2t->h2h	727	0.265625	0.0552082
1728	1728	song_bout	h2t->h2h	728	0.25	0.0541266
1729	1729	song_bout	h2t->h2h	729	0.25	0.0541266
1730	1730	song_bout	h2t->h2h	730	0.265625	0.0552082
1731	1731	song_bout	h2t->h2h	731	0.265625	0.0552082
1732	1732	song_bout	h2t->h2h	732	0.265625	0.0552082
1733	1733	song_bout	h2t->h2h	733	0.25	0.0541266
1734	1734	song_bout	h2t->h2h	734	0.234375	0.0529509
1735	1735	song_bout	h2t->h2h	735	0.234375	0.0529509
1736	1736	song_bout	h2t->h2h	736	0.234375	0.0529509
1737	1737	song_bout	h2t->h2h	737	0.21875	0.0516748
1738	1738	song_bout	h2t->h2h	738	0.21875	0.0516748
1739	1739	song_bout	h2t->h2h	739	0.21875	0.0516748
1740	1740	song_bout	h2t->h2h	740	0.21875	0.0516748
1741	1741	song_bout	h2t->h2h	741	0.1875	0.048789
1742	1742	song_bout	h2t->h2h	742	0.203125	0.0502906
1743	1743	song_bout	h2t->h2h	743	0.21875	0.0516748
1744	1744	song_bout	h2t->h2h	744	0.203125	0.0502906
1745	1745	song_bout	h2t->h2h	745	0.203125	0.0502906
1746	1746	song_bout	h2t->h2h	746	0.21875	0.0516748
1747	1747	song_bout	h2t->h2h	747	0.21875	0.0516748
1748	1748	song_bout	h2t->h2h	748	0.21875	0.0516748
1749	1749	song_bout	h2t->h2h	749	0.21875	0.0516748
1750	1750	song_bout	h2t->h2h	750	0.203125	0.0502906
1751	1751	song_bout	h2t->h2h	751	0.203125	0.0502906
1752	1752	song_bout	h2t->h2h	752	0.203125	0.0502906
1753	1753	song_bout	h2t->h2h	753	0.203125	0.0502906
1754	1754	song_bout	h2t->h2h	754	0.203125	0.0502906
1755	1755	song_bout	h2t->h2h	755	0.21875	0.0516748
1756	1756	song_bout	h2t->h2h	756	0.21875	0.0516748
1757	1757	song_bout	h2t->h2h	757	0.21875	0.0516748
1758	1758	song_bout	h2t->h2h	758	0.21875	0.0516748
1759	1759	song_bout	h2t->h2h	759	0.21875	0.0516748
1760	1760	song_bout	h2t->h2h	760	0.21875	0.0516748
1761	1761	song_bout	h2t->h2h	761	0.21875	0.0516748
1762	1762	song_bout	h2t->h2h	762	0.21875	0.0516748
1763	1763	song_bout	h2t->h2h	763	0.21875	0.0516748
1764	1764	song_bout	h2t->h2h	764	0.21875	0.0516748
1765	1765	song_bout	h2t->h2h	765	0.21875	0.0516748
1766	1766	song_bout	h2t->h2h	766	0.21875	0.0516748
1767	1767	song_bout	h2t->h2h	767	0.21875	0.0516748
1768	1768	song_bout	h2t->h2h	768	0.21875	0.0516748
1769	1769	song_bout	h2t->h2h	769	0.234375	0.0529509
1770	1770	song_bout	h2t->h2h	770	0.234375	0.0529509
1771	1771	song_bout	h2t->h2h	771	0.234375	0.0529509
1772	1772	song_bout	h2t->h2h	772	0.234375	0.0529509
1773	1773	song_bout	h2t->h2h	773	0.21875	0.0516748
1774	1774	song_bout	h2t->h2h	774	0.21875	0.0516748
1775	1775	song_bout	h2t->h2h	775	0.203125	0.0502906
1776	1776	song_bout	h2t->h2h	776	0.203125	0.0502906
1777	1777	song_bout	h2t->h2h	777	0.21875	0.0516748
1778	1778	song_bout	h2t->h2h	778	0.234375	0.0529509
1779	1779	song_bout	h2t->h2h	779	0.234375	0.0529509
1780	1780	song_bout	h2t->h2h	780	0.234375	0.0529509
1781	1781	song_bout	h2t->h2h	781	0.21875	0.0516748
1782	1782	song_bout	h2t->h2h	782	0.21875	0.0516748
1783	1783	song_bout	h2t->h2h	783	0.21875	0.0516748
1784	1784	song_bout	h2t->h2h	784	0.21875	0.0516748
1785	1785	song_bout	h2t->h2h	785	0.21875	0.0516748
1786	1786	song_bout	h2t->h2h	786	0.21875	0.0516748
1787	1787	song_bout	h2t->h2h	787	0.21875	0.0516748
1788	1788	song_bout	h2t->h2h	788	0.21875	0.0516748
1789	1789	song_bout	h2t->h2h	789	0.203125	0.0502906
1790	1790	song_bout	h2t->h2h	790	0.203125	0.0502906
1791	1791	song_bout	h2t->h2h	791	0.203125	0.0502906
1792	1792	song_bout	h2t->h2h	792	0.203125	0.0502906
1793	1793	song_bout	h2t->h2h	793	0.203125	0.0502906
1794	1794	song_bout	h2t->h2h	794	0.203125	0.0502906
1795	1795	song_bout	h2t->h2h	795	0.203125	0.0502906
1796	1796	song_bout	h2t->h2h	796	0.1875	0.048789
1797	1797	song_bout	h2t->h2h	797	0.1875	0.048789
1798	1798	song_bout	h2t->h2h	798	0.1875	0.048789
1799	1799	song_bout	h2t->h2h	799	0.1875	0.048789
1800	1800	song_bout	h2t->h2h	800	0.1875	0.048789
1801	1801	song_bout	h2t->h2h	801	0.1875	0.048789
1802	1802	song_bout	h2t->h2h	802	0.1875	0.048789
1803	1803	song_bout	h2t->h2h	803	0.1875	0.048789
1804	1804	song_bout	h2t->h2h	804	0.1875	0.048789
1805	1805	song_bout	h2t->h2h	805	0.171875	0.047159
1806	1806	song_bout	h2t->h2h	806	0.171875	0.047159
1807	1807	song_bout	h2t->h2h	807	0.171875	0.047159
1808	1808	song_bout	h2t->h2h	808	0.171875	0.047159
1809	1809	song_bout	h2t->h2h	809	0.171875	0.047159
1810	1810	song_bout	h2t->h2h	810	0.171875	0.047159
1811	1811	song_bout	h2t->h2h	811	0.1875	0.048789
1812	1812	song_bout	h2t->h2h	812	0.1875	0.048789
1813	1813	song_bout	h2t->h2h	813	0.1875	0.048789
1814	1814	song_bout	h2t->h2h	814	0.1875	0.048789
1815	1815	song_bout	h2t->h2h	815	0.1875	0.048789
1816	1816	song_bout	h2t->h2h	816	0.1875	0.048789
1817	1817	song_bout	h2t->h2h	817	0.21875	0.0516748
1818	1818	song_bout	h2t->h2h	818	0.21875	0.0516748
1819	1819	song_bout	h2t->h2h	819	0.21875	0.0516748
1820	1820	song_bout	h2t->h2h	820	0.21875	0.0516748
1821	1821	song_bout	h2t->h2h	821	0.21875	0.0516748
1822	1822	song_bout	h2t->h2h	822	0.21875	0.0516748
1823	1823	song_bout	h2t->h2h	823	0.21875	0.0516748
1824	1824	song_bout	h2t->h2h	824	0.21875	0.0516748
1825	1825	song_bout	h2t->h2h	825	0.21875	0.0516748
1826	1826	song_bout	h2t->h2h	826	0.21875	0.0516748
1827	1827	song_bout	h2t->h2h	827	0.21875	0.0516748
1828	1828	song_bout	h2t->h2h	828	0.21875	0.0516748
1829	1829	song_bout	h2t->h2h	829	0.21875	0.0516748
1830	1830	song_bout	h2t->h2h	830	0.21875	0.0516748
1831	1831	song_bout	h2t->h2h	831	0.21875	0.0516748
1832	1832	song_bout	h2t->h2h	832	0.21875	0.0516748
1833	1833	song_bout	h2t->h2h	833	0.21875	0.0516748
1834	1834	song_bout	h2t->h2h	834	0.21875	0.0516748
1835	1835	song_bout	h2t->h2h	835	0.203125	0.0502906
1836	1836	song_bout	h2t->h2h	836	0.203125	0.0502906
1837	1837	song_bout	h2t->h2h	837	0.203125	0.0502906
1838	1838	song_bout	h2t->h2h	838	0.203125	0.0502906
1839	1839	song_bout	h2t->h2h	839	0.203125	0.0502906
1840	1840	song_bout	h2t->h2h	840	0.203125	0.0502906
1841	1841	song_bout	h2t->h2h	841	0.203125	0.0502906
1842	1842	song_bout	h2t->h2h	842	0.21875	0.0516748
1843	1843	song_bout	h2t->h2h	843	0.21875	0.0516748
1844	1844	song_bout	h2t->h2h	844	0.21875	0.0516748
1845	1845	song_bout	h2t->h2h	845	0.203125	0.0502906
1846	1846	song_bout	h2t->h2h	846	0.203125	0.0502906
1847	1847	song_bout	h2t->h2h	847	0.203125	0.0502906
1848	1848	song_bout	h2t->h2h	848	0.203125	0.0502906
1849	1849	song_bout	h2t->h2h	849	0.203125	0.0502906
1850	1850	song_bout	h2t->h2h	850	0.203125	0.0502906
1851	1851	song_bout	h2t->h2h	851	0.203125	0.0502906
1852	1852	song_bout	h2t->h2h	852	0.203125	0.0502906
1853	1853	song_bout	h2t->h2h	853	0.203125	0.0502906
1854	1854	song_bout	h2t->h2h	854	0.203125	0.0502906
1855	1855	song_bout	h2t->h2h	855	0.1875	0.048789
1856	1856	song_bout	h2t->h2h	856	0.1875	0.048789
1857	1857	song_bout	h2t->h2h	857	0.1875	0.048789
1858	1858	song_bout	h2t->h2h	858	0.1875	0.048789
1859	1859	song_bout	h2t->h2h	859	0.1875	0.048789
1860	1860	song_bout	h2t->h2h	860	0.1875	0.048789
1861	1861	song_bout	h2t->h2h	861	0.203125	0.0502906
1862	1862	song_bout	h2t->h2h	862	0.21875	0.0516748
1863	1863	song_bout	h2t->h2h	863	0.21875	0.0516748
1864	1864	song_bout	h2t->h2h	864	0.21875	0.0516748
1865	1865	song_bout	h2t->h2h	865	0.21875	0.0516748
1866	1866	song_bout	h2t->h2h	866	0.21875	0.0516748
1867	1867	song_bout	h2t->h2h	867	0.234375	0.0529509
1868	1868	song_bout	h2t->h2h	868	0.234375	0.0529509
1869	1869	song_bout	h2t->h2h	869	0.234375	0.0529509
1870	1870	song_bout	h2t->h2h	870	0.234375	0.0529509
1871	1871	song_bout	h2t->h2h	871	0.234375	0.0529509
1872	1872	song_bout	h2t->h2h	872	0.234375	0.0529509
1873	1873	song_bout	h2t->h2h	873	0.234375	0.0529509
1874	1874	song_bout	h2t->h2h	874	0.21875	0.0516748
1875	1875	song_bout	h2t->h2h	875	0.21875	0.0516748
1876	1876	song_bout	h2t->h2h	876	0.21875	0.0516748
1877	1877	song_bout	h2t->h2h	877	0.21875	0.0516748
1878	1878	song_bout	h2t->h2h	878	0.21875	0.0516748
1879	1879	song_bout	h2t->h2h	879	0.21875	0.0516748
1880	1880	song_bout	h2t->h2h	880	0.21875	0.0516748
1881	1881	song_bout	h2t->h2h	881	0.21875	0.0516748
1882	1882	song_bout	h2t->h2h	882	0.21875	0.0516748
1883	1883	song_bout	h2t->h2h	883	0.21875	0.0516748
1884	1884	song_bout	h2t->h2h	884	0.21875	0.0516748
1885	1885	song_bout	h2t->h2h	885	0.21875	0.0516748
1886	1886	song_bout	h2t->h2h	886	0.21875	0.0516748
1887	1887	song_bout	h2t->h2h	887	0.203125	0.0502906
1888	1888	song_bout	h2t->h2h	888	0.203125	0.0502906
1889	1889	song_bout	h2t->h2h	889	0.203125	0.0502906
1890	1890	song_bout	h2t->h2h	890	0.203125	0.0502906
1891	1891	song_bout	h2t->h2h	891	0.203125	0.0502906
1892	1892	song_bout	h2t->h2h	892	0.203125	0.0502906
1893	1893	song_bout	h2t->h2h	893	0.1875	0.048789
1894	1894	song_bout	h2t->h2h	894	0.1875	0.048789
1895	1895	song_bout	h2t->h2h	895	0.1875	0.048789
1896	1896	song_bout	h2t->h2h	896	0.1875	0.048789
1897	1897	song_bout	h2t->h2h	897	0.171875	0.047159
1898	1898	song_bout	h2t->h2h	898	0.171875	0.047159
1899	1899	song_bout	h2t->h2h	899	0.171875	0.047159
1900	1900	song_bout	h2t->h2h	900	0.171875	0.047159
1901	1901	song_bout	h2t->h2h	901	0.171875	0.047159
1902	1902	song_bout	h2t->h2h	902	0.171875	0.047159
1903	1903	song_bout	h2t->h2h	903	0.171875	0.047159
1904	1904	song_bout	h2t->h2h	904	0.1875	0.048789
1905	1905	song_bout	h2t->h2h	905	0.1875	0.048789
1906	1906	song_bout	h2t->h2h	906	0.1875	0.048789
1907	1907	song_bout	h2t->h2h	907	0.1875	0.048789
1908	1908	song_bout	h2t->h2h	908	0.1875	0.048789
1909	1909	song_bout	h2t->h2h	909	0.1875	0.048789
1910	1910	song_bout	h2t->h2h	910	0.1875	0.048789
1911	1911	song_bout	h2t->h2h	911	0.1875	0.048789
1912	1912	song_bout	h2t->h2h	912	0.1875	0.048789
1913	1913	song_bout	h2t->h2h	913	0.1875	0.048789
1914	1914	song_bout	h2t->h2h	914	0.1875	0.048789
1915	1915	song_bout	h2t->h2h	915	0.171875	0.047159
1916	1916	song_bout	h2t->h2h	916	0.171875	0.047159
1917	1917	song_bout	h2t->h2h	917	0.171875	0.047159
1918	1918	song_bout	h2t->h2h	918	0.171875	0.047159
1919	1919	song_bout	h2t->h2h	919	0.1875	0.048789
1920	1920	song_bout	h2t->h2h	920	0.171875	0.047159
1921	1921	song_bout	h2t->h2h	921	0.171875	0.047159
1922	1922	song_bout	h2t->h2h	922	0.171875	0.047159
1923	1923	song_bout	h2t->h2h	923	0.15625	0.0453865
1924	1924	song_bout	h2t->h2h	924	0.171875	0.047159
1925	1925	song_bout	h2t->h2h	925	0.171875	0.047159
1926	1926	song_bout	h2t->h2h	926	0.171875	0.047159
1927	1927	song_bout	h2t->h2h	927	0.171875	0.047159
1928	1928	song_bout	h2t->h2h	928	0.171875	0.047159
1929	1929	song_bout	h2t->h2h	929	0.171875	0.047159
1930	1930	song_bout	h2t->h2h	930	0.15625	0.0453865
1931	1931	song_bout	h2t->h2h	931	0.1875	0.048789
1932	1932	song_bout	h2t->h2h	932	0.1875	0.048789
1933	1933	song_bout	h2t->h2h	933	0.1875	0.048789
1934	1934	song_bout	h2t->h2h	934	0.203125	0.0502906
1935	1935	song_bout	h2t->h2h	935	0.203125	0.0502906
1936	1936	song_bout	h2t->h2h	936	0.203125	0.0502906
1937	1937	song_bout	h2t->h2h	937	0.203125	0.0502906
1938	1938	song_bout	h2t->h2h	938	0.203125	0.0502906
1939	1939	song_bout	h2t->h2h	939	0.203125	0.0502906
1940	1940	song_bout	h2t->h2h	940	0.203125	0.0502906
1941	1941	song_bout	h2t->h2h	941	0.203125	0.0502906
1942	1942	song_bout	h2t->h2h	942	0.21875	0.0516748
1943	1943	song_bout	h2t->h2h	943	0.234375	0.0529509
1944	1944	song_bout	h2t->h2h	944	0.234375	0.0529509
1945	1945	song_bout	h2t->h2h	945	0.21875	0.0516748
1946	1946	song_bout	h2t->h2h	946	0.21875	0.0516748
1947	1947	song_bout	h2t->h2h	947	0.21875	0.0516748
1948	1948	song_bout	h2t->h2h	948	0.21875	0.0516748
1949	1949	song_bout	h2t->h2h	949	0.203125	0.0502906
1950	1950	song_bout	h2t->h2h	950	0.203125	0.0502906
1951	1951	song_bout	h2t->h2h	951	0.203125	0.0502906
1952	1952	song_bout	h2t->h2h	952	0.21875	0.0516748
1953	1953	song_bout	h2t->h2h	953	0.21875	0.0516748
1954	1954	song_bout	h2t->h2h	954	0.21875	0.0516748
1955	1955	song_bout	h2t->h2h	955	0.21875	0.0516748
1956	1956	song_bout	h2t->h2h	956	0.21875	0.0516748
1957	1957	song_bout	h2t->h2h	957	0.21875	0.0516748
1958	1958	song_bout	h2t->h2h	958	0.21875	0.0516748
1959	1959	song_bout	h2t->h2h	959	0.21875	0.0516748
1960	1960	song_bout	h2t->h2h	960	0.21875	0.0516748
1961	1961	song_bout	h2t->h2h	961	0.21875	0.0516748
1962	1962	song_bout	h2t->h2h	962	0.21875	0.0516748
1963	1963	song_bout	h2t->h2h	963	0.21875	0.0516748
1964	1964	song_bout	h2t->h2h	964	0.203125	0.0502906
1965	1965	song_bout	h2t->h2h	965	0.203125	0.0502906
1966	1966	song_bout	h2t->h2h	966	0.203125	0.0502906
1967	1967	song_bout	h2t->h2h	967	0.203125	0.0502906
1968	1968	song_bout	h2t->h2h	968	0.203125	0.0502906
1969	1969	song_bout	h2t->h2h	969	0.21875	0.0516748
1970	1970	song_bout	h2t->h2h	970	0.21875	0.0516748
1971	1971	song_bout	h2t->h2h	971	0.25	0.0541266
1972	1972	song_bout	h2t->h2h	972	0.25	0.0541266
1973	1973	song_bout	h2t->h2h	973	0.25	0.0541266
1974	1974	song_bout	h2t->h2h	974	0.25	0.0541266
1975	1975	song_bout	h2t->h2h	975	0.25	0.0541266
1976	1976	song_bout	h2t->h2h	976	0.25	0.0541266
1977	1977	song_bout	h2t->h2h	977	0.25	0.0541266
1978	1978	song_bout	h2t->h2h	978	0.25	0.0541266
1979	1979	song_bout	h2t->h2h	979	0.25	0.0541266
1980	1980	song_bout	h2t->h2h	980	0.25	0.0541266
1981	1981	song_bout	h2t->h2h	981	0.25	0.0541266
1982	1982	song_bout	h2t->h2h	982	0.25	0.0541266
1983	1983	song_bout	h2t->h2h	983	0.25	0.0541266
1984	1984	song_bout	h2t->h2h	984	0.25	0.0541266
1985	1985	song_bout	h2t->h2h	985	0.25	0.0541266
1986	1986	song_bout	h2t->h2h	986	0.25	0.0541266
1987	1987	song_bout	h2t->h2h	987	0.25	0.0541266
1988	1988	song_bout	h2t->h2h	988	0.265625	0.0552082
1989	1989	song_bout	h2t->h2h	989	0.25	0.0541266
1990	1990	song_bout	h2t->h2h	990	0.25	0.0541266
1991	1991	song_bout	h2t->h2h	991	0.234375	0.0529509
1992	1992	song_bout	h2t->h2h	992	0.234375	0.0529509
1993	1993	song_bout	h2t->h2h	993	0.234375	0.0529509
1994	1994	song_bout	h2t->h2h	994	0.21875	0.0516748
1995	1995	song_bout	h2t->h2h	995	0.234375	0.0529509
1996	1996	song_bout	h2t->h2h	996	0.21875	0.0516748
1997	1997	song_bout	h2t->h2h	997	0.21875	0.0516748
1998	1998	song_bout	h2t->h2h	998	0.21875	0.0516748
[truncated: 2,001 more rows]

## Sheet: figS9B
	Unnamed: 0	datename	idx	window_length	h2t_ratio	h2h_ratio	transition	song	ratio
0	2562	localhost-20200708_120051	78964	1	1	0	h2t->h2h	song_bout	0
1	2565	localhost-20200708_120051	78964	2	1	0	h2t->h2h	song_bout	0
2	2568	localhost-20200708_120051	78964	4	0.5925	0	h2t->h2h	song_bout	0
3	2571	localhost-20200708_120051	78964	8	0.48	0	h2t->h2h	song_bout	0.23125
4	2574	localhost-20200708_120051	78964	16	0.74	0	h2t->h2h	song_bout	0.24875
5	2577	localhost-20200708_120051	78964	32	0.87	0	h2t->h2h	song_bout	0.27
6	2580	localhost-20200708_120051	78964	64	0.549531	0	h2t->h2h	song_bout	0.186875
7	2583	localhost-20200708_120051	78964	128	0.562656	0	h2t->h2h	song_bout	0.149141
8	2586	localhost-20200708_120051	78964	256	0.657109	0	h2t->h2h	song_bout	0.130352
9	2589	localhost-20200708_120051	48730	1	0.35	0	h2t->h2t	song_bout	0
10	2592	localhost-20200708_120051	48965	1	1	0	h2t->h2t	song_bout	0
11	2595	localhost-20200708_120051	48965	2	1	0	h2t->h2t	song_bout	0
12	2598	localhost-20200708_120051	48965	4	0.675	0	h2t->h2t	song_bout	0.155
13	2601	localhost-20200708_120051	48965	8	0.3375	0	h2t->h2t	song_bout	0.2
14	2604	localhost-20200708_120051	49200	1	1	0	h2t->h2t	song_bout	0.92
15	2607	localhost-20200708_120051	49200	2	1	0	h2t->h2t	song_bout	0.46
16	2610	localhost-20200708_120051	49200	4	1	0	h2t->h2t	song_bout	0.23
17	2613	localhost-20200708_120051	49200	8	0.63125	0	h2t->h2t	song_bout	0.315
18	2616	localhost-20200708_120051	49200	16	0.315625	0	h2t->h2t	song_bout	0.1575
19	2619	localhost-20200708_120051	49435	1	1	0	h2t->h2t	song_bout	1
20	2622	localhost-20200708_120051	49435	2	1	0	h2t->h2t	song_bout	0.695
21	2625	localhost-20200708_120051	49435	4	1	0	h2t->h2t	song_bout	0.665
22	2628	localhost-20200708_120051	49435	8	0.925	0	h2t->h2t	song_bout	0.3325
23	2631	localhost-20200708_120051	49435	16	0.4625	0	h2t->h2t	song_bout	0.26625
24	2634	localhost-20200708_120051	51010	1	1	0	h2t->h2t	song_bout	0.8
25	2637	localhost-20200708_120051	51010	2	0.665	0	h2t->h2t	song_bout	0.4
26	2640	localhost-20200708_120051	51010	4	0.405	0	h2t->h2t	song_bout	0.2
27	2643	localhost-20200708_120051	51010	32	0.305625	0	h2t->h2t	song_bout	0.17
28	2646	localhost-20200708_120051	51245	1	1	0	h2t->h2t	song_bout	0.55
29	2649	localhost-20200708_120051	51245	2	1	0	h2t->h2t	song_bout	0.775
30	2652	localhost-20200708_120051	51245	4	0.92	0	h2t->h2t	song_bout	0.675
31	2655	localhost-20200708_120051	51245	8	0.49625	0	h2t->h2t	song_bout	0.3375
32	2658	localhost-20200708_120051	51245	32	0.379063	0	h2t->h2t	song_bout	0.229375
33	2661	localhost-20200708_120051	51480	1	1	0	h2t->h2t	song_bout	0
34	2664	localhost-20200708_120051	51480	2	1	0	h2t->h2t	song_bout	0.085
35	2667	localhost-20200708_120051	51480	4	1	0	h2t->h2t	song_bout	0.43
36	2670	localhost-20200708_120051	51480	8	0.75375	0	h2t->h2t	song_bout	0.4025
37	2673	localhost-20200708_120051	51480	16	0.395	0	h2t->h2t	song_bout	0.214375
38	2676	localhost-20200708_120051	51480	32	0.4525	0	h2t->h2t	song_bout	0.245625
39	2679	localhost-20200708_120051	52143	1	0.94	0	h2t->h2t	song_bout	0
40	2682	localhost-20200708_120051	52143	2	0.47	0	h2t->h2t	song_bout	0
41	2685	localhost-20200708_120051	52143	8	0.46625	0	h2t->h2t	song_bout	0
42	2688	localhost-20200708_120051	52143	16	0.5425	0	h2t->h2t	song_bout	0.20125
43	2691	localhost-20200708_120051	52143	32	0.44875	0	h2t->h2t	song_bout	0.195625
44	2694	localhost-20200708_120051	52143	64	0.263125	0	h2t->h2t	song_bout	0.122813
45	2697	localhost-20200708_120051	52378	1	1	0	h2t->h2t	song_bout	0
46	2700	localhost-20200708_120051	52378	2	1	0	h2t->h2t	song_bout	0
47	2703	localhost-20200708_120051	52378	4	0.8225	0	h2t->h2t	song_bout	0
48	2706	localhost-20200708_120051	52378	8	0.46625	0	h2t->h2t	song_bout	0
49	2709	localhost-20200708_120051	52378	16	0.67125	0	h2t->h2t	song_bout	0.20125
50	2712	localhost-20200708_120051	52378	32	0.44875	0	h2t->h2t	song_bout	0.17375
51	2715	localhost-20200708_120051	52378	64	0.299844	0	h2t->h2t	song_bout	0.122813
52	2718	localhost-20200708_120051	52613	1	1	0	h2t->h2t	song_bout	0
53	2721	localhost-20200708_120051	52613	2	1	0	h2t->h2t	song_bout	0.4
54	2724	localhost-20200708_120051	52613	4	1	0	h2t->h2t	song_bout	0.2175
55	2727	localhost-20200708_120051	52613	8	0.705	0	h2t->h2t	song_bout	0.10875
56	2730	localhost-20200708_120051	52613	16	0.733125	0	h2t->h2t	song_bout	0.20375
57	2733	localhost-20200708_120051	52613	32	0.44875	0	h2t->h2t	song_bout	0.146563
58	2736	localhost-20200708_120051	52613	64	0.336562	0	h2t->h2t	song_bout	0.136406
59	2739	localhost-20200708_120051	52848	1	1	0	h2t->h2t	song_bout	0
60	2742	localhost-20200708_120051	52848	2	1	0	h2t->h2t	song_bout	0
61	2745	localhost-20200708_120051	52848	4	1	0	h2t->h2t	song_bout	0.1125
62	2748	localhost-20200708_120051	52848	8	0.99875	0	h2t->h2t	song_bout	0.10875
63	2751	localhost-20200708_120051	52848	16	0.733125	0	h2t->h2t	song_bout	0.085
64	2754	localhost-20200708_120051	52848	32	0.491563	0	h2t->h2t	song_bout	0.134375
65	2757	localhost-20200708_120051	52848	64	0.373281	0	h2t->h2t	song_bout	0.136406
66	2760	localhost-20200708_120051	53083	1	1	0	h2t->h2t	song_bout	0.33
67	2763	localhost-20200708_120051	53083	2	1	0	h2t->h2t	song_bout	0.165
68	2766	localhost-20200708_120051	53083	4	1	0	h2t->h2t	song_bout	0.0825
69	2769	localhost-20200708_120051	53083	8	1	0	h2t->h2t	song_bout	0.15
70	2772	localhost-20200708_120051	53083	16	0.733125	0	h2t->h2t	song_bout	0.075
71	2775	localhost-20200708_120051	53083	32	0.565	0	h2t->h2t	song_bout	0.144687
72	2778	localhost-20200708_120051	53083	64	0.41	0	h2t->h2t	song_bout	0.141563
73	2781	localhost-20200708_120051	53318	1	1	0	h2t->h2t	song_bout	1
74	2784	localhost-20200708_120051	53318	2	1	0	h2t->h2t	song_bout	0.56
75	2787	localhost-20200708_120051	53318	4	1	0	h2t->h2t	song_bout	0.3625
76	2790	localhost-20200708_120051	53318	8	1	0	h2t->h2t	song_bout	0.18125
77	2793	localhost-20200708_120051	53318	16	0.793125	0	h2t->h2t	song_bout	0.145
78	2796	localhost-20200708_120051	53318	32	0.638437	0	h2t->h2t	song_bout	0.173125
79	2799	localhost-20200708_120051	53318	64	0.446719	0	h2t->h2t	song_bout	0.159062
80	2802	localhost-20200708_120051	53553	1	1	0	h2t->h2t	song_bout	0.04
81	2805	localhost-20200708_120051	53553	2	1	0	h2t->h2t	song_bout	0.52
82	2808	localhost-20200708_120051	53553	4	1	0	h2t->h2t	song_bout	0.6275
83	2811	localhost-20200708_120051	53553	8	1	0	h2t->h2t	song_bout	0.355
84	2814	localhost-20200708_120051	53553	16	0.94	0	h2t->h2t	song_bout	0.231875
85	2817	localhost-20200708_120051	53553	32	0.711875	0	h2t->h2t	song_bout	0.216562
86	2820	localhost-20200708_120051	53553	64	0.483438	0	h2t->h2t	song_bout	0.180781
87	2823	localhost-20200708_120051	53788	1	1	0	h2t->h2t	song_bout	0
88	2826	localhost-20200708_120051	53788	2	1	0	h2t->h2t	song_bout	0
89	2829	localhost-20200708_120051	53788	4	1	0	h2t->h2t	song_bout	0.1725
90	2832	localhost-20200708_120051	53788	8	1	0	h2t->h2t	song_bout	0.355
91	2835	localhost-20200708_120051	53788	16	1	0	h2t->h2t	song_bout	0.231875
92	2838	localhost-20200708_120051	53788	32	0.785312	0	h2t->h2t	song_bout	0.216562
93	2841	localhost-20200708_120051	53788	64	0.520156	0	h2t->h2t	song_bout	0.180781
94	2844	localhost-20200708_120051	53788	128	0.260078	0	h2t->h2t	song_bout	0.0903906
95	2847	localhost-20200708_120051	54023	1	1	0	h2t->h2t	song_bout	0
96	2850	localhost-20200708_120051	54023	2	1	0	h2t->h2t	song_bout	0
97	2853	localhost-20200708_120051	54023	4	1	0	h2t->h2t	song_bout	0
98	2856	localhost-20200708_120051	54023	8	1	0	h2t->h2t	song_bout	0.2925
99	2859	localhost-20200708_120051	54023	16	1	0	h2t->h2t	song_bout	0.22125
100	2862	localhost-20200708_120051	54023	32	0.849688	0	h2t->h2t	song_bout	0.216562
101	2865	localhost-20200708_120051	54023	64	0.556875	0	h2t->h2t	song_bout	0.180781
102	2868	localhost-20200708_120051	54023	128	0.278438	0	h2t->h2t	song_bout	0.0903906
103	2871	localhost-20200708_120051	54258	1	1	0	h2t->h2t	song_bout	0
104	2874	localhost-20200708_120051	54258	2	1	0	h2t->h2t	song_bout	0
105	2877	localhost-20200708_120051	54258	4	1	0	h2t->h2t	song_bout	0
106	2880	localhost-20200708_120051	54258	8	1	0	h2t->h2t	song_bout	0
107	2883	localhost-20200708_120051	54258	16	1	0	h2t->h2t	song_bout	0.1775
108	2886	localhost-20200708_120051	54258	32	0.866563	0	h2t->h2t	song_bout	0.176563
109	2889	localhost-20200708_120051	54258	64	0.593594	0	h2t->h2t	song_bout	0.180781
110	2892	localhost-20200708_120051	54258	128	0.296797	0	h2t->h2t	song_bout	0.0903906
111	2895	localhost-20200708_120051	54497	1	0.98	0	h2t->h2t	song_bout	0.14
112	2898	localhost-20200708_120051	54497	2	0.99	0	h2t->h2t	song_bout	0.57
113	2901	localhost-20200708_120051	54497	4	0.995	0	h2t->h2t	song_bout	0.3175
114	2904	localhost-20200708_120051	54497	8	0.9975	0	h2t->h2t	song_bout	0.15875
115	2907	localhost-20200708_120051	54497	16	0.99875	0	h2t->h2t	song_bout	0.256875
116	2910	localhost-20200708_120051	54497	32	0.865938	0	h2t->h2t	song_bout	0.155625
117	2913	localhost-20200708_120051	54497	64	0.630625	0	h2t->h2t	song_bout	0.200625
118	2916	localhost-20200708_120051	54497	128	0.315312	0	h2t->h2t	song_bout	0.100312
119	2919	localhost-20200708_120051	54732	1	1	0	h2t->h2t	song_bout	0
120	2922	localhost-20200708_120051	54732	2	1	0	h2t->h2t	song_bout	0
121	2925	localhost-20200708_120051	54732	4	0.995	0	h2t->h2t	song_bout	0.1975
122	2928	localhost-20200708_120051	54732	8	0.9975	0	h2t->h2t	song_bout	0.15875
123	2931	localhost-20200708_120051	54732	16	0.99875	0	h2t->h2t	song_bout	0.23625
124	2934	localhost-20200708_120051	54732	32	0.865938	0	h2t->h2t	song_bout	0.155625
125	2937	localhost-20200708_120051	54732	64	0.667344	0	h2t->h2t	song_bout	0.200625
126	2940	localhost-20200708_120051	54732	128	0.333672	0	h2t->h2t	song_bout	0.100312
127	2943	localhost-20200708_120051	55237	4	0.3275	0	h2t->h2t	song_bout	0
128	2946	localhost-20200708_120051	55237	8	0.66125	0	h2t->h2t	song_bout	0
129	2949	localhost-20200708_120051	55237	16	0.830625	0	h2t->h2t	song_bout	0.079375
130	2952	localhost-20200708_120051	55237	32	0.911563	0	h2t->h2t	song_bout	0.155625
131	2955	localhost-20200708_120051	55237	64	0.682031	0	h2t->h2t	song_bout	0.175625
132	2958	localhost-20200708_120051	55237	128	0.352109	0	h2t->h2t	song_bout	0.100312
133	2961	localhost-20200708_120051	55719	1	1	0	h2t->h2t	song_bout	0
134	2964	localhost-20200708_120051	55719	2	1	0	h2t->h2t	song_bout	0
135	2967	localhost-20200708_120051	55719	4	0.5125	0	h2t->h2t	song_bout	0.1675
136	2970	localhost-20200708_120051	55719	8	0.35875	0	h2t->h2t	song_bout	0.165
137	2973	localhost-20200708_120051	55719	16	0.678125	0	h2t->h2t	song_bout	0.161875
138	2976	localhost-20200708_120051	55719	32	0.839063	0	h2t->h2t	song_bout	0.169687
139	2979	localhost-20200708_120051	55719	64	0.643906	0	h2t->h2t	song_bout	0.170625
140	2982	localhost-20200708_120051	55719	128	0.370703	0	h2t->h2t	song_bout	0.110625
141	2985	localhost-20200708_120051	55954	1	1	0	h2t->h2t	song_bout	0
142	2988	localhost-20200708_120051	55954	2	1	0	h2t->h2t	song_bout	0
143	2991	localhost-20200708_120051	55954	4	1	0	h2t->h2t	song_bout	0
144	2994	localhost-20200708_120051	55954	8	0.60625	0	h2t->h2t	song_bout	0.165
145	2997	localhost-20200708_120051	55954	16	0.678125	0	h2t->h2t	song_bout	0.118125
146	3000	localhost-20200708_120051	55954	32	0.839063	0	h2t->h2t	song_bout	0.169687
147	3003	localhost-20200708_120051	55954	64	0.650625	0	h2t->h2t	song_bout	0.152031
148	3006	localhost-20200708_120051	55954	128	0.389062	0	h2t->h2t	song_bout	0.110625
149	3009	localhost-20200708_120051	56189	1	1	0	h2t->h2t	song_bout	0.94
150	3012	localhost-20200708_120051	56189	2	1	0	h2t->h2t	song_bout	0.775
151	3015	localhost-20200708_120051	56189	4	1	0	h2t->h2t	song_bout	0.3875
152	3018	localhost-20200708_120051	56189	8	0.84375	0	h2t->h2t	song_bout	0.19375
153	3021	localhost-20200708_120051	56189	16	0.679375	0	h2t->h2t	song_bout	0.179375
154	3024	localhost-20200708_120051	56189	32	0.839063	0	h2t->h2t	song_bout	0.218125
155	3027	localhost-20200708_120051	56189	64	0.687344	0	h2t->h2t	song_bout	0.17625
156	3030	localhost-20200708_120051	56189	128	0.407422	0	h2t->h2t	song_bout	0.122734
157	3033	localhost-20200708_120051	56424	1	1	0	h2t->h2t	song_bout	0
158	3036	localhost-20200708_120051	56424	2	1	0	h2t->h2t	song_bout	0
159	3039	localhost-20200708_120051	56424	4	1	0	h2t->h2t	song_bout	0.3875
160	3042	localhost-20200708_120051	56424	8	1	0	h2t->h2t	song_bout	0.19375
161	3045	localhost-20200708_120051	56424	16	0.679375	0	h2t->h2t	song_bout	0.179375
162	3048	localhost-20200708_120051	56424	32	0.839063	0	h2t->h2t	song_bout	0.202187
163	3051	localhost-20200708_120051	56424	64	0.724063	0	h2t->h2t	song_bout	0.172969
164	3054	localhost-20200708_120051	56424	128	0.425781	0	h2t->h2t	song_bout	0.122734
165	3057	localhost-20200708_120051	56659	1	1	0	h2t->h2t	song_bout	0
166	3060	localhost-20200708_120051	56659	2	1	0	h2t->h2t	song_bout	0
167	3063	localhost-20200708_120051	56659	4	1	0	h2t->h2t	song_bout	0
168	3066	localhost-20200708_120051	56659	8	1	0	h2t->h2t	song_bout	0.19375
169	3069	localhost-20200708_120051	56659	16	0.74375	0	h2t->h2t	song_bout	0.179375
170	3072	localhost-20200708_120051	56659	32	0.839063	0	h2t->h2t	song_bout	0.129375
171	3075	localhost-20200708_120051	56659	64	0.760781	0	h2t->h2t	song_bout	0.172969
172	3078	localhost-20200708_120051	56659	128	0.444141	0	h2t->h2t	song_bout	0.122734
173	3081	localhost-20200708_120051	56894	1	1	0	h2t->h2t	song_bout	0
174	3084	localhost-20200708_120051	56894	2	1	0	h2t->h2t	song_bout	0
175	3087	localhost-20200708_120051	56894	4	1	0	h2t->h2t	song_bout	0
176	3090	localhost-20200708_120051	56894	8	1	0	h2t->h2t	song_bout	0.11125
177	3093	localhost-20200708_120051	56894	16	0.8625	0	h2t->h2t	song_bout	0.154375
178	3096	localhost-20200708_120051	56894	32	0.839063	0	h2t->h2t	song_bout	0.129375
179	3099	localhost-20200708_120051	56894	64	0.7975	0	h2t->h2t	song_bout	0.172969
180	3102	localhost-20200708_120051	56894	128	0.4625	0	h2t->h2t	song_bout	0.122734
181	3105	localhost-20200708_120051	57129	1	1	0	h2t->h2t	song_bout	0
182	3108	localhost-20200708_120051	57129	2	1	0	h2t->h2t	song_bout	0.29
183	3111	localhost-20200708_120051	57129	4	1	0	h2t->h2t	song_bout	0.1625
184	3114	localhost-20200708_120051	57129	8	1	0	h2t->h2t	song_bout	0.08125
185	3117	localhost-20200708_120051	57129	16	1	0	h2t->h2t	song_bout	0.1375
186	3120	localhost-20200708_120051	57129	32	0.839063	0	h2t->h2t	song_bout	0.149688
187	3123	localhost-20200708_120051	57129	64	0.829688	0	h2t->h2t	song_bout	0.183125
188	3126	localhost-20200708_120051	57129	128	0.480859	0	h2t->h2t	song_bout	0.127812
189	3129	localhost-20200708_120051	57364	1	1	0	h2t->h2t	song_bout	0.92
190	3132	localhost-20200708_120051	57364	2	1	0	h2t->h2t	song_bout	0.61
191	3135	localhost-20200708_120051	57364	4	1	0	h2t->h2t	song_bout	0.3625
192	3138	localhost-20200708_120051	57364	8	1	0	h2t->h2t	song_bout	0.23375
193	3141	localhost-20200708_120051	57364	16	1	0	h2t->h2t	song_bout	0.21375
194	3144	localhost-20200708_120051	57364	32	0.839063	0	h2t->h2t	song_bout	0.187812
195	3147	localhost-20200708_120051	57364	64	0.852812	0	h2t->h2t	song_bout	0.196875
196	3150	localhost-20200708_120051	57364	128	0.499219	0	h2t->h2t	song_bout	0.137344
197	3153	localhost-20200708_120051	57364	256	0.2575	0	h2t->h2t	song_bout	0.0686719
198	3156	localhost-20200708_120051	57599	1	1	0	h2t->h2t	song_bout	0
199	3159	localhost-20200708_120051	57599	2	1	0	h2t->h2t	song_bout	0
200	3162	localhost-20200708_120051	57599	4	1	0	h2t->h2t	song_bout	0.305
201	3165	localhost-20200708_120051	57599	8	1	0	h2t->h2t	song_bout	0.23375
202	3168	localhost-20200708_120051	57599	16	1	0	h2t->h2t	song_bout	0.21375
203	3171	localhost-20200708_120051	57599	32	0.839063	0	h2t->h2t	song_bout	0.151875
204	3174	localhost-20200708_120051	57599	64	0.852812	0	h2t->h2t	song_bout	0.167187
205	3177	localhost-20200708_120051	57599	128	0.517578	0	h2t->h2t	song_bout	0.137344
206	3180	localhost-20200708_120051	57599	256	0.26668	0	h2t->h2t	song_bout	0.0686719
207	3183	localhost-20200708_120051	57834	1	1	0	h2t->h2t	song_bout	0
208	3186	localhost-20200708_120051	57834	2	1	0	h2t->h2t	song_bout	0
209	3189	localhost-20200708_120051	57834	4	1	0	h2t->h2t	song_bout	0
210	3192	localhost-20200708_120051	57834	8	1	0	h2t->h2t	song_bout	0.1525
211	3195	localhost-20200708_120051	57834	16	1	0	h2t->h2t	song_bout	0.116875
212	3198	localhost-20200708_120051	57834	32	0.839688	0	h2t->h2t	song_bout	0.148125
213	3201	localhost-20200708_120051	57834	64	0.852812	0	h2t->h2t	song_bout	0.151875
214	3204	localhost-20200708_120051	57834	128	0.535937	0	h2t->h2t	song_bout	0.137344
215	3207	localhost-20200708_120051	57834	256	0.275859	0	h2t->h2t	song_bout	0.0686719
216	3210	localhost-20200708_120051	58069	1	1	0	h2t->h2t	song_bout	0.22
217	3213	localhost-20200708_120051	58069	2	1	0	h2t->h2t	song_bout	0.11
218	3216	localhost-20200708_120051	58069	4	1	0	h2t->h2t	song_bout	0.055
219	3219	localhost-20200708_120051	58069	8	1	0	h2t->h2t	song_bout	0.13625
220	3222	localhost-20200708_120051	58069	16	1	0	h2t->h2t	song_bout	0.130625
221	3225	localhost-20200708_120051	58069	32	0.839688	0	h2t->h2t	song_bout	0.155
222	3228	localhost-20200708_120051	58069	64	0.860156	0	h2t->h2t	song_bout	0.155312
223	3231	localhost-20200708_120051	58069	128	0.554297	0	h2t->h2t	song_bout	0.139063
224	3234	localhost-20200708_120051	58069	256	0.285039	0	h2t->h2t	song_bout	0.0695313
225	3237	localhost-20200708_120051	58304	1	1	0	h2t->h2t	song_bout	0
226	3240	localhost-20200708_120051	58304	2	1	0	h2t->h2t	song_bout	0
227	3243	localhost-20200708_120051	58304	4	1	0	h2t->h2t	song_bout	0.055
228	3246	localhost-20200708_120051	58304	8	1	0	h2t->h2t	song_bout	0.0275
229	3249	localhost-20200708_120051	58304	16	1	0	h2t->h2t	song_bout	0.130625
230	3252	localhost-20200708_120051	58304	32	0.885938	0	h2t->h2t	song_bout	0.155
231	3255	localhost-20200708_120051	58304	64	0.896875	0	h2t->h2t	song_bout	0.155312
232	3258	localhost-20200708_120051	58304	128	0.572656	0	h2t->h2t	song_bout	0.139063
233	3261	localhost-20200708_120051	58304	256	0.292344	0	h2t->h2t	song_bout	0.0695313
234	3264	localhost-20200708_120051	58539	1	1	0	h2t->h2t	song_bout	0
235	3267	localhost-20200708_120051	58539	2	1	0	h2t->h2t	song_bout	0
236	3270	localhost-20200708_120051	58539	4	1	0	h2t->h2t	song_bout	0
237	3273	localhost-20200708_120051	58539	8	1	0	h2t->h2t	song_bout	0.0275
238	3276	localhost-20200708_120051	58539	16	1	0	h2t->h2t	song_bout	0.12
239	3279	localhost-20200708_120051	58539	32	0.945312	0	h2t->h2t	song_bout	0.128438
240	3282	localhost-20200708_120051	58539	64	0.919531	0	h2t->h2t	song_bout	0.155312
241	3285	localhost-20200708_120051	58539	128	0.591016	0	h2t->h2t	song_bout	0.139063
242	3288	localhost-20200708_120051	58539	256	0.295508	0	h2t->h2t	song_bout	0.0695313
243	3291	localhost-20200708_120051	58774	1	1	0	h2t->h2t	song_bout	0
244	3294	localhost-20200708_120051	58774	2	1	0	h2t->h2t	song_bout	0
245	3297	localhost-20200708_120051	58774	4	1	0	h2t->h2t	song_bout	0
246	3300	localhost-20200708_120051	58774	8	1	0	h2t->h2t	song_bout	0.0275
247	3303	localhost-20200708_120051	58774	16	1	0	h2t->h2t	song_bout	0.09
248	3306	localhost-20200708_120051	58774	32	1	0	h2t->h2t	song_bout	0.11375
249	3309	localhost-20200708_120051	58774	64	0.919531	0	h2t->h2t	song_bout	0.155312
250	3312	localhost-20200708_120051	58774	128	0.609375	0	h2t->h2t	song_bout	0.139063
251	3315	localhost-20200708_120051	58774	256	0.304688	0	h2t->h2t	song_bout	0.0695313
252	3318	localhost-20200708_120051	59009	1	1	0	h2t->h2t	song_bout	0
253	3321	localhost-20200708_120051	59009	2	1	0	h2t->h2t	song_bout	0
254	3324	localhost-20200708_120051	59009	4	1	0	h2t->h2t	song_bout	0
255	3327	localhost-20200708_120051	59009	8	1	0	h2t->h2t	song_bout	0
256	3330	localhost-20200708_120051	59009	16	1	0	h2t->h2t	song_bout	0.01375
257	3333	localhost-20200708_120051	59009	32	1	0	h2t->h2t	song_bout	0.11375
258	3336	localhost-20200708_120051	59009	64	0.919531	0	h2t->h2t	song_bout	0.141719
259	3339	localhost-20200708_120051	59009	128	0.627734	0	h2t->h2t	song_bout	0.139063
260	3342	localhost-20200708_120051	59009	256	0.313867	0	h2t->h2t	song_bout	0.0695313
261	3345	localhost-20200708_120051	59244	1	1	0	h2t->h2t	song_bout	0
262	3348	localhost-20200708_120051	59244	2	1	0	h2t->h2t	song_bout	0
263	3351	localhost-20200708_120051	59244	4	1	0	h2t->h2t	song_bout	0
264	3354	localhost-20200708_120051	59244	8	1	0	h2t->h2t	song_bout	0
265	3357	localhost-20200708_120051	59244	16	1	0	h2t->h2t	song_bout	0.01375
266	3360	localhost-20200708_120051	59244	32	1	0	h2t->h2t	song_bout	0.10875
267	3363	localhost-20200708_120051	59244	64	0.919531	0	h2t->h2t	song_bout	0.141719
268	3366	localhost-20200708_120051	59244	128	0.646094	0	h2t->h2t	song_bout	0.139063
269	3369	localhost-20200708_120051	59244	256	0.323047	0	h2t->h2t	song_bout	0.0695313
270	3372	localhost-20200708_120051	59479	1	1	0	h2t->h2t	song_bout	0
271	3375	localhost-20200708_120051	59479	2	1	0	h2t->h2t	song_bout	0
272	3378	localhost-20200708_120051	59479	4	1	0	h2t->h2t	song_bout	0
273	3381	localhost-20200708_120051	59479	8	1	0	h2t->h2t	song_bout	0
274	3384	localhost-20200708_120051	59479	16	1	0	h2t->h2t	song_bout	0.01375
275	3387	localhost-20200708_120051	59479	32	1	0	h2t->h2t	song_bout	0.0653125
276	3390	localhost-20200708_120051	59479	64	0.919531	0	h2t->h2t	song_bout	0.136563
277	3393	localhost-20200708_120051	59479	128	0.664453	0	h2t->h2t	song_bout	0.139063
278	3396	localhost-20200708_120051	59479	256	0.332227	0	h2t->h2t	song_bout	0.0695313
279	3399	localhost-20200708_120051	59714	1	1	0	h2t->h2t	song_bout	0
280	3402	localhost-20200708_120051	59714	2	1	0	h2t->h2t	song_bout	0
281	3405	localhost-20200708_120051	59714	4	1	0	h2t->h2t	song_bout	0
282	3408	localhost-20200708_120051	59714	8	1	0	h2t->h2t	song_bout	0
283	3411	localhost-20200708_120051	59714	16	1	0	h2t->h2t	song_bout	0
284	3414	localhost-20200708_120051	59714	32	1	0	h2t->h2t	song_bout	0.0653125
285	3417	localhost-20200708_120051	59714	64	0.919531	0	h2t->h2t	song_bout	0.119688
286	3420	localhost-20200708_120051	59714	128	0.682813	0	h2t->h2t	song_bout	0.139063
287	3423	localhost-20200708_120051	59714	256	0.341406	0	h2t->h2t	song_bout	0.0695313
288	3426	localhost-20200708_120051	59949	1	1	0	h2t->h2t	song_bout	0.46
289	3429	localhost-20200708_120051	59949	2	1	0	h2t->h2t	song_bout	0.68
290	3432	localhost-20200708_120051	59949	4	1	0	h2t->h2t	song_bout	0.34
291	3435	localhost-20200708_120051	59949	8	1	0	h2t->h2t	song_bout	0.17
292	3438	localhost-20200708_120051	59949	16	1	0	h2t->h2t	song_bout	0.085
293	3441	localhost-20200708_120051	59949	32	1	0	h2t->h2t	song_bout	0.107813
294	3444	localhost-20200708_120051	59949	64	0.919531	0	h2t->h2t	song_bout	0.118594
295	3447	localhost-20200708_120051	59949	128	0.701172	0	h2t->h2t	song_bout	0.149688
296	3450	localhost-20200708_120051	59949	256	0.350586	0	h2t->h2t	song_bout	0.0748438
297	3453	localhost-20200708_120051	60748	1	1	0	h2t->h2t	song_bout	0
298	3456	localhost-20200708_120051	60748	2	0.72	0	h2t->h2t	song_bout	0
299	3459	localhost-20200708_120051	60748	4	0.36	0	h2t->h2t	song_bout	0
300	3462	localhost-20200708_120051	60748	8	0.29625	0	h2t->h2t	song_bout	0
301	3465	localhost-20200708_120051	60748	16	0.648125	0	h2t->h2t	song_bout	0.085
302	3468	localhost-20200708_120051	60748	32	0.824063	0	h2t->h2t	song_bout	0.049375
303	3471	localhost-20200708_120051	60748	64	0.831562	0	h2t->h2t	song_bout	0.108594
304	3474	localhost-20200708_120051	60748	128	0.719609	0	h2t->h2t	song_bout	0.149688
305	3477	localhost-20200708_120051	60748	256	0.359805	0	h2t->h2t	song_bout	0.0748438
306	3480	localhost-20200708_120051	60983	1	1	0	h2t->h2t	song_bout	0
307	3483	localhost-20200708_120051	60983	2	1	0	h2t->h2t	song_bout	0
308	3486	localhost-20200708_120051	60983	4	0.9475	0	h2t->h2t	song_bout	0
309	3489	localhost-20200708_120051	60983	8	0.47375	0	h2t->h2t	song_bout	0
310	3492	localhost-20200708_120051	60983	16	0.648125	0	h2t->h2t	song_bout	0.085
311	3495	localhost-20200708_120051	60983	32	0.824063	0	h2t->h2t	song_bout	0.049375
312	3498	localhost-20200708_120051	60983	64	0.831875	0	h2t->h2t	song_bout	0.09875
313	3501	localhost-20200708_120051	60983	128	0.737969	0	h2t->h2t	song_bout	0.149688
314	3504	localhost-20200708_120051	60983	256	0.368984	0	h2t->h2t	song_bout	0.0748438
315	3507	localhost-20200708_120051	61218	1	1	0	h2t->h2t	song_bout	0
316	3510	localhost-20200708_120051	61218	2	1	0	h2t->h2t	song_bout	0
317	3513	localhost-20200708_120051	61218	4	1	0	h2t->h2t	song_bout	0
318	3516	localhost-20200708_120051	61218	8	0.7675	0	h2t->h2t	song_bout	0
319	3519	localhost-20200708_120051	61218	16	0.648125	0	h2t->h2t	song_bout	0.085
320	3522	localhost-20200708_120051	61218	32	0.824063	0	h2t->h2t	song_bout	0.0465625
321	3525	localhost-20200708_120051	61218	64	0.831875	0	h2t->h2t	song_bout	0.09875
322	3528	localhost-20200708_120051	61218	128	0.756328	0	h2t->h2t	song_bout	0.149688
323	3531	localhost-20200708_120051	61218	256	0.378164	0	h2t->h2t	song_bout	0.0748438
324	3534	localhost-20200708_120051	61453	1	1	0	h2t->h2t	song_bout	1
325	3537	localhost-20200708_120051	61453	2	1	0	h2t->h2t	song_bout	0.54
326	3540	localhost-20200708_120051	61453	4	1	0	h2t->h2t	song_bout	0.27
327	3543	localhost-20200708_120051	61453	8	1	0	h2t->h2t	song_bout	0.135
328	3546	localhost-20200708_120051	61453	16	0.648125	0	h2t->h2t	song_bout	0.09375
329	3549	localhost-20200708_120051	61453	32	0.824063	0	h2t->h2t	song_bout	0.07625
330	3552	localhost-20200708_120051	61453	64	0.847031	0	h2t->h2t	song_bout	0.115625
331	3555	localhost-20200708_120051	61453	128	0.774687	0	h2t->h2t	song_bout	0.145625
332	3558	localhost-20200708_120051	61453	256	0.387344	0	h2t->h2t	song_bout	0.0790625
333	3561	localhost-20200708_120051	63376	1	1	0	h2t->h2t	song_bout	0
334	3564	localhost-20200708_120051	63376	2	0.85	0	h2t->h2t	song_bout	0
335	3567	localhost-20200708_120051	63376	4	0.425	0	h2t->h2t	song_bout	0.085
336	3570	localhost-20200708_120051	63376	32	0.339062	0	h2t->h2t	song_bout	0.144687
337	3573	localhost-20200708_120051	63376	64	0.648438	0	h2t->h2t	song_bout	0.117813
338	3576	localhost-20200708_120051	63376	128	0.729375	0	h2t->h2t	song_bout	0.149609
339	3579	localhost-20200708_120051	63376	256	0.396562	0	h2t->h2t	song_bout	0.0929297
340	3582	localhost-20200708_120051	63611	1	1	0	h2t->h2t	song_bout	0
341	3585	localhost-20200708_120051	63611	2	1	0	h2t->h2t	song_bout	0
342	3588	localhost-20200708_120051	63611	4	1	0	h2t->h2t	song_bout	0
343	3591	localhost-20200708_120051	63611	8	0.50625	0	h2t->h2t	song_bout	0.24875
344	3594	localhost-20200708_120051	63611	16	0.253125	0	h2t->h2t	song_bout	0.141875
345	3597	localhost-20200708_120051	63611	32	0.4125	0	h2t->h2t	song_bout	0.144687
346	3600	localhost-20200708_120051	63611	64	0.648438	0	h2t->h2t	song_bout	0.116094
347	3603	localhost-20200708_120051	63611	128	0.745469	0	h2t->h2t	song_bout	0.149609
348	3606	localhost-20200708_120051	63611	256	0.405742	0	h2t->h2t	song_bout	0.0929297
349	3609	localhost-20200708_120051	63846	1	1	0	h2t->h2t	song_bout	0
350	3612	localhost-20200708_120051	63846	2	1	0	h2t->h2t	song_bout	0
351	3615	localhost-20200708_120051	63846	4	1	0	h2t->h2t	song_bout	0
352	3618	localhost-20200708_120051	63846	8	0.8	0	h2t->h2t	song_bout	0
353	3621	localhost-20200708_120051	63846	16	0.4	0	h2t->h2t	song_bout	0.141875
354	3624	localhost-20200708_120051	63846	32	0.472813	0	h2t->h2t	song_bout	0.144687
355	3627	localhost-20200708_120051	63846	64	0.648438	0	h2t->h2t	song_bout	0.0970312
356	3630	localhost-20200708_120051	63846	128	0.750625	0	h2t->h2t	song_bout	0.140547
357	3633	localhost-20200708_120051	63846	256	0.414922	0	h2t->h2t	song_bout	0.0929297
358	3636	localhost-20200708_120051	64081	1	1	0	h2t->h2t	song_bout	0
359	3639	localhost-20200708_120051	64081	2	1	0	h2t->h2t	song_bout	0
360	3642	localhost-20200708_120051	64081	4	1	0	h2t->h2t	song_bout	0
361	3645	localhost-20200708_120051	64081	8	1	0	h2t->h2t	song_bout	0
362	3648	localhost-20200708_120051	64081	16	0.546875	0	h2t->h2t	song_bout	0.141875
363	3651	localhost-20200708_120051	64081	32	0.472813	0	h2t->h2t	song_bout	0.144687
364	3654	localhost-20200708_120051	64081	64	0.648438	0	h2t->h2t	song_bout	0.0970312
365	3657	localhost-20200708_120051	64081	128	0.750625	0	h2t->h2t	song_bout	0.125703
366	3660	localhost-20200708_120051	64081	256	0.424102	0	h2t->h2t	song_bout	0.0929297
367	3663	localhost-20200708_120051	64316	1	1	0	h2t->h2t	song_bout	0
368	3666	localhost-20200708_120051	64316	2	1	0	h2t->h2t	song_bout	0
369	3669	localhost-20200708_120051	64316	4	1	0	h2t->h2t	song_bout	0
370	3672	localhost-20200708_120051	64316	8	1	0	h2t->h2t	song_bout	0
371	3675	localhost-20200708_120051	64316	16	0.69375	0	h2t->h2t	song_bout	0.141875
372	3678	localhost-20200708_120051	64316	32	0.472813	0	h2t->h2t	song_bout	0.144687
373	3681	localhost-20200708_120051	64316	64	0.648438	0	h2t->h2t	song_bout	0.0970312
374	3684	localhost-20200708_120051	64316	128	0.750625	0	h2t->h2t	song_bout	0.124453
375	3687	localhost-20200708_120051	64316	256	0.433281	0	h2t->h2t	song_bout	0.0929297
376	3690	localhost-20200708_120051	64551	1	1	0	h2t->h2t	song_bout	0
377	3693	localhost-20200708_120051	64551	2	1	0	h2t->h2t	song_bout	0
378	3696	localhost-20200708_120051	64551	4	1	0	h2t->h2t	song_bout	0
379	3699	localhost-20200708_120051	64551	8	1	0	h2t->h2t	song_bout	0
380	3702	localhost-20200708_120051	64551	16	0.840625	0	h2t->h2t	song_bout	0.036875
381	3705	localhost-20200708_120051	64551	32	0.472813	0	h2t->h2t	song_bout	0.142813
382	3708	localhost-20200708_120051	64551	64	0.648438	0	h2t->h2t	song_bout	0.0935938
383	3711	localhost-20200708_120051	64551	128	0.760703	0	h2t->h2t	song_bout	0.124453
384	3714	localhost-20200708_120051	64551	256	0.442461	0	h2t->h2t	song_bout	0.0929297
385	3717	localhost-20200708_120051	64786	1	1	0	h2t->h2t	song_bout	0
386	3720	localhost-20200708_120051	64786	2	1	0	h2t->h2t	song_bout	0
387	3723	localhost-20200708_120051	64786	4	1	0	h2t->h2t	song_bout	0
388	3726	localhost-20200708_120051	64786	8	1	0	h2t->h2t	song_bout	0
389	3729	localhost-20200708_120051	64786	16	0.9875	0	h2t->h2t	song_bout	0
390	3732	localhost-20200708_120051	64786	32	0.49375	0	h2t->h2t	song_bout	0.0709375
391	3735	localhost-20200708_120051	64786	64	0.648438	0	h2t->h2t	song_bout	0.0935938
392	3738	localhost-20200708_120051	64786	128	0.779062	0	h2t->h2t	song_bout	0.124453
393	3741	localhost-20200708_120051	64786	256	0.451641	0	h2t->h2t	song_bout	0.0929297
394	3744	localhost-20200708_120051	65021	1	1	0	h2t->h2t	song_bout	0.3
395	3747	localhost-20200708_120051	65021	2	1	0	h2t->h2t	song_bout	0.565
396	3750	localhost-20200708_120051	65021	4	1	0	h2t->h2t	song_bout	0.2825
397	3753	localhost-20200708_120051	65021	8	1	0	h2t->h2t	song_bout	0.14125
398	3756	localhost-20200708_120051	65021	16	1	0	h2t->h2t	song_bout	0.070625
399	3759	localhost-20200708_120051	65021	32	0.567187	0	h2t->h2t	song_bout	0.10625
400	3762	localhost-20200708_120051	65021	64	0.648438	0	h2t->h2t	song_bout	0.11125
401	3765	localhost-20200708_120051	65021	128	0.783984	0	h2t->h2t	song_bout	0.133281
402	3768	localhost-20200708_120051	65021	256	0.46082	0	h2t->h2t	song_bout	0.0973438
403	3771	localhost-20200708_120051	65256	1	1	0	h2t->h2t	song_bout	0
404	3774	localhost-20200708_120051	65256	2	1	0	h2t->h2t	song_bout	0
405	3777	localhost-20200708_120051	65256	4	1	0	h2t->h2t	song_bout	0.2375
406	3780	localhost-20200708_120051	65256	8	1	0	h2t->h2t	song_bout	0.14125
407	3783	localhost-20200708_120051	65256	16	1	0	h2t->h2t	song_bout	0.070625
408	3786	localhost-20200708_120051	65256	32	0.640625	0	h2t->h2t	song_bout	0.10625
409	3789	localhost-20200708_120051	65256	64	0.648438	0	h2t->h2t	song_bout	0.11125
410	3792	localhost-20200708_120051	65256	128	0.783984	0	h2t->h2t	song_bout	0.129375
411	3795	localhost-20200708_120051	65256	256	0.47	0	h2t->h2t	song_bout	0.0973438
412	3798	localhost-20200708_120051	65907	1	1	0	h2t->h2t	song_bout	0
413	3801	localhost-20200708_120051	65907	2	0.57	0	h2t->h2t	song_bout	0
414	3804	localhost-20200708_120051	65907	4	0.285	0	h2t->h2t	song_bout	0
415	3807	localhost-20200708_120051	65907	8	0.48125	0	h2t->h2t	song_bout	0
416	3810	localhost-20200708_120051	65907	16	0.740625	0	h2t->h2t	song_bout	0.070625
417	3813	localhost-20200708_120051	65907	32	0.714375	0	h2t->h2t	song_bout	0.10625
418	3816	localhost-20200708_120051	65907	64	0.583594	0	h2t->h2t	song_bout	0.11125
419	3819	localhost-20200708_120051	65907	128	0.751563	0	h2t->h2t	song_bout	0.123906
420	3822	localhost-20200708_120051	65907	256	0.479219	0	h2t->h2t	song_bout	0.0973438
421	3825	localhost-20200708_120051	66142	1	1	0	h2t->h2t	song_bout	0
422	3828	localhost-20200708_120051	66142	2	1	0	h2t->h2t	song_bout	0
423	3831	localhost-20200708_120051	66142	4	0.8725	0	h2t->h2t	song_bout	0
424	3834	localhost-20200708_120051	66142	8	0.48125	0	h2t->h2t	song_bout	0
425	3837	localhost-20200708_120051	66142	16	0.740625	0	h2t->h2t	song_bout	0.070625
426	3840	localhost-20200708_120051	66142	32	0.787813	0	h2t->h2t	song_bout	0.0565625
427	3843	localhost-20200708_120051	66142	64	0.583594	0	h2t->h2t	song_bout	0.11125
428	3846	localhost-20200708_120051	66142	128	0.751563	0	h2t->h2t	song_bout	0.113281
429	3849	localhost-20200708_120051	66142	256	0.488398	0	h2t->h2t	song_bout	0.0973438
430	3852	localhost-20200708_120051	66377	1	1	0	h2t->h2t	song_bout	0
431	3855	localhost-20200708_120051	66377	2	1	0	h2t->h2t	song_bout	0
432	3858	localhost-20200708_120051	66377	4	1	0	h2t->h2t	song_bout	0
433	3861	localhost-20200708_120051	66377	8	0.73	0	h2t->h2t	song_bout	0
434	3864	localhost-20200708_120051	66377	16	0.740625	0	h2t->h2t	song_bout	0.070625
435	3867	localhost-20200708_120051	66377	32	0.86125	0	h2t->h2t	song_bout	0.0353125
436	3870	localhost-20200708_120051	66377	64	0.583594	0	h2t->h2t	song_bout	0.09
437	3873	localhost-20200708_120051	66377	128	0.751563	0	h2t->h2t	song_bout	0.104297
438	3876	localhost-20200708_120051	66377	256	0.497578	0	h2t->h2t	song_bout	0.0973438
439	3879	localhost-20200708_120051	67111	1	1	0	h2t->h2t	song_bout	0
440	3882	localhost-20200708_120051	67111	2	0.955	0	h2t->h2t	song_bout	0
441	3885	localhost-20200708_120051	67111	4	0.4775	0	h2t->h2t	song_bout	0
442	3888	localhost-20200708_120051	67111	8	0.3775	0	h2t->h2t	song_bout	0
443	3891	localhost-20200708_120051	67111	16	0.5125	0	h2t->h2t	song_bout	0
444	3894	localhost-20200708_120051	67111	32	0.714688	0	h2t->h2t	song_bout	0.0353125
445	3897	localhost-20200708_120051	67111	64	0.59375	0	h2t->h2t	song_bout	0.09
446	3900	localhost-20200708_120051	67111	128	0.712656	0	h2t->h2t	song_bout	0.102188
447	3903	localhost-20200708_120051	67111	256	0.506797	0	h2t->h2t	song_bout	0.0973438
448	3906	localhost-20200708_120051	67348	1	0.99	0	h2t->h2t	song_bout	0.23
449	3909	localhost-20200708_120051	67348	2	0.995	0	h2t->h2t	song_bout	0.17
450	3912	localhost-20200708_120051	67348	4	0.9975	0	h2t->h2t	song_bout	0.085
451	3915	localhost-20200708_120051	67348	8	0.53375	0	h2t->h2t	song_bout	0.0425
452	3918	localhost-20200708_120051	67348	16	0.66	0	h2t->h2t	song_bout	0.02125
453	3921	localhost-20200708_120051	67348	32	0.714375	0	h2t->h2t	song_bout	0.0459375
454	3924	localhost-20200708_120051	67348	64	0.593594	0	h2t->h2t	song_bout	0.0953125
455	3927	localhost-20200708_120051	67348	128	0.712734	0	h2t->h2t	song_bout	0.0970312
456	3930	localhost-20200708_120051	67348	256	0.516016	0	h2t->h2t	song_bout	0.0986719
457	3933	localhost-20200708_120051	67583	1	1	0	h2t->h2t	song_bout	0
458	3936	localhost-20200708_120051	67583	2	1	0	h2t->h2t	song_bout	0
459	3939	localhost-20200708_120051	67583	4	0.9975	0	h2t->h2t	song_bout	0.085
460	3942	localhost-20200708_120051	67583	8	0.8275	0	h2t->h2t	song_bout	0.0425
461	3945	localhost-20200708_120051	67583	16	0.688125	0	h2t->h2t	song_bout	0.02125
462	3948	localhost-20200708_120051	67583	32	0.714375	0	h2t->h2t	song_bout	0.0459375
463	3951	localhost-20200708_120051	67583	64	0.593594	0	h2t->h2t	song_bout	0.0953125
464	3954	localhost-20200708_120051	67583	128	0.712734	0	h2t->h2t	song_bout	0.0970312
465	3957	localhost-20200708_120051	67583	256	0.525195	0	h2t->h2t	song_bout	0.0986719
466	3960	localhost-20200708_120051	67822	1	1	0	h2t->h2t	song_bout	0
467	3963	localhost-20200708_120051	67822	2	0.985	0	h2t->h2t	song_bout	0.15
468	3966	localhost-20200708_120051	67822	4	0.9925	0	h2t->h2t	song_bout	0.075
469	3969	localhost-20200708_120051	67822	8	0.995	0	h2t->h2t	song_bout	0.08
470	3972	localhost-20200708_120051	67822	16	0.68625	0	h2t->h2t	song_bout	0.04
471	3975	localhost-20200708_120051	67822	32	0.713437	0	h2t->h2t	song_bout	0.0553125
472	3978	localhost-20200708_120051	67822	64	0.593125	0	h2t->h2t	song_bout	0.0879687
473	3981	localhost-20200708_120051	67822	128	0.717656	0	h2t->h2t	song_bout	0.099375
474	3984	localhost-20200708_120051	67822	256	0.534414	0	h2t->h2t	song_bout	0.0998437
475	3987	localhost-20200708_120051	68608	1	0.32	0	h2t->h2t	song_bout	0
476	3990	localhost-20200708_120051	68608	4	0.3	0	h2t->h2t	song_bout	0
477	3993	localhost-20200708_120051	68608	8	0.31375	0	h2t->h2t	song_bout	0
478	3996	localhost-20200708_120051	68608	16	0.654375	0	h2t->h2t	song_bout	0.04
479	3999	localhost-20200708_120051	68608	32	0.55125	0	h2t->h2t	song_bout	0.02
480	4002	localhost-20200708_120051	68608	64	0.615	0	h2t->h2t	song_bout	0.063125
481	4005	localhost-20200708_120051	68608	128	0.709688	0	h2t->h2t	song_bout	0.0890625
482	4008	localhost-20200708_120051	68608	256	0.543672	0	h2t->h2t	song_bout	0.0998437
483	4011	localhost-20200708_120051	68843	1	1	0	h2t->h2t	song_bout	0.16
484	4014	localhost-20200708_120051	68843	2	1	0	h2t->h2t	song_bout	0.08
485	4017	localhost-20200708_120051	68843	4	0.6675	0	h2t->h2t	song_bout	0.04
486	4020	localhost-20200708_120051	68843	8	0.55375	0	h2t->h2t	song_bout	0.02
487	4023	localhost-20200708_120051	68843	16	0.654375	0	h2t->h2t	song_bout	0.04625
488	4026	localhost-20200708_120051	68843	32	0.624687	0	h2t->h2t	song_bout	0.025
489	4029	localhost-20200708_120051	68843	64	0.651719	0	h2t->h2t	song_bout	0.065625
490	4032	localhost-20200708_120051	68843	128	0.709688	0	h2t->h2t	song_bout	0.0891406
491	4035	localhost-20200708_120051	68843	256	0.552852	0	h2t->h2t	song_bout	0.100469
492	4038	localhost-20200708_120051	69078	1	1	0	h2t->h2t	song_bout	0
493	4041	localhost-20200708_120051	69078	2	1	0	h2t->h2t	song_bout	0
494	4044	localhost-20200708_120051	69078	4	1	0	h2t->h2t	song_bout	0.0575
495	4047	localhost-20200708_120051	69078	8	0.65	0	h2t->h2t	song_bout	0.02875
496	4050	localhost-20200708_120051	69078	16	0.655	0	h2t->h2t	song_bout	0.033125
497	4053	localhost-20200708_120051	69078	32	0.671562	0	h2t->h2t	song_bout	0.0271875
498	4056	localhost-20200708_120051	69078	64	0.688438	0	h2t->h2t	song_bout	0.0667187
499	4059	localhost-20200708_120051	69078	128	0.709688	0	h2t->h2t	song_bout	0.07875
500	4062	localhost-20200708_120051	69078	256	0.562031	0	h2t->h2t	song_bout	0.100742
501	4065	localhost-20200708_120051	69313	1	1	0	h2t->h2t	song_bout	0
502	4068	localhost-20200708_120051	69313	2	1	0	h2t->h2t	song_bout	0
503	4071	localhost-20200708_120051	69313	4	1	0	h2t->h2t	song_bout	0
504	4074	localhost-20200708_120051	69313	8	0.92125	0	h2t->h2t	song_bout	0.02875
505	4077	localhost-20200708_120051	69313	16	0.656875	0	h2t->h2t	song_bout	0.0175
506	4080	localhost-20200708_120051	69313	32	0.671562	0	h2t->h2t	song_bout	0.0271875
507	4083	localhost-20200708_120051	69313	64	0.725156	0	h2t->h2t	song_bout	0.0464063
508	4086	localhost-20200708_120051	69313	128	0.709688	0	h2t->h2t	song_bout	0.07875
509	4089	localhost-20200708_120051	69313	256	0.571211	0	h2t->h2t	song_bout	0.100742
510	4092	localhost-20200708_120051	69548	1	1	0	h2t->h2t	song_bout	1
511	4095	localhost-20200708_120051	69548	2	1	0	h2t->h2t	song_bout	1
512	4098	localhost-20200708_120051	69548	4	1	0	h2t->h2t	song_bout	0.55
513	4101	localhost-20200708_120051	69548	8	1	0	h2t->h2t	song_bout	0.30375
514	4104	localhost-20200708_120051	69548	16	0.7175	0	h2t->h2t	song_bout	0.151875
515	4107	localhost-20200708_120051	69548	32	0.671562	0	h2t->h2t	song_bout	0.0959375
516	4110	localhost-20200708_120051	69548	64	0.761875	0	h2t->h2t	song_bout	0.065625
517	4113	localhost-20200708_120051	69548	128	0.709688	0	h2t->h2t	song_bout	0.0959375
518	4116	localhost-20200708_120051	69548	256	0.580391	0	h2t->h2t	song_bout	0.109336
519	4119	localhost-20200708_120051	69783	1	1	0	h2t->h2t	song_bout	0
520	4122	localhost-20200708_120051	69783	2	1	0	h2t->h2t	song_bout	0
521	4125	localhost-20200708_120051	69783	4	1	0	h2t->h2t	song_bout	0.47
522	4128	localhost-20200708_120051	69783	8	1	0	h2t->h2t	song_bout	0.30375
523	4131	localhost-20200708_120051	69783	16	0.825	0	h2t->h2t	song_bout	0.16625
524	4134	localhost-20200708_120051	69783	32	0.721875	0	h2t->h2t	song_bout	0.103125
525	4137	localhost-20200708_120051	69783	64	0.770938	0	h2t->h2t	song_bout	0.0692187
526	4140	localhost-20200708_120051	69783	128	0.709688	0	h2t->h2t	song_bout	0.0929688
527	4143	localhost-20200708_120051	69783	256	0.58957	0	h2t->h2t	song_bout	0.110234
528	4146	localhost-20200708_120051	70568	1	1	0	h2t->h2t	song_bout	0
529	4149	localhost-20200708_120051	70568	2	1	0	h2t->h2t	song_bout	0
530	4152	localhost-20200708_120051	70568	4	0.5275	0	h2t->h2t	song_bout	0
531	4155	localhost-20200708_120051	70568	8	0.31375	0	h2t->h2t	song_bout	0
532	4158	localhost-20200708_120051	70568	16	0.656875	0	h2t->h2t	song_bout	0.151875
533	4161	localhost-20200708_120051	70568	32	0.655937	0	h2t->h2t	song_bout	0.0925
534	4164	localhost-20200708_120051	70568	64	0.685156	0	h2t->h2t	song_bout	0.0692187
535	4167	localhost-20200708_120051	70568	128	0.666797	0	h2t->h2t	song_bout	0.083125
536	4170	localhost-20200708_120051	70568	256	0.598789	0	h2t->h2t	song_bout	0.110234
537	4173	localhost-20200708_120051	70803	1	1	0	h2t->h2t	song_bout	0.68
538	4176	localhost-20200708_120051	70803	2	1	0	h2t->h2t	song_bout	0.34
539	4179	localhost-20200708_120051	70803	4	1	0	h2t->h2t	song_bout	0.17
540	4182	localhost-20200708_120051	70803	8	0.5575	0	h2t->h2t	song_bout	0.085
541	4185	localhost-20200708_120051	70803	16	0.656875	0	h2t->h2t	song_bout	0.194375
542	4188	localhost-20200708_120051	70803	32	0.655937	0	h2t->h2t	song_bout	0.11375
543	4191	localhost-20200708_120051	70803	64	0.685156	0	h2t->h2t	song_bout	0.0798438
544	4194	localhost-20200708_120051	70803	128	0.666797	0	h2t->h2t	song_bout	0.0884375
545	4197	localhost-20200708_120051	70803	256	0.607969	0	h2t->h2t	song_bout	0.112891
546	4200	localhost-20200708_120051	71478	8	0.45125	0	h2t->h2t	song_bout	0.25375
547	4203	localhost-20200708_120051	71478	16	0.42625	0	h2t->h2t	song_bout	0.126875
548	4206	localhost-20200708_120051	71478	32	0.60375	0	h2t->h2t	song_bout	0.146563
549	4209	localhost-20200708_120051	71478	64	0.616563	0	h2t->h2t	song_bout	0.0832813
550	4212	localhost-20200708_120051	71478	128	0.6325	0	h2t->h2t	song_bout	0.0972656
551	4215	localhost-20200708_120051	71478	256	0.617188	0	h2t->h2t	song_bout	0.118164
552	4218	localhost-20200708_120051	71713	1	1	0	h2t->h2t	song_bout	0
553	4221	localhost-20200708_120051	71713	2	1	0	h2t->h2t	song_bout	0
554	4224	localhost-20200708_120051	71713	4	0.6125	0	h2t->h2t	song_bout	0
555	4227	localhost-20200708_120051	71713	8	0.45125	0	h2t->h2t	song_bout	0.03125
556	4230	localhost-20200708_120051	71713	16	0.573125	0	h2t->h2t	song_bout	0.126875
557	4233	localhost-20200708_120051	71713	32	0.671562	0	h2t->h2t	song_bout	0.146563
558	4236	localhost-20200708_120051	71713	64	0.616563	0	h2t->h2t	song_bout	0.0832813
559	4239	localhost-20200708_120051	71713	128	0.6325	0	h2t->h2t	song_bout	0.0972656
560	4242	localhost-20200708_120051	71713	256	0.626367	0	h2t->h2t	song_bout	0.118164
561	4245	localhost-20200708_120051	74229	1	0.61	0	h2t->h2t	song_bout	0
562	4248	localhost-20200708_120051	74229	2	0.305	0	h2t->h2t	song_bout	0
563	4251	localhost-20200708_120051	74229	64	0.403594	0	h2t->h2t	song_bout	0.11125
564	4254	localhost-20200708_120051	74229	128	0.498359	0	h2t->h2t	song_bout	0.0990625
565	4257	localhost-20200708_120051	74229	256	0.635586	0	h2t->h2t	song_bout	0.121406
566	4260	localhost-20200708_120051	74769	1	0.5	0	h2t->h2t	song_bout	1
567	4263	localhost-20200708_120051	74769	2	0.25	0	h2t->h2t	song_bout	0.51
568	4266	localhost-20200708_120051	74769	8	0.37125	0	h2t->h2t	song_bout	0.1275
569	4269	localhost-20200708_120051	74769	64	0.409531	0	h2t->h2t	song_bout	0.127188
570	4272	localhost-20200708_120051	74769	128	0.509766	0	h2t->h2t	song_bout	0.0951562
571	4275	localhost-20200708_120051	74769	256	0.626289	0	h2t->h2t	song_bout	0.123008
572	4278	localhost-20200708_120051	75564	1	1	0	h2t->h2t	song_bout	0
573	4281	localhost-20200708_120051	75564	2	1	0	h2t->h2t	song_bout	0
574	4284	localhost-20200708_120051	75564	4	0.54	0	h2t->h2t	song_bout	0
575	4287	localhost-20200708_120051	75564	8	0.30125	0	h2t->h2t	song_bout	0.215
576	4290	localhost-20200708_120051	75564	16	0.333125	0	h2t->h2t	song_bout	0.168125
577	4293	localhost-20200708_120051	75564	64	0.354531	0	h2t->h2t	song_bout	0.149688
578	4296	localhost-20200708_120051	75564	128	0.528203	0	h2t->h2t	song_bout	0.108203
579	4299	localhost-20200708_120051	75564	256	0.622148	0	h2t->h2t	song_bout	0.120078
580	4302	localhost-20200708_120051	75799	1	1	0	h2t->h2t	song_bout	0
581	4305	localhost-20200708_120051	75799	2	1	0	h2t->h2t	song_bout	0
582	4308	localhost-20200708_120051	75799	4	1	0	h2t->h2t	song_bout	0
583	4311	localhost-20200708_120051	75799	8	0.56375	0	h2t->h2t	song_bout	0.03375
584	4314	localhost-20200708_120051	75799	16	0.460625	0	h2t->h2t	song_bout	0.168125
585	4317	localhost-20200708_120051	75799	64	0.354531	0	h2t->h2t	song_bout	0.138594
586	4320	localhost-20200708_120051	75799	128	0.546562	0	h2t->h2t	song_bout	0.0913281
587	4323	localhost-20200708_120051	75799	256	0.631328	0	h2t->h2t	song_bout	0.120039
588	4326	localhost-20200708_120051	76034	1	1	0	h2t->h2t	song_bout	1
589	4329	localhost-20200708_120051	76034	2	1	0	h2t->h2t	song_bout	0.575
590	4332	localhost-20200708_120051	76034	4	1	0	h2t->h2t	song_bout	0.2875
591	4335	localhost-20200708_120051	76034	8	0.8575	0	h2t->h2t	song_bout	0.14375
592	4338	localhost-20200708_120051	76034	16	0.4725	0	h2t->h2t	song_bout	0.24
593	4341	localhost-20200708_120051	76034	32	0.313437	0	h2t->h2t	song_bout	0.12
594	4344	localhost-20200708_120051	76034	64	0.354531	0	h2t->h2t	song_bout	0.129688
595	4347	localhost-20200708_120051	76034	128	0.562734	0	h2t->h2t	song_bout	0.0994531
596	4350	localhost-20200708_120051	76034	256	0.640508	0	h2t->h2t	song_bout	0.124531
597	4353	localhost-20200708_120051	76269	1	1	0	h2t->h2t	song_bout	0
598	4356	localhost-20200708_120051	76269	2	1	0	h2t->h2t	song_bout	0.395
599	4359	localhost-20200708_120051	76269	4	1	0	h2t->h2t	song_bout	0.5725
600	4362	localhost-20200708_120051	76269	8	1	0	h2t->h2t	song_bout	0.28625
601	4365	localhost-20200708_120051	76269	16	0.619375	0	h2t->h2t	song_bout	0.31
602	4368	localhost-20200708_120051	76269	32	0.386875	0	h2t->h2t	song_bout	0.155625
603	4371	localhost-20200708_120051	76269	64	0.364063	0	h2t->h2t	song_bout	0.1475
604	4374	localhost-20200708_120051	76269	128	0.562734	0	h2t->h2t	song_bout	0.108359
605	4377	localhost-20200708_120051	76269	256	0.648555	0	h2t->h2t	song_bout	0.128984
606	4380	localhost-20200708_120051	76504	1	1	0	h2t->h2t	song_bout	0
607	4383	localhost-20200708_120051	76504	2	1	0	h2t->h2t	song_bout	0
608	4386	localhost-20200708_120051	76504	4	1	0	h2t->h2t	song_bout	0.11
609	4389	localhost-20200708_120051	76504	8	1	0	h2t->h2t	song_bout	0.28625
610	4392	localhost-20200708_120051	76504	16	0.7225	0	h2t->h2t	song_bout	0.163125
611	4395	localhost-20200708_120051	76504	32	0.460313	0	h2t->h2t	song_bout	0.155625
612	4398	localhost-20200708_120051	76504	64	0.400781	0	h2t->h2t	song_bout	0.1475
613	4401	localhost-20200708_120051	76504	128	0.562734	0	h2t->h2t	song_bout	0.108359
614	4404	localhost-20200708_120051	76504	256	0.65668	0	h2t->h2t	song_bout	0.128984
615	4407	localhost-20200708_120051	76739	1	1	0	h2t->h2t	song_bout	0.03
616	4410	localhost-20200708_120051	76739	2	1	0	h2t->h2t	song_bout	0.015
617	4413	localhost-20200708_120051	76739	4	1	0	h2t->h2t	song_bout	0.0075
618	4416	localhost-20200708_120051	76739	8	1	0	h2t->h2t	song_bout	0.265
619	4419	localhost-20200708_120051	76739	16	0.869375	0	h2t->h2t	song_bout	0.146875
620	4422	localhost-20200708_120051	76739	32	0.53375	0	h2t->h2t	song_bout	0.156562
621	4425	localhost-20200708_120051	76739	64	0.4375	0	h2t->h2t	song_bout	0.147969
622	4428	localhost-20200708_120051	76739	128	0.562734	0	h2t->h2t	song_bout	0.108594
623	4431	localhost-20200708_120051	76739	256	0.65668	0	h2t->h2t	song_bout	0.120938
624	4434	localhost-20200708_120051	76974	1	1	0	h2t->h2t	song_bout	0.81
625	4437	localhost-20200708_120051	76974	2	1	0	h2t->h2t	song_bout	0.905
626	4440	localhost-20200708_120051	76974	4	1	0	h2t->h2t	song_bout	0.5475
627	4443	localhost-20200708_120051	76974	8	1	0	h2t->h2t	song_bout	0.27375
628	4446	localhost-20200708_120051	76974	16	1	0	h2t->h2t	song_bout	0.28
629	4449	localhost-20200708_120051	76974	32	0.607187	0	h2t->h2t	song_bout	0.224062
630	4452	localhost-20200708_120051	76974	64	0.440312	0	h2t->h2t	song_bout	0.181719
631	4455	localhost-20200708_120051	76974	128	0.562734	0	h2t->h2t	song_bout	0.125469
632	4458	localhost-20200708_120051	76974	256	0.65668	0	h2t->h2t	song_bout	0.124961
633	4461	localhost-20200708_120051	77209	1	1	0	h2t->h2t	song_bout	0
634	4464	localhost-20200708_120051	77209	2	1	0	h2t->h2t	song_bout	0
635	4467	localhost-20200708_120051	77209	4	1	0	h2t->h2t	song_bout	0.365
636	4470	localhost-20200708_120051	77209	8	1	0	h2t->h2t	song_bout	0.27375
637	4473	localhost-20200708_120051	77209	16	1	0	h2t->h2t	song_bout	0.28
638	4476	localhost-20200708_120051	77209	32	0.680625	0	h2t->h2t	song_bout	0.224062
639	4479	localhost-20200708_120051	77209	64	0.440312	0	h2t->h2t	song_bout	0.170156
640	4482	localhost-20200708_120051	77209	128	0.562734	0	h2t->h2t	song_bout	0.125469
641	4485	localhost-20200708_120051	77209	256	0.65668	0	h2t->h2t	song_bout	0.124961
642	4488	localhost-20200708_120051	77444	1	1	0	h2t->h2t	song_bout	0.98
643	4491	localhost-20200708_120051	77444	2	1	0	h2t->h2t	song_bout	0.49
644	4494	localhost-20200708_120051	77444	4	1	0	h2t->h2t	song_bout	0.245
645	4497	localhost-20200708_120051	77444	8	1	0	h2t->h2t	song_bout	0.39625
646	4500	localhost-20200708_120051	77444	16	1	0	h2t->h2t	song_bout	0.34125
647	4503	localhost-20200708_120051	77444	32	0.730313	0	h2t->h2t	song_bout	0.254688
648	4506	localhost-20200708_120051	77444	64	0.442656	0	h2t->h2t	song_bout	0.165313
649	4509	localhost-20200708_120051	77444	128	0.562734	0	h2t->h2t	song_bout	0.133125
650	4512	localhost-20200708_120051	77444	256	0.665352	0	h2t->h2t	song_bout	0.128789
651	4515	localhost-20200708_120051	77679	1	1	0	h2t->h2t	song_bout	0
652	4518	localhost-20200708_120051	77679	2	1	0	h2t->h2t	song_bout	0.49
653	4521	localhost-20200708_120051	77679	4	1	0	h2t->h2t	song_bout	0.5775
654	4524	localhost-20200708_120051	77679	8	1	0	h2t->h2t	song_bout	0.38375
655	4527	localhost-20200708_120051	77679	16	1	0	h2t->h2t	song_bout	0.324375
656	4530	localhost-20200708_120051	77679	32	0.750313	0	h2t->h2t	song_bout	0.29625
657	4533	localhost-20200708_120051	77679	64	0.479375	0	h2t->h2t	song_bout	0.186094
658	4536	localhost-20200708_120051	77679	128	0.562734	0	h2t->h2t	song_bout	0.140313
659	4539	localhost-20200708_120051	77679	256	0.673359	0	h2t->h2t	song_bout	0.133984
660	4542	localhost-20200708_120051	77914	1	1	0	h2t->h2t	song_bout	0
661	4545	localhost-20200708_120051	77914	2	1	0	h2t->h2t	song_bout	0
662	4548	localhost-20200708_120051	77914	4	1	0	h2t->h2t	song_bout	0.1575
663	4551	localhost-20200708_120051	77914	8	1	0	h2t->h2t	song_bout	0.28875
664	4554	localhost-20200708_120051	77914	16	1	0	h2t->h2t	song_bout	0.28125
665	4557	localhost-20200708_120051	77914	32	0.82375	0	h2t->h2t	song_bout	0.281562
666	4560	localhost-20200708_120051	77914	64	0.508906	0	h2t->h2t	song_bout	0.186094
667	4563	localhost-20200708_120051	77914	128	0.562734	0	h2t->h2t	song_bout	0.134687
668	4566	localhost-20200708_120051	77914	256	0.673359	0	h2t->h2t	song_bout	0.133984
669	4569	localhost-20200708_120051	78149	1	1	0	h2t->h2t	song_bout	0
670	4572	localhost-20200708_120051	78149	2	1	0	h2t->h2t	song_bout	0
671	4575	localhost-20200708_120051	78149	4	1	0	h2t->h2t	song_bout	0
672	4578	localhost-20200708_120051	78149	8	1	0	h2t->h2t	song_bout	0.285
673	4581	localhost-20200708_120051	78149	16	1	0	h2t->h2t	song_bout	0.28125
674	4584	localhost-20200708_120051	78149	32	0.875313	0	h2t->h2t	song_bout	0.220625
675	4587	localhost-20200708_120051	78149	64	0.508906	0	h2t->h2t	song_bout	0.186094
676	4590	localhost-20200708_120051	78149	128	0.562734	0	h2t->h2t	song_bout	0.134687
677	4593	localhost-20200708_120051	78149	256	0.673359	0	h2t->h2t	song_bout	0.130586
678	4596	localhost-20200708_120051	78801	1	0.74	0	h2t->h2t	song_bout	0
679	4599	localhost-20200708_120051	78801	2	0.37	0	h2t->h2t	song_bout	0
680	4602	localhost-20200708_120051	78801	8	0.48	0	h2t->h2t	song_bout	0.23125
681	4605	localhost-20200708_120051	78801	16	0.74	0	h2t->h2t	song_bout	0.26
682	4608	localhost-20200708_120051	78801	32	0.87	0	h2t->h2t	song_bout	0.27
683	4611	localhost-20200708_120051	78801	64	0.524062	0	h2t->h2t	song_bout	0.186875
684	4614	localhost-20200708_120051	78801	128	0.562656	0	h2t->h2t	song_bout	0.149141
685	4617	localhost-20200708_120051	78801	256	0.657109	0	h2t->h2t	song_bout	0.136523
686	4620	localhost-20200708_120051	80190	1	0.3	0	h2t->h2t	song_bout	0
687	4623	localhost-20200708_120051	80190	32	0.51	0.0121875	h2t->h2t	song_bout	0.140625
688	4626	localhost-20200708_120051	80190	64	0.561094	0.00609375	h2t->h2t	song_bout	0.182344
689	4629	localhost-20200708_120051	80190	128	0.511641	0.00304688	h2t->h2t	song_bout	0.149141
690	4632	localhost-20200708_120051	80190	256	0.612187	0.00152344	h2t->h2t	song_bout	0.123086
691	4635	localhost-20200708_120051	80425	1	1	0	h2t->h2t	song_bout	0
692	4638	localhost-20200708_120051	80425	2	1	0	h2t->h2t	song_bout	0
693	4641	localhost-20200708_120051	80425	4	0.6625	0	h2t->h2t	song_bout	0
694	4644	localhost-20200708_120051	80425	8	0.33125	0	h2t->h2t	song_bout	0.0425
695	4647	localhost-20200708_120051	80425	16	0.28	0.024375	h2t->h2t	song_bout	0.02125
696	4650	localhost-20200708_120051	80425	32	0.51	0.0121875	h2t->h2t	song_bout	0.140625
697	4653	localhost-20200708_120051	80425	64	0.597812	0.00609375	h2t->h2t	song_bout	0.182344
698	4656	localhost-20200708_120051	80425	128	0.511641	0.00304688	h2t->h2t	song_bout	0.149141
699	4659	localhost-20200708_120051	80425	256	0.612187	0.00152344	h2t->h2t	song_bout	0.123086
700	4662	localhost-20200708_120051	80660	1	1	0	h2t->h2t	song_bout	0
701	4665	localhost-20200708_120051	80660	2	1	0	h2t->h2t	song_bout	0
702	4668	localhost-20200708_120051	80660	4	1	0	h2t->h2t	song_bout	0
703	4671	localhost-20200708_120051	80660	8	0.625	0	h2t->h2t	song_bout	0
704	4674	localhost-20200708_120051	80660	16	0.34	0	h2t->h2t	song_bout	0.02125
705	4677	localhost-20200708_120051	80660	32	0.51	0.0121875	h2t->h2t	song_bout	0.105
706	4680	localhost-20200708_120051	80660	64	0.620156	0.00609375	h2t->h2t	song_bout	0.182344
707	4683	localhost-20200708_120051	80660	128	0.512578	0.00304688	h2t->h2t	song_bout	0.146797
708	4686	localhost-20200708_120051	80660	256	0.61625	0.00152344	h2t->h2t	song_bout	0.123086
709	4689	localhost-20200708_120051	80895	1	1	0	h2t->h2t	song_bout	1
710	4692	localhost-20200708_120051	80895	2	1	0	h2t->h2t	song_bout	0.58
711	4695	localhost-20200708_120051	80895	4	1	0	h2t->h2t	song_bout	0.29
712	4698	localhost-20200708_120051	80895	8	0.91875	0	h2t->h2t	song_bout	0.145
713	4701	localhost-20200708_120051	80895	16	0.486875	0	h2t->h2t	song_bout	0.09375
714	4704	localhost-20200708_120051	80895	32	0.51	0.0121875	h2t->h2t	song_bout	0.104688
715	4707	localhost-20200708_120051	80895	64	0.632656	0.00609375	h2t->h2t	song_bout	0.200469
716	4710	localhost-20200708_120051	80895	128	0.530937	0.00304688	h2t->h2t	song_bout	0.155859
717	4713	localhost-20200708_120051	80895	256	0.623672	0.00152344	h2t->h2t	song_bout	0.126016
718	4716	localhost-20200708_120051	81612	1	1	0	h2t->h2t	song_bout	0
719	4719	localhost-20200708_120051	81612	2	0.77	0	h2t->h2t	song_bout	0
720	4722	localhost-20200708_120051	81612	4	0.385	0	h2t->h2t	song_bout	0
721	4725	localhost-20200708_120051	81612	8	0.39875	0	h2t->h2t	song_bout	0.13
722	4728	localhost-20200708_120051	81612	16	0.606875	0	h2t->h2t	song_bout	0.085625
723	4731	localhost-20200708_120051	81612	32	0.39125	0.0121875	h2t->h2t	song_bout	0.083125
724	4734	localhost-20200708_120051	81612	64	0.658594	0.00609375	h2t->h2t	song_bout	0.161719
725	4737	localhost-20200708_120051	81612	128	0.517188	0.00304688	h2t->h2t	song_bout	0.1575
726	4740	localhost-20200708_120051	81612	256	0.613437	0.00152344	h2t->h2t	song_bout	0.123281
727	4743	localhost-20200708_120051	81847	1	1	0	h2t->h2t	song_bout	0
728	4746	localhost-20200708_120051	81847	2	1	0	h2t->h2t	song_bout	0
729	4749	localhost-20200708_120051	81847	4	0.9725	0	h2t->h2t	song_bout	0
730	4752	localhost-20200708_120051	81847	8	0.48625	0	h2t->h2t	song_bout	0
731	4755	localhost-20200708_120051	81847	16	0.699375	0	h2t->h2t	song_bout	0.085625
732	4758	localhost-20200708_120051	81847	32	0.464687	0.0121875	h2t->h2t	song_bout	0.0534375
733	4761	localhost-20200708_120051	81847	64	0.679844	0.00609375	h2t->h2t	song_bout	0.161719
734	4764	localhost-20200708_120051	81847	128	0.517188	0.00304688	h2t->h2t	song_bout	0.155703
735	4767	localhost-20200708_120051	81847	256	0.613437	0.00152344	h2t->h2t	song_bout	0.117227
736	4770	localhost-20200708_120051	82082	1	1	0	h2t->h2t	song_bout	0.96
737	4773	localhost-20200708_120051	82082	2	1	0	h2t->h2t	song_bout	0.48
738	4776	localhost-20200708_120051	82082	4	1	0	h2t->h2t	song_bout	0.24
739	4779	localhost-20200708_120051	82082	8	0.78	0	h2t->h2t	song_bout	0.12
740	4782	localhost-20200708_120051	82082	16	0.699375	0	h2t->h2t	song_bout	0.145625
741	4785	localhost-20200708_120051	82082	32	0.489687	0.0121875	h2t->h2t	song_bout	0.0834375
742	4788	localhost-20200708_120051	82082	64	0.679844	0.00609375	h2t->h2t	song_bout	0.176719
743	4791	localhost-20200708_120051	82082	128	0.517188	0.00304688	h2t->h2t	song_bout	0.163203
744	4794	localhost-20200708_120051	82082	256	0.613437	0.00152344	h2t->h2t	song_bout	0.120977
745	4797	localhost-20200708_120051	82317	1	1	0	h2t->h2t	song_bout	0
746	4800	localhost-20200708_120051	82317	2	1	0	h2t->h2t	song_bout	0.41
747	4803	localhost-20200708_120051	82317	4	1	0	h2t->h2t	song_bout	0.5325
748	4806	localhost-20200708_120051	82317	8	1	0	h2t->h2t	song_bout	0.26625
749	4809	localhost-20200708_120051	82317	16	0.699375	0	h2t->h2t	song_bout	0.21875
750	4812	localhost-20200708_120051	82317	32	0.5375	0	h2t->h2t	song_bout	0.12
751	4815	localhost-20200708_120051	82317	64	0.679844	0.00609375	h2t->h2t	song_bout	0.195
752	4818	localhost-20200708_120051	82317	128	0.517188	0.00304688	h2t->h2t	song_bout	0.157578
753	4821	localhost-20200708_120051	82317	256	0.613437	0.00152344	h2t->h2t	song_bout	0.125547
754	4824	localhost-20200708_120051	83280	1	1	0	h2t->h2t	song_bout	0
755	4827	localhost-20200708_120051	83280	2	0.84	0	h2t->h2t	song_bout	0
756	4830	localhost-20200708_120051	83280	4	0.42	0	h2t->h2t	song_bout	0.1375
757	4833	localhost-20200708_120051	83280	16	0.545625	0	h2t->h2t	song_bout	0.190625
758	4836	localhost-20200708_120051	83280	32	0.5975	0	h2t->h2t	song_bout	0.138125
759	4839	localhost-20200708_120051	83280	64	0.56625	0.00609375	h2t->h2t	song_bout	0.151094
760	4842	localhost-20200708_120051	83280	128	0.503281	0.00304688	h2t->h2t	song_bout	0.160547
761	4845	localhost-20200708_120051	83280	256	0.585039	0.00152344	h2t->h2t	song_bout	0.121836
762	4848	localhost-20200708_120051	83515	1	1	0	h2t->h2t	song_bout	0.06
763	4851	localhost-20200708_120051	83515	2	1	0	h2t->h2t	song_bout	0.03
764	4854	localhost-20200708_120051	83515	4	1	0	h2t->h2t	song_bout	0.015
765	4857	localhost-20200708_120051	83515	8	0.50375	0	h2t->h2t	song_bout	0.07625
766	4860	localhost-20200708_120051	83515	16	0.545625	0	h2t->h2t	song_bout	0.194375
767	4863	localhost-20200708_120051	83515	32	0.6225	0	h2t->h2t	song_bout	0.14
768	4866	localhost-20200708_120051	83515	64	0.56625	0.00609375	h2t->h2t	song_bout	0.140313
769	4869	localhost-20200708_120051	83515	128	0.503281	0.00304688	h2t->h2t	song_bout	0.161016
770	4872	localhost-20200708_120051	83515	256	0.585039	0.00152344	h2t->h2t	song_bout	0.12207
771	4875	localhost-20200708_120051	83750	1	1	0	h2t->h2t	song_bout	0.4
772	4878	localhost-20200708_120051	83750	2	1	0	h2t->h2t	song_bout	0.7
773	4881	localhost-20200708_120051	83750	4	1	0	h2t->h2t	song_bout	0.4525
774	4884	localhost-20200708_120051	83750	8	0.7975	0	h2t->h2t	song_bout	0.22625
775	4887	localhost-20200708_120051	83750	16	0.545625	0	h2t->h2t	song_bout	0.20125
776	4890	localhost-20200708_120051	83750	32	0.6225	0	h2t->h2t	song_bout	0.194688
777	4893	localhost-20200708_120051	83750	64	0.56625	0.00609375	h2t->h2t	song_bout	0.167031
778	4896	localhost-20200708_120051	83750	128	0.503281	0.00304688	h2t->h2t	song_bout	0.158828
779	4899	localhost-20200708_120051	83750	256	0.585039	0.00152344	h2t->h2t	song_bout	0.128047
780	4902	localhost-20200708_120051	83985	1	1	0	h2t->h2t	song_bout	0
781	4905	localhost-20200708_120051	83985	2	1	0	h2t->h2t	song_bout	0
782	4908	localhost-20200708_120051	83985	4	1	0	h2t->h2t	song_bout	0.2625
783	4911	localhost-20200708_120051	83985	8	1	0	h2t->h2t	song_bout	0.22625
784	4914	localhost-20200708_120051	83985	16	0.545625	0	h2t->h2t	song_bout	0.170625
785	4917	localhost-20200708_120051	83985	32	0.6225	0	h2t->h2t	song_bout	0.192812
786	4920	localhost-20200708_120051	83985	64	0.56625	0.00609375	h2t->h2t	song_bout	0.131562
787	4923	localhost-20200708_120051	83985	128	0.515469	0.00304688	h2t->h2t	song_bout	0.158828
788	4926	localhost-20200708_120051	83985	256	0.585039	0.00152344	h2t->h2t	song_bout	0.128047
789	4929	localhost-20200708_120051	84220	1	1	0	h2t->h2t	song_bout	0
790	4932	localhost-20200708_120051	84220	2	1	0	h2t->h2t	song_bout	0
791	4935	localhost-20200708_120051	84220	4	1	0	h2t->h2t	song_bout	0
792	4938	localhost-20200708_120051	84220	8	1	0	h2t->h2t	song_bout	0.22625
793	4941	localhost-20200708_120051	84220	16	0.6925	0	h2t->h2t	song_bout	0.1475
794	4944	localhost-20200708_120051	84220	32	0.635938	0	h2t->h2t	song_bout	0.151875
795	4947	localhost-20200708_120051	84220	64	0.56625	0.00609375	h2t->h2t	song_bout	0.131562
796	4950	localhost-20200708_120051	84220	128	0.533828	0.00304688	h2t->h2t	song_bout	0.158828
797	4953	localhost-20200708_120051	84220	256	0.585039	0.00152344	h2t->h2t	song_bout	0.128047
798	4956	localhost-20200708_120051	84455	1	1	0	h2t->h2t	song_bout	0.41
799	4959	localhost-20200708_120051	84455	2	1	0	h2t->h2t	song_bout	0.205
800	4962	localhost-20200708_120051	84455	4	1	0	h2t->h2t	song_bout	0.1025
801	4965	localhost-20200708_120051	84455	8	1	0	h2t->h2t	song_bout	0.095
802	4968	localhost-20200708_120051	84455	16	0.839375	0	h2t->h2t	song_bout	0.173125
803	4971	localhost-20200708_120051	84455	32	0.709375	0	h2t->h2t	song_bout	0.164687
804	4974	localhost-20200708_120051	84455	64	0.56625	0.00609375	h2t->h2t	song_bout	0.137969
805	4977	localhost-20200708_120051	84455	128	0.537578	0.00304688	h2t->h2t	song_bout	0.162031
806	4980	localhost-20200708_120051	84455	256	0.585039	0.00152344	h2t->h2t	song_bout	0.129648
807	4983	localhost-20200708_120051	84690	1	1	0	h2t->h2t	song_bout	0
808	4986	localhost-20200708_120051	84690	2	1	0	h2t->h2t	song_bout	0.305
809	4989	localhost-20200708_120051	84690	4	1	0	h2t->h2t	song_bout	0.3425
810	4992	localhost-20200708_120051	84690	8	1	0	h2t->h2t	song_bout	0.17125
811	4995	localhost-20200708_120051	84690	16	0.98625	0	h2t->h2t	song_bout	0.19875
812	4998	localhost-20200708_120051	84690	32	0.772813	0	h2t->h2t	song_bout	0.194688
813	5001	localhost-20200708_120051	84690	64	0.56625	0.00609375	h2t->h2t	song_bout	0.152969
814	5004	localhost-20200708_120051	84690	128	0.537734	0.00304688	h2t->h2t	song_bout	0.166094
815	5007	localhost-20200708_120051	84690	256	0.585039	0.00152344	h2t->h2t	song_bout	0.133398
816	5010	localhost-20200708_120051	84925	1	1	0	h2t->h2t	song_bout	1
817	5013	localhost-20200708_120051	84925	2	1	0	h2t->h2t	song_bout	0.665
818	5016	localhost-20200708_120051	84925	4	1	0	h2t->h2t	song_bout	0.3975
819	5019	localhost-20200708_120051	84925	8	1	0	h2t->h2t	song_bout	0.3375
820	5022	localhost-20200708_120051	84925	16	1	0	h2t->h2t	song_bout	0.281875
821	5025	localhost-20200708_120051	84925	32	0.772813	0	h2t->h2t	song_bout	0.23625
822	5028	localhost-20200708_120051	84925	64	0.599688	0.00609375	h2t->h2t	song_bout	0.148281
823	5031	localhost-20200708_120051	84925	128	0.556094	0.00304688	h2t->h2t	song_bout	0.165859
824	5034	localhost-20200708_120051	84925	256	0.585039	0.00152344	h2t->h2t	song_bout	0.138594
825	5037	localhost-20200812_143257	33018	1	1	0	h2t->h2h	song_bout	0
826	5040	localhost-20200812_143257	33018	2	1	0	h2t->h2h	song_bout	0
827	5043	localhost-20200812_143257	33018	4	0.8425	0	h2t->h2h	song_bout	0.075
828	5046	localhost-20200812_143257	33018	8	0.42125	0	h2t->h2h	song_bout	0.0375
829	5049	localhost-20200812_143257	33018	16	0.210625	0.435625	h2t->h2h	song_bout	0.12125
830	5052	localhost-20200812_143257	33018	32	0.105313	0.717812	h2t->h2h	song_bout	0.154062
831	5055	localhost-20200812_143257	33018	64	0.218438	0.433281	h2t->h2h	song_bout	0.1525
832	5058	localhost-20200812_143257	33018	128	0.499453	0.216641	h2t->h2h	song_bout	0.155156
833	5061	localhost-20200812_143257	33018	256	0.479961	0.116719	h2t->h2h	song_bout	0.174609
834	5064	localhost-20200812_143257	35634	1	1	0	h2t->h2h	song_bout	0
835	5067	localhost-20200812_143257	35634	2	1	0	h2t->h2h	song_bout	0
836	5070	localhost-20200812_143257	35634	4	1	0	h2t->h2h	song_bout	0
837	5073	localhost-20200812_143257	35634	8	0.9975	0	h2t->h2h	song_bout	0.04875
838	5076	localhost-20200812_143257	35634	16	0.620625	0	h2t->h2h	song_bout	0.075
839	5079	localhost-20200812_143257	35634	32	0.415625	0.159062	h2t->h2h	song_bout	0.0834375
840	5082	localhost-20200812_143257	35634	64	0.207813	0.512813	h2t->h2h	song_bout	0.127812
841	5085	localhost-20200812_143257	35634	128	0.372656	0.256406	h2t->h2h	song_bout	0.139844
842	5088	localhost-20200812_143257	35634	256	0.501992	0.128203	h2t->h2h	song_bout	0.164961
843	5091	localhost-20200812_143257	50917	1	0.47	0	h2t->h2h	song_bout	0.09
844	5094	localhost-20200812_143257	50917	16	0.2125	0.073125	h2t->h2h	song_bout	0.160625
845	5097	localhost-20200812_143257	50917	32	0.115	0.244375	h2t->h2h	song_bout	0.159688
846	5100	localhost-20200812_143257	50917	64	0.200156	0.194062	h2t->h2h	song_bout	0.182656
847	5103	localhost-20200812_143257	50917	128	0.115781	0.253906	h2t->h2h	song_bout	0.155938
848	5106	localhost-20200812_143257	50917	256	0.151289	0.344844	h2t->h2h	song_bout	0.15793
849	5109	localhost-20200812_143257	70480	1	1	0	h2t->h2h	song_bout	0
850	5112	localhost-20200812_143257	70480	2	1	0	h2t->h2h	song_bout	0
851	5115	localhost-20200812_143257	70480	4	1	0	h2t->h2h	song_bout	0.29
852	5118	localhost-20200812_143257	70480	8	0.9525	0	h2t->h2h	song_bout	0.36
853	5121	localhost-20200812_143257	70480	16	0.675625	0	h2t->h2h	song_bout	0.20375
854	5124	localhost-20200812_143257	70480	32	0.489375	0	h2t->h2h	song_bout	0.185938
855	5127	localhost-20200812_143257	70480	64	0.299375	0.06375	h2t->h2h	song_bout	0.123594
856	5130	localhost-20200812_143257	70480	128	0.196719	0.226562	h2t->h2h	song_bout	0.171328
857	5133	localhost-20200812_143257	70480	256	0.165742	0.27082	h2t->h2h	song_bout	0.190117
858	5136	localhost-20200812_143257	85528	1	0.99	0	h2t->h2h	song_bout	0
859	5139	localhost-20200812_143257	85528	2	0.495	0	h2t->h2h	song_bout	0
860	5142	localhost-20200812_143257	85528	128	0.222109	0.0610156	h2t->h2h	song_bout	0.207422
861	5145	localhost-20200812_143257	85528	256	0.221953	0.148594	h2t->h2h	song_bout	0.193984
862	5148	localhost-20200812_143257	1247	1	0.99	0	h2t->h2t	song_bout	0
863	5151	localhost-20200812_143257	1247	2	0.83	0	h2t->h2t	song_bout	0
864	5154	localhost-20200812_143257	1247	4	0.415	0	h2t->h2t	song_bout	0.325
865	5157	localhost-20200812_143257	1787	1	0.4	0	h2t->h2t	song_bout	0.91
866	5160	localhost-20200812_143257	1787	8	0.41	0	h2t->h2t	song_bout	0.11375
867	5163	localhost-20200812_143257	1947	1	1	0	h2t->h2t	song_bout	0.91
868	5166	localhost-20200812_143257	1947	2	1	0	h2t->h2t	song_bout	0.955
869	5169	localhost-20200812_143257	1947	4	0.5	0	h2t->h2t	song_bout	0.605
870	5172	localhost-20200812_143257	1947	8	0.52625	0	h2t->h2t	song_bout	0.3025
871	5175	localhost-20200812_143257	1947	16	0.305	0	h2t->h2t	song_bout	0.254375
872	5178	localhost-20200812_143257	2107	1	1	0	h2t->h2t	song_bout	0
873	5181	localhost-20200812_143257	2107	2	1	0	h2t->h2t	song_bout	0.155
874	5184	localhost-20200812_143257	2107	4	0.9	0	h2t->h2t	song_bout	0.5775
875	5187	localhost-20200812_143257	2107	8	0.5275	0	h2t->h2t	song_bout	0.3025
876	5190	localhost-20200812_143257	2107	16	0.405	0	h2t->h2t	song_bout	0.254375
877	5193	localhost-20200812_143257	2293	1	0.81	0	h2t->h2t	song_bout	0
878	5196	localhost-20200812_143257	2293	2	0.905	0	h2t->h2t	song_bout	0
879	5199	localhost-20200812_143257	2293	4	0.9525	0	h2t->h2t	song_bout	0.1125
880	5202	localhost-20200812_143257	2293	8	0.65875	0	h2t->h2t	song_bout	0.3025
881	5205	localhost-20200812_143257	2293	16	0.509375	0	h2t->h2t	song_bout	0.254375
882	5208	localhost-20200812_143257	2982	1	1	0	h2t->h2t	song_bout	0
883	5211	localhost-20200812_143257	2982	2	0.54	0	h2t->h2t	song_bout	0
884	5214	localhost-20200812_143257	2982	4	0.27	0	h2t->h2t	song_bout	0
885	5217	localhost-20200812_143257	2982	8	0.31625	0	h2t->h2t	song_bout	0
886	5220	localhost-20200812_143257	2982	16	0.43	0	h2t->h2t	song_bout	0.15125
887	5223	localhost-20200812_143257	3149	1	0.97	0	h2t->h2t	song_bout	0
888	5226	localhost-20200812_143257	3149	2	0.98	0	h2t->h2t	song_bout	0
889	5229	localhost-20200812_143257	3149	4	0.6775	0	h2t->h2t	song_bout	0
890	5232	localhost-20200812_143257	3149	8	0.33875	0	h2t->h2t	song_bout	0
891	5235	localhost-20200812_143257	3149	16	0.531875	0	h2t->h2t	song_bout	0.15125
892	5238	localhost-20200812_143257	4535	1	0.68	0	h2t->h2t	song_bout	0
893	5241	localhost-20200812_143257	4535	2	0.34	0	h2t->h2t	song_bout	0
894	5244	localhost-20200812_143257	4535	32	0.328437	0	h2t->h2t	song_bout	0.075625
895	5247	localhost-20200812_143257	5152	1	1	0	h2t->h2t	song_bout	0
896	5250	localhost-20200812_143257	5152	2	0.54	0	h2t->h2t	song_bout	0
897	5253	localhost-20200812_143257	5152	4	0.27	0	h2t->h2t	song_bout	0
898	5256	localhost-20200812_143257	5152	8	0.28625	0	h2t->h2t	song_bout	0
899	5259	localhost-20200812_143257	5152	32	0.303438	0	h2t->h2t	song_bout	0
900	5262	localhost-20200812_143257	5312	1	1	0	h2t->h2t	song_bout	1
901	5265	localhost-20200812_143257	5312	2	1	0	h2t->h2t	song_bout	0.565
902	5268	localhost-20200812_143257	5312	4	0.67	0	h2t->h2t	song_bout	0.2825
903	5271	localhost-20200812_143257	5312	8	0.43	0	h2t->h2t	song_bout	0.14125
904	5274	localhost-20200812_143257	5312	16	0.281875	0	h2t->h2t	song_bout	0.070625
905	5277	localhost-20200812_143257	5312	32	0.303438	0	h2t->h2t	song_bout	0.0353125
906	5280	localhost-20200812_143257	5842	8	0.53625	0	h2t->h2t	song_bout	0.2375
907	5283	localhost-20200812_143257	5842	16	0.34375	0	h2t->h2t	song_bout	0.11875
908	5286	localhost-20200812_143257	5842	32	0.286562	0	h2t->h2t	song_bout	0.059375
909	5289	localhost-20200812_143257	6004	1	0.99	0	h2t->h2t	song_bout	1
910	5292	localhost-20200812_143257	6004	2	0.88	0	h2t->h2t	song_bout	0.88
911	5295	localhost-20200812_143257	6004	4	0.44	0	h2t->h2t	song_bout	0.44
912	5298	localhost-20200812_143257	6004	8	0.5375	0	h2t->h2t	song_bout	0.43375
913	5301	localhost-20200812_143257	6004	16	0.444375	0	h2t->h2t	song_bout	0.22
914	5304	localhost-20200812_143257	6004	32	0.336875	0	h2t->h2t	song_bout	0.11
915	5307	localhost-20200812_143257	6164	1	1	0	h2t->h2t	song_bout	0
916	5310	localhost-20200812_143257	6164	2	1	0	h2t->h2t	song_bout	0.2
917	5313	localhost-20200812_143257	6164	4	0.84	0	h2t->h2t	song_bout	0.44
918	5316	localhost-20200812_143257	6164	8	0.5375	0	h2t->h2t	song_bout	0.23375
919	5319	localhost-20200812_143257	6164	16	0.48375	0	h2t->h2t	song_bout	0.22
920	5322	localhost-20200812_143257	6164	32	0.35875	0	h2t->h2t	song_bout	0.11
921	5325	localhost-20200812_143257	6324	1	1	0	h2t->h2t	song_bout	0.71
922	5328	localhost-20200812_143257	6324	2	1	0	h2t->h2t	song_bout	0.465
923	5331	localhost-20200812_143257	6324	4	0.9975	0	h2t->h2t	song_bout	0.4325
924	5334	localhost-20200812_143257	6324	8	0.62	0	h2t->h2t	song_bout	0.33625
925	5337	localhost-20200812_143257	6324	16	0.56875	0	h2t->h2t	song_bout	0.278125
926	5340	localhost-20200812_143257	6324	32	0.36	0	h2t->h2t	song_bout	0.139063
927	5343	localhost-20200812_143257	6971	1	1	0	h2t->h2t	song_bout	0.9
928	5346	localhost-20200812_143257	6971	2	0.735	0	h2t->h2t	song_bout	0.95
929	5349	localhost-20200812_143257	6971	4	0.3675	0	h2t->h2t	song_bout	0.505
930	5352	localhost-20200812_143257	6971	8	0.3925	0	h2t->h2t	song_bout	0.405
931	5355	localhost-20200812_143257	6971	16	0.465	0	h2t->h2t	song_bout	0.315
932	5358	localhost-20200812_143257	6971	32	0.391875	0	h2t->h2t	song_bout	0.21125
933	5361	localhost-20200812_143257	6971	64	0.379219	0	h2t->h2t	song_bout	0.169219
934	5364	localhost-20200812_143257	7159	1	0.88	0	h2t->h2t	song_bout	0
935	5367	localhost-20200812_143257	7159	2	0.92	0	h2t->h2t	song_bout	0.01
936	5370	localhost-20200812_143257	7159	4	0.7975	0	h2t->h2t	song_bout	0.505
937	5373	localhost-20200812_143257	7159	8	0.39875	0	h2t->h2t	song_bout	0.2525
938	5376	localhost-20200812_143257	7159	16	0.518125	0	h2t->h2t	song_bout	0.3125
939	5379	localhost-20200812_143257	7159	32	0.445625	0	h2t->h2t	song_bout	0.21125
940	5382	localhost-20200812_143257	7159	64	0.406094	0	h2t->h2t	song_bout	0.169219
941	5385	localhost-20200812_143257	7323	1	0.98	0	h2t->h2t	song_bout	0
942	5388	localhost-20200812_143257	7323	2	0.93	0	h2t->h2t	song_bout	0
943	5391	localhost-20200812_143257	7323	4	0.955	0	h2t->h2t	song_bout	0.095
944	5394	localhost-20200812_143257	7323	8	0.60125	0	h2t->h2t	song_bout	0.2525
945	5397	localhost-20200812_143257	7323	16	0.619375	0	h2t->h2t	song_bout	0.3125
946	5400	localhost-20200812_143257	7323	32	0.476875	0	h2t->h2t	song_bout	0.21125
947	5403	localhost-20200812_143257	7323	64	0.431406	0	h2t->h2t	song_bout	0.151875
948	5406	localhost-20200812_143257	7483	1	1	0	h2t->h2t	song_bout	0.14
949	5409	localhost-20200812_143257	7483	2	0.99	0	h2t->h2t	song_bout	0.07
950	5412	localhost-20200812_143257	7483	4	0.965	0	h2t->h2t	song_bout	0.035
951	5415	localhost-20200812_143257	7483	8	0.80125	0	h2t->h2t	song_bout	0.27
952	5418	localhost-20200812_143257	7483	16	0.684375	0	h2t->h2t	song_bout	0.286875
953	5421	localhost-20200812_143257	7483	32	0.526875	0	h2t->h2t	song_bout	0.215625
954	5424	localhost-20200812_143257	7483	64	0.455469	0	h2t->h2t	song_bout	0.145625
955	5427	localhost-20200812_143257	7643	1	1	0	h2t->h2t	song_bout	1
956	5430	localhost-20200812_143257	7643	2	1	0	h2t->h2t	song_bout	0.87
957	5433	localhost-20200812_143257	7643	4	0.995	0	h2t->h2t	song_bout	0.435
958	5436	localhost-20200812_143257	7643	8	0.9775	0	h2t->h2t	song_bout	0.365
959	5439	localhost-20200812_143257	7643	16	0.685	0	h2t->h2t	song_bout	0.31125
960	5442	localhost-20200812_143257	7643	32	0.576875	0	h2t->h2t	song_bout	0.265625
961	5445	localhost-20200812_143257	7643	64	0.456094	0	h2t->h2t	song_bout	0.170625
962	5448	localhost-20200812_143257	9991	1	1	0	h2t->h2t	song_bout	0
963	5451	localhost-20200812_143257	9991	2	0.645	0	h2t->h2t	song_bout	0
964	5454	localhost-20200812_143257	9991	4	0.3225	0	h2t->h2t	song_bout	0.1325
965	5457	localhost-20200812_143257	9991	32	0.300625	0.0671875	h2t->h2t	song_bout	0.204375
966	5460	localhost-20200812_143257	9991	64	0.323281	0.0335937	h2t->h2t	song_bout	0.18125
967	5463	localhost-20200812_143257	10151	1	1	0	h2t->h2t	song_bout	0
968	5466	localhost-20200812_143257	10151	2	1	0	h2t->h2t	song_bout	0
969	5469	localhost-20200812_143257	10151	4	0.7225	0	h2t->h2t	song_bout	0
970	5472	localhost-20200812_143257	10151	8	0.36125	0	h2t->h2t	song_bout	0.0725
971	5475	localhost-20200812_143257	10151	32	0.310937	0.0671875	h2t->h2t	song_bout	0.154375
972	5478	localhost-20200812_143257	10151	64	0.348281	0.0335937	h2t->h2t	song_bout	0.18125
973	5481	localhost-20200812_143257	10311	1	1	0	h2t->h2t	song_bout	1
974	5484	localhost-20200812_143257	10311	2	1	0	h2t->h2t	song_bout	0.645
975	5487	localhost-20200812_143257	10311	4	1	0	h2t->h2t	song_bout	0.3225
976	5490	localhost-20200812_143257	10311	8	0.56125	0	h2t->h2t	song_bout	0.23375
977	5493	localhost-20200812_143257	10311	16	0.280625	0	h2t->h2t	song_bout	0.116875
978	5496	localhost-20200812_143257	10311	32	0.312188	0.0671875	h2t->h2t	song_bout	0.191562
979	5499	localhost-20200812_143257	10311	64	0.373281	0.0335937	h2t->h2t	song_bout	0.201406
980	5502	localhost-20200812_143257	11258	1	1	0	h2t->h2t	song_bout	0
981	5505	localhost-20200812_143257	11258	2	0.505	0	h2t->h2t	song_bout	0
982	5508	localhost-20200812_143257	11258	4	0.2525	0	h2t->h2t	song_bout	0
983	5511	localhost-20200812_143257	11258	16	0.38125	0	h2t->h2t	song_bout	0.14125
984	5514	localhost-20200812_143257	11258	32	0.190625	0.0671875	h2t->h2t	song_bout	0.130938
985	5517	localhost-20200812_143257	11258	64	0.369844	0.0335937	h2t->h2t	song_bout	0.216562
986	5520	localhost-20200812_143257	11418	1	1	0	h2t->h2t	song_bout	1
987	5523	localhost-20200812_143257	11418	2	1	0	h2t->h2t	song_bout	0.54
988	5526	localhost-20200812_143257	11418	4	0.6525	0	h2t->h2t	song_bout	0.27
989	5529	localhost-20200812_143257	11418	8	0.32625	0	h2t->h2t	song_bout	0.22875
990	5532	localhost-20200812_143257	11418	16	0.48125	0	h2t->h2t	song_bout	0.20875
991	5535	localhost-20200812_143257	11418	32	0.240625	0.0628125	h2t->h2t	song_bout	0.164687
992	5538	localhost-20200812_143257	11418	64	0.394844	0.0335937	h2t->h2t	song_bout	0.233437
993	5541	localhost-20200812_143257	11578	1	1	0	h2t->h2t	song_bout	1
994	5544	localhost-20200812_143257	11578	2	1	0	h2t->h2t	song_bout	1
995	5547	localhost-20200812_143257	11578	4	1	0	h2t->h2t	song_bout	0.67
996	5550	localhost-20200812_143257	11578	8	0.52625	0	h2t->h2t	song_bout	0.35375
997	5553	localhost-20200812_143257	11578	16	0.50875	0	h2t->h2t	song_bout	0.30875
998	5556	localhost-20200812_143257	11578	32	0.290625	0.0128125	h2t->h2t	song_bout	0.214688
999	5559	localhost-20200812_143257	11578	64	0.398906	0.0335937	h2t->h2t	song_bout	0.258437
1000	5562	localhost-20200812_143257	12210	1	0.88	0	h2t->h2t	song_bout	0
1001	5565	localhost-20200812_143257	12210	2	0.44	0	h2t->h2t	song_bout	0.185
1002	5568	localhost-20200812_143257	12210	8	0.41375	0	h2t->h2t	song_bout	0.52875
1003	5571	localhost-20200812_143257	12210	16	0.365	0	h2t->h2t	song_bout	0.37375
1004	5574	localhost-20200812_143257	12210	32	0.341562	0	h2t->h2t	song_bout	0.252188
1005	5577	localhost-20200812_143257	12210	64	0.380625	0.0335937	h2t->h2t	song_bout	0.270781
1006	5580	localhost-20200812_143257	12372	1	1	0	h2t->h2t	song_bout	0
1007	5583	localhost-20200812_143257	12372	2	0.995	0	h2t->h2t	song_bout	0
1008	5586	localhost-20200812_143257	12372	4	0.6225	0	h2t->h2t	song_bout	0.175
1009	5589	localhost-20200812_143257	12372	8	0.4125	0	h2t->h2t	song_bout	0.32625
1010	5592	localhost-20200812_143257	12372	16	0.465625	0	h2t->h2t	song_bout	0.34
1011	5595	localhost-20200812_143257	12372	32	0.391875	0	h2t->h2t	song_bout	0.252188
1012	5598	localhost-20200812_143257	12372	64	0.383281	0.0335937	h2t->h2t	song_bout	0.248281
1013	5601	localhost-20200812_143257	12532	1	1	0	h2t->h2t	song_bout	0
1014	5604	localhost-20200812_143257	12532	2	1	0	h2t->h2t	song_bout	0
1015	5607	localhost-20200812_143257	12532	4	0.9975	0	h2t->h2t	song_bout	0
1016	5610	localhost-20200812_143257	12532	8	0.51125	0	h2t->h2t	song_bout	0.24875
1017	5613	localhost-20200812_143257	12532	16	0.565625	0	h2t->h2t	song_bout	0.326875
1018	5616	localhost-20200812_143257	12532	32	0.441875	0	h2t->h2t	song_bout	0.252188
1019	5619	localhost-20200812_143257	12532	64	0.383281	0.0335937	h2t->h2t	song_bout	0.243281
1020	5622	localhost-20200812_143257	12692	1	1	0	h2t->h2t	song_bout	0
1021	5625	localhost-20200812_143257	12692	2	1	0	h2t->h2t	song_bout	0
1022	5628	localhost-20200812_143257	12692	4	1	0	h2t->h2t	song_bout	0
1023	5631	localhost-20200812_143257	12692	8	0.71125	0	h2t->h2t	song_bout	0.145
1024	5634	localhost-20200812_143257	12692	16	0.665625	0	h2t->h2t	song_bout	0.326875
1025	5637	localhost-20200812_143257	12692	32	0.491875	0	h2t->h2t	song_bout	0.252188
1026	5640	localhost-20200812_143257	12692	64	0.383281	0.0335937	h2t->h2t	song_bout	0.23375
1027	5643	localhost-20200812_143257	12852	1	1	0	h2t->h2t	song_bout	0
1028	5646	localhost-20200812_143257	12852	2	1	0	h2t->h2t	song_bout	0
1029	5649	localhost-20200812_143257	12852	4	1	0	h2t->h2t	song_bout	0
1030	5652	localhost-20200812_143257	12852	8	0.91125	0	h2t->h2t	song_bout	0.02875
1031	5655	localhost-20200812_143257	12852	16	0.70625	0	h2t->h2t	song_bout	0.326875
1032	5658	localhost-20200812_143257	12852	32	0.541875	0	h2t->h2t	song_bout	0.234063
1033	5661	localhost-20200812_143257	12852	64	0.401094	0.0335937	h2t->h2t	song_bout	0.224219
1034	5664	localhost-20200812_143257	12852	128	0.378672	0.0167969	h2t->h2t	song_bout	0.180938
1035	5667	localhost-20200812_143257	13012	1	1	0	h2t->h2t	song_bout	1
1036	5670	localhost-20200812_143257	13012	2	1	0	h2t->h2t	song_bout	0.59
1037	5673	localhost-20200812_143257	13012	4	1	0	h2t->h2t	song_bout	0.295
1038	5676	localhost-20200812_143257	13012	8	0.99875	0	h2t->h2t	song_bout	0.1475
1039	5679	localhost-20200812_143257	13012	16	0.70625	0	h2t->h2t	song_bout	0.336875
1040	5682	localhost-20200812_143257	13012	32	0.591875	0	h2t->h2t	song_bout	0.270937
1041	5685	localhost-20200812_143257	13012	64	0.426094	0.0335937	h2t->h2t	song_bout	0.242656
1042	5688	localhost-20200812_143257	13012	128	0.391172	0.0167969	h2t->h2t	song_bout	0.190156
1043	5691	localhost-20200812_143257	13172	1	1	0	h2t->h2t	song_bout	0
1044	5694	localhost-20200812_143257	13172	2	1	0	h2t->h2t	song_bout	0.365
1045	5697	localhost-20200812_143257	13172	4	1	0	h2t->h2t	song_bout	0.3775
1046	5700	localhost-20200812_143257	13172	8	1	0	h2t->h2t	song_bout	0.18875
1047	5703	localhost-20200812_143257	13172	16	0.70625	0	h2t->h2t	song_bout	0.2575
1048	5706	localhost-20200812_143257	13172	32	0.6075	0	h2t->h2t	song_bout	0.28125
1049	5709	localhost-20200812_143257	13172	64	0.451094	0.0335937	h2t->h2t	song_bout	0.245781
1050	5712	localhost-20200812_143257	13172	128	0.403672	0.0167969	h2t->h2t	song_bout	0.192734
1051	5715	localhost-20200812_143257	13332	1	1	0	h2t->h2t	song_bout	0
1052	5718	localhost-20200812_143257	13332	2	1	0	h2t->h2t	song_bout	0
1053	5721	localhost-20200812_143257	13332	4	1	0	h2t->h2t	song_bout	0.2825
1054	5724	localhost-20200812_143257	13332	8	1	0	h2t->h2t	song_bout	0.18875
1055	5727	localhost-20200812_143257	13332	16	0.755625	0	h2t->h2t	song_bout	0.21875
1056	5730	localhost-20200812_143257	13332	32	0.6075	0	h2t->h2t	song_bout	0.28125
1057	5733	localhost-20200812_143257	13332	64	0.459219	0.0335937	h2t->h2t	song_bout	0.220781
1058	5736	localhost-20200812_143257	13332	128	0.416172	0.0167969	h2t->h2t	song_bout	0.192734
1059	5739	localhost-20200812_143257	13492	1	1	0	h2t->h2t	song_bout	0
1060	5742	localhost-20200812_143257	13492	2	1	0	h2t->h2t	song_bout	0
1061	5745	localhost-20200812_143257	13492	4	1	0	h2t->h2t	song_bout	0
1062	5748	localhost-20200812_143257	13492	8	1	0	h2t->h2t	song_bout	0.18875
1063	5751	localhost-20200812_143257	13492	16	0.855625	0	h2t->h2t	song_bout	0.166875
1064	5754	localhost-20200812_143257	13492	32	0.6075	0	h2t->h2t	song_bout	0.246875
1065	5757	localhost-20200812_143257	13492	64	0.459844	0.0335937	h2t->h2t	song_bout	0.21625
1066	5760	localhost-20200812_143257	13492	128	0.428672	0.0167969	h2t->h2t	song_bout	0.192734
1067	5763	localhost-20200812_143257	13652	1	1	0	h2t->h2t	song_bout	0
1068	5766	localhost-20200812_143257	13652	2	1	0	h2t->h2t	song_bout	0
1069	5769	localhost-20200812_143257	13652	4	1	0	h2t->h2t	song_bout	0
1070	5772	localhost-20200812_143257	13652	8	1	0	h2t->h2t	song_bout	0.18875
1071	5775	localhost-20200812_143257	13652	16	0.955625	0	h2t->h2t	song_bout	0.10875
1072	5778	localhost-20200812_143257	13652	32	0.632812	0	h2t->h2t	song_bout	0.234063
1073	5781	localhost-20200812_143257	13652	64	0.461719	0.0335937	h2t->h2t	song_bout	0.21625
1074	5784	localhost-20200812_143257	13652	128	0.441172	0.0167969	h2t->h2t	song_bout	0.189609
1075	5787	localhost-20200812_143257	13812	1	1	0	h2t->h2t	song_bout	0.72
1076	5790	localhost-20200812_143257	13812	2	1	0	h2t->h2t	song_bout	0.36
1077	5793	localhost-20200812_143257	13812	4	1	0	h2t->h2t	song_bout	0.18
1078	5796	localhost-20200812_143257	13812	8	1	0	h2t->h2t	song_bout	0.13125
1079	5799	localhost-20200812_143257	13812	16	0.999375	0	h2t->h2t	song_bout	0.139375
1080	5802	localhost-20200812_143257	13812	32	0.682813	0	h2t->h2t	song_bout	0.256563
1081	5805	localhost-20200812_143257	13812	64	0.462031	0.0335937	h2t->h2t	song_bout	0.2275
1082	5808	localhost-20200812_143257	13812	128	0.453672	0.0167969	h2t->h2t	song_bout	0.185469
1083	5811	localhost-20200812_143257	14699	1	0.97	0	h2t->h2t	song_bout	0
1084	5814	localhost-20200812_143257	14699	2	0.485	0	h2t->h2t	song_bout	0
1085	5817	localhost-20200812_143257	14699	16	0.54625	0	h2t->h2t	song_bout	0.05875
1086	5820	localhost-20200812_143257	14699	32	0.62625	0	h2t->h2t	song_bout	0.180938
1087	5823	localhost-20200812_143257	14699	64	0.446094	0.01875	h2t->h2t	song_bout	0.185469
1088	5826	localhost-20200812_143257	14699	128	0.431875	0.0167969	h2t->h2t	song_bout	0.171328
1089	5829	localhost-20200812_143257	14859	1	1	0	h2t->h2t	song_bout	0
1090	5832	localhost-20200812_143257	14859	2	1	0	h2t->h2t	song_bout	0
1091	5835	localhost-20200812_143257	14859	4	0.6425	0	h2t->h2t	song_bout	0
1092	5838	localhost-20200812_143257	14859	8	0.32125	0	h2t->h2t	song_bout	0.0275
1093	5841	localhost-20200812_143257	14859	16	0.54625	0	h2t->h2t	song_bout	0.05875
1094	5844	localhost-20200812_143257	14859	32	0.628125	0	h2t->h2t	song_bout	0.13875
1095	5847	localhost-20200812_143257	14859	64	0.471094	0	h2t->h2t	song_bout	0.185469
1096	5850	localhost-20200812_143257	14859	128	0.431875	0.0167969	h2t->h2t	song_bout	0.168281
1097	5853	localhost-20200812_143257	15019	1	1	0	h2t->h2t	song_bout	0.9
1098	5856	localhost-20200812_143257	15019	2	1	0	h2t->h2t	song_bout	0.655
1099	5859	localhost-20200812_143257	15019	4	1	0	h2t->h2t	song_bout	0.3275
1100	5862	localhost-20200812_143257	15019	8	0.52125	0	h2t->h2t	song_bout	0.19125
1101	5865	localhost-20200812_143257	15019	16	0.54625	0	h2t->h2t	song_bout	0.140625
1102	5868	localhost-20200812_143257	15019	32	0.678125	0	h2t->h2t	song_bout	0.159688
1103	5871	localhost-20200812_143257	15019	64	0.496094	0	h2t->h2t	song_bout	0.187188
1104	5874	localhost-20200812_143257	15019	128	0.432188	0.0167969	h2t->h2t	song_bout	0.178516
1105	5877	localhost-20200812_143257	15179	1	1	0	h2t->h2t	song_bout	0
1106	5880	localhost-20200812_143257	15179	2	1	0	h2t->h2t	song_bout	0.335
1107	5883	localhost-20200812_143257	15179	4	1	0	h2t->h2t	song_bout	0.395
1108	5886	localhost-20200812_143257	15179	8	0.72125	0	h2t->h2t	song_bout	0.1975
1109	5889	localhost-20200812_143257	15179	16	0.54625	0	h2t->h2t	song_bout	0.1575
1110	5892	localhost-20200812_143257	15179	32	0.728125	0	h2t->h2t	song_bout	0.145625
1111	5895	localhost-20200812_143257	15179	64	0.521094	0	h2t->h2t	song_bout	0.189062
1112	5898	localhost-20200812_143257	15179	128	0.435937	0.0167969	h2t->h2t	song_bout	0.180625
1113	5901	localhost-20200812_143257	15339	1	1	0	h2t->h2t	song_bout	0
1114	5904	localhost-20200812_143257	15339	2	1	0	h2t->h2t	song_bout	0
1115	5907	localhost-20200812_143257	15339	4	1	0	h2t->h2t	song_bout	0.2675
1116	5910	localhost-20200812_143257	15339	8	0.92125	0	h2t->h2t	song_bout	0.1975
1117	5913	localhost-20200812_143257	15339	16	0.54625	0	h2t->h2t	song_bout	0.150625
1118	5916	localhost-20200812_143257	15339	32	0.772813	0	h2t->h2t	song_bout	0.125938
1119	5919	localhost-20200812_143257	15339	64	0.546094	0	h2t->h2t	song_bout	0.189062
1120	5922	localhost-20200812_143257	15339	128	0.448437	0.0167969	h2t->h2t	song_bout	0.180625
1121	5925	localhost-20200812_143257	15499	1	1	0	h2t->h2t	song_bout	0.49
1122	5928	localhost-20200812_143257	15499	2	1	0	h2t->h2t	song_bout	0.245
1123	5931	localhost-20200812_143257	15499	4	1	0	h2t->h2t	song_bout	0.1225
1124	5934	localhost-20200812_143257	15499	8	1	0	h2t->h2t	song_bout	0.25875
1125	5937	localhost-20200812_143257	15499	16	0.560625	0	h2t->h2t	song_bout	0.143125
1126	5940	localhost-20200812_143257	15499	32	0.773125	0	h2t->h2t	song_bout	0.14125
1127	5943	localhost-20200812_143257	15499	64	0.571094	0	h2t->h2t	song_bout	0.196719
1128	5946	localhost-20200812_143257	15499	128	0.460938	0.0167969	h2t->h2t	song_bout	0.184453
1129	5949	localhost-20200812_143257	17055	1	1	0	h2t->h2t	song_bout	0
1130	5952	localhost-20200812_143257	17055	2	0.56	0	h2t->h2t	song_bout	0
1131	5955	localhost-20200812_143257	17055	4	0.28	0	h2t->h2t	song_bout	0.2025
1132	5958	localhost-20200812_143257	17055	32	0.337187	0	h2t->h2t	song_bout	0.16
1133	5961	localhost-20200812_143257	17055	64	0.516719	0	h2t->h2t	song_bout	0.208281
1134	5964	localhost-20200812_143257	17055	128	0.444844	0.0167969	h2t->h2t	song_bout	0.206563
1135	5967	localhost-20200812_143257	17223	1	0.96	0	h2t->h2t	song_bout	0
1136	5970	localhost-20200812_143257	17223	2	0.975	0	h2t->h2t	song_bout	0
1137	5973	localhost-20200812_143257	17223	4	0.6875	0	h2t->h2t	song_bout	0
1138	5976	localhost-20200812_143257	17223	8	0.34375	0	h2t->h2t	song_bout	0.1625
1139	5979	localhost-20200812_143257	17223	32	0.381563	0	h2t->h2t	song_bout	0.16
1140	5982	localhost-20200812_143257	17223	64	0.542188	0	h2t->h2t	song_bout	0.196563
1141	5985	localhost-20200812_143257	17223	128	0.457578	0.0167969	h2t->h2t	song_bout	0.206563
1142	5988	localhost-20200812_143257	18310	1	0.73	0	h2t->h2t	song_bout	0
1143	5991	localhost-20200812_143257	18310	2	0.365	0	h2t->h2t	song_bout	0
1144	5994	localhost-20200812_143257	18310	16	0.2725	0	h2t->h2t	song_bout	0.120625
1145	5997	localhost-20200812_143257	18310	32	0.273125	0	h2t->h2t	song_bout	0.155938
1146	6000	localhost-20200812_143257	18310	64	0.489844	0	h2t->h2t	song_bout	0.159062
1147	6003	localhost-20200812_143257	18310	128	0.428359	0.0167969	h2t->h2t	song_bout	0.205859
1148	6006	localhost-20200812_143257	18470	1	1	0	h2t->h2t	song_bout	1
1149	6009	localhost-20200812_143257	18470	2	1	0	h2t->h2t	song_bout	0.715
1150	6012	localhost-20200812_143257	18470	4	0.5825	0	h2t->h2t	song_bout	0.4425
1151	6015	localhost-20200812_143257	18470	8	0.29125	0	h2t->h2t	song_bout	0.3875
1152	6018	localhost-20200812_143257	18470	16	0.3725	0	h2t->h2t	song_bout	0.19375
1153	6021	localhost-20200812_143257	18470	32	0.273125	0	h2t->h2t	song_bout	0.200625
1154	6024	localhost-20200812_143257	18470	64	0.514844	0	h2t->h2t	song_bout	0.164062
1155	6027	localhost-20200812_143257	18470	128	0.440859	0.0167969	h2t->h2t	song_bout	0.217031
1156	6030	localhost-20200812_143257	18827	1	0.76	0	h2t->h2t	song_bout	0
1157	6033	localhost-20200812_143257	18827	2	0.38	0	h2t->h2t	song_bout	0
1158	6036	localhost-20200812_143257	18827	4	0.525	0	h2t->h2t	song_bout	0.1825
1159	6039	localhost-20200812_143257	18827	8	0.5	0	h2t->h2t	song_bout	0.3125
1160	6042	localhost-20200812_143257	18827	16	0.3025	0	h2t->h2t	song_bout	0.2125
1161	6045	localhost-20200812_143257	18827	64	0.493437	0	h2t->h2t	song_bout	0.167969
1162	6048	localhost-20200812_143257	18827	128	0.438359	0.0167969	h2t->h2t	song_bout	0.205625
1163	6051	localhost-20200812_143257	19208	1	0.34	0	h2t->h2t	song_bout	0
1164	6054	localhost-20200812_143257	19208	4	0.45	0	h2t->h2t	song_bout	0
1165	6057	localhost-20200812_143257	19208	8	0.4875	0	h2t->h2t	song_bout	0.115
1166	6060	localhost-20200812_143257	19208	16	0.350625	0	h2t->h2t	song_bout	0.2125
1167	6063	localhost-20200812_143257	19208	32	0.28875	0	h2t->h2t	song_bout	0.146875
1168	6066	localhost-20200812_143257	19208	64	0.459062	0	h2t->h2t	song_bout	0.167969
1169	6069	localhost-20200812_143257	19208	128	0.426641	0.0167969	h2t->h2t	song_bout	0.196094
1170	6072	localhost-20200812_143257	19368	1	1	0	h2t->h2t	song_bout	0.1
1171	6075	localhost-20200812_143257	19368	2	0.97	0	h2t->h2t	song_bout	0.215
1172	6078	localhost-20200812_143257	19368	4	0.485	0	h2t->h2t	song_bout	0.1075
1173	6081	localhost-20200812_143257	19368	8	0.5	0	h2t->h2t	song_bout	0.05375
1174	6084	localhost-20200812_143257	19368	16	0.450625	0	h2t->h2t	song_bout	0.239375
1175	6087	localhost-20200812_143257	19368	32	0.33875	0	h2t->h2t	song_bout	0.160312
1176	6090	localhost-20200812_143257	19368	64	0.459062	0	h2t->h2t	song_bout	0.163125
1177	6093	localhost-20200812_143257	19368	128	0.439141	0.0167969	h2t->h2t	song_bout	0.199453
1178	6096	localhost-20200812_143257	19528	1	1	0	h2t->h2t	song_bout	0.41
1179	6099	localhost-20200812_143257	19528	2	1	0	h2t->h2t	song_bout	0.205
1180	6102	localhost-20200812_143257	19528	4	0.885	0	h2t->h2t	song_bout	0.21
1181	6105	localhost-20200812_143257	19528	8	0.69625	0	h2t->h2t	song_bout	0.105
1182	6108	localhost-20200812_143257	19528	16	0.550625	0	h2t->h2t	song_bout	0.265
1183	6111	localhost-20200812_143257	19528	32	0.38875	0	h2t->h2t	song_bout	0.173125
1184	6114	localhost-20200812_143257	19528	64	0.459062	0	h2t->h2t	song_bout	0.1575
1185	6117	localhost-20200812_143257	19528	128	0.451641	0.0167969	h2t->h2t	song_bout	0.202656
1186	6120	localhost-20200812_143257	19690	1	0.99	0	h2t->h2t	song_bout	0.3
1187	6123	localhost-20200812_143257	19690	2	0.995	0	h2t->h2t	song_bout	0.65
1188	6126	localhost-20200812_143257	19690	4	0.9975	0	h2t->h2t	song_bout	0.3325
1189	6129	localhost-20200812_143257	19690	8	0.72375	0	h2t->h2t	song_bout	0.22
1190	6132	localhost-20200812_143257	19690	16	0.65125	0	h2t->h2t	song_bout	0.226875
1191	6135	localhost-20200812_143257	19690	32	0.439063	0	h2t->h2t	song_bout	0.201875
1192	6138	localhost-20200812_143257	19690	64	0.458906	0	h2t->h2t	song_bout	0.171875
1193	6141	localhost-20200812_143257	19690	128	0.459062	0.0167969	h2t->h2t	song_bout	0.199609
1194	6144	localhost-20200812_143257	19850	1	1	0	h2t->h2t	song_bout	0
1195	6147	localhost-20200812_143257	19850	2	1	0	h2t->h2t	song_bout	0
1196	6150	localhost-20200812_143257	19850	4	0.9975	0	h2t->h2t	song_bout	0.3325
1197	6153	localhost-20200812_143257	19850	8	0.84375	0	h2t->h2t	song_bout	0.22
1198	6156	localhost-20200812_143257	19850	16	0.743125	0	h2t->h2t	song_bout	0.218125
1199	6159	localhost-20200812_143257	19850	32	0.489063	0	h2t->h2t	song_bout	0.188125
1200	6162	localhost-20200812_143257	19850	64	0.458906	0	h2t->h2t	song_bout	0.171875
1201	6165	localhost-20200812_143257	19850	128	0.459141	0.0167969	h2t->h2t	song_bout	0.194062
1202	6168	localhost-20200812_143257	20010	1	1	0	h2t->h2t	song_bout	0
1203	6171	localhost-20200812_143257	20010	2	1	0	h2t->h2t	song_bout	0
1204	6174	localhost-20200812_143257	20010	4	0.9975	0	h2t->h2t	song_bout	0.025
1205	6177	localhost-20200812_143257	20010	8	0.99875	0	h2t->h2t	song_bout	0.22
1206	6180	localhost-20200812_143257	20010	16	0.743125	0	h2t->h2t	song_bout	0.16625
1207	6183	localhost-20200812_143257	20010	32	0.539062	0	h2t->h2t	song_bout	0.16125
1208	6186	localhost-20200812_143257	20010	64	0.458906	0	h2t->h2t	song_bout	0.171875
1209	6189	localhost-20200812_143257	20010	128	0.460313	0.0167969	h2t->h2t	song_bout	0.194062
1210	6192	localhost-20200812_143257	20170	1	1	0	h2t->h2t	song_bout	0
1211	6195	localhost-20200812_143257	20170	2	1	0	h2t->h2t	song_bout	0
1212	6198	localhost-20200812_143257	20170	4	1	0	h2t->h2t	song_bout	0
1213	6201	localhost-20200812_143257	20170	8	0.99875	0	h2t->h2t	song_bout	0.16625
1214	6204	localhost-20200812_143257	20170	16	0.749375	0	h2t->h2t	song_bout	0.11
1215	6207	localhost-20200812_143257	20170	32	0.580625	0	h2t->h2t	song_bout	0.16125
1216	6210	localhost-20200812_143257	20170	64	0.458906	0	h2t->h2t	song_bout	0.165313
1217	6213	localhost-20200812_143257	20170	128	0.460469	0.0167969	h2t->h2t	song_bout	0.194062
1218	6216	localhost-20200812_143257	20330	1	1	0	h2t->h2t	song_bout	0
1219	6219	localhost-20200812_143257	20330	2	1	0	h2t->h2t	song_bout	0
1220	6222	localhost-20200812_143257	20330	4	1	0	h2t->h2t	song_bout	0
1221	6225	localhost-20200812_143257	20330	8	0.99875	0	h2t->h2t	song_bout	0.1125
1222	6228	localhost-20200812_143257	20330	16	0.84875	0	h2t->h2t	song_bout	0.11
1223	6231	localhost-20200812_143257	20330	32	0.580937	0	h2t->h2t	song_bout	0.16125
1224	6234	localhost-20200812_143257	20330	64	0.467344	0	h2t->h2t	song_bout	0.160625
1225	6237	localhost-20200812_143257	20330	128	0.460469	0.0167969	h2t->h2t	song_bout	0.189297
1226	6240	localhost-20200812_143257	20490	1	1	0	h2t->h2t	song_bout	0
1227	6243	localhost-20200812_143257	20490	2	1	0	h2t->h2t	song_bout	0
1228	6246	localhost-20200812_143257	20490	4	1	0	h2t->h2t	song_bout	0
1229	6249	localhost-20200812_143257	20490	8	1	0	h2t->h2t	song_bout	0
1230	6252	localhost-20200812_143257	20490	16	0.861875	0	h2t->h2t	song_bout	0.11
1231	6255	localhost-20200812_143257	20490	32	0.582187	0	h2t->h2t	song_bout	0.16125
1232	6258	localhost-20200812_143257	20490	64	0.492344	0	h2t->h2t	song_bout	0.160625
1233	6261	localhost-20200812_143257	20490	128	0.461641	0.0167969	h2t->h2t	song_bout	0.176797
1234	6264	localhost-20200812_143257	20650	1	1	0	h2t->h2t	song_bout	0
1235	6267	localhost-20200812_143257	20650	2	1	0	h2t->h2t	song_bout	0
1236	6270	localhost-20200812_143257	20650	4	1	0	h2t->h2t	song_bout	0
1237	6273	localhost-20200812_143257	20650	8	1	0	h2t->h2t	song_bout	0
1238	6276	localhost-20200812_143257	20650	16	0.921875	0	h2t->h2t	song_bout	0.11
1239	6279	localhost-20200812_143257	20650	32	0.625625	0	h2t->h2t	song_bout	0.16125
1240	6282	localhost-20200812_143257	20650	64	0.517344	0	h2t->h2t	song_bout	0.160625
1241	6285	localhost-20200812_143257	20650	128	0.474141	0.0167969	h2t->h2t	song_bout	0.171328
1242	6288	localhost-20200812_143257	20810	1	1	0	h2t->h2t	song_bout	0.18
1243	6291	localhost-20200812_143257	20810	2	1	0	h2t->h2t	song_bout	0.125
1244	6294	localhost-20200812_143257	20810	4	1	0	h2t->h2t	song_bout	0.0625
1245	6297	localhost-20200812_143257	20810	8	1	0	h2t->h2t	song_bout	0.03125
1246	6300	localhost-20200812_143257	20810	16	0.999375	0	h2t->h2t	song_bout	0.125625
1247	6303	localhost-20200812_143257	20810	32	0.675625	0	h2t->h2t	song_bout	0.169063
1248	6306	localhost-20200812_143257	20810	64	0.542344	0	h2t->h2t	song_bout	0.161094
1249	6309	localhost-20200812_143257	20810	128	0.486641	0.0167969	h2t->h2t	song_bout	0.173281
1250	6312	localhost-20200812_143257	20970	1	1	0	h2t->h2t	song_bout	1
1251	6315	localhost-20200812_143257	20970	2	1	0	h2t->h2t	song_bout	0.73
1252	6318	localhost-20200812_143257	20970	4	1	0	h2t->h2t	song_bout	0.4275
1253	6321	localhost-20200812_143257	20970	8	1	0	h2t->h2t	song_bout	0.21375
1254	6324	localhost-20200812_143257	20970	16	0.999375	0	h2t->h2t	song_bout	0.19
1255	6327	localhost-20200812_143257	20970	32	0.725625	0	h2t->h2t	song_bout	0.214688
1256	6330	localhost-20200812_143257	20970	64	0.567344	0	h2t->h2t	song_bout	0.183906
1257	6333	localhost-20200812_143257	20970	128	0.499141	0.0167969	h2t->h2t	song_bout	0.184688
1258	6336	localhost-20200812_143257	21130	1	1	0	h2t->h2t	song_bout	0
1259	6339	localhost-20200812_143257	21130	2	1	0	h2t->h2t	song_bout	0.48
1260	6342	localhost-20200812_143257	21130	4	1	0	h2t->h2t	song_bout	0.505
1261	6345	localhost-20200812_143257	21130	8	1	0	h2t->h2t	song_bout	0.28375
1262	6348	localhost-20200812_143257	21130	16	0.999375	0	h2t->h2t	song_bout	0.198125
1263	6351	localhost-20200812_143257	21130	32	0.775625	0	h2t->h2t	song_bout	0.232187
1264	6354	localhost-20200812_143257	21130	64	0.572344	0	h2t->h2t	song_bout	0.192656
1265	6357	localhost-20200812_143257	21130	128	0.511641	0.00695313	h2t->h2t	song_bout	0.189062
1266	6360	localhost-20200812_143257	21290	1	1	0	h2t->h2t	song_bout	0
1267	6363	localhost-20200812_143257	21290	2	1	0	h2t->h2t	song_bout	0
1268	6366	localhost-20200812_143257	21290	4	1	0	h2t->h2t	song_bout	0.34
1269	6369	localhost-20200812_143257	21290	8	1	0	h2t->h2t	song_bout	0.28375
1270	6372	localhost-20200812_143257	21290	16	1	0	h2t->h2t	song_bout	0.141875
1271	6375	localhost-20200812_143257	21290	32	0.825625	0	h2t->h2t	song_bout	0.184375
1272	6378	localhost-20200812_143257	21290	64	0.572344	0	h2t->h2t	song_bout	0.188594
1273	6381	localhost-20200812_143257	21290	128	0.524141	0	h2t->h2t	song_bout	0.189062
1274	6384	localhost-20200812_143257	21450	1	1	0	h2t->h2t	song_bout	0
1275	6387	localhost-20200812_143257	21450	2	1	0	h2t->h2t	song_bout	0
1276	6390	localhost-20200812_143257	21450	4	1	0	h2t->h2t	song_bout	0
1277	6393	localhost-20200812_143257	21450	8	1	0	h2t->h2t	song_bout	0.28375
1278	6396	localhost-20200812_143257	21450	16	1	0	h2t->h2t	song_bout	0.141875
1279	6399	localhost-20200812_143257	21450	32	0.871563	0	h2t->h2t	song_bout	0.18
1280	6402	localhost-20200812_143257	21450	64	0.572344	0	h2t->h2t	song_bout	0.167969
1281	6405	localhost-20200812_143257	21450	128	0.536641	0	h2t->h2t	song_bout	0.178516
1282	6408	localhost-20200812_143257	21610	1	1	0	h2t->h2t	song_bout	0
1283	6411	localhost-20200812_143257	21610	2	1	0	h2t->h2t	song_bout	0
1284	6414	localhost-20200812_143257	21610	4	1	0	h2t->h2t	song_bout	0
1285	6417	localhost-20200812_143257	21610	8	1	0	h2t->h2t	song_bout	0.2525
1286	6420	localhost-20200812_143257	21610	16	1	0	h2t->h2t	song_bout	0.141875
1287	6423	localhost-20200812_143257	21610	32	0.871563	0	h2t->h2t	song_bout	0.154062
1288	6426	localhost-20200812_143257	21610	64	0.572344	0	h2t->h2t	song_bout	0.167969
1289	6429	localhost-20200812_143257	21610	128	0.549141	0	h2t->h2t	song_bout	0.178516
1290	6432	localhost-20200812_143257	21770	1	1	0	h2t->h2t	song_bout	0.46
1291	6435	localhost-20200812_143257	21770	2	1	0	h2t->h2t	song_bout	0.23
1292	6438	localhost-20200812_143257	21770	4	1	0	h2t->h2t	song_bout	0.115
1293	6441	localhost-20200812_143257	21770	8	1	0	h2t->h2t	song_bout	0.1275
1294	6444	localhost-20200812_143257	21770	16	1	0	h2t->h2t	song_bout	0.170625
1295	6447	localhost-20200812_143257	21770	32	0.874687	0	h2t->h2t	song_bout	0.140313
1296	6450	localhost-20200812_143257	21770	64	0.572344	0	h2t->h2t	song_bout	0.175156
1297	6453	localhost-20200812_143257	21770	128	0.561641	0	h2t->h2t	song_bout	0.182109
1298	6456	localhost-20200812_143257	21930	1	1	0	h2t->h2t	song_bout	0.22
1299	6459	localhost-20200812_143257	21930	2	1	0	h2t->h2t	song_bout	0.61
1300	6462	localhost-20200812_143257	21930	4	1	0	h2t->h2t	song_bout	0.32
1301	6465	localhost-20200812_143257	21930	8	1	0	h2t->h2t	song_bout	0.16
1302	6468	localhost-20200812_143257	21930	16	1	0	h2t->h2t	song_bout	0.221875
1303	6471	localhost-20200812_143257	21930	32	0.924375	0	h2t->h2t	song_bout	0.165937
1304	6474	localhost-20200812_143257	21930	64	0.572344	0	h2t->h2t	song_bout	0.175469
1305	6477	localhost-20200812_143257	21930	128	0.574141	0	h2t->h2t	song_bout	0.188516
1306	6480	localhost-20200812_143257	22090	1	1	0	h2t->h2t	song_bout	0
1307	6483	localhost-20200812_143257	22090	2	1	0	h2t->h2t	song_bout	0
1308	6486	localhost-20200812_143257	22090	4	1	0	h2t->h2t	song_bout	0.32
1309	6489	localhost-20200812_143257	22090	8	1	0	h2t->h2t	song_bout	0.16
1310	6492	localhost-20200812_143257	22090	16	1	0	h2t->h2t	song_bout	0.221875
1311	6495	localhost-20200812_143257	22090	32	0.930937	0	h2t->h2t	song_bout	0.165937
1312	6498	localhost-20200812_143257	22090	64	0.594531	0	h2t->h2t	song_bout	0.156406
1313	6501	localhost-20200812_143257	22090	128	0.586641	0	h2t->h2t	song_bout	0.188516
1314	6504	localhost-20200812_143257	22250	1	1	0	h2t->h2t	song_bout	0
1315	6507	localhost-20200812_143257	22250	2	1	0	h2t->h2t	song_bout	0
1316	6510	localhost-20200812_143257	22250	4	1	0	h2t->h2t	song_bout	0.005
1317	6513	localhost-20200812_143257	22250	8	1	0	h2t->h2t	song_bout	0.16
1318	6516	localhost-20200812_143257	22250	16	1	0	h2t->h2t	song_bout	0.221875
1319	6519	localhost-20200812_143257	22250	32	0.960938	0	h2t->h2t	song_bout	0.165937
1320	6522	localhost-20200812_143257	22250	64	0.619531	0	h2t->h2t	song_bout	0.156406
1321	6525	localhost-20200812_143257	22250	128	0.599141	0	h2t->h2t	song_bout	0.188516
1322	6528	localhost-20200812_143257	22410	1	1	0	h2t->h2t	song_bout	0.34
1323	6531	localhost-20200812_143257	22410	2	1	0	h2t->h2t	song_bout	0.17
1324	6534	localhost-20200812_143257	22410	4	1	0	h2t->h2t	song_bout	0.085
1325	6537	localhost-20200812_143257	22410	8	1	0	h2t->h2t	song_bout	0.2025
1326	6540	localhost-20200812_143257	22410	16	1	0	h2t->h2t	song_bout	0.2275
1327	6543	localhost-20200812_143257	22410	32	0.999687	0	h2t->h2t	song_bout	0.176563
1328	6546	localhost-20200812_143257	22410	64	0.644531	0	h2t->h2t	song_bout	0.161719
1329	6549	localhost-20200812_143257	22410	128	0.611641	0	h2t->h2t	song_bout	0.189297
1330	6552	localhost-20200812_143257	22570	1	1	0	h2t->h2t	song_bout	0.04
1331	6555	localhost-20200812_143257	22570	2	1	0	h2t->h2t	song_bout	0.285
1332	6558	localhost-20200812_143257	22570	4	1	0	h2t->h2t	song_bout	0.195
1333	6561	localhost-20200812_143257	22570	8	1	0	h2t->h2t	song_bout	0.2
1334	6564	localhost-20200812_143257	22570	16	1	0	h2t->h2t	song_bout	0.16375
1335	6567	localhost-20200812_143257	22570	32	0.999687	0	h2t->h2t	song_bout	0.176875
1336	6570	localhost-20200812_143257	22570	64	0.669531	0	h2t->h2t	song_bout	0.168594
1337	6573	localhost-20200812_143257	22570	128	0.624141	0	h2t->h2t	song_bout	0.190078
1338	6576	localhost-20200812_143257	22730	1	1	0	h2t->h2t	song_bout	0
1339	6579	localhost-20200812_143257	22730	2	1	0	h2t->h2t	song_bout	0
1340	6582	localhost-20200812_143257	22730	4	1	0	h2t->h2t	song_bout	0.195
1341	6585	localhost-20200812_143257	22730	8	1	0	h2t->h2t	song_bout	0.0975
1342	6588	localhost-20200812_143257	22730	16	1	0	h2t->h2t	song_bout	0.12875
1343	6591	localhost-20200812_143257	22730	32	0.999687	0	h2t->h2t	song_bout	0.163438
1344	6594	localhost-20200812_143257	22730	64	0.694531	0	h2t->h2t	song_bout	0.168594
1345	6597	localhost-20200812_143257	22730	128	0.631328	0	h2t->h2t	song_bout	0.190078
1346	6600	localhost-20200812_143257	22890	1	1	0	h2t->h2t	song_bout	0
1347	6603	localhost-20200812_143257	22890	2	1	0	h2t->h2t	song_bout	0
1348	6606	localhost-20200812_143257	22890	4	1	0	h2t->h2t	song_bout	0
1349	6609	localhost-20200812_143257	22890	8	1	0	h2t->h2t	song_bout	0.0975
1350	6612	localhost-20200812_143257	22890	16	1	0	h2t->h2t	song_bout	0.12875
1351	6615	localhost-20200812_143257	22890	32	1	0	h2t->h2t	song_bout	0.135313
1352	6618	localhost-20200812_143257	22890	64	0.719531	0	h2t->h2t	song_bout	0.168594
1353	6621	localhost-20200812_143257	22890	128	0.631328	0	h2t->h2t	song_bout	0.190078
1354	6624	localhost-20200812_143257	23050	1	1	0	h2t->h2t	song_bout	0.35
1355	6627	localhost-20200812_143257	23050	2	1	0	h2t->h2t	song_bout	0.175
1356	6630	localhost-20200812_143257	23050	4	1	0	h2t->h2t	song_bout	0.0875
1357	6633	localhost-20200812_143257	23050	8	1	0	h2t->h2t	song_bout	0.14125
1358	6636	localhost-20200812_143257	23050	16	1	0	h2t->h2t	song_bout	0.150625
1359	6639	localhost-20200812_143257	23050	32	1	0	h2t->h2t	song_bout	0.14625
1360	6642	localhost-20200812_143257	23050	64	0.744531	0	h2t->h2t	song_bout	0.167187
1361	6645	localhost-20200812_143257	23050	128	0.631328	0	h2t->h2t	song_bout	0.1875
1362	6648	localhost-20200812_143257	23214	1	0.97	0	h2t->h2t	song_bout	0.89
1363	6651	localhost-20200812_143257	23214	2	0.985	0	h2t->h2t	song_bout	0.94
1364	6654	localhost-20200812_143257	23214	4	0.9925	0	h2t->h2t	song_bout	0.47
1365	6657	localhost-20200812_143257	23214	8	0.99625	0	h2t->h2t	song_bout	0.29
1366	6660	localhost-20200812_143257	23214	16	0.998125	0	h2t->h2t	song_bout	0.24625
1367	6663	localhost-20200812_143257	23214	32	0.999062	0	h2t->h2t	song_bout	0.194062
1368	6666	localhost-20200812_143257	23214	64	0.769687	0	h2t->h2t	song_bout	0.177656
1369	6669	localhost-20200812_143257	23214	128	0.634453	0	h2t->h2t	song_bout	0.192969
1370	6672	localhost-20200812_143257	23374	1	1	0	h2t->h2t	song_bout	0
1371	6675	localhost-20200812_143257	23374	2	0.985	0	h2t->h2t	song_bout	0.145
1372	6678	localhost-20200812_143257	23374	4	0.9925	0	h2t->h2t	song_bout	0.47
1373	6681	localhost-20200812_143257	23374	8	0.99625	0	h2t->h2t	song_bout	0.235
1374	6684	localhost-20200812_143257	23374	16	0.998125	0	h2t->h2t	song_bout	0.215
1375	6687	localhost-20200812_143257	23374	32	0.999062	0	h2t->h2t	song_bout	0.194062
1376	6690	localhost-20200812_143257	23374	64	0.789844	0	h2t->h2t	song_bout	0.177656
1377	6693	localhost-20200812_143257	23374	128	0.646953	0	h2t->h2t	song_bout	0.192969
1378	6696	localhost-20200812_143257	23534	1	1	0	h2t->h2t	song_bout	0
1379	6699	localhost-20200812_143257	23534	2	1	0	h2t->h2t	song_bout	0
1380	6702	localhost-20200812_143257	23534	4	0.9925	0	h2t->h2t	song_bout	0.1725
1381	6705	localhost-20200812_143257	23534	8	0.99625	0	h2t->h2t	song_bout	0.235
1382	6708	localhost-20200812_143257	23534	16	0.998125	0	h2t->h2t	song_bout	0.16625
1383	6711	localhost-20200812_143257	23534	32	0.999062	0	h2t->h2t	song_bout	0.194062
1384	6714	localhost-20200812_143257	23534	64	0.79	0	h2t->h2t	song_bout	0.177656
1385	6717	localhost-20200812_143257	23534	128	0.659453	0	h2t->h2t	song_bout	0.191719
1386	6720	localhost-20200812_143257	23694	1	1	0	h2t->h2t	song_bout	0.53
1387	6723	localhost-20200812_143257	23694	2	1	0	h2t->h2t	song_bout	0.265
1388	6726	localhost-20200812_143257	23694	4	1	0	h2t->h2t	song_bout	0.1325
1389	6729	localhost-20200812_143257	23694	8	0.99625	0	h2t->h2t	song_bout	0.30125
1390	6732	localhost-20200812_143257	23694	16	0.998125	0	h2t->h2t	song_bout	0.199375
1391	6735	localhost-20200812_143257	23694	32	0.999062	0	h2t->h2t	song_bout	0.210625
1392	6738	localhost-20200812_143257	23694	64	0.790625	0	h2t->h2t	song_bout	0.185938
1393	6741	localhost-20200812_143257	23694	128	0.671953	0	h2t->h2t	song_bout	0.19125
1394	6744	localhost-20200812_143257	23854	1	1	0	h2t->h2t	song_bout	0.98
1395	6747	localhost-20200812_143257	23854	2	1	0	h2t->h2t	song_bout	0.99
1396	6750	localhost-20200812_143257	23854	4	1	0	h2t->h2t	song_bout	0.5275
1397	6753	localhost-20200812_143257	23854	8	0.99625	0	h2t->h2t	song_bout	0.45
1398	6756	localhost-20200812_143257	23854	16	0.998125	0	h2t->h2t	song_bout	0.298125
1399	6759	localhost-20200812_143257	23854	32	0.999062	0	h2t->h2t	song_bout	0.26
1400	6762	localhost-20200812_143257	23854	64	0.812969	0	h2t->h2t	song_bout	0.210625
1401	6765	localhost-20200812_143257	23854	128	0.684453	0	h2t->h2t	song_bout	0.203594
1402	6768	localhost-20200812_143257	24014	1	1	0	h2t->h2t	song_bout	0
1403	6771	localhost-20200812_143257	24014	2	1	0	h2t->h2t	song_bout	0.19
1404	6774	localhost-20200812_143257	24014	4	1	0	h2t->h2t	song_bout	0.5275
1405	6777	localhost-20200812_143257	24014	8	1	0	h2t->h2t	song_bout	0.26375
1406	6780	localhost-20200812_143257	24014	16	0.998125	0	h2t->h2t	song_bout	0.276875
1407	6783	localhost-20200812_143257	24014	32	0.999062	0	h2t->h2t	song_bout	0.252188
1408	6786	localhost-20200812_143257	24014	64	0.837969	0	h2t->h2t	song_bout	0.210625
1409	6789	localhost-20200812_143257	24014	128	0.6925	0	h2t->h2t	song_bout	0.203594
1410	6792	localhost-20200812_143257	24174	1	1	0	h2t->h2t	song_bout	0
1411	6795	localhost-20200812_143257	24174	2	1	0	h2t->h2t	song_bout	0
1412	6798	localhost-20200812_143257	24174	4	1	0	h2t->h2t	song_bout	0.195
1413	6801	localhost-20200812_143257	24174	8	1	0	h2t->h2t	song_bout	0.26375
1414	6804	localhost-20200812_143257	24174	16	0.998125	0	h2t->h2t	song_bout	0.249375
1415	6807	localhost-20200812_143257	24174	32	0.999062	0	h2t->h2t	song_bout	0.205313
1416	6810	localhost-20200812_143257	24174	64	0.862969	0	h2t->h2t	song_bout	0.210625
1417	6813	localhost-20200812_143257	24174	128	0.6925	0	h2t->h2t	song_bout	0.198594
1418	6816	localhost-20200812_143257	24334	1	1	0	h2t->h2t	song_bout	0
1419	6819	localhost-20200812_143257	24334	2	1	0	h2t->h2t	song_bout	0
1420	6822	localhost-20200812_143257	24334	4	1	0	h2t->h2t	song_bout	0
1421	6825	localhost-20200812_143257	24334	8	1	0	h2t->h2t	song_bout	0.26375
1422	6828	localhost-20200812_143257	24334	16	0.998125	0	h2t->h2t	song_bout	0.249375
1423	6831	localhost-20200812_143257	24334	32	0.999062	0	h2t->h2t	song_bout	0.189062
1424	6834	localhost-20200812_143257	24334	64	0.887969	0	h2t->h2t	song_bout	0.210625
1425	6837	localhost-20200812_143257	24334	128	0.6925	0	h2t->h2t	song_bout	0.186094
1426	6840	localhost-20200812_143257	24494	1	1	0	h2t->h2t	song_bout	0
1427	6843	localhost-20200812_143257	24494	2	1	0	h2t->h2t	song_bout	0
1428	6846	localhost-20200812_143257	24494	4	1	0	h2t->h2t	song_bout	0
1429	6849	localhost-20200812_143257	24494	8	1	0	h2t->h2t	song_bout	0.1975
1430	6852	localhost-20200812_143257	24494	16	0.998125	0	h2t->h2t	song_bout	0.249375
1431	6855	localhost-20200812_143257	24494	32	0.999062	0	h2t->h2t	song_bout	0.189062
1432	6858	localhost-20200812_143257	24494	64	0.912969	0	h2t->h2t	song_bout	0.186094
1433	6861	localhost-20200812_143257	24494	128	0.695703	0	h2t->h2t	song_bout	0.178281
1434	6864	localhost-20200812_143257	24654	1	1	0	h2t->h2t	song_bout	0
1435	6867	localhost-20200812_143257	24654	2	1	0	h2t->h2t	song_bout	0
1436	6870	localhost-20200812_143257	24654	4	1	0	h2t->h2t	song_bout	0
1437	6873	localhost-20200812_143257	24654	8	1	0	h2t->h2t	song_bout	0
1438	6876	localhost-20200812_143257	24654	16	0.998125	0	h2t->h2t	song_bout	0.225
1439	6879	localhost-20200812_143257	24654	32	0.999062	0	h2t->h2t	song_bout	0.189062
1440	6882	localhost-20200812_143257	24654	64	0.935312	0	h2t->h2t	song_bout	0.184531
1441	6885	localhost-20200812_143257	24654	128	0.708203	0	h2t->h2t	song_bout	0.171797
1442	6888	localhost-20200812_143257	24814	1	1	0	h2t->h2t	song_bout	0
1443	6891	localhost-20200812_143257	24814	2	1	0	h2t->h2t	song_bout	0
1444	6894	localhost-20200812_143257	24814	4	1	0	h2t->h2t	song_bout	0
1445	6897	localhost-20200812_143257	24814	8	1	0	h2t->h2t	song_bout	0
1446	6900	localhost-20200812_143257	24814	16	1	0	h2t->h2t	song_bout	0.131875
1447	6903	localhost-20200812_143257	24814	32	0.999062	0	h2t->h2t	song_bout	0.189062
1448	6906	localhost-20200812_143257	24814	64	0.935312	0	h2t->h2t	song_bout	0.170937
1449	6909	localhost-20200812_143257	24814	128	0.720703	0	h2t->h2t	song_bout	0.165625
1450	6912	localhost-20200812_143257	24974	1	1	0	h2t->h2t	song_bout	0
1451	6915	localhost-20200812_143257	24974	2	1	0	h2t->h2t	song_bout	0
1452	6918	localhost-20200812_143257	24974	4	1	0	h2t->h2t	song_bout	0
1453	6921	localhost-20200812_143257	24974	8	1	0	h2t->h2t	song_bout	0
1454	6924	localhost-20200812_143257	24974	16	1	0	h2t->h2t	song_bout	0.131875
1455	6927	localhost-20200812_143257	24974	32	0.999062	0	h2t->h2t	song_bout	0.173437
1456	6930	localhost-20200812_143257	24974	64	0.937344	0	h2t->h2t	song_bout	0.1575
1457	6933	localhost-20200812_143257	24974	128	0.729141	0	h2t->h2t	song_bout	0.162734
1458	6936	localhost-20200812_143257	25134	1	1	0	h2t->h2t	song_bout	0
1459	6939	localhost-20200812_143257	25134	2	1	0	h2t->h2t	song_bout	0
1460	6942	localhost-20200812_143257	25134	4	1	0	h2t->h2t	song_bout	0
1461	6945	localhost-20200812_143257	25134	8	1	0	h2t->h2t	song_bout	0
1462	6948	localhost-20200812_143257	25134	16	1	0	h2t->h2t	song_bout	0.131875
1463	6951	localhost-20200812_143257	25134	32	0.999062	0	h2t->h2t	song_bout	0.149062
1464	6954	localhost-20200812_143257	25134	64	0.962344	0	h2t->h2t	song_bout	0.1575
1465	6957	localhost-20200812_143257	25134	128	0.729219	0	h2t->h2t	song_bout	0.162734
1466	6960	localhost-20200812_143257	26734	1	0.79	0	h2t->h2t	song_bout	0
1467	6963	localhost-20200812_143257	26734	2	0.395	0	h2t->h2t	song_bout	0
1468	6966	localhost-20200812_143257	26734	32	0.550312	0	h2t->h2t	song_bout	0.121563
1469	6969	localhost-20200812_143257	26734	64	0.774687	0	h2t->h2t	song_bout	0.157812
1470	6972	localhost-20200812_143257	26734	128	0.621328	0	h2t->h2t	song_bout	0.159219
1471	6975	localhost-20200812_143257	26734	256	0.537891	0.00839844	h2t->h2t	song_bout	0.172344
1472	6978	localhost-20200812_143257	26894	1	1	0	h2t->h2t	song_bout	0
1473	6981	localhost-20200812_143257	26894	2	1	0	h2t->h2t	song_bout	0
1474	6984	localhost-20200812_143257	26894	4	0.5975	0	h2t->h2t	song_bout	0
1475	6987	localhost-20200812_143257	26894	8	0.29875	0	h2t->h2t	song_bout	0
1476	6990	localhost-20200812_143257	26894	32	0.550312	0	h2t->h2t	song_bout	0.105
1477	6993	localhost-20200812_143257	26894	64	0.774687	0	h2t->h2t	song_bout	0.157812
1478	6996	localhost-20200812_143257	26894	128	0.633828	0	h2t->h2t	song_bout	0.159219
1479	6999	localhost-20200812_143257	26894	256	0.53793	0.00839844	h2t->h2t	song_bout	0.172344
1480	7002	localhost-20200812_143257	27054	1	1	0	h2t->h2t	song_bout	0
1481	7005	localhost-20200812_143257	27054	2	1	0	h2t->h2t	song_bout	0
1482	7008	localhost-20200812_143257	27054	4	0.9975	0	h2t->h2t	song_bout	0
1483	7011	localhost-20200812_143257	27054	8	0.49875	0	h2t->h2t	song_bout	0
1484	7014	localhost-20200812_143257	27054	32	0.550312	0	h2t->h2t	song_bout	0.055625
1485	7017	localhost-20200812_143257	27054	64	0.774687	0	h2t->h2t	song_bout	0.157812
1486	7020	localhost-20200812_143257	27054	128	0.646328	0	h2t->h2t	song_bout	0.159219
1487	7023	localhost-20200812_143257	27054	256	0.54125	0.00839844	h2t->h2t	song_bout	0.172344
1488	7026	localhost-20200812_143257	27214	1	1	0	h2t->h2t	song_bout	0.32
1489	7029	localhost-20200812_143257	27214	2	1	0	h2t->h2t	song_bout	0.16
1490	7032	localhost-20200812_143257	27214	4	1	0	h2t->h2t	song_bout	0.08
1491	7035	localhost-20200812_143257	27214	8	0.69875	0	h2t->h2t	song_bout	0.04
1492	7038	localhost-20200812_143257	27214	16	0.349375	0	h2t->h2t	song_bout	0.02
1493	7041	localhost-20200812_143257	27214	32	0.550312	0	h2t->h2t	song_bout	0.065625
1494	7044	localhost-20200812_143257	27214	64	0.774687	0	h2t->h2t	song_bout	0.158906
1495	7047	localhost-20200812_143257	27214	128	0.658828	0	h2t->h2t	song_bout	0.16
1496	7050	localhost-20200812_143257	27214	256	0.5475	0.00839844	h2t->h2t	song_bout	0.173594
1497	7053	localhost-20200812_143257	27374	1	1	0	h2t->h2t	song_bout	0.95
1498	7056	localhost-20200812_143257	27374	2	1	0	h2t->h2t	song_bout	0.935
1499	7059	localhost-20200812_143257	27374	4	1	0	h2t->h2t	song_bout	0.4675
1500	7062	localhost-20200812_143257	27374	8	0.89875	0	h2t->h2t	song_bout	0.23375
1501	7065	localhost-20200812_143257	27374	16	0.449375	0	h2t->h2t	song_bout	0.116875
1502	7068	localhost-20200812_143257	27374	32	0.550312	0	h2t->h2t	song_bout	0.114062
1503	7071	localhost-20200812_143257	27374	64	0.774687	0	h2t->h2t	song_bout	0.159688
1504	7074	localhost-20200812_143257	27374	128	0.671328	0	h2t->h2t	song_bout	0.172109
1505	7077	localhost-20200812_143257	27374	256	0.552695	0.00839844	h2t->h2t	song_bout	0.176602
1506	7080	localhost-20200812_143257	27534	1	1	0	h2t->h2t	song_bout	0
1507	7083	localhost-20200812_143257	27534	2	1	0	h2t->h2t	song_bout	0.175
1508	7086	localhost-20200812_143257	27534	4	1	0	h2t->h2t	song_bout	0.4675
1509	7089	localhost-20200812_143257	27534	8	1	0	h2t->h2t	song_bout	0.23375
1510	7092	localhost-20200812_143257	27534	16	0.549375	0	h2t->h2t	song_bout	0.116875
1511	7095	localhost-20200812_143257	27534	32	0.550312	0	h2t->h2t	song_bout	0.114062
1512	7098	localhost-20200812_143257	27534	64	0.774687	0	h2t->h2t	song_bout	0.151562
1513	7101	localhost-20200812_143257	27534	128	0.673516	0	h2t->h2t	song_bout	0.172109
1514	7104	localhost-20200812_143257	27534	256	0.552695	0.00839844	h2t->h2t	song_bout	0.170352
1515	7107	localhost-20200812_143257	27694	1	1	0	h2t->h2t	song_bout	0
1516	7110	localhost-20200812_143257	27694	2	1	0	h2t->h2t	song_bout	0
1517	7113	localhost-20200812_143257	27694	4	1	0	h2t->h2t	song_bout	0.1875
1518	7116	localhost-20200812_143257	27694	8	1	0	h2t->h2t	song_bout	0.23375
1519	7119	localhost-20200812_143257	27694	16	0.649375	0	h2t->h2t	song_bout	0.116875
1520	7122	localhost-20200812_143257	27694	32	0.550312	0	h2t->h2t	song_bout	0.114062
1521	7125	localhost-20200812_143257	27694	64	0.774687	0	h2t->h2t	song_bout	0.151562
1522	7128	localhost-20200812_143257	27694	128	0.673516	0	h2t->h2t	song_bout	0.169766
1523	7131	localhost-20200812_143257	27694	256	0.552695	0.00839844	h2t->h2t	song_bout	0.170195
1524	7134	localhost-20200812_143257	32821	1	1	0	h2t->h2t	song_bout	0.3
1525	7137	localhost-20200812_143257	32821	2	0.7	0	h2t->h2t	song_bout	0.15
1526	7140	localhost-20200812_143257	32821	4	0.35	0	h2t->h2t	song_bout	0.075
1527	7143	localhost-20200812_143257	32821	8	0.175	0.1175	h2t->h2t	song_bout	0.0375
1528	7146	localhost-20200812_143257	32821	16	0.0875	0.55875	h2t->h2t	song_bout	0.1575
1529	7149	localhost-20200812_143257	32821	32	0.04375	0.779375	h2t->h2t	song_bout	0.154062
1530	7152	localhost-20200812_143257	32821	64	0.187656	0.433281	h2t->h2t	song_bout	0.1525
1531	7155	localhost-20200812_143257	32821	128	0.499453	0.216641	h2t->h2t	song_bout	0.155156
1532	7158	localhost-20200812_143257	32821	256	0.479883	0.116719	h2t->h2t	song_bout	0.174609
1533	7161	localhost-20200812_143257	32981	1	1	0	h2t->h2t	song_bout	0
1534	7164	localhost-20200812_143257	32981	2	1	0	h2t->h2t	song_bout	0
1535	7167	localhost-20200812_143257	32981	4	0.75	0	h2t->h2t	song_bout	0.075
1536	7170	localhost-20200812_143257	32981	8	0.375	0	h2t->h2t	song_bout	0.0375
1537	7173	localhost-20200812_143257	32981	16	0.1875	0.45875	h2t->h2t	song_bout	0.144375
1538	7176	localhost-20200812_143257	32981	32	0.09375	0.729375	h2t->h2t	song_bout	0.154062
1539	7179	localhost-20200812_143257	32981	64	0.212656	0.433281	h2t->h2t	song_bout	0.1525
1540	7182	localhost-20200812_143257	32981	128	0.499453	0.216641	h2t->h2t	song_bout	0.155156
1541	7185	localhost-20200812_143257	32981	256	0.479961	0.116719	h2t->h2t	song_bout	0.174609
1542	7188	localhost-20200812_143257	34763	1	0.98	0	h2t->h2t	song_bout	0
1543	7191	localhost-20200812_143257	34763	2	0.63	0	h2t->h2t	song_bout	0
1544	7194	localhost-20200812_143257	34763	4	0.315	0	h2t->h2t	song_bout	0
1545	7197	localhost-20200812_143257	34763	16	0.07875	0.2275	h2t->h2t	song_bout	0.12375
1546	7200	localhost-20200812_143257	34763	32	0.144687	0.331562	h2t->h2t	song_bout	0.0975
1547	7203	localhost-20200812_143257	34763	64	0.0723437	0.512813	h2t->h2t	song_bout	0.13125
1548	7206	localhost-20200812_143257	34763	128	0.372969	0.256406	h2t->h2t	song_bout	0.142891
1549	7209	localhost-20200812_143257	34763	256	0.474844	0.128203	h2t->h2t	song_bout	0.165703
1550	7212	localhost-20200812_143257	34926	1	1	0	h2t->h2t	song_bout	0
1551	7215	localhost-20200812_143257	34926	2	0.98	0	h2t->h2t	song_bout	0
1552	7218	localhost-20200812_143257	34926	4	0.7175	0	h2t->h2t	song_bout	0
1553	7221	localhost-20200812_143257	34926	8	0.35875	0	h2t->h2t	song_bout	0
1554	7224	localhost-20200812_143257	34926	16	0.179375	0.125625	h2t->h2t	song_bout	0.12375
1555	7227	localhost-20200812_143257	34926	32	0.195	0.280625	h2t->h2t	song_bout	0.0975
1556	7230	localhost-20200812_143257	34926	64	0.0975	0.512813	h2t->h2t	song_bout	0.127344
1557	7233	localhost-20200812_143257	34926	128	0.372812	0.256406	h2t->h2t	song_bout	0.142891
1558	7236	localhost-20200812_143257	34926	256	0.481133	0.128203	h2t->h2t	song_bout	0.165703
1559	7239	localhost-20200812_143257	35088	1	0.99	0	h2t->h2t	song_bout	0.39
1560	7242	localhost-20200812_143257	35088	2	0.995	0	h2t->h2t	song_bout	0.195
1561	7245	localhost-20200812_143257	35088	4	0.9875	0	h2t->h2t	song_bout	0.0975
1562	7248	localhost-20200812_143257	35088	8	0.56	0	h2t->h2t	song_bout	0.04875
1563	7251	localhost-20200812_143257	35088	16	0.28	0.12	h2t->h2t	song_bout	0.075
1564	7254	localhost-20200812_143257	35088	32	0.245312	0.23	h2t->h2t	song_bout	0.0834375
1565	7257	localhost-20200812_143257	35088	64	0.122656	0.512813	h2t->h2t	song_bout	0.133437
1566	7260	localhost-20200812_143257	35088	128	0.372734	0.256406	h2t->h2t	song_bout	0.145937
1567	7263	localhost-20200812_143257	35088	256	0.487422	0.128203	h2t->h2t	song_bout	0.167227
1568	7266	localhost-20200812_143257	35250	1	0.99	0	h2t->h2t	song_bout	0
1569	7269	localhost-20200812_143257	35250	2	0.99	0	h2t->h2t	song_bout	0.07
1570	7272	localhost-20200812_143257	35250	4	0.995	0	h2t->h2t	song_bout	0.0975
1571	7275	localhost-20200812_143257	35250	8	0.76125	0	h2t->h2t	song_bout	0.04875
1572	7278	localhost-20200812_143257	35250	16	0.380625	0.12	h2t->h2t	song_bout	0.075
1573	7281	localhost-20200812_143257	35250	32	0.295625	0.179375	h2t->h2t	song_bout	0.0834375
1574	7284	localhost-20200812_143257	35250	64	0.147813	0.512813	h2t->h2t	song_bout	0.133437
1575	7287	localhost-20200812_143257	35250	128	0.372656	0.256406	h2t->h2t	song_bout	0.141719
1576	7290	localhost-20200812_143257	35250	256	0.493711	0.128203	h2t->h2t	song_bout	0.164961
1577	7293	localhost-20200812_143257	35410	1	1	0	h2t->h2t	song_bout	0
1578	7296	localhost-20200812_143257	35410	2	0.995	0	h2t->h2t	song_bout	0
1579	7299	localhost-20200812_143257	35410	4	0.995	0	h2t->h2t	song_bout	0.0975
1580	7302	localhost-20200812_143257	35410	8	0.96125	0	h2t->h2t	song_bout	0.04875
1581	7305	localhost-20200812_143257	35410	16	0.480625	0.12	h2t->h2t	song_bout	0.075
1582	7308	localhost-20200812_143257	35410	32	0.345625	0.159062	h2t->h2t	song_bout	0.0834375
1583	7311	localhost-20200812_143257	35410	64	0.172813	0.512813	h2t->h2t	song_bout	0.133437
1584	7314	localhost-20200812_143257	35410	128	0.372656	0.256406	h2t->h2t	song_bout	0.139844
1585	7317	localhost-20200812_143257	35410	256	0.499961	0.128203	h2t->h2t	song_bout	0.164961
1586	7320	localhost-20200812_143257	35570	1	1	0	h2t->h2t	song_bout	0
1587	7323	localhost-20200812_143257	35570	2	1	0	h2t->h2t	song_bout	0
1588	7326	localhost-20200812_143257	35570	4	0.9975	0	h2t->h2t	song_bout	0
1589	7329	localhost-20200812_143257	35570	8	0.995	0	h2t->h2t	song_bout	0.04875
1590	7332	localhost-20200812_143257	35570	16	0.580625	0.021875	h2t->h2t	song_bout	0.075
1591	7335	localhost-20200812_143257	35570	32	0.395625	0.159062	h2t->h2t	song_bout	0.0834375
1592	7338	localhost-20200812_143257	35570	64	0.197813	0.512813	h2t->h2t	song_bout	0.127812
1593	7341	localhost-20200812_143257	35570	128	0.372656	0.256406	h2t->h2t	song_bout	0.139844
1594	7344	localhost-20200812_143257	35570	256	0.501992	0.128203	h2t->h2t	song_bout	0.164961
1595	12291	localhost-20210222_144954	29539	1	1	0	h2t->h2h	song_bout	0
1596	12294	localhost-20210222_144954	29539	2	1	0	h2t->h2h	song_bout	0
1597	12297	localhost-20210222_144954	29539	4	1	0	h2t->h2h	song_bout	0
1598	12300	localhost-20210222_144954	29539	8	1	0	h2t->h2h	song_bout	0.13125
1599	12303	localhost-20210222_144954	29539	16	1	0	h2t->h2h	song_bout	0.14625
1600	12306	localhost-20210222_144954	29539	32	0.693438	0	h2t->h2h	song_bout	0.148438
1601	12309	localhost-20210222_144954	29539	64	0.549375	0	h2t->h2h	song_bout	0.1525
1602	12312	localhost-20210222_144954	29539	128	0.556875	0	h2t->h2h	song_bout	0.170313
1603	12315	localhost-20210222_144954	29539	256	0.306953	0	h2t->h2h	song_bout	0.131875
1604	12318	localhost-20210222_144954	85761	1	1	0	h2t->h2h	song_bout	0
1605	12321	localhost-20210222_144954	85761	2	1	0	h2t->h2h	song_bout	0
1606	12324	localhost-20210222_144954	85761	4	1	0	h2t->h2h	song_bout	0
1607	12327	localhost-20210222_144954	85761	8	1	0	h2t->h2h	song_bout	0.105
1608	12330	localhost-20210222_144954	85761	16	0.940625	0	h2t->h2h	song_bout	0.08875
1609	12333	localhost-20210222_144954	85761	32	0.470313	0	h2t->h2h	song_bout	0.112187
1610	12336	localhost-20210222_144954	14386	1	0.98	0	h2t->h2t	song_bout	0
1611	12339	localhost-20210222_144954	14386	2	0.49	0	h2t->h2t	song_bout	0
1612	12342	localhost-20210222_144954	14483	1	1	0	h2t->h2t	song_bout	0
1613	12345	localhost-20210222_144954	14483	2	0.975	0	h2t->h2t	song_bout	0
1614	12348	localhost-20210222_144954	14483	4	0.4875	0	h2t->h2t	song_bout	0.03
1615	12351	localhost-20210222_144954	14580	1	1	0	h2t->h2t	song_bout	0
1616	12354	localhost-20210222_144954	14580	2	1	0	h2t->h2t	song_bout	0
1617	12357	localhost-20210222_144954	14580	4	0.73	0	h2t->h2t	song_bout	0
1618	12360	localhost-20210222_144954	14580	8	0.365	0	h2t->h2t	song_bout	0.13375
1619	12363	localhost-20210222_144954	14677	1	1	0	h2t->h2t	song_bout	0.11
1620	12366	localhost-20210222_144954	14677	2	1	0	h2t->h2t	song_bout	0.055
1621	12369	localhost-20210222_144954	14677	4	0.9725	0	h2t->h2t	song_bout	0.0275
1622	12372	localhost-20210222_144954	14677	8	0.48625	0	h2t->h2t	song_bout	0.1475
1623	12375	localhost-20210222_144954	14774	1	1	0	h2t->h2t	song_bout	0.49
1624	12378	localhost-20210222_144954	14774	2	1	0	h2t->h2t	song_bout	0.285
1625	12381	localhost-20210222_144954	14774	4	1	0	h2t->h2t	song_bout	0.1425
1626	12384	localhost-20210222_144954	14774	8	0.6075	0	h2t->h2t	song_bout	0.205
1627	12387	localhost-20210222_144954	14774	16	0.30375	0	h2t->h2t	song_bout	0.1025
1628	12390	localhost-20210222_144954	16593	1	0.89	0	h2t->h2t	song_bout	0
1629	12393	localhost-20210222_144954	16593	2	0.445	0	h2t->h2t	song_bout	0
1630	12396	localhost-20210222_144954	16690	1	1	0	h2t->h2t	song_bout	0
1631	12399	localhost-20210222_144954	16690	2	0.93	0	h2t->h2t	song_bout	0
1632	12402	localhost-20210222_144954	16690	4	0.465	0	h2t->h2t	song_bout	0.1975
1633	12405	localhost-20210222_144954	16787	1	1	0	h2t->h2t	song_bout	0
1634	12408	localhost-20210222_144954	16787	2	1	0	h2t->h2t	song_bout	0
1635	12411	localhost-20210222_144954	16787	4	0.7075	0	h2t->h2t	song_bout	0
1636	12414	localhost-20210222_144954	16787	8	0.35375	0	h2t->h2t	song_bout	0.28125
1637	12417	localhost-20210222_144954	16884	1	1	0	h2t->h2t	song_bout	0
1638	12420	localhost-20210222_144954	16884	2	1	0	h2t->h2t	song_bout	0
1639	12423	localhost-20210222_144954	16884	4	0.95	0	h2t->h2t	song_bout	0
1640	12426	localhost-20210222_144954	16884	8	0.475	0	h2t->h2t	song_bout	0.28125
1641	12429	localhost-20210222_144954	16884	32	0.273438	0	h2t->h2t	song_bout	0.181875
1642	12432	localhost-20210222_144954	16981	1	1	0	h2t->h2t	song_bout	0
1643	12435	localhost-20210222_144954	16981	2	1	0	h2t->h2t	song_bout	0
1644	12438	localhost-20210222_144954	16981	4	1	0	h2t->h2t	song_bout	0
1645	12441	localhost-20210222_144954	16981	8	0.59625	0	h2t->h2t	song_bout	0.1925
1646	12444	localhost-20210222_144954	16981	16	0.298125	0	h2t->h2t	song_bout	0.19
1647	12447	localhost-20210222_144954	16981	32	0.30375	0	h2t->h2t	song_bout	0.181875
1648	12450	localhost-20210222_144954	17078	1	1	0	h2t->h2t	song_bout	0.19
1649	12453	localhost-20210222_144954	17078	2	1	0	h2t->h2t	song_bout	0.095
1650	12456	localhost-20210222_144954	17078	4	1	0	h2t->h2t	song_bout	0.0475
1651	12459	localhost-20210222_144954	17078	8	0.7175	0	h2t->h2t	song_bout	0.12875
1652	12462	localhost-20210222_144954	17078	16	0.35875	0	h2t->h2t	song_bout	0.190625
1653	12465	localhost-20210222_144954	17078	32	0.334062	0	h2t->h2t	song_bout	0.187812
1654	12468	localhost-20210222_144954	17175	1	1	0	h2t->h2t	song_bout	1
1655	12471	localhost-20210222_144954	17175	2	1	0	h2t->h2t	song_bout	0.58
1656	12474	localhost-20210222_144954	17175	4	1	0	h2t->h2t	song_bout	0.29
1657	12477	localhost-20210222_144954	17175	8	0.83875	0	h2t->h2t	song_bout	0.145
1658	12480	localhost-20210222_144954	17175	16	0.419375	0	h2t->h2t	song_bout	0.213125
1659	12483	localhost-20210222_144954	17175	32	0.364375	0	h2t->h2t	song_bout	0.218125
1660	12486	localhost-20210222_144954	17491	1	0.75	0	h2t->h2t	song_bout	0
1661	12489	localhost-20210222_144954	17491	2	0.375	0	h2t->h2t	song_bout	0
1662	12492	localhost-20210222_144954	17491	4	0.46	0	h2t->h2t	song_bout	0.4475
1663	12495	localhost-20210222_144954	17491	8	0.73	0	h2t->h2t	song_bout	0.26375
1664	12498	localhost-20210222_144954	17491	16	0.481875	0	h2t->h2t	song_bout	0.2725
1665	12501	localhost-20210222_144954	17491	32	0.394688	0	h2t->h2t	song_bout	0.214375
1666	12504	localhost-20210222_144954	17588	1	1	0	h2t->h2t	song_bout	0
1667	12507	localhost-20210222_144954	17588	2	0.86	0	h2t->h2t	song_bout	0
1668	12510	localhost-20210222_144954	17588	4	0.46	0	h2t->h2t	song_bout	0.205
1669	12513	localhost-20210222_144954	17588	8	0.73	0	h2t->h2t	song_bout	0.26375
1670	12516	localhost-20210222_144954	17588	16	0.5425	0	h2t->h2t	song_bout	0.2725
1671	12519	localhost-20210222_144954	17588	32	0.394688	0	h2t->h2t	song_bout	0.214375
1672	12522	localhost-20210222_144954	17685	1	1	0	h2t->h2t	song_bout	0
1673	12525	localhost-20210222_144954	17685	2	1	0	h2t->h2t	song_bout	0
1674	12528	localhost-20210222_144954	17685	4	0.6725	0	h2t->h2t	song_bout	0
1675	12531	localhost-20210222_144954	17685	8	0.73	0	h2t->h2t	song_bout	0.26375
1676	12534	localhost-20210222_144954	17685	16	0.603125	0	h2t->h2t	song_bout	0.2725
1677	12537	localhost-20210222_144954	17685	32	0.394688	0	h2t->h2t	song_bout	0.214375
1678	12540	localhost-20210222_144954	17782	1	1	0	h2t->h2t	song_bout	0
1679	12543	localhost-20210222_144954	17782	2	1	0	h2t->h2t	song_bout	0
1680	12546	localhost-20210222_144954	17782	4	0.915	0	h2t->h2t	song_bout	0
1681	12549	localhost-20210222_144954	17782	8	0.73	0	h2t->h2t	song_bout	0.26375
1682	12552	localhost-20210222_144954	17782	16	0.66375	0	h2t->h2t	song_bout	0.2275
1683	12555	localhost-20210222_144954	17782	32	0.394688	0	h2t->h2t	song_bout	0.214375
1684	12558	localhost-20210222_144954	17879	1	1	0	h2t->h2t	song_bout	0.33
1685	12561	localhost-20210222_144954	17879	2	1	0	h2t->h2t	song_bout	0.165
1686	12564	localhost-20210222_144954	17879	4	1	0	h2t->h2t	song_bout	0.0825
1687	12567	localhost-20210222_144954	17879	8	0.73	0	h2t->h2t	song_bout	0.28
1688	12570	localhost-20210222_144954	17879	16	0.724375	0	h2t->h2t	song_bout	0.205
1689	12573	localhost-20210222_144954	17879	32	0.394688	0	h2t->h2t	song_bout	0.220625
1690	12576	localhost-20210222_144954	17879	64	0.258437	0	h2t->h2t	song_bout	0.182188
1691	12579	localhost-20210222_144954	17976	1	1	0	h2t->h2t	song_bout	1
1692	12582	localhost-20210222_144954	17976	2	1	0	h2t->h2t	song_bout	0.65
1693	12585	localhost-20210222_144954	17976	4	1	0	h2t->h2t	song_bout	0.325
1694	12588	localhost-20210222_144954	17976	8	0.73	0	h2t->h2t	song_bout	0.28
1695	12591	localhost-20210222_144954	17976	16	0.785	0	h2t->h2t	song_bout	0.213125
1696	12594	localhost-20210222_144954	17976	32	0.394688	0	h2t->h2t	song_bout	0.237187
1697	12597	localhost-20210222_144954	17976	64	0.273594	0	h2t->h2t	song_bout	0.197344
1698	12600	localhost-20210222_144954	18331	1	0.72	0	h2t->h2t	song_bout	0
1699	12603	localhost-20210222_144954	18331	2	0.36	0	h2t->h2t	song_bout	0
1700	12606	localhost-20210222_144954	18331	4	0.3775	0	h2t->h2t	song_bout	0.2675
1701	12609	localhost-20210222_144954	18331	8	0.68875	0	h2t->h2t	song_bout	0.24
1702	12612	localhost-20210222_144954	18331	16	0.709375	0	h2t->h2t	song_bout	0.251875
1703	12615	localhost-20210222_144954	18331	32	0.425625	0	h2t->h2t	song_bout	0.220938
1704	12618	localhost-20210222_144954	18331	64	0.290156	0	h2t->h2t	song_bout	0.1925
1705	12621	localhost-20210222_144954	18467	1	0.8	0	h2t->h2t	song_bout	0
1706	12624	localhost-20210222_144954	18467	2	0.835	0	h2t->h2t	song_bout	0
1707	12627	localhost-20210222_144954	18467	4	0.4475	0	h2t->h2t	song_bout	0
1708	12630	localhost-20210222_144954	18467	8	0.6525	0	h2t->h2t	song_bout	0.24
1709	12633	localhost-20210222_144954	18467	16	0.69125	0	h2t->h2t	song_bout	0.251875
1710	12636	localhost-20210222_144954	18467	32	0.459062	0	h2t->h2t	song_bout	0.220938
1711	12639	localhost-20210222_144954	18467	64	0.306875	0	h2t->h2t	song_bout	0.1925
1712	12642	localhost-20210222_144954	19153	16	0.46	0	h2t->h2t	song_bout	0.12
1713	12645	localhost-20210222_144954	19153	32	0.490312	0	h2t->h2t	song_bout	0.19625
1714	12648	localhost-20210222_144954	19153	64	0.3225	0	h2t->h2t	song_bout	0.179219
1715	12651	localhost-20210222_144954	19250	1	1	0	h2t->h2t	song_bout	0
1716	12654	localhost-20210222_144954	19250	2	0.555	0	h2t->h2t	song_bout	0
1717	12657	localhost-20210222_144954	19250	4	0.2775	0	h2t->h2t	song_bout	0
1718	12660	localhost-20210222_144954	19250	8	0.2675	0	h2t->h2t	song_bout	0
1719	12663	localhost-20210222_144954	19250	16	0.46	0	h2t->h2t	song_bout	0.12
1720	12666	localhost-20210222_144954	19250	32	0.520625	0	h2t->h2t	song_bout	0.19625
1721	12669	localhost-20210222_144954	19250	64	0.337656	0	h2t->h2t	song_bout	0.166719
1722	12672	localhost-20210222_144954	19347	1	1	0	h2t->h2t	song_bout	0
1723	12675	localhost-20210222_144954	19347	2	1	0	h2t->h2t	song_bout	0
1724	12678	localhost-20210222_144954	19347	4	0.52	0	h2t->h2t	song_bout	0
1725	12681	localhost-20210222_144954	19347	8	0.27	0	h2t->h2t	song_bout	0
1726	12684	localhost-20210222_144954	19347	16	0.46	0	h2t->h2t	song_bout	0.12
1727	12687	localhost-20210222_144954	19347	32	0.550937	0	h2t->h2t	song_bout	0.184688
1728	12690	localhost-20210222_144954	19347	64	0.352812	0	h2t->h2t	song_bout	0.153906
1729	12693	localhost-20210222_144954	19444	1	1	0	h2t->h2t	song_bout	0
1730	12696	localhost-20210222_144954	19444	2	1	0	h2t->h2t	song_bout	0
1731	12699	localhost-20210222_144954	19444	4	0.7625	0	h2t->h2t	song_bout	0
1732	12702	localhost-20210222_144954	19444	8	0.38125	0	h2t->h2t	song_bout	0
1733	12705	localhost-20210222_144954	19444	16	0.46	0	h2t->h2t	song_bout	0.12
1734	12708	localhost-20210222_144954	19444	32	0.58125	0	h2t->h2t	song_bout	0.154375
1735	12711	localhost-20210222_144954	19444	64	0.367969	0	h2t->h2t	song_bout	0.153906
1736	12714	localhost-20210222_144954	19541	1	1	0	h2t->h2t	song_bout	0
1737	12717	localhost-20210222_144954	19541	2	1	0	h2t->h2t	song_bout	0
1738	12720	localhost-20210222_144954	19541	4	1	0	h2t->h2t	song_bout	0
1739	12723	localhost-20210222_144954	19541	8	0.5025	0	h2t->h2t	song_bout	0
1740	12726	localhost-20210222_144954	19541	16	0.46	0	h2t->h2t	song_bout	0.060625
1741	12729	localhost-20210222_144954	19541	32	0.611563	0	h2t->h2t	song_bout	0.134687
1742	12732	localhost-20210222_144954	19541	64	0.383125	0	h2t->h2t	song_bout	0.153906
1743	12735	localhost-20210222_144954	19638	1	1	0	h2t->h2t	song_bout	0
1744	12738	localhost-20210222_144954	19638	2	1	0	h2t->h2t	song_bout	0
1745	12741	localhost-20210222_144954	19638	4	1	0	h2t->h2t	song_bout	0
1746	12744	localhost-20210222_144954	19638	8	0.62375	0	h2t->h2t	song_bout	0
1747	12747	localhost-20210222_144954	19638	16	0.4775	0	h2t->h2t	song_bout	0
1748	12750	localhost-20210222_144954	19638	32	0.641875	0	h2t->h2t	song_bout	0.125938
1749	12753	localhost-20210222_144954	19638	64	0.398281	0	h2t->h2t	song_bout	0.153906
1750	12756	localhost-20210222_144954	19735	1	1	0	h2t->h2t	song_bout	0
1751	12759	localhost-20210222_144954	19735	2	1	0	h2t->h2t	song_bout	0
1752	12762	localhost-20210222_144954	19735	4	1	0	h2t->h2t	song_bout	0
1753	12765	localhost-20210222_144954	19735	8	0.745	0	h2t->h2t	song_bout	0
1754	12768	localhost-20210222_144954	19735	16	0.538125	0	h2t->h2t	song_bout	0
1755	12771	localhost-20210222_144954	19735	32	0.6625	0	h2t->h2t	song_bout	0.125938
1756	12774	localhost-20210222_144954	19735	64	0.413438	0	h2t->h2t	song_bout	0.153906
1757	12777	localhost-20210222_144954	19832	1	1	0	h2t->h2t	song_bout	0
1758	12780	localhost-20210222_144954	19832	2	1	0	h2t->h2t	song_bout	0
1759	12783	localhost-20210222_144954	19832	4	1	0	h2t->h2t	song_bout	0
1760	12786	localhost-20210222_144954	19832	8	0.86625	0	h2t->h2t	song_bout	0
1761	12789	localhost-20210222_144954	19832	16	0.59875	0	h2t->h2t	song_bout	0
1762	12792	localhost-20210222_144954	19832	32	0.6625	0	h2t->h2t	song_bout	0.125938
1763	12795	localhost-20210222_144954	19832	64	0.428594	0	h2t->h2t	song_bout	0.153906
1764	12798	localhost-20210222_144954	19929	1	1	0	h2t->h2t	song_bout	0
1765	12801	localhost-20210222_144954	19929	2	1	0	h2t->h2t	song_bout	0
1766	12804	localhost-20210222_144954	19929	4	1	0	h2t->h2t	song_bout	0
1767	12807	localhost-20210222_144954	19929	8	0.9875	0	h2t->h2t	song_bout	0
1768	12810	localhost-20210222_144954	19929	16	0.615625	0	h2t->h2t	song_bout	0
1769	12813	localhost-20210222_144954	19929	32	0.6625	0	h2t->h2t	song_bout	0.125938
1770	12816	localhost-20210222_144954	19929	64	0.44375	0	h2t->h2t	song_bout	0.153906
1771	12819	localhost-20210222_144954	20026	1	1	0	h2t->h2t	song_bout	0
1772	12822	localhost-20210222_144954	20026	2	1	0	h2t->h2t	song_bout	0
1773	12825	localhost-20210222_144954	20026	4	1	0	h2t->h2t	song_bout	0
1774	12828	localhost-20210222_144954	20026	8	1	0	h2t->h2t	song_bout	0
1775	12831	localhost-20210222_144954	20026	16	0.63375	0	h2t->h2t	song_bout	0
1776	12834	localhost-20210222_144954	20026	32	0.6625	0	h2t->h2t	song_bout	0.125938
1777	12837	localhost-20210222_144954	20026	64	0.458906	0	h2t->h2t	song_bout	0.153906
1778	12840	localhost-20210222_144954	20565	1	0.79	0	h2t->h2t	song_bout	0
1779	12843	localhost-20210222_144954	20565	2	0.395	0	h2t->h2t	song_bout	0
1780	12846	localhost-20210222_144954	20565	8	0.44875	0	h2t->h2t	song_bout	0.19875
1781	12849	localhost-20210222_144954	20565	16	0.615625	0	h2t->h2t	song_bout	0.099375
1782	12852	localhost-20210222_144954	20565	32	0.57625	0	h2t->h2t	song_bout	0.109687
1783	12855	localhost-20210222_144954	20565	64	0.474219	0	h2t->h2t	song_bout	0.162031
1784	12858	localhost-20210222_144954	20662	1	1	0	h2t->h2t	song_bout	0
1785	12861	localhost-20210222_144954	20662	2	0.88	0	h2t->h2t	song_bout	0
1786	12864	localhost-20210222_144954	20662	4	0.44	0	h2t->h2t	song_bout	0
1787	12867	localhost-20210222_144954	20662	8	0.44875	0	h2t->h2t	song_bout	0.19875
1788	12870	localhost-20210222_144954	20662	16	0.67625	0	h2t->h2t	song_bout	0.099375
1789	12873	localhost-20210222_144954	20662	32	0.592187	0	h2t->h2t	song_bout	0.109687
1790	12876	localhost-20210222_144954	20662	64	0.489375	0	h2t->h2t	song_bout	0.162031
1791	12879	localhost-20210222_144954	20764	1	0.97	0	h2t->h2t	song_bout	0
1792	12882	localhost-20210222_144954	20764	2	0.985	0	h2t->h2t	song_bout	0
1793	12885	localhost-20210222_144954	20764	4	0.6875	0	h2t->h2t	song_bout	0
1794	12888	localhost-20210222_144954	20764	8	0.445	0	h2t->h2t	song_bout	0.19875
1795	12891	localhost-20210222_144954	20764	16	0.7225	0	h2t->h2t	song_bout	0.099375
1796	12894	localhost-20210222_144954	20764	32	0.59125	0	h2t->h2t	song_bout	0.109687
1797	12897	localhost-20210222_144954	20764	64	0.492969	0	h2t->h2t	song_bout	0.162031
1798	12900	localhost-20210222_144954	20764	128	0.252422	0	h2t->h2t	song_bout	0.137344
1799	12903	localhost-20210222_144954	21249	1	0.81	0	h2t->h2t	song_bout	0
1800	12906	localhost-20210222_144954	21249	2	0.405	0	h2t->h2t	song_bout	0.155
1801	12909	localhost-20210222_144954	21249	8	0.46625	0	h2t->h2t	song_bout	0.2175
1802	12912	localhost-20210222_144954	21249	16	0.480625	0	h2t->h2t	song_bout	0.208125
1803	12915	localhost-20210222_144954	21249	32	0.4825	0	h2t->h2t	song_bout	0.104063
1804	12918	localhost-20210222_144954	21249	64	0.442812	0	h2t->h2t	song_bout	0.172344
1805	12921	localhost-20210222_144954	21249	128	0.260078	0	h2t->h2t	song_bout	0.150938
1806	12924	localhost-20210222_144954	21346	1	1	0	h2t->h2t	song_bout	0
1807	12927	localhost-20210222_144954	21346	2	0.89	0	h2t->h2t	song_bout	0
1808	12930	localhost-20210222_144954	21346	4	0.445	0	h2t->h2t	song_bout	0.335
1809	12933	localhost-20210222_144954	21346	8	0.5125	0	h2t->h2t	song_bout	0.2175
1810	12936	localhost-20210222_144954	21346	16	0.480625	0	h2t->h2t	song_bout	0.208125
1811	12939	localhost-20210222_144954	21346	32	0.512813	0	h2t->h2t	song_bout	0.104063
1812	12942	localhost-20210222_144954	21346	64	0.457969	0	h2t->h2t	song_bout	0.1625
1813	12945	localhost-20210222_144954	21346	128	0.267656	0	h2t->h2t	song_bout	0.150938
1814	12948	localhost-20210222_144954	21443	1	1	0	h2t->h2t	song_bout	0
1815	12951	localhost-20210222_144954	21443	2	1	0	h2t->h2t	song_bout	0
1816	12954	localhost-20210222_144954	21443	4	0.6875	0	h2t->h2t	song_bout	0.0925
1817	12957	localhost-20210222_144954	21443	8	0.5125	0	h2t->h2t	song_bout	0.2175
1818	12960	localhost-20210222_144954	21443	16	0.480625	0	h2t->h2t	song_bout	0.208125
1819	12963	localhost-20210222_144954	21443	32	0.543125	0	h2t->h2t	song_bout	0.104063
1820	12966	localhost-20210222_144954	21443	64	0.473125	0	h2t->h2t	song_bout	0.1625
1821	12969	localhost-20210222_144954	21443	128	0.275234	0	h2t->h2t	song_bout	0.150938
1822	12972	localhost-20210222_144954	21540	1	1	0	h2t->h2t	song_bout	0.26
1823	12975	localhost-20210222_144954	21540	2	1	0	h2t->h2t	song_bout	0.13
1824	12978	localhost-20210222_144954	21540	4	0.93	0	h2t->h2t	song_bout	0.065
1825	12981	localhost-20210222_144954	21540	8	0.5125	0	h2t->h2t	song_bout	0.25
1826	12984	localhost-20210222_144954	21540	16	0.480625	0	h2t->h2t	song_bout	0.224375
1827	12987	localhost-20210222_144954	21540	32	0.548125	0	h2t->h2t	song_bout	0.112187
1828	12990	localhost-20210222_144954	21540	64	0.488281	0	h2t->h2t	song_bout	0.166563
1829	12993	localhost-20210222_144954	21540	128	0.282813	0	h2t->h2t	song_bout	0.152969
1830	12996	localhost-20210222_144954	21637	1	1	0	h2t->h2t	song_bout	1
1831	12999	localhost-20210222_144954	21637	2	1	0	h2t->h2t	song_bout	0.615
1832	13002	localhost-20210222_144954	21637	4	1	0	h2t->h2t	song_bout	0.3075
1833	13005	localhost-20210222_144954	21637	8	0.58625	0	h2t->h2t	song_bout	0.37125
1834	13008	localhost-20210222_144954	21637	16	0.480625	0	h2t->h2t	song_bout	0.285
1835	13011	localhost-20210222_144954	21637	32	0.557187	0	h2t->h2t	song_bout	0.1425
1836	13014	localhost-20210222_144954	21637	64	0.503437	0	h2t->h2t	song_bout	0.181719
1837	13017	localhost-20210222_144954	21637	128	0.290391	0	h2t->h2t	song_bout	0.160547
1838	13020	localhost-20210222_144954	21734	1	1	0	h2t->h2t	song_bout	0.4
1839	13023	localhost-20210222_144954	21734	2	1	0	h2t->h2t	song_bout	0.7
1840	13026	localhost-20210222_144954	21734	4	1	0	h2t->h2t	song_bout	0.4
1841	13029	localhost-20210222_144954	21734	8	0.7075	0	h2t->h2t	song_bout	0.3825
1842	13032	localhost-20210222_144954	21734	16	0.53625	0	h2t->h2t	song_bout	0.24875
1843	13035	localhost-20210222_144954	21734	32	0.5575	0	h2t->h2t	song_bout	0.154062
1844	13038	localhost-20210222_144954	21734	64	0.518594	0	h2t->h2t	song_bout	0.1875
1845	13041	localhost-20210222_144954	21734	128	0.297969	0	h2t->h2t	song_bout	0.163438
1846	13044	localhost-20210222_144954	21831	1	1	0	h2t->h2t	song_bout	0.41
1847	13047	localhost-20210222_144954	21831	2	1	0	h2t->h2t	song_bout	0.405
1848	13050	localhost-20210222_144954	21831	4	1	0	h2t->h2t	song_bout	0.495
1849	13053	localhost-20210222_144954	21831	8	0.82875	0	h2t->h2t	song_bout	0.30875
1850	13056	localhost-20210222_144954	21831	16	0.596875	0	h2t->h2t	song_bout	0.2325
1851	13059	localhost-20210222_144954	21831	32	0.581562	0	h2t->h2t	song_bout	0.165937
1852	13062	localhost-20210222_144954	21831	64	0.53375	0	h2t->h2t	song_bout	0.193438
1853	13065	localhost-20210222_144954	21831	128	0.305547	0	h2t->h2t	song_bout	0.166406
1854	13068	localhost-20210222_144954	21928	1	1	0	h2t->h2t	song_bout	1
1855	13071	localhost-20210222_144954	21928	2	1	0	h2t->h2t	song_bout	0.705
1856	13074	localhost-20210222_144954	21928	4	1	0	h2t->h2t	song_bout	0.7025
1857	13077	localhost-20210222_144954	21928	8	0.95	0	h2t->h2t	song_bout	0.36875
1858	13080	localhost-20210222_144954	21928	16	0.6575	0	h2t->h2t	song_bout	0.293125
1859	13083	localhost-20210222_144954	21928	32	0.611875	0	h2t->h2t	song_bout	0.19625
1860	13086	localhost-20210222_144954	21928	64	0.548906	0	h2t->h2t	song_bout	0.197969
1861	13089	localhost-20210222_144954	21928	128	0.313125	0	h2t->h2t	song_bout	0.173984
1862	13092	localhost-20210222_144954	22740	1	0.58	0	h2t->h2t	song_bout	0.03
1863	13095	localhost-20210222_144954	22740	2	0.29	0	h2t->h2t	song_bout	0.515
1864	13098	localhost-20210222_144954	22740	16	0.540625	0	h2t->h2t	song_bout	0.2925
1865	13101	localhost-20210222_144954	22740	32	0.519375	0	h2t->h2t	song_bout	0.250312
1866	13104	localhost-20210222_144954	22740	64	0.565312	0	h2t->h2t	song_bout	0.192656
1867	13107	localhost-20210222_144954	22740	128	0.321328	0	h2t->h2t	song_bout	0.1875
1868	13110	localhost-20210222_144954	22841	1	0.98	0	h2t->h2t	song_bout	0
1869	13113	localhost-20210222_144954	22841	2	0.785	0	h2t->h2t	song_bout	0.01
1870	13116	localhost-20210222_144954	22841	4	0.3925	0	h2t->h2t	song_bout	0.3325
1871	13119	localhost-20210222_144954	22841	16	0.556875	0	h2t->h2t	song_bout	0.2925
1872	13122	localhost-20210222_144954	22841	32	0.51875	0	h2t->h2t	song_bout	0.250312
1873	13125	localhost-20210222_144954	22841	64	0.580781	0	h2t->h2t	song_bout	0.188125
1874	13128	localhost-20210222_144954	22841	128	0.329062	0	h2t->h2t	song_bout	0.1875
1875	13131	localhost-20210222_144954	22979	1	0.75	0	h2t->h2t	song_bout	0
1876	13134	localhost-20210222_144954	22979	2	0.86	0	h2t->h2t	song_bout	0
1877	13137	localhost-20210222_144954	22979	4	0.6725	0	h2t->h2t	song_bout	0.16
1878	13140	localhost-20210222_144954	22979	8	0.33625	0	h2t->h2t	song_bout	0.21125
1879	13143	localhost-20210222_144954	22979	16	0.540625	0	h2t->h2t	song_bout	0.2925
1880	13146	localhost-20210222_144954	22979	32	0.510625	0	h2t->h2t	song_bout	0.250312
1881	13149	localhost-20210222_144954	22979	64	0.586562	0	h2t->h2t	song_bout	0.188125
1882	13152	localhost-20210222_144954	22979	128	0.337813	0	h2t->h2t	song_bout	0.1875
1883	13155	localhost-20210222_144954	23815	1	0.87	0	h2t->h2t	song_bout	0
1884	13158	localhost-20210222_144954	23815	2	0.435	0	h2t->h2t	song_bout	0
1885	13161	localhost-20210222_144954	23815	32	0.42	0	h2t->h2t	song_bout	0.284375
1886	13164	localhost-20210222_144954	23815	64	0.505938	0	h2t->h2t	song_bout	0.197031
1887	13167	localhost-20210222_144954	23815	128	0.346016	0	h2t->h2t	song_bout	0.198984
1888	13170	localhost-20210222_144954	23912	1	1	0	h2t->h2t	song_bout	0
1889	13173	localhost-20210222_144954	23912	2	0.92	0	h2t->h2t	song_bout	0
1890	13176	localhost-20210222_144954	23912	4	0.46	0	h2t->h2t	song_bout	0
1891	13179	localhost-20210222_144954	23912	16	0.294375	0	h2t->h2t	song_bout	0.273125
1892	13182	localhost-20210222_144954	23912	32	0.42	0	h2t->h2t	song_bout	0.284375
1893	13185	localhost-20210222_144954	23912	64	0.506094	0	h2t->h2t	song_bout	0.197031
1894	13188	localhost-20210222_144954	23912	128	0.353594	0	h2t->h2t	song_bout	0.191406
1895	13191	localhost-20210222_144954	24009	1	1	0	h2t->h2t	song_bout	0
1896	13194	localhost-20210222_144954	24009	2	1	0	h2t->h2t	song_bout	0
1897	13197	localhost-20210222_144954	24009	4	0.7025	0	h2t->h2t	song_bout	0
1898	13200	localhost-20210222_144954	24009	8	0.35125	0	h2t->h2t	song_bout	0.3125
1899	13203	localhost-20210222_144954	24009	16	0.355	0	h2t->h2t	song_bout	0.270625
1900	13206	localhost-20210222_144954	24009	32	0.429688	0	h2t->h2t	song_bout	0.284375
1901	13209	localhost-20210222_144954	24009	64	0.506094	0	h2t->h2t	song_bout	0.197031
1902	13212	localhost-20210222_144954	24009	128	0.361172	0	h2t->h2t	song_bout	0.187031
1903	13215	localhost-20210222_144954	24106	1	1	0	h2t->h2t	song_bout	0
1904	13218	localhost-20210222_144954	24106	2	1	0	h2t->h2t	song_bout	0
1905	13221	localhost-20210222_144954	24106	4	0.945	0	h2t->h2t	song_bout	0
1906	13224	localhost-20210222_144954	24106	8	0.4725	0	h2t->h2t	song_bout	0.19125
1907	13227	localhost-20210222_144954	24106	16	0.415625	0	h2t->h2t	song_bout	0.245625
1908	13230	localhost-20210222_144954	24106	32	0.46	0	h2t->h2t	song_bout	0.284375
1909	13233	localhost-20210222_144954	24106	64	0.506094	0	h2t->h2t	song_bout	0.197031
1910	13236	localhost-20210222_144954	24106	128	0.36875	0	h2t->h2t	song_bout	0.187031
1911	13239	localhost-20210222_144954	24203	1	1	0	h2t->h2t	song_bout	0
1912	13242	localhost-20210222_144954	24203	2	1	0	h2t->h2t	song_bout	0
1913	13245	localhost-20210222_144954	24203	4	1	0	h2t->h2t	song_bout	0
1914	13248	localhost-20210222_144954	24203	8	0.59375	0	h2t->h2t	song_bout	0.07
1915	13251	localhost-20210222_144954	24203	16	0.47625	0	h2t->h2t	song_bout	0.1925
1916	13254	localhost-20210222_144954	24203	32	0.490312	0	h2t->h2t	song_bout	0.254063
1917	13257	localhost-20210222_144954	24203	64	0.506094	0	h2t->h2t	song_bout	0.197031
1918	13260	localhost-20210222_144954	24203	128	0.376328	0	h2t->h2t	song_bout	0.187031
1919	13263	localhost-20210222_144954	24300	1	1	0	h2t->h2t	song_bout	0
1920	13266	localhost-20210222_144954	24300	2	1	0	h2t->h2t	song_bout	0
1921	13269	localhost-20210222_144954	24300	4	1	0	h2t->h2t	song_bout	0
1922	13272	localhost-20210222_144954	24300	8	0.715	0	h2t->h2t	song_bout	0
1923	13275	localhost-20210222_144954	24300	16	0.525625	0	h2t->h2t	song_bout	0.1675
1924	13278	localhost-20210222_144954	24300	32	0.520625	0	h2t->h2t	song_bout	0.23
1925	13281	localhost-20210222_144954	24300	64	0.506094	0	h2t->h2t	song_bout	0.188594
1926	13284	localhost-20210222_144954	24300	128	0.383906	0	h2t->h2t	song_bout	0.187031
1927	13287	localhost-20210222_144954	24397	1	1	0	h2t->h2t	song_bout	0
1928	13290	localhost-20210222_144954	24397	2	1	0	h2t->h2t	song_bout	0
1929	13293	localhost-20210222_144954	24397	4	1	0	h2t->h2t	song_bout	0
1930	13296	localhost-20210222_144954	24397	8	0.83625	0	h2t->h2t	song_bout	0
1931	13299	localhost-20210222_144954	24397	16	0.525625	0	h2t->h2t	song_bout	0.1675
1932	13302	localhost-20210222_144954	24397	32	0.541875	0	h2t->h2t	song_bout	0.23
1933	13305	localhost-20210222_144954	24397	64	0.506719	0	h2t->h2t	song_bout	0.173437
1934	13308	localhost-20210222_144954	24397	128	0.391484	0	h2t->h2t	song_bout	0.187031
1935	13311	localhost-20210222_144954	24494	1	1	0	h2t->h2t	song_bout	0
1936	13314	localhost-20210222_144954	24494	2	1	0	h2t->h2t	song_bout	0
1937	13317	localhost-20210222_144954	24494	4	1	0	h2t->h2t	song_bout	0
1938	13320	localhost-20210222_144954	24494	8	0.9575	0	h2t->h2t	song_bout	0
1939	13323	localhost-20210222_144954	24494	16	0.528125	0	h2t->h2t	song_bout	0.1675
1940	13326	localhost-20210222_144954	24494	32	0.541875	0	h2t->h2t	song_bout	0.23
1941	13329	localhost-20210222_144954	24494	64	0.519219	0	h2t->h2t	song_bout	0.167031
1942	13332	localhost-20210222_144954	24494	128	0.399062	0	h2t->h2t	song_bout	0.183828
1943	13335	localhost-20210222_144954	24591	1	1	0	h2t->h2t	song_bout	0.97
1944	13338	localhost-20210222_144954	24591	2	1	0	h2t->h2t	song_bout	0.485
1945	13341	localhost-20210222_144954	24591	4	1	0	h2t->h2t	song_bout	0.2425
1946	13344	localhost-20210222_144954	24591	8	1	0	h2t->h2t	song_bout	0.12125
1947	13347	localhost-20210222_144954	24591	16	0.54625	0	h2t->h2t	song_bout	0.228125
1948	13350	localhost-20210222_144954	24591	32	0.541875	0	h2t->h2t	song_bout	0.260313
1949	13353	localhost-20210222_144954	24591	64	0.534375	0	h2t->h2t	song_bout	0.182188
1950	13356	localhost-20210222_144954	24591	128	0.406641	0	h2t->h2t	song_bout	0.187344
1951	13359	localhost-20210222_144954	24688	1	1	0	h2t->h2t	song_bout	0.88
1952	13362	localhost-20210222_144954	24688	2	1	0	h2t->h2t	song_bout	0.91
1953	13365	localhost-20210222_144954	24688	4	1	0	h2t->h2t	song_bout	0.455
1954	13368	localhost-20210222_144954	24688	8	1	0	h2t->h2t	song_bout	0.2275
1955	13371	localhost-20210222_144954	24688	16	0.6	0	h2t->h2t	song_bout	0.28125
1956	13374	localhost-20210222_144954	24688	32	0.541875	0	h2t->h2t	song_bout	0.286875
1957	13377	localhost-20210222_144954	24688	64	0.544687	0	h2t->h2t	song_bout	0.195469
1958	13380	localhost-20210222_144954	24688	128	0.414219	0	h2t->h2t	song_bout	0.193984
1959	13383	localhost-20210222_144954	24787	1	0.99	0	h2t->h2t	song_bout	0
1960	13386	localhost-20210222_144954	24787	2	0.995	0	h2t->h2t	song_bout	0.445
1961	13389	localhost-20210222_144954	24787	4	0.9975	0	h2t->h2t	song_bout	0.455
1962	13392	localhost-20210222_144954	24787	8	0.99875	0	h2t->h2t	song_bout	0.2275
1963	13395	localhost-20210222_144954	24787	16	0.66125	0	h2t->h2t	song_bout	0.28125
1964	13398	localhost-20210222_144954	24787	32	0.541562	0	h2t->h2t	song_bout	0.264062
1965	13401	localhost-20210222_144954	24787	64	0.548438	0	h2t->h2t	song_bout	0.195469
1966	13404	localhost-20210222_144954	24787	128	0.421875	0	h2t->h2t	song_bout	0.193984
1967	13407	localhost-20210222_144954	24889	1	0.96	0	h2t->h2t	song_bout	0
1968	13410	localhost-20210222_144954	24889	2	0.975	0	h2t->h2t	song_bout	0
1969	13413	localhost-20210222_144954	24889	4	0.9875	0	h2t->h2t	song_bout	0.455
1970	13416	localhost-20210222_144954	24889	8	0.99375	0	h2t->h2t	song_bout	0.2275
1971	13419	localhost-20210222_144954	24889	16	0.7225	0	h2t->h2t	song_bout	0.22
1972	13422	localhost-20210222_144954	24889	32	0.540312	0	h2t->h2t	song_bout	0.2475
1973	13425	localhost-20210222_144954	24889	64	0.54875	0	h2t->h2t	song_bout	0.195469
1974	13428	localhost-20210222_144954	24889	128	0.429531	0	h2t->h2t	song_bout	0.193984
1975	13431	localhost-20210222_144954	26094	1	0.43	0	h2t->h2t	song_bout	0
1976	13434	localhost-20210222_144954	26094	16	0.30625	0	h2t->h2t	song_bout	0.145625
1977	13437	localhost-20210222_144954	26094	32	0.417187	0	h2t->h2t	song_bout	0.156562
1978	13440	localhost-20210222_144954	26094	64	0.467656	0	h2t->h2t	song_bout	0.203437
1979	13443	localhost-20210222_144954	26094	128	0.437344	0	h2t->h2t	song_bout	0.178672
1980	13446	localhost-20210222_144954	27173	1	0.57	0	h2t->h2t	song_bout	0
1981	13449	localhost-20210222_144954	27173	2	0.285	0	h2t->h2t	song_bout	0
1982	13452	localhost-20210222_144954	27173	32	0.346562	0	h2t->h2t	song_bout	0.0728125
1983	13455	localhost-20210222_144954	27173	64	0.38375	0	h2t->h2t	song_bout	0.178594
1984	13458	localhost-20210222_144954	27173	128	0.438359	0	h2t->h2t	song_bout	0.170313
1985	13461	localhost-20210222_144954	27270	1	1	0	h2t->h2t	song_bout	0.25
1986	13464	localhost-20210222_144954	27270	2	0.77	0	h2t->h2t	song_bout	0.125
1987	13467	localhost-20210222_144954	27270	4	0.385	0	h2t->h2t	song_bout	0.0625
1988	13470	localhost-20210222_144954	27270	32	0.346562	0	h2t->h2t	song_bout	0.080625
1989	13473	localhost-20210222_144954	27270	64	0.397656	0	h2t->h2t	song_bout	0.1825
1990	13476	localhost-20210222_144954	27270	128	0.438359	0	h2t->h2t	song_bout	0.172266
1991	13479	localhost-20210222_144954	27367	1	1	0	h2t->h2t	song_bout	0.55
1992	13482	localhost-20210222_144954	27367	2	1	0	h2t->h2t	song_bout	0.385
1993	13485	localhost-20210222_144954	27367	4	0.6275	0	h2t->h2t	song_bout	0.1925
1994	13488	localhost-20210222_144954	27367	8	0.31375	0	h2t->h2t	song_bout	0.09625
1995	13491	localhost-20210222_144954	27367	32	0.346562	0	h2t->h2t	song_bout	0.096875
1996	13494	localhost-20210222_144954	27367	64	0.412813	0	h2t->h2t	song_bout	0.181094
1997	13497	localhost-20210222_144954	27367	128	0.438359	0	h2t->h2t	song_bout	0.176328
1998	13500	localhost-20210222_144954	27464	1	1	0	h2t->h2t	song_bout	0.77
[truncated: 12,899 more rows]

## Sheet: figS9C
	Unnamed: 0	datename	courtship	ratio
0	0	localhost-20240628_120742	h2t_ratio	0.999104
1	1	localhost-20240628_122938	h2t_ratio	0.933669
2	2	localhost-20240628_131016	h2t_ratio	0.98541
3	3	localhost-20240628_144547	h2t_ratio	0.702849
4	4	localhost-20240628_153259	h2t_ratio	0.998318
5	5	localhost-20230526_122158	h2t_ratio	0.975765
6	6	localhost-20230526_132547	h2t_ratio	0.880496
7	7	localhost-20240702_121111	h2t_ratio	0.995114
8	8	localhost-20240702_125834	h2t_ratio	0.9383
9	9	localhost-20240702_134728	h2t_ratio	0.962943
10	10	localhost-20240628_120742	h2h_ratio	0
11	11	localhost-20240628_122938	h2h_ratio	0.0602367
12	12	localhost-20240628_131016	h2h_ratio	0.0145904
13	13	localhost-20240628_144547	h2h_ratio	0.297109
14	14	localhost-20240628_153259	h2h_ratio	0.00168193
15	15	localhost-20230526_122158	h2h_ratio	0.0223644
16	16	localhost-20230526_132547	h2h_ratio	0.119462
17	17	localhost-20240702_121111	h2h_ratio	0.00444987
18	18	localhost-20240702_125834	h2h_ratio	0.0581941
19	19	localhost-20240702_134728	h2h_ratio	0.0293912
20	20	localhost-20240628_120742	t2h_ratio	0.000895846
21	21	localhost-20240628_122938	t2h_ratio	0.00609399
22	22	localhost-20240628_131016	t2h_ratio	0
23	23	localhost-20240628_144547	t2h_ratio	4.11167e-05
24	24	localhost-20240628_153259	t2h_ratio	0
25	25	localhost-20230526_122158	t2h_ratio	0.00187095
26	26	localhost-20230526_132547	t2h_ratio	4.23173e-05
27	27	localhost-20240702_121111	t2h_ratio	0.000436262
28	28	localhost-20240702_125834	t2h_ratio	0.00350622
29	29	localhost-20240702_134728	t2h_ratio	0.00766535

## Sheet: figS9D
	Unnamed: 0	azimuth	radius	hist	group
0	0	0.0872665	0.2	0	virgin
1	1	0.174533	0.2	0	virgin
2	2	0.261799	0.2	0	virgin
3	3	0.349066	0.2	0	virgin
4	4	0.436332	0.2	0	virgin
5	5	0.523599	0.2	0	virgin
6	6	0.610865	0.2	0	virgin
7	7	0.698132	0.2	0	virgin
8	8	0.785398	0.2	0	virgin
9	9	0.872665	0.2	0	virgin
10	10	0.959931	0.2	0	virgin
11	11	1.0472	0.2	0	virgin
12	12	1.13446	0.2	0	virgin
13	13	1.22173	0.2	0	virgin
14	14	1.309	0.2	0	virgin
15	15	1.39626	0.2	0	virgin
16	16	1.48353	0.2	0	virgin
17	17	1.5708	0.2	0	virgin
18	18	1.65806	0.2	0	virgin
19	19	1.74533	0.2	0	virgin
20	20	1.8326	0.2	0	virgin
21	21	1.91986	0.2	0	virgin
22	22	2.00713	0.2	0	virgin
23	23	2.0944	0.2	0	virgin
24	24	2.18166	0.2	0	virgin
25	25	2.26893	0.2	0	virgin
26	26	2.35619	0.2	0	virgin
27	27	2.44346	0.2	0	virgin
28	28	2.53073	0.2	0	virgin
29	29	2.61799	0.2	0	virgin
30	30	2.70526	0.2	0	virgin
31	31	2.79253	0.2	0	virgin
32	32	2.87979	0.2	0	virgin
33	33	2.96706	0.2	0	virgin
34	34	3.05433	0.2	0	virgin
35	35	3.14159	0.2	0	virgin
36	36	0.0872665	0.4	0	virgin
37	37	0.174533	0.4	0	virgin
38	38	0.261799	0.4	0	virgin
39	39	0.349066	0.4	0	virgin
40	40	0.436332	0.4	0	virgin
41	41	0.523599	0.4	0	virgin
42	42	0.610865	0.4	0	virgin
43	43	0.698132	0.4	0	virgin
44	44	0.785398	0.4	0	virgin
45	45	0.872665	0.4	0	virgin
46	46	0.959931	0.4	0	virgin
47	47	1.0472	0.4	0	virgin
48	48	1.13446	0.4	0	virgin
49	49	1.22173	0.4	0	virgin
50	50	1.309	0.4	0	virgin
51	51	1.39626	0.4	0	virgin
52	52	1.48353	0.4	0	virgin
53	53	1.5708	0.4	0	virgin
54	54	1.65806	0.4	0	virgin
55	55	1.74533	0.4	0	virgin
56	56	1.8326	0.4	0	virgin
57	57	1.91986	0.4	0	virgin
58	58	2.00713	0.4	0	virgin
59	59	2.0944	0.4	0	virgin
60	60	2.18166	0.4	0	virgin
61	61	2.26893	0.4	0	virgin
62	62	2.35619	0.4	0	virgin
63	63	2.44346	0.4	0	virgin
64	64	2.53073	0.4	0	virgin
65	65	2.61799	0.4	0	virgin
66	66	2.70526	0.4	0	virgin
67	67	2.79253	0.4	0	virgin
68	68	2.87979	0.4	0	virgin
69	69	2.96706	0.4	0	virgin
70	70	3.05433	0.4	0	virgin
71	71	3.14159	0.4	0	virgin
72	72	0.0872665	0.6	0	virgin
73	73	0.174533	0.6	0	virgin
74	74	0.261799	0.6	0	virgin
75	75	0.349066	0.6	0	virgin
76	76	0.436332	0.6	0	virgin
77	77	0.523599	0.6	0	virgin
78	78	0.610865	0.6	0	virgin
79	79	0.698132	0.6	0	virgin
80	80	0.785398	0.6	0	virgin
81	81	0.872665	0.6	0	virgin
82	82	0.959931	0.6	0	virgin
83	83	1.0472	0.6	0	virgin
84	84	1.13446	0.6	0	virgin
85	85	1.22173	0.6	0	virgin
86	86	1.309	0.6	0	virgin
87	87	1.39626	0.6	0	virgin
88	88	1.48353	0.6	0	virgin
89	89	1.5708	0.6	0	virgin
90	90	1.65806	0.6	0.000104834	virgin
91	91	1.74533	0.6	0	virgin
92	92	1.8326	0.6	0	virgin
93	93	1.91986	0.6	0	virgin
94	94	2.00713	0.6	0	virgin
95	95	2.0944	0.6	0	virgin
96	96	2.18166	0.6	0	virgin
97	97	2.26893	0.6	0	virgin
98	98	2.35619	0.6	0	virgin
99	99	2.44346	0.6	0	virgin
100	100	2.53073	0.6	0	virgin
101	101	2.61799	0.6	0	virgin
102	102	2.70526	0.6	0	virgin
103	103	2.79253	0.6	0.000419336	virgin
104	104	2.87979	0.6	0.00052417	virgin
105	105	2.96706	0.6	0.000104834	virgin
106	106	3.05433	0.6	0.000209668	virgin
107	107	3.14159	0.6	0.000104834	virgin
108	108	0.0872665	0.8	0.000209668	virgin
109	109	0.174533	0.8	0.000838672	virgin
110	110	0.261799	0.8	0.000104834	virgin
111	111	0.349066	0.8	0.000419336	virgin
112	112	0.436332	0.8	0.00052417	virgin
113	113	0.523599	0.8	0.000209668	virgin
114	114	0.610865	0.8	0.000629004	virgin
115	115	0.698132	0.8	0.000314502	virgin
116	116	0.785398	0.8	0.000209668	virgin
117	117	0.872665	0.8	0.000419336	virgin
118	118	0.959931	0.8	0	virgin
119	119	1.0472	0.8	0.000209668	virgin
120	120	1.13446	0.8	0	virgin
121	121	1.22173	0.8	0	virgin
122	122	1.309	0.8	0.000104834	virgin
123	123	1.39626	0.8	0	virgin
124	124	1.48353	0.8	0	virgin
125	125	1.5708	0.8	0	virgin
126	126	1.65806	0.8	0.000104834	virgin
127	127	1.74533	0.8	0	virgin
128	128	1.8326	0.8	0.000104834	virgin
129	129	1.91986	0.8	0.000209668	virgin
130	130	2.00713	0.8	0.000209668	virgin
131	131	2.0944	0.8	0	virgin
132	132	2.18166	0.8	0	virgin
133	133	2.26893	0.8	0	virgin
134	134	2.35619	0.8	0.000104834	virgin
135	135	2.44346	0.8	0	virgin
136	136	2.53073	0.8	0.000419336	virgin
137	137	2.61799	0.8	0	virgin
138	138	2.70526	0.8	0	virgin
139	139	2.79253	0.8	0	virgin
140	140	2.87979	0.8	0.000104834	virgin
141	141	2.96706	0.8	0.000104834	virgin
142	142	3.05433	0.8	0.000733838	virgin
143	143	3.14159	0.8	0.000733838	virgin
144	144	0.0872665	1	0.00943506	virgin
145	145	0.174533	1	0.00681421	virgin
146	146	0.261799	1	0.00880606	virgin
147	147	0.349066	1	0.00775772	virgin
148	148	0.436332	1	0.00786255	virgin
149	149	0.523599	1	0.00681421	virgin
150	150	0.610865	1	0.00471753	virgin
151	151	0.698132	1	0.00241118	virgin
152	152	0.785398	1	0.00146768	virgin
153	153	0.872665	1	0.00188701	virgin
154	154	0.959931	1	0.00136284	virgin
155	155	1.0472	1	0.000733838	virgin
156	156	1.13446	1	0.00052417	virgin
157	157	1.22173	1	0.000209668	virgin
158	158	1.309	1	0.000314502	virgin
159	159	1.39626	1	0.000314502	virgin
160	160	1.48353	1	0.000209668	virgin
161	161	1.5708	1	0.000314502	virgin
162	162	1.65806	1	0.000838672	virgin
163	163	1.74533	1	0.000419336	virgin
164	164	1.8326	1	0.00146768	virgin
165	165	1.91986	1	0.00146768	virgin
166	166	2.00713	1	0.00398369	virgin
167	167	2.0944	1	0.00566104	virgin
168	168	2.18166	1	0.00649971	virgin
169	169	2.26893	1	0.00817705	virgin
170	170	2.35619	1	0.0124752	virgin
171	171	2.44346	1	0.0114269	virgin
172	172	2.53073	1	0.00838672	virgin
173	173	2.61799	1	0.00838672	virgin
174	174	2.70526	1	0.00639488	virgin
175	175	2.79253	1	0.00450786	virgin
176	176	2.87979	1	0.00241118	virgin
177	177	2.96706	1	0.00356436	virgin
178	178	3.05433	1	0.00408853	virgin
179	179	3.14159	1	0.00335469	virgin
180	180	0.0872665	1.2	0.126535	virgin
181	181	0.174533	1.2	0.102108	virgin
182	182	0.261799	1.2	0.0949796	virgin
183	183	0.349066	1.2	0.0630053	virgin
184	184	0.436332	1.2	0.0510542	virgin
185	185	0.523599	1.2	0.0413046	virgin
186	186	0.610865	1.2	0.0320792	virgin
187	187	0.698132	1.2	0.0217006	virgin
188	188	0.785398	1.2	0.0190798	virgin
189	189	0.872665	1.2	0.0120559	virgin
190	190	0.959931	1.2	0.00901573	virgin
191	191	1.0472	1.2	0.00608037	virgin
192	192	1.13446	1.2	0.00817705	virgin
193	193	1.22173	1.2	0.00995923	virgin
194	194	1.309	1.2	0.00849156	virgin
195	195	1.39626	1.2	0.00849156	virgin
196	196	1.48353	1.2	0.0110076	virgin
197	197	1.5708	1.2	0.0135236	virgin
198	198	1.65806	1.2	0.0158299	virgin
199	199	1.74533	1.2	0.0188701	virgin
200	200	1.8326	1.2	0.031555	virgin
201	201	1.91986	1.2	0.0362726	virgin
202	202	2.00713	1.2	0.0502155	virgin
203	203	2.0944	1.2	0.0506348	virgin
204	204	2.18166	1.2	0.048643	virgin
205	205	2.26893	1.2	0.0627956	virgin
206	206	2.35619	1.2	0.0782062	virgin
207	207	2.44346	1.2	0.133244	virgin
208	208	2.53073	1.2	0.138905	virgin
209	209	2.61799	1.2	0.166686	virgin
210	210	2.70526	1.2	0.181258	virgin
211	211	2.79253	1.2	0.177379	virgin
212	212	2.87979	1.2	0.184613	virgin
213	213	2.96706	1.2	0.191112	virgin
214	214	3.05433	1.2	0.177274	virgin
215	215	3.14159	1.2	0.18933	virgin
216	216	0.0872665	1.4	2.27217	virgin
217	217	0.174533	1.4	1.61036	virgin
218	218	0.261799	1.4	0.908597	virgin
219	219	0.349066	1.4	0.508445	virgin
220	220	0.436332	1.4	0.259884	virgin
221	221	0.523599	1.4	0.161759	virgin
222	222	0.610865	1.4	0.105568	virgin
223	223	0.698132	1.4	0.073279	virgin
224	224	0.785398	1.4	0.0625859	virgin
225	225	0.872665	1.4	0.0494817	virgin
226	226	0.959931	1.4	0.0446593	virgin
227	227	1.0472	1.4	0.0446593	virgin
228	228	1.13446	1.4	0.0300874	virgin
229	229	1.22173	1.4	0.0339662	virgin
230	230	1.309	1.4	0.0363774	virgin
231	231	1.39626	1.4	0.0422481	virgin
232	232	1.48353	1.4	0.0379499	virgin
233	233	1.5708	1.4	0.051159	virgin
234	234	1.65806	1.4	0.0602796	virgin
235	235	1.74533	1.4	0.0760047	virgin
236	236	1.8326	1.4	0.0865929	virgin
237	237	1.91986	1.4	0.200338	virgin
238	238	2.00713	1.4	0.118882	virgin
239	239	2.0944	1.4	0.103681	virgin
240	240	2.18166	1.4	0.109027	virgin
241	241	2.26893	1.4	0.134397	virgin
242	242	2.35619	1.4	0.163331	virgin
243	243	2.44346	1.4	0.279278	virgin
244	244	2.53073	1.4	0.333896	virgin
245	245	2.61799	1.4	0.319849	virgin
246	246	2.70526	1.4	0.484333	virgin
247	247	2.79253	1.4	0.641899	virgin
248	248	2.87979	1.4	0.749773	virgin
249	249	2.96706	1.4	0.926628	virgin
250	250	3.05433	1.4	1.02318	virgin
251	251	3.14159	1.4	1.0757	virgin
252	252	0.0872665	1.6	4.88002	virgin
253	253	0.174533	1.6	2.97414	virgin
254	254	0.261799	1.6	1.29061	virgin
255	255	0.349066	1.6	0.56841	virgin
256	256	0.436332	1.6	0.320268	virgin
257	257	0.523599	1.6	0.190483	virgin
258	258	0.610865	1.6	0.113535	virgin
259	259	0.698132	1.6	0.0841817	virgin
260	260	0.785398	1.6	0.0638439	virgin
261	261	0.872665	1.6	0.0547234	virgin
262	262	0.959931	1.6	0.0415143	virgin
263	263	1.0472	1.6	0.0283052	virgin
264	264	1.13446	1.6	0.029668	virgin
265	265	1.22173	1.6	0.0612231	virgin
266	266	1.309	1.6	0.0458125	virgin
267	267	1.39626	1.6	0.0485382	virgin
268	268	1.48353	1.6	0.0376354	virgin
269	269	1.5708	1.6	0.0965521	virgin
270	270	1.65806	1.6	0.11081	virgin
271	271	1.74533	1.6	0.0413046	virgin
272	272	1.8326	1.6	0.0565055	virgin
273	273	1.91986	1.6	0.128422	virgin
274	274	2.00713	1.6	0.134188	virgin
275	275	2.0944	1.6	0.0976005	virgin
276	276	2.18166	1.6	0.139849	virgin
277	277	2.26893	1.6	0.184718	virgin
278	278	2.35619	1.6	0.257263	virgin
279	279	2.44346	1.6	0.296575	virgin
280	280	2.53073	1.6	0.214386	virgin
281	281	2.61799	1.6	0.326977	virgin
282	282	2.70526	1.6	0.595562	virgin
283	283	2.79253	1.6	0.843075	virgin
284	284	2.87979	1.6	0.891718	virgin
285	285	2.96706	1.6	1.31179	virgin
286	286	3.05433	1.6	1.55563	virgin
287	287	3.14159	1.6	1.85598	virgin
288	288	0.0872665	1.8	2.78617	virgin
289	289	0.174533	1.8	1.27143	virgin
290	290	0.261799	1.8	0.521025	virgin
291	291	0.349066	1.8	0.214176	virgin
292	292	0.436332	1.8	0.134502	virgin
293	293	0.523599	1.8	0.0625859	virgin
294	294	0.610865	1.8	0.0388934	virgin
295	295	0.698132	1.8	0.0367967	virgin
296	296	0.785398	1.8	0.0445545	virgin
297	297	0.872665	1.8	0.0379499	virgin
298	298	0.959931	1.8	0.0643681	virgin
299	299	1.0472	1.8	0.027152	virgin
300	300	1.13446	1.8	0.0340711	virgin
301	301	1.22173	1.8	0.0264182	virgin
302	302	1.309	1.8	0.0293535	virgin
303	303	1.39626	1.8	0.0484333	virgin
304	304	1.48353	1.8	0.0267327	virgin
305	305	1.5708	1.8	0.0267327	virgin
306	306	1.65806	1.8	0.0538847	virgin
307	307	1.74533	1.8	0.0481188	virgin
308	308	1.8326	1.8	0.0613279	virgin
309	309	1.91986	1.8	0.0386838	virgin
310	310	2.00713	1.8	0.0349097	virgin
311	311	2.0944	1.8	0.0610134	virgin
312	312	2.18166	1.8	0.0860687	virgin
313	313	2.26893	1.8	0.104834	virgin
314	314	2.35619	1.8	0.0917298	virgin
315	315	2.44346	1.8	0.13576	virgin
316	316	2.53073	1.8	0.162178	virgin
317	317	2.61799	1.8	0.23682	virgin
318	318	2.70526	1.8	0.320268	virgin
319	319	2.79253	1.8	0.448794	virgin
320	320	2.87979	1.8	0.622924	virgin
321	321	2.96706	1.8	0.822004	virgin
322	322	3.05433	1.8	1.03125	virgin
323	323	3.14159	1.8	1.20056	virgin
324	324	0.0872665	2	0.600804	virgin
325	325	0.174533	2	0.287665	virgin
326	326	0.261799	2	0.124438	virgin
327	327	0.349066	2	0.0832382	virgin
328	328	0.436332	2	0.0625859	virgin
329	329	0.523599	2	0.026523	virgin
330	330	0.610865	2	0.0521025	virgin
331	331	0.698132	2	0.0434013	virgin
332	332	0.785398	2	0.0365871	virgin
333	333	0.872665	2	0.0673034	virgin
334	334	0.959931	2	0.0367967	virgin
335	335	1.0472	2	0.0117414	virgin
336	336	1.13446	2	0.0174024	virgin
337	337	1.22173	2	0.0103786	virgin
338	338	1.309	2	0.0109027	virgin
339	339	1.39626	2	0.0259988	virgin
340	340	1.48353	2	0.0132091	virgin
341	341	1.5708	2	0.0150961	virgin
342	342	1.65806	2	0.0250553	virgin
343	343	1.74533	2	0.0439255	virgin
344	344	1.8326	2	0.0257892	virgin
345	345	1.91986	2	0.0160396	virgin
346	346	2.00713	2	0.0297729	virgin
347	347	2.0944	2	0.020862	virgin
348	348	2.18166	2	0.0452883	virgin
349	349	2.26893	2	0.0714968	virgin
350	350	2.35619	2	0.0586022	virgin
351	351	2.44346	2	0.0528363	virgin
352	352	2.53073	2	0.0743273	virgin
353	353	2.61799	2	0.124228	virgin
354	354	2.70526	2	0.180839	virgin
355	355	2.79253	2	0.235562	virgin
356	356	2.87979	2	0.297414	virgin
357	357	2.96706	2	0.440408	virgin
358	358	3.05433	2	0.572603	virgin
359	359	3.14159	2	0.671672	virgin
360	360	0.0872665	2.2	0.156517	virgin
361	361	0.174533	2.2	0.104624	virgin
362	362	0.261799	2.2	0.0375306	virgin
363	363	0.349066	2.2	0.024636	virgin
364	364	0.436332	2.2	0.0207571	virgin
365	365	0.523599	2.2	0.0109027	virgin
366	366	0.610865	2.2	0.0169831	virgin
367	367	0.698132	2.2	0.0267327	virgin
368	368	0.785398	2.2	0.0142574	virgin
369	369	0.872665	2.2	0.0404659	virgin
370	370	0.959931	2.2	0.0132091	virgin
371	371	1.0472	2.2	0.0106931	virgin
372	372	1.13446	2.2	0.00891089	virgin
373	373	1.22173	2.2	0.00649971	virgin
374	374	1.309	2.2	0.0052417	virgin
375	375	1.39626	2.2	0.00545137	virgin
376	376	1.48353	2.2	0.00870122	virgin
377	377	1.5708	2.2	0.00629004	virgin
378	378	1.65806	2.2	0.00849156	virgin
379	379	1.74533	2.2	0.00702388	virgin
380	380	1.8326	2.2	0.0144671	virgin
381	381	1.91986	2.2	0.0500058	virgin
382	382	2.00713	2.2	0.00733838	virgin
383	383	2.0944	2.2	0.0116366	virgin
384	384	2.18166	2.2	0.0129994	virgin
385	385	2.26893	2.2	0.0519977	virgin
386	386	2.35619	2.2	0.0457076	virgin
387	387	2.44346	2.2	0.0389983	virgin
388	388	2.53073	2.2	0.0703436	virgin
389	389	2.61799	2.2	0.0535702	virgin
390	390	2.70526	2.2	0.0911008	virgin
391	391	2.79253	2.2	0.144356	virgin
392	392	2.87979	2.2	0.171928	virgin
393	393	2.96706	2.2	0.288923	virgin
394	394	3.05433	2.2	0.378451	virgin
395	395	3.14159	2.2	0.419441	virgin
396	396	0.0872665	2.4	0.0316599	virgin
397	397	0.174533	2.4	0.0449738	virgin
398	398	0.261799	2.4	0.106931	virgin
399	399	0.349066	2.4	0.0135236	virgin
400	400	0.436332	2.4	0.0115317	virgin
401	401	0.523599	2.4	0.00828189	virgin
402	402	0.610865	2.4	0.0161444	virgin
403	403	0.698132	2.4	0.00587071	virgin
404	404	0.785398	2.4	0.0052417	virgin
405	405	0.872665	2.4	0.00964473	virgin
406	406	0.959931	2.4	0.00670938	virgin
407	407	1.0472	2.4	0.00807222	virgin
408	408	1.13446	2.4	0.0106931	virgin
409	409	1.22173	2.4	0.00283052	virgin
410	410	1.309	2.4	0.00262085	virgin
411	411	1.39626	2.4	0.00513687	virgin
412	412	1.48353	2.4	0.0158299	virgin
413	413	1.5708	2.4	0.0167734	virgin
414	414	1.65806	2.4	0.0042982	virgin
415	415	1.74533	2.4	0.00304019	virgin
416	416	1.8326	2.4	0.00304019	virgin
417	417	1.91986	2.4	0.00335469	virgin
418	418	2.00713	2.4	0.00335469	virgin
419	419	2.0944	2.4	0.00974956	virgin
420	420	2.18166	2.4	0.00870122	virgin
421	421	2.26893	2.4	0.00891089	virgin
422	422	2.35619	2.4	0.0110076	virgin
423	423	2.44346	2.4	0.021491	virgin
424	424	2.53073	2.4	0.0374257	virgin
425	425	2.61799	2.4	0.0349097	virgin
426	426	2.70526	2.4	0.0633198	virgin
427	427	2.79253	2.4	0.0654164	virgin
428	428	2.87979	2.4	0.106197	virgin
429	429	2.96706	2.4	0.177589	virgin
430	430	3.05433	2.4	0.239755	virgin
431	431	3.14159	2.4	0.268585	virgin
432	432	0.0872665	2.6	0.00828189	virgin
433	433	0.174533	2.6	0.0115317	virgin
434	434	0.261799	2.6	0.00859639	virgin
435	435	0.349066	2.6	0.00870122	virgin
436	436	0.436332	2.6	0.00482237	virgin
437	437	0.523599	2.6	0.00618521	virgin
438	438	0.610865	2.6	0.00220151	virgin
439	439	0.698132	2.6	0.00157251	virgin
440	440	0.785398	2.6	0.00335469	virgin
441	441	0.872665	2.6	0.0291439	virgin
442	442	0.959931	2.6	0.00838672	virgin
443	443	1.0472	2.6	0.0434013	virgin
444	444	1.13446	2.6	0.0773675	virgin
445	445	1.22173	2.6	0.00241118	virgin
446	446	1.309	2.6	0.00796739	virgin
447	447	1.39626	2.6	0.00356436	virgin
448	448	1.48353	2.6	0.00209668	virgin
449	449	1.5708	2.6	0.000733838	virgin
450	450	1.65806	2.6	0.00136284	virgin
451	451	1.74533	2.6	0.00125801	virgin
452	452	1.8326	2.6	0.0049272	virgin
453	453	1.91986	2.6	0.00241118	virgin
454	454	2.00713	2.6	0.00345952	virgin
455	455	2.0944	2.6	0.0197088	virgin
456	456	2.18166	2.6	0.00335469	virgin
457	457	2.26893	2.6	0.00471753	virgin
458	458	2.35619	2.6	0.00723355	virgin
459	459	2.44346	2.6	0.0104834	virgin
460	460	2.53073	2.6	0.019604	virgin
461	461	2.61799	2.6	0.0292487	virgin
462	462	2.70526	2.6	0.0383693	virgin
463	463	2.79253	2.6	0.0553524	virgin
464	464	2.87979	2.6	0.077053	virgin
465	465	2.96706	2.6	0.118567	virgin
466	466	3.05433	2.6	0.161864	virgin
467	467	3.14159	2.6	0.190588	virgin
468	468	0.0872665	2.8	0.00817705	virgin
469	469	0.174533	2.8	0.00859639	virgin
470	470	0.261799	2.8	0.00796739	virgin
471	471	0.349066	2.8	0.00398369	virgin
472	472	0.436332	2.8	0.00293535	virgin
473	473	0.523599	2.8	0.00324985	virgin
474	474	0.610865	2.8	0.00272568	virgin
475	475	0.698132	2.8	0.00293535	virgin
476	476	0.785398	2.8	0.00482237	virgin
477	477	0.872665	2.8	0.00146768	virgin
478	478	0.959931	2.8	0.00230635	virgin
479	479	1.0472	2.8	0.00104834	virgin
480	480	1.13446	2.8	0.00199185	virgin
481	481	1.22173	2.8	0.00146768	virgin
482	482	1.309	2.8	0.00146768	virgin
483	483	1.39626	2.8	0.000629004	virgin
484	484	1.48353	2.8	0.000943506	virgin
485	485	1.5708	2.8	0.00052417	virgin
486	486	1.65806	2.8	0.00136284	virgin
487	487	1.74533	2.8	0.00419336	virgin
488	488	1.8326	2.8	0.00262085	virgin
489	489	1.91986	2.8	0.00157251	virgin
490	490	2.00713	2.8	0.00136284	virgin
491	491	2.0944	2.8	0.00629004	virgin
492	492	2.18166	2.8	0.00220151	virgin
493	493	2.26893	2.8	0.00387886	virgin
494	494	2.35619	2.8	0.00471753	virgin
495	495	2.44346	2.8	0.00482237	virgin
496	496	2.53073	2.8	0.0133139	virgin
497	497	2.61799	2.8	0.020862	virgin
498	498	2.70526	2.8	0.0237973	virgin
499	499	2.79253	2.8	0.0420384	virgin
500	500	2.87979	2.8	0.0528363	virgin
501	501	2.96706	2.8	0.0899476	virgin
502	502	3.05433	2.8	0.120664	virgin
503	503	3.14159	2.8	0.140058	virgin
504	504	0.0872665	3	0.00765288	virgin
505	505	0.174533	3	0.00974956	virgin
506	506	0.261799	3	0.00608037	virgin
507	507	0.349066	3	0.00272568	virgin
508	508	0.436332	3	0.00314502	virgin
509	509	0.523599	3	0.00324985	virgin
510	510	0.610865	3	0.00471753	virgin
511	511	0.698132	3	0.00230635	virgin
512	512	0.785398	3	0.00146768	virgin
513	513	0.872665	3	0.00304019	virgin
514	514	0.959931	3	0.00220151	virgin
515	515	1.0472	3	0.00199185	virgin
516	516	1.13446	3	0.00220151	virgin
517	517	1.22173	3	0.000629004	virgin
518	518	1.309	3	0.00125801	virgin
519	519	1.39626	3	0.00167734	virgin
520	520	1.48353	3	0.000943506	virgin
521	521	1.5708	3	0.00125801	virgin
522	522	1.65806	3	0.00157251	virgin
523	523	1.74533	3	0.0306115	virgin
524	524	1.8326	3	0.000943506	virgin
525	525	1.91986	3	0.000629004	virgin
526	526	2.00713	3	0.000629004	virgin
527	527	2.0944	3	0.00209668	virgin
528	528	2.18166	3	0.00209668	virgin
529	529	2.26893	3	0.00314502	virgin
530	530	2.35619	3	0.00324985	virgin
531	531	2.44346	3	0.00356436	virgin
532	532	2.53073	3	0.0239022	virgin
533	533	2.61799	3	0.0125801	virgin
534	534	2.70526	3	0.0187653	virgin
535	535	2.79253	3	0.0299825	virgin
536	536	2.87979	3	0.0402563	virgin
537	537	2.96706	3	0.079569	virgin
538	538	3.05433	3	0.105253	virgin
539	539	3.14159	3	0.0962376	virgin
540	0	0.0872665	0.2	0	satiated
541	1	0.174533	0.2	0	satiated
542	2	0.261799	0.2	0	satiated
543	3	0.349066	0.2	0	satiated
544	4	0.436332	0.2	0	satiated
545	5	0.523599	0.2	0	satiated
546	6	0.610865	0.2	0	satiated
547	7	0.698132	0.2	0	satiated
548	8	0.785398	0.2	0	satiated
549	9	0.872665	0.2	0	satiated
550	10	0.959931	0.2	0	satiated
551	11	1.0472	0.2	0	satiated
552	12	1.13446	0.2	0	satiated
553	13	1.22173	0.2	0	satiated
554	14	1.309	0.2	0	satiated
555	15	1.39626	0.2	0	satiated
556	16	1.48353	0.2	0	satiated
557	17	1.5708	0.2	0	satiated
558	18	1.65806	0.2	0	satiated
559	19	1.74533	0.2	0	satiated
560	20	1.8326	0.2	0	satiated
561	21	1.91986	0.2	0	satiated
562	22	2.00713	0.2	0	satiated
563	23	2.0944	0.2	0	satiated
564	24	2.18166	0.2	0	satiated
565	25	2.26893	0.2	0	satiated
566	26	2.35619	0.2	0	satiated
567	27	2.44346	0.2	0	satiated
568	28	2.53073	0.2	0	satiated
569	29	2.61799	0.2	0	satiated
570	30	2.70526	0.2	0	satiated
571	31	2.79253	0.2	0	satiated
572	32	2.87979	0.2	0	satiated
573	33	2.96706	0.2	0	satiated
574	34	3.05433	0.2	0	satiated
575	35	3.14159	0.2	0	satiated
576	36	0.0872665	0.4	0	satiated
577	37	0.174533	0.4	0	satiated
578	38	0.261799	0.4	0	satiated
579	39	0.349066	0.4	0	satiated
580	40	0.436332	0.4	0	satiated
581	41	0.523599	0.4	0	satiated
582	42	0.610865	0.4	0	satiated
583	43	0.698132	0.4	0	satiated
584	44	0.785398	0.4	0	satiated
585	45	0.872665	0.4	0	satiated
586	46	0.959931	0.4	0	satiated
587	47	1.0472	0.4	0	satiated
588	48	1.13446	0.4	0	satiated
589	49	1.22173	0.4	0	satiated
590	50	1.309	0.4	0	satiated
591	51	1.39626	0.4	0	satiated
592	52	1.48353	0.4	0	satiated
593	53	1.5708	0.4	0	satiated
594	54	1.65806	0.4	0	satiated
595	55	1.74533	0.4	0	satiated
596	56	1.8326	0.4	0	satiated
597	57	1.91986	0.4	0	satiated
598	58	2.00713	0.4	0	satiated
599	59	2.0944	0.4	0	satiated
600	60	2.18166	0.4	0	satiated
601	61	2.26893	0.4	0	satiated
602	62	2.35619	0.4	0	satiated
603	63	2.44346	0.4	0	satiated
604	64	2.53073	0.4	0	satiated
605	65	2.61799	0.4	0	satiated
606	66	2.70526	0.4	0	satiated
607	67	2.79253	0.4	0	satiated
608	68	2.87979	0.4	0	satiated
609	69	2.96706	0.4	0	satiated
610	70	3.05433	0.4	0	satiated
611	71	3.14159	0.4	0	satiated
612	72	0.0872665	0.6	0	satiated
613	73	0.174533	0.6	0	satiated
614	74	0.261799	0.6	0	satiated
615	75	0.349066	0.6	0	satiated
616	76	0.436332	0.6	0	satiated
617	77	0.523599	0.6	0	satiated
618	78	0.610865	0.6	0	satiated
619	79	0.698132	0.6	0	satiated
620	80	0.785398	0.6	0	satiated
621	81	0.872665	0.6	0	satiated
622	82	0.959931	0.6	0	satiated
623	83	1.0472	0.6	0	satiated
624	84	1.13446	0.6	0	satiated
625	85	1.22173	0.6	0	satiated
626	86	1.309	0.6	0	satiated
627	87	1.39626	0.6	0	satiated
628	88	1.48353	0.6	0	satiated
629	89	1.5708	0.6	0	satiated
630	90	1.65806	0.6	0	satiated
631	91	1.74533	0.6	0	satiated
632	92	1.8326	0.6	0	satiated
633	93	1.91986	0.6	0	satiated
634	94	2.00713	0.6	0	satiated
635	95	2.0944	0.6	0	satiated
636	96	2.18166	0.6	0	satiated
637	97	2.26893	0.6	0	satiated
638	98	2.35619	0.6	0	satiated
639	99	2.44346	0.6	0	satiated
640	100	2.53073	0.6	0	satiated
641	101	2.61799	0.6	0	satiated
642	102	2.70526	0.6	0	satiated
643	103	2.79253	0.6	0.000285308	satiated
644	104	2.87979	0.6	0.000855923	satiated
645	105	2.96706	0.6	0	satiated
646	106	3.05433	0.6	0	satiated
647	107	3.14159	0.6	0.000285308	satiated
648	108	0.0872665	0.8	0	satiated
649	109	0.174533	0.8	0	satiated
650	110	0.261799	0.8	0	satiated
651	111	0.349066	0.8	0	satiated
652	112	0.436332	0.8	0	satiated
653	113	0.523599	0.8	0	satiated
654	114	0.610865	0.8	0	satiated
655	115	0.698132	0.8	0	satiated
656	116	0.785398	0.8	0	satiated
657	117	0.872665	0.8	0	satiated
658	118	0.959931	0.8	0	satiated
659	119	1.0472	0.8	0	satiated
660	120	1.13446	0.8	0	satiated
661	121	1.22173	0.8	0	satiated
662	122	1.309	0.8	0	satiated
663	123	1.39626	0.8	0	satiated
664	124	1.48353	0.8	0	satiated
665	125	1.5708	0.8	0	satiated
666	126	1.65806	0.8	0	satiated
667	127	1.74533	0.8	0	satiated
668	128	1.8326	0.8	0	satiated
669	129	1.91986	0.8	0	satiated
670	130	2.00713	0.8	0	satiated
671	131	2.0944	0.8	0	satiated
672	132	2.18166	0.8	0	satiated
673	133	2.26893	0.8	0	satiated
674	134	2.35619	0.8	0	satiated
675	135	2.44346	0.8	0	satiated
676	136	2.53073	0.8	0	satiated
677	137	2.61799	0.8	0.000285308	satiated
678	138	2.70526	0.8	0.000285308	satiated
679	139	2.79253	0.8	0.000285308	satiated
680	140	2.87979	0.8	0.00171185	satiated
681	141	2.96706	0.8	0.000285308	satiated
682	142	3.05433	0.8	0	satiated
683	143	3.14159	0.8	0.000570615	satiated
684	144	0.0872665	1	0	satiated
685	145	0.174533	1	0	satiated
686	146	0.261799	1	0	satiated
687	147	0.349066	1	0	satiated
688	148	0.436332	1	0	satiated
689	149	0.523599	1	0	satiated
690	150	0.610865	1	0	satiated
691	151	0.698132	1	0.000285308	satiated
692	152	0.785398	1	0	satiated
693	153	0.872665	1	0	satiated
694	154	0.959931	1	0	satiated
695	155	1.0472	1	0	satiated
696	156	1.13446	1	0	satiated
697	157	1.22173	1	0	satiated
698	158	1.309	1	0	satiated
699	159	1.39626	1	0	satiated
700	160	1.48353	1	0	satiated
701	161	1.5708	1	0	satiated
702	162	1.65806	1	0.000285308	satiated
703	163	1.74533	1	0.000285308	satiated
704	164	1.8326	1	0.00142654	satiated
705	165	1.91986	1	0.00199715	satiated
706	166	2.00713	1	0.000570615	satiated
707	167	2.0944	1	0.00228246	satiated
708	168	2.18166	1	0.00313838	satiated
709	169	2.26893	1	0.00228246	satiated
710	170	2.35619	1	0.00542085	satiated
711	171	2.44346	1	0.00656208	satiated
712	172	2.53073	1	0.00570615	satiated
713	173	2.61799	1	0.00827392	satiated
714	174	2.70526	1	0.00941515	satiated
715	175	2.79253	1	0.00627677	satiated
716	176	2.87979	1	0.00485023	satiated
717	177	2.96706	1	0.00456492	satiated
718	178	3.05433	1	0.00427962	satiated
719	179	3.14159	1	0.00656208	satiated
720	180	0.0872665	1.2	0	satiated
721	181	0.174533	1.2	0.000855923	satiated
722	182	0.261799	1.2	0.000285308	satiated
723	183	0.349066	1.2	0.000570615	satiated
724	184	0.436332	1.2	0.000285308	satiated
725	185	0.523599	1.2	0.000570615	satiated
726	186	0.610865	1.2	0.00114123	satiated
727	187	0.698132	1.2	0.00114123	satiated
728	188	0.785398	1.2	0.00313838	satiated
729	189	0.872665	1.2	0.000570615	satiated
730	190	0.959931	1.2	0.000570615	satiated
731	191	1.0472	1.2	0.00171185	satiated
732	192	1.13446	1.2	0.00171185	satiated
733	193	1.22173	1.2	0.00256777	satiated
734	194	1.309	1.2	0.00456492	satiated
735	195	1.39626	1.2	0.00570615	satiated
736	196	1.48353	1.2	0.00570615	satiated
737	197	1.5708	1.2	0.00599146	satiated
738	198	1.65806	1.2	0.00798862	satiated
739	199	1.74533	1.2	0.0108417	satiated
740	200	1.8326	1.2	0.0542085	satiated
741	201	1.91986	1.2	0.0194009	satiated
742	202	2.00713	1.2	0.022254	satiated
743	203	2.0944	1.2	0.0305279	satiated
744	204	2.18166	1.2	0.0621971	satiated
745	205	2.26893	1.2	0.0542085	satiated
746	206	2.35619	1.2	0.0730388	satiated
747	207	2.44346	1.2	0.0918691	satiated
748	208	2.53073	1.2	0.117547	satiated
749	209	2.61799	1.2	0.198004	satiated
750	210	2.70526	1.2	0.212554	satiated
751	211	2.79253	1.2	0.233096	satiated
752	212	2.87979	1.2	0.149216	satiated
753	213	2.96706	1.2	0.206277	satiated
754	214	3.05433	1.2	0.167761	satiated
755	215	3.14159	1.2	0.217404	satiated
756	216	0.0872665	1.4	0.003709	satiated
757	217	0.174533	1.4	0.00713269	satiated
758	218	0.261799	1.4	0.0145507	satiated
759	219	0.349066	1.4	0.00798862	satiated
760	220	0.436332	1.4	0.00912985	satiated
761	221	0.523599	1.4	0.0179744	satiated
762	222	0.610865	1.4	0.00684739	satiated
763	223	0.698132	1.4	0.00656208	satiated
764	224	0.785398	1.4	0.00542085	satiated
765	225	0.872665	1.4	0.00770331	satiated
766	226	0.959931	1.4	0.0156919	satiated
767	227	1.0472	1.4	0.0202568	satiated
768	228	1.13446	1.4	0.0399431	satiated
769	229	1.22173	1.4	0.0191156	satiated
770	230	1.309	1.4	0.0179744	satiated
771	231	1.39626	1.4	0.0233952	satiated
772	232	1.48353	1.4	0.0328104	satiated
773	233	1.5708	1.4	0.0239658	satiated
774	234	1.65806	1.4	0.0348075	satiated
775	235	1.74533	1.4	0.0576322	satiated
776	236	1.8326	1.4	0.0502142	satiated
777	237	1.91986	1.4	0.299858	satiated
778	238	2.00713	1.4	0.285878	satiated
779	239	2.0944	1.4	0.112697	satiated
780	240	2.18166	1.4	0.184309	satiated
781	241	2.26893	1.4	0.20856	satiated
782	242	2.35619	1.4	0.231099	satiated
783	243	2.44346	1.4	0.277034	satiated
784	244	2.53073	1.4	0.33381	satiated
785	245	2.61799	1.4	0.680459	satiated
786	246	2.70526	1.4	0.724967	satiated
787	247	2.79253	1.4	0.712413	satiated
788	248	2.87979	1.4	0.726393	satiated
789	249	2.96706	1.4	0.818548	satiated
790	250	3.05433	1.4	0.830245	satiated
791	251	3.14159	1.4	0.906137	satiated
792	252	0.0872665	1.6	0.26448	satiated
793	253	0.174533	1.6	0.1204	satiated
794	254	0.261799	1.6	0.0196862	satiated
795	255	0.349066	1.6	0.0713269	satiated
796	256	0.436332	1.6	0.0516407	satiated
797	257	0.523599	1.6	0.044508	satiated
798	258	0.610865	1.6	0.0399431	satiated
799	259	0.698132	1.6	0.0453639	satiated
800	260	0.785398	1.6	0.154066	satiated
801	261	0.872665	1.6	0.0524966	satiated
802	262	0.959931	1.6	0.0873042	satiated
803	263	1.0472	1.6	0.0636236	satiated
804	264	1.13446	1.6	0.0422255	satiated
805	265	1.22173	1.6	0.0958634	satiated
806	266	1.309	1.6	0.282169	satiated
807	267	1.39626	1.6	0.077889	satiated
808	268	1.48353	1.6	0.316692	satiated
809	269	1.5708	1.6	0.0807421	satiated
810	270	1.65806	1.6	0.0447933	satiated
811	271	1.74533	1.6	0.048217	satiated
812	272	1.8326	1.6	0.128674	satiated
813	273	1.91986	1.6	0.0813127	satiated
814	274	2.00713	1.6	0.404281	satiated
815	275	2.0944	1.6	0.109273	satiated
816	276	2.18166	1.6	0.293296	satiated
817	277	2.26893	1.6	0.308988	satiated
818	278	2.35619	1.6	0.425394	satiated
819	279	2.44346	1.6	0.270186	satiated
820	280	2.53073	1.6	0.51013	satiated
821	281	2.61799	1.6	0.915838	satiated
822	282	2.70526	1.6	1.08046	satiated
823	283	2.79253	1.6	1.49045	satiated
824	284	2.87979	1.6	2.19373	satiated
825	285	2.96706	1.6	2.4468	satiated
826	286	3.05433	1.6	2.89416	satiated
827	287	3.14159	1.6	4.29445	satiated
828	288	0.0872665	1.8	0.0365194	satiated
829	289	0.174533	1.8	0.0453639	satiated
830	290	0.261799	1.8	0.0590587	satiated
831	291	0.349066	1.8	0.253639	satiated
832	292	0.436332	1.8	0.0211128	satiated
833	293	0.523599	1.8	0.0607705	satiated
834	294	0.610865	1.8	0.0955781	satiated
835	295	0.698132	1.8	0.172611	satiated
836	296	0.785398	1.8	0.0961487	satiated
837	297	0.872665	1.8	0.0236805	satiated
838	298	0.959931	1.8	0.129244	satiated
839	299	1.0472	1.8	0.0313838	satiated
840	300	1.13446	1.8	0.182882	satiated
841	301	1.22173	1.8	0.154066	satiated
842	302	1.309	1.8	0.28759	satiated
843	303	1.39626	1.8	0.0533525	satiated
844	304	1.48353	1.8	0.471614	satiated
845	305	1.5708	1.8	0.169758	satiated
846	306	1.65806	1.8	0.121541	satiated
847	307	1.74533	1.8	0.0867335	satiated
848	308	1.8326	1.8	0.0621971	satiated
849	309	1.91986	1.8	0.0624824	satiated
850	310	2.00713	1.8	0.0921544	satiated
851	311	2.0944	1.8	0.085307	satiated
852	312	2.18166	1.8	0.269616	satiated
853	313	2.26893	1.8	0.196862	satiated
854	314	2.35619	1.8	0.229958	satiated
855	315	2.44346	1.8	0.277604	satiated
856	316	2.53073	1.8	0.410558	satiated
857	317	2.61799	1.8	0.412555	satiated
858	318	2.70526	1.8	0.596293	satiated
859	319	2.79253	1.8	0.859347	satiated
860	320	2.87979	1.8	1.67076	satiated
861	321	2.96706	1.8	1.74951	satiated
862	322	3.05433	1.8	2.15179	satiated
863	323	3.14159	1.8	2.79345	satiated
864	324	0.0872665	2	0.0174038	satiated
865	325	0.174533	2	0.00970046	satiated
866	326	0.261799	2	0.0188303	satiated
867	327	0.349066	2	0.732956	satiated
868	328	0.436332	2	0.108417	satiated
869	329	0.523599	2	0.0804568	satiated
870	330	0.610865	2	0.0855923	satiated
871	331	0.698132	2	0.0219687	satiated
872	332	0.785398	2	0.0867335	satiated
873	333	0.872665	2	0.102711	satiated
874	334	0.959931	2	0.121256	satiated
875	335	1.0472	2	0.0855923	satiated
876	336	1.13446	2	0.115835	satiated
877	337	1.22173	2	0.0673326	satiated
878	338	1.309	2	0.0293867	satiated
879	339	1.39626	2	0.0607705	satiated
880	340	1.48353	2	0.059344	satiated
881	341	1.5708	2	0.0425108	satiated
882	342	1.65806	2	0.51441	satiated
883	343	1.74533	2	0.0299573	satiated
884	344	1.8326	2	0.00713269	satiated
885	345	1.91986	2	0.00713269	satiated
886	346	2.00713	2	0.0213981	satiated
887	347	2.0944	2	0.0527819	satiated
888	348	2.18166	2	0.10157	satiated
889	349	2.26893	2	0.0659061	satiated
890	350	2.35619	2	0.0941515	satiated
891	351	2.44346	2	0.108988	satiated
892	352	2.53073	2	0.27361	satiated
893	353	2.61799	2	0.245079	satiated
894	354	2.70526	2	0.223681	satiated
895	355	2.79253	2	0.36605	satiated
896	356	2.87979	2	0.523254	satiated
897	357	2.96706	2	0.772043	satiated
898	358	3.05433	2	1.03624	satiated
899	359	3.14159	2	1.23709	satiated
900	360	0.0872665	2.2	0.0302426	satiated
901	361	0.174533	2.2	0.00342369	satiated
902	362	0.261799	2.2	0.00542085	satiated
903	363	0.349066	2.2	0.180885	satiated
904	364	0.436332	2.2	0.101855	satiated
905	365	0.523599	2.2	0.0627677	satiated
906	366	0.610865	2.2	0.0388018	satiated
907	367	0.698132	2.2	0.00770331	satiated
908	368	0.785398	2.2	0.011127	satiated
909	369	0.872665	2.2	0.0134095	satiated
910	370	0.959931	2.2	0.0105564	satiated
911	371	1.0472	2.2	0.00713269	satiated
912	372	1.13446	2.2	0.0265336	satiated
913	373	1.22173	2.2	0.0205422	satiated
914	374	1.309	2.2	0.00941515	satiated
915	375	1.39626	2.2	0.0362341	satiated
916	376	1.48353	2.2	0.00599146	satiated
917	377	1.5708	2.2	0.00313838	satiated
918	378	1.65806	2.2	0.003709	satiated
919	379	1.74533	2.2	0.003709	satiated
920	380	1.8326	2.2	0.00142654	satiated
921	381	1.91986	2.2	0.00827392	satiated
922	382	2.00713	2.2	0.0248218	satiated
923	383	2.0944	2.2	0.0527819	satiated
924	384	2.18166	2.2	0.0268189	satiated
925	385	2.26893	2.2	0.0105564	satiated
926	386	2.35619	2.2	0.0291014	satiated
927	387	2.44346	2.2	0.0510701	satiated
928	388	2.53073	2.2	0.0536378	satiated
929	389	2.61799	2.2	0.0487876	satiated
930	390	2.70526	2.2	0.103852	satiated
931	391	2.79253	2.2	0.169473	satiated
932	392	2.87979	2.2	0.200857	satiated
933	393	2.96706	2.2	0.276463	satiated
934	394	3.05433	2.2	0.448504	satiated
935	395	3.14159	2.2	0.600858	satiated
936	396	0.0872665	2.4	0.0134095	satiated
937	397	0.174533	2.4	0.00228246	satiated
938	398	0.261799	2.4	0.00142654	satiated
939	399	0.349066	2.4	0.0336663	satiated
940	400	0.436332	2.4	0.0356635	satiated
941	401	0.523599	2.4	0.00142654	satiated
942	402	0.610865	2.4	0.00228246	satiated
943	403	0.698132	2.4	0.00228246	satiated
944	404	0.785398	2.4	0.00427962	satiated
945	405	0.872665	2.4	0.000855923	satiated
946	406	0.959931	2.4	0.00199715	satiated
947	407	1.0472	2.4	0.00684739	satiated
948	408	1.13446	2.4	0.0313838	satiated
949	409	1.22173	2.4	0.00199715	satiated
950	410	1.309	2.4	0.000855923	satiated
951	411	1.39626	2.4	0.00142654	satiated
952	412	1.48353	2.4	0.00399431	satiated
953	413	1.5708	2.4	0.00142654	satiated
954	414	1.65806	2.4	0.00256777	satiated
955	415	1.74533	2.4	0.000855923	satiated
956	416	1.8326	2.4	0.00285308	satiated
957	417	1.91986	2.4	0.00656208	satiated
958	418	2.00713	2.4	0.00285308	satiated
959	419	2.0944	2.4	0.00713269	satiated
960	420	2.18166	2.4	0.00570615	satiated
961	421	2.26893	2.4	0.00399431	satiated
962	422	2.35619	2.4	0.00656208	satiated
963	423	2.44346	2.4	0.0119829	satiated
964	424	2.53073	2.4	0.0279602	satiated
965	425	2.61799	2.4	0.040799	satiated
966	426	2.70526	2.4	0.0536378	satiated
967	427	2.79253	2.4	0.105279	satiated
968	428	2.87979	2.4	0.124679	satiated
969	429	2.96706	2.4	0.17632	satiated
970	430	3.05433	2.4	0.299573	satiated
971	431	3.14159	2.4	0.299002	satiated
972	432	0.0872665	2.6	0.00599146	satiated
973	433	0.174533	2.6	0.000855923	satiated
974	434	0.261799	2.6	0.000285308	satiated
975	435	0.349066	2.6	0.00114123	satiated
976	436	0.436332	2.6	0.0119829	satiated
977	437	0.523599	2.6	0.0108417	satiated
978	438	0.610865	2.6	0.0128388	satiated
979	439	0.698132	2.6	0.00798862	satiated
980	440	0.785398	2.6	0.00313838	satiated
981	441	0.872665	2.6	0.000570615	satiated
982	442	0.959931	2.6	0.00114123	satiated
983	443	1.0472	2.6	0.00256777	satiated
984	444	1.13446	2.6	0.00142654	satiated
985	445	1.22173	2.6	0.000570615	satiated
986	446	1.309	2.6	0.00114123	satiated
987	447	1.39626	2.6	0.00142654	satiated
988	448	1.48353	2.6	0.00256777	satiated
989	449	1.5708	2.6	0.00256777	satiated
990	450	1.65806	2.6	0.000855923	satiated
991	451	1.74533	2.6	0.00114123	satiated
992	452	1.8326	2.6	0.00228246	satiated
993	453	1.91986	2.6	0.00228246	satiated
994	454	2.00713	2.6	0.00199715	satiated
995	455	2.0944	2.6	0.00256777	satiated
996	456	2.18166	2.6	0.003709	satiated
997	457	2.26893	2.6	0.00570615	satiated
998	458	2.35619	2.6	0.00656208	satiated
999	459	2.44346	2.6	0.00570615	satiated
1000	460	2.53073	2.6	0.0239658	satiated
1001	461	2.61799	2.6	0.0350928	satiated
1002	462	2.70526	2.6	0.0248218	satiated
1003	463	2.79253	2.6	0.0396578	satiated
1004	464	2.87979	2.6	0.0633383	satiated
1005	465	2.96706	2.6	0.10214	satiated
1006	466	3.05433	2.6	0.146648	satiated
1007	467	3.14159	2.6	0.163481	satiated
1008	468	0.0872665	2.8	0.00114123	satiated
1009	469	0.174533	2.8	0.000855923	satiated
1010	470	0.261799	2.8	0.00114123	satiated
1011	471	0.349066	2.8	0.00114123	satiated
1012	472	0.436332	2.8	0.0213981	satiated
1013	473	0.523599	2.8	0.0191156	satiated
1014	474	0.610865	2.8	0.0547791	satiated
1015	475	0.698132	2.8	0.0516407	satiated
1016	476	0.785398	2.8	0.00970046	satiated
1017	477	0.872665	2.8	0.00114123	satiated
1018	478	0.959931	2.8	0.000855923	satiated
1019	479	1.0472	2.8	0.00142654	satiated
1020	480	1.13446	2.8	0.00142654	satiated
1021	481	1.22173	2.8	0.000285308	satiated
1022	482	1.309	2.8	0.00599146	satiated
1023	483	1.39626	2.8	0.000570615	satiated
1024	484	1.48353	2.8	0.000285308	satiated
1025	485	1.5708	2.8	0.00684739	satiated
1026	486	1.65806	2.8	0.00142654	satiated
1027	487	1.74533	2.8	0.000285308	satiated
1028	488	1.8326	2.8	0.00171185	satiated
1029	489	1.91986	2.8	0.00256777	satiated
1030	490	2.00713	2.8	0.00427962	satiated
1031	491	2.0944	2.8	0.00285308	satiated
1032	492	2.18166	2.8	0.00228246	satiated
1033	493	2.26893	2.8	0.00256777	satiated
1034	494	2.35619	2.8	0.003709	satiated
1035	495	2.44346	2.8	0.00855923	satiated
1036	496	2.53073	2.8	0.00884454	satiated
1037	497	2.61799	2.8	0.00827392	satiated
1038	498	2.70526	2.8	0.0165478	satiated
1039	499	2.79253	2.8	0.0194009	satiated
1040	500	2.87979	2.8	0.033381	satiated
1041	501	2.96706	2.8	0.0607705	satiated
1042	502	3.05433	2.8	0.0850217	satiated
1043	503	3.14159	2.8	0.0904425	satiated
1044	504	0.0872665	3	0.000570615	satiated
1045	505	0.174533	3	0.000570615	satiated
1046	506	0.261799	3	0	satiated
1047	507	0.349066	3	0	satiated
1048	508	0.436332	3	0	satiated
1049	509	0.523599	3	0.00171185	satiated
1050	510	0.610865	3	0.0373753	satiated
1051	511	0.698132	3	0.0208275	satiated
1052	512	0.785398	3	0.00228246	satiated
1053	513	0.872665	3	0	satiated
1054	514	0.959931	3	0.000285308	satiated
1055	515	1.0472	3	0.000855923	satiated
1056	516	1.13446	3	0.00228246	satiated
1057	517	1.22173	3	0.00199715	satiated
1058	518	1.309	3	0	satiated
1059	519	1.39626	3	0	satiated
1060	520	1.48353	3	0	satiated
1061	521	1.5708	3	0.000285308	satiated
1062	522	1.65806	3	0.000570615	satiated
1063	523	1.74533	3	0.0105564	satiated
1064	524	1.8326	3	0.00114123	satiated
1065	525	1.91986	3	0.00199715	satiated
1066	526	2.00713	3	0.00399431	satiated
1067	527	2.0944	3	0.00142654	satiated
1068	528	2.18166	3	0.00228246	satiated
1069	529	2.26893	3	0.00770331	satiated
1070	530	2.35619	3	0.0174038	satiated
1071	531	2.44346	3	0.0191156	satiated
1072	532	2.53073	3	0.0151213	satiated
1073	533	2.61799	3	0.0125535	satiated
1074	534	2.70526	3	0.00912985	satiated
1075	535	2.79253	3	0.0165478	satiated
1076	536	2.87979	3	0.0253924	satiated
1077	537	2.96706	3	0.0476464	satiated
1078	538	3.05433	3	0.0607705	satiated
1079	539	3.14159	3	0.0727535	satiated

## Sheet: figS9E
	Unnamed: 0	analysis_group	datename	quadrant	time_spent_ratio
0	0	virgin	localhost-20200706_132556	Head	0.039539
1	1	virgin	localhost-20200706_132556	Tail	0.960461
2	2	virgin	localhost-20200708_120051	Head	0.107032
3	3	virgin	localhost-20200708_120051	Tail	0.892968
4	4	virgin	localhost-20200812_143257	Head	0.437694
5	5	virgin	localhost-20200812_143257	Tail	0.562306
6	6	virgin	localhost-20200709_111319	Head	0.0886089
7	7	virgin	localhost-20200709_111319	Tail	0.911391
8	8	virgin	localhost-20200812_155855	Head	0.182432
9	9	virgin	localhost-20200812_155855	Tail	0.817568
10	10	virgin	localhost-20210222_144954	Head	0.240988
11	11	virgin	localhost-20210222_144954	Tail	0.759012
12	12	virgin	localhost-20210222_152829	Head	0.182587
13	13	virgin	localhost-20210222_152829	Tail	0.817413
14	14	virgin	localhost-20210308_120623	Head	0.0549107
15	15	virgin	localhost-20210308_120623	Tail	0.945089
16	16	virgin	localhost-20210308_122507	Head	0.0781697
17	17	virgin	localhost-20210308_122507	Tail	0.92183
18	18	virgin	localhost-20220214_120801	Head	0.181936
19	19	virgin	localhost-20220214_120801	Tail	0.818064
20	20	virgin	localhost-20220214_135209	Head	0.0948541
21	21	virgin	localhost-20220214_135209	Tail	0.905146
22	22	virgin	localhost-20220222_122109	Head	0.0238855
23	23	virgin	localhost-20220222_122109	Tail	0.976115
24	24	virgin	localhost-20220223_121135	Head	0.0323632
25	25	virgin	localhost-20220223_121135	Tail	0.967637
26	26	virgin	localhost-20220224_124055	Head	0.273765
27	27	virgin	localhost-20220224_124055	Tail	0.726235
28	28	virgin	localhost-20220224_130031	Head	0.142166
29	29	virgin	localhost-20220224_130031	Tail	0.857834
30	30	virgin	localhost-20220225_123838	Head	0.871915
31	31	virgin	localhost-20220225_123838	Tail	0.128085
32	32	virgin	localhost-20220225_125855	Head	0.0735524
33	33	virgin	localhost-20220225_125855	Tail	0.926448
34	34	virgin	localhost-20220302_115211	Head	0.749895
35	35	virgin	localhost-20220302_115211	Tail	0.250105
36	36	virgin	localhost-20220302_131417	Head	0.563288
37	37	virgin	localhost-20220302_131417	Tail	0.436712
38	38	virgin	localhost-20220302_133433	Head	0.581046
39	39	virgin	localhost-20220302_133433	Tail	0.418954
40	40	virgin	localhost-20220502_125611	Head	0.532711
41	41	virgin	localhost-20220502_125611	Tail	0.467289
42	42	virgin	localhost-20210201_124220	Head	0.919081
43	43	virgin	localhost-20210201_124220	Tail	0.080919
44	44	virgin	localhost-20210201_132121	Head	0.699602
45	45	virgin	localhost-20210201_132121	Tail	0.300398
46	46	virgin	localhost-20210209_114709	Head	0.619844
47	47	virgin	localhost-20210209_114709	Tail	0.380156
48	48	virgin	localhost-20210209_122417	Head	0.937354
49	49	virgin	localhost-20210209_122417	Tail	0.0626457
50	50	virgin	localhost-20220304_121729	Head	0.625171
51	51	virgin	localhost-20220304_121729	Tail	0.374829
52	52	virgin	localhost-20220304_123618	Head	0.480285
53	53	virgin	localhost-20220304_123618	Tail	0.519715
54	54	virgin	localhost-20220502_133927	Head	0.229537
55	55	virgin	localhost-20220502_133927	Tail	0.770463
56	56	virgin	localhost-20220509_121352	Head	0.915827
57	57	virgin	localhost-20220509_121352	Tail	0.0841734
58	58	virgin	localhost-20220509_130538	Head	0.923788
59	59	virgin	localhost-20220509_130538	Tail	0.0762117
60	60	satiated	localhost-20240628_120742	Head	0.0122699
61	61	satiated	localhost-20240628_120742	Tail	0.98773
62	62	satiated	localhost-20240628_122938	Head	0.0922061
63	63	satiated	localhost-20240628_122938	Tail	0.907794
64	64	satiated	localhost-20240628_131016	Head	0.0359577
65	65	satiated	localhost-20240628_131016	Tail	0.964042
66	66	satiated	localhost-20240628_144547	Head	0.508141
67	67	satiated	localhost-20240628_144547	Tail	0.491859
68	68	satiated	localhost-20240628_153259	Head	0.0234847
69	69	satiated	localhost-20240628_153259	Tail	0.976515
70	70	satiated	localhost-20230526_122158	Head	0.0773322
71	71	satiated	localhost-20230526_122158	Tail	0.922668
72	72	satiated	localhost-20230526_132547	Head	0.211342
73	73	satiated	localhost-20230526_132547	Tail	0.788658
74	74	satiated	localhost-20240702_121111	Head	0.067912
75	75	satiated	localhost-20240702_121111	Tail	0.932088
76	76	satiated	localhost-20240702_125834	Head	0.0726101
77	77	satiated	localhost-20240702_125834	Tail	0.92739
78	78	satiated	localhost-20240702_134728	Head	0.0739351
79	79	satiated	localhost-20240702_134728	Tail	0.926065
